# Supplementary material for: Graphemic-phonetic diachronic linguistic invariance of the frequency and of the Index of Coincidence as cryptanalytic tools
Source: PLoS One. 2019 Mar 19;14(3):e0213710. doi: 10.1371/journal.pone.0213710 (PMC6424454; doi:10.1371/journal.pone.0213710)
Supplement: S1 File — (ZIP) [file pone.0213710.s001.zip]

Archive with 1,150 entries (1,049 files):
- Languages/abkhaz/
- Languages/abkhaz/abkhazP1_v2.txt
- Languages/abkhaz/abkhazP1_v2Porcentaje_Sept2015.txt
- Languages/abkhaz/abkhazP2_v2.txt
- Languages/abkhaz/abkhazP2_v2Porcentaje_Sept2015.txt
- Languages/abkhaz/abkhazT1_v2.txt
- Languages/abkhaz/abkhazT1_v2Porcentaje_Sept2015.txt
- Languages/abkhaz/abkhazT2_v2.txt
- Languages/abkhaz/abkhazT2_v2Porcentaje_Sept2015.txt
- Languages/albanes/
- Languages/albanes/albanesP1_v2.txt
- Languages/albanes/albanesP1_v2Porcentaje_Sept2015.txt
- Languages/albanes/albanesP2_v2.txt
- Languages/albanes/albanesP2_v2Porcentaje_Sept2015.txt
- Languages/albanes/albanesP3_v2.txt
- Languages/albanes/albanesP3_v2Porcentaje_Sept2015.txt
- Languages/albanes/albanesT1_v2.txt
- Languages/albanes/albanesT1_v2Porcentaje_Sept2015.txt
- Languages/albanes/albanesT2_v2.txt
- Languages/albanes/albanesT2_v2Porcentaje_Sept2015.txt
- Languages/albanes/albanesT3_v2.txt
- Languages/albanes/albanesT3_v2Porcentaje_Sept2015.txt
- Languages/aleman/
- Languages/aleman/alemanP1_v2.txt
- Languages/aleman/alemanP1_v2Porcentaje_Sept2015.txt
- Languages/aleman/alemanP2_v2.txt
- Languages/aleman/alemanP2_v2Porcentaje_Sept2015.txt
- Languages/aleman/alemanP3_v2.txt
- Languages/aleman/alemanP3_v2Porcentaje_Sept2015.txt
- Languages/aleman/alemanT1_v2.txt
- Languages/aleman/alemanT1_v2Porcentaje_Sept2015.txt
- Languages/aleman/alemanT2_v2.txt
- Languages/aleman/alemanT2_v2Porcentaje_Sept2015.txt
- Languages/aleman/alemanT3_v2.txt
- Languages/aleman/alemanT3_v2Porcentaje_Sept2015.txt
- Languages/andan/
- Languages/andan/andanP1_v2.txt
- Languages/andan/andanP1_v2Porcentaje_Sept2015.txt
- Languages/andan/andanT1_v2.txt
- Languages/andan/andanT1_v2Porcentaje_Sept2015.txt
- Languages/arabe/
- Languages/arabe/arabeP1_v2.txt
- Languages/arabe/arabeP1_v2Porcentaje_Sept2015.txt
- Languages/arabe/arabeP2_v2.txt
- Languages/arabe/arabeP2_v2Porcentaje_Sept2015.txt
- Languages/arabe/arabeP3_v2.txt
- Languages/arabe/arabeP3_v2Porcentaje_Sept2015.txt
- Languages/arabe/arabeT1_v2.txt
- Languages/arabe/arabeT1_v2Porcentaje_Sept2015.txt
- Languages/arabe/arabeT2_v2.txt
- Languages/arabe/arabeT2_v2Porcentaje_Sept2015.txt
- Languages/arabe/arabeT3_v2.txt
- Languages/arabe/arabeT3_v2Porcentaje_Sept2015.txt
- Languages/armenio/
- Languages/armenio/armenioP1_v2.txt
- Languages/armenio/armenioP1_v2Porcentaje_Sept2015.txt
- Languages/armenio/armenioP2_v2.txt
- Languages/armenio/armenioP2_v2Porcentaje_Sept2015.txt
- Languages/armenio/armenioP3_v2.txt
- Languages/armenio/armenioP3_v2Porcentaje_Sept2015.txt
- Languages/armenio/armenioT1_v2.txt
- Languages/armenio/armenioT1_v2Porcentaje_Sept2015.txt
- Languages/armenio/armenioT2_v2.txt
- Languages/armenio/armenioT2_v2Porcentaje_Sept2015.txt
- Languages/armenio/armenioT3_v2.txt
- Languages/armenio/armenioT3_v2Porcentaje_Sept2015.txt
- Languages/arpitano/
- Languages/arpitano/arpitanoP1_v2.txt
- Languages/arpitano/arpitanoP1_v2Porcentaje_Sept2015.txt
- Languages/arpitano/arpitanoP2_v2.txt
- Languages/arpitano/arpitanoP2_v2Porcentaje_Sept2015.txt
- Languages/arpitano/arpitanoP3_v2.txt
- Languages/arpitano/arpitanoP3_v2Porcentaje_Sept2015.txt
- Languages/arpitano/arpitanoT1_v2.txt
- Languages/arpitano/arpitanoT1_v2Porcentaje_Sept2015.txt
- Languages/arpitano/arpitanoT2_v2.txt
- Languages/arpitano/arpitanoT2_v2Porcentaje_Sept2015.txt
- Languages/arpitano/arpitanoT3_v2.txt
- Languages/arpitano/arpitanoT3_v2Porcentaje_Sept2015.txt
- Languages/auyila/
- Languages/auyila/auyilaP1_v2.txt
- Languages/auyila/auyilaP1_v2Porcentaje_Sept2015.txt
- Languages/auyila/auyilaP2_v2.txt
- Languages/auyila/auyilaP2_v2Porcentaje_Sept2015.txt
- Languages/auyila/auyilaP3_v2.txt
- Languages/auyila/auyilaP3_v2Porcentaje_Sept2015.txt
- Languages/auyila/auyilaT1_v2.txt
- Languages/auyila/auyilaT1_v2Porcentaje_Sept2015.txt
- Languages/auyila/auyilaT2_v2.txt
- Languages/auyila/auyilaT2_v2Porcentaje_Sept2015.txt
- Languages/auyila/auyilaT3_v2.txt
- Languages/auyila/auyilaT3_v2Porcentaje_Sept2015.txt
- Languages/bajoaleman/
- Languages/bajoaleman/bajoalemanP1_v2.txt
- Languages/bajoaleman/bajoalemanP1_v2Porcentaje_Sept2015.txt
- Languages/bajoaleman/bajoalemanP2_v2.txt
- Languages/bajoaleman/bajoalemanP2_v2Porcentaje_Sept2015.txt
- Languages/bajoaleman/bajoalemanP3_v2.txt
- Languages/bajoaleman/bajoalemanP3_v2Porcentaje_Sept2015.txt
- Languages/bajoaleman/bajoalemanT1_v2.txt
- Languages/bajoaleman/bajoalemanT1_v2Porcentaje_Sept2015.txt
- Languages/bajoaleman/bajoalemanT2_v2.txt
- Languages/bajoaleman/bajoalemanT2_v2Porcentaje_Sept2015.txt
- Languages/bajoaleman/bajoalemanT3_v2.txt
- Languages/bajoaleman/bajoalemanT3_v2Porcentaje_Sept2015.txt
- Languages/balear/
- Languages/bambara/
- Languages/bambara/bambaraP1_v2.txt
- Languages/bambara/bambaraP1_v2Porcentaje_Sept2015.txt
- Languages/bambara/bambaraP2_v2.txt
- Languages/bambara/bambaraP2_v2Porcentaje_Sept2015.txt
- Languages/bambara/bambaraP3_v2.txt
- Languages/bambara/bambaraP3_v2Porcentaje_Sept2015.txt
- Languages/bambara/bambaraT1_v2.txt
- Languages/bambara/bambaraT1_v2Porcentaje_Sept2015.txt
- Languages/bambara/bambaraT2_v2.txt
- Languages/bambara/bambaraT2_v2Porcentaje_Sept2015.txt
- Languages/bambara/bambaraT3_v2.txt
- Languages/bambara/bambaraT3_v2Porcentaje_Sept2015.txt
- Languages/berta/
- Languages/berta/bertaP1_v2.txt
- Languages/berta/bertaP1_v2Porcentaje_Sept2015.txt
- Languages/berta/bertaT1_v2.txt
- Languages/berta/bertaT1_v2Porcentaje_Sept2015.txt
- Languages/breton/
- Languages/breton/bretonP1_v2.txt
- Languages/breton/bretonP1_v2Porcentaje_Sept2015.txt
- Languages/breton/bretonP2_v2.txt
- Languages/breton/bretonP2_v2Porcentaje_Sept2015.txt
- Languages/breton/bretonP3_v2.txt
- Languages/breton/bretonP3_v2Porcentaje_Sept2015.txt
- Languages/breton/bretonT1_v2.txt
- Languages/breton/bretonT1_v2Porcentaje_Sept2015.txt
- Languages/breton/bretonT2_v2.txt
- Languages/breton/bretonT2_v2Porcentaje_Sept2015.txt
- Languages/breton/bretonT3_v2.txt
- Languages/breton/bretonT3_v2Porcentaje_Sept2015.txt
- Languages/castellano/
- Languages/castellano/castellanoP1_v2.txt
- Languages/castellano/castellanoP1_v2Porcentaje_Sept2015.txt
- Languages/castellano/castellanoP10_v2.txt
- Languages/castellano/castellanoP10_v2Porcentaje_Sept2015.txt
- Languages/castellano/castellanoP2_v2.txt
- Languages/castellano/castellanoP2_v2Porcentaje_Sept2015.txt
- Languages/castellano/castellanoP3_v2.txt
- Languages/castellano/castellanoP3_v2Porcentaje_Sept2015.txt
- Languages/castellano/castellanoP4_v2.txt
- Languages/castellano/castellanoP4_v2Porcentaje_Sept2015.txt
- Languages/castellano/castellanoP5_v2.txt
- Languages/castellano/castellanoP5_v2Porcentaje_Sept2015.txt
- Languages/castellano/castellanoP6_v2.txt
- Languages/castellano/castellanoP6_v2Porcentaje_Sept2015.txt
- Languages/castellano/castellanoP7_v2.txt
- Languages/castellano/castellanoP7_v2Porcentaje_Sept2015.txt
- Languages/castellano/castellanoP8_v2.txt
- Languages/castellano/castellanoP8_v2Porcentaje_Sept2015.txt
- Languages/castellano/castellanoP9_v2.txt
- Languages/castellano/castellanoP9_v2Porcentaje_Sept2015.txt
- Languages/castellano/castellanoT1_v2.txt
- Languages/castellano/castellanoT1_v2Porcentaje_Sept2015.txt
- Languages/castellano/castellanoT10_v2.txt
- Languages/castellano/castellanoT10_v2Porcentaje_Sept2015.txt
- Languages/castellano/castellanoT2_v2.txt
- Languages/castellano/castellanoT2_v2Porcentaje_Sept2015.txt
- Languages/castellano/castellanoT3_v2.txt
- Languages/castellano/castellanoT3_v2Porcentaje_Sept2015.txt
- Languages/castellano/castellanoT4_v2.txt
- Languages/castellano/castellanoT4_v2Porcentaje_Sept2015.txt
- Languages/castellano/castellanoT5_v2.txt
- Languages/castellano/castellanoT5_v2Porcentaje_Sept2015.txt
- Languages/castellano/castellanoT6_v2.txt
- Languages/castellano/castellanoT6_v2Porcentaje_Sept2015.txt
- Languages/castellano/castellanoT7_v2.txt
- Languages/castellano/castellanoT7_v2Porcentaje_Sept2015.txt
- Languages/castellano/castellanoT8_v2.txt
- Languages/castellano/castellanoT8_v2Porcentaje_Sept2015.txt
- Languages/castellano/castellanoT9_v2.txt
- Languages/castellano/castellanoT9_v2Porcentaje_Sept2015.txt
- Languages/catalan/
- Languages/catalan/catalanP1_v2.txt
- Languages/catalan/catalanP1_v2Porcentaje_Sept2015.txt
- Languages/catalan/catalanP2_v2.txt
- Languages/catalan/catalanP2_v2Porcentaje_Sept2015.txt
- Languages/catalan/catalanP3_v2.txt
- Languages/catalan/catalanP3_v2Porcentaje_Sept2015.txt
- Languages/catalan/catalanT1_v2.txt
- Languages/catalan/catalanT1_v2Porcentaje_Sept2015.txt
- Languages/catalan/catalanT2_v2.txt
- Languages/catalan/catalanT2_v2Porcentaje_Sept2015.txt
- Languages/catalan/catalanT3_v2.txt
- Languages/catalan/catalanT3_v2Porcentaje_Sept2015.txt
- Languages/chahuia/
- Languages/chahuia/chahuiaP1_v2.txt
- Languages/chahuia/chahuiaP1_v2Porcentaje_Sept2015.txt
- Languages/chahuia/chahuiaP2_v2.txt
- Languages/chahuia/chahuiaP2_v2Porcentaje.txt
- Languages/chahuia/chahuiaT1_v2.txt
- Languages/chahuia/chahuiaT1_v2Porcentaje_Sept2015.txt
- Languages/chahuia/chahuiaT2_v2.txt
- Languages/chahuia/chahuiaT2_v2Porcentaje.txt
- Languages/checheno/
- Languages/checheno/chechenoP1_v2.txt
- Languages/checheno/chechenoP1_v2Porcentaje_Sept2015.txt
- Languages/checheno/chechenoT1_v2.txt
- Languages/checheno/chechenoT1_v2Porcentaje_Sept2015.txt
- Languages/cherba/
- Languages/cherba/cherbaP1_v2.txt
- Languages/cherba/cherbaP1_v2Porcentaje_Sept2015.txt
- Languages/cherba/cherbaP2_v2.txt
- Languages/cherba/cherbaP2_v2Porcentaje_Sept2015.txt
- Languages/cherba/cherbaP3_v2.txt
- Languages/cherba/cherbaP3_v2Porcentaje_Sept2015.txt
- Languages/cherba/cherbaT1_v2.txt
- Languages/cherba/cherbaT1_v2Porcentaje_Sept2015.txt
- Languages/cherba/cherbaT2_v2.txt
- Languages/cherba/cherbaT2_v2Porcentaje_Sept2015.txt
- Languages/cherba/cherbaT3_v2.txt
- Languages/cherba/cherbaT3_v2Porcentaje_Sept2015.txt
- Languages/copto/
- Languages/copto/coptoP1_v2.txt
- Languages/copto/coptoP1_v2Porcentaje_Sept2015.txt
- Languages/copto/coptoP2_v2.txt
- Languages/copto/coptoP2_v2Porcentaje_Sept2015.txt
- Languages/copto/coptoP3_v2.txt
- Languages/copto/coptoP3_v2Porcentaje_Sept2015.txt
- Languages/copto/coptoT1_v2.txt
- Languages/copto/coptoT1_v2Porcentaje_Sept2015.txt
- Languages/copto/coptoT2_v2.txt
- Languages/copto/coptoT2_v2Porcentaje_Sept2015.txt
- Languages/copto/coptoT3_v2.txt
- Languages/copto/coptoT3_v2Porcentaje_Sept2015.txt
- Languages/croata/
- Languages/croata/croataP1_v2.txt
- Languages/croata/croataP1_v2Porcentaje_Sept2015.txt
- Languages/croata/croataP2_v2.txt
- Languages/croata/croataP2_v2Porcentaje_Sept2015.txt
- Languages/croata/croataP3_v2.txt
- Languages/croata/croataP3_v2Porcentaje_Sept2015.txt
- Languages/croata/croataT1_v2.txt
- Languages/croata/croataT1_v2Porcentaje_Sept2015.txt
- Languages/croata/croataT2_v2.txt
- Languages/croata/croataT2_v2Porcentaje_Sept2015.txt
- Languages/croata/croataT3_v2.txt
- Languages/croata/croataT3_v2Porcentaje_Sept2015.txt
- Languages/danes/
- Languages/danes/danesP1_v2.txt
- Languages/danes/danesP1_v2Porcentaje_Sept2015.txt
- Languages/danes/danesP2_v2.txt
- Languages/danes/danesP2_v2Porcentaje_Sept2015.txt
- Languages/danes/danesP3_v2.txt
- Languages/danes/danesP3_v2Porcentaje_Sept2015.txt
- Languages/danes/danesT1_v2.txt
- Languages/danes/danesT1_v2Porcentaje_Sept2015.txt
- Languages/danes/danesT2_v2.txt
- Languages/danes/danesT2_v2Porcentaje_Sept2015.txt
- Languages/danes/danesT3_v2.txt
- Languages/danes/danesT3_v2Porcentaje_Sept2015.txt
- Languages/elfdaliano/
- Languages/elfdaliano/elfdalianoP1_v2.txt
- Languages/elfdaliano/elfdalianoP1_v2Porcentaje_Sept2015.txt
- Languages/elfdaliano/elfdalianoP2_v2.txt
- Languages/elfdaliano/elfdalianoP2_v2Porcentaje_Sept2015.txt
- Languages/elfdaliano/elfdalianoP3_v2.txt
- Languages/elfdaliano/elfdalianoP3_v2Porcentaje_Sept2015.txt
- Languages/elfdaliano/elfdalianoT1_v2.txt
- Languages/elfdaliano/elfdalianoT1_v2Porcentaje_Sept2015.txt
- Languages/elfdaliano/elfdalianoT2_v2.txt
- Languages/elfdaliano/elfdalianoT2_v2Porcentaje_Sept2015.txt
- Languages/elfdaliano/elfdalianoT3_v2.txt
- Languages/elfdaliano/elfdalianoT3_v2Porcentaje_Sept2015.txt
- Languages/escoces/
- Languages/escoces/escocesP1_v2.txt
- Languages/escoces/escocesP1_v2Porcentaje_Sept2015.txt
- Languages/escoces/escocesP2_v2.txt
- Languages/escoces/escocesP2_v2Porcentaje_Sept2015.txt
- Languages/escoces/escocesP3_v2.txt
- Languages/escoces/escocesP3_v2Porcentaje_Sept2015.txt
- Languages/escoces/escocesT1_v2.txt
- Languages/escoces/escocesT1_v2Porcentaje_Sept2015.txt
- Languages/escoces/escocesT2_v2.txt
- Languages/escoces/escocesT2_v2Porcentaje_Sept2015.txt
- Languages/escoces/escocesT3_v2.txt
- Languages/escoces/escocesT3_v2Porcentaje_Sept2015.txt
- Languages/escocesgaelico/
- Languages/escocesgaelico/escocesgaelicoP1_v2.txt
- Languages/escocesgaelico/escocesgaelicoP1_v2Porcentaje_Sept2015.txt
- Languages/escocesgaelico/escocesgaelicoP2_v2.txt
- Languages/escocesgaelico/escocesgaelicoP2_v2Porcentaje_Sept2015.txt
- Languages/escocesgaelico/escocesgaelicoP3_v2.txt
- Languages/escocesgaelico/escocesgaelicoP3_v2Porcentaje_Sept2015.txt
- Languages/escocesgaelico/escocesgaelicoT1_v2.txt
- Languages/escocesgaelico/escocesgaelicoT1_v2Porcentaje_Sept2015.txt
- Languages/escocesgaelico/escocesgaelicoT2_v2.txt
- Languages/escocesgaelico/escocesgaelicoT2_v2Porcentaje_Sept2015.txt
- Languages/escocesgaelico/escocesgaelicoT3_v2.txt
- Languages/escocesgaelico/escocesgaelicoT3_v2Porcentaje_Sept2015.txt
- Languages/etrusco/
- Languages/etrusco/etruscoP1_v2.txt
- Languages/etrusco/etruscoP1_v2Porcentaje_Sept2015.txt
- Languages/etrusco/etruscoP2_v2.txt
[truncated: 850 more entries]
