# Supplementary material for: Graphemic-phonetic diachronic linguistic invariance of the frequency and of the Index of Coincidence as cryptanalytic tools
Source: PLoS One. 2019 Mar 19;14(3):e0213710. doi: 10.1371/journal.pone.0213710 (PMC6424454; doi:10.1371/journal.pone.0213710)
Supplement: S1 File — (ZIP) [file pone.0213710.s001.zip › Languages/abkhaz/abkhazP1_v2.txt]

6
97
31
91
57
6
157
118
178
6
118
178
139
179
57
6
157
152
57
6
78
57
6
57
163
179
57
6
6
6
57
6
163
181
57
6
163
181
6
57
6
163
181
19
92
162
6
163
181
6
91
6
152
6
6
92
152
141
133
178
19
92
152
141
181
19
92
152
79
31
99
152
106
141
133
178
6
111
6
123
118
178
31
133
133
141
133
178
6
118
6
118
178
157
181
31
133
133
31
79
179
141
133
178
152
6
106
152
162
31
106
141
133
178
37
162
92
92
162
68
31
123
152
19
92
141
92
152
68
31
123
152
6
92
162
68
31
123
152
6
92
133
31
162
157
19
92
141
6
123
92
133
92
162
152
90
181
37
162
92
92
133
90
181
37
162
92
92
133
31
162
68
31
123
152
6
106
92
152
90
181
37
92
152
68
31
123
152
6
152
157
6
79
37
152
118
6
111
141
133
178
181
6
79
179
31
6
152
6
6
79
179
31
123
111
31
133
6
97
79
179
31
133
31
162
68
31
123
152
6
106
6
111
141
133
178
181
6
123
111
31
133
152
133
106
31
133
31
111
157
152
141
140
31
133
123
31
141
133
178
90
6
118
133
6
123
6
6
97
31
123
152
133
92
133
90
181
37
111
6
111
141
133
178
181
6
123
111
31
133
6
118
178
133
152
6
6
106
99
6
133
31
118
178
133
152
19
92
141
133
141
133
178
6
118
118
6
133
141
6
92
152
78
6
123
31
106
133
132
31
123
79
152
31
92
152
78
152
6
111
68
31
133
97
152
31
133
141
