# Supplementary material for: Graphemic-phonetic diachronic linguistic invariance of the frequency and of the Index of Coincidence as cryptanalytic tools
Source: PLoS One. 2019 Mar 19;14(3):e0213710. doi: 10.1371/journal.pone.0213710 (PMC6424454; doi:10.1371/journal.pone.0213710)
Supplement: S1 File — (ZIP) [file pone.0213710.s001.zip › Languages/abkhaz/abkhazP1_v2Porcentaje_Sept2015.txt]

0
0
0
0
0
15.22988506
0
0
0
0
0
0
0
0
0
0
0
0
1.724137931
0
0
0
0
0
0
0
0
0
0
0
9.195402299
0
0
0
0
0
1.724137931
0
0
0
0
0
0
0
0
0
0
0
0
0
0
0
0
0
0
0
2.586206897
0
0
0
0
0
0
0
0
0
0
2.011494253
0
0
0
0
0
0
0
0
0
0.8620689655
2.011494253
0
0
0
0
0
0
0
0
0
0
1.436781609
0.5747126437
6.609195402
0
0
0
0
1.149425287
0
0.5747126437
0
0
0
0
0
0
2.298850575
0
0
0
0
2.873563218
0
0
0
0
0
0
3.16091954
0
0
0
0
4.597701149
0
0
0
0
0
0
0
0
0.2873563218
10.34482759
0
0
0
0
0
0.2873563218
0.2873563218
4.885057471
0
0
0
0
0
0
0
0
0
0
8.908045977
0
0
0
0
1.724137931
0
0
0
0
3.16091954
1.436781609
0
0
0
0
0
0
0
0
0
0
0
0
0
0
4.597701149
1.724137931
0
3.735632184
0
0
