# Supplementary material for: Graphemic-phonetic diachronic linguistic invariance of the frequency and of the Index of Coincidence as cryptanalytic tools
Source: PLoS One. 2019 Mar 19;14(3):e0213710. doi: 10.1371/journal.pone.0213710 (PMC6424454; doi:10.1371/journal.pone.0213710)
Supplement: S1 File — (ZIP) [file pone.0213710.s001.zip › Languages/abkhaz/abkhazP2_v2.txt]

6
152
6
91
31
141
181
31
91
133
6
92
162
92
111
97
178
181
6
162
19
79
179
19
92
141
133
178
31
123
162
19
92
118
178
139
152
6
68
19
97
99
6
123
6
141
133
178
92
6
6
99
6
79
6
99
6
163
181
6
68
31
162
152
133
141
178
162
6
6
99
6
97
6
152
6
6
141
181
31
91
133
6
141
181
141
178
6
6
141
133
178
181
6
123
6
92
6
99
6
157
181
152
92
90
6
141
178
31
123
92
92
6
123
6
92
152
162
92
121
181
31
106
141
178
157
37
92
106
37
152
92
162
92
111
97
178
181
19
92
6
157
6
97
178
181
92
141
178
123
19
92
6
92
6
139
6
123
19
92
6
68
152
111
19
92
163
181
99
6
123
57
163
179
6
123
6
141
181
92
6
141
178
31
111
141
140
178
123
19
92
139
179
6
141
178
6
133
92
139
123
31
106
37
152
157
139
31
91
162
31
139
179
141
178
123
6
6
162
152
6
92
6
123
6
152
57
6
133
6
152
6
91
31
92
162
92
111
97
178
181
6
123
6
141
181
6
106
57
6
123
19
92
157
31
123
91
6
6
123
31
106
141
178
6
123
19
92
99
6
106
31
133
162
106
37
152
68
6
123
57
6
111
162
6
6
99
6
97
92
162
31
106
31
141
140
178
90
6
139
6
6
79
31
79
139
181
31
79
123
6
141
181
157
31
106
91
6
118
178
79
6
139
179
6
6
121
31
111
68
162
6
6
152
6
91
31
68
31
139
111
6
111
6
79
6
157
179
37
19
92
99
97
6
6
111
31
111
6
133
79
179
31
6
152
6
91
31
92
6
163
181
19
92
92
68
152
111
19
92
157
181
6
118
178
139
31
139
179
19
92
68
123
31
97
178
181
92
141
178
111
31
6
139
181
6
123
19
92
6
106
6
106
162
6
6
123
19
92
68
31
68
106
31
123
79
181
6
121
152
6
6
68
152
111
19
92
92
6
157
179
6
57
6
99
6
97
6
57
123
92
6
91
31
162
6
6
118
178
133
141
178
6
162
6
6
123
6
6
118
178
141
133
6
123
6
6
152
6
91
31
162
19
79
179
92
123
19
92
90
6
152
92
79
181
31
132
123
6
97
178
181
6
92
139
31
123
152
6
97
31
152
157
139
31
91
162
31
139
179
141
178
123
6
6
162
152
6
92
6
123
6
152
57
6
133
6
152
6
91
31
6
68
163
179
6
106
31
132
181
19
92
6
157
181
152
123
19
92
92
6
6
123
141
111
31
68
31
123
141
139
6
106
79
31
99
6
123
6
68
6
141
133
178
6
123
141
178
6
92
106
6
106
97
181
6
6
121
31
111
68
162
6
92
111
6
106
79
6
123
6
162
6
152
6
91
31
92
162
92
111
97
178
181
6
6
162
6
97
152
6
111
6
106
141
140
178
123
6
92
6
106
31
157
179
141
140
178
6
123
6
68
6
118
178
133
31
157
181
6
139
31
121
6
106
157
139
31
91
162
31
139
179
141
178
123
6
6
162
152
6
92
6
123
6
152
57
6
133
6
163
181
99
6
123
97
178
181
6
123
19
92
91
31
162
6
123
6
6
92
162
90
6
162
31
132
179
6
123
6
6
141
133
178
157
31
123
6
6
123
6
139
6
141
178
6
157
31
152
157
139
31
91
162
31
139
179
141
178
123
6
6
162
152
6
92
6
123
6
152
57
6
133
19
92
68
152
6
106
92
99
6
141
178
97
178
181
6
123
19
92
141
139
97
6
6
123
6
92
6
99
6
157
181
152
6
163
181
99
6
123
97
178
181
6
6
152
6
91
92
157
6
68
6
123
37
152
92
162
92
111
97
178
181
19
92
92
118
6
141
152
92
6
152
6
91
92
157
6
141
178
6
123
6
6
90
6
123
6
97
31
123
19
92
157
6
141
133
19
92
118
178
90
181
31
133
92
162
92
111
99
6
123
19
92
121
6
123
6
123
19
92
6
57
6
123
141
178
162
19
79
179
123
6
157
179
92
123
31
106
37
152
6
79
181
123
6
79
6
123
6
123
31
118
178
121
6
118
178
141
133
6
6
121
111
31
92
139
179
6
97
178
181
123
132
181
132
181
6
111
31
6
152
6
6
163
181
99
6
123
123
6
141
181
141
139
92
6
123
19
92
6
152
6
91
19
92
90
6
6
157
6
97
178
181
92
141
178
123
6
92
106
6
111
31
92
118
178
133
141
178
6
162
6
6
123
6
6
92
132
179
141
181
123
19
92
92
6
141
133
178
157
123
6
6
123
141
133
178
139
31
123
31
68
162
57
6
162
157
139
31
91
162
31
139
179
141
178
123
6
6
162
152
6
92
6
123
6
152
57
6
133
19
92
99
6
157
181
152
6
90
181
31
111
141
178
97
178
6
123
123
6
97
178
181
19
92
19
92
68
152
6
106
92
99
6
141
178
97
178
181
6
123
19
92
141
139
97
6
6
123
19
92
123
152
133
19
92
141
133
178
152
123
6
99
6
162
19
79
179
19
92
141
133
178
31
123
162
19
92
118
178
139
152
6
90
6
141
178
31
123
19
92
97
178
181
141
133
6
123
19
92
6
152
6
91
31
141
181
31
91
133
6
92
162
92
111
97
178
181
19
92
92
157
6
68
6
123
37
152
92
157
6
97
178
181
92
141
178
123
6
97
178
181
19
92
123
31
106
91
6
118
178
79
6
123
6
92
6
141
133
178
157
123
6
6
123
141
133
178
6
157
179
31
123
31
68
162
57
6
162
157
139
31
91
162
31
139
179
141
178
123
6
6
162
152
6
92
6
123
6
152
57
6
133
6
123
141
178
6
162
92
111
97
178
181
19
92
6
157
6
97
178
181
92
141
178
123
6
97
178
181
19
92
19
92
141
133
178
19
92
118
178
139
111
31
162
19
79
179
123
162
31
6
92
99
97
6
6
123
19
92
123
157
31
92
6
68
31
123
141
133
6
162
6
57
123
92
6
152
133
6
111
6
79
68
162
6
123
19
92
6
141
133
6
97
68
152
139
123
31
106
37
152
157
139
31
91
162
31
139
179
141
178
123
6
6
162
152
6
6
133
133
6
106
57
99
19
92
6
157
6
68
6
92
123
31
99
6
111
6
90
181
37
92
141
6
152
6
91
31
141
181
31
91
133
6
92
162
92
111
97
178
181
6
162
19
79
179
19
92
141
133
178
31
123
162
19
92
118
178
139
152
6
68
19
97
99
6
123
6
141
133
178
92
6
6
163
181
99
6
123
97
178
181
19
92
6
90
181
31
111
141
178
97
178
6
123
123
6
97
178
181
19
92
162
19
79
179
31
162
31
111
6
79
68
162
6
123
6
123
141
139
178
6
162
31
123
139
181
37
157
31
97
178
181
97
31
97
6
90
6
133
6
57
6
99
6
92
6
157
181
6
118
178
139
111
31
68
6
123
57
6
111
162
6
6
99
6
97
6
152
6
91
92
6
92
99
6
162
6
6
123
6
92
6
123
57
6
111
157
152
141
178
6
162
6
6
99
6
97
79
179
31
6
57
123
92
6
68
19
97
99
6
123
6
141
133
178
92
6
123
157
31
92
6
123
157
181
6
111
31
6
141
133
6
123
6
68
31
123
123
6
6
99
6
123
141
133
181
6
123
6
6
106
91
6
99
6
6
57
6
123
141
178
6
162
92
111
97
178
181
19
92
6
157
6
97
178
181
92
141
178
123
6
97
178
181
19
92
90
6
141
178
31
123
123
31
97
178
181
141
133
6
123
6
92
6
141
133
178
157
123
6
6
152
6
19
92
152
19
92
118
178
139
31
106
6
106
92
99
6
141
178
141
181
92
163
181
99
6
123
57
163
179
6
123
6
141
181
92
6
118
123
37
79
123
19
133
133
92
148
141
181
152
133
157
97
97
178
181
6
123
31
111
6
79
68
162
6
123
6
99
6
92
6
157
179
6
57
6
99
97
19
92
68
152
6
106
92
99
6
141
178
97
178
181
6
123
19
92
141
139
97
6
6
123
6
92
6
99
6
157
181
152
6
90
181
31
111
141
178
97
178
6
123
123
6
97
178
181
6
123
31
121
111
19
92
118
178
139
152
123
141
178
123
111
6
118
6
141
133
6
121
6
92
121
37
152
6
141
181
31
99
6
97
178
181
6
92
123
31
97
178
181
111
157
37
6
163
181
99
6
123
97
178
181
6
79
179
31
19
92
141
133
178
31
123
162
19
92
118
178
139
111
31
92
123
31
68
31
123
97
31
99
6
123
141
133
178
92
6
79
179
31
111
6
123
31
79
68
162
6
99
6
123
141
133
178
6
162
31
6
157
181
141
178
6
141
140
68
6
123
57
6
111
162
6
6
99
6
97
6
152
6
91
31
68
139
37
152
118
92
157
31
68
6
97
178
181
92
141
178
111
31
6
152
6
6
162
19
79
179
162
92
111
99
19
92
118
6
141
152
99
19
92
19
92
121
6
123
37
152
118
152
123
141
178
92
123
31
106
37
152
118
6
157
139
31
91
92
6
99
6
106
31
133
92
68
6
123
6
68
6
123
6
79
179
6
19
139
179
19
92
6
19
139
179
19
92
123
19
92
118
178
139
19
92
162
31
121
6
162
6
123
37
152
118
6
157
152
141
178
6
141
140
68
6
123
57
6
111
162
6
6
99
6
97
6
152
6
91
31
6
57
123
92
6
68
19
97
99
6
123
6
141
133
178
92
6
92
123
31
99
6
111
6
90
181
37
6
162
92
111
97
178
181
19
92
6
157
6
97
178
181
92
141
178
123
6
97
178
181
19
92
162
19
79
179
92
106
6
162
6
123
37
152
118
106
92
99
6
141
178
99
19
92
157
6
141
133
6
99
19
92
118
178
90
181
31
133
99
19
92
57
31
162
139
181
6
99
19
92
157
31
99
141
133
139
179
141
178
123
6
99
19
92
68
92
111
99
19
92
106
6
99
99
19
92
106
6
141
133
152
123
6
99
19
92
111
157
6
123
141
178
6
141
178
31
118
178
99
19
92
68
152
111
19
92
157
181
6
118
178
139
31
139
179
6
99
19
92
141
133
178
181
6
118
178
139
139
181
6
157
181
31
99
19
92
68
31
162
141
133
6
162
97
152
6
162
6
6
99
6
97
92
6
123
6
152
57
6
133
68
6
157
179
31
97
178
181
111
157
37
6
141
181
31
99
6
6
118
37
99
92
141
92
97
6
141
181
6
162
92
111
141
181
106
6
6
68
152
111
19
92
163
181
99
6
123
57
163
179
6
123
6
141
181
92
6
133
141
6
141
152
133
162
19
92
118
178
139
123
6
162
6
6
99
6
97
152
92
6
141
181
31
99
6
157
179
31
118
178
139
31
106
162
6
123
79
179
106
6
6
157
6
141
181
111
6
118
157
79
6
123
6
6
106
6
106
97
152
6
6
68
162
181
31
123
92
111
6
118
6
141
133
6
121
6
92
121
6
162
6
79
179
106
6
106
162
6
123
79
179
31
68
6
141
139
178
6
97
6
99
6
6
157
6
97
178
181
92
141
178
123
6
111
6
68
162
6
6
106
6
106
162
6
123
79
179
31
6
157
181
141
178
6
141
140
68
6
123
57
6
111
162
6
6
99
6
97
6
152
6
91
31
6
118
178
133
141
178
6
162
6
6
123
19
92
6
157
6
97
178
181
92
141
178
123
19
92
157
6
141
178
6
99
6
6
68
162
181
68
92
99
6
106
97
179
31
133
152
6
6
121
6
162
6
6
123
19
92
123
162
92
111
92
106
37
152
118
6
157
181
141
178
6
141
140
68
6
123
57
6
111
162
6
6
99
6
97
6
152
6
91
31
6
141
181
123
6
68
141
178
6
123
79
31
99
6
106
162
6
123
37
152
118
106
6
6
97
79
179
31
68
6
97
178
181
92
141
178
31
106
97
181
6
141
139
178
6
68
162
181
92
111
6
118
6
141
133
6
121
6
68
31
121
6
106
162
6
123
37
152
118
6
141
181
123
19
92
6
141
181
31
141
178
92
92
123
19
92
162
19
92
152
6
157
97
123
31
99
6
162
6
6
99
6
79
179
31
123
162
92
111
31
121
6
106
6
157
181
141
178
6
141
140
68
6
123
57
6
111
162
6
6
99
6
97
6
152
6
91
31
92
123
90
181
6
141
133
178
181
6
123
6
123
6
92
123
79
181
6
121
123
6
92
6
90
6
141
178
31
123
6
99
6
123
121
181
123
6
92
6
97
181
31
106
92
6
97
178
181
31
123
139
181
6
123
6
162
6
99
139
37
106
6
157
181
141
178
6
141
140
68
6
123
57
6
111
162
6
6
99
6
97
6
152
6
91
31
141
181
31
99
6
133
68
6
157
179
31
121
6
162
6
6
99
6
97
79
179
31
6
162
92
111
92
106
37
152
118
92
6
123
6
92
162
92
111
157
6
141
178
6
123
6
6
162
157
6
123
141
133
6
99
6
123
141
133
178
6
157
181
141
178
6
141
140
6
162
6
97
181
6
111
6
141
139
6
118
178
157
179
6
6
152
6
6
162
19
79
179
19
92
121
6
123
37
152
118
111
6
133
79
179
31
19
92
99
31
157
121
6
106
141
133
6
97
181
6
6
162
92
111
123
31
106
37
152
118
6
162
6
97
181
6
111
19
92
121
6
123
6
111
31
92
6
157
179
141
140
178
6
99
6
123
141
133
178
68
6
123
57
6
111
162
6
99
6
97
6
152
6
91
31
92
162
92
111
97
178
181
6
123
19
92
99
6
79
6
123
6
106
6
92
79
181
31
92
6
141
178
6
157
31
106
97
181
6
162
92
111
19
92
99
6
79
6
123
6
97
92
6
99
6
123
157
181
123
6
6
162
6
97
181
6
111
92
6
99
111
6
106
31
123
139
37
162
6
123
37
152
118
6
157
181
141
178
6
141
140
68
6
123
57
6
111
162
6
6
99
6
97
6
152
6
91
31
6
97
37
111
133
141
92
141
152
141
133
178
92
6
106
6
6
162
6
97
181
6
111
92
123
141
178
6
162
92
157
6
68
6
123
37
152
92
162
92
111
97
178
181
6
6
111
6
6
92
99
6
79
6
157
6
6
162
92
111
92
106
37
152
118
92
6
139
179
6
139
181
6
99
37
152
6
106
141
140
178
157
6
123
6
162
106
37
152
6
106
92
99
6
141
178
141
181
152
133
68
162
57
6
123
141
178
6
99
6
92
162
92
111
97
178
181
6
123
19
92
141
178
6
139
179
6
97
178
181
31
123
79
31
99
6
123
6
6
157
181
141
178
6
141
140
68
6
123
57
6
111
162
6
6
99
6
97
6
152
6
91
31
157
6
90
181
6
141
181
31
99
6
92
123
57
6
6
111
68
6
91
141
181
123
6
92
6
6
111
97
31
99
6
123
6
106
6
106
162
6
123
79
179
31
92
97
178
181
141
133
178
6
123
6
121
6
99
37
106
6
157
181
141
178
6
141
140
68
6
123
57
6
111
162
6
6
99
6
97
6
152
6
91
31
92
6
123
6
92
162
92
111
97
178
181
19
92
152
6
99
133
92
68
152
92
19
92
99
97
6
6
157
6
123
141
133
178
6
162
111
6
133
79
179
31
92
6
123
6
92
68
31
123
141
133
37
162
6
139
179
6
152
132
6
141
181
6
6
123
6
141
133
6
141
133
132
181
31
133
92
6
106
37
152
6
139
179
6
97
178
181
31
123
79
31
99
6
123
6
162
6
162
92
111
92
106
37
152
118
162
19
79
179
31
123
162
31
92
121
37
152
6
92
121
6
123
6
123
6
92
157
31
92
6
123
157
181
6
111
31
92
152
133
6
6
123
141
111
31
92
6
139
6
99
6
92
157
179
31
118
178
139
31
106
6
152
133
68
162
57
6
123
6
92
6
68
162
57
6
123
141
181
6
121
6
141
133
6
123
6
6
157
181
141
178
6
141
140
68
6
123
57
6
111
162
6
6
99
6
97
6
141
133
178
181
79
179
6
123
6
121
6
92
141
133
19
92
141
90
181
6
6
157
6
123
6
162
68
31
123
141
133
6
162
6
152
6
91
31
6
162
92
111
92
106
37
152
118
6
6
123
6
162
106
6
106
90
181
6
68
31
118
178
157
179
6
68
162
6
162
6
123
141
133
178
92
68
152
6
6
123
6
6
162
6
97
181
6
111
106
91
6
92
111
6
97
178
181
31
123
139
181
6
111
31
92
6
6
123
141
152
152
133
68
162
57
6
123
6
99
6
19
92
99
31
123
79
6
111
31
92
139
179
6
97
178
181
31
123
79
31
99
6
157
6
6
111
68
162
6
6
6
123
6
162
68
31
123
141
133
37
92
162
6
118
178
141
133
6
157
6
123
37
152
118
162
6
97
181
6
111
99
6
92
157
31
92
157
179
141
140
178
6
123
141
181
19
92
118
178
139
6
141
178
6
79
31
99
6
162
6
6
139
179
6
97
178
181
6
68
6
123
57
6
111
162
6
6
99
6
97
6
152
6
91
31
162
6
6
92
121
6
92
141
133
6
157
179
6
162
92
123
6
157
181
31
106
152
133
97
106
6
92
152
6
99
118
178
139
179
6
6
157
179
31
111
19
92
106
31
79
68
162
6
162
6
162
31
6
152
133
68
6
141
178
6
111
31
92
97
178
181
68
162
57
6
123
6
121
6
99
37
106
6
6
123
6
162
157
6
92
68
31
123
141
133
37
6
152
133
92
111
6
118
31
6
111
6
99
6
97
31
162
6
106
92
99
6
141
178
141
181
162
6
97
181
6
111
106
6
6
68
152
111
19
92
163
181
99
6
123
57
163
179
6
123
6
141
181
92
6
162
92
111
6
133
19
92
118
178
139
92
121
37
152
6
152
133
141
133
178
181
79
179
37
152
123
6
111
31
92
6
106
118
178
157
179
6
68
162
37
162
141
178
79
179
31
111
6
133
79
179
31
19
92
90
6
19
92
141
133
178
181
37
152
157
179
31
123
157
152
123
6
68
152
162
6
97
178
181
31
123
139
181
37
106
6
141
133
178
181
79
179
6
123
6
6
111
92
152
6
162
6
6
106
141
178
6
162
157
179
31
123
157
152
139
179
6
133
92
121
6
162
6
6
106
141
140
31
68
123
6
157
6
162
6
157
181
141
178
6
141
140
68
6
123
57
6
111
162
6
6
99
6
97
6
152
6
91
31
92
157
6
141
181
92
92
141
178
6
6
141
133
178
181
6
123
6
141
181
118
178
133
141
178
6
162
6
6
123
19
92
157
6
90
181
6
141
181
31
99
6
6
162
6
97
181
6
111
92
6
141
133
6
111
6
106
97
152
6
6
118
178
31
123
157
6
79
6
157
6
123
6
6
68
162
181
79
179
31
6
162
92
111
92
106
6
106
92
6
123
6
152
57
6
133
79
179
31
92
111
157
6
123
141
178
6
141
178
31
118
178
92
139
181
121
181
31
99
6
57
31
132
179
139
181
31
99
6
92
106
37
152
6
92
106
6
68
6
123
6
97
178
181
6
123
31
106
6
68
162
19
92
92
157
179
68
162
92
118
178
139
19
92
92
6
90
6
141
178
31
123
92
97
179
31
133
123
31
97
178
181
31
106
68
31
162
152
133
141
178
162
6
6
99
6
97
6
57
6
133
19
92
118
178
139
92
6
111
92
118
178
31
123
157
6
79
6
157
6
106
6
92
6
111
92
99
6
97
179
31
133
6
6
106
141
178
6
162
6
162
6
97
181
6
111
68
6
157
179
141
140
178
6
123
37
152
118
6
157
181
141
178
6
141
140
68
6
123
57
6
111
162
6
6
99
6
97
6
152
6
91
31
90
181
31
111
141
178
97
178
6
123
123
6
133
68
6
157
179
31
121
6
162
6
6
99
6
97
79
179
31
68
6
157
141
133
178
37
68
6
157
179
6
6
152
19
92
92
6
157
179
6
6
92
141
178
6
157
157
6
99
6
97
92
141
178
31
68
162
141
178
31
118
178
6
99
157
123
19
92
68
123
31
97
178
181
92
141
178
152
118
68
6
123
57
6
111
162
6
6
99
6
97
6
152
6
91
31
92
6
123
57
6
111
141
181
31
99
6
162
6
6
99
6
97
79
179
31
92
6
123
6
92
141
181
31
99
6
79
179
152
57
123
6
157
179
92
111
6
99
6
141
133
6
111
68
6
99
141
133
111
31
6
141
133
178
6
123
19
92
92
118
178
133
6
68
79
179
31
99
6
157
179
6
157
31
111
90
181
123
19
92
123
162
92
111
92
106
37
152
118
6
157
181
141
178
6
141
140
68
6
123
57
6
111
162
6
6
99
6
97
6
152
6
91
31
92
6
123
6
92
141
181
31
99
6
141
139
68
31
97
141
139
6
141
133
178
6
99
6
111
68
123
31
106
6
162
6
123
6
162
92
111
92
106
37
152
118
68
6
141
139
178
6
141
181
31
106
141
181
31
99
6
97
6
141
139
31
6
157
31
141
133
181
6
157
31
123
141
178
6
6
118
178
139
6
6
123
6
6
123
92
6
162
92
111
157
6
123
157
181
6
123
6
6
106
37
152
123
37
152
118
6
118
37
99
92
141
92
97
6
141
181
141
133
6
97
31
162
106
37
152
6
141
133
178
181
79
179
37
152
123
6
6
97
181
31
106
97
181
6
152
133
68
6
141
139
178
6
141
133
178
181
79
179
37
152
123
6
97
92
152
31
162
6
123
106
6
106
162
6
123
79
179
31
19
92
68
152
6
106
92
99
6
141
178
97
178
181
6
123
19
92
141
139
97
6
123
6
6
157
31
97
178
181
97
181
19
92
6
118
123
92
111
141
133
178
92
118
97
178
181
19
92
92
123
141
139
6
79
31
99
37
152
133
97
92
6
68
90
181
6
99
6
162
6
123
6
157
181
141
178
6
141
140
68
6
123
57
6
111
162
6
6
99
6
97
6
152
6
91
31
6
162
92
111
92
106
37
152
118
6
141
181
31
99
6
152
6
91
90
181
6
6
157
179
68
162
6
92
152
123
6
68
6
123
57
6
111
162
6
6
99
6
97
6
152
6
91
31
157
6
90
181
6
141
181
31
99
6
92
141
181
31
99
6
152
6
91
123
6
106
6
92
141
181
31
99
6
152
6
91
123
6
6
118
178
133
6
157
123
6
162
31
92
106
37
152
6
162
92
111
92
6
99
157
181
68
6
6
123
6
121
6
99
37
106
6
157
181
141
178
6
141
140
162
31
97
178
181
123
6
111
6
68
162
37
152
6
123
118
178
6
123
6
141
133
178
181
19
92
6
90
181
133
6
157
181
141
140
97
178
181
19
92
141
133
178
181
6
118
178
139
139
181
6
157
181
31
99
6
106
92
99
6
141
178
99
6
106
6
68
92
111
157
6
141
133
6
123
6
99
6
90
181
6
118
178
97
123
6
121
6
106
141
133
6
97
152
6
6
141
178
6
6
141
133
178
181
6
123
6
6
99
6
99
6
123
6
6
162
92
111
123
31
106
37
152
118
152
123
141
178
6
141
178
6
6
141
133
178
181
6
123
6
92
6
111
6
99
6
99
37
6
6
106
141
178
6
162
79
179
31
141
178
6
6
141
133
178
181
6
123
6
97
111
31
92
6
111
19
92
141
133
178
31
111
157
37
79
179
31
106
6
106
162
6
123
79
179
31
19
92
99
31
141
133
152
6
162
6
123
6
68
162
181
92
6
68
162
181
92
162
92
111
99
6
19
92
121
6
123
37
152
118
6
141
178
6
6
141
133
178
181
6
123
6
6
99
6
99
6
123
6
162
31
6
139
181
121
181
141
178
6
79
6
99
6
123
6
121
6
99
37
92
141
6
141
178
6
6
141
133
178
181
6
123
6
92
6
99
6
99
37
123
91
31
68
163
179
6
79
179
31
92
123
141
178
6
157
111
31
19
92
97
178
181
139
6
90
6
141
178
111
31
19
92
57
6
79
37
162
6
123
6
141
178
6
6
141
133
178
181
6
123
6
118
178
133
6
57
6
123
6
141
181
99
6
6
152
6
163
181
99
6
123
123
6
141
181
19
92
99
6
162
6
6
123
6
79
181
141
133
178
181
133
92
6
106
37
152
118
152
57
123
92
6
121
31
111
141
181
6
92
99
6
162
6
6
123
6
79
179
6
90
181
31
111
141
178
97
178
6
123
123
6
79
179
6
141
178
6
6
141
133
178
181
6
123
6
123
31
157
179
141
140
178
37
162
6
123
37
152
118
6
157
181
141
178
6
141
140
68
6
123
57
6
111
162
6
6
99
6
97
6
152
6
91
31
6
162
92
111
92
106
37
152
118
6
106
6
162
6
123
6
92
157
6
99
6
106
6
141
139
178
6
68
163
179
37
152
97
31
68
123
31
99
6
157
181
111
31
118
178
139
181
31
106
6
123
6
6
162
92
152
6
68
31
121
6
162
6
123
141
133
178
6
68
162
181
31
106
162
6
123
6
68
162
181
79
179
31
157
6
90
181
6
141
181
31
99
6
92
106
6
162
6
123
6
92
106
157
123
6
121
6
99
37
106
6
157
181
141
178
6
141
140
68
6
123
57
6
111
162
6
6
99
6
97
6
152
6
91
31
92
157
181
31
141
133
178
123
19
92
92
99
6
106
31
133
92
92
68
92
111
157
6
141
133
6
123
19
92
68
123
31
97
178
181
92
141
178
111
31
6
121
6
162
6
6
123
6
6
162
92
111
92
106
37
152
118
6
123
92
6
162
92
111
6
157
179
92
6
141
133
6
111
6
97
152
19
92
141
6
152
6
91
31
92
68
92
111
157
6
141
133
6
123
19
92
92
68
152
111
19
92
157
181
6
118
178
139
31
139
179
19
92
123
31
118
178
133
6
157
123
6
6
97
178
181
92
141
178
123
6
6
157
179
92
99
139
37
6
162
92
111
92
106
37
152
118
92
6
123
6
152
57
6
133
79
179
31
92
68
92
111
92
92
68
152
111
19
92
157
181
6
118
178
139
31
139
179
19
92
123
31
106
6
141
133
92
152
99
6
123
92
157
6
99
6
106
6
19
79
179
31
123
141
178
6
152
6
6
68
123
31
99
6
157
181
111
31
92
6
6
123
141
111
31
106
6
106
162
6
123
79
179
31
157
6
162
141
140
31
68
6
99
6
19
92
152
19
92
118
178
139
31
106
6
111
141
133
178
181
6
157
6
141
133
6
123
6
92
6
141
133
178
152
6
123
92
141
152
6
99
141
181
141
133
6
133
97
178
181
19
92
6
152
133
157
97
97
178
181
19
92
123
31
111
6
79
68
162
6
123
6
6
157
181
141
178
6
141
140
68
6
123
57
6
111
162
6
6
99
6
97
6
152
6
91
31
92
6
123
6
92
68
152
111
19
92
157
181
6
118
178
139
31
139
179
6
68
6
97
178
181
92
141
178
152
118
111
6
133
79
179
31
92
139
92
141
178
6
157
31
152
152
92
6
6
123
118
178
139
123
6
6
162
92
111
92
106
37
152
118
6
123
92
6
162
92
111
92
6
141
133
6
111
6
97
152
6
68
37
133
152
92
6
123
6
92
68
152
111
19
92
157
181
6
118
178
139
31
139
179
6
118
178
31
106
97
123
31
68
6
68
31
97
178
181
111
31
121
181
6
99
6
123
92
99
139
37
92
141
92
6
123
6
152
57
6
133
79
179
31
68
6
123
57
6
111
162
6
6
99
6
97
6
90
181
31
111
141
178
97
178
6
123
123
6
141
181
90
181
6
6
97
178
181
6
68
111
31
123
31
106
97
31
99
37
92
139
6
6
92
141
178
6
157
157
6
99
6
97
19
92
152
19
92
118
178
139
31
106
6
68
31
123
123
6
97
178
181
19
92
6
92
68
19
6
97
178
181
19
92
123
31
118
178
139
6
6
123
19
92
123
92
152
123
19
92
92
6
123
6
92
162
99
6
92
106
6
111
139
181
6
99
37
152
6
106
91
6
97
178
181
6
123
31
99
6
6
152
6
6
123
31
99
6
123
141
133
181
6
123
19
92
92
99
139
37
92
141
90
181
6
6
152
118
6
157
181
141
178
6
141
140
68
6
123
57
6
111
162
6
6
99
6
97
6
152
6
91
31
6
141
178
31
111
141
140
178
123
6
141
181
19
92
162
6
123
6
97
178
181
19
92
6
157
19
92
68
97
31
99
6
97
178
181
19
92
6
157
123
31
99
6
123
157
181
123
6
6
162
92
111
92
106
37
152
118
6
68
162
181
31
106
162
6
123
6
68
162
181
79
179
31
106
141
140
178
31
99
6
68
163
179
6
123
6
157
19
92
68
97
31
99
6
97
92
6
99
6
141
133
6
123
6
121
6
99
37
106
6
157
181
141
178
6
141
140
68
6
123
57
6
111
162
6
6
99
6
97
6
152
6
91
31
92
90
181
31
111
141
178
97
178
6
123
123
6
111
6
118
157
79
6
123
6
6
141
178
6
123
6
92
157
31
6
99
6
92
123
157
181
31
123
92
99
139
37
92
141
157
6
141
178
6
99
6
106
6
106
162
6
123
79
179
31
162
157
31
92
6
97
178
181
92
141
178
152
6
99
157
123
6
99
6
92
6
99
157
31
152
6
157
6
141
178
6
123
111
6
97
141
133
178
181
6
123
31
99
6
68
6
123
57
6
111
162
6
6
99
6
97
6
152
6
91
31
19
79
179
31
123
141
178
162
19
79
179
123
19
92
118
178
139
6
162
92
111
92
106
37
152
118
92
90
181
31
111
141
178
97
178
6
123
123
6
141
139
6
106
6
141
133
152
123
6
141
178
31
118
178
6
6
111
97
31
99
6
123
6
6
163
181
99
6
123
123
79
181
6
90
181
6
123
6
6
97
181
157
6
123
37
152
118
6
92
90
6
57
31
123
6
123
31
106
141
140
178
123
6
139
179
6
141
178
6
133
92
6
92
152
6
152
123
141
178
123
79
181
6
90
181
6
123
6
162
111
31
118
178
139
152
6
6
6
106
141
178
6
6
6
106
141
178
6
99
6
111
6
133
79
179
31
19
92
99
6
79
6
123
6
68
6
92
106
91
6
118
178
79
37
152
6
99
157
123
6
97
178
181
6
123
37
152
118
6
99
157
123
6
97
178
181
6
106
91
6
118
178
31
133
152
6
162
6
123
37
152
118
162
19
79
179
31
19
92
141
133
178
31
123
162
19
92
118
178
139
152
19
92
121
6
123
37
152
6
99
157
123
6
141
181
162
92
111
141
181
139
179
6
141
178
6
92
111
6
97
178
181
31
123
139
181
6
111
31
106
6
68
162
6
57
163
179
31
141
178
92
123
6
99
6
106
6
106
162
6
123
79
179
31
6
152
6
91
31
92
157
31
68
6
97
178
181
92
141
178
111
31
92
57
163
179
31
6
141
178
92
123
6
92
99
162
31
123
139
37
68
6
141
139
178
6
106
91
6
97
178
181
6
97
6
162
31
118
178
139
6
6
111
31
6
157
181
141
178
6
141
140
68
6
123
57
6
111
162
6
6
99
6
97
6
152
6
6
163
181
99
6
123
123
6
141
181
19
92
99
6
162
6
6
123
6
92
6
99
6
157
181
152
6
152
6
91
31
6
152
6
6
163
181
99
6
123
123
6
141
181
106
6
111
139
181
6
99
6
123
6
92
106
6
162
6
123
141
133
178
6
162
31
92
6
123
6
152
57
6
133
92
6
90
6
141
178
31
123
6
99
6
106
31
123
121
181
123
19
92
92
157
6
141
178
6
123
6
141
139
92
6
123
6
6
92
152
99
6
123
141
133
178
92
123
162
31
92
157
31
92
6
92
123
157
181
6
123
141
133
178
92
99
139
37
92
141
6
19
97
37
111
37
106
92
97
19
92
6
152
6
6
163
181
99
6
123
123
19
92
6
97
152
99
179
152
141
123
19
92
123
79
6
111
6
157
179
6
99
6
92
106
37
152
6
162
92
111
97
178
181
6
6
106
92
99
6
141
178
141
181
141
139
178
6
162
31
139
181
6
123
6
97
178
181
19
92
6
68
152
111
19
92
163
181
99
6
123
57
163
179
6
123
6
141
181
92
6
92
141
133
178
157
31
123
6
6
123
6
97
178
181
19
92
123
31
57
162
37
152
123
6
99
6
92
6
123
57
6
111
90
181
31
111
141
178
97
178
6
123
123
6
162
6
6
99
6
97
6
139
179
6
97
178
181
79
31
99
6
139
179
19
92
6
57
19
92
6
123
6
97
178
181
6
92
6
106
37
92
162
19
92
118
178
139
123
37
152
92
111
6
97
178
181
31
123
139
181
6
111
31
6
157
181
141
178
6
141
140
68
123
57
6
111
162
6
6
99
6
97
6
152
6
91
31
92
106
37
152
118
6
68
163
179
19
92
92
6
123
6
92
92
141
178
6
157
31
152
6
152
133
157
97
6
99
157
123
19
92
123
162
92
111
111
6
133
79
179
31
92
162
6
118
178
141
133
6
162
6
123
37
152
118
92
152
133
152
123
6
162
92
6
157
181
141
178
37
152
6
141
178
6
79
31
99
6
162
6
6
139
179
6
57
162
92
6
97
178
181
6
152
133
152
123
6
68
6
68
6
6
111
31
106
157
6
123
141
133
178
6
162
68
162
31
157
179
141
140
178
6
139
6
6
162
92
111
79
179
31
92
106
6
162
6
123
37
152
118
68
6
123
57
6
111
162
6
6
99
6
97
6
152
6
91
31
92
162
92
111
97
178
181
6
123
121
111
31
118
178
97
123
6
97
90
181
6
121
6
106
141
133
6
97
152
6
92
68
163
179
6
57
6
6
92
6
139
179
6
139
181
6
99
37
152
6
68
163
179
6
118
178
133
6
6
92
152
123
6
6
162
92
111
92
106
37
152
118
68
6
123
57
6
111
162
6
6
99
6
97
6
152
133
162
152
6
6
152
6
91
31
92
6
123
6
92
157
181
141
178
37
152
111
6
133
79
179
31
92
162
157
6
139
6
92
157
92
92
141
178
6
6
141
133
178
181
6
123
19
92
97
178
181
111
6
79
6
99
6
92
162
99
6
111
31
121
181
92
79
6
139
6
92
68
163
179
6
57
6
6
118
178
133
6
6
92
152
123
6
6
162
92
111
92
106
37
152
118
162
111
31
162
31
111
99
6
79
179
118
178
133
31
157
181
6
6
111
92
106
6
106
6
6
106
141
178
6
162
31
6
133
37
141
133
178
92
6
99
141
181
141
133
178
157
31
123
6
6
123
6
92
37
152
99
6
123
37
152
118
68
6
123
57
6
111
162
6
6
99
6
97
6
152
6
91
31
6
162
6
6
111
6
141
178
141
181
19
92
68
79
31
99
6
97
178
181
6
123
6
118
178
141
133
6
123
19
92
92
6
123
6
92
111
141
19
123
19
133
97
178
181
6
123
31
157
179
141
140
178
6
123
6
162
6
162
6
6
111
6
141
178
141
181
19
92
68
79
31
99
6
97
178
181
6
123
6
99
6
157
181
157
6
123
19
92
6
162
92
111
92
106
37
152
118
6
157
181
141
178
6
141
140
68
6
123
57
6
111
162
6
6
99
97
6
118
178
133
139
179
6
123
19
92
92
118
178
133
139
179
6
123
6
6
6
106
141
178
6
92
6
123
6
92
139
92
141
178
6
157
31
152
6
92
141
139
97
6
6
123
19
92
123
162
92
111
92
106
37
152
118
92
152
133
152
123
6
106
139
31
6
123
97
179
6
141
139
123
19
92
6
152
6
99
6
78
6
157
181
31
162
157
31
123
139
181
6
6
152
6
92
162
6
6
106
141
178
6
111
31
141
181
92
152
6
118
178
133
139
179
6
123
6
106
139
97
178
181
6
123
92
152
123
19
92
6
162
92
111
6
57
123
6
157
179
92
111
6
99
6
141
133
6
111
31
6
157
181
141
178
6
141
140
68
6
123
57
6
111
162
6
6
99
6
97
6
152
6
91
31
92
78
6
141
181
92
163
181
141
181
92
139
181
141
133
6
141
181
31
92
91
111
31
92
79
181
6
123
6
6
106
19
68
92
141
133
178
92
111
6
141
181
157
31
99
6
118
178
139
123
19
92
6
133
37
141
133
178
92
6
99
141
181
106
6
111
139
181
6
99
6
123
19
92
152
90
181
6
162
68
6
118
178
133
31
157
181
6
92
106
6
106
162
19
79
179
31
123
79
6
111
6
157
179
6
99
6
152
57
123
92
19
92
118
178
139
6
118
178
133
141
178
6
162
6
6
123
6
6
162
92
111
92
106
6
162
6
123
37
152
118
92
6
123
6
92
157
79
179
31
92
141
178
6
6
141
133
178
181
6
123
6
79
179
123
79
181
6
57
162
92
6
123
19
92
123
31
57
162
6
162
6
123
19
92
92
123
31
79
106
31
163
179
97
152
6
92
111
31
121
181
92
79
6
99
6
123
141
133
178
6
162
31
92
6
123
6
152
57
6
133
79
179
31
152
133
152
123
6
68
6
68
6
111
6
6
111
157
6
106
6
68
6
111
31
141
140
178
106
6
162
91
157
6
106
6
6
6
157
6
132
181
132
181
6
6
111
92
37
152
68
6
111
19
92
57
6
157
6
106
6
68
6
111
6
163
181
6
6
106
141
178
6
162
31
106
6
106
162
6
123
79
179
31
92
6
123
6
92
157
6
123
6
106
97
152
6
92
157
31
92
162
111
31
121
181
31
106
79
37
68
6
111
31
121
6
99
6
92
106
6
162
6
123
37
152
118
6
157
111
31
121
181
79
6
123
6
162
6
141
133
178
157
31
123
6
6
123
6
6
162
92
111
6
111
6
141
133
178
181
19
92
6
157
181
31
141
140
97
178
181
19
92
92
141
140
31
68
37
152
6
157
31
99
6
118
178
139
123
19
92
6
141
133
178
157
31
123
6
6
123
19
92
123
162
92
111
123
31
106
37
152
118
68
6
123
57
6
111
157
181
31
141
140
31
162
6
6
99
6
97
79
179
31
6
141
178
6
6
141
133
178
181
6
123
6
141
139
31
68
92
92
162
6
123
79
179
31
68
111
6
139
118
178
6
162
6
123
79
179
31
133
37
141
133
178
92
6
99
99
6
68
31
157
179
141
140
178
6
162
6
123
37
152
118
6
157
181
141
178
6
141
140
68
6
123
57
6
111
162
6
6
99
6
97
6
152
6
91
31
6
141
133
6
123
6
6
162
92
111
92
106
37
152
118
6
141
133
6
123
6
6
92
152
123
6
6
99
6
79
6
106
141
178
6
141
181
92
6
57
163
179
6
123
6
141
181
92
92
123
31
68
6
106
157
6
123
79
179
31
157
181
31
68
6
133
6
68
6
92
121
6
162
6
123
37
152
118
6
99
6
79
6
106
141
178
6
141
181
141
133
6
123
6
162
68
6
118
178
133
31
157
181
6
31
121
6
106
6
97
6
97
181
162
6
123
37
152
118
6
141
19
157
111
92
97
6
141
181
106
6
6
118
123
37
78
19
133
133
92
37
111
6
99
141
181
141
133
6
123
6
92
162
141
178
6
157
157
6
99
6
97
162
19
79
179
31
92
123
37
152
123
141
181
6
141
178
6
79
31
99
6
162
6
6
139
179
6
31
121
6
162
6
123
37
152
118
92
123
19
92
90
6
152
6
141
133
6
123
6
79
179
31
68
37
133
152
92
99
139
6
123
6
162
19
92
118
178
139
123
37
152
6
99
6
92
97
178
181
106
6
111
139
181
6
99
6
157
37
162
19
92
118
178
139
123
37
152
19
92
118
178
139
92
162
141
178
6
157
157
6
99
6
97
162
19
79
179
31
6
92
152
123
6
6
162
92
111
123
31
106
6
162
6
123
37
152
118
6
141
133
6
123
6
6
152
6
91
31
92
157
6
141
178
6
123
6
92
111
6
68
162
6
111
31
6
141
139
92
6
123
6
92
6
141
133
178
157
123
6
6
152
6
162
6
123
37
152
118
92
6
123
6
152
57
6
133
79
179
31
6
152
6
91
31
92
162
92
111
97
178
181
19
92
92
157
6
68
6
123
37
152
92
157
6
97
178
181
92
141
178
123
6
97
178
181
19
92
123
31
139
121
6
92
121
37
152
6
90
6
141
178
31
123
97
178
181
141
133
6
123
6
139
179
141
178
111
6
157
152
6
162
6
123
37
152
118
6
141
133
6
123
6
6
68
152
111
19
92
6
163
181
99
6
123
97
178
181
6
162
19
79
179
123
31
57
163
179
6
123
19
92
141
133
178
181
6
118
178
139
139
181
6
157
181
31
99
19
92
157
31
99
141
133
139
179
141
178
123
6
99
19
92
68
92
111
157
6
141
133
6
123
6
99
19
92
19
92
157
139
37
152
6
152
6
6
123
79
181
118
178
97
178
181
6
123
31
57
163
179
6
123
19
92
6
92
99
92
57
6
97
6
6
123
19
92
6
111
19
92
57
6
141
140
178
90
6
123
19
92
6
92
91
31
162
6
123
19
92
92
123
31
141
133
178
157
123
6
6
152
6
162
6
123
37
152
118
111
6
133
79
179
31
19
92
68
141
133
37
152
6
106
92
99
6
141
178
97
178
181
6
123
19
92
141
139
97
6
6
123
6
6
141
178
31
111
141
140
178
123
6
6
123
132
181
132
181
6
123
6
162
31
92
106
91
6
118
178
111
6
79
37
6
152
133
152
123
6
92
6
141
133
178
157
123
6
6
152
6
162
6
123
37
152
118
6
141
178
6
6
141
133
178
181
6
123
157
181
31
141
140
97
178
181
6
123
31
97
178
181
123
6
106
6
141
140
111
6
141
133
6
162
92
111
123
31
106
37
152
118
123
157
181
31
141
140
97
178
181
6
123
162
31
19
92
132
179
152
118
90
181
6
141
133
6
123
6
157
97
31
133
92
123
31
118
178
157
179
6
68
162
37
6
99
157
123
6
6
157
181
141
178
6
141
140
68
6
123
57
6
111
162
6
6
99
6
97
6
152
6
91
31
6
162
92
111
92
106
37
152
118
6
97
152
99
179
141
152
123
6
141
181
118
178
133
141
178
6
162
6
6
123
6
92
6
123
6
92
139
92
141
178
6
157
31
152
6
99
6
157
181
157
6
123
6
6
121
6
162
6
123
6
79
181
6
157
181
6
123
6
92
111
6
141
178
37
6
121
6
141
133
6
123
6
6
141
133
6
123
6
68
31
123
123
6
141
181
118
123
37
79
123
19
133
133
6
141
139
178
6
99
6
123
157
181
123
6
111
6
133
79
179
31
152
92
152
6
91
31
92
111
6
141
178
37
6
57
19
92
6
123
6
97
178
181
6
123
157
6
123
157
181
6
123
6
68
6
123
57
6
111
162
6
6
99
6
97
6
111
6
152
97
6
141
181
6
99
92
141
19
123
6
141
152
123
6
141
181
106
6
6
133
6
157
179
6
123
97
31
123
6
141
181
152
133
152
106
141
178
6
97
178
181
6
6
118
178
31
162
141
133
6
162
92
152
133
152
106
141
178
6
97
178
181
6
123
79
6
111
6
157
179
6
99
6
92
106
37
152
6
152
6
91
31
139
181
6
123
6
141
181
92
6
106
6
141
19
123
92
6
99
141
181
92
92
111
141
19
123
19
133
97
178
181
6
123
31
157
179
141
140
178
6
123
6
6
162
92
111
92
106
37
152
118
6
157
181
141
178
6
141
140
68
6
123
57
6
111
162
6
6
99
6
97
6
152
6
91
31
6
57
123
92
6
68
19
97
99
6
123
6
141
133
178
92
6
141
139
162
31
68
162
57
6
157
181
90
181
37
152
6
162
92
111
97
178
181
19
92
6
157
6
97
178
181
92
141
178
123
6
97
178
181
19
92
92
111
6
79
68
162
6
111
31
6
118
178
133
141
178
6
162
6
6
123
6
141
139
31
6
99
6
123
141
133
181
6
123
6
6
99
162
31
123
139
6
139
6
6
152
6
6
163
181
99
6
123
123
6
141
181
92
6
68
152
111
19
92
163
181
99
6
123
57
163
179
6
123
6
141
181
92
19
92
141
139
97
6
6
139
179
6
97
178
181
6
123
162
92
111
92
106
37
152
118
6
157
181
141
178
6
141
140
68
6
123
57
6
111
162
6
6
99
6
97
6
152
6
91
31
6
92
99
6
162
6
6
123
6
6
141
139
6
118
178
157
179
6
92
68
152
118
19
92
152
19
92
118
178
139
31
106
6
152
6
99
97
178
181
6
152
57
123
92
6
92
99
6
162
6
6
123
6
6
91
111
31
141
133
121
37
152
118
92
6
123
6
92
157
6
141
178
6
123
6
79
179
31
92
111
6
79
68
162
6
111
31
118
178
31
106
97
123
31
68
6
92
6
157
179
141
139
92
6
152
6
6
57
6
123
141
178
6
162
92
111
97
178
181
19
92
6
157
6
97
178
181
92
141
178
123
6
97
178
181
19
92
123
31
111
6
79
68
162
6
123
6
6
111
6
152
6
91
31
68
118
178
31
162
97
152
6
90
181
6
6
97
79
179
31
31
121
6
106
162
6
123
37
152
118
19
79
179
31
123
141
178
6
152
6
6
123
162
92
111
97
178
181
19
92
123
157
6
97
178
181
92
141
178
123
6
97
178
181
19
92
92
6
157
181
141
178
37
152
6
90
6
141
178
31
123
97
178
181
141
133
6
123
6
123
37
152
123
141
133
178
6
162
31
111
6
133
79
179
31
6
152
6
91
31
139
181
6
123
6
68
141
133
6
97
6
90
6
133
6
57
6
99
6
157
123
6
162
99
6
111
31
92
97
178
181
111
6
123
79
31
99
37
6
162
141
133
6
6
141
181
97
178
181
6
123
31
111
6
79
6
123
6
162
31
6
68
19
106
37
97
123
6
141
92
6
141
181
19
92
99
6
162
6
6
123
6
141
139
6
152
6
6
163
181
99
6
123
123
6
141
181
19
92
141
139
97
6
6
123
6
6
139
179
6
97
178
181
31
123
79
31
99
6
123
19
92
6
162
19
92
118
178
139
106
31
139
157
181
6
57
162
6
162
6
123
19
92
123
162
31
6
162
6
97
181
6
111
92
139
179
6
97
178
181
111
6
123
79
31
99
37
118
178
97
123
6
97
178
181
6
97
123
31
68
6
6
57
6
123
141
178
6
162
92
111
97
178
181
19
92
6
157
6
97
178
181
92
141
178
123
6
97
178
181
19
92
123
31
111
6
79
68
162
6
123
6
19
92
68
141
133
37
152
6
106
92
99
6
141
178
97
178
181
6
123
19
92
141
139
97
6
6
123
6
6
157
31
97
178
181
97
97
178
181
19
92
6
118
123
92
111
141
133
178
92
118
97
178
181
19
92
92
123
141
139
6
106
79
31
99
37
162
6
123
37
152
118
6
157
181
141
178
6
141
140
6
57
123
92
6
68
19
97
99
6
123
6
141
133
178
92
6
141
139
92
6
111
152
92
6
123
57
6
111
157
181
141
178
6
141
140
162
6
6
99
6
97
79
179
31
157
6
162
92
79
37
152
90
181
31
111
141
178
97
178
6
123
123
6
97
106
6
79
181
118
178
91
31
97
6
152
6
6
106
6
106
162
6
123
79
179
31
157
6
141
178
6
99
6
6
68
162
181
31
6
57
123
6
121
6
162
31
68
162
57
6
157
181
90
181
37
152
6
162
92
111
97
178
181
19
92
6
157
6
97
178
181
92
141
178
123
6
97
178
181
19
92
123
6
118
178
31
157
123
6
162
6
152
133
97
178
181
6
123
31
106
91
6
118
178
79
6
123
6
6
162
92
111
92
111
6
141
178
37
152
139
181
6
6
92
99
97
6
6
123
6
92
6
139
6
106
