# Supplementary material for: Graphemic-phonetic diachronic linguistic invariance of the frequency and of the Index of Coincidence as cryptanalytic tools
Source: PLoS One. 2019 Mar 19;14(3):e0213710. doi: 10.1371/journal.pone.0213710 (PMC6424454; doi:10.1371/journal.pone.0213710)
Supplement: S1 File — (ZIP) [file pone.0213710.s001.zip › Languages/abkhaz/abkhazP2_v2Porcentaje_Sept2015.txt]

0
0
0
0
0
23.86749717
0
0
0
0
0
0
0
0
0
0
0
0
2.604756512
0
0
0
0
0
0
0
0
0
0
0
5.011325028
0
0
0
0
0
1.623254058
0
0
0
0
0
0
0
0
0
0
0
0
0
0
0
0
0
0
0
1.113627784
0
0
0
0
0
0
0
0
0
0
2.114005285
0
0
0
0
0
0
0
0
0
0.02831257078
1.528878822
0
0
0
0
0
0
0
0
0
0
0.5285013213
0.8493771234
7.48395621
0
0
0
0
2.991694979
0
2.972819932
0
0
0
0
0
0
2.142317856
0
0
0
0
2.982257456
0
0
0
0
0
0
1.755379388
0
0
0.6228765572
0
7.097017743
0
0
0
0
0
0
0
0
0.1321253303
2.576443941
0
0
0
0
0
1.840317101
0.556813892
5.360513401
0
0
0
0
0
0
0.009437523594
0
0
0
3.501321253
0
0
0
0
2.755756889
0
0
0
0
3.737259343
0.4058135145
0
0
0
0
0
0
0
0
0
0
0
0
0
0
5.33220083
1.878067195
0
4.59607399
0
0
