# Supplementary material for: Graphemic-phonetic diachronic linguistic invariance of the frequency and of the Index of Coincidence as cryptanalytic tools
Source: PLoS One. 2019 Mar 19;14(3):e0213710. doi: 10.1371/journal.pone.0213710 (PMC6424454; doi:10.1371/journal.pone.0213710)
Supplement: S1 File — (ZIP) [file pone.0213710.s001.zip › Languages/abkhaz/abkhazT1_v2.txt]

1
11
26
78
2
1
25
137
1
137
145
201
2
1
25
22
2
1
6
2
1
2
164
201
2
1
1
1
2
1
164
206
2
1
164
206
1
2
1
164
206
5
9
27
1
164
206
1
78
1
22
1
1
9
22
3
5
9
22
21
206
5
9
22
7
26
12
22
13
3
1
14
1
19
137
26
20
20
3
1
17
1
137
25
206
26
20
20
26
7
201
3
22
1
13
22
27
26
13
3
16
27
9
9
27
4
26
19
22
5
9
21
9
22
4
26
19
22
1
9
27
4
26
19
22
1
9
20
26
27
25
5
9
21
1
19
9
20
9
27
22
158
206
16
27
9
9
20
158
206
16
27
9
9
20
26
27
4
26
19
22
1
13
9
22
158
206
16
9
22
4
26
19
22
1
22
25
1
7
16
22
17
1
14
3
206
1
7
201
26
1
22
1
1
7
201
26
19
14
26
20
1
11
7
201
26
20
26
27
4
26
19
22
1
13
1
14
3
206
1
19
14
26
20
22
20
13
26
20
26
14
25
22
183
26
20
19
26
3
158
1
17
20
1
19
1
1
11
26
19
22
20
9
20
158
206
16
14
1
14
3
206
1
19
14
26
20
1
137
20
22
1
1
13
12
1
20
26
137
20
22
5
9
21
20
3
1
17
17
1
20
21
1
9
22
6
1
19
26
13
20
114
26
19
7
22
26
9
22
6
22
1
14
4
26
20
11
22
26
20
21
