# Supplementary material for: Graphemic-phonetic diachronic linguistic invariance of the frequency and of the Index of Coincidence as cryptanalytic tools
Source: PLoS One. 2019 Mar 19;14(3):e0213710. doi: 10.1371/journal.pone.0213710 (PMC6424454; doi:10.1371/journal.pone.0213710)
Supplement: S1 File — (ZIP) [file pone.0213710.s001.zip › Languages/abkhaz/abkhazT1_v2Porcentaje_Sept2015.txt]

16.51090343
2.803738318
3.115264798
2.180685358
1.869158879
0.9345794393
2.180685358
0
7.165109034
0
1.246105919
0.6230529595
2.492211838
3.115264798
0
1.869158879
1.557632399
0
4.984423676
8.099688474
1.869158879
9.657320872
0
0
1.869158879
9.968847352
3.426791277
0
0
0
0
0
0
0
0
0
0
0
0
0
0
0
0
0
0
0
0
0
0
0
0
0
0
0
0
0
0
0
0
0
0
0
0
0
0
0
0
0
0
0
0
0
0
0
0
0
0
0.6230529595
0
0
0
0
0
0
0
0
0
0
0
0
0
0
0
0
0
0
0
0
0
0
0
0
0
0
0
0
0
0
0
0
0
0
0
0.3115264798
0
0
0
0
0
0
0
0
0
0
0
0
0
0
0
0
0
0
0
0
0
0
1.869158879
0
0
0
0
0
0
0
0.3115264798
0
0
0
0
0
0
0
0
0
0
0
0
1.557632399
0
0
0
0
0
1.557632399
0
0
0
0
0
0
0
0
0
0
0
0
0
0
0
0
0
0
0.3115264798
0
0
0
0
0
0
0
0
0
0
0
0
0
0
0
0
0
1.869158879
0
0
0
0
4.049844237
