# Supplementary material for: Graphemic-phonetic diachronic linguistic invariance of the frequency and of the Index of Coincidence as cryptanalytic tools
Source: PLoS One. 2019 Mar 19;14(3):e0213710. doi: 10.1371/journal.pone.0213710 (PMC6424454; doi:10.1371/journal.pone.0213710)
Supplement: S1 File — (ZIP) [file pone.0213710.s001.zip › Languages/abkhaz/abkhazT2_v2.txt]

1
22
1
78
26
21
206
26
78
20
1
9
27
9
14
127
206
1
27
5
7
201
5
9
3
26
19
27
5
9
137
145
22
1
4
5
11
12
1
19
1
3
9
1
1
12
1
7
1
12
1
164
206
1
4
26
27
22
20
156
27
1
1
12
1
11
1
22
1
1
21
206
26
78
20
1
21
206
156
1
1
3
206
1
19
1
9
1
12
1
25
206
22
9
158
1
156
26
19
9
9
1
19
1
9
22
27
9
126
206
26
13
156
25
16
9
13
16
22
9
27
9
14
127
206
5
9
1
25
1
127
206
9
156
19
5
9
1
9
1
145
1
19
5
9
1
4
22
14
5
9
164
206
12
1
19
2
164
201
1
19
1
21
206
9
1
156
26
14
102
19
5
9
145
201
1
156
1
20
9
145
19
26
13
16
22
25
145
26
78
27
26
145
201
156
19
1
1
27
22
1
9
1
19
1
22
2
1
20
1
22
1
78
26
9
27
9
14
127
206
1
19
1
21
206
1
13
2
1
19
5
9
25
26
19
78
1
1
19
26
13
156
1
19
5
9
12
1
13
26
20
27
13
16
22
4
1
19
2
1
14
27
1
1
12
1
11
9
27
26
13
26
102
158
1
145
1
1
7
26
7
145
206
26
7
19
1
21
206
25
26
13
78
1
137
7
1
145
201
1
1
126
26
14
168
1
1
22
1
78
26
4
26
145
14
1
14
1
7
1
25
201
16
5
9
12
11
1
1
14
26
14
1
20
7
201
26
1
22
1
78
26
9
1
164
206
5
9
9
4
22
14
5
9
25
206
1
137
145
26
145
201
5
9
4
19
26
127
206
9
156
14
26
1
145
206
1
19
5
9
1
13
1
13
27
1
1
19
5
9
4
26
4
13
26
19
7
206
1
126
22
1
1
4
22
14
5
9
9
1
25
201
1
2
1
12
1
11
1
2
19
9
1
78
26
27
1
1
137
20
156
1
27
1
1
19
1
1
137
105
1
19
1
1
22
1
78
26
27
5
7
201
9
19
5
9
158
1
22
9
7
206
26
114
19
1
127
206
1
9
145
26
19
22
1
11
26
22
25
145
26
78
27
26
145
201
156
19
1
1
27
22
1
9
1
19
1
22
2
1
20
1
22
1
78
26
1
123
201
1
13
26
114
206
5
9
1
25
206
22
19
5
9
9
1
1
19
21
14
26
4
26
19
171
1
13
7
26
12
1
19
1
4
1
3
1
19
156
1
9
13
1
13
11
206
1
1
126
26
14
168
1
9
14
1
13
7
1
19
1
27
1
22
1
78
26
9
27
9
14
127
206
1
1
27
1
11
22
1
14
1
13
102
19
1
9
1
13
26
25
201
102
1
19
1
4
1
137
20
26
25
206
1
145
26
126
1
13
25
145
26
78
27
26
145
201
156
19
1
1
27
22
1
9
1
19
1
22
2
1
20
1
164
206
12
1
19
127
206
1
19
5
9
78
26
27
1
19
1
1
9
27
158
1
27
26
114
201
1
19
1
1
3
25
26
19
1
1
19
1
145
1
156
1
25
26
22
25
145
26
78
27
26
145
201
156
19
1
1
27
22
1
9
1
19
1
22
2
1
20
5
9
4
22
1
13
9
12
1
156
127
206
1
19
5
9
171
11
1
1
19
1
9
1
12
1
25
206
22
1
164
206
12
1
19
127
206
1
1
22
1
78
9
25
1
4
1
19
16
22
9
27
9
14
127
206
5
9
9
17
1
21
22
9
1
22
1
78
9
25
1
156
1
19
1
1
158
1
19
1
11
26
19
5
9
25
1
105
5
9
137
158
206
26
20
9
27
9
14
12
1
19
5
9
126
1
19
1
19
5
9
1
2
1
19
156
27
5
7
201
19
1
25
201
9
19
26
13
16
22
1
7
206
19
1
7
1
19
1
19
26
137
126
1
137
105
1
1
126
14
26
9
145
201
1
127
206
19
114
206
114
206
1
14
26
1
22
1
1
164
206
12
1
19
19
1
21
206
171
9
1
19
5
9
1
22
1
78
5
9
158
1
1
25
1
127
206
9
156
19
1
9
13
1
14
26
9
137
20
156
1
27
1
1
19
1
1
9
114
201
21
206
19
5
9
9
1
3
25
19
1
1
19
3
145
26
19
26
168
2
1
27
25
145
26
78
27
26
145
201
156
19
1
1
27
22
1
9
1
19
1
22
2
1
20
5
9
12
1
25
206
22
1
158
206
26
14
156
127
1
19
19
1
127
206
5
9
5
9
4
22
1
13
9
12
1
156
127
206
1
19
5
9
171
11
1
1
19
5
9
19
22
20
5
9
3
22
19
1
12
1
27
5
7
201
5
9
3
26
19
27
5
9
137
145
22
1
158
1
156
26
19
5
9
127
206
105
1
19
5
9
1
22
1
78
26
21
206
26
78
20
1
9
27
9
14
127
206
5
9
9
25
1
4
1
19
16
22
9
25
1
127
206
9
156
19
1
127
206
5
9
19
26
13
78
1
137
7
1
19
1
9
1
3
25
19
1
1
19
3
1
25
201
26
19
26
168
2
1
27
25
145
26
78
27
26
145
201
156
19
1
1
27
22
1
9
1
19
1
22
2
1
20
1
19
156
1
27
9
14
127
206
5
9
1
25
1
127
206
9
156
19
1
127
206
5
9
5
9
3
5
9
137
145
14
26
27
5
7
201
19
27
26
1
9
12
11
1
1
19
5
9
19
25
26
9
1
4
26
19
105
1
27
1
2
19
9
1
22
20
1
14
1
7
168
1
19
5
9
1
105
1
11
4
22
145
19
26
13
16
22
25
145
26
78
27
26
145
201
156
19
1
1
27
22
1
1
20
20
1
13
2
12
5
9
1
25
1
4
1
9
19
26
12
1
14
1
158
206
16
9
21
1
22
1
78
26
21
206
26
78
20
1
9
27
9
14
127
206
1
27
5
7
201
5
9
3
26
19
27
5
9
137
145
22
1
4
5
11
12
1
19
1
3
9
1
1
164
206
12
1
19
127
206
5
9
1
158
206
26
14
156
127
1
19
19
1
127
206
5
9
27
5
7
201
26
27
26
14
1
7
168
1
19
1
19
103
1
27
26
19
145
206
16
25
26
127
206
11
26
11
1
158
1
20
1
2
1
12
1
9
1
25
206
1
137
145
14
26
4
1
19
2
1
14
27
1
1
12
1
11
1
22
1
78
9
1
9
12
1
27
1
1
19
1
9
1
19
2
1
14
25
22
156
1
27
1
1
12
1
11
7
201
26
1
2
19
9
1
4
5
11
12
1
19
1
3
9
1
19
25
26
9
1
19
25
206
1
14
26
1
105
1
19
1
4
26
19
19
1
1
12
1
19
105
206
1
19
1
1
13
78
1
12
1
1
2
1
19
156
1
27
9
14
127
206
5
9
1
25
1
127
206
9
156
19
1
127
206
5
9
158
1
156
26
19
19
26
127
206
105
1
19
1
9
1
3
25
19
1
1
22
1
5
9
22
5
9
137
145
26
13
1
13
9
12
1
156
21
206
9
164
206
12
1
19
2
164
201
1
19
1
21
206
9
1
17
19
16
7
19
5
20
20
9
23
21
206
22
20
25
11
127
206
1
19
26
14
1
7
168
1
19
1
12
1
9
1
25
201
1
2
1
12
11
5
9
4
22
1
13
9
12
1
156
127
206
1
19
5
9
171
11
1
1
19
1
9
1
12
1
25
206
22
1
158
206
26
14
156
127
1
19
19
1
127
206
1
19
26
126
14
5
9
137
145
22
19
156
19
14
1
17
1
105
1
126
1
9
126
16
22
1
21
206
26
12
1
127
206
1
9
19
26
127
206
14
25
16
1
164
206
12
1
19
127
206
1
7
201
26
5
9
3
26
19
27
5
9
137
145
14
26
9
19
26
4
26
19
11
26
12
1
19
3
9
1
7
201
26
14
1
19
26
7
168
1
12
1
19
3
1
27
26
1
25
206
156
1
183
4
1
19
2
1
14
27
1
1
12
1
11
1
22
1
78
26
4
145
16
22
17
9
25
26
4
1
127
206
9
156
14
26
1
22
1
1
27
5
7
201
27
9
14
12
5
9
17
1
21
22
12
5
9
5
9
126
1
19
16
22
17
22
19
156
9
19
26
13
16
22
17
1
25
145
26
78
9
1
12
1
13
26
20
9
4
1
19
1
4
1
19
1
7
201
1
5
145
201
5
9
1
5
145
201
5
9
19
5
9
137
145
5
9
27
26
126
1
27
1
19
16
22
17
1
25
22
156
1
183
4
1
19
2
1
14
27
1
1
12
1
11
1
22
1
78
26
1
2
19
9
1
4
5
11
12
1
19
1
3
9
1
9
19
26
12
1
14
1
158
206
16
1
27
9
14
127
206
5
9
1
25
1
127
206
9
156
19
1
127
206
5
9
27
5
7
201
9
13
1
27
1
19
16
22
17
13
9
12
1
156
12
5
9
25
1
105
1
12
5
9
137
158
206
26
20
12
5
9
2
26
27
145
206
1
12
5
9
25
26
12
105
145
201
156
19
1
12
5
9
4
9
14
12
5
9
13
1
12
12
5
9
13
1
105
22
19
1
12
5
9
14
25
1
19
156
1
156
26
137
12
5
9
4
22
14
5
9
25
206
1
137
145
26
145
201
1
12
5
9
3
206
1
137
145
145
206
1
25
206
26
12
5
9
4
26
27
105
1
27
11
22
1
27
1
1
12
1
11
9
1
19
1
22
2
1
20
4
1
25
201
26
127
206
14
25
16
1
21
206
26
12
1
1
17
16
12
9
21
9
11
1
21
206
1
27
9
14
21
206
13
1
1
4
22
14
5
9
164
206
12
1
19
2
164
201
1
19
1
21
206
9
1
20
21
1
21
22
20
27
5
9
137
145
19
1
27
1
1
12
1
11
22
9
1
21
206
26
12
1
25
201
26
137
145
26
13
27
1
19
7
201
13
1
1
25
1
21
206
14
1
17
25
7
1
19
1
1
13
1
13
11
22
1
1
168
206
26
19
9
14
1
17
1
105
1
126
1
9
126
1
27
1
7
201
13
1
13
27
1
19
7
201
26
4
1
103
1
11
1
12
1
1
25
1
127
206
9
156
19
1
14
1
168
1
1
13
1
13
27
1
19
7
201
26
1
25
206
156
1
183
4
1
19
2
1
14
27
1
1
12
1
11
1
22
1
78
26
1
137
20
156
1
27
1
1
19
5
9
1
25
1
127
206
9
156
19
5
9
25
1
156
1
12
1
1
168
206
4
9
12
1
13
11
201
26
20
22
1
1
126
1
27
1
1
19
5
9
19
27
9
14
9
13
16
22
17
1
25
206
156
1
183
4
1
19
2
1
14
27
1
1
12
1
11
1
22
1
78
26
1
21
206
19
1
4
156
1
19
7
26
12
1
13
27
1
19
16
22
17
13
1
1
11
7
201
26
4
1
127
206
9
156
26
13
11
206
1
103
1
168
206
9
14
1
17
1
105
1
126
1
4
26
126
1
13
27
1
19
16
22
17
1
21
206
19
5
9
1
21
206
26
156
9
9
19
5
9
27
5
9
22
1
25
11
19
26
12
1
27
1
1
12
1
7
201
26
19
27
9
14
26
126
1
13
1
25
206
156
1
183
4
1
19
2
1
14
27
1
1
12
1
11
1
22
1
78
26
9
19
158
206
1
3
206
1
19
1
19
1
9
19
7
206
1
126
19
1
9
1
158
1
156
26
19
1
12
1
19
126
206
19
1
9
1
11
206
26
13
9
1
127
206
26
19
145
206
1
19
1
27
1
12
145
16
13
1
25
206
156
1
183
4
1
19
2
1
14
27
1
1
12
1
11
1
22
1
78
26
21
206
26
12
1
20
4
1
25
201
26
126
1
27
1
1
12
1
11
7
201
26
1
27
9
14
9
13
16
22
17
9
1
19
1
9
27
9
14
25
1
156
1
19
1
1
27
25
1
19
105
1
12
1
19
3
1
25
206
156
1
183
1
27
1
11
206
1
14
1
171
1
137
25
201
1
1
22
1
1
27
5
7
201
5
9
126
1
19
16
22
17
14
1
20
7
201
26
5
9
12
26
25
126
1
13
105
1
11
206
1
1
27
9
14
19
26
13
16
22
17
1
27
1
11
206
1
14
5
9
126
1
19
1
14
26
9
1
25
201
102
1
12
1
19
3
4
1
19
2
1
14
27
1
12
1
11
1
22
1
78
26
9
27
9
14
127
206
1
19
5
9
12
1
7
1
19
1
13
1
9
7
206
26
9
1
156
1
25
26
13
11
206
1
27
9
14
5
9
12
1
7
1
19
1
11
9
1
12
1
19
25
206
19
1
1
27
1
11
206
1
14
9
1
12
14
1
13
26
19
145
16
27
1
19
16
22
17
1
25
206
156
1
183
4
1
19
2
1
14
27
1
1
12
1
11
1
22
1
78
26
1
11
16
14
20
21
9
21
22
3
9
1
13
1
1
27
1
11
206
1
14
9
19
156
1
27
9
25
1
4
1
19
16
22
9
27
9
14
127
206
1
1
14
1
1
9
12
1
7
1
25
1
1
27
9
14
9
13
16
22
17
9
1
145
201
1
145
206
1
12
16
22
1
13
102
25
1
19
1
27
13
16
22
1
13
9
12
1
156
21
206
22
20
168
2
1
19
156
1
12
1
9
27
9
14
127
206
1
19
5
9
156
1
145
201
1
127
206
26
19
7
26
12
1
19
1
1
25
206
156
1
183
4
1
19
2
1
14
27
1
1
12
1
11
1
22
1
78
26
25
1
158
206
1
21
206
26
12
1
9
19
2
1
1
14
4
1
78
21
206
19
1
9
1
1
14
11
26
12
1
19
1
13
1
13
27
1
19
7
201
26
9
127
206
3
1
19
1
126
1
12
16
13
1
25
206
156
1
183
4
1
19
2
1
14
27
1
1
12
1
11
1
22
1
78
26
9
1
19
1
9
27
9
14
127
206
5
9
22
1
12
20
9
4
22
9
5
9
12
11
1
1
25
1
19
3
1
27
14
1
20
7
201
26
9
1
19
1
9
4
26
19
105
16
27
1
145
201
1
22
114
1
21
206
1
1
19
1
105
1
105
114
206
26
20
9
1
13
16
22
1
145
201
1
127
206
26
19
7
26
12
1
19
1
27
1
27
9
14
9
13
16
22
17
27
5
7
201
26
19
27
26
9
126
16
22
1
9
126
1
19
1
19
1
9
25
26
9
1
19
25
206
1
14
26
9
22
20
1
1
19
21
14
26
9
1
145
1
12
1
9
25
201
26
137
145
26
13
1
22
20
168
2
1
19
1
9
1
168
2
1
19
21
206
1
126
1
105
1
19
1
1
25
206
156
1
183
4
1
19
2
1
14
27
1
1
12
1
11
1
3
206
7
201
1
19
1
126
1
9
105
5
9
21
158
206
1
1
25
1
19
1
27
4
26
19
105
1
27
1
22
1
78
26
1
27
9
14
9
13
16
22
17
1
1
19
1
27
13
1
13
158
206
1
4
26
137
25
201
1
168
1
27
1
19
3
9
4
22
1
1
19
1
1
27
1
11
206
1
14
13
78
1
9
14
1
127
206
26
19
145
206
1
14
26
9
1
1
19
21
22
22
20
168
2
1
19
1
12
1
5
9
12
26
19
7
1
14
26
9
145
201
1
127
206
26
19
7
26
12
1
25
1
1
14
168
1
1
1
19
1
27
4
26
19
105
16
9
27
1
137
105
1
25
1
19
16
22
17
27
1
11
206
1
14
12
1
9
25
26
9
25
201
102
1
19
21
206
5
9
137
145
1
156
1
7
26
12
1
27
1
1
145
201
1
127
206
1
4
1
19
2
1
14
27
1
1
12
1
11
1
22
1
78
26
27
1
1
9
126
1
9
105
1
25
201
1
27
9
19
1
25
206
26
13
22
20
11
13
1
9
22
1
12
137
145
201
1
1
25
201
26
14
5
9
13
26
7
168
1
27
1
27
26
1
22
20
4
1
156
1
14
26
9
127
206
168
2
1
19
1
126
1
12
16
13
1
1
19
1
27
25
1
9
4
26
19
105
16
1
22
20
9
14
1
17
26
1
14
1
12
1
11
26
27
1
13
9
12
1
156
21
206
27
1
11
206
1
14
13
1
1
4
22
14
5
9
164
206
12
1
19
2
164
201
1
19
1
21
206
9
1
27
9
14
1
20
5
9
137
145
9
126
16
22
1
22
20
3
206
7
201
16
22
19
1
14
26
9
1
13
137
25
201
1
168
16
27
156
7
201
26
14
1
20
7
201
26
5
9
158
1
5
9
3
206
16
22
25
201
26
19
25
22
19
1
4
22
27
1
127
206
26
19
145
206
16
13
1
3
206
7
201
1
19
1
1
14
9
22
1
27
1
1
13
156
1
27
25
201
26
19
25
22
145
201
1
20
9
126
1
27
1
1
13
183
26
4
19
1
25
1
27
1
25
206
156
1
183
4
1
19
2
1
14
27
1
1
12
1
11
1
22
1
78
26
9
25
1
21
206
9
9
156
1
1
3
206
1
19
1
21
206
137
20
156
1
27
1
1
19
5
9
25
1
158
206
1
21
206
26
12
1
1
27
1
11
206
1
14
9
1
105
1
14
1
13
11
22
1
1
137
26
19
25
1
7
1
25
1
19
1
1
168
206
7
201
26
1
27
9
14
9
13
1
13
9
1
19
1
22
2
1
20
7
201
26
9
14
25
1
19
156
1
156
26
137
9
145
206
126
206
26
12
1
2
26
114
201
145
206
26
12
1
9
13
16
22
1
9
13
1
4
1
19
1
127
206
1
19
26
13
1
168
5
9
9
25
201
168
9
137
145
5
9
9
1
158
1
156
26
19
9
11
201
26
20
19
26
127
206
26
13
4
26
27
22
20
156
27
1
1
12
1
11
1
2
1
20
5
9
137
145
9
1
14
9
137
26
19
25
1
7
1
25
1
13
1
9
1
14
9
12
1
11
201
26
20
1
1
13
156
1
27
1
27
1
11
206
1
14
4
1
25
201
102
1
19
16
22
17
1
25
206
156
1
183
4
1
19
2
1
14
27
1
1
12
1
11
1
22
1
78
26
158
206
26
14
156
127
1
19
19
1
20
4
1
25
201
26
126
1
27
1
1
12
1
11
7
201
26
4
1
25
3
16
4
1
25
201
1
1
22
5
9
9
1
25
201
1
1
9
156
1
25
25
1
12
1
11
9
156
26
168
156
26
137
1
12
25
19
5
9
4
19
26
127
206
9
156
22
17
4
1
19
2
1
14
27
1
1
12
1
11
1
22
1
78
26
9
1
19
2
1
14
21
206
26
12
1
27
1
1
12
1
11
7
201
26
9
1
19
1
9
21
206
26
12
1
7
201
22
2
19
1
25
201
9
14
1
12
1
105
1
14
4
1
12
105
14
26
1
3
1
19
5
9
9
137
20
1
4
7
201
26
12
1
25
201
1
25
26
14
158
206
19
5
9
19
27
9
14
9
13
16
22
17
1
25
206
156
1
183
4
1
19
2
1
14
27
1
1
12
1
11
1
22
1
78
26
9
1
19
1
9
21
206
26
12
1
171
4
26
11
171
1
3
1
12
1
14
4
19
26
13
1
27
1
19
1
27
9
14
9
13
16
22
17
4
1
103
1
21
206
26
13
21
206
26
12
1
11
1
171
26
1
25
26
105
206
1
25
26
19
156
1
1
137
145
1
1
19
1
1
19
9
1
27
9
14
25
1
19
25
206
1
19
1
1
13
16
22
19
16
22
17
1
17
16
12
9
21
9
11
1
21
206
105
1
11
26
27
13
16
22
1
3
206
7
201
16
22
19
1
1
11
206
26
13
11
206
1
22
20
4
1
103
1
3
206
7
201
16
22
19
1
11
9
22
26
27
1
19
13
1
13
27
1
19
7
201
26
5
9
4
22
1
13
9
12
1
156
127
206
1
19
5
9
171
11
1
19
1
1
25
26
127
206
11
206
5
9
1
17
19
9
14
3
9
17
127
206
5
9
9
19
171
1
7
26
12
16
22
20
11
9
1
4
158
206
1
12
1
27
1
19
1
25
206
156
1
183
4
1
19
2
1
14
27
1
1
12
1
11
1
22
1
78
26
1
27
9
14
9
13
16
22
17
1
21
206
26
12
1
22
1
78
158
206
1
1
25
201
168
1
9
22
19
1
4
1
19
2
1
14
27
1
1
12
1
11
1
22
1
78
26
25
1
158
206
1
21
206
26
12
1
9
21
206
26
12
1
22
1
78
19
1
13
1
9
21
206
26
12
1
22
1
78
19
1
1
137
20
1
25
19
1
27
26
9
13
16
22
1
27
9
14
9
1
12
25
206
4
1
1
19
1
126
1
12
16
13
1
25
206
156
1
183
27
26
127
206
19
1
14
1
168
16
22
1
19
137
1
19
1
3
206
5
9
1
158
206
20
1
25
206
183
127
206
5
9
3
206
1
137
145
145
206
1
25
206
26
12
1
13
9
12
1
156
12
1
13
1
4
9
14
25
1
105
1
19
1
12
1
158
206
1
137
11
19
1
126
1
13
105
1
11
22
1
1
156
1
1
3
206
1
19
1
1
12
1
12
1
19
1
1
27
9
14
19
26
13
16
22
17
22
19
156
1
156
1
1
3
206
1
19
1
9
1
14
1
12
1
12
16
1
1
13
156
1
27
7
201
26
156
1
1
3
206
1
19
1
11
14
26
9
1
14
5
9
3
26
14
25
16
7
201
26
13
1
13
27
1
19
7
201
26
5
9
12
26
105
22
1
27
1
19
1
168
206
9
1
168
206
9
27
9
14
12
1
5
9
126
1
19
16
22
17
1
156
1
1
3
206
1
19
1
1
12
1
12
1
19
1
27
26
1
145
206
126
206
156
1
7
1
12
1
19
1
126
1
12
16
9
21
1
156
1
1
3
206
1
19
1
9
1
12
1
12
16
19
78
26
123
201
1
7
201
26
9
19
156
1
25
14
26
5
9
127
206
145
1
158
1
156
14
26
5
9
2
1
7
16
27
1
19
1
156
1
1
3
206
1
19
1
137
20
1
2
1
19
1
21
206
12
1
1
22
1
164
206
12
1
19
19
1
21
206
5
9
12
1
27
1
1
19
1
7
206
3
206
20
9
1
13
16
22
17
22
2
19
9
1
126
26
14
21
206
1
9
12
1
27
1
1
19
1
7
201
1
158
206
26
14
156
127
1
19
19
1
7
201
1
156
1
1
3
206
1
19
1
19
26
25
201
102
16
27
1
19
16
22
17
1
25
206
156
1
183
4
1
19
2
1
14
27
1
1
12
1
11
1
22
1
78
26
1
27
9
14
9
13
16
22
17
1
13
1
27
1
19
1
9
25
1
12
1
13
1
103
1
123
201
16
22
11
26
4
19
26
12
1
25
206
14
26
137
145
206
26
13
1
19
1
1
27
9
22
1
4
26
126
1
27
1
19
3
1
168
206
26
13
27
1
19
1
168
206
7
201
26
25
1
158
206
1
21
206
26
12
1
9
13
1
27
1
19
1
9
13
25
19
1
126
1
12
16
13
1
25
206
156
1
183
4
1
19
2
1
14
27
1
1
12
1
11
1
22
1
78
26
9
25
206
26
3
19
5
9
9
12
1
13
26
20
9
9
4
9
14
25
1
105
1
19
5
9
4
19
26
127
206
9
156
14
26
1
126
1
27
1
1
19
1
1
27
9
14
9
13
16
22
17
1
19
9
1
27
9
14
1
25
201
9
1
105
1
14
1
11
22
5
9
21
1
22
1
78
26
9
4
9
14
25
1
105
1
19
5
9
9
4
22
14
5
9
25
206
1
137
145
26
145
201
5
9
19
26
137
20
1
25
19
1
1
127
206
9
156
19
1
1
25
201
9
12
145
16
1
27
9
14
9
13
16
22
17
9
1
19
1
22
2
1
20
7
201
26
9
4
9
14
9
9
4
22
14
5
9
25
206
1
137
145
26
145
201
5
9
19
26
13
1
105
9
22
12
1
19
9
25
1
12
1
13
1
5
7
201
26
19
156
1
22
1
1
4
19
26
12
1
25
206
14
26
9
1
1
19
21
14
26
13
1
13
27
1
19
7
201
26
25
1
27
183
26
4
1
12
1
5
9
22
5
9
137
145
26
13
1
14
3
206
1
25
1
105
1
19
1
9
1
3
22
1
19
9
21
22
1
12
21
206
105
1
20
127
206
5
9
1
22
20
25
11
127
206
5
9
19
26
14
1
7
168
1
19
1
1
25
206
156
1
183
4
1
19
2
1
14
27
1
1
12
1
11
1
22
1
78
26
9
1
19
1
9
4
22
14
5
9
25
206
1
137
145
26
145
201
1
4
1
127
206
9
156
22
17
14
1
20
7
201
26
9
145
9
156
1
25
26
22
22
9
1
1
19
137
145
19
1
1
27
9
14
9
13
16
22
17
1
19
9
1
27
9
14
9
1
105
1
14
1
11
22
1
4
16
20
22
9
1
19
1
9
4
22
14
5
9
25
206
1
137
145
26
145
201
1
137
26
13
11
19
26
4
1
4
26
127
206
14
26
126
206
1
12
1
19
9
12
145
16
9
21
9
1
19
1
22
2
1
20
7
201
26
4
1
19
2
1
14
27
1
1
12
1
11
1
158
206
26
14
156
127
1
19
19
1
21
206
158
206
1
1
127
206
1
4
14
26
19
26
13
11
26
12
16
9
145
1
1
9
156
1
25
25
1
12
1
11
5
9
22
5
9
137
145
26
13
1
4
26
19
19
1
127
206
5
9
1
9
4
5
1
127
206
5
9
19
26
137
145
1
1
19
5
9
19
9
22
19
5
9
9
1
19
1
9
27
12
1
9
13
1
14
145
206
1
12
16
22
1
13
78
1
127
206
1
19
26
12
1
1
22
1
1
19
26
12
1
19
105
206
1
19
5
9
9
12
145
16
9
21
158
206
1
1
22
17
1
25
206
156
1
183
4
1
19
2
1
14
27
1
1
12
1
11
1
22
1
78
26
1
156
26
14
102
19
1
21
206
5
9
27
1
19
1
127
206
5
9
1
25
5
9
4
11
26
12
1
127
206
5
9
1
25
19
26
12
1
19
25
206
19
1
1
27
9
14
9
13
16
22
17
1
168
206
26
13
27
1
19
1
168
206
7
201
26
13
102
26
12
1
123
201
1
19
1
25
5
9
4
11
26
12
1
11
9
1
12
1
105
1
19
1
126
1
12
16
13
1
25
206
156
1
183
4
1
19
2
1
14
27
1
1
12
1
11
1
22
1
78
26
9
158
206
26
14
156
127
1
19
19
1
14
1
17
25
7
1
19
1
1
156
1
19
1
9
25
26
1
12
1
9
19
25
206
26
19
9
12
145
16
9
21
25
1
156
1
12
1
13
1
13
27
1
19
7
201
26
27
25
26
9
1
127
206
9
156
22
1
12
25
19
1
12
1
9
1
12
25
26
22
1
25
1
156
1
19
14
1
11
3
206
1
19
26
12
1
4
1
19
2
1
14
27
1
1
12
1
11
1
22
1
78
26
5
7
201
26
19
156
27
5
7
201
19
5
9
137
145
1
27
9
14
9
13
16
22
17
9
158
206
26
14
156
127
1
19
19
1
171
1
13
1
105
22
19
1
156
26
137
1
1
14
11
26
12
1
19
1
1
164
206
12
1
19
19
7
206
1
158
206
1
19
1
1
11
206
25
1
19
16
22
17
1
9
158
1
2
26
19
1
19
26
13
102
19
1
145
201
1
156
1
20
9
1
9
22
1
22
19
156
19
7
206
1
158
206
1
19
1
27
14
26
137
145
22
1
1
1
13
156
1
1
1
13
156
1
12
1
14
1
20
7
201
26
5
9
12
1
7
1
19
1
4
1
9
13
78
1
137
7
16
22
1
12
25
19
1
127
206
1
19
16
22
17
1
12
25
19
1
127
206
1
13
78
1
137
26
20
22
1
27
1
19
16
22
17
27
5
7
201
26
5
9
3
26
19
27
5
9
137
145
22
5
9
126
1
19
16
22
1
12
25
19
1
21
206
27
9
14
21
206
145
201
1
156
1
9
14
1
127
206
26
19
145
206
1
14
26
13
1
168
1
2
164
201
26
156
9
19
1
12
1
13
1
13
27
1
19
7
201
26
1
22
1
78
26
9
25
26
4
1
127
206
9
156
14
26
9
2
164
201
26
1
156
9
19
1
9
12
27
26
19
145
16
4
1
103
1
13
78
1
127
206
1
11
1
27
26
137
145
1
1
14
26
1
25
206
156
1
183
4
1
19
2
1
14
27
1
1
12
1
11
1
22
1
1
164
206
12
1
19
19
1
21
206
5
9
12
1
27
1
1
19
1
9
1
12
1
25
206
22
1
22
1
78
26
1
22
1
1
164
206
12
1
19
19
1
21
206
13
1
14
145
206
1
12
1
19
1
9
13
1
27
1
19
3
1
27
26
9
1
19
1
22
2
1
20
9
1
158
1
156
26
19
1
12
1
13
26
19
126
206
19
5
9
9
25
1
156
1
19
1
171
9
1
19
1
1
9
22
12
1
19
3
9
19
27
26
9
25
26
9
1
9
19
25
206
1
19
3
9
12
145
16
9
21
1
5
11
16
14
16
13
9
11
5
9
1
22
1
1
164
206
12
1
19
19
5
9
1
11
22
12
201
22
21
19
5
9
19
7
1
14
1
25
201
1
12
1
9
13
16
22
1
27
9
14
127
206
1
1
13
9
12
1
156
21
206
103
1
27
26
145
206
1
19
1
127
206
5
9
1
4
22
14
5
9
164
206
12
1
19
2
164
201
1
19
1
21
206
9
1
9
3
25
26
19
1
1
19
1
127
206
5
9
19
26
2
27
16
22
19
1
12
1
9
1
19
2
1
14
158
206
26
14
156
127
1
19
19
1
27
1
1
12
1
11
1
145
201
1
127
206
7
26
12
1
145
201
5
9
1
2
5
9
1
19
1
127
206
1
9
1
13
16
9
27
5
9
137
145
19
16
22
9
14
1
127
206
26
19
145
206
1
14
26
1
25
206
156
1
183
4
19
2
1
14
27
1
1
12
1
11
1
22
1
78
26
9
13
16
22
17
1
123
201
5
9
9
1
19
1
9
9
156
1
25
26
22
1
22
20
25
11
1
12
25
19
5
9
19
27
9
14
14
1
20
7
201
26
9
27
1
137
105
1
27
1
19
16
22
17
9
22
20
22
19
1
27
9
1
25
206
156
16
22
1
156
1
7
26
12
1
27
1
1
145
201
1
2
27
9
1
127
206
1
22
20
22
19
1
4
1
4
1
1
14
26
13
25
1
19
3
1
27
4
27
26
25
201
102
1
145
1
1
27
9
14
7
201
26
9
13
1
27
1
19
16
22
17
4
1
19
2
1
14
27
1
1
12
1
11
1
22
1
78
26
9
27
9
14
127
206
1
19
126
14
26
137
11
19
1
11
158
206
1
126
1
13
105
1
11
22
1
9
123
201
1
2
1
1
9
1
145
201
1
145
206
1
12
16
22
1
123
201
1
137
20
1
1
9
22
19
1
1
27
9
14
9
13
16
22
17
4
1
19
2
1
14
27
1
1
12
1
11
1
22
20
27
22
1
1
22
1
78
26
9
1
19
1
9
25
206
156
16
22
14
1
20
7
201
26
9
27
25
1
145
1
9
25
9
9
156
1
1
3
206
1
19
5
9
127
206
14
1
7
1
12
1
9
27
12
1
14
26
126
206
9
7
1
145
1
9
123
201
1
2
1
1
137
20
1
1
9
22
19
1
1
27
9
14
9
13
16
22
17
27
14
26
27
26
14
12
1
7
201
137
20
26
25
206
1
1
14
9
13
1
13
1
1
13
156
1
27
26
1
20
16
3
9
1
12
21
206
3
25
26
19
1
1
19
1
9
16
22
12
1
19
16
22
17
4
1
19
2
1
14
27
1
1
12
1
11
1
22
1
78
26
1
27
1
1
14
1
156
21
206
5
9
4
7
26
12
1
127
206
1
19
1
137
105
1
19
5
9
9
1
19
1
9
14
21
5
19
5
20
127
206
1
19
26
25
201
102
1
19
1
27
1
27
1
1
14
1
156
21
206
5
9
4
7
26
12
1
127
206
1
19
1
12
1
25
206
25
1
19
5
9
1
27
9
14
9
13
16
22
17
1
25
206
156
1
183
4
1
19
2
1
14
27
1
1
12
11
1
137
20
145
201
1
19
5
9
9
137
20
145
201
1
19
1
1
1
13
156
1
9
1
19
1
9
145
9
156
1
25
26
22
1
9
171
11
1
1
19
5
9
19
27
9
14
9
13
16
22
17
9
22
20
22
19
1
13
145
26
1
19
11
201
1
171
19
5
9
1
22
1
12
1
6
1
25
206
26
27
25
26
19
145
206
1
1
22
1
9
27
1
1
13
156
1
14
26
21
206
9
22
1
137
20
145
201
1
19
1
13
145
127
206
1
19
9
22
19
5
9
1
27
9
14
1
2
19
1
25
201
9
14
1
12
1
105
1
14
26
1
25
206
156
1
183
4
1
19
2
1
14
27
1
1
12
1
11
1
22
1
78
26
9
6
1
21
206
9
164
206
21
206
9
145
206
105
1
21
206
26
9
78
14
26
9
7
206
1
19
1
1
13
5
4
9
3
9
14
1
21
206
25
26
12
1
137
145
19
5
9
1
20
16
3
9
1
12
21
206
13
1
14
145
206
1
12
1
19
5
9
22
158
206
1
27
4
1
137
20
26
25
206
1
9
13
1
13
27
5
7
201
26
19
7
1
14
1
25
201
1
12
1
22
2
19
9
5
9
137
145
1
137
20
156
1
27
1
1
19
1
1
27
9
14
9
13
1
27
1
19
16
22
17
9
1
19
1
9
25
7
201
26
9
156
1
1
3
206
1
19
1
7
201
19
7
206
1
2
27
9
1
19
5
9
19
26
2
27
1
27
1
19
5
9
9
19
26
7
13
26
164
201
11
22
1
9
14
26
126
206
9
7
1
12
1
19
3
1
27
26
9
1
19
1
22
2
1
20
7
201
26
22
20
22
19
1
4
1
4
1
14
1
1
14
25
1
13
1
4
1
14
26
102
13
1
27
78
25
1
13
1
1
1
25
1
114
206
114
206
1
1
14
9
16
22
4
1
14
5
9
2
1
25
1
13
1
4
1
14
1
164
206
1
1
13
156
1
27
26
13
1
13
27
1
19
7
201
26
9
1
19
1
9
25
1
19
1
13
11
22
1
9
25
26
9
27
14
26
126
206
26
13
7
16
4
1
14
26
126
1
12
1
9
13
1
27
1
19
16
22
17
1
25
14
26
126
206
7
1
19
1
27
1
3
25
26
19
1
1
19
1
1
27
9
14
1
14
1
3
206
5
9
1
25
206
26
183
127
206
5
9
9
183
26
4
16
22
1
25
26
12
1
137
145
19
5
9
1
3
25
26
19
1
1
19
5
9
19
27
9
14
19
26
13
16
22
17
4
1
19
2
1
14
25
206
26
183
26
27
1
1
12
1
11
7
201
26
1
156
1
1
3
206
1
19
1
171
26
4
9
9
27
1
19
7
201
26
4
14
1
145
137
1
27
1
19
7
201
26
20
16
3
9
1
12
12
1
4
26
25
201
102
1
27
1
19
16
22
17
1
25
206
156
1
183
4
1
19
2
1
14
27
1
1
12
1
11
1
22
1
78
26
1
105
1
19
1
1
27
9
14
9
13
16
22
17
1
105
1
19
1
1
9
22
19
1
1
12
1
7
1
13
156
1
21
206
9
1
2
164
201
1
19
1
21
206
9
9
19
26
4
1
13
25
1
19
7
201
26
25
206
26
4
1
20
1
4
1
9
126
1
27
1
19
16
22
17
1
12
1
7
1
13
156
1
21
206
105
1
19
1
27
4
1
137
20
26
25
206
1
26
126
1
13
1
11
1
11
206
27
1
19
16
22
17
1
21
5
25
14
9
11
1
21
206
13
1
1
17
19
16
6
5
20
20
9
16
14
1
12
21
206
105
1
19
1
9
27
156
1
25
25
1
12
1
11
27
5
7
201
26
9
19
16
22
19
21
206
1
156
1
7
26
12
1
27
1
1
145
201
1
26
126
1
27
1
19
16
22
17
9
19
5
9
158
1
22
1
105
1
19
1
7
201
26
4
16
20
22
9
12
145
1
19
1
27
5
9
137
145
19
16
22
1
12
1
9
127
206
13
1
14
145
206
1
12
1
25
16
27
5
9
137
145
19
16
22
5
9
137
145
9
27
156
1
25
25
1
12
1
11
27
5
7
201
26
1
9
22
19
1
1
27
9
14
19
26
13
1
27
1
19
16
22
17
1
105
1
19
1
1
22
1
78
26
9
25
1
156
1
19
1
9
14
1
168
1
14
26
1
171
9
1
19
1
9
1
3
25
19
1
1
22
1
27
1
19
16
22
17
9
1
19
1
22
2
1
20
7
201
26
1
22
1
78
26
9
27
9
14
127
206
5
9
9
25
1
4
1
19
16
22
9
25
1
127
206
9
156
19
1
127
206
5
9
19
26
145
126
1
9
126
16
22
1
158
1
156
26
19
127
206
105
1
19
1
145
201
156
14
1
25
22
1
27
1
19
16
22
17
1
105
1
19
1
1
4
22
14
5
9
1
164
206
12
1
19
127
206
1
27
5
7
201
19
26
2
164
201
1
19
5
9
3
206
1
137
145
145
206
1
25
206
26
12
5
9
25
26
12
105
145
201
156
19
1
12
5
9
4
9
14
25
1
105
1
19
1
12
5
9
5
9
25
145
16
22
1
22
1
1
19
7
206
137
127
206
1
19
26
2
164
201
1
19
5
9
1
9
12
9
2
1
11
1
1
19
5
9
1
14
5
9
2
1
102
158
1
19
5
9
1
9
78
26
27
1
19
5
9
9
19
26
3
25
19
1
1
22
1
27
1
19
16
22
17
14
1
20
7
201
26
5
9
4
105
16
22
1
13
9
12
1
156
127
206
1
19
5
9
171
11
1
1
19
1
1
156
26
14
102
19
1
1
19
114
206
114
206
1
19
1
27
26
9
13
78
1
137
14
1
7
16
1
22
20
22
19
1
9
1
3
25
19
1
1
22
1
27
1
19
16
22
17
1
156
1
1
3
206
1
19
25
206
26
183
127
206
1
19
26
127
206
19
1
13
1
183
14
1
105
1
27
9
14
19
26
13
16
22
17
19
25
206
26
183
127
206
1
19
27
26
5
9
114
201
22
17
158
206
1
105
1
19
1
25
11
26
20
9
19
26
137
25
201
1
168
16
1
12
25
19
1
1
25
206
156
1
183
4
1
19
2
1
14
27
1
1
12
1
11
1
22
1
78
26
1
27
9
14
9
13
16
22
17
1
11
22
12
201
21
22
19
1
21
206
137
20
156
1
27
1
1
19
1
9
1
19
1
9
145
9
156
1
25
26
22
1
12
1
25
206
25
1
19
1
1
126
1
27
1
19
1
7
206
1
25
206
1
19
1
9
14
1
156
16
1
126
1
105
1
19
1
1
105
1
19
1
4
26
19
19
1
21
206
17
19
16
7
19
5
20
20
1
103
1
12
1
19
25
206
19
1
14
1
20
7
201
26
22
9
22
1
78
26
9
14
1
156
16
1
2
5
9
1
19
1
127
206
1
19
25
1
19
25
206
1
19
1
4
1
19
2
1
14
27
1
1
12
1
11
1
14
1
22
11
1
21
206
1
12
9
21
5
19
1
21
22
19
1
21
206
13
1
1
20
1
25
201
1
19
11
26
19
1
21
206
22
20
22
13
156
1
127
206
1
1
137
26
27
105
1
27
9
22
20
22
13
156
1
127
206
1
19
7
1
14
1
25
201
1
12
1
9
13
16
22
1
22
1
78
26
145
206
1
19
1
21
206
9
1
13
1
21
5
19
9
1
12
21
206
9
9
14
21
5
19
5
20
127
206
1
19
26
25
201
102
1
19
1
1
27
9
14
9
13
16
22
17
1
25
206
156
1
183
4
1
19
2
1
14
27
1
1
12
1
11
1
22
1
78
26
1
2
19
9
1
4
5
11
12
1
19
1
3
9
1
171
27
26
168
2
1
25
206
158
206
16
22
1
27
9
14
127
206
5
9
1
25
1
127
206
9
156
19
1
127
206
5
9
9
14
1
7
168
1
14
26
1
137
20
156
1
27
1
1
19
1
171
26
1
12
1
19
105
206
1
19
1
1
12
27
26
19
145
1
145
1
1
22
1
1
164
206
12
1
19
19
1
21
206
9
1
4
22
14
5
9
164
206
12
1
19
2
164
201
1
19
1
21
206
9
5
9
171
11
1
1
145
201
1
127
206
1
19
27
9
14
9
13
16
22
17
1
25
206
156
1
183
4
1
19
2
1
14
27
1
1
12
1
11
1
22
1
78
26
1
9
12
1
27
1
1
19
1
1
171
1
137
25
201
1
9
4
22
17
5
9
22
5
9
137
145
26
13
1
22
1
12
127
206
1
22
2
19
9
1
9
12
1
27
1
1
19
1
1
78
14
26
105
126
16
22
17
9
1
19
1
9
25
1
156
1
19
1
7
201
26
9
14
1
7
168
1
14
26
137
26
13
11
19
26
4
1
9
1
25
201
171
9
1
22
1
1
2
1
19
156
1
27
9
14
127
206
5
9
1
25
1
127
206
9
156
19
1
127
206
5
9
19
26
14
1
7
168
1
19
1
1
14
1
22
1
78
26
4
137
26
27
11
22
1
158
206
1
1
11
7
201
26
26
126
1
13
27
1
19
16
22
17
5
7
201
26
19
156
1
22
1
1
19
27
9
14
127
206
5
9
19
25
1
127
206
9
156
19
1
127
206
5
9
9
1
25
206
156
16
22
1
158
1
156
26
19
127
206
105
1
19
1
19
16
22
19
3
1
27
26
14
1
20
7
201
26
1
22
1
78
26
145
206
1
19
1
4
105
1
11
1
158
1
20
1
2
1
12
1
25
19
1
27
12
1
14
26
9
127
206
14
1
19
7
26
12
16
1
27
105
1
1
21
206
127
206
1
19
26
14
1
7
1
19
1
27
26
1
4
5
13
16
11
19
1
21
9
1
21
206
5
9
12
1
27
1
1
19
1
171
1
22
1
1
164
206
12
1
19
19
1
21
206
5
9
171
11
1
1
19
1
1
145
201
1
127
206
26
19
7
26
12
1
19
5
9
1
27
5
9
137
145
13
26
145
25
206
1
2
27
1
27
1
19
5
9
19
27
26
1
27
1
11
206
1
14
9
145
201
1
127
206
14
1
19
7
26
12
16
137
11
19
1
127
206
1
11
19
26
4
1
1
2
1
19
156
1
27
9
14
127
206
5
9
1
25
1
127
206
9
156
19
1
127
206
5
9
19
26
14
1
7
168
1
19
1
5
9
4
105
16
22
1
13
9
12
1
156
127
206
1
19
5
9
171
11
1
1
19
1
1
25
26
127
206
11
127
206
5
9
1
17
19
9
14
3
9
17
127
206
5
9
9
19
171
1
13
7
26
12
16
27
1
19
16
22
17
1
25
206
156
1
183
1
2
19
9
1
4
5
11
12
1
19
1
3
9
1
171
9
1
14
22
9
1
19
2
1
14
25
206
156
1
183
27
1
1
12
1
11
7
201
26
25
1
27
9
7
16
22
158
206
26
14
156
127
1
19
19
1
11
13
1
7
206
137
78
26
11
1
22
1
1
13
1
13
27
1
19
7
201
26
25
1
156
1
12
1
1
168
206
26
1
2
19
1
126
1
27
26
168
2
1
25
206
158
206
16
22
1
27
9
14
127
206
5
9
1
25
1
127
206
9
156
19
1
127
206
5
9
19
1
137
26
25
19
1
27
1
22
20
127
206
1
19
26
13
78
1
137
7
1
19
1
1
27
9
14
9
14
1
156
16
22
145
206
1
1
9
12
11
1
1
19
1
9
1
145
1
13
