# Supplementary material for: Graphemic-phonetic diachronic linguistic invariance of the frequency and of the Index of Coincidence as cryptanalytic tools
Source: PLoS One. 2019 Mar 19;14(3):e0213710. doi: 10.1371/journal.pone.0213710 (PMC6424454; doi:10.1371/journal.pone.0213710)
Supplement: S1 File — (ZIP) [file pone.0213710.s001.zip › Languages/abkhaz/abkhazT2_v2Porcentaje_Sept2015.txt]

25.99712171
1.212993421
0.8429276316
1.768092105
2.837171053
0.03083881579
1.665296053
0
8.151726974
0
1.706414474
3.238075658
2.333470395
3.248355263
0
1.768092105
0.8634868421
0
7.730263158
1.212993421
1.182154605
3.813733553
0.01027960526
0
3.001644737
5.458470395
3.618421053
0
0
0
0
0
0
0
0
0
0
0
0
0
0
0
0
0
0
0
0
0
0
0
0
0
0
0
0
0
0
0
0
0
0
0
0
0
0
0
0
0
0
0
0
0
0
0
0
0
0
0.9251644737
0
0
0
0
0
0
0
0
0
0
0
0
0
0
0
0
0
0
0
0
0
0
0
0.1953125
0.09251644737
0
0.7504111842
0
0
0
0
0
0
0
0
0.1439144737
0
0
0
0
0
0
0
0
0.08223684211
0
0
0.6784539474
1.552220395
0
0
0
0
0
0
0
0
0
1.048519737
0
0
0
0
0
0
0
1.624177632
0
0
0
0
0
0
0
0
0
0
2.076480263
0
0.5756578947
0
0
0
0
0
0.3597861842
0
0
0
0.4523026316
0
0
0.2878289474
0
0
0
0
0
0
0
0
0
0
0
0.4111842105
0
0
0
0
0
0
0
0
0
0
0
0
0
0
0
0
0
2.045641447
0
0
0
0
5.006167763
