# Supplementary material for: Graphemic-phonetic diachronic linguistic invariance of the frequency and of the Index of Coincidence as cryptanalytic tools
Source: PLoS One. 2019 Mar 19;14(3):e0213710. doi: 10.1371/journal.pone.0213710 (PMC6424454; doi:10.1371/journal.pone.0213710)
Supplement: S1 File — (ZIP) [file pone.0213710.s001.zip › Languages/albanes/albanesP1_v2.txt]

47
111
141
19
118
1
79
86
19
133
37
111
141
118
128
19
106
19
111
23
141
141
1
141
23
141
19
141
57
23
128
23
141
19
141
133
118
23
128
23
141
133
19
111
23
141
68
128
1
106
57
47
128
23
141
19
141
133
99
37
78
141
37
79
37
79
99
23
19
57
37
23
141
133
97
19
148
19
111
19
37
23
19
106
23
133
141
133
86
19
92
1
141
78
37
19
23
92
19
37
23
141
141
19
128
118
37
158
102
19
118
158
133
97
19
97
128
47
118
106
158
128
97
158
141
133
97
79
19
106
19
79
1
128
47
111
19
118
23
92
111
19
141
1
47
19
128
111
19
79
19
111
19
158
128
19
79
128
37
152
1
68
19
111
1
128
158
19
133
141
37
92
1
19
141
133
128
23
133
141
19
68
128
19
141
133
97
97
23
92
128
23
78
97
1
99
19
19
99
57
19
78
23
92
19
141
106
23
128
19
111
19
133
141
128
1
133
133
19
106
158
128
19
118
128
1
106
1
106
19
128
19
141
162
19
152
19
111
1
97
19
92
1
97
1
133
133
19
162
19
141
148
19
97
19
133
133
78
19
99
79
19
114
158
37
97
1
78
78
133
68
37
68
1
118
99
19
23
141
133
86
152
158
99
23
141
79
19
99
68
19
111
99
1
78
78
111
19
97
1
106
106
23
92
133
133
111
19
97
1
78
78
133
152
23
19
86
19
158
133
141
133
86
141
68
1
141
111
19
1
68
47
1
141
128
23
92
64
47
1
141
19
128
118
19
133
133
1
92
1
133
141
133
141
1
141
141
19
141
19
141
141
19
111
1
111
141
19
68
23
19
141
1
111
23
92
141
79
23
111
141
111
19
106
23
92
79
37
