# Supplementary material for: Graphemic-phonetic diachronic linguistic invariance of the frequency and of the Index of Coincidence as cryptanalytic tools
Source: PLoS One. 2019 Mar 19;14(3):e0213710. doi: 10.1371/journal.pone.0213710 (PMC6424454; doi:10.1371/journal.pone.0213710)
Supplement: S1 File — (ZIP) [file pone.0213710.s001.zip › Languages/albanes/albanesP1_v2Porcentaje_Sept2015.txt]

7.731958763
0
0
0
0
0
0
0
0
0
0
0
0
0
0
0
0
0
17.5257732
0
0
0
7.474226804
0
0
0
0
0
0
0
0
0
0
0
0
0
3.608247423
0
0
0
0
0
0
0
0
0
1.804123711
0
0
0
0
0
0
0
0
0
1.030927835
0
0
0
0
0
0
0.2577319588
0
0
0
2.319587629
0
0
0
0
0
0
0
0
0
2.835051546
2.835051546
0
0
0
0
0
0
1.288659794
0
0
0
0
0
3.092783505
0
0
0
0
3.608247423
0
2.319587629
0
0
0.2577319588
0
0
0
3.092783505
0
0
0
0
5.412371134
0
0
0.2577319588
0
0
0
2.577319588
0
0
0
0
0
0
0
0
0
5.927835052
0
0
0
0
7.989690722
0
0
0
0
0
0
0
12.11340206
0
0
0
0
0
0
0.5154639175
0
0
0
1.030927835
0
0
0
0
0
2.577319588
0
0
0
0.5154639175
0
0
0
0
0
0
0
0
0
0
0
0
0
0
0
0
0
0
0
0
0
