# Supplementary material for: Graphemic-phonetic diachronic linguistic invariance of the frequency and of the Index of Coincidence as cryptanalytic tools
Source: PLoS One. 2019 Mar 19;14(3):e0213710. doi: 10.1371/journal.pone.0213710 (PMC6424454; doi:10.1371/journal.pone.0213710)
Supplement: S1 File — (ZIP) [file pone.0213710.s001.zip › Languages/albanes/albanesP2_v2.txt]

84
68
37
111
23
86
57
23
128
23
86
23
57
68
19
141
133
86
57
47
19
47
141
133
86
47
141
141
47
19
84
141
133
86
47
23
141
47
39
140
47
106
19
86
19
123
19
140
19
86
79
99
47
86
1
23
37
111
19
86
111
47
141
133
86
19
141
133
86
23
133
90
1
1
141
19
86
19
111
68
23
79
99
47
37
106
19
111
133
19
86
140
141
133
128
47
37
106
23
141
140
19
79
111
23
141
19
19
111
140
19
86
68
1
140
47
111
23
141
133
19
86
57
37
141
19
140
140
19
140
1
111
19
86
68
19
140
140
1
106
19
84
78
19
68
23
79
47
111
19
86
118
19
128
133
1
1
106
47
23
141
1
86
106
19
86
68
23
141
47
111
19
86
106
19
86
19
68
128
23
141
47
111
19
118
1
141
133
86
106
19
111
68
19
141
19
19
1
141
47
111
19
86
90
23
141
19
86
19
111
68
23
79
99
37
79
111
23
111
19
86
118
19
128
140
19
86
1
141
1
86
141
19
86
106
47
111
68
19
86
106
19
128
111
19
86
133
1
1
86
23
111
1
99
141
19
19
86
23
106
47
23
141
47
111
19
19
86
23
118
19
128
106
23
140
19
128
23
19
128
140
23
106
1
111
140
141
19
19
37
141
47
111
19
1
141
47
111
19
86
90
23
141
1
86
68
47
37
111
19
19
106
90
23
162
19
86
19
19
106
19
128
19
84
99
47
133
19
111
57
1
133
140
37
68
23
106
1
1
140
118
19
133
141
19
86
84
111
23
86
19
106
141
133
99
23
140
140
19
86
118
19
128
133
19
86
23
84
141
133
86
23
111
23
106
19
86
90
19
90
47
111
19
37
128
162
19
111
23
111
19
19
141
23
111
19
19
37
141
19
1
141
19
86
111
19
86
19
111
57
1
128
37
78
140
23
86
19
37
141
47
111
19
86
141
19
86
141
133
86
19
141
19
86
106
23
140
19
128
23
19
128
19
111
57
23
23
23
47
47
19
1
141
1
86
90
23
84
106
37
111
68
47
37
111
19
86
68
23
19
128
23
19
141
1
133
106
1
1
106
37
133
84
106
37
111
68
37
79
111
19
47
19
86
19
23
84
141
23
111
23
141
19
86
19
90
23
19
162
47
111
23
141
19
19
141
23
111
19
86
19
37
141
19
118
19
128
86
19
123
19
19
37
141
47
111
19
141
133
86
1
1
106
19
86
141
133
86
99
19
111
19
86
106
19
86
23
47
47
23
84
141
47
19
86
19
111
68
23
19
141
133
86
47
111
19
141
19
86
68
19
128
19
23
141
19
111
19
19
141
47
19
86
99
1
111
19
141
19
86
140
141
128
19
111
57
19
111
19
111
19
19
141
133
86
19
141
1
23
84
141
47
19
86
57
1
1
106
19
37
141
47
111
19
141
133
86
1
106
19
86
140
141
47
39
19
111
68
19
128
23
47
47
140
19
86
141
19
86
141
133
37
123
19
141
19
141
1
23
86
141
19
86
19
114
99
1
141
19
141
19
86
68
23
19
128
23
19
19
111
133
19
86
148
23
19
99
1
133
19
141
19
86
148
23
19
99
19
141
19
86
68
23
19
128
23
19
19
111
140
19
86
19
111
57
23
19
99
1
133
19
84
106
1
1
68
47
37
141
19
86
19
111
57
1
128
37
79
111
148
19
118
19
128
19
111
19
86
141
19
106
19
141
23
111
19
19
37
141
141
47
19
86
118
19
99
90
47
19
106
19
111
68
19
86
148
23
19
141
19
141
106
68
99
23
23
23
92
79
111
19
86
19
19
141
68
23
141
19
111
68
19
86
106
1
128
133
19
47
111
1
19
111
78
23
102
19
19
111
57
1
128
37
47
1
19
111
68
19
86
148
23
19
141
19
141
79
111
19
86
106
68
99
148
19
111
68
19
86
141
133
1
99
21
68
47
37
123
148
68
23
141
19
133
19
86
118
141
19
86
118
19
128
47
37
106
133
141
19
118
23
111
19
86
19
141
23
23
19
78
1
141
111
19
86
141
133
86
19
140
19
141
133
47
111
19
111
57
19
86
19
111
68
37
79
111
19
148
19
111
68
78
19
23
47
19
106
84
68
47
37
86
141
47
141
133
86
141
19
86
23
19
141
19
86
78
1
23
141
19
86
1
23
86
90
23
141
19
86
23
19
141
19
106
1
1
86
23
68
23
141
19
140
23
106
133
19
86
84
1
141
1
86
140
1
23
86
19
99
47
133
141
1
86
141
128
1
23
141
37
79
111
19
86
19
111
68
19
19
106
23
128
19
118
19
128
133
19
86
111
47
141
133
86
19
141
133
47
68
23
141
19
106
140
19
86
111
19
86
118
1
141
133
1
78
19
23
47
19
106
141
133
86
19
23
37
141
47
19
86
141
133
86
99
19
111
19
86
106
1
1
19
118
1
128
1
148
19
118
19
128
19
19
78
37
123
141
19
78
19
140
141
23
128
19
86
118
141
19
86
148
19
118
19
128
47
37
106
19
111
57
19
86
79
99
47
86
19
141
141
1
111
19
86
118
19
128
140
19
86
1
141
1
86
90
23
140
141
1
111
118
37
79
111
23
111
19
86
141
133
86
23
140
111
19
86
141
19
86
106
1
162
19
86
78
19
68
23
90
19
19
1
90
19
111
47
141
133
86
19
106
47
111
68
19
90
19
99
37
79
111
23
111
19
140
19
86
140
1
23
86
141
19
86
106
37
133
57
1
79
111
23
111
19
118
19
128
133
19
86
118
19
128
86
19
123
19
19
111
68
1
23
86
141
1
86
111
47
141
133
86
19
106
47
111
68
19
86
23
19
140
140
19
86
84
141
47
19
86
19
111
57
1
23
141
47
111
19
86
79
111
19
86
141
133
86
99
23
140
140
19
86
19
111
57
19
86
141
19
86
68
47
47
1
111
19
141
106
19
86
68
47
86
19
19
106
19
86
140
19
128
57
47
19
106
19
141
1
133
84
23
1
106
19
111
78
1
102
19
86
90
23
162
19
47
19
86
19
99
47
141
19
111
23
141
19
111
19
86
19
37
111
19
86
19
111
68
19
86
118
19
128
106
47
37
86
