# Supplementary material for: Graphemic-phonetic diachronic linguistic invariance of the frequency and of the Index of Coincidence as cryptanalytic tools
Source: PLoS One. 2019 Mar 19;14(3):e0213710. doi: 10.1371/journal.pone.0213710 (PMC6424454; doi:10.1371/journal.pone.0213710)
Supplement: S1 File — (ZIP) [file pone.0213710.s001.zip › Languages/albanes/albanesP2_v2Porcentaje_Sept2015.txt]

5.74127907
0
0
0
0
0
0
0
0
0
0
0
0
0
0
0
0
0
22.74709302
0
0.0726744186
0
7.703488372
0
0
0
0
0
0
0
0
0
0
0
0
0
2.834302326
0
0.1453488372
0
0
0
0
0
0
0
5.305232558
0
0
0
0
0
0
0
0
0
1.308139535
0
0
0
0
0
0
0
0
0
0
3.197674419
0
0
0
0
0
0
0
0
0
0.7994186047
1.235465116
0
0
0
0
1.162790698
0
11.11918605
0
0
0
1.090116279
0
0.0726744186
0
0
0
0
0
0
1.598837209
0
0
0.1453488372
0
0
0
3.706395349
0
0
0
0
7.776162791
0
0
0.0726744186
0
0
0
1.671511628
0
0
0
0
0.4360465116
0
0
0
0
2.834302326
0
0
0
0
3.779069767
0
0
0
0
0
0
2.906976744
9.447674419
0
0
0
0
0
0
0.726744186
0
0
0
0
0
0
0
0
0
0
0
0
0
0.363372093
0
0
0
0
0
0
0
0
0
0
0
0
0
0
0
0
0
0
0
0
0
