# Supplementary material for: Graphemic-phonetic diachronic linguistic invariance of the frequency and of the Index of Coincidence as cryptanalytic tools
Source: PLoS One. 2019 Mar 19;14(3):e0213710. doi: 10.1371/journal.pone.0213710 (PMC6424454; doi:10.1371/journal.pone.0213710)
Supplement: S1 File — (ZIP) [file pone.0213710.s001.zip › Languages/albanes/albanesP3_v2.txt]

95
23
147
16
148
19
47
147
16
128
19
133
97
47
140
68
37
111
68
16
99
19
133
16
141
16
106
23
128
16
141
16
97
128
16
140
141
19
57
47
128
1
19
79
128
1
106
57
16
78
92
1
99
16
141
141
16
141
23
111
16
162
37
141
141
16
140
23
86
23
106
19
140
16
133
19
133
23
140
141
16
116
19
128
23
111
19
140
168
16
106
97
1
141
16
133
97
1
19
99
47
106
97
47
140
19
97
47
92
141
37
111
133
19
97
1
141
16
148
68
19
133
16
19
106
19
111
141
16
57
1
140
97
16
106
57
16
141
16
111
16
162
37
111
16
23
97
1
133
19
97
128
23
140
141
23
111
68
16
118
1
123
1
92
133
23
141
23
57
16
111
118
92
19
133
16
57
16
111
118
16
128
57
23
128
141
16
141
23
92
19
118
16
128
148
16
102
1
19
106
57
133
47
1
106
19
19
97
128
16
140
141
19
128
16
141
133
16
118
128
19
118
133
111
141
16
68
23
19
95
23
147
16
23
118
23
133
141
19
118
133
106
23
97
128
16
140
141
19
106
92
19
133
141
128
16
92
19
141
23
23
97
128
16
140
141
19
23
106
57
133
47
1
106
19
92
118
16
128
86
23
128
141
16
97
128
23
140
141
23
141
162
37
141
23
141
141
23
111
16
141
133
16
140
16
128
57
19
133
23
140
141
16
23
97
128
16
140
141
19
23
140
141
16
23
106
57
133
47
1
106
23
97
128
23
140
141
23
141
118
133
19
141
47
19
97
99
16
111
16
118
1
97
162
47
1
128
16
118
23
133
141
19
118
133
111
19
57
16
111
95
23
147
16
1
141
16
168
16
147
37
141
111
37
106
23
23
141
23
92
141
133
16
111
68
99
16
79
37
111
141
23
133
19
23
140
141
16
97
128
23
140
141
23
23
140
141
16
23
148
16
128
141
19
141
16
23
111
16
162
37
141
19
23
148
16
128
141
19
141
16
116
19
128
23
141
133
23
99
23
23
140
141
16
140
19
111
95
23
23
141
16
97
128
16
140
141
19
128
23
141
23
140
141
16
140
19
111
95
23
23
97
128
23
64
133
16
140
19
92
141
16
168
16
57
16
111
19
141
16
141
47
19
148
16
111
16
68
37
128
16
111
16
111
68
16
57
1
102
16
141
111
68
16
57
1
128
97
47
141
118
128
1
111
68
16
141
133
128
1
86
16
141
141
16
68
23
1
147
16
141
16
19
141
16
140
141
16
106
16
111
97
16
141
16
19
147
37
141
16
19
106
16
128
23
141
16
19
141
19
141
19
141
16
57
23
128
23
141
19
141
16
140
118
23
128
141
23
141
140
19
92
141
1
106
23
111
118
133
19
57
16
111
19
141
16
106
57
16
97
16
141
16
99
37
92
19
118
133
19
141
16
140
97
99
47
86
16
111
16
68
23
141
16
106
57
16
68
86
19
116
106
23
133
141
23
128
23
19
116
19
128
23
23
140
19
92
141
133
16
141
128
23
1
68
86
16
19
92
19
141
16
128
23
23
141
16
133
1
128
97
37
133
47
128
23
141
141
16
97
128
23
140
141
23
141
162
37
141
23
141
141
23
111
16
168
16
148
68
23
64
118
16
128
111
19
111
68
16
97
128
23
64
141
118
16
128
168
16
140
16
128
57
19
133
47
141
23
118
37
133
116
19
128
23
47
118
133
19
141
16
68
19
19
141
16
140
16
128
57
19
116
141
16
111
16
162
37
111
16
111
68
16
97
16
141
16
95
19
102
16
118
128
1
141
19
140
37
86
16
19
141
16
141
128
1
140
16
79
37
116
16
111
68
16
141
92
19
141
16
128
16
141
133
1
140
16
128
57
23
133
19
92
1
111
16
86
128
23
141
16
97
128
16
140
141
19
128
23
141
133
19
141
16
148
23
116
16
111
68
16
141
16
133
37
133
47
128
23
141
141
16
141
23
92
86
19
141
16
99
19
78
141
19
128
37
133
19
141
16
97
1
141
16
128
57
19
133
16
118
1
111
68
37
86
23
141
16
68
1
140
47
128
16
19
141
16
57
16
16
106
19
141
16
106
23
128
16
168
16
118
23
133
141
19
118
133
111
141
23
118
16
128
57
19
133
16
141
95
23
147
16
1
141
16
168
16
118
23
133
141
19
118
133
111
19
106
57
1
97
99
23
140
1
140
19
92
141
16
97
1
147
37
99
23
97
16
19
128
37
106
16
133
16
19
106
16
16
118
1
128
16
1
141
16
168
16
106
57
1
86
19
141
16
111
68
16
118
23
133
141
19
148
37
141
