# Supplementary material for: Graphemic-phonetic diachronic linguistic invariance of the frequency and of the Index of Coincidence as cryptanalytic tools
Source: PLoS One. 2019 Mar 19;14(3):e0213710. doi: 10.1371/journal.pone.0213710 (PMC6424454; doi:10.1371/journal.pone.0213710)
Supplement: S1 File — (ZIP) [file pone.0213710.s001.zip › Languages/albanes/albanesP3_v2Porcentaje_Sept2015.txt]

3.804878049
0
0
0
0
0
0
0
0
0
0
0
0
0
0
16.7804878
0
0
9.268292683
0
0
0
9.56097561
0
0
0
0
0
0
0
0
0
0
0
0
0
2.341463415
0
0
0
0
0
0
0
0
0
1.853658537
0
0
0
0
0
0
0
0
0
2.634146341
0
0
0
0
0
0
0.2926829268
0
0
0
2.243902439
0
0
0
0
0
0
0
0
0
0.1951219512
0.2926829268
0
0
0
0
0
0
1.073170732
0
0
0
0
0
1.756097561
0
0
0.6829268293
0
3.317073171
0
1.073170732
0
0
0.2926829268
0
0
0
2.731707317
0
0
0
0
4.292682927
0
0
0
0
0.7804878049
0
2.926829268
0
0
0
0
0.09756097561
0
0
0
0
6.341463415
0
0
0
0
4.975609756
0
0
0
0
0
0
4.097560976
13.07317073
0
0
0
0
0
0.8780487805
0.8780487805
0
0
0
0
0
0
0
0
0
0
0
0
0
0.6829268293
0
0
0
0
0
0.7804878049
0
0
0
0
0
0
0
0
0
0
0
0
0
0
0
