# Supplementary material for: Graphemic-phonetic diachronic linguistic invariance of the frequency and of the Index of Coincidence as cryptanalytic tools
Source: PLoS One. 2019 Mar 19;14(3):e0213710. doi: 10.1371/journal.pone.0213710 (PMC6424454; doi:10.1371/journal.pone.0213710)
Supplement: S1 File — (ZIP) [file pone.0213710.s001.zip › Languages/albanes/albanesT1_v2.txt]

22
14
21
5
17
1
7
8
5
20
16
14
21
17
19
5
13
5
14
9
21
21
1
21
9
21
5
21
2
9
19
9
21
5
21
20
17
9
19
9
21
20
5
14
9
21
4
19
1
13
2
22
19
9
21
5
3
12
16
6
21
16
7
16
7
12
9
5
2
16
9
3
11
5
23
5
14
5
16
9
5
13
9
20
3
8
5
10
1
21
6
16
5
9
10
5
16
9
21
21
5
19
17
16
26
12
12
5
17
26
20
11
5
11
19
22
17
13
26
19
11
26
3
11
7
5
13
5
7
1
19
22
14
5
17
9
10
14
5
21
1
22
5
19
14
5
7
5
14
5
26
19
5
7
19
16
24
1
4
5
14
1
19
26
5
20
21
16
10
1
5
3
19
9
20
21
5
4
19
5
3
11
11
9
10
19
9
6
11
1
12
5
5
12
2
5
6
9
10
5
21
13
9
19
5
14
5
20
21
19
1
20
20
5
13
26
19
5
17
19
1
13
1
13
5
19
5
21
27
5
24
5
14
1
11
5
10
1
11
1
20
20
5
27
5
21
23
5
11
5
20
20
6
5
12
7
5
14
7
26
16
11
1
6
6
20
4
16
4
1
17
12
5
9
3
8
24
26
12
9
21
7
5
12
4
5
14
12
1
6
6
14
5
11
1
13
13
9
10
20
20
14
5
11
1
6
6
20
24
9
5
8
5
26
20
3
8
21
4
1
21
14
5
1
4
22
1
21
19
9
10
18
22
1
21
5
19
17
5
20
20
1
10
1
20
21
20
21
1
21
21
5
21
5
21
21
5
14
1
14
21
5
4
9
5
21
1
14
9
10
21
7
9
14
21
14
5
13
9
10
7
16
