# Supplementary material for: Graphemic-phonetic diachronic linguistic invariance of the frequency and of the Index of Coincidence as cryptanalytic tools
Source: PLoS One. 2019 Mar 19;14(3):e0213710. doi: 10.1371/journal.pone.0213710 (PMC6424454; doi:10.1371/journal.pone.0213710)
Supplement: S1 File — (ZIP) [file pone.0213710.s001.zip › Languages/albanes/albanesT2_v2.txt]

116
4
16
14
9
8
2
9
19
9
8
9
2
4
5
3
8
2
22
56
22
3
8
22
21
21
22
5
116
3
8
22
9
21
22
76
150
22
13
5
8
5
19
19
5
150
5
8
7
12
22
8
1
9
16
14
5
8
14
22
3
8
5
3
8
9
20
121
1
1
21
5
8
5
14
4
9
7
12
22
16
13
5
14
20
5
8
150
3
19
22
16
13
9
21
150
5
7
15
21
5
5
14
150
5
8
4
1
150
22
14
9
21
20
5
8
2
16
21
5
150
150
5
150
1
14
5
8
4
5
150
150
1
13
5
116
6
5
4
9
7
22
14
5
8
17
5
19
20
1
1
13
22
9
21
1
8
13
5
8
4
9
21
22
14
5
8
13
5
8
56
4
19
9
21
22
14
5
17
1
3
8
13
5
14
4
5
21
5
5
1
21
22
14
5
8
121
9
21
5
8
5
14
4
9
7
12
16
7
14
9
14
5
8
17
5
19
150
5
8
1
21
1
8
21
5
8
13
22
14
4
5
8
13
5
19
14
5
8
20
1
1
8
9
14
1
12
21
5
5
8
9
13
22
9
21
22
14
5
5
8
9
17
5
19
13
9
150
5
19
9
5
19
150
9
13
1
14
150
21
5
56
16
21
22
14
5
1
21
22
14
5
8
121
9
21
1
8
4
22
16
14
5
5
13
121
9
174
5
8
56
5
13
5
19
5
116
12
22
20
5
14
2
1
20
150
16
4
9
13
1
1
150
17
5
20
21
5
8
116
14
9
8
5
13
3
12
9
150
150
5
8
17
5
19
20
5
8
9
116
3
8
9
14
9
13
5
8
121
5
121
22
14
5
16
19
174
5
14
9
14
5
5
21
9
14
5
56
16
21
5
1
21
5
8
14
5
8
5
14
2
1
19
16
6
150
9
8
56
16
21
22
14
5
8
21
5
8
3
8
5
21
5
8
13
9
150
5
19
9
5
19
5
14
2
9
9
9
22
22
5
1
21
1
8
121
9
116
13
16
14
4
22
16
14
5
8
4
9
5
19
9
5
21
1
20
13
1
1
13
16
20
116
13
16
14
4
16
7
14
5
22
5
8
5
9
116
21
9
14
9
21
5
8
56
121
9
5
174
22
14
9
21
5
5
21
9
14
5
8
56
16
21
5
17
5
19
8
5
19
19
5
56
16
21
22
14
5
3
8
1
1
13
5
8
3
8
12
5
14
5
8
13
5
8
9
22
22
9
116
21
22
5
8
5
14
4
9
5
3
8
22
14
5
21
5
8
4
5
19
5
9
21
5
14
5
5
21
22
5
8
12
1
14
5
21
5
8
150
21
19
5
14
2
5
14
5
14
5
5
3
8
5
21
1
9
116
21
22
5
8
2
1
1
13
56
16
21
22
14
5
3
8
1
13
5
8
150
21
22
76
5
14
4
5
19
9
22
22
150
5
8
21
5
8
3
16
143
5
21
5
21
1
9
8
21
5
8
5
14
7
12
1
21
5
21
5
8
4
9
5
19
9
5
5
14
20
5
8
23
9
5
12
1
20
5
21
5
8
23
9
5
12
5
21
5
8
4
9
5
19
9
5
5
14
150
5
8
5
14
2
9
5
12
1
20
5
116
13
1
1
4
22
16
21
5
8
5
14
2
1
19
16
7
14
23
5
17
5
19
5
14
5
8
21
5
13
5
21
9
14
5
56
16
21
21
22
5
8
17
5
12
121
22
5
13
5
14
4
5
8
23
9
5
21
5
21
13
4
12
9
9
9
10
7
14
5
8
56
5
21
4
9
21
5
14
4
5
8
13
1
19
20
56
22
14
1
5
14
6
9
12
12
5
5
14
2
1
19
16
22
1
5
14
4
5
8
23
9
5
21
5
21
7
14
5
8
13
4
12
23
5
14
4
5
8
3
1
12
47
4
22
16
143
23
4
9
21
5
20
5
8
17
21
5
8
17
5
19
22
16
13
20
21
5
17
9
14
5
8
5
21
9
9
5
6
1
21
14
5
8
3
8
5
150
5
3
22
14
5
14
2
5
8
5
14
4
16
7
14
5
23
5
14
4
6
5
9
22
5
13
116
4
22
16
8
21
22
3
8
21
5
8
9
5
21
5
8
6
1
9
21
5
8
1
9
8
121
9
21
5
8
9
5
21
5
13
1
1
8
9
4
9
21
5
150
9
13
20
5
8
116
1
21
1
8
150
1
9
8
5
12
22
20
21
1
8
21
19
1
9
21
16
7
14
5
8
5
14
4
5
5
13
9
19
5
17
5
19
20
5
8
14
22
3
8
5
3
22
4
9
21
5
13
150
5
8
14
5
8
17
1
3
1
6
5
9
22
5
13
3
8
5
9
16
21
22
5
8
3
8
12
5
14
5
8
13
1
1
5
17
1
19
1
23
5
17
5
19
5
5
6
16
143
21
5
6
5
150
21
9
19
5
8
17
21
5
8
23
5
17
5
19
22
16
13
5
14
2
5
8
7
12
22
8
5
21
21
1
14
5
8
17
5
19
150
5
8
1
21
1
8
121
9
150
21
1
14
17
16
7
14
9
14
5
8
3
8
9
150
14
5
8
21
5
8
13
1
174
5
8
6
5
4
9
121
5
5
1
121
5
14
22
3
8
5
13
22
14
4
5
121
5
12
16
7
14
9
14
5
150
5
8
150
1
9
8
21
5
8
13
16
20
2
1
7
14
9
14
5
17
5
19
20
5
8
17
5
19
8
5
19
19
5
5
14
4
1
9
8
21
1
8
14
22
3
8
5
13
22
14
4
5
8
9
5
150
150
5
8
116
21
22
5
8
5
14
2
1
9
21
22
14
5
8
7
14
5
8
3
8
12
9
150
150
5
8
5
14
2
5
8
21
5
8
4
22
22
1
14
5
21
13
5
8
4
22
8
5
5
13
5
8
150
5
19
2
22
5
13
5
21
1
20
116
9
1
13
5
14
6
1
12
12
5
8
121
9
174
5
22
5
8
5
12
22
21
5
14
9
21
5
14
5
8
56
16
14
5
8
5
14
4
5
8
17
5
19
13
22
16
8
