# Supplementary material for: Graphemic-phonetic diachronic linguistic invariance of the frequency and of the Index of Coincidence as cryptanalytic tools
Source: PLoS One. 2019 Mar 19;14(3):e0213710. doi: 10.1371/journal.pone.0213710 (PMC6424454; doi:10.1371/journal.pone.0213710)
Supplement: S1 File — (ZIP) [file pone.0213710.s001.zip › Languages/albanes/albanesT2_v2Porcentaje_Sept2015.txt]

5.843195266
1.331360947
2.144970414
3.25443787
22.11538462
0.8136094675
1.331360947
11.31656805
7.766272189
0.07396449704
0
1.923076923
3.772189349
7.914201183
0.07396449704
2.884615385
1.701183432
0
3.328402367
1.701183432
7.470414201
5.399408284
0.7396449704
0
0
0
0
0
0
0
0
0
0
0
0
0
0
0
0
0
0
0
0
0
0
0
0.07396449704
0
0
0
0
0
0
0
0
1.035502959
0
0
0
0
0
0
0
0
0
0
0
0
0
0
0
0
0
0
0
0.1479289941
0
0
0
0
0
0
0
0
0
0
0
0
0
0
0
0
0
0
0
0
0
0
0
0
0
0
0
0
0
0
0
0
0
0
0
0
0
0
0
1.183431953
0
0
0
0
1.109467456
0
0
0
0
0
0
0
0
0
0
0
0
0
0
0
0
0
0
0
0
0
0.2218934911
0
0
0
0
0
0
2.958579882
0
0
0
0
0
0
0
0
0
0
0
0
0
0
0
0
0
0
0
0
0
0
0
0.3698224852
0
0
0
0
0
0
0
0
0
0
0
0
0
0
0
0
0
0
0
0
0
0
0
0
0
0
0
0
0
0
0
0
