# Supplementary material for: Graphemic-phonetic diachronic linguistic invariance of the frequency and of the Index of Coincidence as cryptanalytic tools
Source: PLoS One. 2019 Mar 19;14(3):e0213710. doi: 10.1371/journal.pone.0213710 (PMC6424454; doi:10.1371/journal.pone.0213710)
Supplement: S1 File — (ZIP) [file pone.0213710.s001.zip › Languages/albanes/albanesT3_v2.txt]

7
10
9
21
8
46
23
5
22
21
8
46
19
5
20
11
22
20
8
4
16
14
4
46
12
5
20
46
21
46
13
9
19
46
21
46
11
19
46
20
8
21
5
2
22
19
1
5
7
19
1
13
2
46
6
10
1
12
46
21
21
46
21
9
14
46
27
16
21
21
46
20
8
9
8
9
13
5
20
8
46
20
5
20
9
20
8
21
46
14
10
5
19
9
14
5
20
8
169
46
13
11
1
21
46
20
11
1
5
12
22
13
11
22
20
8
5
11
22
10
21
16
14
20
5
11
1
21
46
23
4
5
20
46
5
13
5
14
21
46
2
1
20
8
11
46
13
2
46
21
46
14
46
27
16
14
46
9
11
1
20
5
11
19
9
20
8
21
9
14
4
46
17
1
19
19
1
10
20
9
21
9
2
46
14
17
10
5
20
46
2
46
14
17
46
19
2
9
19
21
46
21
9
10
5
17
46
19
23
46
12
12
1
5
13
2
20
22
1
13
5
5
11
19
46
20
8
21
5
19
46
3
46
17
19
5
17
20
14
21
46
4
9
5
7
10
9
21
8
46
9
17
9
20
21
5
17
20
13
9
11
19
46
20
8
21
5
13
10
5
20
21
19
46
10
5
21
9
9
11
19
46
20
8
21
5
9
13
2
20
22
1
13
5
10
17
46
19
8
9
19
21
46
11
19
9
20
8
21
9
21
27
16
21
9
21
21
9
14
46
3
46
20
8
46
19
2
5
20
9
20
8
21
46
9
11
19
46
20
8
21
5
9
20
8
21
46
9
13
2
20
22
1
13
9
11
19
9
20
8
21
9
21
17
20
5
21
22
5
11
12
46
14
46
17
1
11
27
22
1
19
46
17
9
20
21
5
17
20
14
5
2
46
14
7
10
9
21
8
46
1
21
46
169
46
21
8
16
21
14
16
13
9
9
21
9
10
3
46
14
4
12
46
7
16
14
21
9
20
5
9
20
8
21
46
11
19
9
20
8
21
9
9
20
8
21
46
9
23
46
19
21
5
21
46
9
14
46
27
16
21
5
9
23
46
19
21
5
21
46
14
10
5
19
9
3
9
12
9
9
20
8
21
46
20
8
5
14
7
10
9
9
21
46
11
19
46
20
8
21
5
19
9
21
9
20
8
21
46
20
8
5
14
7
10
9
9
11
19
9
18
20
46
20
8
5
10
21
46
169
46
2
46
14
5
21
46
21
22
5
23
46
14
46
4
16
19
46
14
46
14
4
46
2
1
12
12
46
21
14
4
46
2
1
19
11
22
21
17
19
1
14
4
46
3
19
1
8
46
21
21
46
4
9
1
21
8
46
21
46
5
21
46
20
8
21
46
13
46
14
11
46
21
46
5
21
8
16
21
46
5
13
46
19
9
21
46
5
21
5
21
5
21
46
2
9
19
9
21
5
21
46
20
8
17
9
19
21
9
21
20
8
5
10
21
1
13
9
14
17
20
5
2
46
14
5
21
46
13
2
46
11
46
21
46
12
16
10
5
17
20
5
21
46
20
8
11
12
22
8
46
14
46
4
9
21
46
13
2
46
4
8
5
14
10
13
9
20
21
9
19
9
5
14
10
5
19
9
9
20
8
5
10
21
20
46
21
19
9
1
4
8
46
5
10
5
21
46
19
9
9
21
46
20
1
19
11
16
20
22
19
9
21
21
46
11
19
9
20
8
21
9
21
27
16
21
9
21
21
9
14
46
169
46
23
4
9
18
17
46
19
14
5
14
4
46
11
19
9
18
21
17
46
19
169
46
20
8
46
19
2
5
20
22
21
9
17
16
20
14
10
5
19
9
22
17
20
5
21
46
4
5
5
21
46
20
8
46
19
2
5
14
10
21
46
14
46
27
16
14
46
14
4
46
11
46
21
46
7
10
5
12
12
46
17
19
1
21
5
20
8
16
8
46
5
21
46
21
19
1
20
8
46
7
16
14
10
46
14
4
46
21
10
5
21
46
19
46
21
20
1
20
8
46
19
2
9
20
5
10
1
14
46
8
19
9
21
46
11
19
46
20
8
21
5
19
9
21
20
5
21
46
23
9
14
10
46
14
4
46
21
46
20
16
20
22
19
9
21
21
46
21
9
10
8
5
21
46
12
5
6
21
5
19
16
20
5
21
46
11
1
21
46
19
2
5
20
46
17
1
14
4
16
8
9
21
46
4
1
20
8
22
19
46
5
21
46
2
46
46
13
5
21
46
13
9
19
46
169
46
17
9
20
21
5
17
20
14
21
9
17
46
19
2
5
20
46
21
7
10
9
21
8
46
1
21
46
169
46
17
9
20
21
5
17
20
14
5
13
2
1
11
12
9
20
8
1
20
8
5
10
21
46
11
1
21
8
16
12
9
11
46
5
19
16
13
46
20
46
5
13
46
46
17
1
19
46
1
21
46
169
46
13
2
1
8
5
21
46
14
4
46
17
9
20
21
5
23
16
21
