# Supplementary material for: Graphemic-phonetic diachronic linguistic invariance of the frequency and of the Index of Coincidence as cryptanalytic tools
Source: PLoS One. 2019 Mar 19;14(3):e0213710. doi: 10.1371/journal.pone.0213710 (PMC6424454; doi:10.1371/journal.pone.0213710)
Supplement: S1 File — (ZIP) [file pone.0213710.s001.zip › Languages/albanes/albanesT3_v2Porcentaje_Sept2015.txt]

3.577981651
2.47706422
0.4587155963
2.110091743
8.71559633
0.1834862385
0.9174311927
5.688073394
8.990825688
3.027522936
3.119266055
1.559633028
2.568807339
4.770642202
0
2.201834862
2.752293578
0.2752293578
6.146788991
8.073394495
12.66055046
1.743119266
0.8256880734
0
0
0
0.6422018349
0
0
0
0
0
0
0
0
0
0
0
0
0
0
0
0
0
0
15.77981651
0
0
0
0
0
0
0
0
0
0
0
0
0
0
0
0
0
0
0
0
0
0
0
0
0
0
0
0
0
0
0
0
0
0
0
0
0
0
0
0
0
0
0
0
0
0
0
0
0
0
0
0
0
0
0
0
0
0
0
0
0
0
0
0
0
0
0
0
0
0
0
0
0
0
0
0
0
0
0
0
0
0
0
0
0
0
0
0
0
0
0
0
0
0
0
0
0
0
0
0
0
0
0
0
0
0
0
0
0
0
0
0
0
0
0
0
0
0
0
0
0
0
0.7339449541
0
0
0
0
0
0
0
0
0
0
0
0
0
0
0
0
0
0
0
0
0
0
0
0
0
0
0
0
0
0
0
0
0
0
0
0
0
