# Supplementary material for: Graphemic-phonetic diachronic linguistic invariance of the frequency and of the Index of Coincidence as cryptanalytic tools
Source: PLoS One. 2019 Mar 19;14(3):e0213710. doi: 10.1371/journal.pone.0213710 (PMC6424454; doi:10.1371/journal.pone.0213710)
Supplement: S1 File — (ZIP) [file pone.0213710.s001.zip › Languages/aleman/alemanP1_v2.txt]

79
37
141
140
19
118
78
9
131
19
160
57
19
4
1
99
99
29
55
68
29
111
97
162
24
141
68
19
4
148
24
133
86
1
23
141
55
4
140
132
29
111
97
148
37
111
68
29
4
148
99
29
55
141
133
19
141
55
111
68
19
79
2
141
162
33
99
2
106
29
4
68
24
111
19
4
86
19
99
78
19
132
2
141
141
133
55
37
148
99
24
141
133
19
111
55
111
141
68
24
162
29
111
111
19
133
99
19
86
141
68
1
141
133
29
66
79
19
118
132
24
162
19
68
24
111
19
111
97
111
19
86
141
55
111
141
29
66
68
19
133
99
19
57
19
111
86
24
79
19
162
1
79
19
68
19
4
1
99
162
33
99
48
141
19
4
162
24
111
19
141
1
79
19
29
111
68
24
106
19
68
24
111
140
19
148
1
141
79
19
162
19
86
19
111
162
24
111
99
37
118
68
55
4
111
19
86
141
19
97
99
24
66
19
19
111
118
132
19
86
19
111
106
55
37
141
133
148
37
111
148
2
131
19
111
140
55
99
68
19
111
19
4
86
2
141
111
2
66
68
24
111
19
111
86
55
99
68
19
111
79
19
148
37
4
57
19
111
1
99
162
33
148
1
140
19
68
1
141
133
29
111
68
19
4
12
131
19
111
79
99
1
140
19
162
24
111
111
1
106
19
162
37
99
19
4
140
24
111
19
111
68
2
148
37
111
162
33
99
2
106
29
4
68
24
111
19
111
148
24
162
19
111
132
2
141
141
133
19
86
19
99
78
19
97
37
106
19
111
68
1
141
133
162
24
111
99
19
57
19
111
48
141
133
79
19
111
37
106
19
111
68
1
141
133
29
111
99
1
141
24
111
19
140
2
141
79
19
140
132
29
57
19
111
148
19
4
68
19
29
111
141
29
55
140
148
37
111
106
29
4
79
19
141
132
29
57
19
111
1
99
162
33
57
19
140
1
23
68
19
111
99
24
66
19
111
48
68
1
141
133
68
2
148
37
111
79
19
118
132
24
162
19
141
68
48
148
19
4
68
19
111
106
160
79
19
140
55
111
68
19
37
55
157
19
4
162
24
111
86
33
86
19
4
111
1
106
19
148
1
133
68
2
86
19
4
162
33
148
132
19
106
68
19
79
19
111
55
37
79
19
111
99
29
55
141
19
111
111
48
148
29
99
29
66
29
55
57
19
68
29
55
141
19
111
55
111
68
19
19
111
141
133
99
24
141
133
19
111
68
24
79
19
141
2
141
68
24
68
19
4
148
29
99
162
9
99
68
19
111
132
24
66
19
86
2
141
57
19
79
1
114
19
111
48
78
68
19
4
19
4
68
19
111
68
55
4
66
68
1
141
133
79
19
57
19
141
133
141
133
19
4
141
148
19
4
68
19
111
106
160
66
19
141
19
133
148
19
4
148
37
111
162
24
111
19
4
141
55
79
19
111
141
148
1
111
133
148
19
4
68
1
141
133
99
19
57
19
111
162
24
111
19
4
92
55
79
19
111
141
68
55
4
66
111
19
86
141
19
97
99
24
66
19
106
19
4
97
19
141
68
19
4
106
1
97
68
2
148
37
111
79
19
140
19
4
97
19
141
1
111
79
55
37
141
19
4
162
1
157
19
148
19
4
68
19
111
86
24
68
19
4
162
9
99
68
19
111
132
24
66
19
111
99
19
57
19
111
24
106
1
157
141
1
111
68
19
4
99
29
55
141
19
162
9
99
68
19
111
86
1
78
141
19
141
133
79
1
118
29
111
19
68
19
99
19
57
24
140
1
78
141
55
111
141
1
23
111
162
33
111
160
141
141
133
19
141
133
57
29
99
68
19
68
1
141
133
29
111
68
29
55
162
160
111
68
19
148
29
99
68
19
148
1
141
148
37
111
79
37
141
19
133
99
12
131
19
68
2
148
37
111
86
1
118
29
66
111
48
162
12
131
19
106
24
111
19
111
106
55
37
141
79
19
99
1
23
141
68
1
1
111
68
1
141
133
29
66
79
19
162
1
79
19
148
37
111
1
23
106
19
106
1
111
68
19
4
86
9
141
19
79
1
1
23
111
86
1
23
99
29
97
99
19
57
19
111
68
55
4
66
68
1
141
133
162
24
111
141
55
79
19
111
141
106
160
19
141
133
19
79
19
57
19
111
68
19
111
99
29
55
141
19
111
86
33
86
19
162
9
99
19
97
1
23
141
68
19
111
86
24
162
24
111
99
19
57
19
111
148
29
4
141
79
19
162
1
23
141
55
111
141
68
1
141
133
99
37
57
19
99
24
66
19
68
29
111
97
148
24
68
19
4
97
29
55
140
19
92
160
114
19
99
29
111
97
57
19
99
1
23
118
68
19
4
86
37
55
57
19
141
133
160
111
68
19
111
148
132
24
133
148
19
4
111
48
162
33
132
1
23
111
19
133
106
55
37
141
19
133
162
24
68
1
141
133
19
4
106
29
141
148
29
99
99
19
111
86
44
131
19
162
1
79
19
111
68
1
141
133
148
55
111
68
19
4
162
24
111
19
133
99
19
57
19
141
1
79
19
111
68
19
4
162
37
99
106
29
141
148
99
24
141
133
19
57
24
141
19
111
86
19
4
162
24
111
33
131
19
111
55
111
141
68
19
133
86
19
4
141
133
19
111
79
19
4
141
133
19
132
33
106
19
1
23
111
19
68
19
99
86
19
4
132
19
148
1
133
68
19
4
29
111
162
24
111
132
1
23
111
19
141
133
86
19
4
141
133
19
99
1
133
106
29
99
141
19
55
111
141
79
1
111
141
133
19
19
4
57
19
4
106
19
97
1
23
141
79
132
33
141
133
148
55
111
68
19
4
148
1
133
48
78
29
111
79
19
99
1
23
141
132
24
66
141
55
37
106
19
133
55
111
68
19
148
29
4
68
19
162
24
111
106
55
37
141
55
111
141
1
99
162
24
111
79
29
4
68
19
148
37
4
140
1
111
68
19
111
99
48
141
19
4
148
2
131
19
111
19
4
68
24
111
141
19
29
111
162
24
111
19
111
92
2
131
19
111
106
29
141
148
99
24
141
133
19
68
19
106
148
29
99
148
19
4
68
19
111
79
37
141
19
55
111
141
148
37
99
141
19
79
19
4
111
19
162
24
106
19
79
19
57
37
141
19
148
19
162
19
111
24
106
19
4
55
111
68
19
4
141
2
111
19
4
148
1
133
79
19
111
1
111
141
37
29
78
12
106
29
2
111
55
111
141
148
24
99
141
79
19
141
132
29
55
148
19
133
106
55
37
141
19
133
148
29
99
12
131
19
111
55
111
68
19
79
55
37
141
19
133
