# Supplementary material for: Graphemic-phonetic diachronic linguistic invariance of the frequency and of the Index of Coincidence as cryptanalytic tools
Source: PLoS One. 2019 Mar 19;14(3):e0213710. doi: 10.1371/journal.pone.0213710 (PMC6424454; doi:10.1371/journal.pone.0213710)
Supplement: S1 File — (ZIP) [file pone.0213710.s001.zip › Languages/aleman/alemanP1_v2Porcentaje_Sept2015.txt]

4.62585034
1.360544218
0
4.489795918
0
0
0
0
0.4081632653
0
0
0.3401360544
0
0
0
0
0
0
16.93877551
0
0
0
1.020408163
3.80952381
0
0
0
0
3.605442177
0
0
0
0.8843537415
0
0
0
2.448979592
0
0
0
0
0
0
0.06802721088
0
0
0
0.6802721088
0
0
0
0
0
0
3.401360544
0
1.632653061
0
0
0
0
0
0
0
0
1.156462585
0
5.918367347
0
0
0
0
0
0
0
0
0
0.5442176871
3.06122449
0
0
0
0
0
0
2.040816327
0
0
0
0
0
0.2040816327
0
0
0
0
1.020408163
0
4.353741497
0
0
0
0
0
0
2.31292517
0
0
0
0
10.81632653
0
0
0.1360544218
0
0
0
0.5442176871
0
0
0
0
0
0
0
0
0
0
0
0
0.6802721088
1.292517007
3.80952381
0
0
0
0
0
0
1.088435374
7.891156463
0
0
0
0
0
0
3.605442177
0
0
0
0
0
0
0
0
0.2040816327
0
0
0.5442176871
0
3.06122449
0
0
0
0
0
0
0
0
0
0
0
0
0
0
0
0
0
0
0
0
0
