# Supplementary material for: Graphemic-phonetic diachronic linguistic invariance of the frequency and of the Index of Coincidence as cryptanalytic tools
Source: PLoS One. 2019 Mar 19;14(3):e0213710. doi: 10.1371/journal.pone.0213710 (PMC6424454; doi:10.1371/journal.pone.0213710)
Supplement: S1 File — (ZIP) [file pone.0213710.s001.zip › Languages/aleman/alemanP2_v2.txt]

1
23
111
57
55
4
79
19
4
55
111
141
1
23
111
86
37
78
106
1
111
57
19
79
55
111
68
19
111
141
29
140
24
141
24
4
111
68
24
111
1
106
19
111
1
23
111
19
111
37
118
106
1
111
78
160
4
148
1
1
23
111
1
99
141
19
68
24
4
111
55
111
141
148
19
99
66
19
4
57
1
133
106
44
66
141
79
19
57
19
111
68
19
111
78
132
37
29
99
29
111
86
37
86
19
111
106
160
141
68
1
131
55
106
118
162
29
148
55
4
68
19
111
140
132
19
57
19
111
68
37
140
132
1
157
68
19
4
86
37
78
106
1
111
79
160
141
29
66
57
29
111
1
23
111
92
160
114
99
29
114
97
160
111
19
97
132
1
148
133
148
1
23
133
133
29
140
106
29
4
68
1
133
86
1
68
1
131
1
47
78
1
23
111
97
132
19
111
141
133
99
29
111
79
132
160
111
19
141
132
1
66
29
66
68
1
133
79
1
111
141
133
19
92
1
148
37
99
97
1
111
29
66
162
29
114
19
111
140
1
99
99
19
111
55
111
141
140
132
1
23
19
111
78
132
29
140
99
29
66
92
55
162
37
99
141
29
66
111
29
141
57
1
133
79
19
148
1
99
99
19
111
68
19
111
78
132
37
29
99
29
111
132
1
23
111
148
12
111
111
68
55
29
66
162
1
23
1
23
111
57
55
4
79
19
4
148
1
23
162
19
79
1
140
29
99
99
29
140
106
1
23
111
79
19
148
19
4
141
106
29
141
162
160
133
162
19
111
148
37
4
141
19
111
99
1
23
162
19
148
29
4
141
106
29
4
148
29
99
99
24
118
133
57
19
140
19
4
141
55
111
141
141
132
1
66
1
23
111
133
148
19
131
19
141
1
140
19
111
68
24
29
140
68
19
4
118
78
19
111
111
29
114
148
37
99
68
1
131
29
111
111
162
37
99
1
133
133
29
66
111
1
140
19
111
68
1
133
141
160
141
68
19
111
78
132
37
29
99
29
111
148
37
99
68
19
133
78
132
1
66
68
24
1
99
141
19
97
37
29
19
106
29
141
97
55
4
141
133
19
111
148
37
4
141
19
111
133
99
19
66
141
29
66
140
132
29
66
57
1
23
106
1
23
111
19
4
141
132
37
29
19
68
19
4
57
55
4
79
19
4
86
1
141
148
37
99
132
19
66
141
29
66
86
1
118
106
1
23
111
141
133
1
23
141
148
19
4
97
55
118
118
19
99
141
141
133
55
118
132
29
97
133
141
19
111
29
111
68
19
106
97
132
1
23
133
148
29
99
118
1
131
19
99
99
1
47
133
79
19
162
55
97
79
19
99
141
68
1
133
29
66
68
19
111
99
37
55
78
78
148
37
99
148
1
23
133
133
29
66
118
78
99
29
66
111
29
141
79
132
37
133
162
19
4
148
29
141
141
133
19
106
1
23
111
57
1
140
1
78
78
141
68
24
29
140
97
99
1
23
111
29
4
1
99
141
19
97
1
106
19
4
141
133
29
141
141
133
19
92
1
57
29
111
29
66
86
160
118
140
55
111
141
132
1
23
111
162
37
99
141
106
29
4
111
29
66
141
57
1
133
79
19
99
29
114
19
111
111
55
141
160
111
29
66
106
29
4
162
37
148
19
106
29
141
132
1
23
141
141
19
111
141
1
111
141
133
19
111
140
132
29
114
19
111
148
29
99
68
55
4
66
68
19
111
79
132
160
111
19
111
97
99
19
29
66
57
160
99
106
29
141
79
160
141
19
111
162
29
141
141
19
111
68
1
131
1
111
57
29
111
29
66
111
29
66
141
99
1
133
133
86
1
118
29
66
111
29
66
141
148
29
99
79
19
131
29
141
141
19
111
99
1
23
66
141
106
1
66
29
66
68
19
140
19
4
57
1
133
106
29
141
79
160
141
55
111
141
1
111
68
19
106
99
1
23
57
19
148
1
111
111
29
4
148
29
99
132
44
140
19
4
97
111
1
118
1
47
157
78
160
66
29
66
106
1
114
19
106
148
1
23
57
19
106
29
141
97
37
140
57
19
4
99
29
66
19
4
79
1
118
132
1
23
111
78
132
1
47
148
37
111
86
37
86
111
19
131
19
111
68
19
4
29
140
68
1
23
111
79
1
118
19
111
148
29
66
141
29
4
86
19
4
141
133
106
1
66
111
29
66
141
19
106
57
19
131
19
111
148
1
111
111
162
29
106
29
66
78
132
44
99
29
66
162
29
66
141
148
19
4
148
19
79
19
111
99
29
66
19
111
140
132
19
114
19
111
160
57
19
4
1
23
111
19
111
79
132
1
57
19
111
141
24
78
78
29
66
86
37
78
78
162
29
141
160
148
19
4
86
19
114
19
111
162
19
111
141
29
66
29
4
106
1
23
111
19
111
118
132
24
78
78
68
19
133
106
160
133
133
29
66
1
57
19
4
99
1
157
19
111
140
132
1
157
19
133
68
24
79
132
24
133
148
12
4
141
99
29
111
148
1
133
162
37
99
106
1
111
68
1
131
1
47
133
106
1
157
19
111
68
24
57
160
99
140
1
78
141
86
1
141
111
29
66
141
29
111
111
29
66
86
19
141
141
106
29
66
1
23
111
140
148
19
4
140
37
133
162
19
111
106
29
141
1
23
111
19
106
97
111
1
57
19
111
92
55
111
97
68
19
133
86
19
141
141
29
66
111
24
79
19
111
37
133
162
19
111
111
37
29
4
55
106
118
1
23
111
57
44
162
19
111
141
132
55
111
97
86
19
4
92
160
114
99
29
114
97
37
29
106
44
66
141
78
132
24
162
19
111
29
4
86
1
118
141
148
19
4
140
132
37
141
141
19
111
141
133
148
24
4
148
19
4
141
29
4
68
1
133
68
132
29
141
141
148
19
4
99
24
162
19
111
68
1
133
86
1
118
141
29
4
111
37
29
4
148
37
111
29
4
29
66
141
132
1
148
1
23
111
106
1
23
141
19
4
133
99
1
23
66
19
111
141
133
148
1
68
24
29
4
111
29
66
141
19
4
99
37
55
78
78
141
55
111
141
106
160
97
106
29
4
111
29
141
79
19
99
1
23
66
19
111
29
4
148
19
4
141
68
1
111
111
132
19
66
141
79
19
141
37
55
78
78
141
68
1
133
106
160
133
140
68
19
4
148
1
99
1
111
141
140
1
78
78
19
111
29
66
162
1
23
148
37
111
97
132
29
140
19
111
1
141
55
111
141
148
1
23
133
133
68
1
133
106
29
141
68
19
106
118
78
1
78
78
19
111
68
19
4
106
29
66
141
44
78
78
99
29
66
57
19
148
1
141
1
47
157
148
29
99
29
66
68
19
133
79
19
111
24
133
162
19
111
79
19
111
78
132
37
29
99
29
111
148
1
23
141
78
160
4
68
29
66
148
19
111
111
29
66
106
1
23
111
140
19
4
99
1
133
133
78
99
24
133
162
19
111
106
29
141
132
29
141
141
19
4
99
29
66
19
106
140
29
66
141
55
4
111
24
131
19
111
55
111
141
37
55
157
140
19
66
19
111
68
1
133
148
1
141
106
29
4
111
24
57
19
97
1
111
141
29
66
86
1
118
1
23
111
118
37
29
141
19
99
78
132
19
66
19
111
68
1
131
29
111
140
37
133
133
29
66
106
1
23
111
86
1
111
141
79
37
99
141
162
29
99
57
19
4
19
68
19
99
79
19
140
1
23
111
19
141
133
37
29
157
29
66
68
1
131
1
47
133
79
19
111
160
66
55
111
141
141
1
23
99
68
19
111
78
132
37
29
99
29
111
132
1
23
111
19
68
1
133
162
19
99
118
29
140
57
1
133
29
4
78
160
66
79
1
148
1
140
132
1
157
19
133
68
24
1
99
141
19
162
37
148
19
4
141
106
29
4
111
29
106
106
19
4
86
37
99
141
97
1
23
111
57
19
133
162
19
4
99
24
118
111
29
66
141
148
1
99
141
19
148
1
111
111
162
29
99
57
19
4
37
68
19
4
79
37
99
141
68
1
131
55
106
118
99
24
133
133
29
66
106
29
66
111
160
141
141
133
19
111
1
47
78
68
19
111
79
19
131
1
97
141
19
111
141
37
141
19
29
66
106
29
66
148
37
99
141
57
19
97
160
141
141
133
19
111
106
29
141
97
1
23
111
19
133
86
37
78
106
1
111
133
111
37
141
162
1
23
141
29
66
111
55
86
1
111
148
19
4
99
37
131
19
111
68
55
1
99
141
19
4
57
44
162
19
4
162
1
97
68
1
133
141
160
141
106
29
4
29
106
106
19
4
141
133
37
131
19
111
29
66
133
99
1
157
68
29
66
1
47
78
68
1
23
111
111
1
97
68
1
133
68
29
4
57
1
23
1
23
111
99
29
78
141
133
19
111
68
19
19
106
78
1
99
99
19
111
111
29
66
141
79
1
140
37
111
68
19
4
141
24
78
19
99
106
160
133
133
68
29
66
140
19
111
68
19
111
68
1
133
79
29
118
29
66
68
29
4
141
133
55
99
37
111
29
66
57
55
4
79
19
4
141
133
55
97
1
23
111
132
24
106
79
160
141
148
37
111
1
23
111
19
106
118
37
29
141
19
99
79
132
37
133
133
162
12
86
29
111
106
1
23
111
99
24
57
19
68
24
106
160
141
78
160
111
78
118
78
55
111
141
78
160
4
68
29
162
19
111
140
37
133
133
97
37
55
78
78
86
160
111
19
4
1
23
4
55
111
141
148
160
4
140
19
55
111
141
68
1
141
133
55
79
160
141
19
111
148
1
23
111
55
111
141
148
19
111
111
68
29
66
1
57
19
4
68
160
4
140
19
162
37
97
37
106
86
19
4
148
29
68
19
4
1
23
111
68
19
4
99
37
111
68
19
4
148
29
4
141
106
29
4
162
1
148
19
4
111
55
86
1
111
29
66
97
1
23
111
19
111
141
133
1
111
141
68
19
111
86
37
78
106
1
111
133
99
1
157
68
19
4
140
1
148
19
4
68
19
4
106
29
4
162
29
86
1
141
19
111
141
132
1
111
141
55
111
141
106
160
133
133
86
29
111
78
160
4
68
19
4
148
19
99
86
19
111
97
37
55
78
78
141
29
4
106
29
4
111
29
141
1
23
111
97
160
68
1
106
29
141
29
66
86
1
118
141
133
55
106
19
99
86
19
111
1
23
111
106
160
133
133
68
19
133
106
37
4
79
19
111
133
78
132
160
29
66
97
37
55
78
78
68
29
4
97
160
55
111
141
97
1
99
57
19
111
55
111
141
148
19
133
68
1
23
111
99
1
23
118
57
19
68
1
78
162
1
23
141
29
66
68
19
111
86
37
78
106
1
111
148
1
99
57
19
111
86
1
118
160
57
19
4
140
132
29
141
141
19
111
140
1
78
55
111
141
148
1
23
133
133
1
23
111
140
44
111
19
106
19
141
141
133
19
111
68
37
4
141
37
57
19
111
1
111
68
19
106
19
79
97
68
24
162
37
99
141
55
106
29
4
19
4
133
148
19
141
141
133
19
111
68
1
133
79
29
99
141
68
29
4
148
160
4
140
55
111
141
148
19
79
97
68
19
4
140
132
1
23
141
86
1
141
162
29
66
148
19
4
118
132
1
47
162
19
141
132
19
141
1
99
99
68
1
141
133
55
68
1
133
57
19
140
148
19
4
1
99
68
19
148
1
23
57
19
4
86
1
47
162
19
141
68
19
4
86
1
141
37
55
157
79
19
131
19
111
79
19
140
148
1
111
111
1
99
141
19
148
1
23
118
55
111
141
12
111
141
19
111
79
19
86
44
131
19
111
29
111
1
23
111
19
111
162
12
148
1
133
162
37
99
106
1
111
68
132
1
111
148
19
4
97
148
19
111
141
19
111
97
1
23
111
148
29
66
68
1
133
140
111
1
141
141
132
37
141
106
19
