# Supplementary material for: Graphemic-phonetic diachronic linguistic invariance of the frequency and of the Index of Coincidence as cryptanalytic tools
Source: PLoS One. 2019 Mar 19;14(3):e0213710. doi: 10.1371/journal.pone.0213710 (PMC6424454; doi:10.1371/journal.pone.0213710)
Supplement: S1 File — (ZIP) [file pone.0213710.s001.zip › Languages/aleman/alemanP2_v2Porcentaje_Sept2015.txt]

8.624620061
0
0
4.635258359
0
0
0
0
0
0
0
0.1899696049
0
0
0
0
0
0
10.29635258
0
0
0
2.773556231
1.139817629
0
0
0
0
7.104863222
0
0
0
0
0
0
0
2.887537994
0
0
0
0
0
0
0.3419452888
0
0
0.4179331307
0
0
0
0
0
0
0
2.165653495
0
1.747720365
0
0
0
0
0
0
0
0
3.381458967
0
3.837386018
0
0
0
0
0
0
0
0
0
2.469604863
1.823708207
0
0
0
0
0
0
1.55775076
0
0
0
0
0
0.2279635258
0
0
0
0
1.55775076
0
3.91337386
0
0
0
0
0
0
3.191489362
0
0
0
0
10.29635258
0
0
0.4179331307
0
0
0
1.253799392
0
0
0
0
0
0
0
0
0
0
0
0
0.7218844985
2.127659574
4.217325228
0
0
0
0
0
0
1.975683891
7.560790274
0
0
0
0
0
0
3.191489362
0
0
0
0
0
0
0
0
0.4559270517
0
0
1.709726444
0
1.785714286
0
0
0
0
0
0
0
0
0
0
0
0
0
0
0
0
0
0
0
0
0
