# Supplementary material for: Graphemic-phonetic diachronic linguistic invariance of the frequency and of the Index of Coincidence as cryptanalytic tools
Source: PLoS One. 2019 Mar 19;14(3):e0213710. doi: 10.1371/journal.pone.0213710 (PMC6424454; doi:10.1371/journal.pone.0213710)
Supplement: S1 File — (ZIP) [file pone.0213710.s001.zip › Languages/aleman/alemanP3_v2.txt]

148
111
141
29
106
162
19
97
133
141
19
111
106
37
111
141
148
1
141
68
19
4
19
114
19
99
79
1
118
132
24
99
79
19
162
1
111
141
148
37
111
79
37
141
141
29
111
1
23
111
19
140
1
141
29
111
79
1
99
29
99
19
1
68
24
86
1
23
133
140
111
1
141
133
1
131
19
141
86
141
133
55
1
23
111
19
4
92
55
114
78
132
1
148
19
111
68
24
148
19
4
141
132
1
148
19
141
148
1
1
23
111
19
106
106
1
111
111
19
106
29
141
111
1
106
19
111
92
37
162
19
78
148
37
106
86
1
47
162
19
68
1
47
29
141
148
111
141
68
24
92
55
114
78
132
1
148
86
24
133
106
1
131
29
1
148
111
141
68
19
4
19
114
19
99
97
1
106
141
133
55
92
123
86
29
111
1
23
111
148
111
141
140
132
1
157
79
19
79
132
160
133
162
19
141
162
1
23
140
55
86
37
99
141
19
99
29
79
19
68
19
4
86
19
4
123
29
140
106
29
141
68
29
4
68
55
79
19
57
19
111
19
68
1
23
19
141
19
148
111
141
19
4
68
19
111
148
1
23
57
19
4
111
68
1
162
24
1
57
19
4
92
111
162
1
86
19
19
4
140
132
1
97
162
24
148
57
19
4
162
1
23
111
19
4
132
19
68
19
148
111
141
79
19
68
1
157
141
19
148
19
99
66
1
23
111
79
132
55
133
29
140
68
1
133
148
111
141
68
19
4
19
114
19
99
140
132
1
157
141
133
55
92
123
78
160
4
66
141
19
68
29
66
111
29
66
141
106
1
131
29
1
68
55
86
1
140
79
111
1
68
19
57
19
23
79
37
141
141
78
55
111
68
19
111
162
29
86
19
68
55
148
29
4
140
140
148
1
114
19
4
148
19
4
68
19
111
29
106
99
1
23
57
19
148
111
141
1
23
111
19
111
162
37
111
79
19
57
19
131
19
111
68
19
133
111
1
106
19
111
162
37
99
141
55
92
86
19
162
55
133
86
1
23
133
162
19
111
68
19
4
148
29
4
141
79
132
37
133
148
111
141
1
23
111
162
37
111
68
19
133
86
41
19
140
19
111
79
19
111
19
111
111
19
141
148
19
4
68
19
111
148
111
141
79
37
141
141
68
19
4
86
19
4
123
148
29
4
141
92
106
68
19
111
140
55
19
99
162
1
23
111
19
133
148
1
141
19
4
133
68
1
47
29
141
79
19
57
19
111
148
111
141
19
4
148
29
4
141
1
23
111
97
44
111
29
66
162
1
23
111
148
57
19
4
68
1
133
86
1
47
133
92
1
97
37
118
19
148
29
79
99
29
66
148
111
141
162
1
23
111
19
133
97
44
111
29
79
132
1
23
97
133
148
29
4
141
97
1
23
111
19
111
68
19
162
1
23
111
68
1
140
132
1
157
106
1
131
29
1
141
133
55
68
19
106
19
114
19
99
148
24
162
37
99
68
1
133
141
133
55
79
19
86
19
111
162
29
111
141
19
106
1
99
29
66
148
37
111
97
1
23
111
19
106
106
1
111
111
19
148
1
23
133
68
19
4
19
114
19
99
1
111
141
148
37
4
141
19
141
148
111
141
140
132
1
157
141
133
55
92
123
68
19
4
86
1
23
99
29
79
19
79
1
23
140
148
29
4
141
148
57
19
4
68
29
66
97
37
106
19
111
148
111
141
68
24
97
132
1
78
78
141
68
19
133
86
41
19
140
19
111
148
29
4
141
68
29
66
148
57
19
4
140
1
141
141
19
111
68
1
131
55
106
118
1
47
157
68
1
133
86
1
23
99
29
79
19
68
1
133
148
37
111
68
29
4
79
19
57
37
131
19
111
148
29
4
141
148
29
4
141
79
37
141
141
19
133
162
37
111
79
19
111
19
111
111
19
141
148
19
4
68
19
111
148
111
141
162
29
86
19
19
99
29
162
1
57
19
141
68
1
23
111
19
79
19
78
132
37
29
111
68
19
141
19
29
140
1
47
157
140
148
1
114
19
4
106
29
141
1
23
111
19
106
162
37
111
29
111
92
132
19
106
1
99
141
19
4
148
111
141
79
19
86
19
141
29
141
141
133
141
29
106
162
19
97
133
141
19
111
106
37
111
141
68
24
29
106
79
19
140
132
19
23
29
140
68
1
133
162
24
148
111
78
132
55
157
141
57
1
162
19
23
68
19
111
111
57
19
23
79
37
141
141
29
140
97
1
23
111
68
29
114
148
106
106
160
79
99
29
66
106
1
131
29
1
1
57
19
4
140
132
1
157
162
29
86
19
92
66
57
29
111
68
19
133
86
19
4
123
111
106
1
79
141
106
29
4
79
19
140
19
86
19
148
24
68
55
79
19
162
1
97
86
1
140
148
111
141
68
19
4
19
114
19
99
140
24
141
148
37
111
92
123
106
1
131
29
1
1
57
19
4
140
55
111
141
1
47
78
78
29
111
68
19
111
141
1
79
19
111
148
111
141
79
24
114
1
47
78
78
68
1
133
79
19
57
29
4
79
19
19
111
68
19
99
29
66
141
133
55
68
19
4
140
1
141
92
55
68
19
148
111
141
97
1
106
29
111
68
1
133
86
1
47
133
141
133
1
157
1
131
29
1
133
148
111
141
79
132
160
133
162
19
141
19
99
29
162
1
57
19
141
86
148
111
141
19
133
57
19
79
1
118
162
29
66
1
99
133
19
99
29
162
1
57
19
141
86
68
19
111
79
132
55
133
106
1
131
29
1
86
44
131
19
141
86
160
118
78
78
19
141
68
1
133
97
29
111
141
29
111
92
132
19
106
99
1
23
57
19
148
111
141
19
99
29
162
1
57
19
141
86
148
1
141
68
19
133
86
1
23
99
29
79
19
111
79
1
23
133
141
133
148
37
99
148
111
141
132
24
78
78
99
1
47
141
148
111
141
140
132
1
157
79
19
57
19
111
19
68
1
23
19
141
57
29
140
55
148
111
141
19
4
68
19
111
148
1
23
57
19
4
111
148
111
141
79
19
57
19
111
19
68
1
23
19
141
29
140
68
24
78
132
55
157
141
68
1
23
111
19
133
99
1
23
57
19
133
148
111
141
148
37
86
19
4
97
37
106
118
141
106
29
4
68
1
133
68
1
133
68
24
106
55
141
141
19
4
106
1
23
111
19
133
86
19
4
123
111
141
133
55
106
29
4
97
37
106
118
141
162
29
86
19
68
1
29
66
68
24
140
29
106
106
19
68
1
23
111
19
133
79
132
55
133
162
19
133
86
44
131
19
141
19
86
160
118
78
78
19
141
106
29
141
78
132
37
29
68
19
111
68
1
133
97
29
111
141
29
111
106
1
23
111
19
106
99
1
23
57
19
148
111
141
37
162
19
99
29
66
57
29
140
55
68
24
68
55
79
19
79
99
37
29
118
141
86
1
140
68
19
111
111
19
133
148
29
4
141
148
37
99
19
111
68
19
141
148
19
4
68
19
111
148
1
133
68
29
4
79
19
162
1
97
29
140
148
37
111
68
19
106
86
19
4
123
111
148
111
141
106
1
131
29
1
140
132
1
157
106
1
23
111
19
162
12
99
19
19
4
86
19
118
141
68
19
111
86
19
4
123
111
148
111
141
106
1
23
111
79
1
23
140
78
132
19
148
19
141
162
29
66
79
37
141
141
19
133
106
1
23
111
19
133
86
1
23
99
1
111
68
19
133
68
19
111
111
19
4
86
1
141
162
1
23
111
19
19
99
19
111
68
19
106
1
79
141
1
114
19
162
19
86
19
111
162
29
86
19
148
37
111
111
55
1
111
148
19
4
68
19
111
106
29
66
162
19
99
29
66
118
132
1
23
162
19
111
1
99
99
19
97
29
111
141
97
29
111
141
68
19
111
111
19
4
86
1
141
79
132
37
133
162
19
68
29
114
1
111
106
29
4
79
19
141
86
1
111
68
19
4
68
1
106
19
66
141
29
66
29
140
148
111
141
68
19
133
111
1
106
19
111
86
1
23
99
29
66
29
140
148
111
141
162
1
23
111
19
57
1
106
86
19
4
141
141
133
29
79
97
1
23
141
148
19
131
19
141
92
106
19
4
78
160
4
148
111
141
78
160
4
57
19
23
68
19
111
19
111
68
24
92
111
78
160
4
66
141
19
111
19
4
148
57
19
141
79
19
148
1
99
141
106
29
141
162
1
23
111
19
106
1
106
148
111
141
141
133
55
4
140
132
19
148
19
141
68
24
86
37
78
78
19
4
141
29
66
162
29
111
141
29
111
92
132
19
133
86
19
4
141
141
133
19
111
162
29
111
111
19
4
140
44
133
162
19
141
68
24
79
19
148
1
99
141
29
79
19
111
148
37
106
140
55
19
99
148
111
141
19
4
86
19
118
141
68
24
19
99
19
111
68
19
111
68
24
86
55
114
19
131
29
79
19
111
78
160
99
99
19
141
19
4
106
29
141
79
160
141
141
19
4
111
148
111
141
99
19
133
140
68
24
132
1
23
66
19
111
99
12
4
19
4
68
19
111
97
19
141
68
19
4
57
1
106
86
19
4
141
141
133
29
79
97
1
23
141
148
111
141
86
29
99
78
78
141
162
1
23
111
19
106
68
24
111
19
4
92
133
132
1
19
99
1
47
78
78
148
24
19
4
79
19
131
19
141
86
1
141
148
111
162
19
4
111
148
19
141
19
4
111
1
118
132
1
86
1
106
148
111
141
162
1
23
111
19
106
162
1
106
19
111
19
148
29
79
99
29
66
148
111
141
106
1
131
29
1
118
99
1
23
118
57
19
23
92
123
57
19
23
68
132
1
23
19
111
106
37
111
68
19
111
68
1
111
1
157
97
19
131
19
141
162
24
148
29
68
19
131
55
106
118
86
1
23
106
19
133
57
19
79
1
118
162
29
66
1
57
19
4
141
133
55
68
19
4
141
133
1
23
141
68
1
133
1
23
111
79
19
57
37
141
148
37
111
68
19
106
97
1
23
162
19
4
1
47
79
55
140
37
1
47
133
79
24
114
68
1
133
1
99
99
19
148
19
99
141
79
19
140
19
141
141
133
141
148
160
4
68
19
148
111
141
68
24
162
19
140
1
141
141
133
55
114
148
1
68
24
1
99
99
19
131
19
4
140
19
148
111
141
79
19
140
1
157
141
133
55
4
141
133
1
23
141
68
1
97
23
132
19
111
29
55
133
99
1
111
68
118
78
99
19
79
19
4
29
111
162
23
132
24
111
148
1
148
111
141
92
19
68
19
4
106
1
111
79
24
114
68
1
133
19
4
162
29
66
140
19
141
141
133
19
111
99
24
133
162
19
1
23
111
92
79
99
29
66
19
4
29
111
162
1
23
111
19
140
1
141
68
1
106
1
157
19
141
162
29
66
1
47
78
78
1
47
157
92
37
162
19
78
1
47
133
79
1
99
29
99
19
1
1
47
133
68
19
4
140
1
141
111
1
141
133
1
131
19
141
86
29
111
68
1
133
92
160
68
29
140
19
99
1
111
141
141
133
55
4
140
1
141
68
1
47
29
141
68
24
68
1
86
1
23
133
140
57
19
141
86
99
19
86
19
106
68
1
131
55
106
118
68
1
133
19
4
148
37
111
68
19
106
86
1
47
162
19
148
111
141
79
19
140
99
19
66
141
19
68
1
47
29
141
148
1
1
47
78
78
68
1
133
19
4
162
29
66
140
19
141
141
133
19
111
99
24
133
162
19
106
29
141
106
1
131
29
1
162
1
23
111
19
106
148
19
4
141
132
1
148
19
141
19
111
148
1
23
57
19
68
24
148
1
140
148
1
114
19
4
148
111
141
1
99
133
162
24
68
1
162
19
99
118
140
148
1
131
19
111
97
1
106
68
24
141
133
1
23
141
68
1
133
162
24
79
19
57
19
131
19
111
162
37
99
141
19
148
111
141
162
24
79
19
57
1
92
132
19
111
19
4
140
19
111
162
37
111
148
111
141
148
29
97
19
99
141
92
111
29
111
148
29
111
68
19
99
111
148
111
141
99
19
79
19
141
92
111
29
111
1
23
111
19
97
132
29
118
118
19
111
68
19
111
111
162
24
86
1
141
141
19
111
162
37
111
140
97
1
23
111
19
111
132
1
47
106
29
111
68
19
4
86
19
4
57
19
4
79
19
106
1
141
148
111
141
19
133
148
1
131
19
111
86
29
4
141
19
111
29
111
68
19
4
162
19
99
57
29
79
19
111
79
19
79
19
111
141
1
47
78
78
68
19
106
78
19
99
68
19
57
19
23
68
19
111
86
160
4
141
19
111
68
24
86
160
141
19
141
19
111
68
19
133
111
1
157
141
133
92
132
19
4
86
19
4
68
19
148
111
141
162
29
86
19
68
19
133
86
19
4
123
111
19
114
19
99
141
132
1
141
141
133
55
92
111
19
111
148
111
141
68
24
97
99
1
86
1
23
141
68
19
133
86
19
4
123
111
99
37
29
157
141
19
141
148
106
118
162
24
148
111
141
162
24
78
55
4
66
141
19
111
162
29
66
162
12
4
148
111
141
68
19
4
19
114
19
99
140
132
1
157
141
133
55
92
111
19
111
78
160
4
66
141
19
141
37
29
157
111
29
66
141
162
29
86
19
92
66
148
19
4
97
160
111
68
29
79
19
37
29
157
79
132
37
133
162
19
78
132
37
29
68
19
68
24
1
99
99
19
106
148
37
99
97
148
29
68
19
4
78
1
131
19
111
148
29
4
141
68
19
111
111
37
29
157
29
140
86
37
29
141
19
68
19
4
86
1
23
99
1
111
141
79
19
57
44
4
111
148
19
99
66
19
4
29
140
66
132
29
140
55
133
68
19
4
86
19
4
123
29
111
68
19
4
140
1
141
68
1
47
29
141
148
111
141
68
1
133
86
1
118
141
141
133
55
106
141
133
1
23
66
19
111
92
123
148
19
4
68
19
141
78
29
111
68
19
111
68
1
133
97
29
111
141
29
111
148
29
111
68
19
99
111
79
19
148
29
97
19
99
141
148
111
141
29
111
1
23
111
19
4
97
132
29
118
118
19
111
99
29
79
19
111
148
111
141
1
99
133
57
1
99
141
148
1
141
68
1
57
19
23
68
19
106
19
114
19
99
68
24
106
19
114
19
68
19
4
86
29
106
19
99
29
140
19
111
86
19
4
123
140
1
131
19
111
68
24
99
37
118
141
19
111
79
37
141
141
148
111
141
140
132
1
157
19
111
19
86
132
19
162
19
23
79
37
141
141
29
111
68
19
4
86
41
19
148
111
141
78
132
24
68
19
1
47
78
78
19
4
68
19
111
148
111
141
68
19
111
106
19
111
140
19
111
1
23
111
148
37
99
79
19
78
1
99
99
19
111
148
111
141
68
1
68
24
19
114
19
99
148
37
111
92
111
19
111
79
19
111
86
29
106
19
99
78
55
131
19
111
140
132
1
157
19
111
68
24
86
29
4
141
19
111
148
111
141
19
4
111
1
111
68
19
4
99
1
133
140
148
111
133
111
55
79
19
86
19
111
79
19
111
57
19
141
86
99
19
86
19
106
148
111
141
68
24
79
19
140
29
66
141
162
19
86
19
111
68
24
68
1
79
19
140
19
86
19
111
29
140
68
24
148
111
133
68
19
4
86
19
4
123
97
55
111
141
79
19
141
86
1
111
86
1
141
148
111
141
162
24
97
1
106
19
111
1
23
99
19
111
141
148
111
141
78
55
111
68
19
111
57
1
23
68
19
106
1
131
29
1
106
148
111
141
92
37
162
19
78
68
1
141
133
55
68
1
133
97
29
111
141
29
111
68
19
4
97
132
29
118
118
19
111
99
29
79
19
111
68
1
162
24
19
133
1
57
19
4
79
19
162
19
86
19
111
86
1
141
141
19
111
118
132
1
23
141
19
141
19
111
162
24
68
1
133
148
37
4
141
1
47
133
148
19
99
97
133
141
133
55
92
111
19
111
148
37
111
68
24
162
19
106
97
29
111
141
79
19
162
1
97
148
1
148
111
141
1
99
99
19
78
55
4
68
24
19
133
97
1
106
148
55
111
68
19
4
141
19
111
162
29
66
68
19
4
132
19
68
19
68
24
92
111
19
111
68
24
86
29
4
141
19
111
79
19
162
1
97
86
1
141
141
19
111
106
1
131
29
1
1
57
19
4
57
19
86
24
99
141
1
99
99
19
68
24
162
19
148
37
4
141
148
111
141
57
19
148
19
79
19
141
162
24
29
111
92
132
19
106
86
19
4
141
141
133
19
111
148
111
141
68
24
86
29
4
141
19
111
97
19
131
19
141
19
111
148
29
68
19
131
55
106
118
118
132
1
23
162
19
141
19
111
148
111
141
99
37
118
141
19
111
79
37
141
141
148
106
118
1
99
99
19
133
68
1
133
162
24
79
19
86
44
131
19
141
148
111
141
79
19
162
19
86
19
111
86
1
141
141
19
111
148
24
68
19
111
111
141
133
55
92
111
19
111
79
19
162
1
97
148
1
148
111
141
68
1
1
157
141
141
1
79
19
148
106
118
148
1
131
19
111
68
1
133
68
1
133
97
29
111
141
57
19
140
111
29
141
141
19
111
148
160
4
68
19
68
1
148
1
141
162
1
23
111
111
1
106
19
79
19
111
19
111
111
19
141
92
86
19
162
55
133
148
19
99
66
19
4
79
19
111
19
111
111
19
141
148
1
148
37
111
68
19
106
19
114
19
99
19
86
19
68
19
111
111
19
4
29
111
106
55
141
141
19
4
99
1
23
57
19
19
106
118
78
1
114
19
111
148
1
141
106
1
141
141
148
111
141
68
1
68
24
141
1
79
19
92
132
19
4
132
1
23
111
29
79
55
114
111
1
157
68
19
106
79
19
162
19
141
141
133
106
37
162
29
97
1
106
19
111
118
132
1
157
141
19
111
162
24
92
111
79
19
111
92
19
131
55
162
1
99
19
106
1
47
78
78
68
1
133
162
24
92
111
68
1
140
19
99
99
19
141
19
111
68
19
106
86
19
4
123
111
148
24
68
19
111
111
79
19
140
132
24
57
19
111
140
19
86
19
141
29
111
68
19
106
79
19
162
19
141
141
133
68
19
133
86
19
4
123
111
1
99
99
19
4
99
19
23
106
19
111
99
29
111
68
1
133
141
133
55
106
19
4
140
19
111
68
24
106
55
141
141
19
4
118
132
29
66
141
162
37
99
68
19
106
86
19
4
123
111
79
19
86
1
23
99
29
79
19
141
86
1
23
133
162
19
111
148
111
141
68
1
133
162
24
79
19
57
19
111
68
1
133
37
118
78
78
19
4
111
1
157
68
19
106
79
19
162
1
97
29
140
29
106
79
19
162
19
141
141
133
68
19
133
86
19
4
123
111
1
23
111
118
1
68
37
4
141
19
99
141
1
47
57
19
111
37
68
19
4
141
133
148
37
92
55
114
19
141
1
47
57
19
111
19
97
133
37
99
37
29
29
148
111
141
162
29
86
19
1
23
111
106
19
111
140
148
1
141
133
55
92
19
131
55
162
1
99
19
106
106
29
141
111
1
106
19
111
162
29
106
19
37
111
148
111
141
68
19
4
162
19
99
118
106
19
111
140
148
1
78
132
55
106
148
111
141
79
37
141
141
78
160
4
66
141
29
66
148
111
141
148
1
141
19
141
1
47
78
78
68
19
111
141
132
37
140
92
133
132
1
19
99
148
111
141
68
19
4
86
1
23
99
29
79
19
79
1
23
140
148
1
29
111
92
106
148
111
141
92
106
148
1
1
23
111
1
111
141
148
37
4
141
148
37
4
68
19
111
148
37
111
68
19
106
86
1
23
99
29
79
19
111
79
1
23
140
19
4
162
37
99
141
68
19
111
141
37
141
111
29
66
141
162
19
86
19
111
19
4
86
19
141
141
19
68
19
111
111
141
133
55
55
37
4
68
19
111
66
132
29
140
68
19
133
86
19
4
123
111
79
19
162
19
86
19
111
148
111
141
97
1
106
1
47
133
1
111
132
19
79
19
111
68
19
133
79
1
23
140
19
133
29
111
68
19
111
141
19
106
118
19
99
148
111
141
68
1
68
24
19
99
141
19
4
111
68
1
133
97
29
111
141
92
86
19
162
55
106
29
111
68
19
111
141
19
106
118
19
99
118
132
1
157
141
19
111
68
1
133
162
24
78
55
4
92
111
141
86
19
141
19
111
148
24
106
1
111
118
78
99
19
79
19
141
111
1
157
68
19
106
79
19
162
19
141
141
133
68
1
111
1
106
19
4
92
111
1
47
78
78
162
1
23
111
19
1
106
148
111
141
99
37
118
141
19
79
37
141
141
148
111
141
140
132
1
157
86
19
4
123
111
55
99
19
133
162
19
140
55
68
1
23
111
19
111
68
24
111
19
4
29
106
78
132
24
68
19
78
1
131
19
111
148
24
68
55
79
19
162
1
97
86
1
140
68
19
111
111
106
1
23
111
19
1
47
79
19
111
86
1
57
19
111
68
1
23
111
19
111
86
1
23
99
1
111
141
79
19
162
19
86
19
111
148
19
99
66
19
111
68
55
57
19
131
1
23
141
19
141
86
1
140
78
55
4
1
99
99
19
111
148
44
99
97
19
4
111
1
23
111
99
24
66
141
141
133
55
19
4
99
37
29
157
141
19
111
68
24
86
1
23
68
19
111
148
111
141
141
133
55
106
118
132
1
23
133
68
1
23
111
19
133
148
37
99
97
133
92
133
132
1
19
99
148
111
141
162
1
23
111
148
1
141
19
4
148
111
141
106
55
141
141
19
4
148
55
111
68
19
4
141
19
111
162
29
66
68
19
133
68
1
133
148
37
111
92
106
79
19
131
19
141
148
1
141
148
111
141
162
29
106
19
37
111
162
19
79
19
111
19
141
162
24
148
111
141
140
132
1
157
141
133
55
106
1
131
29
1
162
1
23
111
19
4
106
55
141
141
19
4
162
29
86
19
68
24
162
19
4
148
29
4
141
79
19
162
19
141
141
133
141
141
133
55
1
23
111
19
106
78
1
99
99
148
111
141
1
47
78
78
19
4
140
19
86
19
111
148
24
99
19
4
29
111
92
133
132
1
19
99
148
111
141
141
133
55
1
23
111
19
106
141
133
1
23
66
19
111
68
19
106
148
29
68
19
4
140
132
37
157
19
111
148
29
4
141
148
111
141
19
133
148
29
4
141
1
23
111
140
148
19
4
141
68
55
4
66
68
1
23
111
19
162
12
99
19
68
132
29
114
19
111
1
47
78
78
68
1
133
148
24
99
19
4
86
19
4
141
141
133
19
111
79
19
68
1
111
97
19
111
37
78
78
19
111
57
1
148
19
4
68
19
111
148
111
141
19
133
148
1
1
23
111
19
118
132
37
78
19
141
29
111
86
1
111
111
1
1
23
111
19
141
37
157
141
19
4
78
1
111
55
19
99
148
37
106
79
19
140
99
19
66
141
1
162
19
4
68
24
148
1
148
37
99
57
19
141
1
79
19
141
148
111
141
86
1
141
141
19
79
19
99
19
118
141
162
24
57
19
111
92
1
106
29
141
92
132
19
106
106
1
111
111
19
111
1
157
92
132
19
4
92
55
114
78
132
1
148
140
1
78
78
141
148
111
141
148
1
111
55
1
23
111
19
148
37
157
19
148
29
68
148
19
57
19
23
148
24
4
148
111
141
1
157
141
133
29
66
92
1
131
19
111
68
24
97
1
106
111
29
106
19
4
148
37
106
141
19
106
118
19
99
68
24
111
19
141
79
37
141
141
106
29
141
78
1
140
19
111
148
111
141
57
19
141
19
111
141
1
66
148
111
141
111
1
157
141
68
24
162
19
99
57
29
79
19
141
132
1
141
1
47
157
86
29
111
141
133
55
141
133
55
68
19
4
162
19
99
57
29
79
19
111
140
55
111
68
19
148
111
141
118
132
1
23
162
19
141
19
68
19
111
86
19
4
123
111
148
111
141
132
19
68
19
141
19
148
37
111
92
106
141
133
55
1
99
99
19
111
68
24
68
1
1
47
78
78
68
24
19
4
99
44
162
55
114
141
133
55
92
19
131
55
162
1
99
19
106
148
1
141
19
141
19
111
148
111
141
68
1
162
24
1
99
99
19
133
148
37
99
19
111
68
19
141
86
1
141
141
19
111
111
1
157
68
19
106
79
19
162
19
141
141
133
68
19
133
86
19
4
123
111
97
19
131
19
141
19
111
162
24
148
29
68
19
4
29
111
79
1
99
29
99
19
1
106
141
133
55
92
132
19
4
140
1
141
111
1
141
133
1
131
19
141
86
