# Supplementary material for: Graphemic-phonetic diachronic linguistic invariance of the frequency and of the Index of Coincidence as cryptanalytic tools
Source: PLoS One. 2019 Mar 19;14(3):e0213710. doi: 10.1371/journal.pone.0213710 (PMC6424454; doi:10.1371/journal.pone.0213710)
Supplement: S1 File — (ZIP) [file pone.0213710.s001.zip › Languages/aleman/alemanP3_v2Porcentaje_Sept2015.txt]

8.486070381
0
0
3.848973607
0
0
0
0
0
0
0
0.07331378299
0
0
0
0
0
0
15.01099707
0
0
0
2.346041056
1.777859238
0
0
0
0
4.288856305
0
0
0
0
0
0
0
1.887829912
0
0
0
0.05498533724
0
0
0.1649560117
0
0
0.6781524927
0
0
0
0
0
0
0
1.777859238
0
1.301319648
0
0
0
0
0
0
0
0
1.008064516
0
5.168621701
0
0
0
0
0
0
0
0
0
1.557917889
2.639296188
0
0
0
0
0
0
2.510997067
0
0
0
0
0
1.136363636
0
0
0
0
1.118035191
0
3.134164223
0
0
0
0
0
0
3.005865103
0
0
0
0
10.1356305
0
0
0.5681818182
0
0
0
0.9347507331
0
0
0
0
0.4582111437
0
0
0
0
0
0
0
0.8431085044
1.59457478
3.372434018
0
0
0
0
0
0
1.851173021
8.760997067
0
0
0
0
0
0
4.618768328
0
0
0
0
0
0
0
0
0.7697947214
0
0
0.3482404692
0
2.767595308
0
0
0
0
0
0
0
0
0
0
0
0
0
0
0
0
0
0
0
0
0
