# Supplementary material for: Graphemic-phonetic diachronic linguistic invariance of the frequency and of the Index of Coincidence as cryptanalytic tools
Source: PLoS One. 2019 Mar 19;14(3):e0213710. doi: 10.1371/journal.pone.0213710 (PMC6424454; doi:10.1371/journal.pone.0213710)
Supplement: S1 File — (ZIP) [file pone.0213710.s001.zip › Languages/aleman/alemanT1_v2.txt]

7
16
21
20
3
8
5
17
6
41
19
5
89
2
5
19
1
12
12
9
22
4
9
14
3
20
61
21
4
5
19
24
61
20
8
5
9
21
22
19
20
17
19
9
14
3
23
16
14
4
9
19
23
12
9
22
27
5
21
22
14
4
5
7
30
21
20
74
12
30
13
9
19
4
61
14
5
19
8
5
12
6
5
19
30
21
27
22
16
23
12
9
5
27
5
14
22
14
4
4
9
5
20
9
14
14
5
20
12
5
8
21
4
1
27
9
3
8
7
5
17
19
61
20
5
4
61
14
5
14
11
14
5
8
21
22
14
4
9
3
8
4
5
20
12
5
2
5
14
8
9
5
7
5
20
1
7
5
4
5
19
1
12
20
74
12
88
21
5
19
20
61
14
5
21
1
7
5
9
14
4
61
13
5
4
9
5
14
20
21
5
24
1
19
21
7
5
20
5
8
5
14
20
61
14
12
16
17
4
22
19
14
5
8
21
5
3
12
61
3
8
5
5
14
2
19
5
8
5
14
13
22
16
27
23
16
14
24
30
19
5
14
20
3
8
22
12
4
5
14
5
19
8
30
21
14
30
3
8
4
61
14
5
14
8
22
12
4
5
14
7
5
24
16
19
2
5
14
1
12
20
74
23
1
20
21
5
4
1
27
9
14
4
5
19
44
19
5
14
7
12
1
20
21
5
20
61
14
14
1
13
5
20
16
12
5
19
20
3
8
61
14
5
14
4
30
23
16
14
20
74
12
30
13
9
19
4
61
14
5
14
24
61
20
5
14
19
30
21
27
5
8
5
12
6
5
11
16
13
5
14
4
1
27
20
61
14
12
5
2
5
14
88
27
7
5
14
16
13
5
14
4
1
27
9
14
12
1
21
61
14
5
20
21
30
21
7
5
20
3
8
19
9
2
5
14
24
5
19
4
5
9
14
21
9
22
20
3
8
23
16
14
13
9
19
7
5
21
19
9
2
5
14
1
12
20
74
2
5
20
3
8
5
9
4
5
14
12
61
3
8
5
14
88
4
1
27
4
30
23
16
14
7
5
17
19
61
20
5
21
4
88
24
5
19
4
5
14
13
89
7
5
20
21
22
14
4
5
16
22
3
8
5
19
20
61
14
8
74
8
5
19
14
1
13
5
24
1
20
4
30
8
5
19
20
74
23
19
5
13
4
5
7
5
14
22
16
7
5
14
12
9
22
21
5
14
14
88
24
9
12
9
3
8
9
22
2
5
4
9
22
21
5
14
22
14
4
5
5
14
21
20
12
9
5
27
5
14
4
9
5
7
5
21
30
21
4
9
5
4
5
19
23
9
12
20
41
12
4
5
14
19
61
3
8
5
8
30
21
2
5
7
1
14
7
5
14
88
6
4
5
19
5
19
4
5
14
4
22
19
3
8
4
1
27
7
5
2
5
27
27
5
19
21
24
5
19
4
5
14
13
89
7
5
21
5
20
24
5
19
23
16
14
20
61
14
5
19
21
22
7
5
14
21
24
1
14
20
24
5
19
4
1
27
12
5
2
5
14
20
61
14
5
19
10
22
7
5
14
21
4
22
19
3
8
14
5
8
21
5
3
12
61
3
8
5
13
5
19
11
5
21
4
5
19
13
1
3
4
30
23
16
14
7
5
20
21
5
19
11
5
21
1
14
7
22
16
21
5
19
20
1
3
8
5
24
5
19
4
5
14
8
9
5
4
5
19
20
41
12
4
5
14
19
61
3
8
5
14
12
5
2
5
14
9
5
13
1
3
8
21
1
14
4
5
19
12
9
22
21
5
20
41
12
4
5
14
8
1
6
21
5
27
7
1
17
9
14
5
4
5
12
5
2
61
20
3
8
1
6
21
22
14
4
5
9
14
20
74
14
89
21
27
5
27
2
9
12
4
5
4
1
27
9
14
4
9
22
20
89
14
4
5
24
9
12
4
5
24
1
19
21
23
16
14
7
16
21
5
20
12
44
19
5
4
30
23
16
14
8
1
2
9
3
8
14
88
20
44
19
5
13
61
14
5
14
13
22
16
21
7
5
12
5
9
21
4
1
19
1
14
4
1
27
9
3
8
7
5
20
1
7
5
23
16
14
5
9
13
5
13
1
14
4
5
19
8
41
21
5
7
1
19
5
9
14
8
5
9
12
9
3
12
5
2
5
14
4
22
19
3
8
4
1
27
20
61
14
21
22
7
5
14
21
13
89
5
27
5
7
5
2
5
14
4
5
14
12
9
22
21
5
14
8
74
8
5
20
41
12
5
11
5
9
21
4
5
14
8
9
5
20
61
14
12
5
2
5
14
24
9
19
21
7
5
20
5
9
21
22
14
4
4
1
27
12
16
2
5
12
61
3
8
5
4
9
14
3
24
9
5
4
5
19
11
9
22
20
3
8
5
10
89
14
7
5
12
9
14
3
2
5
12
5
9
17
4
5
19
8
16
22
2
5
21
20
89
14
4
5
14
23
19
61
20
24
5
19
14
88
20
74
19
5
9
14
5
20
13
22
16
21
5
20
20
61
4
1
27
5
19
13
9
21
24
9
12
12
5
14
8
84
19
5
20
1
7
5
14
4
1
27
24
22
14
4
5
19
20
61
14
5
20
12
5
2
5
21
1
7
5
14
4
5
19
20
16
12
13
9
21
23
12
61
27
5
2
9
5
21
5
14
8
5
19
20
61
14
74
19
5
14
22
14
4
4
5
20
8
5
19
27
5
14
7
5
19
27
5
19
74
13
5
5
9
14
5
4
5
12
8
5
19
19
5
24
1
20
4
5
19
9
14
20
61
14
19
5
9
14
5
27
8
5
19
27
5
12
1
20
13
9
12
21
5
22
14
4
7
1
14
27
5
5
19
2
5
19
13
5
11
5
9
21
7
19
74
27
24
22
14
4
5
19
24
1
20
88
6
9
14
7
5
12
5
9
21
19
61
3
8
21
22
16
13
5
20
22
14
4
5
24
9
19
4
5
20
61
14
13
22
16
21
22
14
4
1
12
20
61
14
7
9
19
4
5
23
16
19
20
3
8
1
14
4
5
14
12
88
21
5
19
24
30
19
5
14
5
19
4
9
5
14
21
5
9
14
20
61
14
5
14
10
30
19
5
14
13
9
21
23
12
61
27
5
4
5
13
23
9
12
24
5
19
4
5
14
7
16
21
5
22
14
4
24
16
12
21
5
7
5
19
14
5
20
61
13
5
7
5
2
16
21
5
24
5
20
5
14
9
5
13
5
19
22
14
4
5
19
21
30
14
5
19
24
1
20
7
5
14
1
14
21
5
22
6
44
13
9
30
14
22
14
4
24
9
5
12
21
7
5
21
19
9
22
24
5
20
13
22
16
21
5
20
23
9
12
44
19
5
14
22
14
4
5
7
22
16
21
5
20
