# Supplementary material for: Graphemic-phonetic diachronic linguistic invariance of the frequency and of the Index of Coincidence as cryptanalytic tools
Source: PLoS One. 2019 Mar 19;14(3):e0213710. doi: 10.1371/journal.pone.0213710 (PMC6424454; doi:10.1371/journal.pone.0213710)
Supplement: S1 File — (ZIP) [file pone.0213710.s001.zip › Languages/aleman/alemanT1_v2Porcentaje_Sept2015.txt]

3.530979347
1.732178548
2.398401066
6.395736176
18.65423051
0.5329780147
3.197868088
3.864090606
5.46302465
0.1998667555
0.4663557628
4.263824117
2.265156562
10.72618254
0
2.331778814
0.4663557628
0
6.595602931
5.529646902
5.263157895
3.397734843
1.399067288
2.131912059
0
0
2.265156562
0
0
1.332445037
0
0
0
0
0
0
0
0
0
0
0.399733511
0
0
0.3331112592
0
0
0
0
0
0
0
0
0
0
0
0
0
0
0
0
2.731512325
0
0
0
0
0
0
0
0
0
0
0
0
0.8660892738
0
0
0
0
0
0
0
0
0
0.06662225183
0
0
0
0.6662225183
0.5329780147
0
0
0
0
0
0
0
0
0
0
0
0
0
0
0
0
0
0
0
0
0
0
0
0
0
0
0
0
0
0
0
0
0
0
0
0
0
0
0
0
0
0
0
0
0
0
0
0
0
0
0
0
0
0
0
0
0
0
0
0
0
0
0
0
0
0
0
0
0
0
0
0
0
0
0
0
0
0
0
0
0
0
0
0
0
0
0
0
0
0
0
0
0
0
0
0
0
0
0
0
0
0
0
0
0
0
0
0
0
0
0
0
0
0
0
0
0
