# Supplementary material for: Graphemic-phonetic diachronic linguistic invariance of the frequency and of the Index of Coincidence as cryptanalytic tools
Source: PLoS One. 2019 Mar 19;14(3):e0213710. doi: 10.1371/journal.pone.0213710 (PMC6424454; doi:10.1371/journal.pone.0213710)
Supplement: S1 File — (ZIP) [file pone.0213710.s001.zip › Languages/aleman/alemanT2_v2.txt]

1
9
14
2
22
19
7
5
19
22
14
4
1
9
14
8
16
6
13
1
14
2
5
7
22
14
4
5
14
21
9
20
17
9
5
21
9
5
19
14
4
9
5
14
1
13
5
14
1
9
14
5
14
16
2
13
1
14
6
89
19
24
1
19
1
9
14
1
12
21
5
4
9
5
19
14
22
14
4
24
5
12
3
8
5
19
2
1
20
13
75
3
8
21
7
5
2
5
14
4
5
14
6
19
5
22
12
9
14
8
16
8
5
14
13
89
21
4
1
19
22
13
2
20
9
24
22
19
4
5
14
20
21
19
5
2
5
14
4
16
20
17
19
1
3
8
4
5
19
8
16
6
13
1
14
7
89
21
9
3
8
2
9
14
1
9
14
10
89
14
7
12
9
14
7
11
89
14
5
11
19
1
24
20
24
5
9
20
20
9
20
21
13
9
19
4
1
20
8
1
19
4
1
19
1
22
6
1
9
14
11
19
5
14
27
12
9
14
7
19
89
14
5
21
19
1
7
9
3
8
4
1
20
7
1
14
27
5
10
1
19
24
16
12
11
1
14
9
3
8
20
9
14
7
5
14
20
3
8
1
12
12
5
14
22
14
4
20
3
8
19
5
9
5
14
6
19
9
20
3
8
12
9
3
8
10
22
20
16
12
21
9
3
8
14
9
21
2
1
20
7
5
23
1
12
12
5
14
4
5
14
6
19
5
22
12
9
14
19
1
9
14
24
31
14
14
4
22
9
3
8
20
5
9
1
9
14
2
22
19
7
5
19
24
5
9
20
5
7
1
19
20
21
9
12
12
9
20
21
13
5
9
14
7
5
23
5
19
21
13
9
21
20
89
20
20
5
14
24
16
19
21
5
14
12
5
9
20
5
24
9
19
21
13
9
19
23
9
12
12
9
5
2
20
2
5
20
3
8
5
19
21
22
14
4
21
19
1
7
1
9
14
20
24
5
19
5
21
1
20
3
8
5
14
4
9
5
9
20
21
4
5
19
17
6
5
14
14
9
14
7
23
16
12
4
1
19
9
14
14
20
16
12
1
20
20
9
3
8
14
1
20
3
8
5
14
4
1
20
21
89
21
4
5
14
6
19
5
22
12
9
14
24
16
12
4
5
20
6
19
1
7
4
9
5
1
12
21
5
11
5
22
5
13
9
21
11
22
19
27
5
14
24
16
19
21
5
14
20
12
5
3
8
21
9
3
8
20
17
19
9
3
8
2
5
9
13
5
9
14
5
19
21
19
5
22
5
4
5
19
2
22
19
7
5
19
8
1
21
24
16
12
19
5
3
8
21
9
3
8
8
1
2
13
5
9
14
27
5
9
21
23
5
19
11
22
17
17
5
12
21
27
22
2
19
9
25
21
5
14
9
14
4
5
13
11
19
1
9
20
23
9
12
17
1
19
5
12
12
1
22
20
7
5
20
22
7
7
5
12
21
4
1
20
9
3
8
4
5
14
12
16
22
6
6
24
16
12
24
1
9
20
20
9
3
8
17
6
12
9
7
14
9
21
7
19
16
20
20
5
19
24
9
21
27
5
13
5
9
14
2
1
19
20
3
8
1
6
6
21
4
9
5
9
20
21
11
12
1
9
14
9
19
1
12
21
5
11
1
13
5
19
27
9
21
27
5
10
1
2
9
14
9
3
8
8
89
2
20
3
8
22
14
4
19
1
9
14
20
16
12
21
13
9
19
14
9
3
8
21
2
1
20
7
5
12
9
14
7
5
14
14
22
21
89
14
9
3
8
13
9
19
20
16
24
5
13
9
21
19
5
9
21
21
5
14
21
1
14
27
5
14
20
17
19
9
14
7
5
14
23
9
12
4
22
19
3
8
4
5
14
7
19
89
14
5
14
11
12
5
9
3
8
2
89
12
13
9
21
7
89
21
5
14
20
9
21
21
5
14
4
1
19
1
14
2
9
14
9
3
8
14
9
3
8
21
12
1
20
20
8
1
2
9
3
8
14
9
3
8
21
23
9
12
7
5
19
9
21
21
5
14
12
5
9
3
8
21
13
1
7
9
3
8
4
5
20
21
5
19
2
1
20
13
9
21
7
89
21
22
14
4
1
14
4
5
13
12
5
9
2
5
24
1
14
14
9
19
23
9
12
19
75
20
3
8
5
19
11
14
1
2
1
22
3
8
6
89
7
9
3
8
13
1
14
7
5
13
24
5
9
2
5
13
9
21
11
16
20
21
2
5
19
12
9
3
8
5
19
7
1
2
19
1
9
14
6
19
1
22
23
16
14
8
16
8
14
5
19
5
14
4
5
19
9
20
21
4
5
9
14
7
1
2
5
14
24
9
3
8
21
9
19
8
5
19
27
13
1
7
14
9
3
8
21
5
13
2
5
19
5
14
24
1
14
14
20
9
13
9
3
8
6
19
75
12
9
3
8
20
9
3
8
21
23
5
19
24
5
7
5
14
12
9
3
8
5
14
20
17
19
5
14
7
5
14
89
2
5
19
1
9
14
5
14
7
19
1
2
5
14
21
9
5
6
6
9
3
8
8
16
6
6
20
9
21
89
23
5
19
8
5
14
7
5
14
20
5
14
4
9
3
8
9
19
13
5
9
14
5
14
2
19
9
5
6
6
4
5
20
13
89
20
20
9
3
8
1
2
5
19
12
1
3
8
5
14
20
17
19
1
3
8
5
20
4
9
5
7
19
9
5
20
24
31
19
21
12
9
14
24
1
20
20
16
12
13
1
14
4
1
19
1
22
20
13
1
3
8
5
14
4
9
5
2
89
12
20
3
8
1
6
21
8
1
21
14
9
3
8
21
9
14
14
9
3
8
8
5
21
21
13
9
3
8
1
9
14
20
21
23
5
19
20
3
8
16
20
20
5
14
13
9
21
1
9
14
5
13
11
14
1
2
5
14
10
22
14
3
11
4
5
20
8
5
21
21
9
3
8
14
9
5
7
5
14
16
20
20
5
14
14
5
22
19
22
13
2
1
9
14
2
75
20
5
14
21
19
22
14
3
11
8
5
19
10
89
14
7
12
9
14
7
11
5
22
13
75
3
8
21
6
19
9
5
20
5
14
9
19
8
1
2
21
23
5
19
20
3
8
19
16
21
21
5
14
27
24
9
5
19
24
5
19
4
21
9
19
4
1
20
4
19
9
21
21
23
5
19
12
9
5
20
5
14
4
1
20
8
1
2
21
9
19
14
5
22
19
23
16
14
9
19
9
3
8
21
19
1
24
1
9
14
13
1
9
4
5
19
20
12
5
9
3
8
5
14
27
24
1
19
4
9
5
9
19
14
9
3
8
21
5
19
12
16
22
6
6
21
22
14
4
13
89
7
21
13
9
19
14
9
21
7
5
12
5
9
3
8
5
14
9
19
24
5
19
4
21
4
1
14
14
19
5
3
8
21
7
5
21
16
22
6
6
21
4
1
20
13
89
20
20
21
4
5
19
23
1
12
1
14
21
20
3
8
1
6
6
5
14
9
3
8
20
5
9
23
16
14
3
19
9
20
21
5
14
1
19
21
22
14
4
24
5
9
20
20
4
1
20
13
9
21
4
5
13
17
6
1
6
6
5
14
4
5
19
13
9
3
8
21
75
6
6
12
9
3
8
2
5
24
1
19
21
1
22
3
8
24
9
12
9
3
8
4
5
20
7
5
14
9
5
20
20
5
14
7
5
14
6
19
5
22
12
9
14
24
5
9
21
6
89
19
4
9
3
8
24
5
14
14
9
3
8
13
5
9
14
20
17
5
19
12
1
20
20
6
12
9
5
20
20
5
14
13
9
21
19
9
21
21
5
19
12
9
3
8
5
13
20
21
9
3
8
21
22
19
14
9
5
19
5
14
22
14
4
16
22
3
8
20
21
5
3
8
5
14
4
1
20
24
1
19
4
13
9
19
14
9
5
2
5
11
1
14
21
9
3
8
8
1
2
1
9
14
17
5
22
21
5
12
6
19
5
3
8
5
14
4
1
19
9
14
20
21
16
20
20
9
3
8
13
5
9
14
8
1
14
4
7
16
12
4
20
9
12
2
5
19
5
4
5
12
7
5
20
21
1
9
14
5
27
5
22
3
8
9
3
8
4
1
19
1
22
20
7
5
14
89
7
22
14
4
21
1
9
12
4
5
14
6
19
5
22
12
9
14
19
1
9
14
5
4
1
20
20
5
12
2
9
20
21
2
1
20
9
19
6
89
7
7
1
19
24
1
19
20
17
19
1
3
8
5
20
4
9
5
1
12
21
5
20
16
24
5
19
4
21
13
9
19
14
9
13
13
5
19
8
16
12
4
11
1
9
14
2
5
20
20
5
19
12
9
5
2
14
9
3
8
21
24
1
12
21
5
24
1
14
14
20
9
12
2
5
19
16
4
5
19
7
16
12
4
4
1
19
22
13
2
12
9
5
20
20
9
3
8
13
9
3
8
14
89
21
27
5
14
1
22
6
4
5
14
7
5
19
1
3
11
21
5
14
21
16
4
5
9
3
8
13
9
3
8
24
16
12
21
2
5
11
89
21
27
5
14
13
9
21
11
1
9
14
5
20
8
16
6
13
1
14
20
14
16
21
20
5
9
4
9
3
8
14
22
8
1
14
23
5
19
12
16
19
5
14
4
22
1
12
21
5
19
2
75
20
5
19
20
1
3
11
4
1
20
21
89
21
13
9
19
9
13
13
5
19
27
16
19
5
14
9
3
8
20
12
1
3
8
4
9
3
8
1
22
6
4
5
9
14
14
1
3
11
4
1
20
4
9
19
2
5
9
1
9
14
12
9
6
27
5
14
4
5
5
13
17
8
1
12
12
5
14
14
9
3
8
21
7
1
19
20
3
8
16
14
4
5
19
21
9
5
6
5
12
13
89
20
20
4
9
3
8
20
3
8
5
14
4
5
14
4
1
20
7
9
2
9
3
8
4
9
19
27
22
12
16
14
9
3
8
2
22
19
7
5
19
27
22
3
11
1
9
14
19
9
5
13
7
89
21
23
16
14
1
9
14
5
13
17
5
22
21
5
12
7
19
16
20
20
20
5
5
8
9
14
13
5
9
14
12
9
5
2
5
4
9
5
13
89
21
6
89
14
6
17
6
22
14
4
6
89
19
4
9
20
5
14
20
21
16
20
20
11
16
22
6
6
8
89
14
5
19
1
9
19
22
14
4
24
89
19
20
21
5
22
14
4
4
1
19
27
22
7
89
21
5
14
24
5
9
14
22
14
4
24
5
14
14
4
9
3
8
1
2
5
19
4
89
19
20
21
5
20
16
11
16
13
8
5
19
24
9
4
5
19
5
9
14
4
5
19
12
16
14
4
5
19
24
9
19
21
13
9
19
20
1
24
5
19
14
22
8
1
14
9
3
8
11
1
9
14
5
14
27
1
14
4
4
5
14
8
16
6
13
1
14
20
12
1
3
8
4
5
19
20
3
8
1
24
5
19
4
5
19
13
9
19
20
9
8
1
21
5
14
21
19
1
14
21
22
14
4
13
89
20
20
8
9
14
6
89
19
4
5
19
24
5
12
8
5
14
11
16
22
6
6
21
9
19
13
9
19
14
9
21
1
9
14
11
89
4
1
13
9
21
9
3
8
8
1
2
27
22
13
5
12
8
5
14
1
9
14
13
89
20
20
4
5
20
13
16
19
7
5
14
20
6
19
89
9
3
8
11
16
22
6
6
4
9
19
11
89
22
14
4
11
1
12
2
5
14
22
14
4
24
5
20
4
5
9
14
12
5
9
2
2
5
4
1
19
6
20
5
9
4
9
3
8
4
5
14
8
16
6
13
1
14
23
1
12
2
5
14
8
1
2
89
2
5
19
20
21
19
9
21
21
5
14
20
3
8
1
19
6
22
14
4
24
1
9
20
20
1
9
14
20
3
8
75
14
5
13
5
21
27
5
14
4
16
19
21
16
2
5
14
1
14
4
5
13
5
7
11
4
9
5
20
16
12
21
22
13
9
19
5
19
20
24
5
21
27
5
14
4
1
20
7
9
12
21
4
9
19
24
89
19
20
21
22
14
4
24
5
7
11
4
5
19
20
21
19
5
9
21
8
1
21
20
9
3
8
23
5
19
2
19
1
22
20
5
21
19
5
4
21
1
12
12
4
1
19
27
22
4
1
20
2
5
20
21
24
5
19
1
12
4
5
24
5
9
2
5
19
8
1
22
20
5
21
4
5
19
8
1
21
16
22
3
8
7
5
19
5
14
7
5
20
21
24
1
14
14
1
12
21
5
24
5
9
2
22
14
4
31
14
21
5
14
7
5
8
75
19
5
14
9
14
1
9
14
5
14
20
5
5
24
1
20
20
16
12
13
1
14
4
19
1
14
23
5
19
18
22
5
14
21
5
14
11
1
9
14
23
9
3
8
4
1
20
20
3
8
14
1
21
21
19
16
21
13
5
