# Supplementary material for: Graphemic-phonetic diachronic linguistic invariance of the frequency and of the Index of Coincidence as cryptanalytic tools
Source: PLoS One. 2019 Mar 19;14(3):e0213710. doi: 10.1371/journal.pone.0213710 (PMC6424454; doi:10.1371/journal.pone.0213710)
Supplement: S1 File — (ZIP) [file pone.0213710.s001.zip › Languages/aleman/alemanT2_v2Porcentaje_Sept2015.txt]

6.725352113
2.464788732
4.154929577
4.788732394
12.46478873
2.253521127
2.464788732
5.387323944
9.753521127
0.2112676056
1.267605634
3.626760563
2.957746479
9.929577465
0
2.218309859
0.6338028169
0.03521126761
7.5
6.478873239
5.950704225
2.887323944
0.8450704225
2.077464789
0.03521126761
0
0.8802816901
0
0
0
0.1056338028
0
0
0
0
0
0
0
0
0
0
0
0
0
0
0
0
0
0
0
0
0
0
0
0
0
0
0
0
0
0
0
0
0
0
0
0
0
0
0
0
0
0
0
0.3169014085
0
0
0
0
0
0
0
0
0
0
0
0
0
1.584507042
0
0
0
0
0
0
0
0
0
0
0
0
0
0
0
0
0
0
0
0
0
0
0
0
0
0
0
0
0
0
0
0
0
0
0
0
0
0
0
0
0
0
0
0
0
0
0
0
0
0
0
0
0
0
0
0
0
0
0
0
0
0
0
0
0
0
0
0
0
0
0
0
0
0
0
0
0
0
0
0
0
0
0
0
0
0
0
0
0
0
0
0
0
0
0
0
0
0
0
0
0
0
0
0
0
0
0
0
0
0
0
0
0
0
0
0
0
