# Supplementary material for: Graphemic-phonetic diachronic linguistic invariance of the frequency and of the Index of Coincidence as cryptanalytic tools
Source: PLoS One. 2019 Mar 19;14(3):e0213710. doi: 10.1371/journal.pone.0213710 (PMC6424454; doi:10.1371/journal.pone.0213710)
Supplement: S1 File — (ZIP) [file pone.0213710.s001.zip › Languages/aleman/alemanT3_v2.txt]

23
14
4
9
13
20
5
3
8
20
21
5
14
13
16
14
4
24
1
19
4
4
5
19
5
14
7
5
12
7
1
2
19
9
5
12
7
5
20
1
14
4
23
16
14
7
16
21
21
9
14
5
9
14
5
20
21
1
4
9
14
7
1
12
9
12
5
1
4
9
5
8
5
9
20
20
21
14
1
27
1
19
5
21
8
27
22
5
9
14
5
19
10
22
14
7
6
19
1
24
5
14
4
9
5
23
5
19
21
19
1
24
5
21
24
1
19
5
9
14
5
13
13
1
14
14
5
13
9
21
14
1
13
5
14
10
16
20
5
17
8
23
16
13
8
1
22
20
5
4
1
22
9
4
23
14
4
4
9
5
10
22
14
7
6
19
1
24
8
9
5
20
13
1
19
9
1
23
14
4
4
5
19
5
14
7
5
12
11
1
13
27
22
10
19
8
9
14
5
9
14
23
14
4
20
17
19
1
3
8
7
5
7
19
89
20
20
5
21
20
5
9
20
21
22
8
16
12
4
20
5
12
9
7
5
4
5
19
8
5
19
19
9
20
21
13
9
21
4
9
19
4
22
7
5
2
5
14
5
4
5
9
5
21
5
23
14
21
5
19
4
5
14
24
5
9
2
5
19
14
4
1
20
9
5
1
2
5
19
10
14
20
1
8
5
5
19
20
3
8
19
1
3
11
20
9
5
23
2
5
19
20
5
9
14
5
19
19
5
4
5
23
14
4
7
5
4
1
3
8
21
5
24
5
12
3
8
5
9
14
7
19
22
20
9
20
21
4
1
20
23
14
4
4
5
19
5
14
7
5
12
20
17
19
1
3
8
27
22
10
19
6
89
19
3
8
21
5
4
9
3
8
14
9
3
8
21
13
1
19
9
1
4
22
8
1
20
21
7
14
1
4
5
2
5
26
7
16
21
21
6
22
14
4
5
14
20
9
8
5
4
22
24
9
19
20
21
20
3
8
24
1
14
7
5
19
24
5
19
4
5
14
9
13
12
5
9
2
5
23
14
4
5
9
14
5
14
20
16
14
7
5
2
5
19
5
14
4
5
20
14
1
13
5
14
20
16
12
21
22
10
8
5
20
22
20
8
5
9
20
20
5
14
4
5
19
24
9
19
4
7
19
16
20
23
14
4
5
9
14
20
16
14
4
5
20
8
75
8
5
20
21
5
14
7
5
14
5
14
14
5
21
24
5
19
4
5
14
23
14
4
7
16
21
21
4
5
19
8
5
19
19
24
9
19
4
10
13
4
5
14
20
21
22
5
12
20
5
9
14
5
20
23
1
21
5
19
20
4
1
22
9
4
7
5
2
5
14
23
14
4
5
19
24
9
19
4
5
9
14
11
75
14
9
7
20
5
9
14
23
2
5
19
4
1
20
8
1
22
20
10
1
3
16
2
5
24
9
7
12
9
3
8
23
14
4
20
5
9
14
5
20
11
75
14
9
7
19
5
9
3
8
20
24
9
19
4
11
5
9
14
5
14
4
5
20
5
9
14
4
1
20
17
19
1
3
8
13
1
19
9
1
27
22
4
5
13
5
14
7
5
12
24
9
5
20
16
12
4
1
20
27
22
7
5
8
5
14
20
9
14
21
5
13
1
12
9
3
8
23
16
14
11
5
9
14
5
13
13
1
14
14
5
24
5
9
20
4
5
19
5
14
7
5
12
1
14
21
24
16
19
21
5
21
23
14
4
20
17
19
1
3
8
27
22
10
19
4
5
19
8
5
9
12
9
7
5
7
5
9
20
21
24
9
19
4
23
2
5
19
4
9
3
8
11
16
13
5
14
23
14
4
4
9
5
11
19
1
6
6
21
4
5
20
8
75
8
5
20
21
5
14
24
9
19
4
4
9
3
8
23
2
5
19
20
3
8
1
21
21
5
14
4
1
19
22
13
2
1
22
3
8
4
1
20
8
5
9
12
9
7
5
4
1
20
23
16
14
4
9
19
7
5
2
16
19
5
14
24
9
19
4
24
9
19
4
7
16
21
21
5
20
20
16
14
7
5
14
5
14
14
5
21
24
5
19
4
5
14
23
14
4
20
9
8
5
5
12
9
20
1
2
5
21
4
5
9
14
5
7
5
6
19
5
22
14
4
5
21
5
9
20
21
1
22
3
8
20
3
8
24
1
14
7
5
19
13
9
21
5
9
14
5
13
20
16
14
9
14
10
19
5
13
1
12
21
5
19
23
14
4
7
5
8
5
21
9
21
27
21
9
13
20
5
3
8
20
21
5
14
13
16
14
4
4
9
5
9
13
7
5
20
3
8
19
5
26
9
20
21
4
1
20
20
9
5
23
14
6
19
22
3
8
21
2
1
19
20
5
26
4
5
14
14
2
5
26
7
16
21
21
9
20
21
11
5
9
14
4
9
14
7
23
13
13
89
7
12
9
3
8
13
1
19
9
1
1
2
5
19
20
17
19
1
3
8
20
9
8
5
10
3
8
2
9
14
4
5
20
8
5
19
19
14
13
1
7
4
13
9
19
7
5
20
3
8
5
8
5
24
9
5
4
22
7
5
20
1
7
21
8
1
20
21
23
14
4
4
5
19
5
14
7
5
12
20
3
8
9
5
4
23
16
14
10
19
13
1
19
9
1
1
2
5
19
20
21
22
14
4
1
22
6
6
9
14
4
5
14
21
1
7
5
14
23
14
4
7
9
5
14
7
1
22
6
6
4
1
20
7
5
2
9
19
7
5
5
14
4
5
12
9
3
8
27
22
4
5
19
20
21
1
4
10
22
4
5
23
14
4
11
1
13
9
14
4
1
20
8
1
22
20
27
1
3
8
1
19
9
1
20
23
14
4
7
19
89
20
20
5
21
5
12
9
20
1
2
5
21
8
23
14
4
5
20
2
5
7
1
2
20
9
3
8
1
12
20
5
12
9
20
1
2
5
21
8
4
5
14
7
19
22
20
13
1
19
9
1
8
75
19
5
21
8
89
17
6
6
5
21
4
1
20
11
9
14
4
9
14
10
19
5
13
12
5
9
2
5
23
14
4
5
12
9
20
1
2
5
21
8
24
1
19
4
4
5
20
8
5
9
12
9
7
5
14
7
5
9
20
21
20
23
16
12
23
14
4
19
9
5
6
6
12
1
22
21
23
14
4
20
17
19
1
3
8
7
5
2
5
14
5
4
5
9
5
21
2
9
20
21
22
23
14
21
5
19
4
5
14
24
5
9
2
5
19
14
23
14
4
7
5
2
5
14
5
4
5
9
5
21
9
20
21
4
9
5
6
19
22
3
8
21
4
5
9
14
5
20
12
5
9
2
5
20
23
14
4
24
16
8
5
19
11
16
13
17
21
13
9
19
4
1
20
4
1
20
4
9
5
13
22
21
21
5
19
13
5
9
14
5
20
8
5
19
19
14
27
22
13
9
19
11
16
13
17
21
20
9
8
5
4
1
9
3
8
4
9
5
20
21
9
13
13
5
4
5
9
14
5
20
7
19
22
20
20
5
20
8
75
19
5
21
5
8
89
17
6
6
5
21
13
9
21
6
19
5
22
4
5
14
4
1
20
11
9
14
4
9
14
13
5
9
14
5
13
12
5
9
2
5
23
14
4
16
20
5
12
9
7
2
9
20
21
22
4
9
5
4
22
7
5
7
12
5
22
2
21
8
1
20
21
4
5
14
14
5
20
24
9
19
4
23
16
12
5
14
4
5
21
24
5
19
4
5
14
24
1
20
4
9
19
7
5
20
1
7
21
9
20
21
23
16
14
4
5
13
8
5
19
19
14
23
14
4
13
1
19
9
1
20
17
19
1
3
8
13
5
9
14
5
20
5
5
12
5
5
19
8
5
2
21
4
5
14
8
5
19
19
14
23
14
4
13
5
9
14
7
5
9
20
21
6
19
5
24
5
21
20
9
3
8
7
16
21
21
5
20
13
5
9
14
5
20
8
5
9
12
1
14
4
5
20
4
5
14
14
5
19
8
1
21
20
5
9
14
5
5
12
5
14
4
5
13
1
7
4
1
14
7
5
20
5
8
5
14
20
9
8
5
23
16
14
14
22
1
14
24
5
19
4
5
14
13
9
3
8
20
5
12
9
7
17
19
5
9
20
5
14
1
12
12
5
11
9
14
4
20
11
9
14
4
4
5
14
14
5
19
8
1
21
7
19
16
20
20
5
4
9
14
7
1
14
13
9
19
7
5
21
8
1
14
4
5
19
4
1
13
5
3
8
21
9
7
9
20
21
23
14
4
4
5
20
14
1
13
5
14
8
5
9
12
9
7
9
20
21
23
14
4
20
5
9
14
5
2
1
19
13
8
5
19
21
27
9
7
11
5
9
21
24
5
19
5
21
10
13
5
19
6
89
19
23
14
4
6
89
19
2
5
26
4
5
14
5
14
4
9
5
10
14
6
89
19
3
8
21
5
14
5
19
23
2
5
21
7
5
24
1
12
21
13
9
21
20
5
9
14
5
13
1
19
13
23
14
4
27
22
19
20
21
19
5
24
5
21
4
9
5
8
16
6
6
5
19
21
9
7
20
9
14
4
9
14
10
19
5
20
8
5
19
21
27
5
14
20
9
14
14
5
19
20
21
75
20
20
5
21
4
9
5
7
5
24
1
12
21
9
7
5
14
23
16
13
20
21
22
5
12
23
14
4
5
19
8
5
2
21
4
9
5
5
12
5
14
4
5
14
4
9
5
8
22
14
7
5
19
9
7
5
14
6
89
12
12
5
21
5
19
13
9
21
7
89
21
21
5
19
14
23
14
4
12
5
20
20
21
4
9
5
19
5
9
3
8
5
14
12
5
5
19
5
19
4
5
14
3
11
5
21
4
5
19
2
1
19
13
8
5
19
21
27
9
7
11
5
9
21
23
14
4
8
9
12
6
6
21
20
5
9
14
5
13
4
9
5
14
5
19
10
20
19
1
5
12
1
22
6
6
24
9
5
5
19
7
5
19
5
4
21
8
1
21
23
14
20
5
19
14
23
5
21
5
19
14
1
2
19
1
8
1
13
23
14
4
20
5
9
14
5
13
20
1
13
5
14
5
24
9
7
12
9
3
8
23
14
4
13
1
19
9
1
2
12
5
9
2
2
5
26
10
19
2
5
26
4
19
5
9
5
14
13
16
14
4
5
14
4
1
19
14
1
3
8
11
5
19
5
21
20
9
5
24
9
4
5
19
22
13
2
8
5
9
13
5
20
2
5
7
1
2
20
9
3
8
1
2
5
19
27
22
4
5
19
27
5
9
21
4
1
20
5
9
14
7
5
2
16
21
23
16
14
4
5
13
11
5
9
20
5
19
1
22
7
22
20
21
16
1
22
20
7
9
5
14
7
4
1
20
1
12
12
5
24
5
12
21
7
5
20
3
8
5
21
27
21
24
89
19
4
5
23
14
4
4
9
5
20
5
20
3
8
1
21
27
22
14
7
24
1
19
4
9
5
1
12
12
5
19
5
19
20
21
5
23
14
4
7
5
20
3
8
1
3
8
27
22
19
27
5
9
21
4
1
11
26
19
5
14
9
22
20
12
1
14
4
17
6
12
5
7
5
19
9
14
20
26
19
9
5
14
24
1
19
23
14
4
10
5
4
5
19
13
1
14
7
9
5
14
7
4
1
20
5
19
20
9
3
8
20
3
8
5
21
27
5
14
12
9
5
20
20
5
5
9
14
10
7
12
9
3
8
5
19
9
14
20
5
9
14
5
20
21
1
4
4
1
13
1
3
8
5
21
20
9
3
8
1
22
6
6
1
22
3
8
10
16
20
5
17
8
1
22
20
7
1
12
9
12
5
1
1
22
20
4
5
19
20
21
1
4
14
1
27
1
19
5
21
8
9
14
4
1
20
10
89
4
9
20
3
8
5
12
1
14
4
27
22
19
20
21
1
4
4
1
22
9
4
4
9
5
4
1
8
5
9
20
20
21
2
5
21
8
12
5
8
5
13
4
1
19
22
13
2
4
1
20
5
19
23
16
14
4
5
13
8
1
22
20
5
23
14
4
7
5
20
3
8
12
5
3
8
21
5
4
1
22
9
4
24
1
19
1
22
6
6
4
1
20
5
19
20
9
3
8
20
3
8
5
21
27
5
14
12
9
5
20
20
5
13
9
21
13
1
19
9
1
20
5
9
14
5
13
23
5
19
21
19
1
24
5
21
5
14
24
5
9
2
5
4
9
5
24
1
19
20
3
8
24
1
14
7
5
19
23
14
4
1
12
20
20
9
5
4
1
20
5
12
2
20
21
24
1
19
5
14
11
1
13
4
9
5
27
5
9
21
4
1
20
20
9
5
7
5
2
5
19
5
14
20
16
12
21
5
23
14
4
20
9
5
7
5
2
1
19
10
19
5
14
5
19
20
21
5
14
20
16
14
23
14
4
24
9
3
11
5
12
21
10
14
9
14
24
9
14
4
5
12
14
23
14
4
12
5
7
5
21
10
14
9
14
5
9
14
5
11
19
9
17
17
5
14
4
5
14
14
20
9
5
8
1
21
21
5
14
20
16
14
20
21
11
5
9
14
5
14
19
1
22
13
9
14
4
5
19
8
5
19
2
5
19
7
5
13
1
21
23
14
4
5
20
24
1
19
5
14
8
9
19
21
5
14
9
14
4
5
19
20
5
12
2
9
7
5
14
7
5
7
5
14
4
1
22
6
6
4
5
13
6
5
12
4
5
2
5
26
4
5
14
8
89
19
21
5
14
4
9
5
8
89
21
5
21
5
14
4
5
20
14
1
3
8
21
20
10
19
5
19
8
5
19
4
5
23
14
4
20
9
8
5
4
5
20
8
5
19
19
14
5
14
7
5
12
21
19
1
21
27
22
10
14
5
14
23
14
4
4
9
5
11
12
1
19
8
5
9
21
4
5
20
8
5
19
19
14
12
5
22
3
8
21
5
21
23
13
2
20
9
5
23
14
4
20
9
5
6
22
19
3
8
21
5
14
20
9
3
8
20
5
5
19
23
14
4
4
5
19
5
14
7
5
12
20
17
19
1
3
8
27
22
10
14
5
14
6
89
19
3
8
21
5
21
5
22
3
8
14
9
3
8
21
20
9
8
5
10
3
8
23
5
19
11
89
14
4
9
7
5
5
22
3
8
7
19
16
20
20
5
6
19
5
22
4
5
4
9
5
1
12
12
5
13
23
16
12
3
11
24
9
4
5
19
6
1
19
5
14
24
9
19
4
4
5
14
14
5
22
3
8
9
20
21
8
5
22
21
5
4
5
19
8
5
9
12
1
14
4
7
5
2
75
19
14
24
5
12
3
8
5
19
9
20
21
3
8
19
9
20
21
22
20
4
5
19
8
5
19
19
9
14
4
5
19
20
21
1
4
4
1
22
9
4
23
14
4
4
1
20
8
1
2
21
27
22
13
27
5
9
3
8
5
14
10
19
24
5
19
4
5
21
6
9
14
4
5
14
4
1
20
11
9
14
4
9
14
24
9
14
4
5
12
14
7
5
24
9
3
11
5
12
21
23
14
4
9
14
5
9
14
5
19
11
19
9
17
17
5
14
12
9
7
5
14
23
14
4
1
12
20
2
1
12
4
24
1
19
4
4
1
2
5
26
4
5
13
5
14
7
5
12
4
9
5
13
5
14
7
5
4
5
19
8
9
13
5
12
9
20
3
8
5
14
8
5
19
19
20
3
8
1
19
5
14
4
9
5
12
16
2
21
5
14
7
16
21
21
23
14
4
20
17
19
1
3
8
5
14
5
8
19
5
20
5
26
7
16
21
21
9
14
4
5
19
8
75
8
5
23
14
4
6
19
9
5
4
5
1
22
6
6
5
19
4
5
14
23
14
4
4
5
14
13
5
14
20
3
8
5
14
5
9
14
24
16
12
7
5
6
1
12
12
5
14
23
14
4
4
1
4
9
5
5
14
7
5
12
23
16
14
10
14
5
14
7
5
14
8
9
13
5
12
6
22
19
5
14
20
17
19
1
3
8
5
14
4
9
5
8
9
19
21
5
14
23
14
21
5
19
14
1
14
4
5
19
12
1
20
20
21
23
14
20
14
22
7
5
8
5
14
7
5
14
2
5
21
8
12
5
8
5
13
23
14
4
4
9
5
7
5
20
3
8
9
3
8
21
20
5
8
5
14
4
9
5
4
1
7
5
20
3
8
5
8
5
14
9
20
21
4
9
5
23
14
20
4
5
19
8
5
19
19
11
22
14
4
7
5
21
8
1
14
8
1
21
23
14
4
20
9
5
11
1
13
5
14
5
9
12
5
14
4
23
14
4
6
22
14
4
5
14
2
5
9
4
5
13
1
19
9
1
13
23
14
4
10
16
20
5
17
8
4
1
27
22
4
1
20
11
9
14
4
9
14
4
5
19
11
19
9
17
17
5
14
12
9
7
5
14
4
1
20
9
5
5
20
1
2
5
19
7
5
20
5
8
5
14
8
1
21
21
5
14
2
19
5
9
21
5
21
5
14
20
9
5
4
1
20
24
16
19
21
1
22
20
24
5
12
3
8
20
27
22
10
14
5
14
23
16
14
4
9
5
20
5
13
11
9
14
4
7
5
20
1
7
21
24
1
19
23
14
4
1
12
12
5
6
22
19
4
9
5
5
20
11
1
13
24
22
14
4
5
19
21
5
14
20
9
3
8
4
5
19
19
5
4
5
4
9
5
10
14
5
14
4
9
5
8
9
19
21
5
14
7
5
20
1
7
21
8
1
21
21
5
14
13
1
19
9
1
1
2
5
19
2
5
8
9
5
12
21
1
12
12
5
4
9
5
20
5
24
16
19
21
23
14
4
2
5
24
5
7
5
21
20
9
5
9
14
10
19
5
13
8
5
19
21
27
5
14
23
14
4
4
9
5
8
9
19
21
5
14
11
5
19
5
21
5
14
24
9
4
5
19
22
13
2
17
19
5
9
20
5
21
5
14
23
14
4
12
16
2
21
5
14
7
16
21
21
23
13
2
1
12
12
5
20
4
1
20
20
9
5
7
5
8
75
19
5
21
23
14
4
7
5
20
5
8
5
14
8
1
21
21
5
14
24
9
5
4
5
14
14
27
22
10
14
5
14
7
5
20
1
7
21
24
1
19
23
14
4
4
1
1
3
8
21
21
1
7
5
23
13
2
24
1
19
5
14
4
1
20
4
1
20
11
9
14
4
2
5
20
3
8
14
9
21
21
5
14
24
89
19
4
5
4
1
24
1
19
4
20
5
9
14
14
1
13
5
7
5
14
5
14
14
5
21
10
8
5
20
22
20
24
5
12
3
8
5
19
7
5
14
5
14
14
5
21
24
1
19
23
16
14
4
5
13
5
14
7
5
12
5
8
5
4
5
14
14
5
19
9
14
13
22
21
21
5
19
12
5
9
2
5
5
13
17
6
1
14
7
5
14
24
1
19
4
13
1
21
21
23
14
4
4
1
4
9
5
21
1
7
5
10
19
5
19
19
5
9
14
9
7
22
14
7
14
1
3
8
4
5
13
7
5
20
5
21
27
13
16
20
9
11
1
13
5
14
2
19
1
3
8
21
5
14
20
9
5
10
14
7
5
14
10
5
19
22
20
1
12
5
13
1
22
6
6
4
1
20
20
9
5
10
14
4
1
19
20
21
5
12
12
5
21
5
14
4
5
13
8
5
19
19
14
24
9
5
4
5
14
14
7
5
20
3
8
19
9
5
2
5
14
20
21
5
8
5
21
9
14
4
5
13
7
5
20
5
21
27
4
5
20
8
5
19
19
14
1
12
12
5
19
12
5
26
13
5
14
12
9
14
4
1
20
27
22
13
5
19
20
21
5
14
4
9
5
13
22
21
21
5
19
2
19
9
3
8
21
20
16
12
4
5
13
8
5
19
19
14
7
5
8
5
9
12
9
7
5
21
8
5
9
20
20
5
14
23
14
4
4
1
20
20
9
5
7
5
2
5
14
4
1
20
16
17
6
6
5
19
14
1
3
8
4
5
13
7
5
20
1
7
21
9
20
21
9
13
7
5
20
5
21
27
4
5
20
8
5
19
19
14
5
9
14
17
1
19
4
16
19
21
5
12
21
1
22
2
5
14
16
4
5
19
27
24
16
10
22
14
7
5
21
1
22
2
5
14
5
25
16
12
5
22
9
23
14
4
20
9
8
5
5
9
14
13
5
14
20
3
8
24
1
19
27
22
10
5
19
22
20
1
12
5
13
13
9
21
14
1
13
5
14
20
9
13
5
16
14
23
14
4
4
5
19
20
5
12
2
13
5
14
20
3
8
24
1
19
6
19
22
13
23
14
4
7
16
21
21
6
89
19
3
8
21
9
7
23
14
4
24
1
19
21
5
21
1
22
6
6
4
5
14
21
19
16
20
21
10
20
19
1
5
12
23
14
4
4
5
19
8
5
9
12
9
7
5
7
5
9
20
21
24
1
19
9
14
10
13
23
14
4
10
13
24
1
19
5
9
14
1
14
21
24
16
19
21
24
16
19
4
5
14
23
16
14
4
5
13
8
5
9
12
9
7
5
14
7
5
9
20
21
5
19
20
16
12
21
4
5
14
21
16
4
14
9
3
8
21
20
5
8
5
14
5
19
8
5
21
21
5
4
5
14
14
27
22
22
16
19
4
5
14
3
8
19
9
20
21
4
5
20
8
5
19
19
14
7
5
20
5
8
5
14
23
14
4
11
1
13
1
22
20
1
14
19
5
7
5
14
4
5
20
7
5
9
20
21
5
20
9
14
4
5
14
21
5
13
17
5
12
23
14
4
4
1
4
9
5
5
12
21
5
19
14
4
1
20
11
9
14
4
10
8
5
20
22
13
9
14
4
5
14
21
5
13
17
5
12
2
19
1
3
8
21
5
14
4
1
20
20
9
5
6
22
19
10
14
21
8
5
21
5
14
24
9
5
13
1
14
17
6
12
5
7
5
21
14
1
3
8
4
5
13
7
5
20
5
21
27
4
1
14
1
13
5
19
10
14
1
22
6
6
20
5
9
14
5
1
19
13
23
14
4
12
16
2
21
5
7
16
21
21
23
14
4
20
17
19
1
3
8
8
5
19
19
14
22
12
5
20
20
5
20
21
22
4
5
9
14
5
14
4
9
5
14
5
19
9
13
6
19
9
5
4
5
6
1
19
5
14
24
9
5
4
22
7
5
20
1
7
21
8
1
20
21
4
5
14
14
13
5
9
14
5
1
22
7
5
14
8
1
2
5
14
4
5
9
14
5
14
8
5
9
12
1
14
4
7
5
20
5
8
5
14
24
5
12
3
8
5
14
4
22
2
5
19
5
9
21
5
21
8
1
20
21
6
22
19
1
12
12
5
14
23
75
12
3
11
5
19
14
5
9
14
12
9
5
3
8
21
27
22
5
19
12
5
22
3
8
21
5
14
4
9
5
8
5
9
4
5
14
23
14
4
27
22
13
17
19
5
9
20
4
5
9
14
5
20
23
16
12
3
11
20
10
20
19
1
5
12
23
14
4
20
5
9
14
23
1
21
5
19
23
14
4
13
22
21
21
5
19
24
22
14
4
5
19
21
5
14
20
9
3
8
4
5
20
4
1
20
23
16
14
10
13
7
5
19
5
4
21
24
1
19
4
23
14
4
20
9
13
5
16
14
20
5
7
5
14
5
21
20
9
5
23
14
4
20
17
19
1
3
8
27
22
13
1
19
9
1
20
5
9
14
5
19
13
22
21
21
5
19
20
9
8
5
4
9
5
20
5
19
24
9
19
4
7
5
20
5
21
27
21
27
22
5
9
14
5
13
6
1
12
12
23
14
4
1
22
6
6
5
19
20
21
5
8
5
14
23
9
5
12
5
19
9
14
10
20
19
1
5
12
23
14
4
27
22
5
9
14
5
13
27
5
9
3
8
5
14
4
5
13
24
9
4
5
19
20
17
19
16
3
8
5
14
24
9
19
4
23
14
4
5
20
24
9
19
4
5
9
14
20
3
8
24
5
19
21
4
22
19
3
8
4
5
9
14
5
20
5
5
12
5
4
19
9
14
7
5
14
1
22
6
6
4
1
20
23
9
5
12
5
19
8
5
19
21
27
5
14
7
5
4
1
14
3
11
5
14
16
6
6
5
14
2
1
19
24
5
19
4
5
14
23
14
4
5
20
24
1
19
5
9
14
5
17
19
16
17
8
5
21
9
14
8
1
14
14
1
5
9
14
5
21
16
3
8
21
5
19
17
8
1
14
22
5
12
23
16
13
7
5
20
3
8
12
5
3
8
21
1
20
5
19
4
9
5
24
1
19
24
16
12
2
5
21
1
7
5
21
23
14
4
8
1
21
21
5
7
5
12
5
2
21
20
9
5
2
5
14
10
1
19
13
9
21
10
19
5
13
13
1
14
14
5
14
1
3
8
10
19
5
19
10
22
14
7
6
19
1
24
20
3
8
1
6
6
21
23
14
4
24
1
19
14
22
5
9
14
5
24
16
3
8
5
24
9
4
24
5
2
5
26
23
9
5
19
23
14
4
1
3
8
27
9
7
10
1
19
5
14
4
9
5
11
1
13
14
9
13
5
19
23
16
13
21
5
13
17
5
12
4
9
5
14
5
21
7
16
21
21
13
9
21
6
1
20
21
5
14
23
14
4
2
5
21
5
14
21
1
7
23
14
4
14
1
3
8
21
4
9
5
20
5
12
2
9
7
5
21
19
1
21
1
22
3
8
8
9
14
27
22
27
22
4
5
19
20
5
12
2
9
7
5
14
20
21
22
14
4
5
23
14
4
17
19
5
9
20
5
21
5
4
5
14
8
5
19
19
14
23
14
4
19
5
4
5
21
5
23
16
14
10
13
27
22
1
12
12
5
14
4
9
5
4
1
1
22
6
6
4
9
5
5
19
12
75
20
22
14
7
27
22
10
5
19
22
20
1
12
5
13
24
1
19
21
5
21
5
14
23
14
4
4
1
20
9
5
1
12
12
5
20
23
16
12
5
14
4
5
21
8
1
21
21
5
14
14
1
3
8
4
5
13
7
5
20
5
21
27
4
5
20
8
5
19
19
14
11
5
19
5
21
5
14
20
9
5
24
9
4
5
19
9
14
7
1
12
9
12
5
1
13
27
22
10
19
5
19
20
21
1
4
14
1
27
1
19
5
21
8
