# Supplementary material for: Graphemic-phonetic diachronic linguistic invariance of the frequency and of the Index of Coincidence as cryptanalytic tools
Source: PLoS One. 2019 Mar 19;14(3):e0213710. doi: 10.1371/journal.pone.0213710 (PMC6424454; doi:10.1371/journal.pone.0213710)
Supplement: S1 File — (ZIP) [file pone.0213710.s001.zip › Languages/andan/andanP1_v2.txt]

111
1
114
68
32
97
32
97
47
141
68
23
99
23
68
23
99
97
23
68
32
123
68
1
71
23
116
23
152
47
141
152
37
141
133
32
79
32
99
37
114
37
99
166
23
99
23
111
1
114
68
32
68
32
152
68
32
99
32
114
68
11
99
78
23
97
47
99
47
97
133
32
79
32
99
57
11
99
23
106
57
23
133
23
106
23
152
32
97
152
1
123
1
141
123
23
23
141
68
1
99
97
1
97
116
32
114
57
12
99
133
47
111
47
57
11
68
23
