# Supplementary material for: Graphemic-phonetic diachronic linguistic invariance of the frequency and of the Index of Coincidence as cryptanalytic tools
Source: PLoS One. 2019 Mar 19;14(3):e0213710. doi: 10.1371/journal.pone.0213710 (PMC6424454; doi:10.1371/journal.pone.0213710)
Supplement: S1 File — (ZIP) [file pone.0213710.s001.zip › Languages/andan/andanP1_v2Porcentaje_Sept2015.txt]

5.93220339
0
0
0
0
0
0
0
0
0
2.542372881
0.8474576271
0
0
0
0
0
0
0
0
0
0
13.55932203
0
0
0
0
0
0
0
0
11.01694915
0
0
0
0
2.542372881
0
0
0
0
0
0
0
0
0
5.084745763
0
0
0
0
0
0
0
0
0
3.389830508
0
0
0
0
0
0
0
0
0
0
9.322033898
0
0
0.8474576271
0
0
0
0
0
0
0.8474576271
1.694915254
0
0
0
0
0
0
0
0
0
0
0
0
0
0
0
0
0
6.779661017
0
10.16949153
0
0
0
0
0
0
1.694915254
0
0
0
0
2.542372881
0
0
4.237288136
0
1.694915254
0
0
0
0
0
0
2.542372881
0
0
0
0
0
0
0
0
0
3.389830508
0
0
0
0
0
0
0
4.237288136
0
0
0
0
0
0
0
0
0
0
4.237288136
0
0
0
0
0
0
0
0
0
0
0
0
0
0.8474576271
0
0
0
0
0
0
0
0
0
0
0
0
0
0
0
0
0
