# Supplementary material for: Graphemic-phonetic diachronic linguistic invariance of the frequency and of the Index of Coincidence as cryptanalytic tools
Source: PLoS One. 2019 Mar 19;14(3):e0213710. doi: 10.1371/journal.pone.0213710 (PMC6424454; doi:10.1371/journal.pone.0213710)
Supplement: S1 File — (ZIP) [file pone.0213710.s001.zip › Languages/andan/andanT1_v2.txt]

14
1
133
4
16
11
16
11
22
21
4
9
12
9
4
9
12
11
9
4
16
19
4
1
108
9
135
9
24
22
21
24
81
21
20
16
7
16
12
81
133
81
12
168
9
12
9
14
1
133
4
16
4
16
24
4
16
12
16
133
4
5
12
6
9
11
22
12
22
11
20
16
7
16
12
2
5
12
9
13
2
9
20
9
13
9
24
16
11
24
1
19
1
21
19
9
9
21
4
1
12
11
1
11
135
16
133
2
53
12
20
22
14
22
2
5
4
9
