# Supplementary material for: Graphemic-phonetic diachronic linguistic invariance of the frequency and of the Index of Coincidence as cryptanalytic tools
Source: PLoS One. 2019 Mar 19;14(3):e0213710. doi: 10.1371/journal.pone.0213710 (PMC6424454; doi:10.1371/journal.pone.0213710)
Supplement: S1 File — (ZIP) [file pone.0213710.s001.zip › Languages/arabe/arabeP1_v2.txt]

152
1
99
111
68
166
106
1
77
1
86
152
16
106
1
68
170
99
133
170
1
90
57
97
106
152
106
1
84
152
16
152
106
1
68
166
111
141
170
121
168
111
1
99
86
152
16
1
111
86
152
1
99
1
152
90
92
92
152
90
16
168
99
106
86
140
68
92
68
1
99
121
152
16
77
152
106
123
86
78
1
133
141
152
16
152
86
152
57
1
99
1
78
121
1
99
1
168
99
16
147
106
68
111
1
78
141
68
99
16
78
97
1
111
121
1
57
121
152
133
92
111
1
152
1
68
111
16
78
1
152
90
16
1
99
16
168
57
68
86
106
1
1
152
90
16
106
1
97
77
57
1
99
78
152
1
68
106
1
123
1
16
1
78
141
106
1
123
152
111
86
168
99
16
106
1
68
166
123
16
152
99
121
68
123
169
86
111
162
99
86
1
157
123
16
168
111
68
133
68
123
86
1
99
106
111
141
86
16
168
111
68
86
1
68
166
111
86
1
99
106
1
152
16
1
77
68
166
84
140
16
1
99
133
68
123
86
106
1
68
166
84
140
16
106
1
162
1
84
1
99
57
133
170
123
152
106
1
141
170
84
16
99
121
68
123
1
16
106
111
169
68
166
1
141
123
57
86
1
99
97
57
123
16
1
78
123
1
92
141
106
1
102
1
141
152
1
99
168
162
16
152
106
111
1
86
1
99
147
1
99
147
86
1
99
1
157
123
16
1
99
97
106
1
99
77
97
123
152
99
86
1
99
1
111
147
16
141
99
97
1
77
1
121
133
106
86
68
170
92
162
16
1
111
86
68
166
1
99
1
1
133
106
1
169
133
106
92
141
106
152
86
1
1
111
141
106
152
169
57
1
152
97
106
106
1
1
111
162
99
1
102
86
57
86
1
106
111
133
99
141
170
1
111
1
111
68
166
141
57
168
152
111
1
99
1
1
99
162
170
111
152
106
1
141
86
152
16
1
99
1
111
78
133
152
99
121
68
68
166
1
169
86
106
106
111
123
57
86
106
1
99
86
68
16
1
106
102
1
111
133
1
111
106
1
141
106
111
16
78
102
86
1
99
169
157
123
86
152
1
99
1
152
99
16
152
97
106
106
111
106
99
97
78
92
1
99
133
106
1
152
1
141
99
1
141
84
111
92
140
78
1
168
141
86
106
140
92
92
1
1
99
1
106
111
57
168
68
1
111
68
166
1
77
111
1
102
86
99
106
111
68
166
140
1
169
152
68
166
123
68
170
16
1
111
1
99
77
92
111
99
1
92
152
106
111
152
111
57
1
99
169
157
123
86
99
92
133
106
152
111
1
99
106
99
1
92
97
86
141
133
106
68
166
86
1
99
1
111
147
16
152
106
1
99
86
106
57
86
106
111
168
99
106
1
111
68
166
141
57
168
152
111
1
99
1
1
99
162
170
111
152
1
111
1
99
162
170
111
99
1
92
84
111
92
106
111
1
99
90
121
140
92
92
1
78
1
168
123
68
170
168
111
106
111
141
152
99
16
168
111
77
97
123
111
1
152
99
106
92
123
68
1
99
1
1
99
90
68
166
1
86
1
99
68
111
68
166
1
77
99
97
106
57
99
84
86
106
106
111
1
99
168
99
106
1
111
123
57
97
86
152
1
168
99
106
57
106
111
68
170
99
168
111
133
57
92
99
86
152
86
152
1
168
99
106
57
106
111
1
86
141
68
16
152
102
86
106
1
78
92
1
99
133
106
1
152
1
141
152
106
1
78
92
1
99
1
123
68
170
99
68
166
68
166
162
68
166
1
99
77
92
111
1
133
1
152
152
1
57
106
1
168
106
99
152
1
152
68
166
68
166
162
68
166
1
99
77
92
111
1
90
133
111
152
1
57
1
99
90
133
111
16
1
99
77
92
111
68
166
68
166
141
111
57
152
111
97
57
1
92
123
1
99
1
147
106
152
1
99
78
152
1
90
140
1
99
1
1
102
106
106
1
111
123
57
97
152
1
133
168
1
99
106
84
78
123
86
86
152
1
168
99
106
57
97
106
1
77
1
111
140
1
97
106
106
111
1
99
1
123
68
170
152
1
77
1
111
141
106
1
68
166
111
86
78
92
57
141
170
152
111
1
106
86
1
141
97
106
78
99
1
141
162
97
152
1
1
111
78
133
97
106
86
152
1
168
99
106
57
106
111
1
141
121
16
1
78
123
1
92
141
1
99
77
92
141
152
99
16
152
1
168
141
170
16
121
99
92
99
1
152
1
97
68
16
1
168
111
68
86
168
99
106
1
99
84
92
57
78
86
152
68
166
123
16
1
106
99
106
92
111
57
1
57
106
1
78
92
133
170
90
78
106
152
133
16
152
1
57
123
1
86
92
106
1
99
77
92
152
78
16
1
99
1
141
162
123
152
1
162
123
86
152
162
123
1
157
123
16
152
1
111
99
92
133
102
1
111
133
1
111
1
99
1
106
1
133
168
16
152
1
111
133
168
68
166
86
133
152
78
92
123
16
147
106
92
68
166
162
1
86
1
99
68
166
162
1
169
1
99
1
152
78
16
152
1
111
1
99
16
123
57
97
1
99
106
111
141
86
16
152
1
111
86
86
152
1
68
170
90
97
152
1
57
97
16
152
1
111
86
86
152
1
106
1
141
152
1
90
68
166
1
152
1
111
86
157
99
121
1
99
162
152
68
166
92
111
1
99
77
97
123
152
1
99
1
111
147
16
106
111
111
141
170
78
86
1
77
1
141
106
111
16
152
1
111
168
99
92
86
1
99
111
140
1
86
1
99
1
157
123
16
152
1
111
86
86
152
1
84
111
16
152
1
121
111
16
152
1
111
86
86
152
123
57
1
99
140
168
123
16
152
1
111
86
1
86
99
97
168
1
68
1
1
99
1
152
99
16
152
147
106
152
68
78
106
1
1
57
121
16
152
121
152
106
111
152
90
106
111
121
57
99
1
111
86
106
97
1
111
152
1
86
106
1
162
170
99
106
152
1
141
170
84
16
152
1
99
106
152
141
78
97
86
1
86
152
16
78
84
140
1
86
1
106
1
84
140
16
78
57
1
92
169
99
1
169
123
57
97
141
141
106
1
123
16
86
77
1
111
77
92
123
106
111
1
99
111
77
123
1
99
1
152
99
16
1
162
78
141
1
99
169
162
78
86
99
92
133
99
86
1
106
111
68
152
111
1
102
86
97
1
140
78
86
1
78
106
111
86
77
1
1
99
90
68
92
147
141
168
68
166
57
152
111
152
141
68
170
90
97
152
111
152
99
1
141
57
97
152
111
152
1
111
141
106
133
1
106
68
152
111
78
1
133
68
166
68
152
1
102
86
152
1
168
57
68
152
1
