# Supplementary material for: Graphemic-phonetic diachronic linguistic invariance of the frequency and of the Index of Coincidence as cryptanalytic tools
Source: PLoS One. 2019 Mar 19;14(3):e0213710. doi: 10.1371/journal.pone.0213710 (PMC6424454; doi:10.1371/journal.pone.0213710)
Supplement: S1 File — (ZIP) [file pone.0213710.s001.zip › Languages/arabe/arabeP1_v2Porcentaje_Sept2015.txt]

18.91891892
0
0
0
0
0
0
0
0
0
0
0
0
0
0
4.256756757
0
0
0
0
0
0
0
0
0
0
0
0
0
0
0
0
0
0
0
0
0
0
0
0
0
0
0
0
0
0
0
0
0
0
0
0
0
0
0
0
2.905405405
0
0
0
0
0
0
0
0
0
0
4.797297297
0
0
0
0
0
0
0
0
1.554054054
2.5
0
0
0
0
0
0.9459459459
0
5.540540541
0
0
0
1.081081081
0
3.040540541
0
0
0
0
2.22972973
0
8.581081081
0
0
0.6756756757
0
0
0
7.364864865
0
0
0
0
7.635135135
0
0
0
0
0
0
0
0
0
1.148648649
0
3.040540541
0
0
0
0
0
0
0
0
0
2.162162162
0
0
0
0
0
0
0.9459459459
3.175675676
0
0
0
0
0
0.6756756757
0
0
0
0
8.040540541
0
0
0
0
0.472972973
0
0
0
0
1.351351351
0
0
0
2.297297297
0
2.297297297
0.8108108108
1.554054054
0
0
0
0
0
0
0
0
0
0
0
0
0
