# Supplementary material for: Graphemic-phonetic diachronic linguistic invariance of the frequency and of the Index of Coincidence as cryptanalytic tools
Source: PLoS One. 2019 Mar 19;14(3):e0213710. doi: 10.1371/journal.pone.0213710 (PMC6424454; doi:10.1371/journal.pone.0213710)
Supplement: S1 File — (ZIP) [file pone.0213710.s001.zip › Languages/arabe/arabeP2_v2.txt]

121
133
170
92
68
141
1
99
57
123
68
141
106
97
141
152
57
141
97
1
106
99
141
169
106
111
141
77
97
123
68
166
92
123
1
111
57
77
16
133
99
106
106
162
68
166
141
68
106
168
1
68
166
123
16
106
111
106
121
99
86
57
68
106
1
106
86
57
141
1
99
123
92
90
106
111
141
99
121
1
169
97
1
162
170
106
86
152
1
152
106
68
170
1
99
57
123
121
78
92
1
99
162
170
99
106
1
169
106
111
1
68
170
106
78
106
1
99
168
92
111
92
97
169
111
121
99
141
1
97
78
78
1
86
106
141
1
152
106
1
99
121
99
57
97
169
111
121
99
141
1
133
141
78
121
92
86
106
169
92
90
133
57
1
99
133
170
57
169
111
1
99
90
57
106
111
97
141
106
106
1
57
92
111
106
111
133
68
166
106
106
111
86
152
106
68
170
141
170
123
106
99
152
99
1
1
99
86
152
16
99
106
141
123
121
68
106
168
1
168
99
16
141
170
102
152
99
1
169
123
121
141
99
77
97
123
1
99
57
1
111
152
1
99
168
99
106
78
97
92
78
141
111
97
123
90
57
1
57
168
68
106
1
140
86
68
141
57
86
168
99
92
97
168
68
152
99
1
99
68
106
168
152
1
99
133
121
106
152
169
147
57
141
1
99
152
68
166
68
157
141
170
92
168
57
123
86
152
68
170
111
92
106
147
99
1
99
57
86
1
123
168
99
16
157
68
92
97
152
1
99
168
111
106
111
168
106
133
123
16
141
170
92
78
106
111
169
86
152
16
78
169
123
121
111
92
152
1
99
90
57
92
168
141
123
68
170
1
102
77
1
141
57
1
99
169
99
106
92
1
99
1
169
106
92
78
92
1
99
86
152
16
1
99
168
77
123
92
106
168
77
123
141
106
111
92
169
99
92
97
152
99
152
169
111
133
170
78
141
99
106
141
99
106
168
68
141
97
90
1
99
68
166
99
1
133
123
92
57
106
133
141
141
123
168
111
1
99
152
140
1
141
152
99
1
68
1
169
92
57
106
111
90
133
106
106
90
68
170
141
111
92
1
99
111
133
170
90
99
97
111
99
133
141
169
133
106
168
86
169
111
1
99
106
90
57
168
111
1
99
168
77
1
99
78
92
133
170
106
106
169
111
16
1
141
86
106
141
111
133
170
92
90
1
99
140
92
57
78
92
168
77
99
152
1
99
140
92
57
169
57
168
68
78
92
111
133
170
90
168
111
1
99
141
86
106
78
169
111
169
106
1
123
141
92
57
1
99
133
152
169
106
1
169
141
168
162
170
141
106
111
68
166
86
99
86
1
57
111
77
92
123
1
99
140
92
57
152
1
99
86
123
106
152
99
1
169
168
68
141
106
111
1
99
78
168
99
1
99
68
166
106
92
99
121
123
16
68
170
92
78
169
99
106
57
123
169
133
92
84
92
123
106
90
141
140
106
99
152
97
111
141
169
168
99
106
169
111
92
106
1
169
152
121
123
86
97
141
106
141
133
123
1
57
68
1
99
92
106
111
86
57
1
99
97
141
106
106
111
99
92
57
123
68
68
166
106
1
90
106
111
84
152
1
92
141
86
1
97
106
1
92
123
68
68
166
106
1
90
1
99
157
92
99
57
1
102
68
166
106
78
99
1
141
123
106
57
1
99
106
168
1
133
170
92
97
133
123
140
86
152
141
86
1
169
111
1
99
141
170
168
1
106
92
121
152
92
140
86
152
86
1
99
111
86
106
152
1
99
111
78
133
97
1
99
141
170
78
99
169
111
141
86
106
99
86
140
57
168
99
16
90
57
1
99
123
68
170
1
168
152
169
111
141
78
141
170
106
86
92
111
78
141
170
106
78
1
133
170
123
78
86
152
1
86
1
152
90
1
77
123
169
111
141
152
99
68
166
86
169
111
1
99
86
152
16
106
1
141
152
99
16
92
133
170
106
169
152
68
166
133
170
106
152
123
1
168
86
1
152
86
92
78
92
1
99
169
168
106
1
99
133
1
169
106
86
152
169
111
86
92
1
133
141
90
99
141
1
99
106
123
168
16
78
99
1
141
133
106
97
106
90
133
111
141
99
77
86
102
106
123
169
121
1
141
99
86
106
111
90
92
147
99
106
92
68
123
169
111
1
99
133
106
78
16
1
99
68
133
106
152
1
157
140
1
99
68
133
1
169
133
106
111
68
166
152
168
152
106
111
140
57
168
78
123
57
106
157
106
133
170
86
140
123
106
111
1
99
141
157
106
152
1
133
141
78
123
84
1
99
68
106
168
106
111
168
92
111
121
68
1
106
141
99
169
141
106
111
1
99
106
90
1
123
106
152
1
99
162
106
90
106
92
141
1
99
111
68
106
152
157
1
99
78
1
99
111
78
133
152
1
99
140
92
141
170
1
111
152
1
168
133
170
86
106
1
152
169
111
86
106
1
106
90
68
170
1
97
1
99
111
133
170
90
78
1
141
86
106
152
99
1
141
141
170
168
106
111
86
106
1
157
133
170
106
1
152
99
1
90
97
106
1
78
169
111
141
141
168
123
78
97
92
68
1
99
157
133
170
106
152
1
99
90
97
106
169
133
141
84
78
123
1
102
86
106
111
121
152
99
57
99
1
168
106
102
121
68
111
133
57
141
57
86
111
133
99
1
99
77
92
168
121
106
169
106
123
141
97
1
99
157
92
123
99
97
111
106
1
1
169
141
106
123
141
57
86
152
106
1
1
133
141
121
106
141
78
106
1
121
152
99
16
99
97
1
133
141
121
106
152
99
1
141
162
152
68
141
121
57
99
1
99
106
152
141
111
1
78
99
86
152
99
106
169
133
170
99
133
152
16
78
123
68
170
152
99
106
1
133
170
106
162
170
99
106
141
133
111
86
106
111
169
90
92
1
1
99
162
170
99
1
106
169
99
16
169
111
1
140
141
97
141
121
68
106
1
86
1
99
68
170
123
106
111
152
123
106
152
140
68
106
111
133
84
57
169
90
140
1
169
86
152
141
170
152
16
141
90
141
1
99
90
68
166
1
123
141
97
140
90
1
106
141
123
78
1
99
169
68
106
152
123
1
152
68
141
86
1
99
68
166
57
1
99
1
99
140
106
106
111
77
86
57
168
111
111
78
133
86
78
169
123
1
86
1
169
92
106
1
140
106
106
152
169
97
68
141
162
86
68
86
78
92
86
1
68
170
123
152
123
141
86
169
111
1
99
68
170
123
152
123
141
99
1
141
168
68
152
168
99
16
1
99
168
133
170
106
152
97
92
78
141
68
168
152
169
99
16
1
99
68
111
92
1
68
170
123
152
123
86
106
111
99
152
99
1
86
99
106
141
157
123
68
166
1
99
68
111
92
1
106
111
1
99
168
68
106
106
90
106
68
133
92
68
1
99
97
152
111
92
111
152
1
99
147
121
99
92
111
152
1
99
78
123
92
121
92
111
106
111
168
123
57
152
106
111
168
68
166
106
111
57
92
111
1
1
99
169
106
123
1
99
111
1
86
92
78
99
1
169
90
68
169
57
123
78
92
121
152
102
1
106
111
86
152
99
1
111
168
106
86
152
1
99
90
57
92
57
1
99
77
92
141
123
68
166
16
140
78
1
168
141
86
99
97
99
86
152
99
106
111
1
99
169
86
152
1
99
106
121
141
90
106
68
168
1
169
99
16
1
102
86
78
1
99
106
133
141
106
133
97
152
111
57
86
106
133
141
106
133
97
152
111
57
90
57
99
84
92
123
106
111
78
133
170
106
78
1
121
1
99
111
57
92
92
111
78
92
157
99
121
152
78
92
68
166
99
121
152
99
106
92
68
1
111
152
86
78
92
168
99
106
152
99
1
97
123
106
152
97
99
86
106
106
111
123
133
152
99
1
102
86
106
99
141
106
133
84
123
78
1
106
111
1
99
57
90
123
169
152
123
140
78
1
106
111
1
99
68
92
106
152
152
1
121
78
152
111
99
68
92
86
168
111
68
90
68
86
106
106
111
111
121
141
170
141
1
99
168
99
106
169
152
106
111
140
97
99
141
1
99
90
97
106
78
86
152
1
99
77
92
141
106
106
168
111
1
86
152
133
170
152
123
141
86
147
106
1
133
170
141
170
78
1
86
90
57
92
57
1
57
1
123
92
1
99
111
133
106
106
111
162
86
168
111
140
123
92
97
78
92
106
90
1
133
111
86
78
68
166
152
86
123
1
99
90
133
111
78
92
86
84
92
123
106
111
121
133
106
68
168
106
1
1
68
168
141
86
1
99
111
133
170
1
123
16
78
92
111
57
92
86
106
152
1
90
97
106
57
106
1
140
169
141
106
68
90
1
78
92
86
152
1
90
141
97
106
152
1
111
133
57
169
99
16
77
1
141
86
106
1
140
169
141
106
111
140
123
78
152
1
111
133
57
169
99
16
121
68
123
86
106
1
140
169
141
106
111
168
162
170
106
78
169
111
78
68
170
99
123
133
152
99
1
102
86
99
92
133
99
86
90
68
78
92
168
123
57
168
111
86
111
1
141
170
121
57
78
106
99
152
111
1
133
57
141
121
68
123
86
169
92
1
141
86
168
162
170
106
1
169
90
92
1
1
133
106
86
90
92
111
92
68
168
16
68
1
123
133
1
99
123
106
106
99
106
92
106
141
90
111
1
57
106
1
141
168
92
1
1
99
168
121
152
99
57
86
90
123
133
170
1
168
99
92
111
1
78
99
106
111
123
141
57
152
99
106
111
86
106
169
168
92
1
1
99
152
123
16
78
86
106
106
168
111
1
86
78
99
92
133
92
123
16
78
92
1
99
121
123
57
152
1
99
57
168
68
78
92
86
84
92
123
106
111
78
90
106
97
1
99
140
106
133
141
162
170
86
123
102
168
92
111
92
111
106
111
57
168
68
133
170
84
92
123
86
152
141
97
99
1
99
141
170
123
78
106
111
169
106
106
152
97
92
78
92
68
123
97
78
92
1
99
68
111
92
1
90
121
92
121
141
86
121
152
106
111
92
1
106
141
133
99
152
1
168
111
86
57
1
99
90
99
106
78
106
57
99
84
1
99
168
99
106
78
92
86
169
111
86
57
140
123
152
169
111
86
157
92
123
157
99
121
1
102
86
97
99
86
106
152
97
99
169
92
169
141
16
1
99
123
133
99
1
99
97
123
1
106
57
86
1
78
169
111
106
1
1
141
133
170
99
141
106
111
111
152
123
86
57
86
106
78
169
111
86
140
106
133
78
68
170
99
86
106
97
152
1
97
57
86
1
92
162
170
86
123
111
169
111
152
1
123
86
1
102
111
1
133
78
92
1
99
162
170
99
106
169
97
123
106
57
157
99
121
111
57
92
162
1
111
86
68
166
99
121
57
1
99
90
133
111
106
140
141
106
99
57
1
99
57
140
123
106
141
133
106
97
1
99
162
86
123
78
92
141
123
78
152
1
99
57
68
123
78
92
140
123
78
152
1
99
57
90
123
78
92
97
123
106
152
1
99
68
86
123
78
92
86
106
106
97
1
111
86
152
86
152
78
123
68
106
111
68
166
99
1
99
141
86
78
92
168
133
97
123
90
92
111
141
99
121
1
86
152
78
92
90
140
106
97
169
111
106
1
1
102
169
99
169
1
99
106
97
111
152
111
78
16
133
170
68
78
106
111
106
168
68
111
92
106
111
141
170
121
106
111
86
152
106
57
141
133
106
99
1
141
170
92
57
92
168
68
99
141
123
57
1
68
170
106
169
168
162
170
106
86
141
170
152
57
16
99
106
111
141
140
121
106
111
86
152
106
99
141
147
106
168
99
92
86
152
133
99
106
169
57
1
111
106
152
99
68
86
168
111
141
170
92
57
168
111
133
170
123
86
92
1
141
170
92
57
106
57
141
68
1
106
111
86
152
106
157
141
141
106
92
152
106
141
78
123
133
78
92
86
1
99
78
123
133
169
111
86
106
121
68
1
111
77
123
152
1
57
90
99
152
99
1
99
57
152
133
152
1
99
111
121
106
152
57
1
141
169
92
152
1
111
97
133
123
16
152
86
152
106
111
133
170
68
168
97
140
106
99
169
133
170
90
1
57
97
133
123
16
84
92
123
106
99
141
169
106
152
1
99
111
1
123
157
1
106
68
86
1
99
169
111
78
1
133
106
111
169
133
78
168
99
92
86
152
1
99
111
86
123
133
1
86
92
1
99
168
92
111
106
111
133
68
106
152
133
1
169
133
1
152
141
169
111
84
1
68
170
141
57
90
92
123
141
86
1
152
123
68
152
1
123
68
86
1
57
1
99
84
92
162
170
90
92
111
162
170
106
92
97
169
111
57
1
99
111
1
123
106
1
57
1
99
106
1
169
106
111
57
102
90
162
111
1
152
57
1
99
106
1
169
106
1
57
1
99
111
1
123
106
111
68
170
123
106
152
1
99
68
166
111
141
86
141
78
152
1
99
169
111
152
1
123
133
1
141
170
168
86
152
1
99
90
121
92
162
170
86
123
106
111
106
168
111
92
152
106
111
97
99
106
168
106
152
1
152
133
170
106
152
1
78
169
168
99
1
111
1
99
57
140
1
169
123
99
106
141
133
106
168
152
57
1
123
121
86
1
99
169
111
77
1
123
99
106
141
140
106
106
111
57
168
68
106
1
169
157
57
123
1
99
169
121
152
1
106
97
1
86
111
86
106
57
169
111
68
92
111
86
106
1
99
106
168
152
68
166
99
106
92
121
106
152
57
168
68
106
1
168
1
92
111
152
1
78
92
1
99
169
78
121
106
111
140
86
57
106
111
121
68
170
86
152
78
121
106
1
78
92
1
99
169
123
68
170
106
111
133
170
111
106
90
141
16
84
68
1
168
111
141
170
123
92
121
1
99
152
90
92
106
111
86
162
106
106
111
1
99
140
92
1
141
170
92
111
92
121
78
152
169
147
123
106
111
86
162
106
97
169
111
86
106
86
123
57
1
169
57
141
170
1
99
169
57
123
86
86
169
152
168
133
97
123
57
1
99
90
133
170
16
106
111
123
1
90
141
92
86
123
106
92
111
57
77
1
57
86
57
168
68
141
133
57
92
90
57
57
141
170
111
86
106
1
111
57
77
1
99
106
133
57
90
106
111
169
90
140
1
169
106
99
141
121
106
152
133
99
106
68
166
1
169
141
99
68
168
152
141
86
1
99
169
140
68
166
1
123
133
1
68
166
68
86
141
106
140
16
169
99
92
86
168
99
16
133
1
121
57
99
1
121
68
106
97
169
111
106
1
133
141
170
123
141
133
141
170
123
1
99
106
1
97
141
57
141
78
123
152
168
86
1
106
111
57
68
92
168
1
99
157
141
170
78
92
1
102
121
106
106
147
99
1
99
84
106
1
106
141
169
111
16
133
1
123
133
1
169
123
86
141
121
92
86
90
123
152
141
170
92
133
102
86
68
166
92
123
90
106
16
169
121
133
106
141
57
1
99
121
106
123
1
99
106
111
140
121
169
111
99
86
106
111
121
99
57
86
111
133
57
86
106
57
123
152
123
141
1
99
121
133
106
152
106
1
90
152
16
1
99
84
1
123
106
111
157
92
123
152
106
111
97
123
106
152
97
99
141
170
123
78
106
111
1
99
97
78
1
123
168
111
86
168
16
78
1
99
133
170
68
121
78
92
1
99
84
1
123
152
1
99
133
170
68
92
121
99
106
68
166
123
106
1
152
86
106
92
121
152
99
152
111
106
1
57
1
99
84
1
123
106
111
169
123
106
162
170
111
152
1
1
99
90
106
1
106
152
162
170
111
152
1
1
99
168
111
97
57
152
141
168
99
16
157
92
123
1
99
57
123
92
141
99
106
141
111
133
68
166
152
99
106
141
90
106
152
121
1
92
86
1
102
86
169
84
111
141
168
111
106
68
170
1
168
78
86
106
111
1
99
68
123
152
168
152
168
111
168
1
99
106
111
1
99
169
141
170
106
106
1
133
1
106
111
16
1
99
68
86
123
68
170
92
106
1
152
1
133
141
68
166
123
141
57
86
169
99
1
152
111
99
141
68
166
152
1
123
1
106
111
86
99
106
92
68
170
106
152
99
1
1
99
141
106
133
141
84
111
16
1
99
68
1
123
92
111
106
111
92
68
86
169
99
1
1
133
141
99
106
141
1
99
111
68
16
106
111
157
92
123
106
133
141
99
106
99
1
141
111
97
123
1
99
152
90
68
166
106
111
123
169
92
1
86
169
111
99
86
121
99
57
1
169
77
1
111
1
106
141
1
99
168
92
111
1
111
99
106
68
166
111
106
152
77
1
97
90
92
111
57
99
152
84
106
111
111
57
152
141
86
78
99
92
133
92
111
97
123
78
92
86
90
1
99
106
90
141
99
106
141
57
1
123
97
1
102
86
106
1
152
90
92
57
106
97
141
133
57
152
99
1
111
57
92
168
99
16
84
92
57
57
106
141
86
106
97
106
169
57
123
169
141
152
133
170
57
1
57
1
102
106
133
123
1
90
141
86
152
169
141
170
99
121
141
169
123
57
1
106
111
123
57
121
141
1
102
106
106
152
169
90
92
141
1
99
133
111
86
1
99
140
86
57
1
169
68
168
152
141
86
90
141
16
90
97
141
84
123
86
78
92
1
99
169
168
133
170
123
1
99
68
86
106
57
168
1
123
68
170
68
166
1
68
169
152
157
99
141
1
99
57
141
170
1
90
57
86
1
133
92
57
106
111
1
99
92
106
169
152
133
92
99
106
111
1
99
168
123
106
68
168
111
92
152
152
133
170
78
68
166
169
92
1
141
99
86
162
170
86
123
141
162
170
86
152
123
111
1
123
1
99
121
123
16
99
92
99
1
168
99
16
168
99
106
78
1
99
68
123
92
162
68
1
68
90
133
111
1
152
86
152
106
111
141
162
170
106
152
99
92
133
92
111
121
133
170
121
68
123
1
84
92
123
106
111
141
162
170
106
78
106
1
141
141
170
1
152
99
169
106
1
99
1
99
106
68
92
90
169
99
16
106
1
78
92
86
106
111
97
123
106
1
99
169
157
99
1
121
152
1
99
140
92
106
169
92
1
141
90
121
106
111
1
99
123
90
106
111
106
90
68
147
86
121
68
92
106
86
133
170
78
86
1
99
106
152
133
170
152
78
57
1
99
121
68
106
99
106
141
121
141
123
111
57
162
106
1
111
152
86
92
141
157
57
123
111
1
168
111
1
99
106
168
1
68
152
168
111
168
1
68
152
168
111
1
123
106
68
1
106
141
99
68
92
111
1
78
78
1
121
141
97
99
106
168
68
166
162
86
106
111
1
99
111
57
92
92
111
169
77
68
166
1
169
141
152
99
106
141
68
106
106
90
97
106
1
141
78
106
1
141
57
121
92
111
106
111
140
57
86
99
77
16
140
121
1
121
152
106
1
141
57
84
92
111
106
111
90
97
106
106
1
90
152
123
57
141
121
141
170
169
99
1
168
1
68
106
111
90
123
57
169
168
68
16
1
99
169
168
1
68
92
169
99
92
86
1
106
99
121
68
166
1
99
133
99
106
123
68
141
57
99
1
84
141
86
1
68
168
152
16
106
168
1
123
68
170
86
1
123
68
1
99
84
92
152
123
92
68
1
99
68
166
1
111
92
168
111
1
99
90
123
106
99
86
1
106
168
1
111
97
106
152
68
166
1
99
57
90
123
78
92
106
68
68
152
78
152
121
68
166
152
86
123
86
78
92
1
99
90
133
111
152
1
99
121
92
106
78
106
1
141
168
68
152
99
1
141
90
133
170
16
168
68
166
1
169
57
86
1
152
99
1
141
133
1
106
168
99
16
1
99
169
97
147
1
123
57
1
99
133
169
106
121
123
141
57
86
1
168
92
111
121
1
123
92
86
1
78
121
99
141
99
86
99
121
68
162
170
78
123
141
57
90
57
99
1
102
86
78
1
168
141
133
170
106
169
111
141
141
99
86
1
157
92
78
86
106
111
90
123
111
1
123
99
162
170
16
169
141
170
78
1
141
90
123
99
162
170
16
106
111
152
123
68
86
1
1
99
140
57
106
97
169
111
86
1
1
99
90
152
68
170
141
57
92
68
170
1
99
152
68
166
152
86
57
86
106
111
1
99
168
133
170
1
141
152
121
68
68
166
1
169
152
86
97
1
99
90
106
106
152
97
1
99
133
170
123
1
141
170
152
97
1
99
106
92
162
1
111
106
168
68
99
86
78
1
99
121
133
141
170
106
111
84
92
123
86
1
78
92
1
99
111
1
133
99
106
92
121
106
99
1
141
168
68
166
57
111
99
90
133
152
68
123
1
90
92
111
97
123
86
1
141
68
166
1
86
99
1
152
86
152
168
92
111
1
99
90
1
77
121
1
99
78
86
106
121
68
141
111
97
123
1
99
168
92
111
68
170
152
169
1
99
140
106
133
106
111
123
106
68
152
92
111
97
123
1
99
78
106
141
170
168
106
1
99
106
1
169
106
111
133
121
106
168
99
92
86
152
133
99
106
92
1
157
92
123
106
111
92
106
106
1
99
168
1
78
152
111
133
1
90
141
86
133
168
92
1
152
78
152
121
106
141
152
111
1
99
169
92
111
121
1
99
123
133
106
152
106
111
86
152
1
99
169
92
86
1
99
97
57
123
16
99
106
168
141
57
123
152
106
111
86
152
1
99
111
168
106
86
1
99
168
162
170
106
16
99
106
84
141
111
106
133
123
92
141
106
111
90
123
106
99
92
99
1
169
99
16
90
123
106
97
106
1
133
123
16
1
99
57
68
123
78
92
68
1
68
166
106
111
1
99
162
170
99
106
152
57
141
141
123
121
16
169
99
16
169
111
111
99
141
106
111
162
99
86
106
111
121
1
57
121
152
133
92
111
99
106
141
68
123
97
152
99
106
141
123
106
152
121
68
106
141
97
68
166
106
92
168
1
99
169
111
57
92
1
169
57
86
1
152
1
99
123
133
99
141
121
68
92
106
106
157
68
152
106
168
99
16
157
68
106
152
169
111
141
141
157
141
123
121
1
99
133
57
168
1
99
141
170
57
1
121
57
86
106
78
92
106
152
97
57
97
111
141
78
92
86
133
170
1
90
57
1
99
168
99
106
90
141
16
169
77
1
99
106
141
68
168
140
169
152
1
99
106
133
141
57
121
106
111
1
99
68
111
152
152
99
1
106
123
121
92
99
106
133
141
111
106
157
78
68
170
141
97
99
106
121
1
106
57
1
99
169
68
170
1
78
141
169
77
111
152
68
92
141
57
1
99
123
78
168
106
147
99
1
99
106
78
123
68
1
99
168
99
106
97
92
106
1
141
78
152
162
57
152
133
170
99
169
92
106
133
141
141
123
168
111
1
99
168
92
152
111
152
133
123
169
92
106
97
141
141
106
78
90
162
141
97
99
78
157
1
123
84
92
123
106
140
141
123
97
152
68
166
162
141
97
99
106
121
1
106
84
92
123
106
162
68
90
106
152
68
166
99
106
121
68
1
123
106
1
152
99
92
141
106
111
123
141
57
152
168
162
169
68
123
1
97
106
1
169
152
99
92
141
106
111
111
168
106
57
140
123
16
99
111
1
106
168
140
123
1
99
169
133
99
1
106
169
111
99
111
1
106
111
1
99
168
111
1
92
141
123
97
111
1
84
92
123
106
111
86
68
106
99
106
1
68
168
1
1
102
86
68
1
168
92
111
1
99
141
170
1
168
141
86
57
169
97
123
106
1
99
123
133
99
97
111
1
169
97
123
106
1
99
169
106
106
1
102
86
168
99
92
86
152
133
99
106
123
1
168
141
121
99
152
57
1
99
168
68
1
169
111
57
1
169
57
168
147
141
86
97
111
57
169
86
169
68
166
78
99
141
84
78
99
1
106
111
1
99
84
111
106
106
1
162
1
99
92
99
121
1
86
106
78
92
97
99
106
168
141
123
97
90
141
16
90
97
152
1
57
1
99
121
111
1
99
90
106
1
168
99
16
152
68
170
106
152
68
152
1
1
99
78
123
1
123
78
97
1
68
152
1
68
166
84
57
141
170
152
111
57
86
169
140
99
1
169
140
1
99
141
106
168
1
99
168
121
57
1
111
152
1
99
123
157
106
141
106
68
170
92
1
102
92
1
99
92
152
99
1
92
68
123
152
111
168
68
141
86
1
106
1
99
106
141
97
111
106
111
99
92
1
99
92
1
99
169
140
86
123
1
99
90
123
106
97
169
111
106
1
1
99
68
92
111
68
170
92
78
90
99
133
1
90
141
86
106
57
97
99
121
123
106
169
99
16
99
90
106
1
99
168
68
1
121
123
106
68
166
68
166
123
57
90
123
157
106
92
133
78
152
121
133
1
57
90
86
92
123
106
16
57
106
152
68
166
106
111
1
99
169
57
141
170
1
99
106
99
141
141
170
106
106
111
97
99
106
111
141
68
57
102
86
106
90
141
133
57
92
133
141
170
152
57
106
133
141
169
133
170
102
99
97
78
123
106
133
170
141
170
99
106
90
141
16
84
68
141
106
99
86
1
99
169
133
99
1
106
152
86
92
57
86
106
106
111
57
168
68
84
123
57
141
86
1
106
152
133
170
152
99
86
1
99
123
90
106
106
97
78
152
99
86
169
57
68
1
106
111
86
106
57
157
92
123
169
57
152
157
92
123
57
168
99
78
99
106
141
92
141
106
152
99
106
141
92
106
86
106
1
99
68
166
57
1
99
78
133
99
168
111
86
106
106
133
170
1
68
106
86
106
106
1
77
1
123
169
16
106
111
86
106
78
92
97
99
106
133
170
141
170
68
106
152
133
99
90
111
92
111
1
152
133
99
57
68
123
1
152
133
99
1
90
68
1
78
133
170
152
99
90
141
78
99
86
106
169
68
86
16
106
111
1
99
152
157
106
1
99
106
133
170
68
123
92
1
99
57
92
68
170
90
106
123
1
57
168
68
106
1
152
123
68
141
106
111
1
99
168
68
1
97
99
106
133
152
68
106
111
1
102
106
106
152
1
99
97
1
141
57
92
111
57
133
106
123
1
99
157
141
170
106
1
141
123
97
141
169
121
99
1
106
86
106
90
123
78
68
166
133
106
84
92
123
106
111
168
68
166
106
140
1
97
92
1
99
133
99
1
90
99
86
106
133
92
106
1
141
106
92
162
86
106
152
1
99
152
123
68
92
106
141
1
162
57
1
99
133
92
106
1
168
111
1
99
133
99
106
141
86
68
16
169
99
92
97
123
92
1
90
1
99
111
133
170
123
111
140
123
86
106
78
141
90
133
57
1
99
162
86
123
78
92
1
99
169
97
106
1
106
97
99
97
106
16
97
169
111
86
106
78
92
162
170
86
152
123
1
99
157
92
99
111
57
141
123
57
1
106
111
140
68
141
1
99
90
162
106
99
1
106
111
140
68
141
1
99
90
162
106
141
170
1
123
141
121
99
152
57
1
99
168
68
1
106
111
57
169
133
86
106
78
123
121
1
78
106
1
141
78
123
121
57
92
111
1
99
57
86
106
152
169
99
57
86
106
152
106
111
141
97
111
57
123
133
152
99
1
102
86
111
133
170
123
141
86
169
111
141
99
121
86
1
99
169
133
68
78
16
169
68
166
1
106
86
1
141
68
166
106
152
99
111
141
123
16
106
111
152
99
92
84
92
123
106
111
141
133
170
123
57
86
152
99
1
106
111
168
68
152
84
92
123
106
111
121
133
170
106
169
90
99
169
106
141
86
78
92
90
123
162
106
99
141
86
97
1
102
92
147
90
99
106
168
1
99
169
140
57
1
99
78
92
169
68
166
106
97
106
68
166
68
99
141
97
99
106
1
141
1
102
86
106
111
68
166
68
99
78
92
86
152
97
106
157
133
170
106
1
99
57
123
86
1
111
106
111
157
133
170
106
97
78
1
97
57
1
99
168
99
106
78
92
1
99
1
106
92
106
168
68
166
162
86
78
92
1
99
68
166
1
86
99
92
141
152
1
99
141
169
68
92
57
78
92
1
99
92
141
106
1
102
86
168
99
92
86
152
133
99
106
157
68
106
141
86
57
106
68
92
90
1
133
141
121
92
99
57
86
77
111
152
57
168
106
123
106
68
170
16
78
92
1
99
140
168
123
152
1
99
157
68
106
169
77
121
99
68
1
111
68
166
106
1
141
157
140
92
168
152
1
121
57
86
97
169
111
111
92
57
86
106
1
86
68
92
106
111
1
99
111
168
106
169
141
170
168
141
84
92
1
99
133
170
57
1
78
92
1
99
90
1
99
141
92
111
152
106
1
90
133
170
99
141
169
99
1
168
99
16
1
99
169
147
1
106
152
1
99
111
68
106
78
92
1
157
133
1
123
86
111
78
133
78
92
141
68
166
1
123
141
86
1
99
106
141
140
141
123
1
99
68
92
111
57
1
99
68
111
92
1
152
99
106
141
133
106
152
106
111
92
57
168
169
68
166
99
1
106
111
86
57
168
1
68
166
99
86
68
166
57
111
99
86
1
99
84
57
111
78
92
57
92
168
152
78
92
133
99
106
169
111
169
141
77
111
57
1
78
106
1
168
86
68
92
57
106
111
141
121
68
170
106
111
1
99
111
57
92
152
99
1
90
57
99
92
57
106
111
133
170
123
106
78
169
111
99
92
77
106
86
106
111
86
57
141
133
106
92
141
92
106
90
106
68
1
152
86
152
169
152
78
16
1
99
157
99
121
57
1
99
77
106
106
169
111
99
106
92
97
111
78
92
106
168
1
68
92
169
157
77
1
57
92
68
16
78
68
170
99
1
152
169
99
1
78
121
99
92
1
162
99
86
1
99
121
68
106
90
1
140
1
86
169
111
92
90
123
106
1
99
123
1
68
166
92
106
97
1
123
106
86
169
152
92
123
68
166
168
1
99
68
166
1
123
106
111
86
84
92
123
106
90
141
123
106
152
106
111
77
169
99
162
106
141
169
78
97
1
123
92
106
68
1
169
90
86
152
68
166
68
141
86
99
157
99
1
133
170
92
157
92
123
106
99
141
162
106
152
99
111
92
78
152
141
1
99
84
111
16
106
111
86
92
68
1
141
123
57
141
169
111
1
99
90
92
1
92
111
57
141
1
99
169
162
86
1
123
78
92
1
99
169
97
106
152
99
106
169
123
68
162
86
123
86
1
99
68
111
92
1
1
99
141
92
1
121
141
141
170
78
141
92
68
1
162
86
92
123
57
106
1
169
147
111
16
168
99
16
86
123
106
1
99
90
1
68
166
1
141
92
1
169
97
123
106
1
99
157
99
121
106
1
99
92
106
111
169
99
152
77
57
86
133
152
1
97
168
111
68
90
99
152
99
1
99
90
1
68
147
1
99
168
106
106
152
99
111
92
68
170
92
121
123
133
152
99
1
102
86
68
166
1
86
97
57
92
169
77
1
1
99
97
123
92
106
141
68
166
99
16
57
1
133
106
106
111
141
121
106
78
169
111
106
111
68
166
152
68
97
1
99
68
111
92
1
152
68
170
123
141
86
1
152
106
111
168
99
152
106
97
168
99
106
1
102
152
90
152
1
99
121
99
106
92
1
111
78
133
99
1
141
121
111
141
170
92
106
111
162
99
86
168
162
170
106
141
169
111
1
99
97
57
1
169
123
78
92
1
99
84
78
123
1
111
97
1
102
106
106
99
168
99
123
90
106
86
123
57
92
90
92
111
92
121
133
106
86
1
141
169
141
92
168
99
16
90
133
57
1
99
168
133
170
92
1
111
78
92
1
99
121
133
106
92
1
123
57
152
1
68
166
168
99
123
68
166
1
169
92
84
92
123
106
111
168
97
133
99
68
92
97
152
1
68
166
168
99
90
133
1
57
92
84
92
123
106
111
157
123
106
152
1
99
141
170
78
57
168
57
68
97
78
92
1
99
68
1
123
92
111
169
111
99
86
133
170
57
123
1
106
141
16
141
68
168
86
1
99
169
86
152
1
99
92
111
86
162
106
152
1
169
77
111
99
133
90
57
133
170
99
1
86
106
111
97
68
1
169
106
86
168
99
16
1
99
111
57
92
57
106
111
86
99
152
106
111
133
68
166
106
106
1
123
111
90
141
168
77
57
1
141
1
99
57
1
111
123
92
90
133
170
57
1
152
169
141
170
123
57
1
99
168
92
133
90
1
68
92
1
99
168
92
133
57
1
99
111
84
106
147
106
1
99
123
68
170
1
168
111
169
57
92
57
97
123
152
168
111
168
106
123
152
168
111
168
99
92
152
168
111
168
147
106
1
111
77
92
1
99
97
123
106
152
1
99
169
99
152
1
99
133
170
90
57
147
106
1
99
141
1
57
168
92
111
78
86
106
169
86
99
1
99
141
121
16
152
1
99
111
121
1
152
1
99
90
99
106
152
1
99
97
123
106
92
1
123
57
57
1
99
106
133
170
141
170
78
16
57
99
84
106
121
1
133
170
68
111
1
152
1
84
78
123
99
111
1
106
1
106
68
170
16
92
1
152
1
133
168
1
99
97
123
106
152
1
84
78
123
169
99
86
16
99
97
99
1
99
106
133
99
106
92
111
57
106
1
92
141
99
152
86
78
16
1
99
106
133
68
166
68
1
99
169
121
133
170
16
152
78
16
1
99
90
123
106
152
57
68
166
1
86
106
111
57
92
141
86
78
16
141
170
92
57
141
90
123
106
152
169
133
106
86
121
133
106
106
111
169
168
162
170
106
1
99
121
133
106
152
86
77
86
57
123
68
86
1
99
106
157
141
1
123
121
68
68
166
141
106
141
152
1
99
90
106
68
102
86
78
92
57
68
1
152
78
16
157
141
106
169
57
92
1
141
86
1
121
68
169
141
141
133
141
92
111
106
168
106
1
169
86
78
123
68
166
57
86
1
97
123
57
111
1
92
1
152
1
133
168
1
99
97
123
106
