# Supplementary material for: Graphemic-phonetic diachronic linguistic invariance of the frequency and of the Index of Coincidence as cryptanalytic tools
Source: PLoS One. 2019 Mar 19;14(3):e0213710. doi: 10.1371/journal.pone.0213710 (PMC6424454; doi:10.1371/journal.pone.0213710)
Supplement: S1 File — (ZIP) [file pone.0213710.s001.zip › Languages/arabe/arabeP2_v2Porcentaje_Sept2015.txt]

11.81028724
0
0
0
0
0
0
0
0
0
0
0
0
0
0
1.309285237
0
0
0
0
0
0
0
0
0
0
0
0
0
0
0
0
0
0
0
0
0
0
0
0
0
0
0
0
0
0
0
0
0
0
0
0
0
0
0
0
3.941215765
0
0
0
0
0
0
0
0
0
0
4.502338009
0
0
0
0
0
0
0
0
0.547762191
2.845691383
0
0
0
0
0
0.6947227789
0
4.555778223
0
0
0
2.204408818
0
5.39746159
0
0
0
0
2.191048764
0
9.512358049
0
0
0.4809619238
0
0
0
10.16700067
0
0
0
0
6.25250501
0
0
0
0
0
0
0
0
0
2.044088176
0
4.716098864
0
0
0
0
0
0
0
0
0
3.366733467
0
0
0
0
0
0
0.8817635271
5.410821643
0
0
0
0
0
0.2538410154
0
0
0
0
4.96993988
0
0
0
0
0.7080828323
0
0
0
0
0.8550434202
0
0
0
1.175684703
0
3.099532398
3.460253841
2.645290581
0
0
0
0
0
0
0
0
0
0
0
0
0
