# Supplementary material for: Graphemic-phonetic diachronic linguistic invariance of the frequency and of the Index of Coincidence as cryptanalytic tools
Source: PLoS One. 2019 Mar 19;14(3):e0213710. doi: 10.1371/journal.pone.0213710 (PMC6424454; doi:10.1371/journal.pone.0213710)
Supplement: S1 File — (ZIP) [file pone.0213710.s001.zip › Languages/arabe/arabeP3_v2.txt]

78
16
106
111
68
92
99
111
162
170
92
78
147
106
92
141
121
152
106
121
147
169
106
1
99
133
170
78
152
78
97
141
57
1
152
92
133
141
121
57
99
1
99
106
140
123
121
152
92
169
157
68
1
99
121
141
170
57
141
78
16
92
68
86
152
92
121
102
168
99
92
86
1
106
1
99
57
141
86
168
92
133
16
1
99
106
133
168
77
99
92
99
141
1
157
77
141
86
1
99
92
86
152
68
78
1
141
86
1
157
77
1
99
84
106
162
57
92
68
86
1
1
99
106
57
1
123
97
141
152
99
78
168
168
92
111
92
86
1
99
16
1
99
133
106
1
169
1
99
16
1
99
121
1
68
123
168
99
16
97
99
140
111
57
168
68
1
99
141
106
86
92
68
1
99
152
1
68
166
57
99
106
133
123
168
1
152
1
106
90
1
168
106
1
99
168
152
1
123
141
92
16
97
133
123
141
97
133
123
111
141
152
121
1
102
86
106
141
111
152
1
68
77
1
68
166
133
133
152
90
133
92
141
106
102
121
111
133
86
77
1
102
97
99
1
106
133
68
166
68
57
77
1
141
86
169
141
97
1
99
111
141
170
92
123
121
106
168
121
121
1
168
111
68
169
1
111
86
68
166
133
68
168
92
133
152
99
16
168
92
133
16
90
1
140
1
86
152
1
57
123
123
1
102
152
92
121
152
99
1
86
84
141
123
133
78
16
133
57
57
86
106
84
1
141
170
1
102
77
141
170
92
123
121
90
1
140
1
1
111
106
141
168
92
133
16
102
86
1
99
133
106
152
1
141
152
1
99
1
123
68
170
1
111
111
16
1
99
77
133
121
68
166
111
111
68
57
141
78
16
57
141
170
16
106
133
99
106
1
111
133
92
1
57
16
1
99
77
1
99
106
152
99
152
68
121
57
99
1
99
168
152
1
99
106
141
99
92
1
1
111
92
133
1
68
166
1
97
133
99
16
141
157
77
133
170
111
1
133
1
92
68
16
1
99
140
92
1
141
170
92
111
1
111
86
141
1
99
77
16
68
166
1
99
133
1
99
16
97
57
140
16
1
57
92
97
111
78
16
1
99
133
106
1
111
133
111
68
170
99
16
141
84
84
123
99
16
152
169
141
111
111
97
111
1
99
141
16
68
170
133
141
92
1
57
68
106
97
111
97
77
1
152
97
77
1
92
121
106
169
121
133
92
133
147
106
92
162
170
99
169
162
111
99
106
111
147
1
99
111
78
141
170
92
141
99
133
170
78
152
78
1
99
168
1
123
92
121
92
121
92
169
68
166
106
92
168
86
106
99
92
1
133
1
68
166
68
152
123
16
147
106
99
168
68
111
92
97
92
1
157
77
97
1
133
1
99
121
106
123
152
111
121
152
102
92
106
1
99
121
133
92
133
169
99
92
111
1
1
99
106
133
147
123
121
57
99
106
152
141
86
1
157
77
97
1
133
57
1
99
140
123
1
57
152
1
68
141
170
1
16
102
92
152
141
111
92
152
16
152
121
1
102
106
1
140
123
57
152
1
86
77
1
68
106
16
147
106
92
133
68
166
68
1
99
121
133
92
133
99
1
97
1
133
152
92
123
99
169
1
99
111
133
170
1
123
16
78
92
133
86
68
86
16
99
86
147
106
92
1
97
99
1
99
121
141
170
92
168
152
92
140
152
57
111
97
111
86
1
1
162
170
106
123
152
92
121
152
57
168
68
162
92
111
106
1
141
92
111
111
123
133
1
99
111
57
106
168
92
99
147
106
92
168
141
170
16
1
99
141
168
1
152
92
111
111
111
111
57
123
123
106
16
162
92
77
133
170
99
152
141
169
106
152
141
106
92
1
141
86
106
111
111
168
152
77
57
1
102
86
133
1
169
78
77
99
111
16
86
1
99
121
1
168
68
1
99
92
92
1
133
86
86
141
152
86
92
1
68
170
99
68
170
1
99
77
111
152
57
102
121
141
92
133
152
133
111
141
77
99
97
1
168
99
106
152
1
111
141
97
106
1
92
1
1
68
166
111
1
1
1
99
168
99
57
106
106
1
92
86
1
99
111
68
68
166
152
99
97
111
68
166
152
106
111
86
1
168
92
133
16
121
92
169
111
1
99
86
99
86
106
68
166
133
68
168
92
133
16
97
99
16
141
170
152
99
86
168
140
123
141
1
140
106
1
123
86
162
170
152
168
123
68
170
86
133
170
123
92
57
111
16
152
141
106
141
68
140
57
169
152
1
99
111
141
170
92
123
141
1
99
141
16
92
121
123
169
168
99
92
86
1
1
99
121
111
57
106
1
111
141
123
1
123
16
141
111
152
16
147
111
92
141
1
140
106
1
123
106
57
78
92
97
152
16
68
166
133
68
141
170
152
99
86
168
140
123
141
1
168
106
1
123
152
168
123
111
57
111
140
106
123
1
16
152
141
106
121
157
140
123
169
111
16
106
141
141
170
152
99
86
99
141
16
140
92
123
86
77
1
133
1
99
78
16
102
168
121
99
133
99
92
106
152
86
106
111
90
57
57
152
152
86
106
111
168
99
92
86
86
77
1
57
1
99
1
140
57
86
141
99
106
141
168
16
121
68
123
102
68
111
92
1
152
1
169
1
111
133
1
152
16
92
92
121
92
106
1
1
97
57
123
1
99
1
57
123
1
68
166
152
1
99
106
57
1
111
16
1
99
168
1
99
92
141
1
111
1
121
1
57
99
57
77
99
141
86
152
86
92
1
97
57
123
133
123
86
1
152
1
162
92
68
133
170
1
99
78
106
162
121
78
92
121
1
102
86
106
111
111
1
1
99
77
133
77
1
111
1
141
168
123
68
170
86
1
169
68
166
152
68
123
152
1
111
111
111
106
141
168
141
121
86
152
16
68
166
152
86
123
168
92
133
16
152
106
99
111
123
111
106
168
86
92
106
92
111
111
16
141
1
97
111
1
1
99
111
78
141
170
92
152
86
77
1
133
1
99
78
16
1
99
168
121
99
147
106
99
16
168
92
133
16
1
68
166
141
106
168
141
106
168
99
16
1
111
106
133
170
168
68
1
99
16
1
99
133
106
1
168
152
86
106
68
166
1
1
133
78
92
86
1
1
99
16
141
57
168
141
86
1
102
86
141
168
1
99
16
168
16
141
152
1
147
106
111
106
16
1
99
77
16
1
111
162
99
106
106
68
166
133
68
1
99
16
141
99
111
141
1
169
111
141
170
92
123
141
147
106
1
169
1
168
92
133
16
86
152
123
68
166
99
152
1
90
68
152
1
111
141
106
141
168
140
121
78
16
99
92
99
68
166
111
1
133
1
68
166
162
1
169
1
99
157
141
170
92
123
141
68
166
106
92
168
68
166
133
68
168
92
133
16
152
99
152
1
111
121
133
106
141
168
99
16
106
141
121
1
99
78
68
166
152
111
169
97
168
106
99
16
92
99
16
90
169
121
1
99
78
168
92
133
16
92
169
92
168
1
168
78
168
68
68
1
169
84
141
170
1
92
123
152
141
168
68
1
1
97
111
1
92
133
168
111
68
97
106
78
92
133
170
92
123
168
92
133
16
1
168
68
1
68
99
1
141
97
1
68
141
141
111
1
68
16
152
97
99
106
1
1
141
16
1
99
16
86
77
1
152
1
168
141
121
68
78
121
68
68
166
168
1
1
111
141
86
106
157
133
152
141
111
141
102
168
1
99
106
133
152
106
133
84
123
169
102
169
99
57
1
123
1
92
123
16
152
90
133
57
111
1
1
102
16
152
111
168
106
1
169
152
97
92
99
152
133
111
141
121
123
99
1
111
86
106
57
1
99
111
141
170
92
123
121
1
99
106
77
97
152
123
141
152
133
170
99
152
1
141
86
106
1
123
57
16
1
99
121
111
111
92
133
92
1
106
123
157
1
68
133
68
99
16
92
68
166
57
16
99
86
111
68
1
106
141
133
133
106
86
92
68
133
170
1
78
16
152
111
92
86
84
147
1
147
106
68
166
1
168
57
92
1
1
99
121
141
92
133
97
92
1
162
68
166
1
68
166
141
157
106
123
1
99
16
1
99
97
111
92
133
141
152
92
1
106
123
57
78
106
57
1
99
111
1
121
152
133
152
1
111
1
1
68
166
141
106
168
1
99
141
168
1
99
92
99
133
170
99
152
141
123
106
152
152
121
78
152
1
106
111
1
141
16
1
1
97
92
133
141
92
133
170
57
133
157
106
123
1
99
162
68
166
1
68
166
141
140
111
1
78
16
97
1
133
133
168
111
121
141
152
92
68
166
168
99
141
99
106
97
111
1
99
86
141
170
92
123
121
