# Supplementary material for: Graphemic-phonetic diachronic linguistic invariance of the frequency and of the Index of Coincidence as cryptanalytic tools
Source: PLoS One. 2019 Mar 19;14(3):e0213710. doi: 10.1371/journal.pone.0213710 (PMC6424454; doi:10.1371/journal.pone.0213710)
Supplement: S1 File — (ZIP) [file pone.0213710.s001.zip › Languages/arabe/arabeP3_v2Porcentaje_Sept2015.txt]

14.21080231
0
0
0
0
0
0
0
0
0
0
0
0
0
0
4.299947562
0
0
0
0
0
0
0
0
0
0
0
0
0
0
0
0
0
0
0
0
0
0
0
0
0
0
0
0
0
0
0
0
0
0
0
0
0
0
0
0
2.884111169
0
0
0
0
0
0
0
0
0
0
4.876769795
0
0
0
0
0
0
0
0
1.573151547
1.678028317
0
0
0
0
0
0.4195070792
0
3.618248558
0
0
0
0.4195070792
0
6.659674882
0
0
0
0
2.097535396
0
8.285264814
0
0
0.9963293131
0
0
0
5.925537493
0
0
0
0
5.925537493
0
0
0
0
0
0
0
0
0
2.936549554
0
3.565810173
0
0
0
0
0
0
0
0
0
5.191400105
0
0
0
0
0
0
1.048767698
6.187729418
0
0
0
0
0
0.7865757735
0
0
0
0
5.34871526
0
0
0
0
0.6292606188
0
0
0
0
0.7341373886
0
0
0
1.887781856
0
3.985317252
1.520713162
2.307288936
0
0
0
0
0
0
0
0
0
0
0
0
0
