# Supplementary material for: Graphemic-phonetic diachronic linguistic invariance of the frequency and of the Index of Coincidence as cryptanalytic tools
Source: PLoS One. 2019 Mar 19;14(3):e0213710. doi: 10.1371/journal.pone.0213710 (PMC6424454; doi:10.1371/journal.pone.0213710)
Supplement: S1 File — (ZIP) [file pone.0213710.s001.zip › Languages/arabe/arabeT1_v2.txt]

24
1
12
14
10
13
1
107
1
8
24
35
13
1
106
12
146
1
117
2
11
13
24
13
1
7
24
35
24
13
1
10
14
152
18
202
14
1
12
8
24
35
1
14
8
24
1
12
1
24
117
26
26
24
117
35
202
12
13
8
145
4
26
4
1
12
18
24
35
107
24
13
19
8
6
1
20
21
24
35
24
8
24
2
1
12
1
6
18
1
12
1
202
12
35
154
13
4
14
1
6
21
4
12
35
6
11
1
14
18
1
2
18
24
20
26
14
1
24
1
4
14
35
6
1
24
117
35
1
12
35
202
2
4
8
13
1
1
24
117
35
13
1
11
107
2
1
12
6
24
1
4
13
1
19
1
35
1
6
21
13
1
19
24
14
8
202
12
35
13
1
10
19
35
24
12
18
4
19
203
8
14
27
12
8
1
119
19
35
202
14
4
20
4
19
8
1
12
13
14
21
8
35
202
14
4
8
1
10
14
8
1
12
13
1
24
35
1
107
10
7
145
35
1
12
20
4
19
8
13
1
10
7
145
35
13
1
27
1
7
1
12
2
146
19
24
13
1
152
7
35
12
18
4
19
1
35
13
14
203
10
1
21
19
2
8
1
12
11
2
19
35
1
6
19
1
26
21
13
1
12
12
1
21
24
1
12
202
27
35
24
13
14
1
8
1
12
154
1
12
154
8
1
12
1
119
19
35
1
12
11
13
1
12
107
11
19
24
12
8
1
12
1
14
154
35
21
12
11
1
107
1
18
20
13
8
106
26
27
35
1
14
8
10
1
12
1
1
20
13
1
203
20
13
26
21
13
24
8
1
1
14
21
13
24
203
2
1
24
11
13
13
1
1
14
27
12
1
12
12
8
2
8
1
13
14
20
12
152
1
14
1
14
10
21
2
202
24
14
1
12
1
1
12
166
14
24
13
1
21
8
24
35
1
12
1
14
6
20
24
12
18
4
10
1
203
8
13
13
14
19
2
8
13
1
12
8
4
35
1
13
12
12
1
14
20
1
14
13
1
21
13
14
35
6
12
12
8
1
12
203
119
19
8
24
1
12
1
24
12
35
24
11
13
13
14
13
12
11
6
26
1
12
20
13
1
24
1
21
12
1
21
7
14
26
145
6
1
202
21
8
13
145
26
26
1
1
12
1
13
14
2
202
4
1
14
10
1
107
14
1
12
12
8
12
13
14
10
145
1
203
24
10
19
106
35
1
14
1
12
107
26
14
12
1
26
24
13
14
24
14
2
1
12
203
119
19
8
12
26
20
13
24
14
1
12
13
12
1
26
11
8
21
20
13
10
8
1
12
1
14
154
35
24
13
1
12
8
13
2
8
13
14
202
12
13
1
14
10
21
2
202
24
14
1
12
1
1
12
166
14
24
1
14
1
12
166
14
12
1
26
7
14
26
13
14
1
12
117
18
145
26
26
1
6
1
202
19
106
202
14
13
14
21
24
12
35
202
14
107
11
19
14
1
24
12
13
26
19
4
1
12
1
1
12
117
10
1
8
1
12
4
14
10
1
107
12
11
13
2
12
7
8
13
13
14
1
12
202
12
13
1
14
19
2
11
8
24
1
202
12
13
2
13
14
106
12
202
14
20
2
26
12
8
24
8
24
1
202
12
13
2
13
14
1
8
21
4
35
24
12
12
8
13
1
6
26
1
12
20
13
1
24
1
21
24
13
1
6
26
1
12
1
19
106
12
10
10
27
10
1
12
107
26
14
1
20
1
24
24
1
2
13
1
202
13
12
24
1
24
10
10
27
10
1
12
107
26
14
1
117
20
14
24
1
2
1
12
117
20
14
35
1
12
107
26
14
10
10
21
14
2
24
14
11
2
1
26
19
1
12
1
154
13
24
1
12
6
24
1
117
145
1
12
1
1
12
12
13
13
1
14
19
2
11
24
1
20
202
1
12
13
7
6
19
8
8
24
1
202
12
13
2
11
13
1
107
1
14
145
1
11
13
13
14
1
12
1
19
106
24
1
107
1
14
21
13
1
10
14
8
6
26
2
152
24
14
1
13
8
1
21
11
13
6
12
1
21
27
11
24
1
1
14
6
20
11
13
8
24
1
202
12
13
2
13
14
1
21
18
35
1
6
19
1
26
21
1
12
107
26
21
24
12
35
24
1
202
152
35
18
12
26
12
1
24
1
11
4
35
1
202
14
4
8
202
12
13
1
12
7
26
2
6
8
24
10
19
35
1
13
12
13
26
14
2
1
2
13
1
6
26
146
117
6
13
24
20
35
24
1
2
19
1
8
26
13
1
12
107
26
24
6
35
1
12
1
21
27
19
24
1
27
19
8
24
27
19
1
119
19
35
24
1
14
12
26
20
12
12
1
14
20
1
14
1
12
1
13
1
20
202
35
24
1
14
20
202
10
8
20
24
6
26
19
35
154
13
26
10
27
1
8
1
12
10
27
1
203
1
12
1
24
6
35
24
1
14
1
12
35
19
2
11
1
12
13
14
21
8
35
24
1
14
8
8
24
1
106
117
11
24
1
2
11
35
24
1
14
8
8
24
1
13
1
21
24
1
117
10
1
24
1
14
8
119
12
18
1
12
27
24
10
26
14
1
12
107
11
19
24
1
12
1
14
154
35
13
14
14
152
6
8
1
107
1
21
13
14
35
24
1
14
202
12
26
8
1
12
14
145
1
8
1
12
1
119
19
35
24
1
14
8
8
24
1
7
14
35
24
1
18
14
35
24
1
14
8
8
24
19
2
1
12
145
202
19
35
24
1
14
8
1
8
12
11
202
1
4
1
1
12
1
24
12
35
24
154
13
24
4
6
13
1
1
2
18
35
24
18
24
13
14
24
117
13
14
18
2
12
1
14
8
13
11
1
14
24
1
8
13
1
166
12
13
24
1
152
7
35
24
1
12
13
24
21
6
11
8
1
8
24
35
6
7
145
1
8
1
13
1
7
145
35
6
2
1
26
203
12
1
203
19
2
11
21
21
13
1
19
35
8
107
1
14
107
26
19
13
14
1
12
14
107
19
1
12
1
24
12
35
1
27
6
21
1
12
203
27
6
8
12
26
20
12
8
1
13
14
4
24
14
1
12
12
8
11
1
145
6
8
1
6
13
14
8
107
1
1
12
117
4
26
154
21
202
10
2
24
14
24
21
106
117
11
24
14
24
12
1
21
2
11
24
14
24
1
14
21
13
20
1
13
4
24
14
6
1
20
10
4
24
1
12
12
8
24
1
202
2
4
24
1
