# Supplementary material for: Graphemic-phonetic diachronic linguistic invariance of the frequency and of the Index of Coincidence as cryptanalytic tools
Source: PLoS One. 2019 Mar 19;14(3):e0213710. doi: 10.1371/journal.pone.0213710 (PMC6424454; doi:10.1371/journal.pone.0213710)
Supplement: S1 File — (ZIP) [file pone.0213710.s001.zip › Languages/arabe/arabeT1_v2Porcentaje_Sept2015.txt]

19.53942777
3.000697837
0
1.953942777
0
2.581995813
0.9769713887
5.722260991
0
2.372644801
2.30286113
10.25819958
7.606420098
7.88555478
0
0
0
1.186322401
3.140265178
2.023726448
2.791346825
0
0
8.304256804
0
3.140265178
1.11653873
0
0
0
0
0
0
0
4.396371249
0
0
0
0
0
0
0
0
0
0
0
0
0
0
0
0
0
0
0
0
0
0
0
0
0
0
0
0
0
0
0
0
0
0
0
0
0
0
0
0
0
0
0
0
0
0
0
0
0
0
0
0
0
0
0
0
0
0
0
0
0
0
0
0
0
0
0
0
0
0
0.6280530356
1.605024424
0
0
0
0
0
0
0
0
0
1.11653873
0
0.4884856943
0
0
0
0
0
0
0
0
0
0
0
0
0
0
0
0
0
0
0
0
0
0
0
0
0
0.9769713887
0.2093510119
0
0
0
0
0
0.4884856943
0
0.6978367062
0
0
0
0
0
0
0
0
0
0
0
0.2791346825
0
0
0
0
0
0
0
0
0
0
0
0
0
0
0
0
0
0
0
0
0
0
0
0
0
0
0
0
0
0
0
0
0
0
0
2.372644801
0.8374040475
0
0
0
