# Supplementary material for: Graphemic-phonetic diachronic linguistic invariance of the frequency and of the Index of Coincidence as cryptanalytic tools
Source: PLoS One. 2019 Mar 19;14(3):e0213710. doi: 10.1371/journal.pone.0213710 (PMC6424454; doi:10.1371/journal.pone.0213710)
Supplement: S1 File — (ZIP) [file pone.0213710.s001.zip › Languages/arabe/arabeT2_v2.txt]

18
146
26
4
21
1
12
2
19
4
21
13
11
21
24
2
21
11
1
13
12
21
203
13
14
21
107
11
19
10
26
19
1
14
2
107
35
20
12
13
13
27
10
21
4
13
202
1
10
19
35
13
14
13
18
12
8
2
4
13
1
13
8
2
21
1
12
19
26
117
13
14
21
12
18
1
203
11
1
166
13
8
24
1
24
13
106
1
12
2
19
18
6
26
1
12
166
12
13
1
203
13
14
1
106
13
6
13
1
12
202
26
14
26
11
203
14
18
12
21
1
11
6
6
1
8
13
21
1
24
13
1
12
18
12
2
11
203
14
18
12
21
1
20
21
6
18
26
8
13
203
26
117
20
2
1
12
146
2
203
14
1
12
117
2
13
14
11
21
13
13
1
2
26
14
13
14
20
10
13
13
14
8
24
13
106
152
19
13
12
24
12
1
1
12
8
24
35
12
13
21
19
18
4
13
202
1
202
12
35
152
12
12
24
12
1
203
19
18
21
12
107
11
19
1
12
2
1
14
24
1
12
202
12
13
6
11
26
6
21
14
11
19
117
2
1
2
202
4
13
1
145
8
4
21
2
8
202
12
26
11
202
4
24
12
1
12
4
13
202
24
1
12
20
18
13
24
203
154
2
21
1
12
24
10
4
119
152
26
202
2
19
8
24
106
14
26
13
154
12
1
12
2
8
1
19
202
12
35
119
4
26
11
24
1
12
202
14
13
14
202
13
20
19
35
152
26
6
13
14
203
8
24
35
6
203
19
18
14
26
24
1
12
117
2
26
202
21
19
106
1
12
12
107
1
21
2
1
12
203
12
13
26
1
12
1
203
13
26
6
26
1
12
8
24
35
1
12
202
107
19
26
13
202
107
19
21
13
14
26
203
12
26
11
24
12
24
203
14
146
6
21
12
13
21
12
13
202
4
21
11
117
1
12
10
12
1
20
19
26
2
13
20
21
21
19
202
14
1
12
24
145
1
21
24
12
1
4
1
203
26
2
13
14
117
20
13
13
117
106
21
14
26
1
12
14
146
117
12
11
14
12
20
21
203
20
13
202
8
203
14
1
12
13
117
2
202
14
1
12
202
107
1
12
6
26
146
13
13
203
14
35
1
21
8
13
21
14
146
26
117
1
12
145
26
2
6
26
202
107
12
24
1
12
145
26
2
203
2
202
4
6
26
14
146
117
202
14
1
12
21
8
13
6
203
14
203
13
1
19
21
26
2
1
12
20
24
203
13
1
203
21
202
166
21
13
14
10
8
12
8
1
2
14
107
26
19
1
12
145
26
2
24
1
12
8
19
13
24
12
1
203
202
4
21
13
14
1
12
6
202
12
1
12
10
13
26
12
18
19
35
106
26
6
203
12
13
2
19
203
20
26
7
26
19
13
117
21
145
13
12
24
11
14
21
203
202
12
13
203
14
26
13
1
203
24
18
19
8
11
21
13
21
20
19
1
2
4
1
12
26
13
14
8
2
1
12
11
21
13
13
14
12
26
2
19
4
10
13
1
117
13
14
7
24
1
26
21
8
1
11
13
1
26
19
4
10
13
1
117
1
12
119
26
12
2
1
12
12
10
13
6
12
1
21
19
13
2
1
12
13
202
1
146
26
11
20
19
145
8
24
21
8
1
203
14
1
12
152
202
1
13
26
18
24
26
145
8
24
8
1
12
14
8
13
24
1
12
14
6
20
11
1
12
152
6
12
203
14
21
8
13
12
8
145
2
202
12
35
117
2
1
12
19
106
1
202
24
203
14
21
6
152
13
8
26
14
6
152
13
6
1
146
19
6
8
24
1
8
1
24
117
1
107
19
203
14
21
24
12
10
8
203
14
1
12
8
24
35
13
1
21
24
12
35
26
146
13
203
24
10
146
13
24
19
1
202
8
1
24
8
26
6
26
1
12
203
202
13
1
12
20
1
203
13
8
24
203
14
8
26
1
20
21
117
12
21
1
12
13
19
202
35
6
12
1
21
20
13
11
13
117
20
14
21
12
107
8
12
12
13
19
203
18
1
21
12
8
13
14
117
26
154
12
13
26
4
19
203
14
1
12
20
13
6
35
1
12
4
20
13
24
1
119
145
1
12
4
20
1
203
20
13
14
10
24
202
24
13
14
145
2
202
6
19
2
13
119
13
146
8
145
19
13
14
1
12
21
119
13
24
1
20
21
6
19
7
1
12
4
13
202
13
14
202
26
14
18
4
1
13
21
12
203
21
13
14
1
12
13
117
1
19
13
24
1
12
27
13
117
13
26
21
1
12
14
4
13
24
119
1
12
6
1
12
14
6
20
24
1
12
145
26
152
1
14
24
1
202
146
8
13
1
24
203
14
8
13
1
13
117
106
1
11
1
12
14
146
117
6
1
21
8
13
24
12
1
21
152
202
13
14
8
13
1
119
146
13
1
24
12
1
117
11
13
1
6
203
14
21
21
202
19
6
11
26
4
1
12
119
146
13
24
1
12
117
11
13
203
20
21
7
6
19
1
12
12
8
13
14
18
24
12
2
12
1
202
13
12
12
18
4
14
20
2
21
2
8
14
20
12
1
12
107
26
202
18
13
203
13
19
21
11
1
12
119
26
19
12
11
14
13
1
1
203
21
13
19
21
2
8
24
13
1
1
20
21
18
13
21
6
13
1
18
24
12
35
12
11
1
20
21
18
13
24
12
1
21
27
24
4
21
18
2
12
1
12
13
24
21
14
1
6
12
8
24
12
13
203
146
12
20
24
35
6
19
106
24
12
13
1
146
13
166
12
13
21
20
14
8
13
14
203
117
26
1
1
12
166
12
1
13
203
12
35
203
14
1
145
21
11
21
18
4
13
1
8
1
12
106
19
13
14
24
19
13
24
145
4
13
14
20
7
2
203
117
145
1
203
8
24
152
24
35
21
117
21
1
12
117
10
1
19
21
11
145
117
1
13
21
19
6
1
12
203
4
13
24
19
1
24
4
21
8
1
12
10
2
1
12
1
12
145
13
13
14
107
8
2
202
14
14
6
20
8
6
203
19
1
8
1
203
26
13
1
145
13
13
24
203
11
4
21
27
8
4
8
6
26
8
1
106
19
24
19
21
8
203
14
1
12
106
19
24
19
21
12
1
21
202
4
24
202
12
35
1
12
202
146
13
24
11
26
6
21
4
202
24
203
12
35
1
12
4
14
26
1
106
19
24
19
8
13
14
12
24
12
1
8
12
13
21
119
19
10
1
12
4
14
26
1
13
14
1
12
202
4
13
13
117
13
4
20
26
4
1
12
11
24
14
26
14
24
1
12
154
18
12
26
14
24
1
12
6
19
26
18
26
14
13
14
202
19
2
24
13
14
202
10
13
14
2
26
14
1
1
12
203
13
19
1
12
14
1
8
26
6
12
1
203
117
4
203
2
19
6
26
18
24
12
12
1
13
14
8
24
12
1
14
202
13
8
24
1
12
117
2
26
2
1
12
107
26
21
19
10
35
145
6
1
202
21
8
12
11
12
8
24
12
13
14
1
12
203
8
24
1
12
13
18
21
117
13
4
202
1
203
12
35
1
12
12
8
6
1
12
13
20
21
13
20
11
24
14
2
8
13
20
21
13
20
11
24
14
2
117
2
12
7
26
19
13
14
6
146
13
6
1
18
1
12
14
2
26
26
14
6
26
119
12
18
24
6
26
10
12
18
24
12
13
26
4
1
14
24
8
6
26
202
12
13
24
12
1
11
19
13
24
11
12
8
13
13
14
19
20
24
12
1
12
12
8
13
12
21
13
20
7
19
6
1
13
14
1
12
2
117
19
203
24
19
145
6
1
13
14
1
12
4
26
13
24
24
1
18
6
24
14
12
4
26
8
202
14
4
117
4
8
13
13
14
14
18
152
21
1
12
202
12
13
203
24
13
14
145
11
12
21
1
12
117
11
13
6
8
24
1
12
107
26
21
13
13
202
14
1
8
24
146
24
19
21
8
154
13
1
146
152
6
1
8
117
2
26
2
1
2
1
19
26
1
12
14
20
13
13
14
27
8
202
14
145
19
26
11
6
26
13
117
1
20
14
8
6
10
24
8
19
1
12
117
20
14
6
26
8
7
26
19
13
14
18
20
13
4
202
13
1
1
4
202
21
8
1
12
14
146
1
19
35
6
26
14
2
26
8
13
24
1
117
11
13
2
13
1
145
203
21
13
4
117
1
6
26
8
24
1
117
21
11
13
24
1
14
20
2
203
12
35
107
1
21
8
13
1
145
203
21
13
14
145
19
6
24
1
14
20
2
203
12
35
18
4
19
8
13
1
145
203
21
13
14
202
166
13
6
203
14
6
106
12
19
20
24
12
1
12
12
8
12
26
20
12
8
117
4
6
26
202
19
2
202
14
8
14
1
152
18
2
6
13
12
24
14
1
20
2
21
18
4
19
8
203
26
1
21
8
202
166
13
1
203
117
26
1
1
20
13
8
117
26
14
26
4
202
35
4
1
19
20
1
12
19
13
13
12
13
26
13
21
117
14
1
2
13
1
21
202
26
1
1
12
202
18
24
12
2
8
117
19
146
1
202
12
26
14
1
6
12
13
14
19
21
2
24
12
13
14
8
13
203
202
26
1
1
12
24
19
35
6
8
13
13
202
14
1
8
6
12
26
20
26
19
35
6
26
1
12
18
19
2
24
1
12
2
202
4
6
26
8
7
26
19
13
14
6
117
13
11
1
12
145
13
20
21
166
8
19
12
12
202
26
14
26
14
13
14
2
202
4
146
7
26
19
8
24
21
11
12
1
12
152
19
6
13
14
203
13
13
24
11
26
6
26
4
19
11
6
26
1
12
4
14
26
1
117
18
26
18
21
8
18
24
13
14
26
1
13
21
20
12
24
1
202
14
8
2
1
12
117
12
13
6
13
2
12
7
1
12
202
12
13
6
26
8
203
14
8
2
145
19
24
203
14
8
119
26
19
119
12
18
1
12
12
8
11
12
8
13
24
11
12
203
26
203
21
35
1
12
19
20
12
1
12
11
19
1
13
2
8
1
6
203
14
13
1
1
21
146
12
21
13
14
14
24
19
8
2
8
13
6
203
14
8
145
13
20
6
106
12
8
13
11
24
1
11
2
8
1
26
166
8
19
14
203
14
24
1
19
8
1
12
12
14
1
20
6
26
1
12
166
12
13
203
11
19
13
2
119
12
18
14
2
26
27
1
14
8
10
12
18
2
1
12
117
20
14
13
145
21
13
12
2
1
12
2
145
19
13
21
20
13
11
1
12
27
8
19
6
26
21
19
6
24
1
12
2
4
19
6
26
145
19
6
24
1
12
2
117
19
6
26
11
19
13
24
1
12
4
8
19
6
26
8
13
13
11
1
14
8
24
8
24
6
19
4
13
14
10
12
1
12
21
8
6
26
202
20
11
19
117
26
14
21
12
18
1
8
24
6
26
117
145
13
11
203
14
13
1
1
12
12
203
12
203
1
12
13
11
14
24
14
6
35
146
4
6
13
14
13
202
4
14
26
13
14
152
18
13
14
8
24
13
2
21
20
13
12
1
152
26
2
26
202
4
12
21
19
2
1
106
13
203
202
166
13
8
152
24
2
35
12
13
14
21
145
18
13
14
8
24
13
12
21
154
13
202
12
26
8
24
20
12
13
203
2
1
14
13
24
12
4
8
202
14
152
26
2
202
14
146
19
8
26
1
152
26
2
13
2
21
4
1
13
14
8
24
13
119
21
21
13
26
24
13
21
6
19
20
6
26
8
1
12
6
19
20
203
14
8
13
18
4
1
14
107
19
24
1
2
117
12
24
12
1
12
2
24
20
24
1
12
14
18
13
24
2
1
21
203
26
24
1
14
11
20
19
35
24
8
24
13
14
146
4
202
11
145
13
12
203
146
117
1
2
11
20
19
35
7
26
19
13
12
21
203
13
24
1
12
14
1
19
119
1
13
4
8
1
12
203
14
6
1
20
13
14
203
20
6
202
12
26
8
24
1
12
14
8
19
20
1
8
26
1
12
202
26
14
13
14
20
4
13
24
20
1
203
20
1
24
21
203
14
7
1
106
21
2
117
26
19
21
8
1
24
19
4
24
1
19
4
8
1
2
1
12
7
26
166
117
26
14
166
13
26
11
203
14
2
1
12
14
1
19
13
1
2
1
12
13
1
203
13
14
2
12
12
117
27
14
1
24
2
1
12
13
1
203
13
1
2
1
12
14
1
19
13
14
106
19
13
24
1
12
10
14
21
8
21
6
24
1
12
203
14
24
1
19
20
1
152
202
8
24
1
12
117
18
26
166
8
19
13
14
13
202
14
26
24
13
14
11
12
13
202
13
24
1
24
146
13
24
1
6
203
202
12
1
14
1
12
2
145
1
203
19
12
13
21
20
13
202
24
2
1
19
18
8
1
12
203
14
107
1
19
12
13
21
145
13
13
14
2
202
4
13
1
203
119
2
19
1
12
203
18
24
1
13
11
1
8
14
8
13
2
203
14
4
26
14
8
13
1
12
13
202
24
10
12
13
26
18
13
24
2
202
4
13
1
202
1
26
14
24
1
6
26
1
12
203
6
18
13
14
145
8
2
13
14
18
106
8
24
6
18
13
1
6
26
1
12
203
19
106
13
14
146
14
13
117
21
35
7
4
1
202
14
152
19
26
18
1
12
24
117
26
13
14
8
27
13
13
14
1
12
145
26
1
152
26
14
26
18
6
24
203
154
19
13
14
8
27
13
11
203
14
8
13
8
19
2
1
203
2
152
1
12
203
2
19
8
8
203
24
202
20
11
19
2
1
12
117
146
35
13
14
19
1
117
21
26
8
19
13
26
14
2
107
1
2
8
2
202
4
21
20
2
26
117
2
2
152
14
8
13
1
14
2
107
1
12
13
20
2
117
13
14
203
117
145
1
203
13
12
21
18
13
24
20
12
13
10
1
203
21
12
4
202
24
21
8
1
12
203
145
10
1
19
20
1
10
4
8
21
13
145
35
203
12
26
8
202
12
35
20
1
18
2
12
1
18
4
13
11
203
14
13
1
20
152
19
21
20
152
19
1
12
13
1
11
21
2
21
6
19
24
202
8
1
13
14
2
4
26
202
1
12
119
152
6
26
1
12
12
18
13
13
154
12
1
12
7
13
1
13
21
203
14
35
20
1
19
20
1
203
19
8
21
18
26
8
117
19
24
152
26
20
12
12
8
10
26
19
117
13
35
203
18
20
13
21
2
1
12
18
13
19
1
12
13
14
145
18
203
14
12
8
13
14
18
12
2
8
14
20
2
8
13
2
19
24
19
21
1
12
18
20
13
24
13
1
117
24
35
1
12
7
1
19
13
14
119
26
19
24
13
14
11
19
13
24
11
12
152
19
6
13
14
1
12
11
6
1
19
202
14
8
202
35
6
1
12
146
4
18
6
26
1
12
7
1
19
24
1
12
146
4
26
18
12
13
10
19
13
1
24
8
13
26
18
24
12
24
14
13
1
2
1
12
7
1
19
13
14
203
19
13
166
14
24
1
1
12
117
13
1
13
24
166
14
24
1
1
12
202
14
11
2
24
21
202
12
35
119
26
19
1
12
2
19
26
21
12
13
21
14
20
10
24
12
13
21
117
13
24
18
1
26
8
1
12
12
8
203
7
14
21
202
14
13
106
1
202
6
8
13
14
1
12
4
19
24
202
24
202
14
202
1
12
13
14
1
12
203
152
13
13
1
20
1
13
14
35
1
12
4
8
19
106
26
13
1
24
1
20
21
10
19
21
2
8
203
12
1
24
14
12
21
10
24
1
19
1
13
14
8
12
13
26
106
13
24
12
1
1
12
21
13
20
21
7
14
35
1
12
4
1
19
26
14
13
14
26
4
8
203
12
1
1
20
21
12
13
21
1
12
14
4
35
13
14
119
26
19
13
20
21
12
13
12
1
21
14
11
19
1
12
24
117
10
13
14
19
203
26
1
8
203
14
12
8
18
12
2
1
203
107
1
14
1
13
21
1
12
202
26
14
1
14
12
13
10
14
13
24
107
1
11
117
26
14
2
12
24
7
13
14
14
2
24
21
8
6
12
26
20
26
14
11
19
6
26
8
117
1
12
13
117
21
12
13
21
2
1
19
11
1
12
12
8
13
1
24
117
26
2
13
11
21
20
2
24
12
1
14
2
26
202
12
35
7
26
2
2
13
21
8
13
11
13
203
2
19
203
21
24
146
2
1
2
1
12
12
13
20
19
1
117
21
8
24
203
152
12
18
21
203
19
2
1
13
14
19
2
18
21
1
12
12
13
13
24
203
117
26
21
1
12
20
14
8
1
12
145
8
2
1
203
4
202
24
21
8
117
21
35
117
11
21
7
19
8
6
26
1
12
203
202
146
19
1
12
4
8
13
2
202
1
19
106
10
1
4
203
24
119
12
21
1
12
2
152
1
117
2
8
1
20
26
2
13
14
1
12
26
13
203
24
20
26
12
13
14
1
12
202
19
13
4
202
14
26
24
24
146
6
10
203
26
1
21
12
8
166
8
19
21
166
8
24
19
14
1
19
1
12
18
19
35
12
26
12
1
202
12
35
202
12
13
6
1
12
4
19
26
27
4
1
4
117
20
14
1
24
8
24
13
14
21
166
13
24
12
26
20
26
14
18
146
18
4
19
1
7
26
19
13
14
21
166
13
6
13
1
21
152
1
24
12
203
13
1
12
1
12
13
4
26
117
203
12
35
13
1
6
26
8
13
14
11
19
13
1
12
203
119
12
1
18
24
1
12
145
26
13
203
26
1
21
117
18
13
14
1
12
19
117
13
14
13
117
4
154
8
18
4
26
13
8
146
6
8
1
12
13
24
146
24
6
2
1
12
18
4
13
12
13
21
18
21
19
14
2
27
13
1
14
24
8
26
21
119
2
19
14
1
202
14
1
12
13
202
1
4
24
202
14
202
1
4
24
202
14
1
19
13
4
1
13
21
12
4
26
14
1
6
6
1
18
21
11
12
13
202
10
27
8
13
14
1
12
14
2
26
26
14
203
107
10
1
203
21
24
12
13
21
4
13
13
117
11
13
1
21
6
13
1
21
2
18
26
14
13
14
145
2
8
12
107
35
145
18
1
18
24
13
1
21
2
7
26
14
13
14
117
11
13
13
1
117
24
19
2
21
18
152
203
12
1
202
1
4
13
14
117
19
2
203
202
4
35
1
12
203
202
1
4
26
203
12
26
8
1
13
12
18
10
1
12
20
12
13
19
4
21
2
12
1
7
21
8
1
4
202
24
35
13
202
1
19
106
8
1
19
4
1
12
7
26
24
19
26
4
1
12
10
1
14
26
202
14
1
12
117
19
13
12
8
1
13
202
1
14
11
13
24
10
1
12
2
117
19
6
26
13
4
4
24
6
24
18
10
24
8
19
8
6
26
1
12
117
20
14
24
1
12
18
26
13
6
13
1
21
202
4
24
12
1
21
117
146
35
202
10
1
203
2
8
1
24
12
1
21
20
1
13
202
12
35
1
12
203
11
154
1
19
2
1
12
20
203
13
18
19
21
2
8
1
202
26
14
18
1
19
26
8
1
6
18
12
21
12
8
12
18
4
166
6
19
21
2
117
2
12
1
12
12
8
6
1
202
21
146
13
203
14
21
21
12
8
1
119
26
6
8
13
14
117
19
14
1
19
12
166
35
203
152
6
1
21
117
19
12
166
35
13
14
24
19
4
8
1
1
12
145
2
13
11
203
14
8
1
1
12
117
24
106
21
2
26
106
1
12
24
10
24
8
2
8
13
14
1
12
202
146
1
21
24
18
4
10
1
203
24
8
11
1
12
117
13
13
24
11
1
12
146
19
1
152
24
11
1
12
13
26
27
1
14
13
202
4
12
8
6
1
12
18
20
152
13
14
7
26
19
8
1
6
26
1
12
14
1
20
12
13
26
18
13
12
1
21
202
10
2
14
12
117
20
24
4
19
1
117
26
14
11
19
8
1
21
10
1
8
12
1
24
8
24
202
26
14
1
12
117
1
107
18
1
12
6
8
13
18
4
21
14
11
19
1
12
202
26
14
106
24
203
1
12
145
13
20
13
14
19
13
4
24
26
14
11
19
1
12
6
13
152
202
13
1
12
13
1
203
13
14
20
18
13
202
12
26
8
24
20
12
13
26
1
119
26
19
13
14
26
13
13
1
12
202
1
6
24
14
20
1
117
21
8
20
202
26
1
24
6
24
18
13
21
24
14
1
12
203
26
14
18
1
12
19
20
13
24
13
14
8
24
1
12
203
26
8
1
12
11
2
19
35
12
13
202
21
2
19
24
13
14
8
24
1
12
14
202
13
8
1
12
202
166
13
35
12
13
7
21
14
13
20
19
26
21
13
14
117
19
13
12
26
12
1
203
12
35
117
19
13
11
13
1
20
19
35
1
12
2
4
19
6
26
4
1
10
13
14
1
12
166
12
13
24
2
21
21
19
18
35
203
12
35
203
14
14
12
21
13
14
27
12
8
13
14
18
1
2
18
24
20
26
14
12
13
21
4
19
11
24
12
13
21
19
13
24
18
4
13
21
11
10
13
26
202
1
12
203
14
2
26
1
203
2
8
1
24
1
12
19
20
12
21
18
4
26
13
13
119
4
24
13
202
12
35
119
4
13
24
203
14
21
21
119
21
19
18
1
12
20
2
202
1
12
152
2
1
18
2
8
13
6
26
13
24
11
2
11
14
21
6
26
8
146
1
117
2
1
12
202
12
13
117
21
35
203
107
1
12
13
21
4
202
145
203
24
1
12
13
20
21
2
18
13
14
1
12
4
14
24
24
12
1
13
19
18
26
12
13
20
21
14
13
119
6
106
21
11
12
13
18
1
13
2
1
12
203
106
1
6
21
203
107
14
24
4
26
21
2
1
12
19
6
202
13
154
12
1
12
13
6
19
4
1
12
202
12
13
11
26
13
1
21
6
24
27
2
24
146
12
203
26
13
20
21
21
19
202
14
1
12
202
26
24
14
24
20
19
203
26
13
11
21
21
13
6
117
27
21
11
12
6
119
1
19
7
26
19
13
145
21
19
11
24
10
27
21
11
12
13
18
1
13
7
26
19
13
27
4
117
13
24
10
12
13
18
4
1
19
13
1
24
12
26
21
13
14
19
21
2
24
202
27
203
4
19
1
11
13
1
203
24
12
26
21
13
14
14
202
13
2
145
19
35
12
14
1
13
202
145
19
1
12
203
20
12
1
13
203
14
12
14
1
13
14
1
12
202
14
1
26
21
19
11
14
1
7
26
19
13
14
8
4
13
12
13
1
4
202
1
1
12
12
8
4
1
202
26
14
1
12
152
1
202
21
8
2
203
11
19
13
1
12
19
20
12
11
14
1
203
11
19
13
1
12
203
13
13
1
12
12
8
202
12
26
8
24
20
12
13
19
1
202
21
18
12
24
2
1
12
202
4
1
203
14
2
1
203
2
202
154
21
8
11
14
2
203
8
203
10
6
12
21
7
6
12
1
13
14
1
12
7
14
13
13
1
27
1
12
26
12
18
1
8
13
6
26
11
12
13
202
21
19
11
117
21
35
117
11
24
1
2
1
12
18
14
1
12
117
13
1
202
12
35
24
106
13
24
4
24
1
1
12
6
19
1
19
6
11
1
4
24
1
10
7
2
152
24
14
2
8
203
145
12
1
203
145
1
12
21
13
202
1
12
202
18
2
1
14
24
1
12
19
119
13
21
13
106
26
1
12
12
26
1
12
26
24
12
1
26
4
19
24
14
202
4
21
8
1
13
1
12
13
21
11
14
13
14
12
26
1
12
26
1
12
203
145
8
19
1
12
117
19
13
11
203
14
13
1
1
12
4
26
14
106
26
6
117
12
20
1
117
21
8
13
2
11
12
18
19
13
203
12
35
12
117
13
1
12
202
4
1
18
19
13
10
10
19
2
117
19
119
13
26
20
6
24
18
20
1
2
117
8
26
19
13
35
2
13
24
10
13
14
1
12
203
2
152
1
12
13
12
21
152
13
13
14
11
12
13
14
21
4
2
12
12
8
13
117
21
20
2
26
20
152
24
2
13
20
21
203
146
12
12
12
11
6
19
13
146
152
12
13
117
21
35
7
4
21
13
12
8
1
12
203
20
12
1
13
24
8
26
2
8
13
13
14
2
202
4
7
19
2
21
8
1
13
24
146
24
12
8
1
12
19
117
13
13
11
6
24
12
8
203
2
4
1
13
14
8
13
2
119
26
19
203
2
24
119
26
19
2
202
12
6
12
13
21
26
21
13
24
12
13
21
26
13
8
13
1
12
10
2
1
12
6
20
12
202
14
8
13
13
146
1
4
13
8
13
13
1
107
1
19
203
35
13
14
8
13
6
26
11
12
13
146
152
4
13
24
20
12
117
14
26
14
1
24
20
12
2
4
19
1
24
20
12
1
117
4
1
6
146
24
12
117
21
6
12
8
13
203
4
8
35
13
14
1
12
24
119
13
1
12
13
146
4
19
26
1
12
2
26
106
117
13
19
1
2
202
4
13
1
24
19
4
21
13
14
1
12
202
4
1
11
12
13
20
24
4
13
14
1
12
12
13
13
24
1
12
11
1
21
2
26
14
2
20
13
19
1
12
119
152
13
1
21
19
11
21
203
18
12
1
13
8
13
117
19
6
10
20
13
7
26
19
13
14
202
10
13
145
1
11
26
1
12
20
12
1
117
12
8
13
20
26
13
1
21
13
26
27
8
13
24
1
12
24
19
4
26
13
21
1
27
2
1
12
20
26
13
1
202
14
1
12
20
12
13
21
8
4
35
203
12
26
11
19
26
1
117
1
12
14
146
19
14
145
19
8
13
6
21
117
20
2
1
12
27
8
19
6
26
1
12
203
11
13
1
13
11
12
11
13
35
11
203
14
8
13
6
26
166
8
24
19
1
12
119
26
12
14
2
21
19
2
1
13
14
145
4
21
1
12
117
27
13
12
1
13
14
145
4
21
1
12
117
27
13
152
1
19
21
18
12
24
2
1
12
202
4
1
13
14
2
203
20
8
13
6
19
18
1
6
13
1
21
6
19
18
2
26
14
1
12
2
8
13
24
203
12
2
8
13
24
13
14
21
11
14
2
19
20
24
12
1
12
12
8
14
146
19
21
8
203
14
21
12
18
8
1
12
203
20
4
6
35
203
10
1
13
8
1
21
10
13
24
12
14
21
19
35
13
14
24
12
26
7
26
19
13
14
21
146
19
2
8
24
12
1
13
14
202
4
24
7
26
19
13
14
18
146
13
203
117
12
203
13
21
8
6
26
117
19
27
13
12
21
8
11
1
12
12
26
154
117
12
13
202
1
12
203
145
2
1
12
6
26
203
10
13
11
13
10
4
12
21
11
12
13
1
21
1
12
12
8
13
14
10
4
12
6
26
8
24
11
13
119
146
13
1
12
2
19
8
1
14
13
14
119
146
13
11
6
1
11
2
1
12
202
12
13
6
26
1
12
1
13
26
13
202
10
27
8
6
26
1
12
10
1
8
12
26
21
24
1
12
21
203
4
26
2
6
26
1
12
26
21
13
1
12
12
8
202
12
26
8
24
20
12
13
119
4
13
21
8
2
13
4
26
117
1
20
21
18
26
12
2
8
107
14
24
2
202
13
19
13
106
35
6
26
1
12
145
202
19
24
1
12
119
4
13
203
107
18
12
4
1
14
10
13
1
21
119
145
26
202
24
1
18
2
8
11
203
14
14
26
2
8
13
1
8
4
26
13
14
1
12
14
202
13
203
152
202
21
7
26
1
12
146
2
1
6
26
1
12
117
1
12
21
26
14
24
13
1
117
146
12
21
203
12
1
202
12
35
1
12
203
154
1
13
24
1
12
14
4
13
6
26
1
119
20
1
19
8
14
6
20
6
26
21
10
1
19
21
8
1
12
13
21
145
21
19
1
12
4
26
14
2
1
12
4
14
26
1
24
12
13
21
20
13
24
13
14
26
2
202
203
10
12
1
13
14
8
2
202
1
10
12
8
10
2
14
12
8
1
12
7
2
14
6
26
2
26
202
24
6
26
20
12
13
203
14
203
21
107
14
2
1
6
13
1
202
8
4
26
2
13
14
21
18
106
13
14
1
12
14
2
26
24
12
1
117
2
12
26
2
13
14
146
19
13
6
203
14
12
26
107
13
8
13
14
8
2
21
20
13
26
21
26
13
117
13
4
1
24
8
24
203
24
6
35
1
12
119
12
18
2
1
12
107
13
13
203
14
12
13
26
11
14
6
26
13
202
1
4
26
203
119
107
1
2
26
4
35
6
106
12
1
24
203
12
1
6
18
12
26
1
27
12
8
1
12
18
4
13
117
1
145
1
8
203
14
26
117
19
13
1
12
19
1
10
26
13
11
1
19
13
8
203
24
26
19
10
202
1
12
10
1
19
13
14
8
7
26
19
13
117
21
19
13
24
13
14
107
203
12
27
13
21
203
6
11
1
19
26
13
4
1
203
117
8
24
10
4
21
8
12
119
12
1
146
26
119
26
19
13
12
21
27
13
24
12
14
26
6
24
21
1
12
7
14
35
13
14
8
26
4
1
21
19
2
21
203
14
1
12
117
26
1
26
14
2
21
1
12
203
27
8
1
19
6
26
1
12
203
11
13
24
12
13
203
19
4
27
8
19
8
1
12
4
14
26
1
1
12
21
26
1
18
21
152
6
21
26
4
1
27
8
26
19
2
13
1
203
154
14
35
202
12
35
8
19
13
1
12
117
1
10
1
21
26
1
203
11
19
13
1
12
119
12
18
13
1
12
26
13
14
203
12
24
107
2
8
20
24
1
11
202
14
4
117
12
24
12
1
12
117
1
4
154
1
12
202
13
13
24
12
14
26
106
26
18
19
20
24
12
1
12
12
8
10
1
8
11
2
26
203
107
1
1
12
11
19
26
13
21
10
12
35
2
1
20
13
13
14
21
18
13
6
203
14
13
14
10
24
4
11
1
12
4
14
26
1
24
106
19
21
8
1
24
13
14
202
12
24
13
11
202
12
13
1
12
12
24
117
24
1
12
18
12
13
26
1
14
6
20
12
1
21
18
14
152
26
13
14
27
12
8
202
166
13
21
203
14
1
12
11
2
1
203
19
6
26
1
12
7
6
19
1
14
11
1
12
12
13
13
12
202
12
19
117
13
8
19
2
26
117
26
14
26
18
20
13
8
1
21
203
21
26
202
12
35
117
20
2
1
12
202
146
26
1
14
6
26
1
12
18
20
13
26
1
19
2
24
1
10
202
12
19
10
1
203
26
7
26
19
13
14
202
11
20
12
4
26
11
24
1
10
202
12
117
20
1
2
26
7
26
19
13
14
119
19
13
24
1
12
152
6
2
202
2
4
11
6
26
1
12
4
1
19
26
14
203
14
12
8
146
2
19
1
13
21
35
21
4
202
8
1
12
203
8
24
1
12
26
14
8
27
13
24
1
203
107
14
12
20
117
2
146
12
1
8
13
14
11
4
1
203
13
8
202
12
35
1
12
14
2
26
2
13
14
8
12
24
13
14
20
10
13
13
1
19
14
117
21
202
107
2
1
21
1
12
2
1
14
19
26
117
146
2
1
24
203
152
19
2
1
12
202
26
20
117
1
4
26
1
12
202
26
20
2
1
12
14
7
13
154
13
1
12
19
106
1
202
14
203
2
26
2
11
19
24
202
14
202
13
19
24
202
14
202
12
26
24
202
14
202
154
13
1
14
107
26
1
12
11
19
13
24
1
12
203
12
24
1
12
146
117
2
154
13
1
12
21
1
2
202
26
14
6
8
13
203
8
12
1
12
21
18
35
24
1
12
14
18
1
24
1
12
117
12
13
24
1
12
11
19
13
26
1
19
2
2
1
12
13
146
152
6
35
2
12
7
13
18
1
146
4
14
1
24
1
7
6
19
12
14
1
13
1
13
106
35
26
1
24
1
20
202
1
12
11
19
13
24
1
7
6
19
203
12
8
35
12
11
12
1
12
13
20
12
13
26
14
2
13
1
26
21
12
24
8
6
35
1
12
13
20
10
4
1
12
203
18
146
35
24
6
35
1
12
117
19
13
24
2
10
1
8
13
14
2
26
21
8
6
35
152
26
2
21
117
19
13
24
203
20
13
8
18
20
13
13
14
203
202
166
13
1
12
18
20
13
24
8
107
8
2
19
4
8
1
12
13
119
21
1
19
18
4
10
21
13
21
24
1
12
117
13
4
12
12
8
6
26
2
4
1
24
6
35
119
21
13
203
2
26
1
21
8
1
18
4
203
21
21
20
21
26
14
13
202
13
1
203
8
6
19
10
2
8
1
11
19
2
14
1
26
1
24
1
20
202
1
12
11
19
13
