# Supplementary material for: Graphemic-phonetic diachronic linguistic invariance of the frequency and of the Index of Coincidence as cryptanalytic tools
Source: PLoS One. 2019 Mar 19;14(3):e0213710. doi: 10.1371/journal.pone.0213710 (PMC6424454; doi:10.1371/journal.pone.0213710)
Supplement: S1 File — (ZIP) [file pone.0213710.s001.zip › Languages/arabe/arabeT2_v2Porcentaje_Sept2015.txt]

12.21838286
4.07740152
0
2.861091914
0
2.944022115
0.7187284036
4.713199724
0
1.216309606
2.266758811
10.83621285
10.51831375
6.468555632
0
0
0
2.114720111
4.879060124
2.487906012
4.823773324
0
0
5.141672426
0
5.583966828
0.4975812025
0
0
0
0
0
0
0
1.354526607
0
0
0
0
0
0
0
0
0
0
0
0
0
0
0
0
0
0
0
0
0
0
0
0
0
0
0
0
0
0
0
0
0
0
0
0
0
0
0
0
0
0
0
0
0
0
0
0
0
0
0
0
0
0
0
0
0
0
0
0
0
0
0
0
0
0
0
0
0
0
0.5805114029
0.5666897028
0
0
0
0
0
0
0
0
0
2.280580511
0
0.7325501037
0
0
0
0
0
0
0
0
0
0
0
0
0
0
0
0
0
0
0
0
0
0
0
0
0
0.9122322046
0.995162405
0
0
0
0
0
0.7740152039
0
0.2626123013
0
0
0
0
0
0
0
0
0
0
0
0.3870076019
0
0
0
0
0
0
0
0
0
0
0
0
0
0
0
0
0
0
0
0
0
0
0
0
0
0
0
0
0
0
0
0
0
0
0
3.206634416
3.579820318
0
0
0
