# Supplementary material for: Graphemic-phonetic diachronic linguistic invariance of the frequency and of the Index of Coincidence as cryptanalytic tools
Source: PLoS One. 2019 Mar 19;14(3):e0213710. doi: 10.1371/journal.pone.0213710 (PMC6424454; doi:10.1371/journal.pone.0213710)
Supplement: S1 File — (ZIP) [file pone.0213710.s001.zip › Languages/arabe/arabeT3_v2.txt]

6
35
13
14
4
26
12
14
166
26
6
154
13
26
21
18
24
13
18
154
203
13
1
12
146
6
24
6
11
21
2
1
24
26
20
21
18
2
12
1
12
13
145
19
18
24
26
203
119
4
1
12
18
152
2
21
6
35
26
4
8
24
26
18
12
12
202
12
26
8
1
13
1
12
2
21
8
202
26
20
35
1
12
13
20
202
107
12
26
12
21
1
119
107
21
8
1
12
26
8
24
4
6
1
21
8
1
119
107
1
12
7
13
27
2
26
4
8
1
1
12
13
2
1
19
11
21
24
12
6
202
202
26
14
26
8
1
12
35
1
12
20
13
1
203
1
12
35
1
12
18
1
4
19
202
12
35
11
12
145
14
2
202
4
1
12
21
13
8
26
4
1
12
24
1
10
2
12
13
20
19
202
1
24
1
13
117
1
202
13
1
12
202
24
1
19
21
26
35
11
20
19
21
11
20
19
14
21
24
18
1
12
12
8
13
21
14
24
1
4
107
1
10
20
20
24
117
20
26
21
13
12
12
18
14
20
8
107
1
12
12
11
12
1
13
20
10
4
2
107
1
21
8
203
21
11
1
12
14
152
26
19
18
13
202
18
18
1
202
14
4
203
1
14
8
10
20
4
202
26
20
24
12
35
202
26
20
35
117
1
145
1
8
24
1
2
19
19
1
12
12
24
26
18
24
12
1
8
7
21
19
20
6
35
20
2
2
8
13
7
1
152
1
12
12
107
152
26
19
18
117
1
145
1
1
14
13
21
202
26
20
35
12
12
8
1
12
20
13
24
1
21
24
1
12
1
19
106
1
14
14
35
1
12
107
20
18
10
14
14
4
2
21
6
35
2
152
35
13
20
12
13
1
14
20
26
1
2
35
1
12
107
1
12
13
24
12
24
4
18
2
12
1
12
202
24
1
12
13
21
12
26
1
1
14
26
20
1
10
1
11
20
12
35
21
119
107
146
14
1
20
1
26
4
35
1
12
145
26
1
152
26
14
1
14
8
21
1
12
107
35
10
1
12
20
1
12
35
11
2
145
35
1
2
26
11
14
6
35
1
12
20
13
1
14
20
14
106
12
35
21
7
7
19
12
35
24
203
21
14
14
11
14
1
12
21
35
106
20
21
26
1
2
4
13
11
14
11
107
1
24
11
107
1
26
18
13
203
18
20
26
20
154
13
26
166
12
203
27
14
12
13
14
154
1
12
14
6
152
26
21
12
146
6
24
6
1
12
202
1
19
26
18
26
18
26
203
10
13
26
202
8
13
12
26
1
20
1
10
4
24
19
35
154
13
12
202
4
14
26
11
26
1
119
107
11
1
20
1
12
18
13
19
24
14
18
24
12
12
26
13
1
12
18
20
26
20
203
12
26
14
1
1
12
13
20
154
19
18
2
12
13
24
21
8
1
119
107
11
1
20
2
1
12
145
19
1
2
24
1
4
152
1
35
12
12
26
24
21
14
26
24
35
24
18
1
12
12
13
1
145
19
2
24
1
8
107
1
4
13
35
154
13
26
20
10
4
1
12
18
20
26
20
12
1
11
1
20
24
26
19
12
203
1
12
14
146
1
19
35
6
26
20
8
4
8
35
12
8
154
13
26
1
11
12
1
12
18
152
26
202
24
26
145
24
2
14
11
14
8
1
1
166
13
19
24
26
18
24
2
202
4
27
26
14
13
1
21
26
14
14
19
20
1
12
14
2
13
202
26
12
154
13
26
202
152
35
1
12
21
202
1
24
26
14
14
14
14
2
19
19
13
35
27
26
107
146
12
24
21
203
13
24
21
13
26
1
21
8
13
14
14
202
24
107
2
1
12
12
8
20
1
203
6
107
12
14
35
8
1
12
18
1
202
4
1
12
26
26
1
20
8
8
21
24
8
26
1
106
12
106
1
12
107
14
24
2
12
12
18
21
26
20
24
20
14
21
107
12
11
1
202
12
13
24
1
14
21
11
13
1
26
1
1
10
14
1
1
1
12
202
12
2
13
13
1
26
8
1
12
14
4
10
24
12
11
14
10
24
13
14
8
1
202
26
20
35
18
26
203
14
1
12
8
12
8
13
10
20
4
202
26
20
35
11
12
35
152
24
12
8
202
145
19
21
1
145
13
1
19
8
166
24
202
19
106
8
146
19
26
2
14
35
24
21
13
21
4
145
2
203
24
1
12
14
152
26
19
21
1
12
21
35
26
18
19
203
202
12
26
8
1
1
12
18
14
2
13
1
14
21
19
1
19
35
21
14
24
35
154
14
26
21
1
145
13
1
19
13
2
6
26
11
24
35
10
20
4
152
24
12
8
202
145
19
21
1
202
13
1
19
24
202
19
14
2
14
145
13
19
1
35
24
21
13
18
119
145
19
203
14
35
13
21
152
24
12
8
12
21
35
145
26
19
8
107
1
20
1
12
6
35
12
12
202
18
12
20
12
26
13
24
8
13
14
117
2
2
24
24
8
13
14
202
12
26
8
8
107
1
2
1
12
1
145
2
8
21
12
13
21
202
35
18
4
19
12
12
4
14
26
1
24
1
203
1
14
20
1
24
35
26
26
18
26
13
1
1
11
2
19
1
12
1
2
19
1
10
24
1
12
13
2
1
14
35
1
12
202
1
12
26
21
1
14
1
18
1
2
12
2
107
12
21
8
24
8
26
1
11
2
19
20
19
8
1
24
1
27
26
4
146
1
12
6
13
27
18
6
26
18
1
12
12
8
13
14
14
1
1
12
107
20
107
1
14
1
21
202
19
106
8
1
203
10
24
4
19
24
1
14
14
14
13
21
202
21
18
8
24
35
10
24
8
19
202
26
20
35
24
13
12
14
19
14
13
202
8
26
13
26
14
14
35
21
1
11
14
1
1
12
14
6
152
26
24
8
107
1
20
1
12
6
35
1
12
202
18
12
154
13
12
35
202
26
20
35
1
10
21
13
202
21
13
202
12
35
1
14
13
146
202
4
1
12
35
1
12
20
13
1
202
24
8
13
10
1
1
20
6
26
8
1
1
12
35
21
2
202
21
8
1
12
12
8
21
202
1
12
35
202
35
21
24
1
154
13
14
13
35
1
12
107
35
1
14
27
12
13
13
10
20
4
1
12
35
21
12
14
21
1
203
14
152
26
19
21
154
13
1
203
1
202
26
20
35
8
24
19
10
12
24
1
117
4
24
1
14
21
13
21
202
145
18
6
35
12
26
12
10
14
1
20
1
10
27
1
203
1
12
119
152
26
19
21
10
13
26
202
10
20
4
202
26
20
35
24
12
24
1
14
18
20
13
21
202
12
35
13
21
18
1
12
6
10
24
14
203
11
202
13
12
35
26
12
35
117
203
18
1
12
6
202
26
20
35
26
203
26
202
1
202
6
202
4
4
1
203
7
152
1
26
19
24
21
202
4
1
1
11
14
1
26
20
202
14
4
11
13
6
26
146
26
19
202
26
20
35
1
202
4
1
4
12
1
21
11
1
4
21
21
14
1
4
35
24
11
12
13
1
1
21
35
1
12
35
8
107
1
24
1
202
21
18
4
6
18
4
10
202
1
1
14
21
8
13
119
20
24
21
14
21
12
12
202
1
12
13
20
24
13
20
7
19
203
12
12
203
12
2
1
19
1
26
19
35
24
117
20
2
14
1
1
12
12
35
24
14
202
13
1
203
24
11
26
12
24
20
14
21
18
19
12
1
14
8
13
2
1
12
14
152
26
19
18
1
12
13
107
11
24
19
21
24
146
12
24
1
21
8
13
1
19
2
35
1
12
18
14
14
26
20
26
1
13
19
119
1
4
20
4
12
35
26
10
2
35
12
8
14
4
1
13
21
20
20
13
8
26
4
146
1
6
35
24
14
26
8
7
154
1
154
13
10
1
202
2
26
1
1
12
18
21
26
20
11
26
1
27
10
1
10
21
119
13
19
1
12
35
1
12
11
14
26
20
21
24
26
1
13
19
2
6
13
2
1
12
14
1
18
24
20
24
1
14
1
1
10
21
13
202
1
12
21
202
1
12
26
12
146
12
24
21
19
13
24
24
18
6
24
1
13
14
1
21
35
1
1
11
26
20
21
26
146
2
20
119
13
19
1
12
27
10
1
10
21
145
14
1
6
35
11
1
20
20
202
14
18
21
24
26
10
202
12
21
12
13
11
14
1
12
8
152
26
19
18
