# Supplementary material for: Graphemic-phonetic diachronic linguistic invariance of the frequency and of the Index of Coincidence as cryptanalytic tools
Source: PLoS One. 2019 Mar 19;14(3):e0213710. doi: 10.1371/journal.pone.0213710 (PMC6424454; doi:10.1371/journal.pone.0213710)
Supplement: S1 File — (ZIP) [file pone.0213710.s001.zip › Languages/arabe/arabeT3_v2Porcentaje_Sept2015.txt]

14.68039003
2.979414951
0
2.708559047
0
1.73347779
0.4333694475
3.737811484
0
1.950162514
2.166847237
10.61755146
6.121343445
6.121343445
0
0
0
3.033586132
3.683640303
4.65872156
5.308775731
0
0
5.525460455
0
6.879739978
0.5417118093
0
0
0
0
0
0
0
4.442036836
0
0
0
0
0
0
0
0
0
0
0
0
0
0
0
0
0
0
0
0
0
0
0
0
0
0
0
0
0
0
0
0
0
0
0
0
0
0
0
0
0
0
0
0
0
0
0
0
0
0
0
0
0
0
0
0
0
0
0
0
0
0
0
0
0
0
0
0
0
0
0.3791982665
1.625135428
0
0
0
0
0
0
0
0
0
0.4333694475
0
0.6500541712
0
0
0
0
0
0
0
0
0
0
0
0
0
0
0
0
0
0
0
0
0
0
0
0
0
1.083423619
0.7042253521
0
0
0
0
0
1.083423619
0
0.812567714
0
0
0
0
0
0
0
0
0
0
0
0.2166847237
0
0
0
0
0
0
0
0
0
0
0
0
0
0
0
0
0
0
0
0
0
0
0
0
0
0
0
0
0
0
0
0
0
0
0
4.117009751
1.570964247
0
0
0
