# Supplementary material for: Graphemic-phonetic diachronic linguistic invariance of the frequency and of the Index of Coincidence as cryptanalytic tools
Source: PLoS One. 2019 Mar 19;14(3):e0213710. doi: 10.1371/journal.pone.0213710 (PMC6424454; doi:10.1371/journal.pone.0213710)
Supplement: S1 File — (ZIP) [file pone.0213710.s001.zip › Languages/armenio/armenioP1_v2.txt]

141
20
130
68
47
141
19
133
6
130
92
19
130
97
111
29
141
133
178
29
148
6
92
130
162
29
111
141
140
178
97
178
32
141
133
6
123
6
92
97
178
16
111
97
178
6
130
140
19
141
133
178
29
111
102
19
106
141
140
178
29
106
130
111
6
141
133
178
6
102
57
29
152
130
47
68
19
141
32
130
99
6
141
133
178
32
99
141
133
178
6
141
133
97
178
130
133
141
140
178
29
156
106
19
141
133
178
29
111
68
19
106
141
140
178
29
106
111
6
141
133
178
99
19
123
111
19
130
47
68
6
140
141
97
178
130
106
6
133
152
141
140
178
29
97
178
130
111
140
97
32
156
19
141
133
178
29
111
68
162
16
106
19
123
111
6
123
6
111
92
19
130
141
178
29
111
99
6
99
32
148
29
6
106
6
123
111
29
97
178
32
141
140
178
111
156
6
140
20
29
111
97
178
130
133
6
111
141
6
130
29
79
6
130
97
178
6
140
19
141
133
178
6
97
178
6
130
86
6
99
19
141
133
178
6
99
148
32
133
97
130
47
106
32
130
141
178
29
6
118
6
162
6
92
133
6
92
99
97
6
106
29
106
6
133
19
99
162
29
111
141
140
178
106
6
6
141
140
178
29
97
178
16
111
79
32
130
141
133
19
141
133
178
29
111
156
29
133
141
92
47
133
6
68
6
111
29
92
6
111
141
133
178
6
99
32
130
133
19
99
118
6
130
141
133
19
141
133
178
6
111
92
29
152
130
19
6
111
141
133
178
106
16
141
29
111
141
178
20
106
19
97
178
140
29
111
19
111
97
178
140
6
141
106
29
141
178
47
106
6
111
19
130
141
178
6
111
97
178
97
6
156
19
111
97
178
162
32
130
57
111
47
162
6
92
130
29
111
86
19
141
130
111
97
19
130
6
141
133
178
141
133
47
123
92
19
111
97
6
141
133
178
19
99
19
99
140
6
141
106
6
130
162
97
6
141
133
178
141
47
111
97
178
6
97
19
141
133
178
29
111
162
29
111
141
140
178
148
32
130
141
16
152
19
99
20
130
141
20
130
111
111
32
141
133
178
6
162
6
92
111
79
32
86
47
141
178
19
6
106
57
86
19
130
29
97
178
141
140
178
6
130
29
111
86
6
111
141
133
178
156
6
130
6
162
6
111
6
99
141
20
130
130
111
141
133
19
141
133
19
141
133
178
32
130
141
140
178
29
106
6
141
133
178
6
111
162
29
111
141
140
178
79
32
130
141
133
19
141
133
178
29
111
141
133
178
32
130
166
6
106
68
29
141
6
141
133
178
141
178
20
156
130
6
141
19
141
133
178
152
133
111
19
152
162
130
68
140
6
141
133
178
6
111
141
140
178
29
152
130
92
19
6
111
141
133
178
106
130
141
29
111
141
20
130
130
111
68
6
130
68
162
19
6
99
148
32
102
32
130
106
19
141
133
178
6
152
118
178
32
156
130
20
111
97
178
6
130
6
130
86
6
97
6
123
6
97
29
111
86
6
111
141
133
178
6
141
6
97
19
6
141
133
178
6
133
141
47
6
141
133
162
111
32
133
6
162
29
111
141
140
178
106
6
133
6
133
141
140
178
19
141
133
178
141
140
178
6
130
97
6
106
20
29
111
92
29
152
130
19
6
111
141
133
178
57
6
130
19
6
141
133
178
130
111
162
130
130
97
19
141
133
178
6
111
68
20
106
92
6
133
141
47
141
133
140
6
141
106
29
141
141
133
178
29
111
86
6
111
68
6
141
6
133
133
29
111
29
156
32
130
133
130
130
141
20
86
6
123
6
141
140
178
6
111
32
97
178
162
6
92
133
6
133
6
141
133
178
29
111
141
20
130
106
29
86
6
111
19
130
162
106
19
102
29
97
19
111
6
141
133
178
133
106
29
111
141
140
178
148
32
130
106
19
130
118
6
130
141
97
178
130
133
148
16
141
140
6
130
29
162
29
111
141
140
178
106
6
133
6
133
141
140
178
29
97
6
111
86
6
152
6
133
6
130
6
106
19
111
97
178
19
6
111
141
178
32
102
166
32
102
32
148
29
111
32
130
6
102
6
141
140
178
19
111
97
178
130
162
141
20
130
6
133
141
47
6
141
133
32
130
141
133
178
47
141
133
178
6
111
20
6
130
102
47
111
102
6
111
29
111
141
178
20
141
140
178
20
6
102
20
97
6
92
111
6
130
141
6
133
47
97
178
111
32
130
141
178
6
118
178
19
141
133
178
29
111
32
130
141
178
6
29
130
111
29
111
6
152
47
130
97
178
133
6
111
141
133
178
6
152
86
19
141
106
6
133
6
133
29
133
19
162
130
130
141
140
178
29
97
6
92
86
47
111
141
140
178
19
130
11
148
29
111
141
6
99
133
92
19
130
97
6
130
19
141
133
178
99
29
92
32
133
97
130
6
111
141
133
178
6
152
6
92
99
140
29
106
16
111
6
141
133
178
86
6
106
57
19
130
47
141
178
29
86
32
68
29
133
20
141
130
130
141
47
106
111
130
133
141
19
130
102
32
148
141
19
133
111
47
99
6
99
32
148
68
6
111
68
6
141
29
32
92
19
102
6
92
86
6
130
6
106
97
29
16
111
97
19
130
141
178
6
99
6
111
19
141
133
178
99
6
130
6
130
102
29
133
79
19
130
57
47
123
111
92
19
106
6
141
133
19
99
92
19
133
6
140
156
6
130
86
29
20
47
97
148
6
162
19
141
133
178
29
86
19
141
140
6
141
140
6
86
29
162
29
111
141
140
178
141
20
130
111
92
19
130
19
141
86
19
130
29
97
178
141
140
178
6
141
133
29
6
92
99
106
19
141
133
47
141
178
19
6
111
133
29
130
141
47
111
20
29
166
32
102
32
148
19
141
133
178
29
140
6
141
106
29
57
6
130
29
130
123
102
6
97
6
130
29
162
29
111
97
178
141
178
6
141
178
6
130
29
6
92
111
57
6
162
6
92
29
111
92
19
106
111
16
106
6
111
29
148
32
130
118
178
32
97
178
130
148
32
130
133
29
148
32
141
140
178
86
6
152
6
111
29
32
148
148
32
130
6
141
133
20
102
6
141
140
178
97
178
111
6
92
99
106
19
141
133
29
57
19
133
141
20
97
19
111
6
92
162
32
130
111
6
111
32
141
178
29
162
29
111
141
140
178
106
19
141
133
6
106
19
141
133
148
6
133
141
6
97
6
130
29
141
6
111
29
99
20
32
47
29
162
29
111
97
178
111
86
19
102
19
102
162
29
111
141
140
178
106
6
130
106
111
32
92
68
6
111
68
162
29
68
86
6
106
6
130
68
6
141
19
141
133
178
6
130
68
47
140
6
141
106
29
141
6
130
29
97
178
6
106
20
111
111
29
92
32
141
140
178
29
111
141
140
178
68
6
130
68
162
6
152
140
6
86
141
140
178
19
102
6
152
97
178
6
111
162
20
111
111
6
152
19
99
29
97
178
97
6
106
6
106
20
111
111
29
97
178
6
152
68
111
79
16
111
6
141
133
178
92
11
148
29
97
178
47
111
97
6
141
133
178
19
130
68
47
86
19
130
29
78
130
130
29
97
141
133
178
6
111
97
6
141
133
178
6
130
162
47
156
29
133
141
106
19
141
133
47
141
178
19
6
111
97
178
19
162
148
32
148
97
6
106
29
141
6
99
6
166
111
29
97
92
19
133
6
92
68
32
130
162
29
111
141
140
178
148
32
130
97
178
6
140
19
141
133
178
29
130
47
162
19
123
97
6
106
29
79
6
99
156
6
57
20
47
141
178
19
111
20
92
19
102
6
152
99
29
106
19
102
6
141
133
178
141
130
133
106
6
130
106
29
97
19
111
6
99
57
20
6
92
102
97
178
19
162
141
140
178
19
102
6
152
156
130
130
6
141
106
19
141
133
148
130
111
6
133
111
92
19
141
92
11
148
97
6
106
29
68
6
111
130
106
6
111
19
141
133
178
6
130
6
130
141
133
47
29
111
47
29
92
32
68
111
92
19
99
133
130
140
130
118
178
6
141
133
178
6
130
6
133
141
133
178
19
130
141
178
20
140
6
141
106
29
68
19
97
6
111
162
47
79
19
106
99
29
111
29
106
97
6
106
133
29
97
6
141
6
130
78
130
130
29
97
162
6
92
79
47
106
79
6
111
79
6
141
29
133
97
178
32
79
29
140
32
99
68
118
6
141
141
140
6
123
68
47
92
19
102
6
78
130
130
29
97
148
130
79
32
97
178
68
92
11
148
68
162
19
123
32
97
178
68
148
32
6
32
97
178
68
16
111
97
19
130
92
19
133
29
99
6
130
47
111
29
130
97
178
32
141
140
178
6
118
178
68
47
57
6
130
29
106
19
141
133
47
29
19
6
111
148
6
133
111
20
130
141
133
178
6
111
97
6
141
133
178
6
68
166
6
99
6
99
6
68
29
111
111
20
130
106
130
111
6
141
133
178
19
99
111
6
97
47
162
6
130
111
20
130
6
97
141
133
178
29
57
6
111
29
111
141
20
130
111
133
6
133
141
19
141
133
178
156
32
99
32
130
6
141
140
178
32
97
178
47
141
133
178
130
130
47
19
141
133
178
6
99
141
47
111
111
47
57
6
130
29
6
92
111
6
111
32
130
20
111
141
178
47
106
6
111
141
140
32
99
156
29
111
29
133
97
29
141
140
178
6
141
133
19
130
162
6
133
6
32
99
6
141
133
29
106
29
141
141
140
178
47
111
20
130
92
19
130
97
29
152
102
29
92
29
152
130
133
16
130
141
29
111
86
6
111
141
133
178
156
32
130
141
6
97
20
6
133
141
47
6
141
133
16
162
111
6
32
130
29
152
130
6
162
68
32
148
111
6
106
20
111
68
166
130
111
68
166
29
32
99
86
130
6
106
6
92
20
86
32
79
141
133
178
32
102
6
111
47
111
141
178
6
141
140
178
6
130
102
152
141
140
178
6
111
133
6
79
6
68
32
99
29
111
141
178
20
140
47
141
86
123
68
141
133
178
20
97
178
102
29
152
130
19
6
111
141
133
178
57
6
111
19
130
68
141
178
20
141
140
178
20
29
86
19
141
68
162
19
162
118
6
130
6
118
29
111
6
111
20
141
133
97
178
130
111
141
140
178
20
148
32
141
140
178
47
106
57
6
130
29
140
47
141
97
32
99
130
123
111
20
68
6
79
6
106
148
32
130
68
29
111
133
6
86
29
118
68
29
152
6
111
29
111
6
133
19
111
97
178
148
32
130
106
130
99
97
178
19
141
133
178
68
19
130
97
29
130
111
6
57
32
99
32
130
86
6
111
141
133
178
19
102
133
29
6
133
6
29
47
111
20
130
148
32
130
141
140
178
47
111
20
130
148
32
141
140
178
148
32
97
178
141
178
6
68
6
152
32
130
162
29
111
141
140
178
148
32
130
156
6
111
32
130
6
92
97
178
97
6
92
29
111
92
6
148
152
111
47
111
20
130
162
29
111
141
140
178
130
162
106
29
156
130
111
68
162
32
130
78
6
99
6
97
178
111
92
19
130
57
29
133
29
130
141
92
19
99
6
152
111
6
92
6
130
6
130
162
29
111
97
178
111
92
19
130
97
47
97
16
141
32
99
32
148
97
47
123
130
111
141
6
97
178
141
178
6
79
6
152
32
130
6
141
133
178
29
152
130
111
130
11
148
130
20
97
32
130
141
133
6
111
47
141
178
29
152
162
32
148
97
47
133
29
130
19
133
6
92
133
32
130
97
32
99
68
130
111
19
133
29
92
32
133
97
29
6
141
178
32
123
99
6
68
29
152
111
92
19
130
57
68
162
130
79
19
133
92
6
141
140
178
6
141
133
178
86
6
152
133
130
130
19
133
86
32
102
32
92
111
106
32
156
130
6
152
32
130
141
133
178
32
130
166
6
106
148
32
130
29
92
19
141
97
178
6
97
29
47
68
162
130
79
19
133
29
92
6
141
140
178
97
178
16
68
156
32
99
32
130
133
141
140
178
141
178
47
102
141
178
148
32
141
140
178
102
6
99
6
106
32
79
111
20
152
148
32
141
140
178
86
6
130
29
152
130
86
6
162
6
130
68
162
29
6
152
32
130
141
6
133
29
148
29
162
111
152
29
148
6
92
130
68
162
130
79
19
133
141
140
178
29
106
130
123
19
133
102
32
141
140
178
148
32
97
178
141
178
6
79
6
152
32
130
86
16
111
141
133
178
68
47
111
97
178
6
130
6
118
178
32
148
6
141
133
19
133
148
32
130
141
140
178
32
79
111
20
86
6
79
6
130
123
130
106
130
6
152
32
86
29
106
29
97
68
130
166
6
130
19
141
133
178
57
6
111
19
130
133
148
32
130
141
178
6
141
178
6
130
111
92
19
102
6
99
141
178
6
79
6
152
32
130
162
130
130
97
19
141
133
178
162
6
106
19
111
6
92
111
6
140
156
6
130
86
133
47
79
32
102
19
130
111
92
19
68
29
130
106
19
141
133
6
152
32
141
178
20
141
140
178
20
68
47
29
111
6
92
86
6
92
19
6
141
133
178
148
32
130
141
140
178
47
111
29
86
47
111
6
130
86
32
79
11
148
32
130
97
6
92
111
6
29
92
32
133
97
32
92
106
29
68
166
29
111
140
130
118
178
133
152
141
133
178
19
99
68
29
111
141
140
178
16
68
141
178
6
68
6
152
32
162
6
111
79
20
141
92
19
162
111
6
97
178
6
133
106
6
130
79
111
92
6
133
141
16
111
152
32
130
133
6
123
111
19
133
68
162
19
123
111
6
152
32
68
47
97
178
47
111
152
99
6
130
102
47
111
111
141
140
178
29
130
118
6
97
6
133
29
97
178
32
92
6
86
20
111
156
29
133
141
97
32
99
148
6
156
29
79
32
99
92
19
133
141
20
130
29
152
130
111
68
130
32
79
148
16
20
20
166
29
141
133
178
156
32
130
111
6
92
29
133
6
111
68
130
111
68
6
92
29
111
99
133
19
68
162
6
92
111
29
86
6
123
6
141
140
178
6
111
6
141
133
178
19
99
86
92
19
141
133
32
152
141
178
19
6
111
16
111
141
16
111
6
111
97
29
111
79
32
99
79
130
130
97
19
99
32
141
133
178
92
19
133
148
32
102
32
130
106
6
162
97
6
106
97
178
29
68
162
19
123
133
6
111
32
130
29
111
29
32
130
97
32
99
148
6
130
19
111
6
111
79
29
111
79
19
130
29
32
130
97
178
6
111
97
178
6
97
19
111
92
19
97
19
102
19
141
133
178
29
57
6
111
29
140
29
111
19
111
118
29
102
141
133
106
16
68
97
29
141
178
111
6
152
6
102
141
178
20
106
19
123
111
29
106
118
6
130
141
32
97
178
92
11
148
141
140
178
130
99
111
29
118
6
130
141
97
178
130
133
148
16
141
140
6
130
6
141
133
6
133
141
47
6
141
133
106
29
6
123
111
20
130
29
111
68
162
16
133
141
140
6
141
141
140
178
6
130
106
19
102
6
141
133
178
111
148
32
130
20
29
106
79
32
130
141
133
6
141
133
106
29
111
141
140
178
148
32
130
148
16
141
140
6
130
29
118
6
130
141
97
178
19
130
133
148
32
130
29
92
29
106
140
6
99
6
97
133
20
97
47
141
6
79
6
162
6
111
99
6
111
6
133
47
111
47
86
6
97
97
178
68
19
106
47
111
29
111
29
130
19
111
141
133
178
141
47
111
47
57
47
111
32
141
140
178
141
47
111
47
148
32
141
140
178
141
19
102
47
111
29
106
97
47
156
32
141
133
178
29
106
29
92
6
111
86
6
99
6
141
111
47
111
97
6
133
19
111
141
178
20
156
16
106
97
68
29
111
29
148
32
130
99
29
111
19
133
68
47
106
29
118
6
86
29
97
178
47
111
47
133
97
6
92
29
118
6
130
141
47
141
133
178
92
6
86
47
111
97
47
79
32
68
6
106
162
29
111
141
140
178
47
123
111
29
97
178
6
106
47
111
79
130
130
29
162
29
106
148
32
130
68
29
111
68
130
130
6
152
47
133
141
29
141
140
32
99
102
6
118
68
130
111
6
99
47
111
106
29
141
178
20
141
178
6
79
6
152
32
130
111
92
19
130
97
111
29
141
133
178
111
6
57
19
130
20
162
29
106
148
32
130
68
29
111
29
141
47
111
86
6
162
6
130
141
133
178
19
162
141
178
6
118
141
29
130
97
6
141
133
19
106
141
178
20
57
6
111
19
130
47
133
92
19
99
111
19
106
29
86
47
141
140
178
29
68
29
141
19
106
141
178
20
47
130
106
19
32
6
111
29
106
148
32
141
140
178
162
32
97
178
47
111
29
106
148
32
130
141
178
6
102
20
68
29
141
140
178
47
111
29
106
141
19
102
86
6
111
68
130
141
92
19
6
111
148
32
141
140
178
156
16
111
68
6
141
133
178
19
99
92
19
106
92
29
106
148
32
130
68
29
133
32
141
140
178
92
19
102
57
6
92
130
99
148
32
141
140
178
162
32
97
178
47
111
29
106
148
32
130
6
152
6
102
20
6
118
178
133
32
133
6
92
102
29
133
6
141
140
6
118
6
106
92
20
130
97
47
68
6
141
29
133
92
6
140
29
6
130
86
29
133
92
19
130
6
97
68
47
78
130
130
29
97
141
140
178
141
47
111
152
148
32
141
140
178
141
19
102
29
97
178
47
111
29
133
92
11
148
148
32
141
140
178
97
29
111
148
32
141
140
178
68
47
133
141
130
47
148
32
130
68
29
97
178
130
29
47
118
16
111
68
20
16
162
106
20
141
140
178
97
178
68
92
11
148
79
16
141
29
130
86
29
106
29
97
97
178
19
162
141
140
6
130
6
97
6
29
111
141
140
178
20
162
79
6
92
6
130
6
111
97
178
68
6
123
32
162
68
166
92
11
148
106
6
130
106
29
111
68
6
106
20
111
57
32
148
6
111
68
6
97
141
178
20
141
140
178
20
92
19
130
57
92
47
166
32
92
141
178
6
118
178
29
133
92
11
148
141
140
178
97
6
130
19
133
97
6
111
79
111
19
99
68
47
140
29
141
6
97
6
133
19
133
141
178
20
92
19
102
47
97
92
19
133
162
6
92
133
141
140
178
29
106
6
141
133
178
6
92
47
141
178
47
99
6
111
6
133
92
19
130
6
97
32
130
68
19
6
97
141
178
20
99
130
92
19
68
47
29
111
68
162
47
133
152
97
6
111
68
166
68
130
111
19
133
156
130
6
141
29
102
47
99
19
130
97
6
106
6
152
32
130
6
102
97
178
6
141
156
148
32
111
6
130
86
29
130
68
47
118
178
32
97
178
130
47
106
19
141
133
29
57
6
140
156
20
162
29
111
141
140
178
47
111
29
133
6
92
133
32
130
148
32
130
141
140
178
29
99
29
111
29
133
148
32
102
32
130
106
47
99
6
99
29
6
92
133
97
19
6
111
97
178
133
20
166
6
111
68
32
141
6
148
130
68
29
111
68
162
148
32
130
111
19
130
97
178
20
152
86
32
102
29
111
97
32
99
118
178
130
141
29
78
130
130
29
97
140
6
86
47
162
20
111
6
130
6
29
106
6
141
133
178
29
130
141
178
20
148
32
130
111
97
47
118
29
6
29
141
178
20
162
6
130
97
178
6
92
47
141
178
29
152
111
47
162
19
133
92
6
140
156
6
130
86
20
133
102
47
140
47
141
106
29
6
130
29
57
6
111
99
6
148
141
6
102
47
106
78
130
29
97
111
29
130
106
6
133
29
111
79
130
47
106
20
140
6
141
148
32
99
130
19
141
133
178
29
106
6
130
68
47
106
32
130
32
92
133
19
130
19
97
29
111
68
162
57
19
123
92
19
102
6
152
79
19
130
32
92
133
140
6
141
118
6
130
141
133
19
141
133
178
6
92
29
148
19
130
6
92
148
32
133
97
32
92
133
133
6
130
148
19
106
86
6
79
111
19
106
141
178
6
99
92
11
148
156
130
111
68
47
102
19
130
57
29
106
6
141
133
178
6
92
68
141
140
178
6
130
111
29
57
6
130
47
133
162
6
140
29
152
6
130
86
6
141
140
178
29
141
133
178
133
92
19
99
6
152
79
19
130
47
133
79
29
141
19
106
6
92
133
141
140
178
20
92
29
133
111
20
86
32
68
29
111
140
16
111
32
130
86
97
178
92
19
130
19
141
68
162
19
130
32
92
140
6
141
106
29
86
6
92
19
130
20
111
57
6
111
19
130
156
32
130
86
16
130
68
32
148
68
130
130
6
156
141
141
16
111
97
19
141
133
178
29
92
6
141
140
178
29
141
133
178
130
133
6
102
57
19
130
6
141
133
178
111
68
166
47
130
97
178
6
140
19
141
133
178
29
162
29
111
141
140
178
148
32
130
133
130
111
47
141
133
178
29
140
6
141
86
6
92
19
130
20
111
57
6
111
19
130
6
133
29
148
32
148
16
133
20
47
79
29
111
97
178
111
29
106
6
111
6
92
106
19
102
6
152
32
130
92
11
148
6
102
97
178
6
141
78
130
130
29
97
133
47
68
19
130
29
86
32
102
32
92
133
29
111
141
140
178
148
32
92
166
99
29
111
29
148
32
130
162
6
92
133
97
47
156
32
133
29
141
178
20
99
29
111
20
130
29
111
68
162
68
32
148
99
6
141
178
47
156
19
99
97
178
29
57
6
111
29
6
130
97
6
130
29
86
6
111
141
133
178
97
19
111
133
152
99
29
111
141
140
178
97
178
19
162
97
47
118
29
141
29
20
6
152
6
162
20
6
99
6
102
6
148
152
133
32
133
97
47
99
29
111
29
162
29
106
156
19
99
6
141
133
178
148
32
92
166
133
92
29
111
20
111
79
29
111
29
111
97
47
141
6
111
29
118
6
130
141
6
97
6
111
92
19
106
86
32
79
32
148
99
19
162
47
133
97
148
32
99
97
6
6
99
29
57
20
141
140
178
20
6
92
99
140
6
141
57
6
111
19
130
99
6
32
6
68
166
86
6
111
20
29
68
162
29
152
20
152
111
6
99
29
97
178
68
20
16
133
118
29
141
6
97
19
99
68
166
130
106
19
123
111
20
6
92
111
148
32
130
47
166
141
140
178
47
111
29
133
141
6
130
6
166
6
106
19
141
133
178
32
130
133
47
79
16
111
6
141
133
178
6
99
29
97
178
133
29
68
19
102
29
111
68
6
130
68
162
19
130
6
86
6
148
32
130
6
140
47
111
92
19
130
19
97
97
47
140
6
130
166
29
106
97
178
6
106
29
111
97
47
141
6
111
29
162
32
68
47
6
141
133
133
29
141
178
32
123
106
29
99
6
130
19
130
162
29
111
141
140
178
97
130
141
130
6
141
133
141
133
6
123
111
148
32
130
162
6
106
6
97
178
29
32
141
29
141
133
178
133
29
79
130
111
6
99
6
123
111
47
106
111
6
92
68
32
102
6
92
47
29
92
19
141
97
32
99
32
130
29
6
141
140
178
19
130
133
29
106
133
6
97
6
152
86
6
92
29
29
106
141
178
47
141
178
6
97
99
19
162
47
133
97
6
130
97
6
106
29
20
92
141
140
178
6
130
156
92
19
130
57
141
133
130
123
29
133
106
6
130
68
47
111
152
99
32
130
111
29
57
47
111
118
178
32
130
19
133
111
32
130
6
148
32
130
92
32
130
166
6
106
68
47
97
178
6
97
19
133
130
102
106
6
111
68
47
141
140
178
141
178
32
102
47
133
148
32
130
68
6
123
111
6
92
92
32
99
32
130
133
6
86
47
111
99
92
19
130
19
130
47
111
118
6
86
19
133
92
6
133
141
130
111
152
32
130
133
29
79
29
99
152
29
68
32
99
32
130
106
6
130
68
32
92
111
92
19
130
57
68
6
99
19
86
111
47
57
47
130
68
166
111
29
78
6
99
6
97
178
130
111
141
140
178
20
16
102
32
130
68
6
141
133
141
178
20
140
6
141
141
178
20
97
178
130
141
140
178
29
97
68
166
6
111
6
92
141
178
20
16
102
32
130
68
29
111
6
92
99
156
29
133
141
20
141
133
16
123
6
141
133
57
6
111
29
111
102
32
130
68
111
47
141
133
47
123
111
79
20
140
111
47
6
102
20
97
130
111
29
141
140
178
6
130
156
111
20
97
6
118
6
141
133
19
148
92
32
130
141
133
130
111
130
111
68
19
6
111
106
6
130
68
32
92
111
148
32
111
141
133
178
29
106
32
130
20
111
29
111
97
178
111
57
6
166
6
111
6
141
133
19
130
57
166
6
106
6
111
6
97
106
6
130
68
32
92
111
141
133
130
123
29
92
19
130
19
133
97
178
29
148
6
92
130
68
19
106
102
130
99
32
130
29
19
130
141
178
6
92
68
29
118
111
29
86
6
111
68
19
102
79
6
130
29
133
130
29
111
141
140
178
32
99
29
106
6
86
148
32
141
140
178
148
16
141
140
6
130
29
19
130
57
57
6
156
141
111
130
111
97
19
130
20
130
106
6
111
19
141
133
178
29
86
29
106
29
97
148
32
99
32
130
111
92
19
141
97
47
97
178
6
97
29
19
130
57
156
148
32
99
32
130
148
32
148
92
29
133
97
47
111
6
92
29
6
92
99
141
140
178
29
99
130
141
133
178
32
99
29
99
97
6
118
29
141
140
141
140
178
6
130
29
6
133
141
133
178
29
141
178
20
29
106
141
140
178
6
32
97
178
133
6
123
111
19
106
106
19
141
133
47
141
178
29
152
111
6
123
6
111
141
133
178
86
130
6
106
6
111
29
19
97
29
111
29
111
68
162
92
19
130
6
68
111
6
133
29
111
141
178
20
6
92
102
156
29
6
99
79
148
32
130
97
178
19
162
97
47
141
178
130
152
29
162
29
111
141
140
178
6
133
141
47
6
141
133
20
118
6
141
130
6
133
141
19
99
32
130
68
6
152
47
130
111
29
97
178
19
162
86
6
6
111
29
6
123
6
111
141
133
178
6
133
141
47
141
133
32
92
92
19
102
57
6
130
97
178
148
32
148
148
32
99
162
20
141
178
20
29
86
6
141
133
178
86
6
133
6
111
20
111
6
162
32
130
130
111
57
32
57
29
97
97
19
111
6
92
92
11
148
106
19
130
97
29
97
29
92
133
133
141
130
152
32
130
29
78
130
130
29
97
140
6
86
47
162
19
111
6
130
6
29
106
6
141
133
178
29
130
141
178
20
148
32
130
111
97
47
118
29
141
29
57
20
162
6
130
97
178
6
92
47
141
178
29
152
111
47
162
19
133
92
6
140
156
6
130
86
20
133
68
47
140
47
141
106
29
6
130
29
6
118
6
141
178
20
162
156
6
152
6
130
111
47
162
19
133
47
162
141
6
111
141
140
178
6
111
97
178
111
148
32
102
32
130
106
47
79
19
130
29
162
32
130
130
111
97
19
130
47
156
47
106
133
152
130
6
47
79
32
130
141
133
20
162
29
111
141
140
178
148
32
130
97
178
19
102
118
29
141
29
79
6
111
68
162
32
148
68
130
111
6
141
133
92
19
133
68
47
79
19
130
29
68
47
20
130
156
130
106
19
133
162
32
130
130
111
68
29
111
29
133
29
111
141
140
178
68
19
123
92
47
166
29
92
19
133
47
99
47
133
29
97
130
130
141
178
20
162
106
6
130
106
29
111
68
141
140
178
29
118
6
130
6
130
29
162
6
130
29
152
111
68
29
148
19
130
6
133
68
162
16
68
19
133
29
106
20
78
6
99
6
97
178
111
20
141
133
47
123
68
6
141
6
152
32
130
141
140
178
68
29
141
19
133
141
178
20
6
130
141
130
141
140
178
20
111
99
29
111
29
162
32
148
97
6
106
29
6
123
111
20
106
19
141
133
6
152
32
130
68
6
130
68
162
19
6
99
97
47
6
133
20
78
6
99
6
97
178
111
16
111
68
6
102
97
178
6
141
92
11
148
16
111
68
162
6
111
68
162
6
152
32
130
6
6
123
47
6
141
133
20
141
16
152
32
102
57
6
130
19
6
141
133
178
148
32
130
6
123
111
20
68
6
106
20
111
162
32
130
6
152
32
130
86
6
162
6
130
141
178
20
78
6
99
6
97
178
111
92
19
106
92
19
133
141
140
178
19
106
97
6
130
32
102
148
32
130
141
6
106
97
178
19
162
97
130
141
32
130
86
130
6
106
6
111
92
6
133
141
47
141
133
32
92
99
29
111
29
92
19
133
162
47
79
19
106
130
102
97
178
19
162
141
178
6
79
6
152
32
130
19
130
57
148
32
130
141
140
178
86
6
68
166
32
102
20
6
133
141
47
6
141
133
148
32
148
97
6
130
32
102
20
141
6
99
97
178
19
162
97
16
141
148
32
130
32
162
162
32
148
99
6
141
178
111
6
133
6
92
20
47
130
99
29
133
29
19
152
57
6
156
141
6
152
32
130
111
148
32
152
130
79
141
6
111
97
178
152
32
130
29
140
47
130
68
166
79
6
106
141
6
133
111
141
6
130
29
19
141
178
20
97
6
141
178
29
99
106
29
29
111
68
162
86
6
111
68
29
118
29
97
6
118
29
97
178
32
57
130
99
57
32
99
99
99
19
162
47
68
29
92
6
86
20
111
99
29
111
29
133
79
32
99
99
19
102
6
97
32
152
130
92
19
111
97
178
32
6
106
20
111
57
6
111
19
130
111
86
6
92
19
130
20
111
106
6
133
6
99
47
6
123
6
97
32
141
140
178
141
133
130
99
29
106
148
32
141
140
178
57
47
133
6
111
29
106
79
19
130
68
162
6
102
130
111
68
162
6
141
133
133
19
130
106
92
19
106
79
19
130
29
133
140
6
141
106
29
68
6
133
152
19
141
133
178
6
92
92
19
102
57
6
92
130
97
178
29
86
6
130
79
6
92
92
19
133
140
6
141
106
29
141
6
130
29
6
133
130
29
141
178
20
29
106
68
166
6
111
32
97
178
133
6
123
111
19
106
106
19
141
133
47
141
178
29
152
111
6
123
6
111
141
133
178
86
130
6
106
6
111
29
6
111
32
102
32
130
106
130
111
57
6
166
6
111
20
162
111
32
130
118
130
133
6
97
6
141
133
86
6
130
133
111
47
148
152
19
133
6
92
162
29
111
141
140
178
92
19
102
6
152
29
156
130
99
6
141
178
6
111
111
29
111
97
178
111
92
32
148
6
97
29
106
92
19
130
19
133
111
6
106
19
6
92
111
162
29
111
141
140
178
130
162
68
162
47
97
111
92
6
68
29
141
133
32
148
20
133
97
178
6
68
141
133
178
130
130
68
166
130
130
29
68
29
68
20
106
97
47
68
6
106
162
29
106
106
29
141
130
99
32
102
111
32
130
68
6
130
29
47
29
141
133
32
148
47
92
6
141
6
97
111
29
68
166
32
99
141
133
178
29
148
6
133
111
6
92
111
106
6
130
79
6
130
141
29
111
86
6
106
6
130
148
32
130
141
133
32
148
47
92
6
141
6
97
130
111
99
29
111
29
162
29
111
141
140
178
111
6
152
111
29
148
19
130
6
92
141
133
32
148
47
111
162
32
130
111
29
57
47
111
92
19
106
97
6
106
141
6
141
6
111
6
141
133
6
106
141
133
178
32
92
141
133
178
141
178
20
148
32
130
106
20
118
29
141
6
111
29
32
130
57
6
130
133
19
102
133
6
92
99
79
29
141
47
111
99
29
111
29
19
152
6
133
20
162
111
32
133
6
68
162
6
29
6
130
111
92
19
130
29
111
133
47
130
57
111
19
130
133
20
133
29
106
111
6
141
133
178
32
130
68
6
141
133
178
111
86
6
79
6
57
47
92
11
148
6
133
32
130
29
97
178
6
133
19
111
162
133
32
133
133
141
178
32
130
79
32
106
19
6
111
133
92
6
92
141
111
29
20
29
92
6
123
111
19
6
99
6
162
79
29
111
68
32
148
79
6
92
148
32
130
29
141
178
32
130
79
32
106
6
92
130
111
68
102
6
130
106
111
86
6
79
6
130
47
19
152
6
111
148
32
99
6
111
92
19
141
133
178
6
99
141
178
6
141
178
6
130
148
32
130
6
133
29
133
47
130
92
11
148
141
178
19
141
178
11
148
29
133
97
133
47
130
57
111
19
130
133
20
133
6
133
20
162
133
6
29
106
111
6
141
133
178
32
130
68
6
141
133
178
111
86
6
68
6
130
32
99
29
92
6
123
111
19
6
99
130
111
68
6
162
79
29
111
68
32
148
79
6
92
32
130
29
141
178
32
130
79
32
106
6
92
152
133
97
92
19
141
106
19
141
6
133
6
111
6
106
29
162
6
130
141
178
32
92
141
133
178
141
97
130
111
6
130
11
148
19
99
29
141
133
178
162
6
102
102
111
111
19
141
32
102
6
141
133
178
32
130
106
47
102
6
99
97
178
97
32
141
140
178
20
29
111
92
11
148
130
133
141
79
19
102
68
166
97
6
141
133
178
111
141
178
152
133
141
178
6
130
97
178
148
32
130
29
141
140
178
29
111
92
11
148
29
106
6
99
29
111
6
140
156
6
130
86
20
6
111
68
130
97
178
6
111
162
156
6
141
178
6
92
133
152
32
6
111
6
111
6
133
141
47
6
141
133
97
178
92
11
148
6
111
32
130
20
111
97
178
140
6
141
106
29
141
133
6
123
6
92
102
16
118
178
6
79
99
16
32
47
133
166
32
102
32
148
19
106
57
6
130
29
97
178
141
47
111
152
29
162
47
130
133
162
19
130
97
29
130
141
148
19
99
92
19
133
106
6
86
106
20
141
29
19
99
162
97
20
133
92
19
130
97
130
29
133
6
102
6
111
6
92
29
141
133
178
32
130
19
97
111
141
140
32
130
141
92
19
106
97
178
106
6
86
106
20
141
29
79
29
140
19
130
111
156
6
57
6
141
133
133
6
141
6
111
6
92
29
32
130
148
32
141
140
178
47
111
29
106
97
178
68
6
140
141
118
178
6
156
130
133
141
29
32
141
140
178
97
178
6
130
6
111
68
162
6
152
133
6
118
6
99
29
111
29
162
29
118
6
141
19
6
99
92
19
111
140
47
130
68
166
6
111
6
97
29
133
118
6
111
32
102
79
6
162
6
111
97
178
92
11
148
148
6
92
130
19
111
29
92
19
130
97
29
130
133
141
47
19
130
92
19
133
106
6
86
106
20
79
29
11
148
97
20
133
92
19
130
97
29
130
133
6
68
6
111
6
92
29
11
148
97
178
130
29
133
141
32
111
19
6
92
97
178
92
19
130
11
148
47
111
29
141
140
178
47
111
29
111
29
111
141
140
178
68
6
140
141
6
111
68
6
141
6
111
29
32
141
140
178
97
178
6
130
6
111
68
162
6
152
6
118
6
99
29
111
29
57
32
99
32
130
118
6
141
19
6
99
140
47
130
68
166
6
111
6
97
29
133
118
6
111
32
102
68
6
102
6
111
97
178
92
19
130
20
148
6
130
29
106
20
97
29
111
130
19
130
68
19
130
92
11
148
97
178
6
102
97
178
130
111
29
86
106
20
97
111
92
32
141
178
11
148
6
111
106
29
97
133
130
32
141
29
106
20
97
29
111
57
19
130
68
19
130
92
11
148
97
178
6
102
97
178
130
111
29
106
29
32
92
111
148
32
141
140
178
141
47
111
97
6
92
148
32
141
140
178
141
19
102
29
162
86
6
92
6
92
11
148
133
6
6
106
57
32
99
141
47
29
130
141
178
130
97
178
29
11
148
162
162
166
32
156
97
178
111
133
6
68
6
111
6
92
29
19
99
6
92
20
130
57
6
111
97
178
32
86
130
6
106
6
111
29
6
130
68
6
130
29
130
6
152
68
6
141
6
152
32
130
29
32
130
106
20
97
111
6
118
130
29
141
6
133
111
141
6
130
29
106
20
97
111
86
6
130
29
152
130
6
92
99
6
152
19
99
29
133
20
99
111
29
118
6
118
6
111
141
133
178
118
6
130
32
111
32
130
68
29
133
20
97
111
29
86
6
130
6
111
141
133
178
106
47
130
32
102
99
29
111
29
106
20
97
29
111
86
6
162
6
130
68
162
29
92
11
148
140
32
130
29
106
20
97
29
111
148
32
141
140
178
47
99
106
29
148
32
141
140
178
106
6
97
178
29
106
20
97
29
111
86
6
162
6
130
102
19
97
6
111
148
32
133
97
29
133
20
97
29
111
148
32
141
140
178
118
178
32
102
106
29
118
16
102
111
68
162
29
106
20
97
29
111
86
6
130
6
106
111
86
6
140
32
102
29
106
20
97
29
111
86
6
99
6
99
111
97
32
130
47
133
29
106
20
97
111
141
178
6
79
6
152
32
130
99
29
111
29
106
20
97
32
111
6
102
97
178
6
141
106
32
156
130
29
111
118
6
123
97
6
141
133
162
6
92
133
148
32
111
141
133
178
79
29
141
19
111
6
99
97
141
130
19
111
97
178
141
178
20
68
6
92
133
20
130
29
86
6
111
141
133
178
57
6
166
6
111
6
141
133
106
20
97
29
111
141
133
19
130
47
141
178
29
152
111
86
6
133
111
29
47
6
106
20
111
57
6
130
29
97
178
148
6
92
19
99
6
141
133
106
20
97
29
111
79
19
130
47
141
178
29
152
111
86
6
133
111
29
97
6
106
141
102
6
92
32
130
32
97
178
111
6
106
19
123
6
141
133
97
6
106
29
111
97
178
111
20
29
106
32
130
20
141
133
178
6
152
6
141
133
97
6
106
6
111
68
6
106
6
99
32
92
141
133
20
141
133
111
6
141
133
140
6
141
106
6
130
68
86
6
133
130
6
141
178
32
148
68
19
106
97
6
111
29
111
19
130
97
178
11
148
86
32
102
29
111
118
6
123
97
6
141
133
106
141
123
97
178
133
6
92
133
57
6
111
29
133
148
19
130
6
92
140
6
141
106
29
166
47
97
29
86
32
68
133
92
19
106
6
111
97
6
141
133
97
6
133
19
106
141
178
20
6
92
133
20
130
92
19
102
19
130
79
32
99
79
6
106
20
111
111
86
6
152
6
133
6
130
141
140
178
20
162
47
79
6
141
133
6
29
111
141
140
178
6
141
133
20
162
106
6
86
111
47
106
32
141
20
92
11
148
6
111
32
102
32
130
106
68
130
130
32
102
111
79
6
92
32
141
140
178
29
141
133
19
130
97
47
156
130
111
6
92
20
148
32
141
140
178
29
106
6
111
47
97
152
148
32
141
140
178
92
19
130
6
156
6
92
141
140
178
29
6
133
19
99
141
178
20
118
6
130
141
6
97
6
111
20
97
6
106
6
102
97
178
6
141
92
11
148
97
6
106
141
102
6
92
141
140
178
29
29
152
130
102
141
140
6
99
32
141
6
130
6
97
6
111
111
141
178
32
102
141
178
20
86
6
102
6
130
68
6
148
32
130
111
148
32
130
99
6
92
6
111
32
68
32
130
106
130
111
57
6
166
6
111
20
162
111
32
130
118
130
133
152
133
97
6
141
133
86
6
130
133
111
47
118
178
19
133
6
92
86
6
111
68
148
32
130
57
19
130
92
19
141
97
47
141
178
32
102
47
148
32
130
133
6
130
47
68
162
32
130
6
106
20
111
97
47
99
6
92
29
86
29
106
111
20
141
47
111
97
47
97
178
6
97
20
148
32
130
29
133
97
29
6
92
99
140
20
111
141
140
178
29
106
130
111
6
92
86
6
111
141
133
178
141
133
178
6
111
97
148
32
152
141
178
29
152
111
156
6
148
152
6
111
20
148
32
130
29
152
130
111
106
6
111
29
133
97
29
141
140
178
29
97
6
92
162
68
32
148
99
6
141
178
111
6
133
6
141
178
20
47
130
99
29
111
29
19
152
57
6
156
133
32
133
152
32
130
111
47
130
79
141
6
111
29
57
130
29
99
130
68
6
106
141
6
133
111
141
6
130
29
19
141
178
20
97
6
141
178
29
99
106
29
111
68
162
86
6
111
68
29
118
29
162
68
32
148
99
6
141
178
111
92
19
130
57
97
47
6
6
92
6
133
141
47
6
141
133
111
6
92
97
47
79
6
92
6
106
20
111
111
6
140
32
102
6
141
133
57
6
92
141
133
178
162
6
92
111
29
106
6
111
6
99
118
29
141
29
141
178
20
68
6
99
19
86
111
92
32
92
130
57
47
130
140
111
20
6
111
97
6
141
133
141
178
20
99
29
111
20
130
29
111
68
162
68
32
148
99
6
141
178
92
11
148
156
19
99
97
178
29
57
6
111
29
6
111
57
6
156
141
111
79
6
92
6
106
32
141
178
6
99
29
86
19
162
92
11
148
86
6
111
68
6
130
68
6
123
6
97
178
29
111
29
57
6
156
141
6
152
32
130
111
79
6
92
141
140
32
141
140
97
141
6
99
29
97
178
79
6
92
92
11
148
111
133
141
29
92
6
152
6
79
57
6
130
68
162
29
6
111
57
6
156
141
111
141
140
32
130
141
20
6
152
6
79
29
19
99
6
111
92
6
140
32
102
102
19
130
68
162
79
19
130
29
19
152
57
6
156
141
6
152
32
130
111
106
19
141
133
6
130
29
57
6
99
99
47
106
86
6
130
97
29
97
178
111
6
130
111
68
47
111
29
57
130
141
178
20
97
32
92
130
20
20
106
29
6
97
6
111
29
97
6
106
156
19
102
92
11
148
141
133
47
123
106
29
32
141
6
111
29
19
152
162
29
111
141
140
178
6
92
29
118
6
123
111
6
99
29
111
29
6
106
19
111
11
148
29
111
6
92
111
141
140
178
19
130
11
148
29
6
92
99
92
6
106
20
111
29
141
133
178
111
6
106
92
19
141
133
6
130
29
19
99
29
152
130
86
6
130
97
29
97
178
130
111
140
6
141
99
29
111
29
6
106
20
111
29
57
6
156
141
111
79
6
92
20
47
141
29
141
178
20
6
133
141
47
141
133
32
92
141
47
19
6
99
99
29
111
29
