# Supplementary material for: Graphemic-phonetic diachronic linguistic invariance of the frequency and of the Index of Coincidence as cryptanalytic tools
Source: PLoS One. 2019 Mar 19;14(3):e0213710. doi: 10.1371/journal.pone.0213710 (PMC6424454; doi:10.1371/journal.pone.0213710)
Supplement: S1 File — (ZIP) [file pone.0213710.s001.zip › Languages/armenio/armenioP1_v2Porcentaje_Sept2015.txt]

0
0
0
0
0
12.20113649
0
0
0
0
0.4395840034
0
0
0
0
0.5146349308
0
0
4.438726279
2.369464994
0
0
0
0
0
0
0
0
6.990457811
0
0
4.545941889
0
0
0
0
0
0
0
0
0
0
0
0
0
0
2.755441192
0
0
0
0
0
0
0
0
0
0.9756620564
0
0
0
0
0
0
0
0
0
0
2.53028841
0
0
0
0
0
0
0
0
0
0.1393802938
1.082877667
0
0
0
0
0
0
1.393802938
0
0
0
0
0
3.270076123
0
0
0
0
4.138522569
0
2.2300847
0
0
1.350916693
0
0
0
3.162860512
0
0
0
0
7.580143669
0
0
0
0
0
0
0.7505092742
0
0
0
0
0.6218505414
0
0
0
0
0
0
7.633751474
0
0
5.682427361
0
0
0
0
0
0
2.412351238
7.912512062
0
0
0
0
0
0
2.251527822
0
0
0
1.383081377
0
0
0
0.7076230299
0
0
0
0
0
1.951324113
0
0
0
0.4610271255
0
0
0
0
0
0
0
0
0
0
0
6.122011365
0
0
0
0
0
