# Supplementary material for: Graphemic-phonetic diachronic linguistic invariance of the frequency and of the Index of Coincidence as cryptanalytic tools
Source: PLoS One. 2019 Mar 19;14(3):e0213710. doi: 10.1371/journal.pone.0213710 (PMC6424454; doi:10.1371/journal.pone.0213710)
Supplement: S1 File — (ZIP) [file pone.0213710.s001.zip › Languages/armenio/armenioP2_v2.txt]

6
130
19
152
19
99
97
178
79
19
130
6
130
118
178
29
111
92
19
152
32
141
178
6
130
6
111
99
47
133
6
141
133
29
111
162
6
111
106
6
92
130
141
133
111
19
6
99
111
6
123
6
68
166
29
111
141
133
111
6
130
6
111
86
6
92
130
92
19
130
97
130
32
130
68
29
111
57
6
130
19
156
32
133
19
6
106
29
6
141
133
111
29
111
6
133
141
47
6
141
133
6
141
133
29
111
106
6
92
130
57
6
111
29
111
57
6
111
29
111
86
32
130
106
6
130
106
111
6
130
6
111
92
19
152
6
123
6
79
6
133
141
57
111
6
97
47
141
178
19
6
111
148
32
130
97
6
141
178
6
106
57
97
47
133
6
97
6
111
97
19
130
6
97
130
19
141
133
178
19
130
162
20
6
97
111
57
6
111
57
6
130
19
156
32
133
19
6
106
29
6
141
133
111
29
111
6
133
141
47
6
141
133
6
141
133
29
111
106
6
92
130
57
6
111
29
111
79
19
130
6
79
32
92
111
133
130
57
47
141
178
19
6
106
57
92
19
152
97
47
133
6
97
6
111
106
6
97
178
130
47
141
178
19
6
106
57
57
6
130
68
162
19
130
162
6
111
86
6
133
111
57
111
47
141
178
19
6
106
57
29
79
29
130
97
133
97
178
32
133
111
111
68
19
6
106
57
57
6
130
19
156
32
133
19
6
106
29
6
141
133
111
29
111
6
133
141
47
6
141
133
6
141
133
29
111
106
6
92
130
57
6
111
29
111
133
29
130
141
29
106
133
6
133
6
111
29
133
6
130
133
6
118
178
162
29
133
47
111
29
148
6
133
111
92
47
68
6
92
29
6
92
133
32
130
141
133
178
111
141
133
6
111
92
19
130
97
111
6
92
29
111
97
178
111
92
19
152
118
6
130
6
123
19
6
99
29
57
6
130
68
162
47
111
133
92
19
130
79
19
111
162
19
130
79
133
86
32
79
19
152
32
130
133
92
6
152
47
130
141
133
111
111
68
19
6
111
133
130
57
47
86
152
32
92
111
6
92
133
32
130
148
19
130
29
111
111
133
29
32
148
111
79
32
141
140
178
19
111
162
19
130
79
133
133
130
32
148
57
20
29
141
133
178
111
162
19
130
19
97
178
133
130
57
19
6
111
111
6
133
19
99
32
148
92
6
152
47
130
141
133
111
111
68
19
6
111
133
130
57
47
86
152
32
92
111
6
92
133
32
130
6
133
141
19
102
97
178
92
19
152
99
47
133
29
111
16
111
68
6
130
19
152
47
86
130
141
140
47
19
99
32
148
79
32
148
19
111
162
99
32
92
133
111
29
86
32
130
20
92
6
152
47
130
141
133
111
111
68
19
6
111
99
47
133
32
92
106
32
130
111
32
130
86
111
19
133
141
133
178
47
97
178
162
141
20
130
162
29
118
178
6
123
32
97
178
20
118
178
6
123
6
152
32
130
19
6
99
92
19
130
79
19
141
133
178
20
97
178
148
32
130
68
29
97
178
133
29
32
148
111
29
92
19
130
79
111
32
130
29
141
133
111
111
68
19
6
111
106
32
130
141
19
6
123
111
97
178
6
111
162
29
148
32
130
141
133
111
6
152
162
6
111
166
6
106
6
111
6
97
111
29
86
32
130
20
141
133
111
19
6
99
111
6
92
133
32
130
141
133
111
6
152
92
6
106
47
99
6
130
79
6
111
68
20
141
47
97
178
32
130
86
111
47
141
178
29
152
111
141
47
32
102
29
111
106
19
162
162
106
6
92
130
111
99
47
133
32
92
141
133
178
111
141
133
6
141
133
178
20
97
178
148
32
130
68
29
97
178
106
6
130
68
97
6
111
6
92
133
32
130
141
133
111
111
68
19
6
106
57
133
130
57
47
86
152
32
92
97
47
133
29
111
97
178
6
111
162
29
148
32
130
141
6
130
6
152
162
6
111
141
6
111
19
99
29
111
92
6
130
79
6
111
68
29
6
111
133
19
130
106
111
6
118
20
133
6
92
133
32
130
57
102
156
19
6
141
133
178
92
6
130
106
6
141
32
92
111
92
19
133
133
19
6
92
141
47
97
178
32
130
86
111
47
141
178
29
152
111
141
47
32
102
29
111
106
19
162
162
106
6
92
130
111
99
47
133
32
92
47
130
6
156
47
141
178
29
152
111
6
140
156
6
130
86
29
141
133
111
6
152
162
106
6
130
29
6
106
6
106
47
99
111
6
111
111
6
6
152
19
141
19
32
97
178
162
47
6
130
141
178
111
32
92
111
118
6
130
79
19
152
29
141
140
178
111
32
130
32
92
133
97
141
6
97
29
148
32
130
162
141
47
32
102
111
32
130
29
111
6
141
133
178
86
111
32
92
111
141
133
111
6
152
106
6
130
106
111
32
148
141
47
97
178
32
130
86
111
47
141
178
29
152
111
141
47
32
102
29
111
106
19
162
162
106
6
92
130
111
99
47
133
32
92
