# Supplementary material for: Graphemic-phonetic diachronic linguistic invariance of the frequency and of the Index of Coincidence as cryptanalytic tools
Source: PLoS One. 2019 Mar 19;14(3):e0213710. doi: 10.1371/journal.pone.0213710 (PMC6424454; doi:10.1371/journal.pone.0213710)
Supplement: S1 File — (ZIP) [file pone.0213710.s001.zip › Languages/armenio/armenioP2_v2Porcentaje_Sept2015.txt]

0
0
0
0
0
13.13405797
0
0
0
0
0
0
0
0
0
0.09057971014
0
0
5.97826087
0.9057971014
0
0
0
0
0
0
0
0
5.072463768
0
0
5.434782609
0
0
0
0
0
0
0
0
0
0
0
0
0
0
3.894927536
0
0
0
0
0
0
0
0
0
2.264492754
0
0
0
0
0
0
0
0
0
0
1.539855072
0
0
0
0
0
0
0
0
0
0
1.449275362
0
0
0
0
0
0
1.449275362
0
0
0
0
0
4.347826087
0
0
0
0
3.170289855
0
1.539855072
0
0
0.5434782609
0
0
0
3.170289855
0
0
0
0
11.68478261
0
0
0
0
0
0
0.634057971
0
0
0
0
0.5434782609
0
0
0
0
0
0
8.242753623
0
0
7.789855072
0
0
0
0
0
0
0.3623188406
6.06884058
0
0
0
0
0
0
1.358695652
0
0
0
2.355072464
0
0
0
0.5434782609
0
0
0
0
0
2.264492754
0
0
0
0.1811594203
0
0
0
0
0
0
0
0
0
0
0
3.985507246
0
0
0
0
0
