# Supplementary material for: Graphemic-phonetic diachronic linguistic invariance of the frequency and of the Index of Coincidence as cryptanalytic tools
Source: PLoS One. 2019 Mar 19;14(3):e0213710. doi: 10.1371/journal.pone.0213710 (PMC6424454; doi:10.1371/journal.pone.0213710)
Supplement: S1 File — (ZIP) [file pone.0213710.s001.zip › Languages/armenio/armenioP3_v2.txt]

92
19
152
92
6
106
133
19
6
111
111
148
19
141
133
178
19
130
32
130
68
29
6
123
6
97
178
19
141
133
178
6
152
79
6
57
130
29
20
99
86
130
19
140
141
6
97
92
6
133
141
47
141
133
32
92
29
97
178
6
102
6
97
178
106
29
79
6
99
29
99
19
6
141
133
178
152
32
141
133
178
148
32
130
47
106
6
111
47
111
20
130
111
6
162
6
130
20
141
178
6
123
97
32
92
133
156
32
133
19
141
133
178
19
6
99
6
123
111
148
32
130
47
106
6
111
47
111
20
130
92
32
148
133
20
118
178
29
141
6
111
20
68
6
152
141
178
29
92
19
152
6
111
47
111
97
47
133
29
111
106
6
130
29
6
106
92
19
152
92
19
97
19
6
99
6
123
111
6
6
133
20
47
130
6
156
99
19
130
57
19
130
97
130
19
6
99
68
141
20
130
16
111
68
97
178
19
162
92
19
152
111
6
16
111
68
57
6
111
133
111
156
123
32
148
19
141
133
178
6
152
92
19
152
156
32
130
86
20
130
16
111
68
106
29
141
133
141
178
20
148
32
130
118
29
133
29
29
111
141
140
178
29
141
133
178
20
148
32
102
68
166
32
92
111
133
6
92
133
92
19
152
6
133
20
141
133
178
111
6
86
130
19
140
141
6
97
111
106
29
92
19
130
97
111
141
140
178
29
130
106
6
130
29
6
106
162
29
79
141
19
130
140
111
32
130
86
133
92
6
133
141
47
141
133
32
92
92
19
152
6
86
6
92
102
6
133
68
166
29
130
92
19
152
141
133
111
141
133
178
19
133
148
32
130
68
29
92
19
152
97
32
141
140
178
19
133
141
133
178
19
133
162
6
111
47
111
111
32
130
6
92
29
133
47
133
111
6
92
19
102
29
141
133
178
29
106
19
141
133
92
19
152
148
32
130
68
29
57
6
130
68
162
130
19
99
32
92
97
32
141
140
178
19
133
141
133
178
29
92
19
152
141
6
141
133
178
20
111
106
6
141
20
130
6
133
141
47
6
141
133
162
6
141
178
32
123
111
68
6
152
141
178
29
86
32
130
111
111
32
130
6
92
19
152
141
178
6
79
6
152
32
130
19
133
141
133
178
20
29
148
19
130
6
92
141
6
111
111
92
6
97
32
148
57
6
92
29
92
6
152
29
141
19
6
111
133
92
19
152
141
178
6
79
6
152
32
130
47
141
178
19
6
111
111
32
130
6
148
6
156
141
140
6
111
106
29
99
29
141
133
178
29
92
19
152
6
133
20
106
6
130
29
6
106
141
133
178
86
130
19
140
141
6
97
111
162
29
6
130
68
99
29
111
29
141
133
178
29
29
111
68
162
6
92
68
97
178
6
111
162
29
162
6
92
130
148
32
141
140
178
79
29
141
19
106
118
6
141
6
133
156
6
111
29
92
19
141
86
130
19
140
141
6
97
111
92
19
152
6
133
20
141
133
178
111
6
86
32
79
29
133
47
130
57
92
19
97
19
133
141
133
178
20
29
97
178
19
162
92
19
152
162
32
130
47
141
178
29
152
111
57
6
130
68
162
130
19
99
32
92
111
86
32
148
6
111
29
99
29
141
133
178
29
29
148
19
130
6
92
97
178
32
97
178
6
111
162
29
92
19
152
148
32
130
141
133
111
6
111
19
99
32
141
133
178
111
20
29
97
178
20
111
133
47
130
57
20
92
19
152
148
32
130
68
29
6
133
141
47
141
133
32
92
97
32
141
140
178
19
133
141
133
178
29
92
19
152
6
86
6
92
19
102
29
133
6
57
19
141
178
6
162
79
6
97
6
111
97
178
32
92
19
152
111
6
92
102
29
20
29
141
133
19
130
47
141
178
19
6
111
29
152
130
47
106
92
19
152
6
92
133
148
19
141
133
178
19
130
32
130
68
6
106
29
133
20
111
32
130
6
148
32
130
6
106
47
99
111
97
32
141
140
178
19
141
133
178
19
6
99
20
130
162
29
148
32
141
140
178
141
97
6
130
6
133
141
133
178
29
6
123
92
6
133
141
47
141
133
32
92
6
106
19
111
6
92
111
57
6
111
92
19
152
6
133
20
106
6
130
29
6
106
6
86
6
152
6
133
29
97
97
6
106
6
102
6
156
29
111
141
19
6
123
111
92
19
102
29
141
133
178
29
29
111
68
162
16
133
141
57
6
111
29
97
178
47
106
92
19
152
79
111
6
141
133
178
29
111
106
6
111
20
86
130
19
140
141
6
97
111
92
6
130
47
141
133
178
19
6
99
106
6
130
29
6
106
92
6
152
47
130
133
111
92
6
92
111
32
133
29
97
79
111
6
141
133
178
29
99
19
123
111
6
97
32
102
106
111
118
178
47
141
178
6
118
20
133
29
97
178
6
102
6
97
178
111
92
47
68
6
92
92
19
152
92
19
106
47
141
29
141
47
111
162
6
97
178
6
130
29
6
92
92
19
152
92
19
141
148
32
102
68
166
32
92
111
92
19
102
29
133
6
57
19
141
178
29
92
19
152
92
19
102
19
152
29
57
130
19
152
99
47
6
152
162
32
102
68
166
32
92
111
111
106
6
130
29
6
106
47
92
19
102
29
133
6
57
19
141
178
156
6
102
6
141
133
178
106
6
111
47
97
111
92
32
130
32
148
6
92
111
29
111
32
130
6
92
19
152
99
141
133
178
6
152
92
19
102
29
133
6
57
19
141
178
86
32
79
152
32
148
133
130
57
32
148
92
19
152
29
68
162
6
92
111
57
6
130
68
162
130
6
102
6
102
6
97
19
6
141
133
178
92
19
152
6
133
20
32
130
86
111
19
6
99
92
19
133
68
47
29
97
6
111
6
92
133
92
19
152
32
130
86
111
19
6
99
20
118
141
47
102
148
32
130
32
148
6
92
111
29
97
178
32
92
19
152
47
133
141
29
20
29
111
68
162
6
92
133
162
29
92
19
97
19
133
141
133
178
20
106
6
92
130
141
19
6
123
111
29
106
32
92
6
123
29
133
162
29
6
86
6
152
6
133
29
97
29
57
130
19
152
92
19
102
19
152
68
162
6
92
111
148
32
102
68
166
47
111
29
97
178
32
92
6
97
6
111
68
166
133
29
106
156
6
102
6
141
133
178
141
133
178
111
141
133
6
99
32
148
106
6
111
47
97
133
92
32
130
32
148
6
92
111
29
29
106
47
106
92
19
152
92
19
130
6
111
29
148
32
130
86
6
152
6
141
6
92
141
133
178
20
92
19
141
178
20
92
19
102
29
141
133
178
29
97
6
141
6
130
47
106
111
6
133
6
141
133
178
19
99
32
141
133
178
133
111
106
6
29
141
19
6
123
111
20
92
19
152
6
133
20
106
6
130
29
6
106
106
19
141
133
6
141
133
178
47
133
141
133
178
20
6
111
68
162
111
29
106
162
141
20
130
92
19
152
141
133
178
111
141
133
6
141
133
178
6
152
86
32
79
29
29
106
92
6
133
141
47
6
141
133
118
178
130
97
29
141
140
178
29
106
162
29
86
6
92
19
141
133
178
6
152
29
156
32
111
6
130
86
47
141
178
29
152
111
6
102
6
156
111
32
92
29
152
130
32
92
162
29
6
86
6
92
6
92
133
106
86
19
141
20
92
19
130
6
111
19
133
141
133
178
19
111
29
111
68
162
6
106
19
111
6
92
111
6
162
79
97
178
162
29
6
130
6
130
29
111
68
162
106
19
141
133
6
106
19
141
133
133
86
162
32
130
111
92
19
152
133
47
130
57
20
6
111
47
111
111
32
130
6
92
19
152
148
32
102
32
130
106
47
141
178
29
152
111
111
32
130
6
6
162
79
6
141
133
178
92
6
162
79
133
92
19
130
97
29
152
102
6
141
133
6
141
133
178
29
152
130
32
141
133
178
6
130
6
130
162
32
130
47
141
178
29
152
111
57
6
162
97
6
152
29
152
130
32
148
141
133
178
130
47
19
6
141
133
178
162
6
106
57
6
130
141
6
152
6
111
133
106
141
32
97
178
133
130
141
29
141
133
178
29
152
130
19
6
111
141
133
178
97
178
6
97
19
6
141
133
178
162
86
162
32
130
133
92
6
141
178
32
123
32
141
133
178
92
19
152
57
6
130
68
162
130
6
141
133
178
32
92
141
133
178
162
156
32
111
6
130
86
133
162
97
178
6
102
141
133
178
19
6
99
133
99
141
133
178
32
92
141
133
178
57
6
130
47
141
178
19
6
106
57
92
19
152
162
106
19
141
133
6
141
47
111
133
6
130
68
162
6
97
19
6
141
133
178
47
111
6
92
111
133
118
6
140
141
118
6
111
19
6
141
133
178
29
133
130
6
92
19
99
29
141
133
6
123
6
92
29
29
152
130
47
106
92
29
140
19
99
162
32
102
32
130
106
47
141
178
29
152
111
133
148
32
130
118
20
133
156
32
133
19
141
133
178
6
152
6
123
86
6
130
133
106
19
130
6
57
130
6
86
6
106
47
92
19
152
162
6
152
6
97
29
111
32
130
6
92
6
152
29
141
19
6
111
92
19
97
6
141
133
178
106
6
130
29
6
106
6
123
111
106
6
29
57
130
19
152
6
106
29
133
133
92
19
130
29
133
92
19
152
68
6
130
68
162
6
152
29
141
47
111
29
152
130
92
19
152
92
19
102
19
152
16
111
68
6
152
47
130
133
111
16
111
68
6
92
111
32
133
29
97
92
19
99
86
130
6
106
6
111
92
6
152
79
32
133
141
32
133
97
6
92
133
19
130
20
6
140
156
6
130
86
6
79
29
130
6
123
111
19
99
16
111
68
6
106
19
111
6
92
111
141
29
19
162
19
130
133
6
92
133
6
123
6
68
166
29
111
6
140
156
6
130
86
6
79
29
130
92
19
102
19
152
29
68
6
141
6
152
32
130
47
141
178
19
6
111
6
133
32
130
152
32
141
133
178
97
29
152
130
19
111
19
6
92
92
19
152
92
19
130
141
178
6
92
29
111
6
106
19
111
19
97
178
19
6
111
106
141
6
111
19
99
92
6
140
156
6
130
86
6
79
29
130
92
29
152
130
6
97
178
6
111
141
140
178
29
152
130
97
178
6
102
6
97
178
29
92
19
99
92
19
152
92
32
148
133
20
118
178
29
79
6
99
29
99
20
20
29
97
178
6
102
6
97
178
20
111
6
162
6
130
19
141
178
20
29
86
130
20
6
133
141
6
111
29
97
178
6
102
6
97
178
68
6
152
141
178
29
148
32
130
97
32
141
140
178
29
57
19
141
178
102
19
86
19
106
148
6
133
111
99
29
111
19
99
32
92
111
32
130
6
29
141
6
111
20
92
19
152
92
6
162
79
20
68
6
152
141
178
29
106
141
6
111
19
99
92
6
140
156
6
130
86
6
79
29
130
106
6
130
19
106
6
152
86
6
111
68
19
130
68
162
162
32
130
156
32
133
19
6
99
111
20
130
111
106
6
92
19
152
20
130
92
102
29
92
19
152
92
19
102
19
152
29
86
6
133
6
111
19
99
111
111
32
141
133
178
6
6
111
68
130
99
141
133
178
6
111
6
152
47
130
97
178
141
133
111
6
111
19
99
32
92
111
32
130
6
92
19
152
141
133
111
6
152
162
32
130
68
29
111
29
152
130
162
6
111
68
130
6
111
29
97
92
19
152
118
6
141
19
6
141
133
178
29
156
6
111
68
162
6
130
47
130
133
92
19
152
92
19
68
162
111
6
29
106
133
47
130
162
29
148
32
141
140
178
79
32
92
130
111
32
141
133
178
6
141
19
102
29
92
29
68
166
19
152
6
111
29
111
92
19
152
86
32
148
29
152
97
178
20
29
111
29
141
19
102
152
32
68
166
111
92
6
92
111
106
29
97
57
6
141
133
178
32
141
178
19
6
79
97
178
148
32
130
118
6
86
20
29
111
162
118
6
86
118
6
111
47
141
178
29
152
111
133
79
29
140
19
130
32
92
86
32
141
29
141
133
178
29
152
130
19
6
111
141
133
178
92
19
152
86
130
19
140
141
6
97
141
19
6
123
111
92
19
130
19
152
19
141
133
178
6
152
111
32
141
133
178
6
92
19
152
118
178
6
123
97
178
141
19
6
123
111
141
133
6
79
19
141
133
178
29
111
6
123
111
32
133
6
92
19
152
92
19
130
97
19
6
111
92
19
130
97
19
152
102
106
19
141
133
92
19
152
6
133
20
141
133
178
111
32
133
6
86
130
19
140
141
6
97
111
106
29
92
19
130
97
111
141
140
178
29
97
178
162
29
6
86
6
152
6
133
29
97
6
152
19
141
6
130
6
111
19
106
68
162
19
162
47
130
6
156
47
141
178
29
152
111
106
19
141
133
148
32
130
92
19
102
29
141
133
178
29
6
106
19
111
6
92
111
166
32
102
32
148
130
68
19
6
111
111
162
29
141
133
111
6
152
68
162
19
162
6
92
133
32
130
118
178
130
97
29
141
140
178
148
32
130
20
32
141
133
19
6
99
141
20
130
29
97
178
6
102
6
97
178
29
68
6
152
141
178
29
92
19
152
6
92
133
111
140
6
111
6
97
68
162
19
162
79
141
6
111
29
141
133
178
20
97
178
106
6
111
47
97
118
6
141
19
6
99
29
156
6
111
68
162
6
130
47
130
133
92
19
152
92
19
68
19
6
99
29
106
133
47
130
92
19
152
92
6
111
97
6
130
141
133
6
97
29
92
19
102
19
152
16
111
68
86
130
19
140
141
6
97
29
111
16
111
68
6
92
111
106
29
97
57
6
162
106
47
141
178
29
152
111
162
32
130
6
141
133
178
92
19
130
97
111
6
152
32
130
6
141
133
178
148
32
130
32
130
86
111
20
29
111
162
6
133
141
47
6
141
133
92
19
152
6
133
20
29
111
118
178
6
123
97
178
29
57
6
130
68
162
47
111
133
6
133
141
47
141
133
32
92
92
19
152
92
19
130
97
29
130
156
6
102
6
102
47
141
178
29
152
111
29
106
6
130
68
29
97
86
6
141
140
47
141
178
29
152
111
92
19
152
92
19
102
19
152
29
57
130
19
152
148
19
130
6
141
133
178
6
111
29
111
32
141
133
178
6
111
20
86
130
19
140
141
6
97
97
178
111
92
19
130
97
29
111
133
6
133
19
111
141
133
178
106
29
106
19
6
111
133
86
32
148
29
152
97
178
111
92
19
97
6
92
97
178
92
19
130
141
178
29
141
133
178
47
97
178
106
29
111
141
140
178
19
152
141
133
178
57
19
141
178
102
19
86
19
106
92
19
152
141
19
133
141
133
178
47
97
178
162
29
111
141
140
178
20
57
6
111
133
6
92
133
148
32
130
92
19
102
19
152
162
32
130
141
20
130
92
19
141
133
178
32
92
141
133
178
106
19
162
92
19
152
92
19
97
29
111
118
178
47
141
178
6
111
6
97
29
92
19
152
79
141
29
111
162
106
6
130
29
6
106
92
19
152
162
92
32
148
133
20
118
178
92
19
152
162
106
6
111
47
97
111
92
19
68
19
6
99
29
106
133
47
130
92
19
152
141
133
6
111
19
6
111
148
6
133
111
57
6
111
29
111
148
32
130
6
133
6
141
133
178
6
152
111
32
141
133
178
6
162
106
6
111
97
6
111
20
111
92
19
152
6
106
19
111
19
97
178
29
111
148
32
130
99
133
20
29
111
162
6
130
106
6
111
6
92
29
111
148
6
133
111
57
6
111
29
141
133
178
111
162
32
130
156
32
133
19
141
133
178
6
111
16
111
68
111
32
133
6
86
32
148
29
152
97
178
111
92
19
152
106
6
130
29
6
106
162
6
106
19
111
6
92
111
162
57
6
111
133
162
6
92
133
32
133
29
97
118
6
86
20
130
92
19
152
156
19
99
6
106
47
141
99
29
111
20
130
29
133
130
141
29
29
152
130
47
106
92
19
152
68
6
130
68
162
6
111
86
32
148
29
152
97
178
111
118
178
6
123
6
152
32
130
6
123
111
20
29
111
92
19
152
32
130
86
111
20
29
111
162
6
133
141
47
6
141
133
148
6
133
111
6
106
19
111
6
92
111
29
162
32
130
99
47
6
111
92
19
152
141
19
133
29
111
148
32
130
118
20
133
118
6
141
106
19
141
133
178
6
152
111
32
141
133
178
6
92
19
152
29
57
130
19
152
99
141
133
178
6
111
6
152
47
130
97
178
47
141
178
141
178
99
118
178
6
141
19
99
162
111
6
92
19
152
97
32
141
140
178
19
141
133
178
6
152
6
111
47
111
111
32
130
6
92
29
133
47
133
148
32
130
97
32
141
140
178
19
141
133
178
19
6
99
20
130
29
86
130
19
140
141
6
97
20
111
106
29
111
141
140
178
141
140
178
19
152
92
102
6
141
133
178
19
6
99
20
130
162
111
6
92
32
130
32
148
6
92
111
29
92
19
152
29
57
130
19
152
99
141
133
178
6
111
6
152
47
130
97
178
133
130
57
47
141
178
19
6
111
111
32
141
133
178
6
16
133
141
32
130
29
111
6
141
133
178
111
106
32
148
133
29
133
29
6
141
133
29
111
162
111
6
92
19
130
47
133
6
102
20
106
92
6
111
68
29
106
6
111
6
123
111
19
99
141
19
6
123
111
148
32
130
118
20
133
92
19
152
79
130
19
6
99
20
92
32
130
20
111
133
141
19
6
123
111
141
178
20
6
106
19
111
6
92
111
6
130
47
148
32
130
57
6
111
6
92
162
6
130
79
6
111
68
133
47
130
57
141
19
6
123
111
97
32
141
140
178
19
133
141
133
178
29
92
19
152
141
6
99
118
6
141
6
130
6
79
133
16
133
141
6
133
6
141
133
178
19
99
32
92
111
92
32
130
20
111
133
141
19
6
123
111
162
32
92
79
133
141
6
141
130
6
97
6
141
133
178
97
6
106
92
19
130
97
47
133
68
162
6
79
133
6
102
6
152
111
19
6
141
133
178
92
19
152
6
86
6
20
130
6
92
130
106
29
92
19
130
47
133
6
102
20
106
148
32
130
32
92
6
111
47
111
20
130
133
29
106
20
32
148
111
92
19
152
20
130
6
92
130
111
6
92
111
6
130
68
6
130
92
19
152
92
19
130
97
29
152
102
6
141
133
92
19
152
6
97
111
47
111
20
130
106
156
29
141
178
6
130
47
141
178
19
6
111
111
29
133
130
6
92
19
99
29
92
19
152
86
32
79
29
133
47
130
57
20
130
29
111
106
6
92
19
152
20
130
111
32
130
6
86
130
6
106
6
111
6
123
19
6
99
29
86
32
79
152
32
92
111
133
130
57
32
92
106
29
141
19
133
6
111
19
99
162
106
6
86
106
29
111
141
140
178
19
152
141
19
133
141
133
178
20
162
32
141
133
19
6
99
111
141
19
6
123
111
92
19
152
92
19
97
111
86
32
79
152
32
148
111
29
141
6
141
140
6
130
111
92
19
152
29
57
130
19
152
6
141
133
29
111
141
133
111
32
102
97
178
111
162
106
6
111
47
97
111
92
29
133
47
133
6
123
111
19
99
111
32
141
133
178
6
16
133
141
133
32
148
32
130
47
141
178
19
6
111
32
130
29
111
6
141
133
178
111
29
148
19
130
6
92
111
32
130
6
92
19
152
111
6
6
123
16
111
97
6
99
6
152
162
111
6
29
79
29
130
97
133
29
152
130
92
19
152
32
130
86
111
19
6
141
133
178
162
6
133
141
47
6
141
133
92
19
152
6
133
20
6
130
68
6
130
68
162
6
97
19
133
162
141
133
6
123
6
92
133
97
178
32
141
20
130
16
133
141
57
6
111
29
97
178
47
106
29
156
6
102
6
102
47
141
178
29
152
111
162
29
141
19
133
29
111
6
141
140
178
97
178
29
106
162
118
178
130
97
47
141
178
29
152
111
97
178
32
162
32
130
118
6
141
130
6
133
141
19
141
133
178
19
130
6
123
6
68
166
29
6
106
19
111
6
92
111
166
32
102
32
148
130
68
32
141
133
178
99
32
92
133
29
92
6
92
141
111
47
141
178
29
152
111
86
19
141
178
6
111
32
133
6
141
133
178
92
19
152
118
178
6
123
133
166
32
102
32
148
130
68
19
6
111
97
178
47
106
29
133
130
6
92
19
99
29
92
19
152
20
29
111
86
6
92
130
111
92
19
152
106
6
92
130
111
32
130
6
162
6
130
106
6
141
133
178
19
6
99
29
148
19
130
6
92
57
6
111
29
141
133
178
111
148
32
130
156
32
133
20
29
111
162
111
106
6
111
20
92
19
152
32
130
86
111
19
6
141
133
178
162
111
32
133
6
133
29
106
20
32
148
111
92
19
152
6
133
20
141
133
178
106
6
130
29
6
106
106
6
92
130
111
111
32
130
6
6
86
6
133
6
97
6
92
29
79
99
32
130
47
106
111
92
19
152
29
97
6
111
79
111
47
106
111
57
6
162
106
6
141
133
178
29
106
20
68
166
29
133
130
6
92
19
99
29
92
19
152
29
111
140
6
111
86
6
97
6
123
6
97
47
141
178
19
6
111
92
19
152
16
111
68
97
178
32
29
133
97
6
111
68
162
111
6
111
141
133
178
141
133
178
20
133
47
130
162
29
92
6
92
141
111
19
133
141
133
178
29
111
29
57
6
162
47
106
133
130
141
29
141
133
178
156
32
130
86
47
130
68
97
178
92
19
152
6
111
68
20
130
6
111
111
6
106
6
130
79
6
130
20
68
47
133
141
130
118
178
6
111
47
19
99
29
92
6
162
79
20
6
133
19
130
6
92
133
6
29
111
97
178
111
6
111
141
133
178
19
6
99
20
130
162
6
152
47
130
57
97
178
57
6
162
106
32
97
178
97
19
141
133
178
19
6
99
16
111
68
6
123
111
6
106
133
92
19
152
141
178
111
29
97
47
133
47
141
178
19
111
20
29
152
130
106
20
92
19
152
20
130
6
92
130
29
6
106
6
141
133
178
29
57
130
19
152
47
141
178
133
47
111
92
19
152
141
140
178
32
130
29
141
133
178
148
32
130
148
32
141
140
178
106
19
97
111
20
130
29
141
6
141
140
6
130
20
111
6
92
99
118
6
86
32
97
178
92
19
152
6
102
32
141
178
29
152
97
178
118
6
140
141
20
130
162
141
133
178
6
92
79
92
19
152
162
141
133
178
19
130
19
97
92
19
152
133
6
29
111
106
29
111
166
6
106
47
92
6
130
47
141
133
178
19
6
99
79
32
86
6
111
6
92
130
162
141
19
6
123
111
20
92
19
152
156
32
133
20
130
162
111
106
6
111
20
16
111
68
6
106
19
111
19
133
29
111
148
32
130
6
97
111
47
111
20
29
111
118
178
130
97
47
141
178
19
6
111
111
92
19
130
47
133
6
102
19
106
29
92
19
152
29
57
130
19
152
97
6
141
6
130
19
141
133
178
29
111
162
6
106
19
111
6
92
111
16
133
141
32
130
29
111
6
141
133
178
111
141
19
6
123
111
68
6
130
68
162
6
111
6
111
68
130
20
111
29
79
6
99
29
99
19
6
29
97
178
6
102
6
97
178
111
29
152
130
19
6
111
141
133
178
111
6
162
6
130
20
141
178
