# Supplementary material for: Graphemic-phonetic diachronic linguistic invariance of the frequency and of the Index of Coincidence as cryptanalytic tools
Source: PLoS One. 2019 Mar 19;14(3):e0213710. doi: 10.1371/journal.pone.0213710 (PMC6424454; doi:10.1371/journal.pone.0213710)
Supplement: S1 File — (ZIP) [file pone.0213710.s001.zip › Languages/armenio/armenioP3_v2Porcentaje_Sept2015.txt]

0
0
0
0
0
12.90947858
0
0
0
0
0
0
0
0
0
0.368288428
0
0
7.559604575
2.190346966
0
0
0
0
0
0
0
0
6.144601667
0
0
4.245008723
0
0
0
0
0
0
0
0
0
0
0
0
0
0
2.345415778
0
0
0
0
0
0
0
0
0
1.007947277
0
0
0
0
0
0
0
0
0
0
1.686373328
0
0
0
0
0
0
0
0
0
0
0.8528784648
0
0
0
0
0
0
1.356852103
0
0
0
0
0
5.776313239
0
0
0
0
3.02384183
0
1.473153712
0
0
1.201783291
0
0
0
2.849389417
0
0
0
0
8.005427408
0
0
0
0
0
0
0.6784260516
0
0
0
0
0.7947276604
0
0
0
0
0
0
6.241519674
0
0
7.016863733
0
0
0
0
0
0
0.9691800737
6.958712929
0
0
0
0
0
0
1.415002908
0
0
0
4.148090715
0
0
0
0.5621244427
0
0
0
0
0
2.345415778
0
0
0
0.2907540221
0
0
0
0
0
0
0
0
0
0
0
5.582477224
0
0
0
0
0
