# Supplementary material for: Graphemic-phonetic diachronic linguistic invariance of the frequency and of the Index of Coincidence as cryptanalytic tools
Source: PLoS One. 2019 Mar 19;14(3):e0213710. doi: 10.1371/journal.pone.0213710 (PMC6424454; doi:10.1371/journal.pone.0213710)
Supplement: S1 File — (ZIP) [file pone.0213710.s001.zip › Languages/armenio/armenioT1_v2.txt]

21
51
19
4
16
24
21
5
20
1
19
26
5
19
11
14
9
101
9
23
1
26
19
27
9
14
102
125
16
3
1
140
1
26
125
46
14
125
1
19
145
5
101
9
14
114
5
13
102
9
13
19
14
1
101
1
114
2
9
24
19
16
24
4
5
21
16
19
12
1
101
16
12
101
1
3
125
19
20
102
9
25
13
5
101
9
14
4
5
13
102
9
13
14
1
101
12
5
140
14
5
19
16
24
4
1
145
21
125
19
13
1
20
24
102
9
125
19
14
145
11
16
25
5
101
9
14
10
46
13
5
140
14
1
140
1
14
26
5
19
151
9
14
12
1
12
16
23
9
1
13
1
140
14
9
125
16
102
14
25
1
145
51
9
14
125
19
20
1
14
21
1
19
9
7
1
19
125
1
145
5
101
1
125
1
19
8
1
12
5
101
1
12
16
20
11
19
16
24
13
16
19
151
9
1
17
1
27
1
26
20
1
26
12
11
1
13
9
13
1
20
5
12
27
9
14
102
13
1
1
102
9
125
46
14
7
16
19
3
5
101
9
14
25
9
20
21
26
16
24
20
1
4
1
14
9
26
1
14
101
1
12
16
19
20
5
12
17
1
19
3
5
101
1
14
26
9
24
19
5
1
14
101
13
46
21
9
14
151
51
13
5
125
145
9
14
5
14
125
145
1
21
13
9
151
16
24
13
1
14
5
19
151
1
14
125
11
1
25
5
14
125
27
16
19
2
14
16
24
27
1
26
19
9
14
8
5
21
19
14
11
5
19
1
101
3
16
24
140
5
14
11
1
101
5
12
5
12
145
1
21
13
1
19
27
11
1
101
21
16
24
14
125
1
11
5
101
9
14
27
9
14
102
16
19
21
46
24
5
12
51
19
21
51
19
14
14
16
101
1
27
1
26
14
7
16
8
16
24
151
5
1
13
2
8
5
19
9
125
102
1
19
9
14
8
1
14
101
25
1
19
1
27
1
14
1
12
21
51
19
19
14
3
5
3
5
101
16
19
102
9
13
1
101
1
14
27
9
14
102
7
16
19
3
5
101
9
14
101
16
19
164
1
13
4
9
21
1
101
151
51
25
19
1
21
5
101
24
20
14
5
24
27
19
4
145
1
101
1
14
102
9
24
19
5
1
14
101
13
19
21
9
14
21
51
19
19
14
4
1
19
10
5
1
12
16
114
16
19
13
5
101
1
24
136
16
25
19
51
14
125
1
19
1
19
8
1
11
1
140
1
11
9
14
8
1
14
101
1
21
1
11
5
1
101
1
20
21
16
24
1
3
27
14
16
20
1
27
9
14
102
13
1
20
1
20
102
5
101
102
1
19
11
1
13
51
9
14
26
9
24
19
5
1
14
101
2
1
19
5
1
101
19
14
27
19
19
11
5
101
1
14
4
51
13
26
1
20
21
16
24
3
145
1
21
13
9
21
101
9
14
8
1
14
4
1
21
1
20
20
9
14
9
25
16
19
20
19
19
21
51
8
1
140
1
102
1
14
74
125
27
1
26
20
1
20
1
101
9
14
21
51
19
13
9
8
1
14
5
19
27
13
5
114
9
11
5
14
1
101
20
13
9
14
102
16
19
13
5
19
17
1
19
21
125
19
20
23
46
104
1
19
9
27
9
14
102
13
1
20
1
20
102
9
11
1
14
8
1
24
1
20
1
19
1
13
5
14
125
5
1
14
151
16
114
164
16
114
16
23
9
14
16
19
1
114
1
102
5
14
125
19
27
21
51
19
1
20
21
16
24
1
3
16
19
101
16
24
101
1
14
51
1
19
114
16
24
14
114
1
14
9
14
151
51
102
51
1
114
51
11
1
26
14
1
19
21
1
20
16
24
125
14
16
19
151
1
136
5
101
9
14
74
19
151
1
9
19
14
9
14
1
24
16
24
19
125
20
1
14
101
1
24
8
5
21
13
1
20
1
20
9
20
5
27
19
19
102
9
11
1
26
8
16
24
14
102
5
19
5
24
9
14
21
1
12
20
5
19
11
1
19
5
101
12
9
26
16
20
11
19
1
14
101
1
24
1
26
12
145
9
13
46
14
1
101
8
1
13
2
5
19
16
24
151
9
8
16
4
9
20
51
21
19
19
21
16
24
13
14
19
20
21
5
19
114
16
23
21
5
20
14
16
24
12
1
12
16
23
4
1
14
4
1
21
9
16
5
114
1
26
8
1
19
1
13
11
9
46
14
11
5
19
151
1
12
1
14
5
101
12
1
19
1
19
114
9
20
7
5
19
2
16
24
140
14
5
13
1
3
5
12
5
20
1
145
25
1
19
8
9
51
16
24
11
23
1
27
5
101
9
8
5
21
145
1
21
145
1
8
9
27
9
14
102
21
51
19
14
5
19
5
21
8
5
19
9
125
102
1
3
9
1
26
12
13
5
3
16
24
151
5
1
14
20
9
19
21
16
24
14
51
9
164
16
114
16
23
5
101
9
145
1
21
13
9
2
1
19
9
19
140
114
1
11
1
19
9
27
9
14
125
151
1
151
1
19
9
1
26
14
2
1
27
1
26
9
14
5
13
14
46
13
1
14
9
16
19
136
16
125
19
16
19
20
9
16
102
8
1
24
1
14
9
16
23
16
19
1
3
51
114
1
102
125
14
1
26
12
13
5
3
9
2
5
20
21
51
11
5
14
1
26
27
74
19
14
1
14
74
151
9
27
9
14
102
13
5
3
1
13
5
3
23
1
20
21
1
11
1
19
9
21
1
14
9
12
51
16
16
24
9
27
9
14
125
14
8
5
114
5
114
27
9
14
102
13
1
19
13
14
16
26
4
1
14
10
9
4
8
1
13
1
19
4
1
21
5
101
1
19
4
16
24
145
1
21
13
9
21
1
19
9
125
1
13
51
14
14
9
26
16
102
9
14
102
4
1
19
10
1
24
145
1
8
102
5
114
1
24
125
1
14
27
51
14
14
1
24
5
12
9
125
11
1
13
1
13
51
14
14
9
125
1
24
4
14
7
46
14
1
101
5
24
9
125
16
24
14
11
1
101
5
19
4
16
24
8
5
19
9
6
19
19
9
11
101
1
14
11
1
101
1
19
27
16
24
25
9
20
21
13
5
3
16
24
151
5
1
14
125
5
27
16
23
11
1
13
9
21
1
12
1
164
14
9
11
5
20
1
26
4
16
19
27
9
14
102
16
19
125
1
145
5
101
9
19
16
24
27
5
140
11
1
13
9
7
1
12
25
1
2
51
16
24
151
5
14
51
5
114
1
24
12
9
13
5
114
1
101
21
19
20
13
1
19
13
9
11
5
14
1
12
2
51
1
26
114
125
5
27
102
5
114
1
24
25
19
19
1
21
13
5
3
23
19
14
1
20
14
26
5
21
5
24
11
1
13
9
4
1
14
19
13
1
14
5
101
1
19
1
19
3
16
24
9
14
16
24
9
26
74
4
14
5
12
20
19
145
19
136
1
101
1
19
1
20
101
5
19
151
51
145
1
21
13
9
4
5
11
1
14
27
16
24
7
5
13
12
9
14
9
13
11
1
13
20
9
11
1
21
1
19
6
19
19
9
11
27
1
26
7
16
24
13
7
1
14
7
1
21
9
20
125
16
7
9
145
16
12
4
17
1
21
104
1
140
4
16
24
5
114
1
6
19
19
9
11
23
19
7
74
125
4
5
24
10
5
140
74
125
4
16
1
74
125
4
46
14
11
5
19
5
20
9
12
1
19
16
24
14
9
19
125
16
102
1
136
4
16
24
2
1
19
9
13
5
3
16
24
9
5
1
14
23
1
20
14
51
19
101
1
14
11
1
101
1
123
1
12
1
12
1
4
9
14
14
51
19
13
19
14
1
101
5
12
14
1
11
16
24
27
1
19
14
51
19
1
11
101
9
2
1
14
9
14
21
51
19
14
20
1
20
21
5
101
25
16
12
16
19
1
102
74
125
16
24
101
19
19
16
24
5
101
1
12
21
16
24
14
14
16
24
2
1
19
9
1
26
14
1
14
74
19
51
14
151
16
24
13
1
14
104
16
12
25
9
14
9
20
11
9
102
1
3
5
19
27
1
20
1
16
12
1
3
9
13
9
21
102
16
24
14
51
19
5
19
11
9
24
114
9
26
9
24
19
20
46
19
21
9
14
8
1
14
101
25
16
19
21
1
11
51
1
20
21
16
24
1
3
46
27
14
1
16
19
9
24
19
1
27
4
16
23
14
1
13
51
14
123
19
14
123
9
16
12
8
19
1
13
1
26
51
8
16
7
101
16
114
1
14
16
24
14
151
1
102
1
19
114
24
102
1
14
20
1
7
1
4
74
12
9
14
151
51
145
16
24
21
8
140
4
101
51
125
114
9
24
19
5
1
14
101
2
1
14
5
19
4
151
51
102
51
9
8
5
21
10
5
27
17
1
19
1
17
9
14
1
14
51
3
125
19
14
102
51
16
102
16
24
13
2
1
19
9
145
16
24
21
11
16
12
19
140
14
51
4
1
7
1
13
16
19
4
9
14
20
1
8
9
17
4
9
24
1
14
9
14
1
20
5
14
125
16
19
13
19
12
125
5
101
4
5
19
11
9
19
14
1
2
16
12
16
19
8
1
14
101
5
114
20
9
1
20
1
9
16
24
14
51
19
16
19
102
16
24
14
51
19
16
102
16
125
151
1
4
1
24
16
19
27
9
14
102
16
19
25
1
14
16
19
1
26
125
11
1
26
9
14
26
1
23
24
14
16
24
14
51
19
27
9
14
102
19
27
13
9
25
19
14
10
16
19
6
1
12
1
125
14
5
19
2
9
20
9
19
21
5
12
1
24
14
1
26
1
19
1
19
27
9
14
125
14
5
19
11
16
24
11
46
21
16
12
16
23
11
16
24
140
19
14
21
1
125
151
1
7
1
24
16
19
1
101
9
24
19
14
19
5
24
19
51
11
16
19
3
1
14
16
24
151
9
24
27
16
23
11
16
24
20
9
19
5
20
1
26
20
74
19
11
16
12
4
19
14
5
20
9
26
16
20
11
9
1
151
16
140
12
1
4
9
24
14
5
19
2
10
19
7
5
20
26
1
102
1
101
8
1
24
20
19
19
5
20
8
16
114
16
26
14
13
16
25
19
1
24
16
19
101
16
19
164
1
13
16
19
9
26
5
21
125
1
11
9
16
24
10
19
7
5
20
9
26
1
102
125
46
4
25
16
12
16
19
20
102
151
16
24
114
151
16
102
114
1
12
1
13
74
7
14
51
24
16
102
8
1
19
9
24
19
8
1
27
1
19
10
9
1
24
16
19
21
1
20
9
23
9
27
14
24
9
23
1
26
19
10
19
7
5
20
102
9
13
19
140
5
20
114
16
102
16
125
151
1
7
1
24
16
19
8
46
14
101
4
16
24
14
125
1
19
1
136
16
23
1
3
5
20
16
19
102
74
7
14
51
8
1
7
1
19
140
19
13
19
1
24
16
8
9
13
9
11
4
19
164
1
19
5
101
2
1
14
5
19
20
16
19
151
1
151
1
19
14
5
114
1
12
151
1
7
1
24
16
19
27
19
19
11
5
101
27
1
13
5
14
1
26
14
1
145
25
1
19
8
20
16
24
7
16
114
5
19
14
5
4
9
19
13
5
3
1
24
16
151
51
102
51
4
16
24
9
14
1
26
8
1
26
5
1
101
16
19
102
16
24
14
9
8
16
24
14
1
19
8
16
7
5
24
16
19
11
1
26
14
1
9
26
16
20
11
16
26
13
9
123
9
14
145
19
136
20
24
101
5
12
4
9
14
102
46
4
151
1
4
1
24
16
27
1
14
7
51
21
5
27
14
1
125
1
20
13
1
19
7
14
26
1
20
21
46
14
24
16
19
20
1
140
14
5
20
10
5
140
14
1
24
16
4
16
24
125
16
24
14
24
12
1
19
114
16
24
14
14
102
9
19
17
1
11
1
20
9
125
16
26
1
8
51
14
25
9
20
21
11
16
12
23
1
25
9
7
16
12
5
20
21
51
19
9
24
19
14
4
19
16
7
23
46
51
51
164
9
101
25
16
19
14
1
26
9
20
1
14
4
19
14
4
1
26
9
14
12
20
5
10
1
26
14
9
8
1
140
1
102
1
14
1
101
5
12
8
5
3
16
24
151
5
1
14
46
14
21
46
14
1
14
11
9
14
7
16
12
7
19
19
11
5
12
16
101
5
20
16
114
16
19
13
1
27
11
1
13
125
9
10
5
140
20
1
14
74
19
9
14
9
16
19
11
16
12
23
1
19
5
14
1
14
7
9
14
7
5
19
9
16
19
125
1
14
125
1
11
5
14
5
11
5
114
5
101
9
2
1
14
9
145
9
14
5
14
17
9
114
3
13
46
4
11
9
151
14
1
24
1
114
151
51
13
5
140
14
9
13
17
1
19
21
74
125
5
24
102
19
12
14
9
17
1
19
21
125
19
20
23
46
104
1
19
1
3
1
20
21
16
24
1
3
13
9
1
140
14
51
19
9
14
10
46
20
21
145
1
21
102
1
19
13
5
114
1
101
14
16
19
51
9
13
7
16
19
3
1
3
13
9
14
102
16
19
23
46
104
1
19
9
17
1
19
21
125
5
19
20
16
19
9
26
9
13
145
1
12
1
11
20
51
11
16
24
21
1
7
1
27
1
14
12
1
14
1
20
16
24
14
16
24
8
1
11
125
4
5
13
16
24
14
9
14
9
19
5
14
101
21
16
24
14
16
24
2
16
24
14
16
102
21
16
24
14
16
24
16
102
21
5
114
16
24
14
9
13
11
16
24
25
16
101
9
13
9
26
1
14
8
1
12
1
21
14
16
24
14
11
1
20
5
14
151
51
25
46
13
11
4
9
14
9
16
19
12
9
14
5
20
4
16
24
13
9
17
1
8
9
125
16
24
14
16
24
20
11
1
26
9
17
1
19
21
16
24
101
26
1
8
16
24
14
11
16
24
7
16
4
1
13
27
9
14
102
16
24
140
14
9
125
1
13
16
24
14
7
19
19
9
27
9
13
16
19
4
9
14
4
19
19
1
24
16
24
20
21
9
104
16
12
114
1
17
4
19
14
1
12
16
24
14
13
9
151
51
151
1
7
1
24
16
19
14
5
19
11
14
9
101
14
1
2
5
19
51
27
9
13
16
19
4
9
14
9
21
16
24
14
8
1
27
1
19
101
5
27
151
1
17
21
9
19
11
1
3
5
13
151
51
2
1
14
5
19
16
24
20
5
12
14
5
13
9
8
16
24
102
9
4
9
21
5
13
151
51
16
24
19
13
5
16
1
14
9
13
16
102
27
16
125
16
24
14
9
13
16
19
151
1
114
51
4
9
102
16
24
14
9
13
21
5
114
8
1
14
4
19
21
5
1
14
16
102
25
46
14
4
1
101
5
12
5
13
26
9
13
16
19
4
9
20
16
102
5
114
2
1
26
19
12
16
102
27
16
125
16
24
14
9
13
16
19
1
24
1
114
51
1
136
20
16
20
1
26
114
9
20
1
104
1
17
1
13
26
51
19
11
16
24
4
1
21
9
20
26
1
145
9
1
19
8
9
20
5
19
1
11
4
16
24
6
19
19
9
11
102
21
16
24
14
24
16
102
21
5
114
9
125
16
24
14
9
20
5
24
16
102
11
9
14
16
102
4
16
24
20
21
19
16
24
16
19
4
9
125
19
9
16
24
17
46
14
4
51
46
27
13
51
102
125
4
5
24
7
46
21
9
19
8
9
13
9
11
125
5
27
104
1
19
1
11
1
9
14
102
51
27
7
1
26
1
19
1
14
125
4
1
140
16
27
123
5
24
13
1
19
13
9
14
4
1
13
51
14
2
16
23
1
14
4
1
11
151
51
102
51
5
19
2
26
16
24
164
16
26
151
1
136
9
20
5
24
102
11
1
19
5
20
11
1
14
7
14
5
12
4
16
24
145
9
21
1
11
1
20
5
20
151
51
5
114
16
24
11
5
20
27
1
26
20
102
9
13
1
101
1
26
16
24
151
16
24
12
1
14
1
20
26
5
19
1
11
16
19
4
5
1
11
151
51
12
19
5
4
16
24
9
14
10
16
24
20
24
11
1
14
123
4
19
14
5
20
25
19
1
21
9
114
16
24
12
5
19
11
1
13
1
24
16
19
1
114
125
1
21
25
16
14
1
19
8
9
19
4
16
24
136
16
125
19
16
24
13
5
3
9
2
1
145
25
51
27
9
14
102
16
24
14
9
20
1
26
20
74
19
16
19
102
9
12
9
14
9
20
16
114
16
19
13
16
24
12
1
12
9
1
26
20
11
5
1
14
125
20
51
164
1
14
4
16
21
1
23
19
4
9
14
10
16
19
14
5
19
125
51
24
8
16
114
9
14
11
16
12
136
19
21
9
6
19
19
9
11
145
1
8
16
24
27
51
14
1
19
1
9
13
1
101
9
19
151
51
16
19
14
11
16
24
17
9
1
9
151
51
27
1
19
125
1
26
16
24
151
9
24
14
16
24
27
5
20
26
1
145
25
1
19
8
51
20
114
16
24
145
16
24
21
13
9
1
19
9
2
1
14
12
1
23
21
1
114
16
24
13
6
19
9
11
14
9
19
13
1
20
9
14
7
19
16
24
13
51
145
1
21
16
12
19
5
101
9
13
1
19
4
16
24
13
16
19
16
26
20
5
19
5
11
9
14
10
2
5
140
5
114
1
24
7
5
19
16
26
20
145
1
21
17
1
19
3
5
101
1
26
9
23
5
19
1
26
16
20
11
16
26
20
20
1
19
23
5
13
8
1
7
14
5
13
151
1
12
5
24
25
19
14
4
16
24
114
5
19
2
9
13
1
101
1
26
4
102
1
19
14
9
2
1
19
16
24
20
27
1
145
9
24
1
19
8
1
102
9
101
20
5
12
1
24
7
5
19
16
24
20
7
9
21
5
13
1
26
20
102
51
26
9
20
14
51
8
16
4
9
14
145
46
14
16
19
8
125
5
19
5
21
10
5
19
16
26
145
1
21
13
9
8
1
26
5
19
51
14
2
1
14
5
19
25
16
19
8
46
19
4
16
23
4
19
19
1
25
21
21
46
14
11
5
101
9
26
1
102
9
101
19
20
1
114
2
5
19
1
101
14
123
16
24
19
125
1
145
5
101
9
27
9
14
102
16
19
20
19
14
16
24
101
9
145
1
21
8
1
26
5
19
51
14
2
1
14
5
19
1
20
9
16
23
46
20
51
16
24
7
9
14
125
14
9
13
1
14
1
26
13
5
114
1
24
16
19
5
24
1
114
125
1
21
6
19
19
9
11
20
16
24
4
5
19
9
8
16
114
16
26
20
9
14
102
16
26
164
12
9
14
9
16
19
27
1
26
20
11
16
24
25
74
20
9
151
51
12
9
14
51
19
9
14
10
4
16
23
12
1
151
16
24
25
5
12
125
9
2
1
14
9
1
19
11
1
19
9
8
1
14
101
11
5
14
20
24
12
9
14
102
125
5
27
11
16
24
17
9
21
9
51
1
24
1
27
51
1
12
1
114
1
23
24
20
16
20
11
16
24
12
9
14
9
27
9
13
25
5
12
1
101
16
26
164
20
26
9
14
51
14
7
9
14
9
14
11
16
24
21
1
14
9
17
1
19
21
1
11
1
14
5
13
8
16
7
16
23
12
5
27
16
24
20
11
16
12
11
1
1
12
9
2
51
102
51
1
26
12
145
1
21
2
1
14
5
19
12
1
16
1
123
8
1
14
51
9
10
9
24
51
24
14
1
12
9
125
4
51
46
20
17
9
21
1
11
5
12
123
19
13
5
140
14
51
1
26
14
16
19
16
24
164
102
16
24
14
9
20
21
1
19
1
164
1
13
5
101
74
19
20
16
24
7
46
14
1
101
1
12
9
125
20
9
4
5
114
9
14
4
1
19
10
5
19
1
8
1
16
19
1
145
16
24
14
5
19
5
11
11
16
24
145
1
19
164
9
13
125
1
13
9
14
11
16
24
21
1
14
9
27
74
4
16
24
1
3
20
9
151
16
140
13
9
12
1
19
5
19
27
9
14
102
11
19
21
19
1
3
3
1
140
14
16
19
27
1
13
1
125
9
16
21
9
101
20
9
7
19
14
1
12
1
140
14
16
24
13
14
1
26
4
16
114
1
26
16
24
9
26
5
21
11
16
12
16
19
9
1
102
5
19
20
9
13
20
1
11
1
24
8
1
26
9
9
13
151
16
24
151
1
11
12
5
27
16
24
20
11
1
19
11
1
13
9
51
26
102
1
19
25
5
19
2
3
19
140
9
20
13
1
19
4
16
24
14
24
12
74
19
14
9
2
16
24
14
136
16
19
5
20
14
16
19
1
16
19
26
16
19
164
1
13
4
16
24
125
1
11
5
20
19
114
13
1
14
4
16
24
102
151
16
114
16
24
20
16
19
4
1
140
14
1
26
26
16
12
16
19
20
1
8
16
24
14
12
5
19
5
19
16
24
14
17
1
8
5
20
26
1
20
21
19
14
24
16
19
20
9
7
9
12
24
9
4
16
12
16
19
13
1
19
4
16
26
14
5
19
2
4
1
12
5
8
14
16
24
2
16
24
19
123
14
9
6
1
12
1
125
19
14
102
51
46
114
16
19
4
1
3
151
51
145
1
21
151
51
125
19
102
9
11
123
1
14
1
26
151
51
46
114
16
19
4
9
14
1
26
12
25
9
20
21
51
3
46
140
1
3
2
1
14
9
14
114
16
19
4
14
16
24
3
16
24
140
14
7
51
145
14
16
24
1
114
51
11
19
14
9
102
1
19
25
14
51
11
1
17
1
3
5
23
26
74
19
3
19
14
19
14
4
5
1
14
13
1
19
4
16
26
14
16
14
101
9
13
74
19
51
14
9
14
125
14
2
1
164
1
14
1
3
5
19
2
164
1
13
1
14
1
11
13
1
19
4
16
26
14
3
19
140
9
5
19
5
20
125
9
23
1
26
19
4
5
13
114
19
12
16
19
9
5
19
151
1
26
4
9
17
14
9
8
1
14
4
5
114
7
1
19
9
20
19
9
14
102
16
12
9
13
1
8
16
102
23
46
104
1
19
9
5
19
2
2
1
25
21
14
19
14
11
5
19
51
19
13
1
14
5
101
9
8
9
13
9
11
16
12
16
19
14
26
5
21
11
16
24
125
1
11
9
5
19
2
25
16
12
16
19
16
23
26
9
20
11
16
24
14
1
26
9
1
26
12
102
9
12
19
101
16
12
9
12
11
1
17
9
104
102
1
19
9
1
20
101
9
151
51
9
13
102
1
74
125
20
1
140
14
5
13
13
5
3
16
24
151
9
24
14
1
140
1
14
101
8
19
1
13
1
14
9
5
11
9
14
9
14
10
26
5
19
1
4
14
1
20
9
14
151
51
1
26
114
25
9
1
12
7
16
19
125
5
27
11
16
24
151
19
24
9
27
9
14
102
1
20
21
16
24
1
3
51
17
1
21
19
1
20
21
5
12
74
19
4
1
24
16
24
19
14
9
125
5
27
8
1
1
14
9
1
140
1
14
101
1
20
21
16
24
3
16
26
5
114
2
1
19
125
16
23
16
12
27
51
151
51
9
8
1
101
8
1
20
1
14
51
14
1
27
74
19
19
14
2
16
2
9
11
11
5
14
1
26
5
24
13
5
19
11
9
11
9
26
20
20
21
19
24
16
19
9
6
19
19
9
11
145
1
8
16
24
27
5
14
1
19
1
9
13
1
101
9
19
151
51
16
19
14
11
16
24
17
9
21
9
2
51
27
1
19
125
1
26
16
24
151
9
24
14
16
24
27
5
20
26
1
145
25
1
19
8
51
20
4
16
24
145
16
24
21
13
9
1
19
9
1
17
1
151
51
27
25
1
24
1
19
14
16
24
27
5
20
16
24
27
21
1
14
102
1
14
125
14
16
114
16
19
13
16
24
7
5
19
9
27
74
19
19
14
11
5
19
16
24
25
16
24
13
20
24
19
1
16
24
7
16
19
3
51
27
9
14
102
16
19
125
5
114
17
9
21
9
7
1
14
10
16
23
4
19
14
1
3
5
20
4
16
24
7
5
19
9
4
16
24
51
19
25
19
13
5
20
27
74
19
19
14
4
9
14
9
20
9
14
102
4
5
140
26
16
24
164
9
5
20
16
24
12
16
24
20
9
11
19
19
151
51
27
13
1
19
13
9
14
4
102
9
17
1
19
1
19
9
27
1
19
9
24
14
4
9
23
5
19
1
20
10
46
4
5
20
9
13
51
6
1
12
1
125
14
51
3
16
24
140
4
1
21
1
24
16
19
102
4
9
21
5
20
151
51
1
19
21
19
102
51
14
12
9
14
9
27
16
23
11
1
13
9
1
140
14
51
13
5
3
1
24
16
19
4
1
19
10
5
1
12
11
16
24
1
20
51
6
1
12
1
125
14
46
14
4
1
114
125
1
21
5
24
46
14
4
27
1
14
10
1
24
16
19
1
1
140
16
24
1
3
51
21
46
24
16
114
2
1
19
5
1
101
16
19
1
140
14
51
4
1
13
51
14
27
74
19
1
24
16
19
8
1
27
1
19
151
51
6
1
12
1
125
14
5
13
5
20
102
5
13
11
1
19
16
114
16
19
21
1
13
125
5
27
11
19
21
16
19
8
19
1
13
1
14
26
1
20
21
16
24
3
16
26
12
9
14
9
5
20
27
16
24
7
5
13
19
114
125
5
27
151
1
7
1
24
16
19
5
19
2
16
19
102
8
1
123
16
114
51
1
20
21
16
24
1
3
16
23
11
1
19
16
114
51
21
1
12
125
5
27
11
46
21
16
19
16
27
27
16
23
12
1
151
14
1
20
1
26
51
16
24
19
12
9
20
9
5
24
2
1
25
21
1
24
16
19
14
16
24
19
7
21
1
14
125
24
16
19
9
145
16
24
19
123
7
1
13
21
1
20
14
21
1
19
9
5
151
51
11
1
151
9
12
13
9
9
14
10
8
1
14
4
9
17
9
11
1
17
9
125
16
2
19
12
2
16
12
12
12
5
27
16
24
4
9
26
1
8
51
14
12
9
14
9
20
7
16
12
12
5
114
1
11
16
24
19
5
14
125
16
1
13
51
14
2
1
14
5
19
14
8
1
26
5
19
51
14
13
1
20
1
12
16
24
1
140
1
11
16
102
3
19
12
9
13
16
102
2
16
24
20
1
14
9
13
7
5
19
4
27
1
114
19
14
10
1
3
20
5
19
13
5
13
7
5
19
9
20
145
1
21
13
9
4
1
20
24
5
101
1
26
5
114
2
1
26
19
125
9
8
1
19
7
1
26
5
20
145
1
21
13
9
21
1
19
9
1
20
19
9
151
51
9
13
123
1
14
74
125
20
1
140
14
5
13
13
5
3
16
24
151
9
24
14
1
140
1
14
101
8
19
1
13
1
14
9
1
14
16
114
16
19
13
19
14
2
1
164
1
14
51
27
14
16
19
17
19
20
1
11
1
3
8
1
19
20
14
16
24
23
24
5
20
1
26
27
9
14
102
5
114
1
24
9
25
19
12
1
151
1
14
14
9
14
125
14
26
16
23
1
11
9
13
5
19
5
20
14
1
13
5
1
26
14
27
9
14
102
19
27
10
16
24
11
14
26
1
4
9
3
16
23
51
20
125
1
4
101
19
19
123
19
19
9
4
9
4
51
13
11
16
24
4
1
13
27
9
13
13
9
21
19
12
16
114
14
16
19
4
1
19
9
16
24
9
3
16
23
16
24
26
1
21
1
11
14
9
123
16
12
101
9
23
1
20
14
1
26
14
13
1
19
7
1
19
21
9
14
8
1
13
1
19
16
19
3
16
23
16
24
26
1
21
1
11
19
14
12
9
14
9
27
9
14
102
14
1
24
14
9
23
5
19
1
26
3
16
23
16
24
14
27
74
19
14
9
2
16
24
14
5
13
11
1
13
21
1
21
1
14
1
3
1
13
101
16
26
101
151
51
16
19
13
51
17
9
21
1
14
9
16
19
2
1
19
20
5
114
20
1
26
12
7
9
21
16
24
14
12
9
14
9
5
24
1
20
51
27
14
16
20
1
10
1
9
1
19
14
5
19
9
14
20
16
24
19
2
14
5
19
20
51
20
9
13
14
1
101
16
19
4
1
101
14
8
1
7
1
2
16
24
5
24
1
20
16
19
9
125
1
20
5
14
27
20
16
20
20
151
16
19
7
16
13
5
1
14
20
26
1
26
21
14
9
51
9
26
1
140
14
5
1
12
1
27
7
9
14
4
16
23
7
1
26
16
19
9
151
16
19
7
16
13
1
26
19
14
4
114
1
19
13
14
8
1
7
1
19
16
24
5
24
1
14
16
12
1
14
5
101
1
12
151
1
151
1
19
16
19
1
20
9
20
16
24
19
5
24
151
5
151
5
24
9
20
11
20
16
24
19
2
14
5
19
20
51
20
1
20
51
27
20
1
9
13
14
1
101
16
19
4
1
101
14
8
1
4
1
19
16
12
9
26
1
140
14
5
1
12
19
14
4
1
27
7
9
14
4
16
23
7
1
26
16
19
9
151
16
19
7
16
13
1
26
24
20
11
26
5
21
13
5
21
1
20
1
14
1
13
9
27
1
19
151
16
26
101
21
11
19
14
1
19
5
24
5
12
9
101
27
1
114
114
14
14
5
21
16
114
1
101
16
19
13
16
24
114
1
12
125
11
16
102
51
9
14
5
24
19
20
21
7
5
114
123
11
1
101
14
151
24
20
151
1
19
125
16
19
9
102
9
14
5
24
9
13
1
12
9
14
1
145
25
1
19
8
51
1
14
4
19
125
1
14
27
25
1
151
1
26
20
24
16
1
14
1
14
1
20
21
16
24
1
3
125
5
24
1
14
74
19
51
14
125
145
1
21
13
9
3
1
140
1
26
114
46
136
1
7
12
46
16
16
24
20
164
16
114
16
23
5
13
2
1
19
9
125
21
16
24
14
24
9
27
16
24
19
20
27
5
19
11
9
19
21
23
5
12
5
20
13
1
8
13
51
21
9
5
12
27
11
51
20
5
19
11
19
9
20
1
114
1
14
1
26
9
101
16
19
5
11
14
104
16
19
21
5
13
125
13
1
8
13
51
21
9
7
9
145
5
19
14
25
1
2
1
3
20
1
21
1
14
1
26
9
16
19
16
102
16
24
14
9
13
125
4
1
145
21
136
1
25
19
20
21
9
16
102
125
1
19
1
14
10
1
24
20
1
17
1
12
9
14
9
27
9
17
1
21
5
1
12
5
14
145
16
24
19
123
1
14
1
11
9
20
17
1
14
16
114
7
1
27
1
14
125
5
24
23
1
26
19
5
14
9
26
5
19
11
9
19
20
21
16
24
5
19
5
20
13
1
8
13
51
7
9
5
24
11
51
20
5
19
11
9
19
20
1
4
1
14
1
26
9
5
24
125
19
9
20
21
16
14
5
1
26
125
5
19
5
24
16
24
14
9
102
16
24
14
9
14
9
14
102
4
1
145
21
1
14
4
1
21
1
14
9
16
102
125
1
19
1
14
10
1
24
1
17
1
12
9
14
9
2
16
12
16
19
17
1
21
5
1
12
145
16
24
19
123
1
14
1
11
9
20
17
1
14
16
114
4
1
114
1
14
125
5
19
51
23
1
19
9
13
51
11
9
14
19
5
19
4
5
19
5
24
125
1
114
125
19
14
9
8
13
51
11
14
26
74
151
5
24
1
14
13
9
11
20
19
74
21
9
13
51
11
9
14
2
5
19
4
5
19
5
24
125
1
114
125
19
14
9
13
9
16
26
14
16
102
21
16
24
14
11
1
26
16
102
21
5
114
9
27
8
1
26
1
5
24
20
1
1
13
2
74
12
21
16
24
9
19
151
19
125
9
5
24
27
27
164
16
25
125
14
20
1
4
1
14
1
26
9
5
12
1
26
51
19
2
1
14
125
16
8
19
1
13
1
14
9
1
19
4
1
19
9
19
1
24
4
1
21
1
24
16
19
9
16
19
13
51
11
14
1
17
19
9
21
1
20
14
21
1
19
9
13
51
11
14
8
1
19
9
24
19
1
26
12
1
24
5
12
9
20
51
12
14
9
17
1
17
1
14
101
17
1
19
16
14
16
19
4
9
20
51
11
14
9
8
1
19
1
14
101
13
16
24
19
16
114
12
9
14
9
13
51
11
9
14
8
1
27
1
19
10
9
5
24
145
16
19
9
13
51
11
9
14
16
102
16
24
12
13
9
16
102
13
1
125
9
13
51
11
9
14
8
1
27
1
19
114
5
11
1
14
16
20
11
9
20
51
11
9
14
16
102
136
16
114
13
9
17
46
114
14
10
9
13
51
11
9
14
8
1
19
1
13
14
8
1
145
16
114
9
13
51
11
9
14
8
1
12
1
12
14
11
16
19
16
24
20
9
13
51
11
14
151
1
7
1
24
16
19
12
9
14
9
13
51
11
16
14
1
114
125
1
21
13
16
25
19
9
14
17
1
140
11
1
3
27
1
26
20
16
14
101
7
9
21
5
14
1
12
11
21
19
5
14
125
151
51
4
1
26
20
51
19
9
8
1
14
101
2
1
164
1
14
1
3
13
51
11
9
14
3
5
19
16
24
151
9
24
14
8
1
20
14
9
16
24
1
13
51
14
2
1
19
9
125
23
1
26
5
12
1
3
13
51
11
9
14
7
5
19
16
24
151
9
24
14
8
1
20
14
9
11
1
13
21
114
1
26
74
19
74
125
14
1
13
5
140
1
3
11
1
13
9
14
125
14
51
9
13
74
19
51
101
1
24
1
3
11
1
13
1
14
4
1
13
1
12
16
26
3
51
3
14
1
3
145
1
21
13
1
19
4
8
1
20
19
1
151
16
23
4
5
13
11
1
14
9
14
5
19
125
5
24
8
16
114
9
14
17
1
140
11
1
3
13
21
140
125
20
1
26
20
2
1
14
9
20
23
5
19
1
26
145
1
21
13
9
164
16
24
11
9
8
16
4
20
5
13
1
14
11
1
3
11
1
20
5
13
151
51
1
26
20
51
19
5
114
5
19
7
16
12
7
1
13
51
14
14
8
1
24
1
20
1
19
102
51
27
16
24
7
1
3
1
9
14
102
1
3
51
27
13
1
8
14
16
24
13
74
21
51
5
24
1
14
16
114
16
19
13
4
19
19
74
114
14
7
1
26
16
102
9
3
5
19
11
16
24
25
19
14
1
26
51
16
102
9
13
1
14
16
24
11
24
16
102
26
5
19
1
25
1
26
102
9
1
20
5
12
151
51
17
1
19
21
1
11
1
14
51
11
1
13
1
114
125
1
21
5
24
11
1
13
21
114
1
26
102
9
9
24
19
114
104
1
12
74
21
1
19
1
11
1
14
14
151
16
114
151
51
8
1
114
1
19
4
1
16
19
14
16
19
12
1
26
1
14
16
4
16
19
13
19
14
2
1
164
1
14
51
27
14
16
19
17
19
20
24
20
11
1
3
8
1
19
20
14
16
24
136
5
20
1
26
8
1
14
4
16
19
2
5
19
26
5
21
11
16
24
151
16
114
16
24
16
19
20
1
19
16
24
10
16
19
1
13
51
14
11
16
24
12
1
26
9
8
9
13
14
51
21
16
24
14
11
16
24
125
1
11
51
16
19
9
20
11
9
1
26
12
145
51
14
102
9
13
19
14
1
26
8
1
14
101
101
1
14
11
16
24
151
9
24
14
25
1
23
24
1
14
51
16
19
9
24
19
14
13
1
14
9
20
11
9
102
9
11
1
26
27
4
16
23
12
1
151
14
1
20
1
151
51
16
24
19
12
9
14
9
5
24
2
1
25
20
16
20
24
16
19
14
16
24
19
7
21
1
14
9
2
19
9
12
19
4
1
13
21
1
20
14
21
1
19
9
5
151
51
11
1
151
9
12
13
9
14
10
8
1
14
4
9
17
9
27
4
16
23
12
1
151
14
5
19
2
11
16
24
1
1
26
1
20
21
16
24
1
3
14
1
26
11
16
24
7
1
26
1
13
51
14
14
1
145
16
114
1
3
2
1
26
101
27
1
26
14
9
13
1
14
1
12
17
9
21
9
151
51
4
1
12
5
8
14
26
16
26
19
2
16
24
19
145
14
51
1
14
11
1
3
151
51
12
9
14
51
19
9
14
10
4
16
23
12
1
151
5
24
25
5
12
125
9
2
1
14
9
1
14
2
1
25
21
14
7
1
26
1
13
74
151
1
12
9
8
5
27
5
24
8
1
14
4
1
19
4
1
140
1
125
9
14
9
2
1
25
21
1
24
16
19
14
7
1
26
104
74
104
11
21
1
12
9
125
7
1
26
5
24
14
20
21
9
26
1
24
1
7
2
1
19
10
9
1
14
2
1
25
21
14
104
16
19
21
51
1
24
1
7
9
5
12
1
14
26
1
145
16
114
114
5
19
4
27
7
5
19
9
5
24
2
1
25
21
1
24
16
19
14
13
5
3
1
19
9
2
1
12
12
16
24
13
8
1
19
11
9
125
14
1
19
14
4
16
24
14
9
2
19
151
51
11
16
26
19
51
51
13
9
1
11
1
14
9
11
1
13
25
5
114
5
24
3
16
24
140
13
9
16
21
1
14
9
5
24
27
9
14
102
1
26
9
17
1
140
14
1
12
9
14
9
1
13
5
14
5
24
9
14
1
26
14
102
5
19
5
24
9
1
26
12
26
1
13
51
14
9
101
14
1
13
5
3
1
19
9
5
12
9
24
19
8
1
19
11
9
125
19
14
145
1
21
12
9
14
9
1
13
51
14
9
2
1
25
21
14
7
1
26
51
16
24
21
9
151
51
1
20
21
16
24
3
16
26
21
16
24
5
1
12
12
9
14
9
