# Supplementary material for: Graphemic-phonetic diachronic linguistic invariance of the frequency and of the Index of Coincidence as cryptanalytic tools
Source: PLoS One. 2019 Mar 19;14(3):e0213710. doi: 10.1371/journal.pone.0213710 (PMC6424454; doi:10.1371/journal.pone.0213710)
Supplement: S1 File — (ZIP) [file pone.0213710.s001.zip › Languages/armenio/armenioT1_v2Porcentaje_Sept2015.txt]

13.6075571
1.08812627
1.123998565
2.128422815
5.440631352
0.1554466101
1.207700586
1.554466101
7.796245366
0.4663398302
2.774124118
2.487145761
3.527442305
8.453904101
0
7.628841325
0.6457013034
0
8.513691259
3.539399737
2.726294392
0
0.8011479134
5.105823269
0.7891904819
2.463230898
1.709912711
0
0
0
0
0
0
0
0
0
0
0
0
0
0
0
0
0
0
0.5739567141
0
0
0
0
2.642592371
0
0
0
0
0
0
0
0
0
0
0
0
0
0
0
0
0
0
0
0
0
0
0.5141695564
0
0
0
0
0
0
0
0
0
0
0
0
0
0
0
0
0
0
0
0
0
0
0
0
0
0
1.674040416
1.697955279
0
0.1793614732
0
0
0
0
0
0
0
0
0
1.506636374
0
0
0
0
0
0
0
0
0.2271911993
0
1.841444458
0
0
0
0
0
0
0
0
0
0
0.1913189047
0
0
0
0.6935310295
0
0
0
0
0.813105345
0
0
0
0
0
1.422934354
0
0
0
0
0
0
0
0
0
0
0
0
0.286978357
0
0
0
0
0
0
0
0
0
0
0
0
0
0
0
0
0
0
0
0
0
0
0
0
0
0
0
0
0
0
0
0
0
0
0
0
0
0
0
0
0
0
