# Supplementary material for: Graphemic-phonetic diachronic linguistic invariance of the frequency and of the Index of Coincidence as cryptanalytic tools
Source: PLoS One. 2019 Mar 19;14(3):e0213710. doi: 10.1371/journal.pone.0213710 (PMC6424454; doi:10.1371/journal.pone.0213710)
Supplement: S1 File — (ZIP) [file pone.0213710.s001.zip › Languages/armenio/armenioT2_v2.txt]

1
19
5
24
5
12
125
7
5
19
1
19
136
9
14
5
24
74
151
1
19
1
14
12
16
24
20
1
3
9
14
27
1
14
13
1
26
19
3
14
5
1
12
14
1
140
1
123
9
14
3
14
1
19
1
14
8
1
26
19
26
5
19
11
19
16
19
4
9
14
2
1
19
5
25
74
20
5
1
13
9
1
3
14
9
14
1
20
21
16
24
1
3
1
3
9
14
13
1
26
19
2
1
14
9
14
2
1
14
9
14
8
74
19
13
1
19
13
14
1
19
1
14
5
24
1
140
1
7
1
20
21
2
14
1
11
16
24
151
5
1
14
16
19
11
1
151
1
13
2
11
16
24
20
1
11
1
14
11
5
19
1
11
19
5
101
5
19
27
51
1
11
14
2
1
14
2
1
19
5
25
74
20
5
1
13
9
1
3
14
9
14
1
20
21
16
24
1
3
1
3
9
14
13
1
26
19
2
1
14
9
14
7
5
19
1
7
16
26
14
20
19
2
16
24
151
5
1
13
2
5
24
11
16
24
20
1
11
1
14
13
1
125
19
16
24
151
5
1
13
2
2
1
19
10
5
19
27
1
14
8
1
20
14
2
14
16
24
151
5
1
13
2
9
7
9
19
11
20
125
16
20
14
14
4
5
1
13
2
2
1
19
5
25
74
20
5
1
13
9
1
3
14
9
14
1
20
21
16
24
1
3
1
3
9
14
13
1
26
19
2
1
14
9
14
20
9
19
21
9
13
20
1
20
1
14
9
20
1
19
20
1
136
27
9
20
16
24
14
9
23
1
20
14
26
16
24
4
1
26
9
1
26
20
74
19
101
14
3
1
14
5
19
11
14
1
26
9
14
125
14
5
24
17
1
19
1
140
5
1
12
9
2
1
19
10
16
24
14
20
5
19
7
5
14
27
5
19
7
20
8
16
7
5
24
16
19
20
26
1
24
16
24
19
3
14
14
4
5
1
14
20
19
2
16
24
8
24
16
26
14
1
26
20
74
19
23
5
19
9
14
14
20
9
16
23
14
7
16
102
5
14
27
5
19
7
20
20
19
16
23
2
51
9
101
14
27
5
19
5
125
20
19
2
5
1
14
14
1
20
5
12
16
23
26
1
24
16
24
19
3
14
14
4
5
1
14
20
19
2
16
24
8
24
16
26
14
1
26
20
74
19
1
20
21
5
114
125
5
24
12
16
24
20
9
14
46
14
4
1
19
5
24
16
24
8
19
104
16
24
5
12
16
23
7
16
23
5
14
27
12
16
26
20
14
9
8
74
19
51
26
1
24
16
24
19
3
14
14
4
5
1
14
12
16
24
20
16
26
13
74
19
14
74
19
8
14
5
20
101
16
24
125
27
21
51
19
27
9
136
1
140
74
125
51
136
1
140
1
24
16
19
5
1
12
5
19
7
5
101
51
125
16
19
4
9
125
20
9
16
23
14
9
5
19
7
14
16
19
9
3
14
14
4
5
1
14
13
74
19
21
5
1
140
14
125
1
14
27
9
16
19
3
14
1
24
27
1
14
164
1
13
1
14
1
11
14
9
8
74
19
51
3
14
5
1
12
14
1
26
20
74
19
3
14
1
24
26
1
13
16
24
12
1
19
7
1
14
4
51
21
16
24
125
74
19
8
14
16
24
151
9
24
14
21
16
24
16
114
9
14
13
5
27
27
13
1
26
19
14
12
16
24
20
16
26
101
14
3
1
101
51
125
16
19
4
9
125
13
1
19
4
11
1
14
1
26
20
74
19
3
14
14
4
5
1
13
2
20
19
2
16
24
8
24
16
26
11
16
24
20
9
14
125
1
14
27
9
16
19
21
1
19
1
24
27
1
14
21
1
14
5
12
9
14
26
1
19
7
1
14
4
9
1
14
20
5
19
13
14
1
17
51
20
1
26
20
74
19
2
114
25
5
1
101
26
1
19
13
1
21
16
26
14
26
5
20
20
5
1
26
21
16
24
125
74
19
8
14
16
24
151
9
24
14
21
16
24
16
114
9
14
13
5
27
27
13
1
26
19
14
12
16
24
20
16
26
16
24
19
1
25
16
24
151
9
24
14
1
145
25
1
19
8
9
3
14
1
24
27
13
1
19
9
1
13
1
13
16
24
12
14
1
14
14
1
1
24
5
21
5
74
125
27
16
24
1
19
151
14
16
26
14
17
1
19
7
5
24
9
102
14
16
19
16
26
20
11
21
1
11
9
16
19
27
21
16
24
16
114
14
74
19
9
14
1
101
8
14
16
26
14
3
14
1
24
13
1
19
13
14
16
23
21
16
24
125
74
19
8
14
16
24
151
9
24
14
21
16
24
16
114
9
14
13
5
27
27
13
1
26
19
14
12
16
24
20
16
26
