# Supplementary material for: Graphemic-phonetic diachronic linguistic invariance of the frequency and of the Index of Coincidence as cryptanalytic tools
Source: PLoS One. 2019 Mar 19;14(3):e0213710. doi: 10.1371/journal.pone.0213710 (PMC6424454; doi:10.1371/journal.pone.0213710)
Supplement: S1 File — (ZIP) [file pone.0213710.s001.zip › Languages/armenio/armenioT2_v2Porcentaje_Sept2015.txt]

13.82268827
2.383222116
2.287893232
1.334604385
6.291706387
0
1.525262154
1.525262154
5.338417541
0.1906577693
1.620591039
1.620591039
3.336510963
12.29742612
0
7.721639657
0.285986654
0
8.674928503
5.052430887
1.906577693
0
0.8579599619
6.577693041
0.5719733079
3.717826501
2.192564347
0
0
0
0
0
0
0
0
0
0
0
0
0
0
0
0
0
0
0.09532888465
0
0
0
0
0.9532888465
0
0
0
0
0
0
0
0
0
0
0
0
0
0
0
0
0
0
0
0
0
0
2.097235462
0
0
0
0
0
0
0
0
0
0
0
0
0
0
0
0
0
0
0
0
0
0
0
0
0
0
0.8579599619
0.1906577693
0
0.09532888465
0
0
0
0
0
0
0
0
0
0.5719733079
0
0
0
0
0
0
0
0
0.09532888465
0
1.715919924
0
0
0
0
0
0
0
0
0
0
0.3813155386
0
0
0
0.5719733079
0
0
0
0
0.09532888465
0
0
0
0
0
1.048617731
0
0
0
0
0
0
0
0
0
0
0
0
0.09532888465
0
0
0
0
0
0
0
0
0
0
0
0
0
0
0
0
0
0
0
0
0
0
0
0
0
0
0
0
0
0
0
0
0
0
0
0
0
0
0
0
0
0
