# Supplementary material for: Graphemic-phonetic diachronic linguistic invariance of the frequency and of the Index of Coincidence as cryptanalytic tools
Source: PLoS One. 2019 Mar 19;14(3):e0213710. doi: 10.1371/journal.pone.0213710 (PMC6424454; doi:10.1371/journal.pone.0213710)
Supplement: S1 File — (ZIP) [file pone.0213710.s001.zip › Languages/armenio/armenioT3_v2.txt]

5
24
26
1
13
20
5
1
14
14
23
5
101
5
19
16
19
4
9
1
140
1
125
5
101
1
24
7
1
2
19
9
51
12
8
19
5
145
21
1
11
26
1
20
21
16
24
3
16
26
9
125
1
114
1
125
13
9
7
1
12
9
12
5
1
101
24
16
101
16
19
16
24
13
1
14
16
24
14
51
19
14
1
27
1
19
51
151
1
140
11
16
26
20
25
74
20
5
101
5
1
12
1
140
14
16
19
16
24
13
1
14
16
24
14
51
19
26
16
23
20
51
136
9
21
1
14
51
4
1
24
151
9
5
24
1
14
16
24
14
11
16
24
20
9
14
13
1
19
9
1
13
5
24
5
11
5
1
12
1
140
14
1
1
20
51
16
24
19
1
25
12
5
19
2
5
19
11
19
5
1
12
4
21
51
19
46
14
4
125
5
27
5
24
14
1
46
14
4
2
1
14
20
14
25
140
16
23
5
101
1
24
5
24
25
16
19
8
51
19
46
14
4
13
9
21
20
151
51
16
19
17
9
20
9
9
14
102
9
101
51
16
114
123
16
26
14
20
1
26
20
5
24
1
20
51
101
14
1
8
19
5
145
21
1
11
14
13
9
5
19
11
14
102
9
19
13
1
19
9
1
13
27
9
7
21
5
19
145
14
16
19
8
20
26
1
20
21
16
24
3
16
26
5
24
1
8
1
26
114
1
20
123
9
19
5
24
3
14
101
5
20
16
19
4
9
5
24
11
16
102
5
20
101
5
20
27
1
14
16
24
14
14
16
19
1
26
9
20
16
24
20
14
1
5
114
9
101
9
13
5
3
5
24
16
19
4
9
2
1
19
10
19
5
12
16
26
11
16
102
5
20
101
9
5
24
21
1
101
51
14
13
1
21
51
19
1
20
21
16
24
1
3
27
1
151
16
140
14
4
1
24
151
9
8
74
19
14
14
16
19
1
5
24
151
1
7
1
24
16
19
5
20
101
51
9
23
5
19
1
26
21
1
14
14
26
1
11
16
23
2
1
26
9
26
1
24
9
21
5
1
14
20
5
24
151
1
7
1
24
16
19
16
24
151
5
1
14
14
16
19
1
23
1
25
104
1
14
13
9
12
9
101
9
5
24
1
20
51
13
1
19
9
1
13
101
8
19
5
145
21
1
11
14
27
9
1
19
4
12
9
14
9
101
9
9
14
10
1
26
4
125
1
14
27
9
27
1
26
19
16
102
7
9
21
5
13
17
1
21
1
20
25
1
14
9
5
21
8
19
5
145
21
1
11
14
5
24
1
20
51
101
14
1
8
16
7
9
20
16
24
19
2
5
11
5
20
101
51
9
125
5
27
5
24
27
74
19
16
24
151
9
24
14
2
1
19
10
19
5
12
16
26
14
8
16
23
1
14
9
12
9
101
9
9
23
5
19
1
26
125
16
125
1
14
27
9
5
24
16
19
3
14
1
14
5
12
16
101
14
51
9
125
51
14
20
16
24
19
2
51
5
24
16
19
4
9
1
20
21
16
24
3
16
26
11
16
102
5
20
101
9
5
24
1
8
1
5
114
9
20
1
2
5
151
1
27
7
1
11
1
14
125
16
5
24
14
1
26
114
9
51
9
3
5
19
16
24
151
5
1
14
9
24
19
16
24
13
5
24
1
26
20
23
5
101
5
19
16
19
4
1
13
9
20
51
14
16
19
1
16
19
1
13
16
24
12
14
11
16
102
5
101
5
1
12
51
19
27
9
16
102
21
11
1
19
1
20
101
9
1
140
26
1
20
21
16
24
3
16
26
1
13
5
14
1
26
14
2
1
14
5
24
1
20
51
13
1
19
9
1
13
1
8
1
24
1
20
9
11
11
1
13
1
114
1
25
9
14
21
5
1
140
14
5
114
9
101
9
9
14
10
46
20
21
2
1
14
9
125
16
24
13
5
24
7
14
1
101
9
14
13
1
14
51
8
19
5
145
21
1
11
14
26
1
19
16
24
101
5
1
12
13
1
19
9
1
13
26
1
24
16
24
19
20
14
26
1
26
14
16
20
9
11
7
14
1
101
9
12
5
140
14
1
11
16
114
13
14
136
16
24
151
1
17
51
20
9
125
1
114
1
125
14
26
16
24
4
1
26
5
24
5
13
16
24
21
9
21
16
24
14
27
1
125
1
19
9
1
26
5
24
5
21
16
114
123
16
26
14
5
114
9
20
1
2
5
151
9
5
24
5
114
5
24
9
2
19
5
24
12
16
24
1
24
27
16
114
123
16
26
14
14
13
1
19
9
1
13
16
24
5
114
9
20
1
2
5
151
25
1
114
1
101
13
1
14
16
24
11
14
26
16
19
16
23
1
26
14
9
14
16
19
1
5
24
12
101
1
24
5
114
9
20
1
2
5
151
8
16
7
24
16
23
20
19
2
16
23
5
24
9
10
1
26
14
2
1
19
10
19
1
114
1
114
1
11
5
1
101
5
24
1
20
51
74
19
8
14
5
1
12
5
20
4
16
24
9
11
1
14
1
26
20
5
24
74
19
8
14
5
1
12
51
17
21
16
24
114
16
19
16
23
1
26
14
9
125
16
5
24
16
24
20
21
9
51
9
14
10
1
26
20
27
9
5
11
5
20
101
51
13
1
26
19
21
5
1
140
14
9
13
16
26
1
140
9
20
27
9
1
8
1
24
1
20
9
11
9
2
19
5
24
5
114
5
24
10
1
26
14
16
114
123
16
24
14
9
125
16
26
1
11
1
14
123
20
9
13
25
1
114
1
101
101
14
3
1
12
16
23
13
1
14
16
24
11
20
26
16
19
16
23
1
26
14
9
9
13
16
24
13
5
24
5
19
1
14
9
16
19
8
1
24
1
21
1
26
101
51
5
151
51
5
114
9
101
9
11
1
21
1
19
16
24
13
14
1
20
1
101
5
12
16
101
20
14
13
1
9
21
5
1
140
14
51
5
24
1
20
51
13
1
19
9
1
13
13
5
3
1
101
16
24
20
101
51
1
14
10
14
9
13
27
21
51
19
5
24
101
14
3
1
101
1
24
8
16
7
9
9
13
26
1
20
21
16
24
1
3
136
19
11
9
102
9
13
27
9
8
1
26
5
101
1
24
9
25
16
14
1
19
8
16
24
151
9
24
14
1
114
1
25
14
16
26
9
24
19
16
26
27
9
1
8
1
26
1
26
20
13
8
5
21
51
5
19
1
14
5
20
101
5
14
9
14
10
1
13
5
14
1
26
14
1
27
7
125
27
9
1
19
1
19
9
14
10
13
5
3
1
13
5
3
20
8
27
74
19
14
5
24
20
16
24
19
2
51
1
14
16
24
14
14
16
19
1
5
24
16
114
16
19
13
16
24
151
9
24
14
14
16
19
1
1
27
7
1
101
26
1
27
7
20
5
19
11
9
24
114
1
3
1
101
9
24
19
16
101
1
19
1
19
27
74
19
16
24
151
9
24
14
2
1
27
11
1
24
9
24
19
16
23
101
19
16
24
5
1
101
27
1
13
2
1
19
21
1
24
1
14
20
13
21
74
125
20
19
21
9
101
9
24
19
5
1
14
101
125
1
11
5
1
101
27
8
27
74
19
20
26
1
151
16
140
16
101
5
24
2
1
19
10
19
1
101
16
26
101
27
25
16
14
1
19
8
20
27
125
1
114
101
5
1
12
20
12
101
16
26
101
2
1
19
16
24
151
5
1
13
2
5
24
27
13
5
3
1
21
16
24
14
20
1
19
10
1
11
5
1
101
16
24
14
1
26
14
20
17
1
145
21
17
1
14
5
1
101
9
20
19
1
26
5
12
9
3
1
140
1
26
9
9
24
19
16
24
13
26
9
145
5
12
27
16
114
16
19
13
16
24
151
9
24
14
20
16
19
17
51
20
25
74
20
5
101
1
24
1
140
8
1
19
20
13
5
19
1
2
19
1
8
1
13
16
24
5
24
27
1
24
1
11
9
14
16
19
1
26
1
24
9
21
5
1
14
5
11
1
101
13
1
19
9
1
13
1
140
14
13
1
9
2
19
5
24
1
13
9
20
20
5
19
9
20
5
24
4
1
19
10
1
24
9
21
16
24
14
9
24
19
5
24
5
114
5
24
46
14
4
1
24
16
24
19
20
14
46
14
4
1
26
14
16
20
9
11
5
12
8
19
1
13
1
14
26
1
24
7
16
20
21
16
20
11
1
26
20
5
19
51
1
145
25
1
19
8
1
7
9
19
1
140
14
5
12
46
14
4
1
13
5
14
1
26
14
21
9
5
27
5
19
20
1
26
20
1
140
1
123
9
14
1
145
25
1
19
8
1
7
9
19
5
114
5
24
9
4
1
21
1
24
16
19
16
24
151
5
1
14
1
20
16
19
24
16
101
11
9
24
19
5
14
5
1
26
5
24
5
19
151
1
26
9
14
1
13
5
14
5
125
5
1
14
13
21
1
14
5
12
26
1
145
25
1
19
8
1
7
9
19
26
9
24
19
1
125
1
14
102
9
24
19
125
1
114
1
125
9
5
12
5
24
26
16
23
20
51
136
9
7
1
12
9
12
51
51
9
125
1
114
1
125
51
14
1
27
1
19
5
151
51
9
8
19
51
1
20
21
1
14
9
125
1
114
1
125
4
1
24
151
9
16
19
11
16
102
9
2
5
151
114
5
8
5
13
23
1
20
14
12
9
14
5
12
16
26
14
16
19
1
9
21
1
14
51
5
24
26
1
27
7
51
4
1
24
151
9
13
21
1
14
5
12
26
1
145
25
1
19
8
1
7
9
19
13
1
19
5
13
1
24
8
1
14
4
5
19
10
27
16
19
25
74
20
5
1
12
14
51
19
14
13
1
5
24
51
19
26
114
9
5
24
5
114
5
24
9
8
1
20
1
14
5
12
14
14
16
101
1
1
14
4
19
12
101
1
14
1
24
16
24
19
125
3
14
1
14
5
12
16
26
14
16
19
1
5
24
3
14
1
24
27
16
19
4
9
14
9
24
19
27
1
14
4
19
1
14
9
11
5
24
17
1
21
5
1
101
9
25
1
14
10
1
19
16
24
19
20
5
24
5
4
27
14
1
9
13
20
16
24
19
27
9
16
102
7
16
26
19
14
16
101
1
21
5
114
9
26
9
123
5
24
1
14
9
14
5
24
8
16
23
9
24
125
51
9
14
9
21
5
114
24
16
123
14
26
1
26
14
13
9
11
2
1
101
74
151
5
1
7
125
16
19
17
1
8
51
9
14
27
17
1
8
17
1
14
16
24
151
9
24
14
20
7
9
145
5
19
16
26
8
74
21
9
101
9
24
19
5
1
14
101
5
24
8
19
5
145
21
1
11
21
5
1
140
14
5
19
5
24
5
101
1
24
14
16
101
1
5
24
136
1
140
125
21
5
1
140
14
3
1
7
5
101
9
14
1
140
14
16
20
1
5
24
5
19
11
5
1
14
5
19
11
5
24
114
13
5
3
5
24
1
20
51
101
14
16
20
1
8
19
5
145
21
1
11
14
13
9
5
19
11
14
102
9
125
27
9
1
8
1
24
1
20
9
11
1
24
5
21
1
19
1
14
5
13
10
5
27
16
24
19
1
25
16
24
151
9
24
14
13
5
3
16
19
5
114
9
101
9
1
13
5
14
1
26
14
164
16
114
16
23
19
4
5
1
14
14
27
9
3
14
1
24
10
5
27
1
26
20
74
19
136
19
11
9
102
16
19
51
74
3
5
1
12
21
51
19
9
125
1
114
1
125
9
4
1
24
151
9
5
24
1
26
20
14
145
1
14
1
11
10
5
27
7
21
1
14
9
101
51
125
13
1
14
16
24
11
17
1
21
5
1
12
9
25
1
14
10
1
19
16
24
19
20
5
24
5
4
5
1
12
9
13
20
16
24
19
5
24
26
1
14
11
1
19
3
1
11
9
5
114
5
24
46
14
4
8
19
5
145
21
1
11
9
14
46
14
4
1
26
14
13
9
11
2
1
27
13
16
24
151
9
24
14
27
74
19
1
101
5
19
11
14
1
24
16
19
1
101
16
19
74
19
8
14
51
9
14
27
1
20
21
16
24
1
3
5
24
1
20
51
9
14
136
1
140
125
9
2
1
19
10
16
24
14
20
1
20
21
16
24
3
16
26
5
24
26
5
19
11
9
19
25
1
114
1
114
16
24
151
9
24
14
9
13
1
19
4
9
11
8
1
104
16
24
151
9
24
14
5
24
5
114
5
24
9
2
19
5
24
23
5
19
1
101
1
14
9
14
16
101
1
14
51
8
19
5
145
21
1
11
125
14
26
5
19
11
9
14
20
1
20
5
14
101
13
9
13
5
1
14
20
8
16
23
9
24
125
14
5
11
1
26
125
5
19
151
9
101
16
24
125
13
9
14
102
5
24
101
2
5
151
114
5
8
5
13
5
24
21
5
20
101
16
24
125
27
9
14
102
51
2
1
14
20
1
26
20
16
19
5
114
5
24
27
16
19
21
51
19
5
101
16
26
101
13
5
27
5
24
5
11
9
14
136
16
24
151
1
14
1
11
9
5
24
7
21
9
14
27
13
1
19
9
1
13
5
24
27
26
16
23
20
51
136
5
24
27
13
1
14
16
24
11
14
5
4
5
1
12
9
13
20
16
24
19
5
24
3
1
14
5
1
14
23
1
20
14
2
1
14
9
14
16
19
1
20
1
101
1
24
14
16
101
1
27
13
1
14
11
1
14
51
14
5
24
1
13
5
14
5
125
9
14
16
19
12
20
51
9
14
27
1
19
13
1
14
1
26
9
14
23
1
20
14
2
1
14
9
101
14
27
16
19
25
74
20
5
101
1
14
46
14
4
14
16
20
1
8
16
23
9
24
125
14
5
24
13
1
19
9
1
13
27
1
13
5
14
1
26
14
27
2
1
14
20
27
1
26
20
16
20
9
11
17
1
8
51
19
5
24
25
5
12
1
13
16
24
21
12
9
14
51
19
9
20
19
21
9
9
24
19
16
24
13
5
24
4
1
19
10
1
14
8
16
23
9
24
125
14
136
1
140
1
24
16
19
1
140
14
51
9
14
5
24
74
19
8
14
51
9
14
27
1
20
21
16
24
1
3
23
1
20
14
1
13
5
14
1
26
14
9
27
16
19
12
16
24
1
14
5
24
21
5
20
9
14
16
19
17
51
20
17
1
21
13
5
101
1
24
14
16
101
1
5
24
9
2
19
5
24
12
101
1
14
1
24
16
24
19
125
16
24
151
151
12
136
1
21
5
12
27
14
1
5
24
11
16
102
5
101
1
24
1
14
16
24
14
14
16
19
1
26
9
20
16
24
20
16
19
11
16
102
5
101
5
1
12
51
19
9
8
19
5
145
21
1
11
51
14
13
9
14
102
102
5
24
26
114
1
101
5
1
12
51
19
27
14
1
26
16
19
16
23
1
26
14
9
5
24
9
2
19
5
24
12
101
1
14
1
24
16
24
19
125
20
19
2
16
24
151
5
1
14
14
16
101
1
46
20
21
74
19
9
14
1
101
14
13
16
23
20
9
20
9
1
3
9
14
27
14
1
26
5
19
16
24
20
1
114
51
13
26
1
14
4
9
13
1
14
1
140
14
5
12
21
5
1
140
14
16
19
17
51
20
5
24
7
19
5
1
12
51
26
74
19
51
14
20
21
5
1
140
14
151
51
1
13
5
14
1
26
14
1
19
16
24
16
19
2
1
14
1
26
27
1
19
7
1
14
4
20
16
24
19
2
21
5
1
140
14
11
16
102
5
20
101
9
5
24
21
1
12
17
1
21
1
19
1
7
20
46
20
21
1
20
1
101
5
12
16
26
14
26
74
19
51
14
20
21
5
1
140
14
27
16
26
7
20
21
1
21
19
1
11
1
101
11
1
13
5
19
11
16
24
20
10
1
7
20
1
114
1
24
14
5
1
101
5
24
1
8
1
51
19
1
26
19
13
9
26
5
19
16
24
20
1
114
51
13
16
19
16
26
1
14
16
24
14
51
19
20
9
13
51
16
23
14
5
24
51
19
1
26
19
14
1
26
14
1
19
4
1
19
5
24
5
19
11
9
24
114
1
3
5
24
1
11
14
16
24
14
51
19
13
25
9
151
1
19
16
24
151
5
1
14
14
9
20
19
1
26
5
12
9
5
24
8
16
7
9
20
16
24
19
2
51
19
9
14
13
1
5
24
51
19
14
16
19
1
8
19
1
13
1
14
1
140
5
1
12
9
8
16
7
24
16
26
14
20
19
2
16
26
13
9
21
5
20
1
14
5
12
27
13
1
8
13
9
14
102
5
24
21
5
20
101
51
27
74
3
5
1
12
14
21
5
1
140
14
5
24
5
11
14
8
16
7
24
16
23
14
9
21
1
104
1
19
14
5
24
9
2
19
5
24
1
3
9
14
3
14
16
114
125
14
27
13
1
14
16
24
11
14
26
9
20
16
24
20
1
140
14
5
12
14
16
101
1
46
20
21
20
16
23
16
19
16
24
151
5
1
14
74
19
9
14
1
101
14
9
23
5
19
1
26
14
16
19
1
5
24
14
1
1
140
46
14
11
1
12
1
24
27
14
1
9
7
9
19
11
20
9
24
19
5
24
74
19
8
14
5
1
101
27
1
20
21
16
24
1
3
5
24
1
20
51
1
19
4
1
19
10
1
11
5
20
27
3
1
140
1
26
20
125
16
21
51
19
46
20
21
2
1
14
9
125
16
24
13
9
25
1
114
1
114
16
24
151
9
24
14
27
9
21
5
20
9
14
1
102
125
9
13
27
136
19
11
16
24
151
9
24
14
125
16
27
16
19
17
1
21
19
1
20
21
5
101
5
19
1
140
1
123
9
1
13
5
14
1
26
14
164
16
114
16
23
19
4
16
101
12
16
26
20
9
26
1
26
21
14
16
24
151
9
24
14
8
5
151
1
14
16
20
1
101
5
24
136
1
140
20
164
16
114
16
23
19
4
5
1
14
125
16
24
13
9
20
19
1
26
5
12
9
5
24
51
9
14
8
1
26
19
14
5
24
13
1
26
19
14
16
19
1
27
1
19
13
1
101
5
1
12
9
23
5
19
1
26
2
1
14
9
101
14
16
19
25
74
20
51
9
14
27
14
13
1
14
51
5
24
74
19
8
14
5
1
101
27
14
16
20
1
20
9
13
51
16
23
14
5
24
1
20
51
101
13
1
19
9
1
13
13
1
26
19
14
14
16
19
1
1
8
1
20
1
11
1
26
9
7
12
16
19
16
24
13
14
5
24
9
11
1
14
7
14
16
24
13
14
2
1
27
13
1
101
9
13
51
123
9
20
19
1
26
5
12
9
5
24
9
14
145
1
14
8
1
11
1
140
1
11
16
24
151
5
1
14
5
24
46
14
4
125
16
9
20
11
1
14
10
14
1
14
101
101
51
20
16
24
19
27
9
26
1
26
21
14
5
20
101
9
14
9
2
1
27
16
24
13
20
19
21
9
101
25
16
19
8
16
24
19
4
125
5
24
1
14
4
51
19
1
14
14
1
13
1
19
7
1
19
51
4
16
24
20
21
19
136
1
14
16
24
5
12
9
26
1
27
7
51
1
20
5
19
1
26
20
1
9
14
125
14
1
14
101
5
1
12
51
19
27
1
24
16
24
19
2
125
2
1
27
13
74
125
11
5
101
5
1
12
46
14
4
1
140
14
1
13
20
5
24
151
14
9
11
16
24
20
16
24
151
5
14
51
9
24
19
13
51
5
24
51
19
1
26
19
9
1
13
1
101
9
2
19
5
24
16
24
151
20
16
24
14
5
24
102
16
19
9
101
16
19
16
102
13
5
11
14
51
19
9
21
1
104
1
19
51
14
1
26
12
17
1
8
74
125
5
24
1
114
74
151
9
24
125
17
1
145
21
51
19
27
101
1
26
7
5
24
27
101
5
19
5
11
5
24
20
1
9
14
13
9
14
164
1
13
16
24
26
1
19
16
24
101
5
1
12
7
16
8
1
14
1
26
19
27
21
5
1
140
14
51
5
24
25
74
20
51
19
27
14
13
1
14
51
46
14
4
1
13
5
14
5
20
9
14
16
19
1
11
14
16
24
14
51
9
14
136
19
11
16
24
151
5
1
14
14
5
19
16
24
20
1
114
5
13
9
5
24
9
2
19
5
24
11
1
21
1
19
5
101
9
14
27
1
13
5
14
1
26
14
46
20
21
74
19
9
14
1
101
14
21
5
1
140
14
4
1
19
10
1
14
1
14
4
19
51
14
9
7
1
12
9
12
5
1
9
125
1
114
1
125
14
9
24
19
5
1
14
101
14
1
27
1
19
51
151
