# Supplementary material for: Graphemic-phonetic diachronic linguistic invariance of the frequency and of the Index of Coincidence as cryptanalytic tools
Source: PLoS One. 2019 Mar 19;14(3):e0213710. doi: 10.1371/journal.pone.0213710 (PMC6424454; doi:10.1371/journal.pone.0213710)
Supplement: S1 File — (ZIP) [file pone.0213710.s001.zip › Languages/armenio/armenioT3_v2Porcentaje_Sept2015.txt]

14.57330416
1.13785558
0.8096280088
1.094091904
8.533916849
0
0.9628008753
1.531728665
6.93654267
0.5689277899
2.056892779
1.663019694
3.216630197
9.037199125
0
6.739606127
0.4376367615
0
7.04595186
4.266958424
2.341356674
0
0.8315098468
7.330415755
0.6345733042
3.150984683
2.078774617
0
0
0
0
0
0
0
0
0
0
0
0
0
0
0
0
0
0
0.4157549234
0
0
0
0
2.472647702
0
0
0
0
0
0
0
0
0
0
0
0
0
0
0
0
0
0
0
0
0
0
0.7002188184
0
0
0
0
0
0
0
0
0
0
0
0
0
0
0
0
0
0
0
0
0
0
0
0
0
0
2.84463895
0.5470459519
0
0.0875273523
0
0
0
0
0
0
0
0
0
1.356673961
0
0
0
0
0
0
0
0
0.2407002188
0
1.356673961
0
0
0
0
0
0
0
0
0
0
0.3282275711
0
0
0
0.897155361
0
0
0
0
0.4595185996
0
0
0
0
0
1.225382932
0
0
0
0
0
0
0
0
0
0
0
0
0.0875273523
0
0
0
0
0
0
0
0
0
0
0
0
0
0
0
0
0
0
0
0
0
0
0
0
0
0
0
0
0
0
0
0
0
0
0
0
0
0
0
0
0
0
