# Supplementary material for: Graphemic-phonetic diachronic linguistic invariance of the frequency and of the Index of Coincidence as cryptanalytic tools
Source: PLoS One. 2019 Mar 19;14(3):e0213710. doi: 10.1371/journal.pone.0213710 (PMC6424454; doi:10.1371/journal.pone.0213710)
Supplement: S1 File — (ZIP) [file pone.0213710.s001.zip › Languages/arpitano/arpitanoP1_v2.txt]

47
47
106
16
133
16
106
57
99
16
97
16
166
47
148
47
133
1
47
86
91
47
68
23
128
16
97
16
97
8
111
141
148
47
133
1
148
16
133
86
91
47
123
16
97
35
111
141
1
1
99
97
46
111
1
79
128
1
133
23
97
16
111
47
133
141
128
16
133
133
23
128
16
133
1
78
1
47
141
1
1
97
46
111
133
68
16
133
16
133
1
106
23
133
97
16
148
47
133
16
111
148
1
99
16
133
106
16
152
162
79
128
8
111
141
141
16
111
133
16
141
118
16
97
47
97
16
166
47
68
16
133
23
123
47
148
16
133
141
128
1
133
1
99
158
141
1
133
23
97
47
106
16
166
47
78
47
47
99
1
106
21
111
166
16
148
47
133
68
23
128
1
47
1
99
118
99
158
133
57
128
92
1
106
16
111
141
97
16
166
47
118
47
123
47
92
46
111
1
79
128
8
111
141
97
47
128
141
16
133
23
97
16
111
47
133
141
128
16
133
23
128
16
133
1
78
1
92
141
1
46
111
1
118
16
128
133
35
111
1
97
16
166
47
97
35
111
111
47
92
133
47
111
35
111
1
118
1
133
106
47
152
141
68
16
141
16
111
133
16
141
118
16
97
47
97
16
23
99
99
23
148
47
133
141
47
128
141
1
118
99
158
133
79
128
8
111
68
118
128
47
78
16
141
166
47
148
47
133
68
23
128
16
47
99
1
123
16
47
133
35
111
118
16
97
16
97
128
16
47
97
16
68
16
152
133
99
1
99
47
1
78
1
47
141
133
23
141
23
97
128
16
1
141
158
128
1
118
16
99
1
79
128
1
133
23
68
16
111
47
133
141
128
16
133
16
92
111
111
47
1
148
16
92
141
16
133
97
128
23
141
16
111
133
35
111
97
47
99
1
133
16
21
111
141
23
148
92
1
97
16
68
16
152
133
166
86
16
133
158
97
128
23
162
106
16
111
16
141
16
111
141
16
123
1
16
141
133
16
133
57
35
111
133
16
97
133
16
106
118
99
47
133
16
141
133
1
57
35
111
1
68
47
97
141
128
21
111
1
16
1
148
16
47
141
23
99
99
23
106
16
92
133
99
47
68
47
152
162
166
86
16
133
158
97
128
23
141
16
111
133
35
111
97
47
97
16
47
47
99
23
16
128
16
141
133
16
106
57
99
8
111
162
1
99
97
46
111
1
148
16
92
133
97
16
23
99
99
23
78
158
141
118
128
16
133
16
111
162
16
141
97
16
23
99
141
16
111
23
141
46
111
99
23
148
128
47
97
99
47
133
16
111
133
1
106
1
47
111
118
16
99
92
16
47
16
111
133
16
111
111
92
16
128
133
23
162
99
23
148
128
47
133
16
128
16
141
141
47
162
16
133
97
128
23
162
118
16
68
16
78
47
68
16
99
16
141
128
16
133
57
99
8
111
140
16
133
111
16
47
128
16
133
16
141
148
16
128
106
16
47
99
99
16
133
99
23
78
16
128
106
16
99
68
16
99
99
23
148
128
47
16
128
8
111
141
16
133
97
128
23
141
68
16
99
16
141
128
16
133
68
47
128
16
111
99
16
133
99
16
141
128
16
133
57
99
8
111
140
16
133
16
128
16
141
16
133
97
128
23
141
1
99
23
133
8
111
97
141
1
97
35
111
148
16
128
133
1
141
23
35
111
133
1
99
57
16
111
16
92
141
78
23
99
68
16
152
99
23
97
1
152
133
78
158
141
141
47
141
1
57
99
8
111
140
23
118
16
133
1
141
128
16
133
79
128
8
111
141
21
111
111
47
133
16
111
141
23
16
141
118
16
133
16
133
133
1
21
111
97
141
16
133
47
148
128
16
133
16
111
99
16
133
111
16
47
128
16
133
16
128
8
111
141
16
133
97
128
23
141
99
23
97
47
99
16
141
99
16
133
141
16
111
118
99
16
16
133
16
141
99
16
133
47
128
68
158
128
16
133
97
16
99
23
166
91
16
99
23
68
166
23
141
1
148
35
111
141
16
111
133
1
133
1
21
111
141
23
78
1
133
23
16
141
118
16
133
35
111
111
47
57
99
16
97
47
128
133
141
8
111
141
97
16
23
99
133
16
106
57
99
16
148
16
141
16
133
141
128
16
106
16
133
16
152
162
16
111
99
16
133
148
16
128
106
16
99
99
16
133
16
128
8
111
141
16
133
97
128
23
141
16
99
16
133
118
99
1
16
133
16
141
99
23
118
128
16
141
23
47
152
133
133
8
111
133
97
23
78
158
141
16
133
118
8
111
140
92
16
133
118
16
111
47
133
16
141
118
91
23
133
47
1
148
16
92
141
68
47
133
78
16
128
106
16
152
162
97
23
97
99
47
133
8
111
141
99
47
99
23
148
128
47
97
23
16
128
8
111
141
16
133
97
128
23
141
68
16
99
16
141
128
16
133
68
47
16
111
99
46
111
1
148
16
47
141
16
133
97
128
23
141
68
16
152
133
16
128
23
141
47
106
111
92
1
21
111
47
106
111
23
57
158
133
16
111
99
1
152
141
128
16
1
148
16
92
141
16
133
97
128
23
141
106
23
128
1
57
23
99
23
133
68
16
152
133
21
111
133
8
111
97
141
23
133
133
91
23
133
47
148
47
152
133
68
23
128
1
47
57
128
92
1
106
16
111
141
97
47
106
16
111
141
133
23
97
128
16
1
141
158
128
1
133
16
16
133
141
158
68
92
16
148
16
141
16
111
133
16
141
99
23
148
128
47
97
8
111
141
148
16
111
16
92
141
99
47
106
1
141
21
111
23
99
99
23
97
47
106
106
16
111
97
1
148
16
141
1
118
16
111
133
1
97
47
106
16
111
141
99
16
57
16
111
16
47
162
78
23
152
162
68
16
152
148
47
99
23
141
68
16
133
16
111
68
128
16
16
111
99
1
106
23
133
16
128
23
68
16
133
16
106
35
111
141
16
141
118
128
16
111
68
128
16
111
47
133
141
128
1
86
158
106
8
111
23
141
1
16
1
166
47
141
1
1
133
1
68
16
92
141
1
16
111
141
16
99
106
8
111
16
128
23
97
16
99
35
111
118
91
16
141
68
23
128
16
97
16
68
16
152
133
97
23
16
128
16
141
23
106
106
47
128
141
1
152
162
78
158
141
106
47
128
133
118
16
111
47
133
1
118
128
16
133
23
99
99
23
118
16
111
133
1
148
16
99
1
79
128
8
111
141
86
158
106
23
99
23
141
1
97
16
78
158
141
16
111
99
91
47
16
141
118
91
16
133
118
16
111
133
1
148
16
97
47
106
16
111
141
23
99
148
47
133
23
141
16
133
141
128
16
118
16
128
133
16
79
133
141
47
162
166
47
128
133
1
118
128
16
133
118
16
111
133
1
148
16
16
111
133
1
79
128
8
111
141
118
47
152
128
16
141
1
47
16
111
133
1
79
128
8
111
141
118
1
141
92
16
111
141
23
16
141
97
47
106
16
111
141
23
99
78
158
141
47
57
16
68
23
133
16
111
162
141
8
111
97
16
1
99
1
106
47
128
141
97
8
111
141
23
99
99
23
1
148
16
47
141
57
16
111
123
16
79
1
128
68
1
133
16
141
99
23
148
128
47
23
99
99
23
97
47
106
16
111
97
1
148
16
141
1
99
92
16
128
16
16
99
99
23
148
128
47
68
16
133
1
97
35
111
133
92
16
111
133
23
99
47
97
1
99
23
99
99
23
141
128
47
148
1
148
16
141
141
47
141
118
99
16
111
68
16
78
47
152
133
16
141
1
16
141
68
16
106
16
111
97
35
114
16
133
97
8
111
141
23
99
99
23
123
16
79
1
128
68
1
148
16
141
99
1
86
158
106
23
99
23
141
1
166
86
16
133
158
97
128
23
141
23
99
99
23
133
16
141
128
47
148
1
148
16
141
141
47
141
1
118
99
16
47
111
1
68
16
79
16
99
97
8
111
141
23
99
99
23
118
16
111
133
1
148
16
141
97
23
99
148
47
99
23
141
16
133
141
128
16
106
16
133
118
128
23
133
92
16
133
16
141
118
16
128
133
16
79
133
23
99
99
23
141
128
47
148
1
148
16
141
16
111
133
16
141
47
141
99
47
97
35
111
141
128
1
47
128
92
47
97
8
111
141
23
99
99
23
123
16
79
1
128
68
1
148
16
141
133
1
118
47
152
128
16
141
1
23
99
99
23
111
16
141
128
47
148
1
148
16
141
118
1
133
16
111
133
16
97
16
23
99
99
23
148
47
99
23
141
16
133
141
128
16
133
23
118
47
152
128
16
97
16
23
99
99
23
16
111
78
158
141
106
16
133
118
128
23
133
92
16
97
8
111
141
23
99
99
23
123
16
79
1
128
68
1
148
16
141
133
1
118
1
133
92
16
111
141
23
23
99
99
23
111
35
111
141
128
47
148
1
148
16
141
118
47
21
111
141
16
111
133
16
92
97
8
111
141
23
99
99
23
118
16
111
133
1
148
16
141
97
47
106
16
111
141
23
99
78
158
141
47
57
16
68
92
16
111
133
141
8
111
97
16
1
99
1
106
47
128
141
23
99
99
23
111
16
141
128
47
148
1
148
16
141
118
1
133
133
23
57
92
16
111
47
57
16
68
92
16
111
133
97
47
106
16
111
141
106
16
133
141
92
16
128
133
99
23
78
158
141
97
47
16
128
46
111
141
99
16
133
99
16
141
128
16
133
57
99
8
111
140
16
133
16
111
97
16
16
128
16
141
16
133
97
128
23
141
1
99
23
97
35
111
148
16
128
133
1
141
23
35
111
133
1
99
57
16
111
16
92
141
78
23
99
68
16
152
1
118
128
16
133
97
8
111
141
1
148
16
92
141
57
16
21
111
123
16
79
1
128
68
1
141
47
141
16
133
133
16
133
68
16
78
1
152
141
16
133
23
99
99
23
133
16
118
16
128
78
47
128
133
1
148
16
141
68
16
99
16
106
16
111
68
1
141
8
111
97
47
106
16
23
99
99
23
118
91
16
141
1
99
16
133
16
106
118
99
1
47
128
16
68
16
99
1
148
92
1
166
86
16
133
158
97
128
23
133
141
1
118
128
16
133
23
99
99
23
133
16
16
133
141
158
68
92
16
148
16
141
16
111
99
16
133
99
16
141
128
16
133
111
16
92
128
16
133
16
111
99
16
133
97
1
152
162
16
128
8
111
141
16
133
97
128
23
118
141
16
133
99
16
133
148
23
152
141
21
111
8
111
133
16
133
97
16
35
111
78
23
141
166
86
16
133
158
97
128
23
133
141
16
111
133
16
99
16
133
1
118
128
16
111
16
92
141
1
133
47
78
128
23
99
16
133
141
128
23
57
158
99
1
141
23
35
111
133
16
111
118
1
141
92
16
111
133
23
1
118
128
16
133
23
99
99
23
133
16
16
133
141
158
68
92
16
148
16
141
16
111
99
16
133
99
16
141
128
16
133
123
47
68
166
16
133
16
111
99
16
133
97
1
152
162
16
128
8
111
141
16
133
97
128
23
118
141
16
133
99
16
133
118
99
1
16
133
16
141
99
23
16
133
118
8
111
140
23
106
16
111
162
68
16
99
118
128
16
141
23
47
152
133
133
8
111
97
166
86
16
133
158
97
128
23
133
141
16
111
133
16
99
16
133
1
118
128
16
111
16
92
141
111
35
111
118
1
133
141
8
111
133
47
152
99
1
106
16
111
141
99
16
133
141
128
23
57
158
99
1
141
23
35
111
133
133
47
78
128
23
16
111
118
1
141
92
16
111
133
23
106
1
47
133
133
23
1
118
128
16
111
16
92
141
1
68
16
99
16
92
141
92
16
16
111
141
1
99
106
8
111
16
128
23
97
16
141
91
23
141
99
23
97
35
111
78
47
128
141
68
16
133
16
141
106
46
111
68
47
99
23
141
47
128
111
1
148
35
111
141
1
79
128
8
111
141
86
1
21
111
16
16
133
23
97
16
47
47
99
23
16
128
16
141
133
16
106
57
99
8
111
162
97
16
16
111
133
16
141
106
46
111
68
47
111
35
111
16
128
16
141
133
23
68
23
111
111
1
140
47
133
1
111
16
133
23
68
47
152
133
23
97
47
106
106
16
133
47
78
128
23
99
16
133
118
16
47
111
16
133
16
141
99
16
133
141
47
128
106
16
111
162
68
16
133
16
133
16
79
99
47
118
16
99
1
106
47
152
68
16
133
35
111
97
128
16
1
141
47
152
128
1
118
128
16
133
23
99
99
23
133
16
16
133
141
158
68
92
1
148
16
141
16
111
99
16
133
99
16
141
128
16
133
68
16
99
47
16
111
133
16
99
16
133
23
99
99
23
1
118
128
16
111
16
92
141
1
68
16
133
23
123
1
99
16
133
140
47
133
16
133
133
16
99
16
133
141
23
1
152
162
16
111
133
16
141
99
23
148
128
47
141
128
47
148
1
148
16
141
16
133
97
128
23
118
141
1
99
1
148
92
1
97
16
166
86
16
133
158
97
128
23
162
106
16
111
16
141
16
111
141
16
123
1
68
16
47
133
1
111
1
141
23
148
23
141
1
141
8
111
97
16
23
99
106
35
111
141
92
16
141
16
111
133
92
16
99
1
118
128
16
133
23
99
99
23
97
47
106
16
111
97
1
148
16
141
1
118
16
111
133
1
97
47
106
16
111
141
99
23
57
16
111
16
92
141
78
23
152
162
68
16
152
133
16
133
92
16
141
1
99
1
68
16
133
141
128
1
118
1
128
141
68
16
133
35
111
79
99
47
128
23
47
152
133
118
1
128
16
106
1
47
133
23
99
99
23
1
148
16
92
141
16
111
97
47
128
16
133
99
16
133
23
47
152
162
68
16
99
97
47
133
23
47
57
133
97
158
128
133
97
16
23
99
99
23
111
16
118
47
16
141
97
35
111
141
16
106
118
99
1
111
47
133
141
128
35
111
133
16
111
111
47
152
16
111
133
16
99
106
1
47
133
99
23
97
47
148
16
111
141
1
148
16
141
141
47
162
166
47
128
133
123
16
141
47
128
111
1
1
99
97
47
106
16
111
133
23
106
16
111
141
68
16
99
1
148
92
1
97
16
111
47
133
141
128
23
133
23
128
16
133
166
86
16
133
158
97
128
23
162
106
16
111
16
141
16
111
141
16
123
1
141
8
111
141
97
16
23
99
99
23
47
141
57
16
21
111
16
106
16
111
68
1
133
1
148
92
1
1
99
16
133
23
106
118
99
1
92
128
47
68
16
133
16
99
99
23
148
128
47
23
99
99
23
133
16
16
133
141
158
68
92
1
148
16
141
79
128
8
111
141
141
16
21
111
133
16
111
133
16
141
1
106
8
111
16
128
23
