# Supplementary material for: Graphemic-phonetic diachronic linguistic invariance of the frequency and of the Index of Coincidence as cryptanalytic tools
Source: PLoS One. 2019 Mar 19;14(3):e0213710. doi: 10.1371/journal.pone.0213710 (PMC6424454; doi:10.1371/journal.pone.0213710)
Supplement: S1 File — (ZIP) [file pone.0213710.s001.zip › Languages/arpitano/arpitanoP1_v2Porcentaje_Sept2015.txt]

6.484326982
0
0
0
0
0
0
1.505838967
0
0
0
0
0
0
0
16.96373694
0
0
0
0
0.4609711125
0
6.51505839
0
0
0
0
0
0
0
0
0
0
0
1.014136447
0
0
0
0
0
0
0
0
0
0
0.307314075
5.77750461
0
0
0
0
0
0
0
0
0
0.8912108175
0
0
0
0
0
0
0
0
0
0
2.33558697
0
0
0
0
0
0
0
0
0
0.921942225
0.6453595575
0
0
0
0
0
0
0.430239705
0
0
0
0
0.307314075
1.751690227
0
0
0
0
3.872157345
0
6.730178242
0
0
0
0
0
0
2.304855562
0
0
0
0
7.529194837
0
0
0.0307314075
0
0
0
2.397049785
0
0
0
0
0.4609711125
0
0
0
0
5.65457898
0
0
0
0
9.557467732
0
0
0
0
0
0
0.24585126
8.72771973
0
0
0
0
0
0
2.489244007
0
0
0
1.167793485
0
0
0
0
0
1.075599262
0
0
0
0.799016595
0
0
0
0.6453595575
0
0
0
0
0
0
0
0
0
0
0
0
0
0
0
0
0
