# Supplementary material for: Graphemic-phonetic diachronic linguistic invariance of the frequency and of the Index of Coincidence as cryptanalytic tools
Source: PLoS One. 2019 Mar 19;14(3):e0213710. doi: 10.1371/journal.pone.0213710 (PMC6424454; doi:10.1371/journal.pone.0213710)
Supplement: S1 File — (ZIP) [file pone.0213710.s001.zip › Languages/arpitano/arpitanoP2_v2.txt]

133
35
111
68
23
141
16
92
16
57
21
111
148
16
47
97
16
118
16
79
21
111
68
16
133
16
97
47
133
1
99
1
106
11
35
111
97
47
86
1
128
68
23
111
16
118
47
68
16
152
16
111
23
123
47
133
1
97
16
133
23
1
152
97
16
111
37
79
1
123
23
111
16
78
1
128
1
92
1
99
1
97
1
111
111
23
97
8
111
141
11
78
1
57
1
141
1
92
99
99
11
166
133
16
57
158
141
16
16
111
97
1
106
118
1
111
111
23
16
141
133
92
1
158
97
16
148
1
152
141
1
141
37
68
11
118
128
46
111
92
37
68
16
99
1
79
1
123
1
23
92
47
140
47
128
140
16
118
16
141
47
141
16
141
118
16
106
1
16
141
118
16
141
16
123
1
35
111
97
47
97
16
141
1
152
16
47
133
16
166
118
47
19
141
128
16
57
1
141
158
133
35
111
97
47
128
1
166
47
111
16
118
1
118
16
141
47
133
8
111
1
57
1
141
158
23
133
1
141
97
11
78
1
106
158
128
23
16
111
97
91
47
47
152
57
21
111
68
16
106
8
111
16
141
111
1
97
16
133
23
1
152
148
47
99
16
47
97
11
133
16
47
99
11
118
16
92
1
16
111
106
8
111
118
16
1
78
21
111
97
35
111
68
92
16
47
35
111
166
47
1
118
128
11
133
1
106
47
133
23
1
152
133
47
152
68
1
16
111
148
92
152
8
111
11
141
16
141
86
47
106
47
68
16
97
47
97
16
111
16
141
16
141
118
1
133
118
47
47
128
1
152
97
8
111
141
11
78
1
92
99
99
16
78
92
16
128
47
1
99
1
78
21
111
166
99
16
141
106
47
97
47
106
35
111
57
128
1
152
47
79
1
123
47
118
16
141
128
47
152
91
1
68
11
133
47
152
68
1
97
16
133
35
111
118
99
1
21
111
68
16
148
1
92
99
99
8
111
97
47
16
111
111
92
1
68
16
78
47
141
128
47
118
11
68
8
111
99
47
118
1
47
68
16
78
128
8
111
97
47
106
11
118
16
11
141
128
16
133
47
152
68
1
16
141
133
1
166
47
97
1
118
23
141
8
111
106
1
128
68
47
148
47
68
23
141
16
148
16
47
35
111
111
16
111
141
128
47
152
91
16
118
1
141
8
111
118
16
133
1
158
16
47
133
23
1
152
106
16
141
92
16
11
99
47
78
37
57
21
111
1
118
128
16
111
68
128
16
35
111
97
47
152
68
16
79
128
8
111
162
1
162
1
128
68
118
16
57
35
111
106
11
141
128
16
133
47
123
16
111
68
128
16
68
16
97
1
152
68
16
118
23
133
141
47
99
16
141
118
16
99
47
57
128
11
118
16
99
1
141
11
141
1
97
47
152
128
47
68
16
133
16
47
68
16
99
16
47
133
8
111
118
128
16
111
68
128
16
78
21
111
111
16
123
11
141
1
16
141
97
158
140
16
79
1
106
57
1
133
92
1
57
21
111
133
47
152
91
16
111
133
158
99
1
68
158
128
1
133
158
78
78
128
23
68
16
79
128
47
133
1
78
8
111
16
141
57
16
47
128
16
68
47
16
79
47
118
158
128
1
16
111
16
133
141
11
16
111
105
158
152
1
111
16
141
16
106
1
140
1
152
111
16
78
128
16
47
78
1
128
16
141
47
152
166
47
99
47
79
16
141
68
16
118
8
111
68
11
141
128
16
133
158
128
118
128
16
47
97
8
111
141
11
78
1
57
1
141
1
92
99
99
16
141
11
141
128
16
118
128
11
97
8
111
141
16
141
97
8
111
16
141
78
1
128
16
99
47
68
16
57
91
16
47
68
35
111
57
16
111
106
11
141
128
16
68
16
97
1
106
35
111
141
128
47
152
91
1
68
11
78
128
8
111
133
16
47
97
1
47
8
111
99
1
123
21
111
47
106
16
1
68
16
57
21
111
78
1
128
16
141
47
133
8
111
16
141
97
35
111
68
91
23
128
16
148
158
1
128
106
16
1
68
128
16
133
92
16
68
11
162
11
133
97
1
68
128
35
111
16
141
99
47
106
16
141
123
16
16
111
57
1
141
1
92
99
99
47
133
1
152
16
47
57
1
92
99
99
16
99
1
133
1
152
68
11
78
78
16
111
68
128
16
99
1
106
158
128
1
92
99
99
47
1
141
141
1
97
1
133
47
152
57
133
141
16
116
78
1
128
16
68
11
99
47
106
1
133
35
111
16
141
128
16
106
16
47
141
128
16
79
1
123
47
16
111
141
47
141
16
99
11
78
1
133
35
111
23
133
35
111
57
21
111
97
99
92
1
133
16
111
111
1
99
11
79
11
68
16
133
16
99
1
133
47
128
141
1
16
141
97
128
16
47
141
16
97
16
97
1
133
23
99
1
106
1
128
16
111
16
57
21
111
106
47
128
141
1
133
92
16
141
141
47
97
11
111
111
92
1
97
1
97
23
35
111
35
111
97
47
128
16
68
11
118
128
47
152
91
1
133
8
111
133
47
128
141
47
68
158
118
1
47
111
47
99
47
118
47
152
158
21
111
141
128
47
152
91
1
133
1
148
16
116
68
35
111
141
16
128
141
91
47
97
1
118
23
141
8
111
16
141
133
47
152
68
1
128
133
16
148
47
162
16
47
99
47
68
16
162
23
68
11
141
128
16
133
47
152
99
16
133
141
8
111
68
1
68
35
111
68
11
118
99
158
79
128
8
111
79
1
123
47
97
16
118
47
128
141
16
47
162
16
123
1
118
23
128
47
148
16
111
23
148
47
162
8
111
141
128
47
152
91
1
99
47
133
16
92
111
111
1
152
99
1
68
16
79
23
128
47
16
92
16
133
23
1
152
16
92
16
133
23
1
152
97
16
99
1
78
128
8
111
97
47
111
47
57
1
92
99
99
16
118
16
11
141
128
16
111
47
106
118
1
128
16
141
47
78
11
68
16
99
16
57
1
141
1
92
99
99
16
97
16
106
35
111
141
128
16
16
111
97
47
106
57
1
141
8
111
35
111
97
47
152
128
1
166
47
68
86
11
141
47
16
141
118
91
47
141
16
16
111
97
35
111
133
16
92
99
99
8
111
99
11
106
47
68
35
111
148
23
1
152
111
16
133
141
47
23
99
16
141
78
128
8
111
133
16
47
68
16
111
111
35
111
16
141
78
128
8
111
133
16
47
68
16
97
47
152
128
1
166
47
97
16
133
1
68
35
111
57
35
111
79
1
123
47
92
47
141
47
16
141
99
47
118
1
133
1
166
47
35
111
97
47
97
16
118
16
133
16
118
141
97
128
91
47
35
111
118
47
97
35
111
141
1
133
47
162
8
111
99
1
79
1
123
1
106
11
111
16
106
21
111
16
133
141
141
47
141
133
35
111
118
1
133
1
141
8
111
35
111
118
47
68
23
128
16
118
16
148
16
47
97
16
68
16
118
91
47
97
23
99
16
141
111
37
99
1
106
11
141
1
79
1
123
16
47
1
152
111
16
78
158
141
16
111
68
16
128
78
21
111
1
97
16
99
1
57
21
111
106
16
128
23
141
1
97
35
111
99
47
97
128
92
16
1
57
35
111
68
128
16
47
97
1
118
23
141
8
111
57
35
111
133
47
152
68
1
16
141
78
16
1
118
16
133
35
111
123
16
47
97
1
57
21
111
97
35
111
1
92
16
148
23
1
152
99
1
78
128
8
111
97
47
16
111
141
128
23
97
47
141
141
37
99
1
106
11
97
35
111
141
128
16
133
35
111
123
16
47
166
111
16
133
16
141
123
16
152
47
128
141
37
78
16
128
106
47
78
16
128
106
47
141
47
152
133
92
47
99
1
141
47
152
133
92
47
141
16
111
158
57
35
111
16
141
111
1
92
1
106
11
97
23
141
1
99
1
106
1
47
133
35
111
68
16
57
47
152
128
57
35
111
86
16
111
128
23
99
47
79
128
8
111
68
86
16
111
128
23
16
111
118
47
123
16
141
68
16
152
23
162
1
133
16
99
1
106
47
111
16
99
1
152
16
141
68
8
111
47
47
111
47
68
23
152
23
133
37
23
133
1
152
16
141
97
16
99
11
141
16
141
16
141
1
152
16
47
97
47
111
111
16
47
133
8
111
97
47
97
16
99
1
68
23
79
23
128
47
11
141
16
141
35
111
68
11
118
23
99
99
47
68
16
78
128
8
111
97
47
16
141
97
23
99
1
152
16
141
133
16
128
91
47
1
99
1
57
46
111
111
11
97
23
141
1
133
8
111
92
1
106
11
148
57
16
133
47
21
111
99
1
152
16
47
148
47
152
99
158
97
23
141
37
97
35
111
97
47
128
16
97
23
111
1
152
16
141
97
35
111
118
47
68
16
99
1
111
1
152
1
123
1
97
16
118
16
128
141
8
111
166
78
1
133
16
141
141
47
152
166
47
118
16
133
16
47
99
1
79
1
123
1
16
141
158
57
16
162
35
111
1
133
47
97
35
111
97
47
111
111
16
47
133
158
111
1
106
47
97
16
118
16
35
111
79
128
8
111
68
11
78
128
16
47
111
47
68
16
106
47
128
16
11
97
1
106
47
16
141
97
16
148
47
152
68
128
16
141
133
158
78
78
128
47
133
16
111
106
23
99
99
16
78
16
47
99
1
106
47
118
99
16
141
47
97
16
68
16
111
68
158
128
1
79
99
47
78
1
128
16
97
1
97
16
141
47
16
111
133
23
1
152
141
8
111
166
78
1
133
16
141
141
47
133
8
111
97
23
118
47
152
91
16
141
78
1
128
16
118
16
99
47
57
21
111
68
16
99
16
141
16
141
16
141
118
16
133
16
128
91
23
99
47
118
1
128
16
68
16
111
47
141
128
35
111
123
16
47
99
47
47
47
128
16
68
16
106
23
1
152
16
111
106
23
1
152
23
148
47
152
68
128
16
141
133
23
118
47
152
91
16
141
47
152
97
47
133
16
128
91
23
133
35
111
78
23
1
152
