# Supplementary material for: Graphemic-phonetic diachronic linguistic invariance of the frequency and of the Index of Coincidence as cryptanalytic tools
Source: PLoS One. 2019 Mar 19;14(3):e0213710. doi: 10.1371/journal.pone.0213710 (PMC6424454; doi:10.1371/journal.pone.0213710)
Supplement: S1 File — (ZIP) [file pone.0213710.s001.zip › Languages/arpitano/arpitanoP2_v2Porcentaje_Sept2015.txt]

9.317051108
0
0
0
0
0
0
1.990049751
0
0
2.351876979
0
0
0
0
13.52329263
0
0
0.04522840344
0
0.9045680687
0
2.713704206
0
0
0
0
0
0
0
0
0
0
0
2.351876979
0
0.4070556309
0
0
0
0
0
0
0
0
0.09045680687
9.271822705
0
0
0
0
0
0
0
0
0
1.673450927
0
0
0
0
0
0
0
0
0
0
3.844414292
0
0
0
0
0
0
0
0
0
1.990049751
0.9950248756
0
0
0
0
0
0
0.2261420172
0
0
0
0
0.8593396653
1.628222524
0
0
0
0
4.251469923
0
4.025327906
0
0
0
0
0
0.04522840344
2.170963365
0
0
0
0
8.729081863
0
0
0
0
0.09045680687
0
2.939846223
0
0
0
0
0.9950248756
0
0
0
0
5.065581185
0
0
0
0
4.432383537
0
0
0
0
0
0
0.1809136137
6.829488919
0
0
0
0
0
0
0.8593396653
0
0
0
2.985074627
0
0
0
0
0
1.130710086
0
0
0
0.4522840344
0
0
0
0.6331976481
0
0
0
0
0
0
0
0
0
0
0
0
0
0
0
0
0
