# Supplementary material for: Graphemic-phonetic diachronic linguistic invariance of the frequency and of the Index of Coincidence as cryptanalytic tools
Source: PLoS One. 2019 Mar 19;14(3):e0213710. doi: 10.1371/journal.pone.0213710 (PMC6424454; doi:10.1371/journal.pone.0213710)
Supplement: S1 File — (ZIP) [file pone.0213710.s001.zip › Languages/arpitano/arpitanoP3_v2.txt]

46
111
57
37
68
162
47
68
16
166
16
152
23
99
99
16
141
99
47
68
162
47
68
16
99
1
123
16
148
16
111
111
1
68
16
148
16
152
99
99
1
68
162
16
106
16
111
118
1
128
141
47
1
99
1
128
57
1
68
23
106
1
141
21
111
21
111
118
47
128
141
16
111
1
118
128
12
106
19
133
1
99
8
111
118
8
111
57
99
8
111
78
35
111
141
16
111
111
1
16
141
133
16
97
97
1
68
16
133
23
97
99
99
92
16
97
16
133
16
78
16
92
141
68
21
111
99
1
141
16
111
111
1
118
16
106
16
57
99
16
141
141
23
99
47
118
47
141
99
35
111
68
16
106
35
111
141
133
16
106
21
111
1
133
1
21
111
141
118
92
16
123
16
68
162
23
118
128
16
92
99
47
141
133
16
106
21
111
97
16
106
16
21
111
1
148
16
133
158
68
23
97
47
152
141
12
68
16
148
16
128
141
47
133
8
111
68
162
1
118
16
133
1
21
111
141
111
23
97
47
99
1
99
47
106
35
111
68
47
133
1
118
118
128
16
133
141
1
148
16
97
47
106
16
133
16
111
133
16
78
16
92
141
141
133
16
152
141
99
16
133
8
111
99
11
97
23
68
46
111
97
47
152
141
12
97
128
92
16
16
141
97
23
68
16
99
7
141
128
47
57
128
1
92
99
99
16
86
47
11
86
47
11
118
1
128
141
16
111
111
37
99
16
133
1
106
23
68
23
148
1
141
133
16
133
16
148
1
141
78
11
128
16
16
46
111
1
79
128
47
152
133
1
57
1
141
1
92
99
99
16
106
1
97
16
68
16
79
1
68
162
16
111
111
37
99
16
133
141
99
1
47
152
128
1
68
16
118
1
128
141
23
57
92
16
111
141
47
152
133
16
133
16
111
141
99
47
78
99
1
68
23
148
92
47
99
16
141
141
16
111
16
92
133
16
111
141
16
97
23
106
57
47
152
106
35
111
99
1
92
78
128
12
97
16
68
16
148
16
128
141
47
162
8
111
57
92
16
111
141
47
152
68
162
16
133
16
111
141
47
68
162
1
97
16
99
16
57
19
97
16
118
47
152
16
111
111
16
111
141
16
128
16
118
35
111
68
35
111
1
57
12
141
47
23
133
158
57
99
47
68
23
133
1
128
118
23
8
111
118
16
99
16
118
128
1
141
133
16
152
141
21
111
78
99
16
152
97
46
111
16
92
79
16
118
158
128
1
1
123
47
152
133
16
68
19
133
47
141
99
16
128
57
1
97
1
141
133
1
141
133
8
111
141
16
99
47
79
128
16
133
16
92
99
99
35
111
68
23
57
47
152
16
92
133
35
111
23
133
1
118
21
111
99
47
123
47
133
16
111
111
35
111
133
16
118
47
152
133
16
16
141
123
16
79
1
99
16
23
118
1
133
16
111
133
16
118
23
57
16
99
99
16
141
133
8
111
133
35
111
68
16
99
99
92
47
16
111
133
16
148
16
92
141
97
23
57
128
16
152
23
99
16
106
57
47
152
35
111
99
16
152
148
1
141
133
16
118
99
16
21
111
16
97
16
57
16
68
162
47
99
1
148
35
111
68
162
1
133
16
111
141
16
111
99
47
141
133
1
1
141
68
23
68
162
47
128
68
162
16
141
128
1
148
16
128
133
47
99
47
118
99
8
111
92
1
47
152
68
162
47
152
12
128
16
133
16
118
128
47
106
16
21
111
16
16
141
97
16
118
1
128
141
1
68
162
16
21
111
57
1
92
99
99
16
111
68
16
68
11
141
47
128
21
111
1
123
16
152
148
16
111
23
57
128
16
152
23
99
68
162
23
148
158
97
47
106
16
16
46
111
1
78
12
141
1
141
47
141
99
47
106
35
111
68
47
1
140
47
152
16
68
162
1
68
23
118
92
1
141
8
111
97
16
1
99
1
141
12
141
1
99
16
78
16
106
1
99
99
16
133
23
68
162
47
99
1
47
8
111
68
16
68
162
16
111
118
23
141
133
16
141
78
128
8
111
97
47
106
16
148
47
152
99
35
111
99
16
152
133
16
111
123
16
133
141
1
148
16
133
16
123
16
141
99
1
47
8
111
99
16
152
57
37
78
1
47
152
68
16
99
99
92
1
141
1
141
47
141
68
16
99
16
148
128
16
92
16
99
16
152
68
162
16
111
106
47
141
133
1
47
152
68
23
97
47
152
68
23
118
23
57
37
97
21
111
141
128
47
148
16
92
16
99
1
47
8
111
99
16
152
133
1
128
68
162
16
123
47
68
162
16
1
57
1
133
141
16
118
16
99
47
78
35
111
133
23
68
162
47
99
8
111
68
162
1
128
1
141
1
141
8
111
97
23
78
35
111
68
16
99
1
128
141
133
35
111
99
16
57
16
128
68
162
11
99
16
152
16
141
141
47
141
99
8
111
141
128
11
141
99
16
152
148
16
133
141
1
79
128
23
133
16
99
8
111
57
16
141
141
1
99
1
141
8
111
16
141
141
1
16
141
99
1
68
162
16
111
141
1
141
133
16
106
23
133
16
1
118
128
12
106
19
141
47
141
148
16
111
111
16
141
78
16
106
1
99
99
16
47
106
106
47
79
1
128
133
35
111
99
16
133
46
111
133
158
68
16
106
35
111
141
16
152
128
16
16
141
99
16
133
7
141
128
16
1
118
92
1
141
35
111
118
47
128
141
16
111
68
21
111
99
16
152
68
47
57
99
12
68
16
141
133
11
68
16
99
1
79
128
16
92
140
12
128
16
16
141
118
1
118
99
8
111
23
99
1
141
133
1
128
68
162
16
46
111
118
1
133
1
57
99
47
57
1
128
99
16
141
118
99
16
21
111
68
16
133
23
57
35
111
148
21
111
148
23
47
152
68
16
99
8
111
97
1
128
16
111
141
16
148
47
152
16
141
133
16
111
99
11
99
47
106
92
47
47
68
16
141
47
141
97
35
111
141
16
111
141
16
99
16
78
128
16
141
12
128
16
118
16
141
128
47
148
11
106
16
133
1
106
23
68
162
16
133
1
92
37
99
47
141
133
16
106
21
111
68
162
16
148
37
141
8
111
97
16
141
133
23
99
16
152
68
162
16
97
128
92
47
86
47
68
16
68
16
68
21
111
99
1
78
128
16
141
12
128
16
133
47
128
141
78
47
152
128
1
16
141
106
16
68
16
152
141
106
1
97
16
16
111
141
128
1
68
16
133
47
118
99
11
68
16
141
16
106
19
148
16
92
133
16
111
97
16
148
1
148
47
99
35
111
141
1
68
16
68
162
23
118
16
148
47
118
128
16
133
16
111
141
11
118
47
97
97
1
141
133
47
152
133
1
1
148
47
152
12
123
16
111
118
16
141
133
16
97
97
1
68
16
97
1
92
99
99
1
78
11
68
16
111
111
16
46
111
97
47
106
118
99
23
106
16
111
118
16
106
16
78
11
128
16
140
1
141
141
11
106
16
57
1
92
99
99
16
16
46
111
1
57
128
16
92
99
16
141
141
1
133
158
99
1
141
1
57
99
1
141
47
152
133
141
47
152
99
11
118
1
141
16
16
46
111
1
133
1
128
79
16
141
141
1
106
16
118
128
16
133
16
111
141
16
1
148
47
152
12
79
128
1
133
16
46
111
78
128
47
106
1
68
162
47
118
16
97
16
111
78
11
141
68
16
148
47
152
16
141
68
162
47
68
16
148
8
111
16
141
78
128
8
111
57
35
111
118
16
106
16
68
16
111
16
141
79
128
16
148
92
12
128
16
16
141
78
35
111
141
16
111
111
1
21
111
97
47
128
1
97
1
133
16
21
111
141
133
12
128
16
16
141
68
16
57
16
152
123
47
133
47
128
141
23
78
128
12
97
16
68
16
133
1
57
16
152
123
12
128
16
16
46
111
16
97
47
152
12
99
1
68
16
97
128
1
106
1
46
111
7
141
128
1
68
16
97
1
92
99
99
1
16
141
68
162
23
141
128
47
148
1
57
92
16
111
57
35
111
141
47
141
133
16
111
97
16
106
1
141
57
1
92
99
99
1
