# Supplementary material for: Graphemic-phonetic diachronic linguistic invariance of the frequency and of the Index of Coincidence as cryptanalytic tools
Source: PLoS One. 2019 Mar 19;14(3):e0213710. doi: 10.1371/journal.pone.0213710 (PMC6424454; doi:10.1371/journal.pone.0213710)
Supplement: S1 File — (ZIP) [file pone.0213710.s001.zip › Languages/arpitano/arpitanoP3_v2Porcentaje_Sept2015.txt]

8.147321429
0
0
0
0
0
0.1674107143
1.395089286
0
0
0.9486607143
1.116071429
0
0
0
16.18303571
0
0
0.2790178571
0
1.227678571
0
2.566964286
0
0
0
0
0
0
0
0
0
0
0
1.506696429
0
0.390625
0
0
0
0
0
0
0
0
0.7254464286
5.970982143
0
0
0
0
0
0
0
0
0
2.120535714
0
0
0
0
0
0
0
0
0
0
5.022321429
0
0
0
0
0
0
0
0
0
1.339285714
0.6138392857
0
0
0
0
0
0
0.1674107143
0
0
0
0
0
2.064732143
0
0
0
0
2.678571429
0
6.529017857
0
0
0
0
0
0
2.399553571
0
0
0
0
7.924107143
0
0
0
0
0
0
2.790178571
0
0
0
0
0.6696428571
0
0
0
0
4.352678571
0
0
0
0
5.133928571
0
0
0
0
0
0
0.1674107143
8.314732143
0
0
0
0
0
0
2.008928571
0
0
0
2.790178571
0
0
0
0
0
0.3348214286
0
0
0
1.897321429
0
0
0
0.05580357143
0
0
0
0
0
0
0
0
0
0
0
0
0
0
0
0
0
