# Supplementary material for: Graphemic-phonetic diachronic linguistic invariance of the frequency and of the Index of Coincidence as cryptanalytic tools
Source: PLoS One. 2019 Mar 19;14(3):e0213710. doi: 10.1371/journal.pone.0213710 (PMC6424454; doi:10.1371/journal.pone.0213710)
Supplement: S1 File — (ZIP) [file pone.0213710.s001.zip › Languages/arpitano/arpitanoT1_v2.txt]

16
26
13
5
20
5
13
2
12
5
18
22
5
10
16
23
16
20
1
26
8
22
26
4
9
19
5
18
22
5
18
22
1
14
21
23
16
20
1
23
5
20
8
22
26
19
5
3
16
14
21
1
19
1
12
3
22
14
1
7
19
1
3
9
18
22
5
14
16
20
21
19
5
20
20
9
19
5
20
1
6
1
26
21
1
1
3
22
14
20
4
5
20
5
20
1
13
9
20
18
22
5
23
16
20
5
14
23
1
12
5
20
13
5
22
27
7
19
1
14
21
21
5
14
20
5
21
17
5
19
3
16
18
22
5
10
16
4
5
20
9
19
19
16
23
5
20
21
19
1
20
1
12
22
21
1
20
20
9
3
16
13
5
10
16
6
16
26
12
1
13
9
14
10
5
23
16
20
4
9
19
1
26
1
12
17
12
22
20
2
19
9
1
13
5
14
21
18
22
5
10
16
17
16
19
19
16
9
22
14
1
7
19
1
14
21
3
16
19
21
5
20
9
18
22
5
14
16
20
21
19
5
20
9
19
5
20
1
6
1
9
21
1
22
14
1
17
5
19
20
16
14
1
18
22
5
10
16
3
16
14
14
16
9
20
20
16
14
16
14
1
17
1
20
13
16
22
21
4
5
21
5
14
20
5
21
17
5
19
3
16
18
22
5
9
12
12
9
23
16
20
21
16
19
21
1
17
12
22
20
7
19
1
14
4
17
19
16
6
5
21
10
16
23
16
20
4
9
19
5
26
12
1
19
5
26
20
16
14
17
5
19
18
22
5
3
19
5
26
18
22
5
4
5
22
20
12
1
12
26
1
6
1
26
21
3
9
21
9
3
19
5
1
21
22
19
1
17
5
19
12
1
7
19
1
3
9
4
5
14
16
20
21
19
5
20
5
9
7
14
16
19
1
23
5
9
21
5
20
3
19
9
21
5
14
20
16
14
3
16
19
12
1
20
5
9
14
21
9
23
9
1
18
22
5
4
5
22
20
10
8
5
20
22
3
19
9
27
13
5
14
5
21
5
14
21
5
19
19
1
5
21
20
5
20
2
16
14
20
5
25
5
13
17
12
16
20
5
21
20
1
2
16
14
1
4
16
3
21
19
9
14
1
5
1
23
5
26
21
9
12
12
9
13
5
9
20
12
16
4
16
22
27
10
8
5
20
22
3
19
9
21
5
14
20
16
14
3
16
19
18
22
5
16
26
12
9
5
19
5
21
20
5
13
2
12
1
14
27
1
12
3
22
14
1
23
5
9
20
18
22
5
9
12
12
9
6
22
21
17
19
5
20
5
14
27
5
21
18
22
5
9
12
21
5
14
9
21
22
14
12
9
23
19
16
3
12
16
20
5
14
20
1
13
1
26
14
17
5
19
12
9
5
26
5
14
20
5
14
14
9
5
19
3
9
27
12
9
23
19
16
20
5
19
5
21
21
16
27
5
20
3
19
9
27
17
5
19
4
5
6
16
19
4
5
12
5
21
19
5
20
2
12
1
14
3
8
5
20
14
5
26
19
5
20
5
21
23
5
19
13
5
26
12
12
5
20
12
9
6
5
19
13
5
12
4
5
12
12
9
23
19
16
5
19
1
14
21
5
20
3
19
9
21
4
5
12
5
21
19
5
20
4
16
19
5
14
12
5
20
12
5
21
19
5
20
2
12
1
14
3
8
5
20
5
19
5
21
5
20
3
19
9
21
1
12
9
20
1
14
3
21
1
3
16
14
23
5
19
20
1
21
9
16
14
20
1
12
2
5
14
5
9
21
6
9
12
4
5
22
12
9
18
22
1
22
20
6
22
21
21
16
21
1
2
12
1
14
3
8
9
17
5
19
20
1
21
19
5
20
7
19
1
14
21
9
14
14
16
3
5
14
21
9
5
21
17
5
19
20
5
20
20
1
9
14
3
21
5
20
16
23
19
5
20
5
14
12
5
20
14
5
26
19
5
20
5
19
1
14
21
5
20
3
19
9
21
12
9
3
16
12
5
21
12
5
20
21
5
14
17
12
5
5
20
5
21
12
5
20
16
19
4
22
19
5
20
18
22
5
12
9
10
22
5
12
9
7
9
21
1
23
16
14
21
5
14
20
1
20
1
9
14
21
9
6
1
3
9
5
21
17
5
19
20
16
14
14
16
2
12
5
3
16
19
20
21
1
14
21
18
22
5
9
12
20
5
13
2
12
5
23
5
21
5
20
21
19
5
13
5
20
5
22
27
5
14
12
5
20
23
5
19
13
5
12
12
5
20
5
19
1
14
21
5
20
3
19
9
21
5
12
5
20
17
12
1
5
20
5
21
12
9
17
19
5
21
9
16
22
20
20
1
14
20
18
22
9
6
22
21
5
20
17
1
14
3
8
9
5
20
17
5
19
14
16
20
5
21
17
22
9
20
26
1
23
5
9
21
4
16
20
6
5
19
13
5
22
27
18
22
9
3
12
16
20
1
14
21
12
16
12
9
23
19
16
18
22
9
5
19
1
14
21
5
20
3
19
9
21
4
5
12
5
21
19
5
20
4
16
19
5
14
12
22
14
1
23
5
26
21
5
20
3
19
9
21
4
5
22
20
5
19
9
21
16
13
14
9
1
9
14
16
13
14
9
2
22
20
5
14
12
1
22
21
19
5
1
23
5
9
21
5
20
3
19
9
21
13
9
19
1
2
9
12
9
20
4
5
22
20
9
14
20
1
14
3
21
9
20
20
22
9
20
16
19
23
16
22
20
4
9
19
1
26
2
19
9
1
13
5
14
21
3
16
13
5
14
21
3
9
3
19
5
1
21
22
19
1
20
5
5
20
21
22
4
9
5
23
5
21
5
14
3
5
21
12
9
23
19
16
18
22
1
14
21
23
5
14
5
9
21
12
16
13
1
21
9
14
9
12
12
9
3
16
13
13
5
14
3
1
23
5
21
1
17
5
14
20
1
19
3
16
13
5
14
21
12
5
2
5
14
5
26
27
6
9
22
27
4
5
22
23
16
12
9
21
4
5
20
5
14
4
19
5
5
14
12
1
13
9
20
5
19
9
4
5
3
5
13
16
14
21
5
21
17
19
5
14
4
19
5
14
16
20
21
19
1
8
22
13
1
14
9
21
1
5
1
10
16
21
1
19
1
20
1
4
5
9
21
1
5
14
21
5
12
13
1
14
5
19
9
18
22
5
12
16
14
17
22
5
21
4
9
19
5
18
22
5
4
5
22
20
18
22
9
5
19
5
21
9
13
13
16
19
21
1
22
27
6
22
21
13
16
19
20
17
5
19
14
16
20
1
17
19
5
20
9
12
12
9
17
5
14
20
1
23
5
12
1
7
19
1
14
21
8
22
13
9
12
9
21
1
18
22
5
6
22
21
5
14
12
22
26
5
21
17
22
5
20
17
5
14
20
1
23
5
3
16
13
5
14
21
9
12
23
16
3
9
21
5
20
21
19
5
17
5
19
20
5
7
22
20
21
16
27
10
16
19
20
1
17
19
5
20
17
5
14
20
1
23
5
5
14
20
1
7
19
1
14
21
17
16
22
19
5
21
1
26
5
14
20
1
7
19
1
14
21
17
1
21
9
5
14
21
9
5
21
3
16
13
5
14
21
9
12
6
22
21
16
2
5
4
9
20
20
5
14
27
21
1
14
18
22
5
1
12
1
13
16
19
21
18
22
1
14
21
9
12
12
9
1
23
5
26
21
2
5
14
19
5
7
1
19
4
1
3
5
21
12
9
23
19
16
9
12
12
9
3
16
13
5
14
3
1
23
5
21
1
12
9
5
19
5
5
12
12
9
23
19
16
4
5
20
1
3
16
14
3
9
5
14
3
9
12
16
18
22
1
12
9
12
12
9
21
19
16
23
1
23
5
21
21
16
21
17
12
5
14
4
5
6
16
22
3
5
21
1
5
21
4
5
13
5
14
3
16
14
7
5
20
18
22
1
14
21
9
12
12
9
19
5
7
1
19
4
1
23
5
21
12
1
8
22
13
9
12
9
21
1
10
8
5
20
22
3
19
9
21
9
12
12
9
20
5
21
19
16
23
1
23
5
21
21
16
21
1
17
12
5
26
14
1
4
5
7
22
5
12
18
22
1
14
21
9
12
12
9
17
5
14
20
1
23
5
21
18
22
9
12
23
16
12
9
21
5
20
21
19
5
13
5
20
17
19
9
20
9
5
20
5
21
17
5
19
20
5
7
22
20
9
12
12
9
21
19
16
23
1
23
5
21
5
14
20
5
21
16
21
12
16
3
16
14
21
19
1
26
19
9
16
18
22
1
14
21
9
12
12
9
19
5
7
1
19
4
1
23
5
21
20
1
17
16
22
19
5
21
1
9
12
12
9
14
5
21
19
16
23
1
23
5
21
17
1
20
5
14
20
5
18
22
5
9
12
12
9
23
16
12
9
21
5
20
21
19
5
20
9
17
16
22
19
5
18
22
5
9
12
12
9
5
14
6
22
21
13
5
20
17
19
9
20
9
5
18
22
1
14
21
9
12
12
9
19
5
7
1
19
4
1
23
5
21
20
1
17
1
3
9
5
14
21
9
9
12
12
9
14
16
14
21
19
16
23
1
23
5
21
17
16
9
14
21
5
14
20
5
9
18
22
1
14
21
9
12
12
9
17
5
14
20
1
23
5
21
3
16
13
5
14
21
9
12
6
22
21
16
2
5
4
9
5
14
20
21
1
14
18
22
5
1
12
1
13
16
19
21
9
12
12
9
14
5
21
19
16
23
1
23
5
21
17
1
20
20
9
2
9
5
14
16
2
5
4
9
5
14
20
3
16
13
5
14
21
13
5
20
21
9
5
19
20
12
9
6
22
21
3
16
5
19
22
14
21
12
5
20
12
5
21
19
5
20
2
12
1
14
3
8
5
20
5
14
18
22
5
5
19
5
21
5
20
3
19
9
21
1
12
9
3
16
14
23
5
19
20
1
21
9
16
14
20
1
12
2
5
14
5
9
21
6
9
12
4
5
22
1
17
19
5
20
18
22
1
14
21
1
23
5
9
21
2
5
9
14
19
5
7
1
19
4
1
21
16
21
5
20
20
5
20
4
5
6
1
22
21
5
20
9
12
12
9
20
5
17
5
19
6
16
19
20
1
23
5
21
4
5
12
5
13
5
14
4
1
19
21
1
14
3
16
13
5
9
12
12
9
17
22
5
21
1
12
5
20
20
5
13
17
12
1
26
19
5
4
5
12
1
23
9
1
10
8
5
20
22
3
19
9
20
21
1
17
19
5
20
9
12
12
9
20
5
5
20
21
22
4
9
5
23
5
21
5
14
12
5
20
12
5
21
19
5
20
14
5
9
19
5
20
5
14
12
5
20
18
22
1
22
27
5
19
1
14
21
5
20
3
19
9
17
21
5
20
12
5
20
23
9
22
21
9
14
1
14
3
5
20
18
22
5
16
14
6
9
21
10
8
5
20
22
3
19
9
20
21
5
14
3
5
12
5
20
1
17
19
5
14
5
9
21
1
20
16
6
19
9
19
12
5
20
21
19
9
2
22
12
1
21
9
16
14
20
5
14
17
1
21
9
5
14
3
9
1
17
19
5
20
9
12
12
9
20
5
5
20
21
22
4
9
5
23
5
21
5
14
12
5
20
12
5
21
19
5
20
19
16
7
5
20
5
14
12
5
20
18
22
1
22
27
5
19
1
14
21
5
20
3
19
9
17
21
5
20
12
5
20
17
12
1
5
20
5
21
12
9
5
20
17
1
14
3
8
9
13
5
14
27
4
5
12
17
19
5
21
9
16
22
20
20
1
14
3
10
8
5
20
22
3
19
9
20
21
5
14
3
5
12
5
20
1
17
19
5
14
5
9
21
14
16
14
17
1
20
21
1
14
20
16
22
12
1
13
5
14
21
12
5
20
21
19
9
2
22
12
1
21
9
16
14
20
20
16
6
19
9
19
5
14
17
1
21
9
5
14
3
9
13
1
26
20
20
9
1
17
19
5
14
5
9
21
1
4
5
12
5
9
21
9
5
19
5
14
21
1
12
13
1
14
5
19
9
18
22
5
21
22
9
21
12
9
3
16
14
6
16
19
21
4
5
3
5
21
13
22
14
4
16
12
9
21
16
19
14
1
23
16
14
21
1
7
19
1
14
21
8
1
9
14
5
5
20
20
9
18
22
5
16
26
12
9
5
19
5
21
20
5
13
2
12
1
14
27
18
22
5
5
14
3
5
21
13
22
14
4
16
14
16
14
5
19
5
21
3
9
4
9
7
14
1
3
8
16
20
1
14
5
20
9
4
16
22
3
9
3
16
13
13
5
20
16
6
19
9
19
12
5
20
17
5
26
14
5
20
5
21
12
5
20
21
16
19
13
5
14
27
4
5
3
5
20
5
7
12
16
17
5
19
12
1
13
16
22
19
4
5
20
16
14
3
19
5
1
21
16
22
19
1
17
19
5
20
9
12
12
9
20
5
5
20
21
22
4
9
1
23
5
21
5
14
12
5
20
12
5
21
19
5
20
4
5
12
16
19
5
14
3
5
12
5
20
9
12
12
9
1
17
19
5
14
5
9
21
1
4
5
20
9
19
19
1
19
12
5
20
3
8
16
20
5
20
3
5
12
5
20
21
9
1
22
27
5
14
3
5
21
12
9
23
19
16
21
19
16
23
1
23
5
21
5
20
3
19
9
17
21
1
12
1
23
9
1
18
22
5
10
8
5
20
22
3
19
9
27
13
5
14
5
21
5
14
21
5
19
19
1
4
5
26
20
1
14
1
21
9
23
9
21
1
21
1
14
18
22
5
9
12
13
16
14
21
9
5
21
5
14
3
9
5
12
1
17
19
5
20
9
12
12
9
3
16
13
5
14
3
1
23
5
21
1
17
5
14
20
1
19
3
16
13
5
14
21
12
9
2
5
14
5
9
21
6
9
22
27
4
5
22
20
5
20
9
5
21
1
12
1
4
5
20
21
19
1
17
1
19
21
4
5
20
16
14
7
12
16
19
9
16
22
20
17
1
19
5
13
1
26
20
9
12
12
9
1
23
5
9
21
5
14
3
16
19
5
20
12
5
20
9
16
22
27
4
5
12
3
16
19
20
9
16
2
20
3
22
19
20
18
22
5
9
12
12
9
14
5
17
16
5
21
3
16
14
21
5
13
17
12
1
19
14
16
20
21
19
16
14
20
5
7
14
16
22
19
5
14
3
5
12
13
1
26
20
12
9
3
16
23
5
14
21
1
23
5
21
21
16
27
10
16
19
20
19
5
21
16
19
14
1
19
1
12
3
16
13
5
14
3
9
13
5
14
21
4
5
12
1
23
9
1
18
22
5
14
16
20
21
19
9
20
9
19
5
20
10
8
5
20
22
3
19
9
27
13
5
14
5
21
5
14
21
5
19
19
1
21
1
14
21
18
22
5
9
12
12
9
16
21
2
5
9
14
5
13
5
14
4
1
20
1
23
9
1
1
12
5
20
20
9
13
17
12
1
9
19
16
4
5
3
5
12
12
9
23
19
16
9
12
12
9
20
5
5
20
21
22
4
9
1
23
5
21
7
19
1
14
21
21
5
9
14
20
5
14
3
5
21
1
13
1
14
5
19
9
