# Supplementary material for: Graphemic-phonetic diachronic linguistic invariance of the frequency and of the Index of Coincidence as cryptanalytic tools
Source: PLoS One. 2019 Mar 19;14(3):e0213710. doi: 10.1371/journal.pone.0213710 (PMC6424454; doi:10.1371/journal.pone.0213710)
Supplement: S1 File — (ZIP) [file pone.0213710.s001.zip › Languages/arpitano/arpitanoT2_v2.txt]

20
16
14
4
9
21
5
26
5
2
9
14
23
5
26
18
22
5
17
5
19
7
9
14
4
5
20
5
3
16
20
20
1
12
1
13
43
16
14
3
72
19
8
1
19
4
9
14
5
17
16
4
5
22
5
14
9
19
16
20
20
1
18
22
5
20
9
1
22
18
22
5
14
29
7
1
19
19
9
14
5
6
1
19
1
9
1
12
1
3
1
7
14
9
18
22
1
14
21
43
6
1
2
1
21
1
9
12
12
43
10
20
5
2
22
21
5
5
14
3
1
13
17
1
7
14
9
5
21
20
9
1
86
18
22
5
23
1
22
21
1
21
29
4
43
17
19
22
14
9
29
4
5
12
1
7
1
19
19
1
9
9
72
3
8
16
19
3
8
5
17
5
19
21
16
21
5
21
17
5
19
13
1
19
5
21
17
5
19
21
5
19
19
1
16
14
3
16
19
18
22
5
21
1
22
5
26
20
5
10
17
16
42
21
19
5
2
1
21
22
20
16
14
3
16
19
1
10
16
14
5
17
1
17
5
19
21
16
20
20
1
14
1
2
1
21
22
9
20
1
21
18
22
43
6
1
13
22
19
9
5
14
3
22
26
16
22
2
9
14
4
5
13
1
14
5
21
14
1
18
22
5
20
9
1
22
23
16
12
5
26
18
22
43
20
5
26
12
43
17
5
26
1
5
14
13
1
14
17
5
19
1
6
9
14
18
22
16
14
4
9
5
26
16
14
10
16
19
1
17
19
43
20
1
13
72
19
20
9
1
22
20
16
22
4
1
19
5
14
23
26
22
1
14
43
21
5
21
8
16
13
16
4
5
3
72
19
18
22
5
14
5
21
5
21
17
1
20
17
16
26
19
1
22
18
22
1
14
21
43
6
1
9
12
12
5
6
9
5
19
26
1
12
1
6
9
14
10
12
5
21
13
72
19
3
16
13
16
14
2
19
1
22
16
7
1
19
19
26
17
5
19
21
19
16
22
22
1
4
43
20
16
22
4
1
19
18
22
5
20
16
14
17
12
1
9
14
4
5
23
1
9
12
12
1
14
3
26
5
7
14
9
1
4
5
6
72
19
21
19
16
17
43
4
1
14
12
16
17
1
26
4
5
6
19
1
14
3
26
13
43
17
5
19
43
21
19
5
20
16
22
4
1
19
5
21
20
1
10
16
3
1
17
9
21
1
14
13
1
19
4
26
23
16
4
9
21
5
23
5
26
16
14
14
5
14
21
19
16
22
22
5
17
1
21
1
14
17
5
19
20
1
86
5
26
20
9
1
22
13
5
21
9
5
19
43
12
16
6
29
2
9
14
1
17
19
5
14
4
19
5
16
14
3
16
22
19
4
5
7
19
1
14
27
1
27
1
19
4
17
5
19
2
16
14
13
43
21
19
5
20
26
19
5
14
4
19
5
4
5
3
1
22
4
5
17
9
20
21
16
12
5
21
17
5
19
12
72
2
19
43
17
5
19
12
1
21
43
21
1
3
16
22
19
26
4
5
20
20
5
26
4
5
12
5
26
20
1
14
17
19
5
14
4
19
5
6
9
14
14
5
19
43
21
1
5
21
3
22
3
8
5
7
1
13
2
1
20
20
9
1
2
9
14
20
16
22
22
5
14
20
22
12
1
4
22
19
1
20
22
6
6
19
9
4
5
7
19
16
20
20
1
6
1
14
5
21
2
5
26
19
5
4
16
5
7
22
26
17
22
19
1
5
14
5
20
21
43
5
14
12
8
22
22
1
19
14
5
21
5
13
1
3
8
1
22
14
5
6
19
5
26
6
1
19
5
21
16
22
10
16
19
12
16
7
22
5
21
4
5
17
1
14
4
43
21
19
5
20
22
19
17
19
5
26
18
22
1
14
21
43
6
1
2
1
21
1
9
12
12
5
21
43
21
19
5
17
19
43
18
22
1
14
21
5
21
18
22
1
14
5
21
6
1
19
5
12
16
4
5
2
22
5
26
4
16
14
2
5
14
13
43
21
19
5
4
5
3
1
13
16
14
21
19
16
22
22
1
4
43
6
19
1
14
3
5
26
18
22
1
26
1
14
12
1
19
9
14
16
13
5
1
4
5
2
9
14
6
1
19
5
21
16
20
20
1
14
5
21
3
16
14
4
22
9
19
5
23
22
1
19
13
5
1
4
19
5
20
20
9
5
4
43
27
43
20
3
1
4
19
16
14
5
21
12
72
13
5
21
19
19
5
5
14
2
1
21
1
9
12
12
26
20
1
22
5
26
2
1
9
12
12
5
12
1
20
20
1
22
4
43
6
6
5
14
4
19
5
12
1
13
22
19
1
9
12
12
26
1
21
21
1
18
22
1
20
16
22
2
20
21
5
14
26
6
1
19
5
4
43
12
26
13
1
20
20
16
14
5
21
19
5
13
5
26
21
19
5
7
1
19
19
26
5
14
21
16
21
5
12
43
6
1
20
20
16
14
9
20
16
14
2
9
14
3
12
9
1
19
20
5
14
14
1
12
43
7
43
4
5
20
5
12
1
20
16
19
21
1
5
21
3
19
5
26
21
5
18
22
5
18
22
1
20
9
12
1
13
1
19
5
14
5
2
9
14
13
16
19
21
1
20
9
5
21
21
72
18
22
43
7
14
9
1
18
22
1
18
22
9
16
14
16
14
3
16
19
5
4
43
17
19
16
22
22
1
20
1
14
20
16
19
21
26
4
22
17
1
26
14
16
12
16
17
16
22
22
9
14
21
19
16
22
22
1
20
1
23
5
14
26
4
16
14
21
5
19
21
22
26
3
1
17
9
21
1
14
5
21
20
16
22
4
1
19
20
5
23
16
27
5
26
12
16
4
5
27
9
4
44
21
19
5
20
16
22
12
5
20
21
1
14
4
1
19
4
16
14
4
43
17
12
22
7
19
1
14
7
1
19
19
26
18
22
5
17
16
19
21
5
26
27
5
19
1
17
9
19
26
23
5
14
9
23
16
27
1
14
21
19
16
22
22
1
12
16
20
5
9
7
14
1
22
12
1
4
5
7
22
9
19
26
5
26
5
20
9
1
22
5
26
5
20
9
1
22
18
22
5
12
1
6
19
1
14
3
26
14
16
2
1
9
12
12
5
17
5
19
43
21
19
5
14
16
13
17
1
19
5
21
26
6
43
4
5
12
5
2
1
21
1
9
12
12
5
18
22
5
13
16
14
21
19
5
5
14
3
16
13
2
1
21
1
14
16
14
3
16
22
19
1
10
16
4
8
43
21
16
19
5
21
17
22
26
21
5
5
14
3
16
14
20
5
9
12
12
1
14
12
43
13
16
4
16
14
23
9
1
22
14
5
20
21
16
19
9
12
5
21
6
19
1
14
3
5
26
4
5
7
14
16
14
5
21
6
19
1
14
3
5
26
4
5
3
16
22
19
1
10
16
18
22
5
20
1
4
16
14
2
16
14
7
1
19
19
26
9
72
21
16
19
5
21
12
72
17
1
20
20
1
10
16
16
14
3
16
19
18
22
5
17
5
19
20
5
17
21
3
19
22
26
16
14
17
16
3
16
14
21
1
20
16
27
1
14
12
1
7
1
19
19
1
13
43
14
5
13
9
14
5
20
21
21
16
21
20
16
14
17
1
20
20
1
21
1
14
16
14
17
16
4
9
19
5
17
5
19
23
5
26
18
22
5
4
5
17
22
26
18
22
9
12
5
21
14
29
12
1
13
43
21
1
7
1
19
19
5
26
1
22
14
5
6
22
21
5
14
4
5
19
6
9
14
28
18
22
5
12
1
2
9
14
13
5
19
9
21
1
18
22
16
14
12
16
3
19
9
5
28
2
16
14
4
19
5
26
3
1
17
9
21
1
14
2
16
14
20
16
22
4
1
19
5
21
6
5
1
17
5
19
20
16
14
19
5
26
18
22
1
2
9
14
18
22
16
14
1
26
5
23
9
1
22
12
1
6
19
1
14
3
26
5
14
21
19
9
3
16
21
21
29
12
1
13
43
3
16
14
21
19
5
20
16
14
19
5
26
10
14
5
20
5
21
19
5
22
16
19
21
29
6
5
19
13
16
6
5
19
13
16
21
16
22
20
9
16
19
12
1
21
16
22
20
9
16
19
21
5
14
22
2
16
14
5
21
14
1
9
1
13
43
18
22
9
21
1
12
1
13
1
26
20
16
14
4
5
2
16
22
19
2
16
14
8
5
14
19
9
12
16
7
19
1
14
4
8
5
14
19
9
5
14
17
16
19
19
5
21
4
5
22
9
27
28
20
5
12
1
13
72
19
14
5
12
1
22
5
21
4
1
14
16
26
14
16
4
9
22
9
20
29
9
20
1
22
5
21
18
22
5
12
43
21
5
21
5
21
1
22
5
26
3
16
7
14
5
26
20
20
1
14
3
26
18
22
5
12
1
4
9
7
22
9
19
26
43
21
5
21
16
14
4
43
17
9
12
12
26
4
5
6
19
1
14
3
26
5
21
18
22
9
12
1
22
5
21
20
5
19
22
26
28
12
1
2
22
14
14
43
18
22
9
21
1
20
1
14
9
1
13
43
23
2
5
20
16
9
14
12
1
22
5
26
23
16
22
12
22
18
22
9
21
29
18
22
16
14
3
16
19
5
18
22
9
14
1
22
5
21
18
22
16
14
17
16
4
5
12
1
14
1
22
1
19
19
1
18
22
5
17
5
19
21
1
14
10
6
1
20
20
5
21
21
16
22
10
16
19
17
5
19
20
5
26
12
1
7
1
19
19
1
5
21
22
2
5
27
16
14
1
20
20
26
18
22
16
14
3
16
7
14
5
26
20
22
14
1
13
26
18
22
5
17
5
19
16
14
7
19
1
14
4
43
6
19
5
26
14
16
4
5
13
16
19
5
43
3
1
13
26
5
21
18
22
5
23
16
22
4
19
5
21
20
22
6
6
19
26
3
5
14
13
9
12
12
5
6
5
26
12
1
13
72
19
17
12
5
21
16
18
22
5
4
5
14
4
22
19
1
7
12
26
6
1
19
5
18
22
1
18
22
5
21
72
19
5
14
20
9
1
22
21
1
14
10
6
1
20
20
5
21
21
16
20
20
1
14
18
22
9
17
16
22
22
5
21
6
1
19
5
17
5
19
12
16
2
9
14
4
5
12
5
21
5
21
5
21
17
5
19
20
5
19
22
9
19
12
16
17
1
19
5
4
5
14
16
21
19
16
14
19
5
26
12
16
26
16
19
5
4
5
13
9
1
22
5
14
13
9
1
22
9
23
16
22
4
19
5
21
20
9
17
16
22
22
5
21
16
22
3
16
19
20
5
19
22
9
20
16
14
6
9
1
22
