# Supplementary material for: Graphemic-phonetic diachronic linguistic invariance of the frequency and of the Index of Coincidence as cryptanalytic tools
Source: PLoS One. 2019 Mar 19;14(3):e0213710. doi: 10.1371/journal.pone.0213710 (PMC6424454; doi:10.1371/journal.pone.0213710)
Supplement: S1 File — (ZIP) [file pone.0213710.s001.zip › Languages/arpitano/arpitanoT2_v2Porcentaje_Sept2015.txt]

10.45029737
1.571792693
2.166525064
3.610875106
12.7017842
1.869158879
1.274426508
0.424808836
4.672897196
0.5947323704
0
3.823279524
2.039082413
7.943925234
0
7.094307562
2.761257434
2.166525064
8.36873407
4.757858963
6.414613424
7.009345794
0.8071367884
0
0
3.568394223
0.424808836
0.1699235344
0.3823279524
0
0
0
0
0
0
0
0
0
0
0
0
0.0424808836
2.166525064
0.0424808836
0
0
0
0
0
0
0
0
0
0
0
0
0
0
0
0
0
0
0
0
0
0
0
0
0
0
0
0.5947323704
0
0
0
0
0
0
0
0
0
0
0
0
0
0.0849617672
0
0
0
0
0
0
0
0
0
0
0
0
0
0
0
0
0
0
0
0
0
0
0
0
0
0
0
0
0
0
0
0
0
0
0
0
0
0
0
0
0
0
0
0
0
0
0
0
0
0
0
0
0
0
0
0
0
0
0
0
0
0
0
0
0
0
0
0
0
0
0
0
0
0
0
0
0
0
0
0
0
0
0
0
0
0
0
0
0
0
0
0
0
0
0
0
0
0
0
0
0
0
0
0
0
0
0
0
0
0
0
0
0
0
0
0
0
0
0
0
