# Supplementary material for: Graphemic-phonetic diachronic linguistic invariance of the frequency and of the Index of Coincidence as cryptanalytic tools
Source: PLoS One. 2019 Mar 19;14(3):e0213710. doi: 10.1371/journal.pone.0213710 (PMC6424454; doi:10.1371/journal.pone.0213710)
Supplement: S1 File — (ZIP) [file pone.0213710.s001.zip › Languages/arpitano/arpitanoT3_v2.txt]

22
14
2
71
4
27
16
19
4
5
10
5
22
9
12
12
5
21
12
16
4
27
16
19
4
5
12
1
19
5
23
5
14
14
1
4
5
23
5
22
12
12
1
4
27
5
13
5
14
17
1
19
21
16
1
12
1
19
2
1
4
9
13
1
21
9
14
9
14
17
16
19
21
5
14
1
17
19
46
13
42
20
1
12
1
14
17
1
14
2
12
1
14
6
16
14
21
5
14
14
1
5
21
20
5
3
3
1
4
5
3
9
3
12
12
9
5
19
18
22
5
20
5
6
5
9
21
4
9
14
12
1
21
5
14
14
1
17
5
13
5
2
12
5
21
21
9
12
16
17
16
21
12
16
14
4
5
13
16
14
21
20
5
13
9
14
1
20
1
9
14
21
17
9
5
19
19
5
4
27
9
17
19
5
9
12
16
21
20
5
13
9
14
18
22
5
13
5
9
14
28
23
5
20
22
4
9
3
16
22
21
46
4
5
23
5
19
21
16
20
1
14
4
27
28
17
5
20
1
9
14
21
14
9
3
16
12
28
12
16
13
16
14
4
16
20
1
17
17
19
5
20
21
28
23
5
3
16
13
5
3
5
14
20
5
6
5
9
21
21
20
5
22
21
12
5
20
1
14
12
43
18
22
9
4
22
14
3
16
22
21
46
3
19
9
5
5
21
18
22
9
4
5
12
30
21
19
16
2
19
1
9
12
12
5
8
16
43
8
16
43
17
1
19
21
5
14
14
71
12
5
20
1
13
9
4
9
23
1
21
20
5
20
5
23
1
21
6
43
19
5
5
22
14
1
7
19
16
22
20
20
1
2
1
21
1
9
12
12
5
13
1
18
22
5
4
5
7
1
4
27
5
14
14
71
12
5
20
21
12
1
16
22
19
1
4
5
17
1
19
21
9
2
9
5
14
21
16
22
20
5
20
5
14
21
12
16
6
12
28
4
9
23
9
16
12
5
21
21
5
14
5
9
20
20
5
14
21
5
18
22
9
13
2
16
22
13
16
14
12
1
9
19
6
19
46
18
22
5
4
5
23
5
19
21
16
27
1
14
2
9
5
14
21
16
22
4
27
5
20
5
14
21
16
4
27
28
18
22
5
12
5
2
42
18
22
5
17
16
22
5
7
14
5
14
21
5
19
5
17
16
14
4
16
14
1
2
46
21
16
19
9
20
22
2
12
16
4
9
20
1
19
17
9
1
14
17
5
12
5
17
19
28
21
20
5
22
21
9
14
6
12
5
22
19
18
22
22
14
5
9
7
22
5
17
22
19
1
1
19
19
16
22
20
5
4
42
20
16
21
12
5
19
2
1
3
1
21
20
28
21
20
1
14
21
5
12
16
7
19
5
20
5
9
12
12
16
14
4
9
2
16
22
5
9
20
20
16
14
9
20
1
17
9
14
12
16
19
16
20
20
5
7
14
16
14
20
5
17
16
22
20
5
5
21
19
5
7
1
12
5
9
17
1
20
20
5
14
20
5
17
9
2
5
12
12
5
21
20
1
14
20
16
14
4
5
12
12
9
16
5
14
20
5
23
5
9
21
18
22
9
2
19
5
22
9
12
5
13
2
16
22
16
14
12
5
22
19
23
1
21
20
5
17
12
5
9
14
5
18
22
5
2
5
4
27
16
12
28
23
16
14
4
27
28
20
5
14
21
5
14
12
16
21
20
1
1
21
4
9
4
27
16
19
4
27
5
21
19
1
23
5
19
20
16
12
16
17
12
1
14
26
1
16
22
4
27
16
22
46
19
5
20
5
17
19
16
13
5
9
14
5
5
21
18
22
5
17
1
19
21
1
4
27
5
9
14
2
1
9
12
12
5
14
4
5
4
43
21
16
19
9
14
1
19
19
5
22
23
5
14
9
2
19
5
22
9
12
4
27
9
23
22
3
16
13
5
5
22
14
1
6
46
21
1
21
16
21
12
16
13
16
14
4
16
1
3
8
16
22
5
4
27
28
4
9
17
9
28
21
1
14
18
22
5
1
12
1
21
46
21
1
12
5
6
5
13
1
12
12
5
3
9
4
27
16
19
12
1
26
1
14
4
5
4
27
5
14
17
9
21
20
5
21
6
19
1
14
3
16
13
5
23
16
22
12
16
14
12
5
22
19
3
5
14
19
5
20
21
28
23
5
20
5
19
5
21
12
1
26
1
14
12
5
22
19
2
71
6
1
16
22
4
5
19
12
12
9
1
21
1
21
16
21
4
5
12
5
23
19
5
26
5
12
5
22
19
4
27
5
14
13
16
21
20
1
16
22
4
9
3
16
22
4
9
17
9
2
71
18
22
9
14
21
19
16
23
5
26
5
12
1
26
1
14
12
5
22
19
20
1
19
4
27
5
19
16
4
27
5
1
2
1
20
21
5
17
5
12
16
6
16
14
3
9
4
27
16
19
12
1
14
4
27
1
19
1
21
28
21
1
14
18
22
9
6
16
14
4
5
12
1
19
21
20
16
14
12
5
2
5
19
4
27
43
12
5
22
19
5
21
21
16
21
12
1
14
21
19
43
21
12
5
22
19
23
5
20
21
1
7
19
9
20
5
12
1
14
2
5
21
21
28
12
1
21
1
14
5
21
21
1
5
21
12
1
4
27
5
14
21
1
21
20
5
13
9
20
5
1
17
19
46
13
42
21
16
21
23
5
7
14
5
21
6
5
13
1
12
12
5
16
13
13
16
7
1
19
170
16
14
12
5
20
22
14
20
22
4
5
13
16
14
21
5
22
19
5
5
21
12
5
20
30
21
19
5
1
17
9
1
21
16
14
17
16
19
21
5
14
4
9
14
12
5
22
19
4
16
2
12
46
4
5
21
20
43
19
4
5
12
1
7
19
5
9
3
8
46
19
5
5
21
17
1
17
12
1
14
9
12
1
21
20
1
19
4
27
5
22
14
17
1
20
20
1
2
12
16
2
1
19
12
5
21
17
12
5
9
14
4
5
3
9
2
16
14
23
9
14
23
9
16
22
4
5
12
1
14
18
22
1
19
5
14
21
5
23
16
22
5
21
3
5
14
12
43
12
16
13
9
16
85
4
5
21
16
21
3
16
14
21
5
14
21
5
12
5
6
19
5
21
46
19
5
17
5
21
19
16
23
43
13
5
20
1
13
9
4
27
5
20
1
26
71
12
16
21
20
5
13
9
14
4
27
5
23
71
21
1
14
18
22
5
21
20
9
12
5
22
19
4
27
5
3
19
9
16
8
16
4
5
4
5
4
9
14
12
1
6
19
5
21
46
19
5
20
16
19
21
6
16
22
19
1
5
21
13
5
4
5
22
21
13
1
18
22
5
5
14
21
19
28
4
5
20
16
17
12
43
4
5
21
5
13
42
23
5
9
3
5
14
18
22
5
23
1
23
16
12
16
14
21
28
4
5
4
27
9
17
5
23
16
17
19
5
20
5
14
21
43
17
16
3
3
1
21
20
16
22
20
1
1
23
16
22
46
19
5
14
17
5
21
20
5
3
3
1
4
5
3
1
9
12
12
28
6
43
4
5
7
14
5
22
14
3
16
13
17
12
9
13
5
14
17
5
13
5
6
43
19
5
3
8
1
21
21
43
13
5
2
1
9
12
12
5
5
22
14
1
2
19
5
9
12
5
21
21
1
20
22
12
1
21
1
2
12
1
21
16
22
20
21
16
22
12
43
17
1
21
5
5
22
14
1
20
1
19
7
22
5
21
21
1
13
5
17
19
5
20
5
14
21
5
1
23
16
22
46
7
19
28
3
5
22
14
6
19
16
13
1
4
27
16
17
5
18
22
5
14
6
43
21
4
5
23
16
22
5
21
4
27
16
19
4
5
23
1
14
5
21
6
19
1
14
2
16
14
17
5
13
5
4
5
14
5
21
7
19
5
23
9
46
19
5
5
21
6
16
14
21
5
14
14
1
9
14
3
16
19
1
3
1
20
5
9
14
21
20
46
19
5
5
21
4
5
2
5
22
19
19
16
20
16
19
21
9
6
19
46
18
22
5
4
5
20
1
2
5
22
19
19
46
19
5
5
22
14
5
3
16
22
46
12
1
4
5
3
19
28
13
1
22
14
30
21
19
1
4
5
3
1
9
12
12
28
5
21
4
27
9
21
19
16
23
28
2
9
5
14
2
16
14
21
16
21
3
5
14
18
22
5
13
1
21
2
1
9
12
12
28
