# Supplementary material for: Graphemic-phonetic diachronic linguistic invariance of the frequency and of the Index of Coincidence as cryptanalytic tools
Source: PLoS One. 2019 Mar 19;14(3):e0213710. doi: 10.1371/journal.pone.0213710 (PMC6424454; doi:10.1371/journal.pone.0213710)
Supplement: S1 File — (ZIP) [file pone.0213710.s001.zip › Languages/arpitano/arpitanoT3_v2Porcentaje_Sept2015.txt]

7.995678012
2.052944354
2.052944354
4.862236629
15.66720692
1.296596434
0.8103727715
0.3241491086
5.456509995
0.05402485143
0
6.320907618
2.323068612
7.455429498
0
7.023230686
2.701242572
1.242571583
6.212857915
4.700162075
8.049702863
5.078336035
1.944894652
0
0
0.37817396
1.836844949
1.242571583
0
0.1620745543
0
0
0
0
0
0
0
0
0
0
0
0.2701242572
0.9184224743
0
0
1.080497029
0
0
0
0
0
0
0
0
0
0
0
0
0
0
0
0
0
0
0
0
0
0
0
0
0.37817396
0
0
0
0
0
0
0
0
0
0
0
0
0
0.05402485143
0
0
0
0
0
0
0
0
0
0
0
0
0
0
0
0
0
0
0
0
0
0
0
0
0
0
0
0
0
0
0
0
0
0
0
0
0
0
0
0
0
0
0
0
0
0
0
0
0
0
0
0
0
0
0
0
0
0
0
0
0
0
0
0
0
0
0
0
0
0
0
0
0
0
0
0
0
0
0
0
0
0
0
0
0.05402485143
0
0
0
0
0
0
0
0
0
0
0
0
0
0
0
0
0
0
0
0
0
0
0
0
0
0
0
0
0
0
0
0
0
0
0
0
