# Supplementary material for: Graphemic-phonetic diachronic linguistic invariance of the frequency and of the Index of Coincidence as cryptanalytic tools
Source: PLoS One. 2019 Mar 19;14(3):e0213710. doi: 10.1371/journal.pone.0213710 (PMC6424454; doi:10.1371/journal.pone.0213710)
Supplement: S1 File — (ZIP) [file pone.0213710.s001.zip › Languages/auyila/auyilaP1_v2.txt]

84
23
99
99
23
84
97
1
106
47
79
79
47
141
47
79
79
47
141
106
23
111
84
1
23
123
141
84
11
99
99
23
141
23
97
123
1
47
99
23
111
111
32
157
23
141
170
1
123
1
1
23
106
106
1
23
84
1
99
99
23
152
47
99
99
23
133
23
111
1
106
106
1
84
23
99
99
23
157
97
23
123
1
140
1
23
111
1
141
1
99
23
133
23
106
11
90
68
23
152
23
133
47
1
106
106
23
166
1
123
23
166
47
99
47
123
1
23
141
57
1
99
95
47
79
1
111
99
1
90
57
47
57
23
106
123
23
166
11
141
