# Supplementary material for: Graphemic-phonetic diachronic linguistic invariance of the frequency and of the Index of Coincidence as cryptanalytic tools
Source: PLoS One. 2019 Mar 19;14(3):e0213710. doi: 10.1371/journal.pone.0213710 (PMC6424454; doi:10.1371/journal.pone.0213710)
Supplement: S1 File — (ZIP) [file pone.0213710.s001.zip › Languages/auyila/auyilaP1_v2Porcentaje_Sept2015.txt]

14.28571429
0
0
0
0
0
0
0
0
0
2.142857143
0
0
0
0
0
0
0
0
0
0
0
18.57142857
0
0
0
0
0
0
0
0
0.7142857143
0
0
0
0
0
0
0
0
0
0
0
0
0
0
7.857142857
0
0
0
0
0
0
0
0
0
2.142857143
0
0
0
0
0
0
0
0
0
0
0.7142857143
0
0
0
0
0
0
0
0
0
0
3.571428571
0
0
0
0
4.285714286
0
0
0
0
0
1.428571429
0
0
0
0
0.7142857143
0
2.142857143
0
10.71428571
0
0
0
0
0
0
7.142857143
0
0
0
0
4.285714286
0
0
0
0
0
0
0
0
0
0
0
5
0
0
0
0
0
0
0
0
0
2.142857143
0
0
0
0
0
0
0.7142857143
5.714285714
0
0
0
0
0
0
0
0
0
0
1.428571429
0
0
0
0
1.428571429
0
0
0
0
0
0
0
0
2.142857143
0
0
0
0.7142857143
0
0
0
0
0
0
0
0
0
0
0
0
0
