# Supplementary material for: Graphemic-phonetic diachronic linguistic invariance of the frequency and of the Index of Coincidence as cryptanalytic tools
Source: PLoS One. 2019 Mar 19;14(3):e0213710. doi: 10.1371/journal.pone.0213710 (PMC6424454; doi:10.1371/journal.pone.0213710)
Supplement: S1 File — (ZIP) [file pone.0213710.s001.zip › Languages/auyila/auyilaP2_v2.txt]

79
1
111
1
57
47
68
1
57
1
123
84
1
123
16
133
141
16
106
23
79
111
23
152
23
79
79
1
68
1
133
84
1
123
16
133
133
16
57
16
168
1
111
141
23
123
23
152
23
111
152
16
111
16
141
141
23
111
84
1
123
16
133
16
99
156
16
123
57
47
140
16
111
111
16
133
23
111
111
23
168
1
111
79
1
123
1
152
23
140
47
152
152
1
79
1
111
16
84
16
123
133
1
141
16
111
111
11
133
152
23
79
1
92
79
1
111
141
23
106
162
170
23
111
23
68
16
99
79
1
78
47
99
47
84
1
123
16
133
79
1
111
141
111
47
148
23
111
111
16
57
162
170
1
99
23
106
152
23
140
47
152
23
141
16
111
16
141
1
78
1
78
47
133
16
111
111
16
133
152
23
123
16
152
152
16
90
1
78
141
78
23
99
99
23
111
111
16
133
152
1
92
1
168
1
68
68
16
99
84
16
57
16
133
152
1
92
47
140
106
111
23
140
23
152
47
79
1
111
141
23
123
23
152
141
141
106
16
121
121
16
123
1
111
141
141
111
23
133
92
1
57
57
1
133
16
123
78
16
168
23
23
68
68
16
97
1
79
79
47
99
1
156
133
16
152
1
111
23
111
111
16
97
92
16
97
123
23
78
16
99
99
23
133
23
111
23
133
121
1
106
1
97
1
106
106
1
111
16
141
141
23
106
162
170
23
111
152
1
111
111
16
168
1
68
68
79
1
111
97
47
99
99
97
16
106
23
68
16
106
106
1
106
23
68
133
16
141
106
1
106
47
57
1
168
1
68
11
111
92
16
168
1
68
68
111
16
141
141
23
111
16
99
156
1
123
57
47
140
16
111
111
16
133
47
92
16
121
121
23
106
23
140
47
152
152
1
141
111
47
148
23
111
16
133
152
23
123
123
16
152
152
16
90
106
111
23
140
23
152
152
23
111
23
133
111
16
141
23
141
23
123
23
152
23
111
111
16
133
23
68
16
106
106
1
141
133
111
16
141
133
170
57
1
90
1
111
111
16
168
1
68
68
133
47
152
1
111
23
111
111
1
156
47
78
123
16
90
111
16
141
141
23
123
23
152
23
111
47
140
23
123
16
68
111
16
141
97
133
47
106
16
111
111
16
133
111
16
141
32
123
84
16
133
141
23
111
111
16
133
111
16
141
47
92
47
140
1
68
1
123
141
16
106
23
79
111
23
111
111
16
133
152
23
111
23
133
111
16
84
16
99
99
23
1
111
111
16
168
1
68
68
133
170
57
1
90
47
68
68
23
152
1
68
79
47
99
23
141
141
16
97
123
23
78
16
99
99
23
133
16
111
111
1
141
152
16
141
111
23
133
1
99
1
68
79
23
141
57
1
86
23
152
23
111
23
133
152
16
141
141
23
68
23
97
97
16
111
23
141
140
141
140
47
111
111
1
156
133
170
57
1
90
23
68
57
1
168
1
68
133
170
16
57
1
90
141
16
97
123
23
78
16
99
99
23
133
141
111
23
133
97
47
99
99
23
140
16
23
92
47
141
1
92
1
92
47
140
1
68
92
47
111
1
111
16
141
141
23
111
23
68
68
16
133
1
106
1
97
1
111
111
16
133
23
111
47
92
16
106
90
16
141
170
141
170
16
141
1
148
32
141
170
23
68
23
111
97
97
16
123
16
111
16
99
84
16
57
16
140
23
152
1
141
1
111
141
152
16
141
141
1
16
99
106
16
141
168
1
141
11
111
111
16
133
111
16
141
152
23
152
1
141
1
111
141
140
23
123
1
68
47
57
1
168
1
68
11
111
47
68
16
111
111
16
141
47
68
47
111
97
47
152
1
92
16
133
47
168
1
68
68
1
111
84
16
99
99
23
92
16
111
1
162
123
16
68
16
111
16
99
156
16
123
57
47
140
16
111
111
16
133
23
111
47
57
1
168
1
68
11
111
141
23
148
1
141
1
78
47
141
141
16
57
1
123
47
141
23
47
84
16
99
99
23
92
16
111
1
140
16
99
90
1
106
16
111
1
78
23
152
92
16
156
162
16
123
1
57
57
1
133
166
23
57
16
123
16
141
16
111
111
16
133
92
47
78
1
79
1
99
99
47
68
1
111
1
78
23
152
156
162
16
123
111
16
141
141
23
123
23
152
23
111
47
111
1
111
16
141
23
133
1
57
57
1
1
57
57
1
16
99
57
16
121
23
133
111
1
78
23
152
23
111
23
133
1
57
57
1
133
152
16
141
141
23
106
16
141
140
84
23
123
16
111
121
1
106
1
97
1
79
79
16
84
68
1
78
23
152
133
84
1
123
141
16
78
23
99
99
23
92
23
152
1
111
92
16
168
1
68
68
1
57
57
1
133
92
47
78
23
141
68
1
106
162
170
1
23
111
23
133
133
133
1
99
1
106
168
1
99
11
23
97
47
106
23
111
23
133
1
106
162
170
1
133
106
1
79
141
47
140
23
68
68
1
1
57
47
68
1
57
1
123
23
111
23
133
47
140
23
84
68
1
133
1
140
1
99
23
111
16
97
23
68
99
16
86
23
99
16
111
111
47
97
152
23
111
23
133
1
106
162
170
1
106
1
79
16
111
111
23
92
16
111
99
16
86
23
99
16
111
111
16
97
23
111
23
133
57
47
68
1
57
1
123
1
97
97
23
152
1
111
16
123
23
140
23
111
1
68
23
99
23
152
1
111
152
23
111
23
133
84
16
99
99
23
156
1
78
23
152
23
111
23
133
16
123
78
16
168
23
162
170
47
141
170
99
16
97
141
47
78
16
111
111
16
97
92
16
123
152
16
168
57
47
68
1
57
1
123
133
1
123
1
106
162
170
1
47
92
16
123
78
16
168
16
141
162
170
47
141
170
99
16
97
141
47
78
16
111
111
16
133
47
92
16
168
1
68
68
1
123
99
16
86
23
99
16
111
111
16
133
47
133
170
16
99
16
111
152
23
111
23
133
1
106
162
170
1
16
84
123
16
140
68
23
97
141
23
123
23
152
141
141
106
16
121
121
16
123
1
111
141
47
92
16
78
97
23
133
23
111
1
78
23
152
152
23
111
23
133
23
111
1
47
140
16
84
68
1
47
78
1
156
141
16
141
141
16
106
106
1
92
1
92
16
168
1
68
68
1
106
162
170
1
152
16
121
121
23
106
1
111
1
57
57
1
133
111
141
23
123
23
152
23
111
23
68
16
106
106
1
141
133
111
16
141
148
16
99
99
1
111
16
141
47
92
16
121
1
123
16
57
47
140
47
111
1
106
162
170
1
141
16
97
97
16
123
141
16
106
23
79
111
23
152
16
141
111
23
133
23
141
23
123
23
152
23
111
111
16
133
97
97
16
123
106
16
141
156
162
16
123
106
16
141
152
16
97
97
16
123
111
16
141
141
23
123
23
152
23
111
23
68
16
106
106
1
141
133
111
16
141
121
121
1
23
106
1
111
16
141
68
68
1
152
152
1
123
111
16
141
47
57
1
168
1
68
11
111
111
16
86
23
111
16
141
47
78
1
111
16
141
1
99
16
84
32
106
92
16
106
106
47
141
1
47
97
97
16
123
111
16
141
16
123
78
16
168
111
16
141
162
79
1
111
140
47
106
106
1
111
16
141
92
1
106
162
170
1
47
141
1
156
162
16
123
16
106
106
1
141
133
111
16
141
141
106
47
123
141
23
47
141
47
78
1
16
99
106
16
84
84
1
123
16
141
47
141
140
1
111
79
1
111
141
23
123
23
152
141
141
16
106
32
121
121
1
123
1
111
141
47
92
47
140
1
68
1
106
162
170
1
47
78
97
1
111
23
133
97
133
47
106
152
1
106
106
1
111
1
47
92
16
141
140
141
140
23
141
152
23
111
23
133
23
111
140
47
106
106
1
141
68
23
97
141
23
123
23
152
141
141
1
141
170
16
111
1
106
23
140
23
152
16
111
111
47
97
47
79
1
111
23
133
1
106
141
1
141
170
16
111
47
133
170
57
1
90
16
111
111
16
133
140
47
106
106
1
141
68
23
97
141
1
141
170
16
111
47
79
1
111
23
133
1
106
1
99
1
79
1
111
1
23
152
16
123
141
111
1
133
47
92
47
140
1
68
1
106
162
170
1
47
92
16
141
140
141
140
1
1
106
16
97
99
23
152
16
111
111
16
133
152
23
111
23
133
23
111
140
47
106
106
1
141
68
23
97
1
106
23
140
23
152
16
111
111
47
97
47
140
47
106
106
1
111
23
133
133
1
123
1
99
16
84
16
106
92
16
106
106
47
141
1
47
92
47
140
1
68
1
106
162
170
1
47
92
16
141
140
141
140
1
1
106
23
140
23
152
16
111
111
16
133
152
23
111
23
133
23
111
133
170
16
57
1
90
1
106
16
97
99
23
152
1
78
141
16
106
23
79
111
23
111
111
16
97
47
111
1
111
23
133
57
1
86
23
133
170
57
1
90
140
47
106
106
1
111
1
106
16
97
99
23
152
47
141
47
111
1
1
123
141
23
123
23
152
23
111
111
16
133
47
92
47
140
1
68
1
106
162
170
1
47
92
16
141
140
141
140
1
1
106
16
97
99
23
152
16
111
111
16
133
152
23
111
23
133
1
106
162
170
1
1
106
23
140
23
152
78
16
99
99
23
97
97
47
1
57
47
68
1
57
1
123
47
92
16
168
1
68
68
57
47
68
1
57
1
123
92
16
79
79
1
68
84
1
133
141
23
111
23
68
79
99
23
106
16
111
111
16
133
23
68
106
99
1
99
152
23
79
23
141
16
111
16
99
79
16
68
16
123
16
111
111
16
133
47
92
47
111
1
1
123
141
23
123
23
152
23
111
111
16
133
47
92
47
140
1
68
1
106
162
170
1
47
92
16
141
140
141
140
1
84
16
133
141
23
111
152
16
111
16
141
141
23
111
23
141
16
141
141
1
92
16
121
121
23
106
23
141
16
111
111
23
133
97
133
47
106
16
111
111
16
97
1
90
1
140
97
47
99
99
68
84
16
133
141
23
111
152
16
111
86
23
111
16
141
133
16
111
111
1
141
170
111
16
141
166
99
1
111
111
1
106
162
170
1
57
1
168
1
68
92
16
141
140
141
140
1
1
106
162
170
1
92
16
97
97
16
123
47
92
16
121
121
23
106
23
111
16
97
97
23
47
57
1
168
1
68
11
111
92
16
133
99
1
166
99
1
111
16
99
106
16
84
84
1
123
16
141
23
47
92
16
168
1
92
16
141
170
1
106
162
170
1
133
99
1
111
1
106
162
170
23
152
16
111
47
140
1
111
68
99
1
86
86
16
68
16
111
111
1
111
23
133
97
16
111
111
16
97
23
111
23
133
23
111
79
1
111
106
23
68
68
16
111
68
23
99
1
121
121
1
23
106
1
141
68
23
99
1
47
111
16
97
1
47
111
16
156
16
99
106
16
84
1
123
16
141
23
152
16
111
68
47
23
140
97
23
1
162
23
78
16
111
111
47
97
68
16
140
141
170
1
78
123
152
16
99
1
141
141
133
16
111
111
16
141
170
141
16
106
23
79
111
23
1
99
1
23
141
16
111
111
23
133
1
106
162
170
1
92
47
140
1
68
1
106
162
170
1
23
140
1
111
1
162
23
78
16
111
111
16
133
16
99
106
16
84
1
123
16
141
23
141
16
97
97
16
123
141
16
106
23
79
111
23
47
141
16
79
79
1
68
141
16
57
1
121
121
47
140
141
47
141
140
16
141
170
141
170
16
78
1
162
23
78
111
1
106
162
170
1
152
23
140
97
23
1
162
23
78
111
1
106
162
170
1
68
140
141
170
1
78
47
79
47
99
1
111
141
1
106
162
170
23
152
16
111
68
16
133
141
170
1
78
152
16
123
152
16
99
16
111
97
97
47
99
99
47
141
16
140
97
23
16
111
111
1
141
23
68
1
106
16
68
16
111
111
16
133
23
141
141
23
123
23
152
23
111
111
16
133
47
78
1
111
1
106
162
170
1
23
68
1
106
162
170
23
152
16
111
16
123
152
23
99
23
111
1
97
47
99
99
152
16
78
123
16
90
111
16
141
141
23
123
23
152
23
111
47
168
1
68
68
1
111
16
99
156
16
123
57
47
140
16
111
111
16
133
23
111
47
57
1
168
1
68
11
111
47
133
170
1
99
16
111
79
1
111
47
141
140
141
140
1
111
47
140
152
1
111
152
16
97
97
16
123
16
111
123
123
16
152
152
16
90
16
111
141
78
23
99
99
23
111
111
16
133
23
111
