# Supplementary material for: Graphemic-phonetic diachronic linguistic invariance of the frequency and of the Index of Coincidence as cryptanalytic tools
Source: PLoS One. 2019 Mar 19;14(3):e0213710. doi: 10.1371/journal.pone.0213710 (PMC6424454; doi:10.1371/journal.pone.0213710)
Supplement: S1 File — (ZIP) [file pone.0213710.s001.zip › Languages/auyila/auyilaP2_v2Porcentaje_Sept2015.txt]

12.2927181
0
0
0
0
0
0
0
0
0
0.3244412401
0
0
0
0
12.04037491
0
0
0
0
0
0
10.1297765
0
0
0
0
0
0
0
0
0.1441961067
0
0
0
0
0
0
0
0
0
0
0
0
0
0
5.046863735
0
0
0
0
0
0
0
0
0
2.018745494
0
0
0
0
0
0
0
0
0
0
3.640951694
0
0
0
0
0
0
0
0
0
1.550108147
1.478010094
0
0
0
0
1.045421774
0
0.3244412401
0
0
0
0.5407354001
0
1.910598414
0
0
0
0
2.559480894
0
3.316510454
0
0
0
0
0
0
4.253785148
0
0
0
0
10.63446287
0
0
0
0
0
0
0
0
0
0.8651766402
0
3.208363374
0
0
0
0
0
0
0
0
0
4.289834174
0
0
0
0
0
0
2.487382841
7.029560202
0
0
0
0
0
0
0.1802451334
0
0
0
3.604902668
0
0
0
0.5046863735
0
0
0
0
0
1.441961067
0
0
0
0.10814708
0
1.045421774
0
1.982696467
0
0
0
0
0
0
0
0
0
0
0
0
0
