# Supplementary material for: Graphemic-phonetic diachronic linguistic invariance of the frequency and of the Index of Coincidence as cryptanalytic tools
Source: PLoS One. 2019 Mar 19;14(3):e0213710. doi: 10.1371/journal.pone.0213710 (PMC6424454; doi:10.1371/journal.pone.0213710)
Supplement: S1 File — (ZIP) [file pone.0213710.s001.zip › Languages/auyila/auyilaP3_v2.txt]

79
1
111
23
152
23
111
1
111
111
1
106
11
68
16
111
1
140
1
99
111
1
152
23
99
16
111
106
1
123
123
1
92
47
84
1
92
1
97
133
47
106
47
92
47
140
1
68
92
16
156
141
170
23
106
1
1
78
1
106
106
47
68
111
133
23
68
23
86
1
106
23
68
1
68
162
1
123
123
47
121
92
47
78
23
141
16
111
168
16
106
106
1
106
47
68
1
111
99
168
16
133
170
16
123
92
47
111
1
1
106
106
47
68
23
152
23
68
68
16
133
97
133
47
106
23
79
79
23
141
68
23
141
1
152
16
99
23
106
1
106
133
23
68
23
90
1
106
16
68
16
68
162
1
123
123
47
121
47
57
1
168
1
68
23
97
97
16
106
106
16
99
92
16
168
1
68
68
23
123
123
16
152
16
90
47
140
47
106
106
1
111
97
133
47
106
152
1
92
16
123
78
23
168
1
168
1
99
1
106
1
78
16
97
97
1
111
23
133
1
78
23
152
92
16
99
84
1
106
1
92
16
106
106
57
1
168
1
68
11
111
92
16
168
1
68
68
92
16
111
140
16
68
16
123
123
16
78
16
121
1
111
111
16
133
152
23
23
166
23
111
1
111
1
111
16
141
141
23
111
23
68
133
23
111
97
133
47
106
111
1
111
23
133
111
16
97
97
16
111
23
111
16
140
47
106
106
23
141
23
92
1
47
111
141
140
23
141
23
92
1
23
111
23
133
23
111
111
16
97
168
1
99
1
106
1
78
16
97
97
1
133
1
78
23
152
92
16
99
84
16
106
1
92
16
106
106
111
1
111
23
133
68
68
23
152
1
68
79
23
141
1
23
111
23
133
23
111
57
1
168
1
68
47
140
23
84
68
47
111
23
156
1
106
106
47
68
23
47
78
23
156
141
16
111
168
16
106
106
1
106
47
68
1
111
79
23
156
68
23
141
23
97
133
47
106
47
121
121
1
23
106
23
156
106
47
68
23
156
152
11
111
106
1
97
16
106
106
16
99
156
168
1
68
68
23
156
152
1
68
16
99
1
133
170
16
123
1
111
1
111
1
111
23
133
16
123
123
16
78
16
121
1
111
111
16
133
168
1
68
68
1
111
23
133
141
23
133
23
68
23
90
1
106
16
68
1
68
162
1
123
123
47
121
92
16
168
1
68
68
23
111
23
133
141
1
106
1
99
1
111
1
111
23
133
1
152
11
111
106
1
23
111
23
133
141
23
133
23
68
23
90
1
106
16
68
1
68
162
1
123
123
47
121
23
111
23
133
111
16
97
99
47
97
1
111
152
1
1
106
106
47
68
1
111
68
16
78
78
16
123
23
1
23
141
140
141
140
23
141
1
78
23
152
106
1
168
1
68
141
140
1
106
106
47
68
16
156
133
90
23
68
68
1
111
23
111
23
133
97
133
47
106
1
92
1
84
1
123
16
97
168
1
68
68
97
16
78
78
16
111
141
47
168
1
68
68
106
141
23
141
166
16
57
57
1
111
16
141
92
16
168
1
68
68
92
16
106
141
23
141
47
92
16
121
121
23
106
23
156
16
57
57
1
123
106
23
68
68
16
111
152
11
111
106
1
133
99
1
111
141
106
23
68
68
16
111
111
1
140
1
99
97
47
99
99
47
140
1
111
68
84
1
99
99
23
92
16
111
1
106
106
47
68
1
111
97
47
99
99
68
16
78
78
16
123
1
152
1
106
106
47
68
106
16
140
140
16
97
23
84
16
99
99
23
97
1
1
92
47
84
106
23
68
68
16
111
111
1
140
1
99
92
16
156
1
106
106
16
106
16
99
78
16
97
123
16
111
111
16
133
133
23
68
23
90
1
106
16
68
23
99
99
47
78
78
68
57
1
140
16
111
111
16
133
152
23
111
23
133
23
111
84
1
99
99
23
156
1
168
68
68
1
1
156
78
90
1
99
23
111
1
111
23
133
99
16
86
1
99
111
1
140
1
99
1
111
111
1
168
1
68
68
97
47
99
99
23
68
68
16
97
47
140
97
23
92
16
111
23
68
68
16
133
23
123
1
86
99
16
57
16
111
1
140
1
99
47
57
1
168
1
68
11
111
23
111
23
133
23
111
133
170
57
16
123
1
141
1
111
111
1
97
23
106
111
16
97
68
1
152
23
99
141
99
1
141
1
106
1
123
123
1
141
23
99
1
92
32
106
16
99
121
23
92
1
106
1
152
1
133
1
1
111
162
47
123
123
1
111
133
84
1
123
97
23
106
1
168
16
92
92
16
141
170
16
111
68
23
97
141
16
99
1
141
1
106
1
123
123
1
141
1
47
140
1
162
68
152
1
78
78
47
97
97
16
156
141
47
111
68
47
47
140
23
84
68
97
1
1
111
106
90
1
133
16
57
111
16
97
23
68
68
16
133
92
32
106
16
99
121
23
92
1
106
1
111
16
97
152
1
68
16
99
1
133
99
23
156
1
133
1
123
106
23
68
68
16
111
99
16
152
152
16
99
97
16
68
68
23
106
16
111
90
16
97
97
1
111
68
23
97
1
78
133
23
68
23
90
1
106
16
68
16
68
162
1
123
123
47
121
