# Supplementary material for: Graphemic-phonetic diachronic linguistic invariance of the frequency and of the Index of Coincidence as cryptanalytic tools
Source: PLoS One. 2019 Mar 19;14(3):e0213710. doi: 10.1371/journal.pone.0213710 (PMC6424454; doi:10.1371/journal.pone.0213710)
Supplement: S1 File — (ZIP) [file pone.0213710.s001.zip › Languages/auyila/auyilaP3_v2Porcentaje_Sept2015.txt]

15.24978089
0
0
0
0
0
0
0
0
0
0.5258545136
0
0
0
0
9.465381245
0
0
0
0
0
0
10.25416301
0
0
0
0
0
0
0
0
0.1752848379
0
0
0
0
0
0
0
0
0
0
0
0
0
0
4.557405784
0
0
0
0
0
0
0
0
0
1.051709027
0
0
0
0
0
0
0
0
0
0
8.238387379
0
0
0
0
0
0
0
0
0
2.103418054
0.4382120947
0
0
0
0
0.9640666082
0
0.2629272568
0
0
0
0.8764241893
0
2.716914987
0
0
0
0
3.593339176
0
4.11919369
0
0
0
0
0
0
7.099035933
0
0
0
0
8.501314636
0
0
0
0
0
0
0
0
0
1.139351446
0
3.155127082
0
0
0
0
0
0
0
0
0
4.031551271
0
0
0
0
0
0
1.840490798
3.067484663
0
0
0
0
0
0
0
0
0
0
2.103418054
0
0
0
1.314636284
0
0
0
0
0
0.6134969325
0
0
0
0.1752848379
0
1.928133216
0
0.4382120947
0
0
0
0
0
0
0
0
0
0
0
0
0
