# Supplementary material for: Graphemic-phonetic diachronic linguistic invariance of the frequency and of the Index of Coincidence as cryptanalytic tools
Source: PLoS One. 2019 Mar 19;14(3):e0213710. doi: 10.1371/journal.pone.0213710 (PMC6424454; doi:10.1371/journal.pone.0213710)
Supplement: S1 File — (ZIP) [file pone.0213710.s001.zip › Languages/auyila/auyilaT1_v2.txt]

114
9
12
12
9
114
11
1
13
22
7
7
22
21
22
7
7
22
21
13
9
14
114
1
9
19
21
114
5
12
12
9
21
9
11
19
1
22
12
9
14
14
16
119
9
152
1
19
1
1
9
13
13
1
9
114
1
12
12
9
24
22
12
12
9
20
9
14
1
13
13
1
114
9
12
12
9
119
11
9
19
1
145
1
9
14
1
21
1
12
9
20
9
13
5
117
4
9
24
9
20
22
1
13
13
9
10
1
19
9
10
22
12
22
19
1
9
21
2
1
12
113
22
7
1
14
12
1
117
2
22
2
9
13
19
9
122
5
21
