# Supplementary material for: Graphemic-phonetic diachronic linguistic invariance of the frequency and of the Index of Coincidence as cryptanalytic tools
Source: PLoS One. 2019 Mar 19;14(3):e0213710. doi: 10.1371/journal.pone.0213710 (PMC6424454; doi:10.1371/journal.pone.0213710)
Supplement: S1 File — (ZIP) [file pone.0213710.s001.zip › Languages/auyila/auyilaT2_v2.txt]

7
1
14
1
2
22
4
1
2
1
19
114
1
19
54
20
21
54
13
9
7
14
9
24
9
7
7
1
4
1
20
114
1
19
54
20
20
54
2
54
197
1
14
21
9
19
9
24
9
14
24
54
14
54
21
21
9
14
114
1
19
54
20
54
12
25
54
19
2
22
145
54
14
14
54
20
9
14
14
9
197
1
14
7
1
19
1
24
9
145
22
24
24
1
7
1
14
54
114
54
19
20
1
21
54
14
14
5
20
24
9
7
1
26
7
1
14
21
9
13
166
9
14
9
4
54
12
7
1
6
22
12
22
114
1
19
54
20
7
1
14
21
14
22
23
9
14
14
54
2
166
1
12
9
13
24
9
145
22
24
9
21
54
14
54
21
1
6
1
6
22
20
54
14
14
54
20
24
9
19
54
24
24
54
117
1
6
21
6
9
12
12
9
14
14
54
20
24
1
26
1
197
1
4
4
54
12
114
54
2
54
20
24
1
26
22
145
13
14
9
145
9
24
22
7
1
14
21
9
19
9
24
21
21
13
54
18
18
54
19
1
14
21
21
14
9
20
26
1
2
2
1
20
54
19
6
54
197
9
9
4
4
54
11
1
7
7
22
12
1
25
20
54
24
1
14
9
14
14
54
11
26
54
11
19
9
6
54
12
12
9
20
9
14
9
20
18
1
13
1
11
1
13
13
1
14
54
21
21
9
13
166
9
14
24
1
14
14
54
197
1
4
4
7
1
14
11
22
12
12
11
54
13
9
4
54
13
13
1
13
9
4
20
54
21
13
1
13
22
2
1
197
1
4
5
14
26
54
197
1
4
4
14
54
21
21
9
14
54
12
25
1
19
2
22
145
54
14
14
54
20
22
26
54
18
18
9
13
9
145
22
24
24
1
21
14
22
23
9
14
54
20
24
9
19
19
54
24
24
54
117
13
14
9
145
9
24
24
9
14
9
20
14
54
21
9
21
9
19
9
24
9
14
14
54
20
9
4
54
13
13
1
21
20
14
54
21
146
2
1
117
1
14
14
54
197
1
4
4
20
22
24
1
14
9
14
14
1
25
22
6
19
54
117
14
54
21
21
9
19
9
24
9
14
22
145
9
19
54
4
14
54
21
11
20
22
13
54
14
14
54
20
14
54
21
16
19
114
54
20
21
9
14
14
54
20
14
54
21
22
26
22
145
1
4
1
19
21
54
13
9
7
14
9
14
14
54
20
24
9
14
9
20
14
54
114
54
12
12
9
1
14
14
54
197
1
4
4
146
2
1
117
22
4
4
9
24
1
4
7
22
12
9
21
21
54
11
19
9
6
54
12
12
9
20
54
14
14
1
21
24
54
21
14
9
20
1
12
1
4
7
9
21
2
1
8
9
24
9
14
9
20
24
54
21
21
9
4
9
11
11
54
14
9
102
102
22
14
14
1
25
146
2
1
117
9
4
2
1
197
1
4
146
54
2
1
117
21
54
11
19
9
6
54
12
12
9
20
21
14
9
20
11
22
12
12
9
145
54
9
26
22
21
1
26
1
26
22
145
1
4
26
22
14
1
14
54
21
21
9
14
9
4
4
54
20
1
13
1
11
1
14
14
54
20
9
14
22
26
54
13
117
54
152
152
54
21
1
23
16
152
9
4
9
14
11
11
54
19
54
14
54
12
114
54
2
54
145
9
24
1
21
1
14
21
24
54
21
21
1
54
12
13
54
21
197
1
21
5
14
14
54
20
14
54
21
24
9
24
1
21
1
14
21
145
9
19
1
4
22
2
1
197
1
4
5
14
22
4
54
14
14
54
21
22
4
22
14
11
22
24
1
26
54
20
22
197
1
4
4
1
14
114
54
12
12
9
26
54
14
1
27
19
54
4
54
14
54
12
25
54
19
2
22
145
54
14
14
54
20
9
14
22
2
1
197
1
4
5
14
21
9
23
1
21
1
6
22
21
21
54
2
1
19
22
21
9
22
114
54
12
12
9
26
54
14
1
145
54
12
117
1
13
54
14
1
6
9
24
26
54
25
27
54
19
1
2
2
1
20
164
9
2
54
19
54
21
54
14
14
54
20
26
22
6
1
7
1
12
12
22
4
1
14
1
6
9
24
25
27
54
19
14
54
21
21
9
19
9
24
9
14
22
14
1
14
54
21
9
20
1
2
2
1
1
2
2
1
54
12
2
54
18
9
20
14
1
6
9
24
9
14
9
20
1
2
2
1
20
24
54
21
21
9
13
54
21
145
114
9
19
54
14
18
1
13
1
11
1
7
7
54
114
4
1
6
9
24
20
114
1
19
21
54
6
9
12
12
9
26
9
24
1
14
26
54
197
1
4
4
1
2
2
1
20
26
22
6
9
21
4
1
13
166
1
9
14
9
20
20
20
1
12
1
13
197
1
12
5
9
11
22
13
9
14
9
20
1
13
166
1
20
13
1
7
21
22
145
9
4
4
1
1
2
22
4
1
2
1
19
9
14
9
20
22
145
9
114
4
1
20
1
145
1
12
9
14
54
11
9
4
12
54
8
9
12
54
14
14
22
11
24
9
14
9
20
1
13
166
1
13
1
7
54
14
14
9
26
54
14
12
54
8
9
12
54
14
14
54
11
9
14
9
20
2
22
4
1
2
1
19
1
11
11
9
24
1
14
54
19
9
145
9
14
1
4
9
12
9
24
1
14
24
9
14
9
20
114
54
12
12
9
25
1
6
9
24
9
14
9
20
54
19
6
54
197
9
166
22
152
12
54
11
21
22
6
54
14
14
54
11
26
54
19
24
54
197
2
22
4
1
2
1
19
20
1
19
1
13
166
1
22
26
54
19
6
54
197
54
21
166
22
152
12
54
11
21
22
6
54
14
14
54
20
22
26
54
197
1
4
4
1
19
12
54
8
9
12
54
14
14
54
20
22
146
54
12
54
14
24
9
14
9
20
1
13
166
1
54
114
19
54
145
4
9
11
21
9
19
9
24
21
21
13
54
18
18
54
19
1
14
21
22
26
54
6
11
9
20
9
14
1
6
9
24
24
9
14
9
20
9
14
1
22
145
54
114
4
1
22
6
1
25
21
54
21
21
54
13
13
1
26
1
26
54
197
1
4
4
1
13
166
1
24
54
18
18
9
13
1
14
1
2
2
1
20
14
21
9
19
9
24
9
14
9
4
54
13
13
1
21
20
14
54
21
23
54
12
12
1
14
54
21
22
26
54
18
1
19
54
2
22
145
22
14
1
13
166
1
21
54
11
11
54
19
21
54
13
9
7
14
9
24
54
21
14
9
20
9
21
9
19
9
24
9
14
14
54
20
11
11
54
19
13
54
21
25
27
54
19
13
54
21
24
54
11
11
54
19
14
54
21
21
9
19
9
24
9
14
9
4
54
13
13
1
21
20
14
54
21
18
18
1
9
13
1
14
54
21
4
4
1
24
24
1
19
14
54
21
22
2
1
197
1
4
5
14
14
54
8
9
14
54
21
22
6
1
14
54
21
1
12
54
114
16
13
26
54
13
13
22
21
1
22
11
11
54
19
14
54
21
54
19
6
54
197
14
54
21
27
7
1
14
145
22
13
13
1
14
54
21
26
1
13
166
1
22
21
1
25
27
54
19
54
13
13
1
21
20
14
54
21
21
13
22
19
21
9
22
21
22
6
1
54
12
13
54
114
114
1
19
54
21
22
21
145
1
14
7
1
14
21
9
19
9
24
21
21
54
13
16
18
18
1
19
1
14
21
22
26
22
145
1
4
1
13
166
1
22
6
11
1
14
9
20
11
20
22
13
24
1
13
13
1
14
1
22
26
54
102
102
9
21
24
9
14
9
20
9
14
145
22
13
13
1
21
4
9
11
21
9
19
9
24
21
21
1
152
54
14
1
13
9
145
9
24
54
14
14
22
11
22
7
1
14
9
20
1
13
21
1
152
54
14
22
146
2
1
117
54
14
14
54
20
145
22
13
13
1
21
4
9
11
21
1
152
54
14
22
7
1
14
9
20
1
13
1
12
1
7
1
14
1
9
24
54
19
21
14
1
20
22
26
22
145
1
4
1
13
166
1
22
26
54
102
102
1
1
13
54
11
12
9
24
54
14
14
54
20
24
9
14
9
20
9
14
145
22
13
13
1
21
4
9
11
1
13
9
145
9
24
54
14
14
22
11
22
145
22
13
13
1
14
9
20
20
1
19
1
12
54
114
54
13
26
54
13
13
22
21
1
22
26
22
145
1
4
1
13
166
1
22
26
54
102
102
1
1
13
9
145
9
24
54
14
14
54
20
24
9
14
9
20
9
14
146
54
2
1
117
1
13
54
11
12
9
24
1
6
21
54
13
9
7
14
9
14
14
54
11
22
14
1
14
9
20
2
1
8
9
146
2
1
117
145
22
13
13
1
14
1
13
54
11
12
9
24
22
21
22
14
1
1
19
21
9
19
9
24
9
14
14
54
20
22
26
22
145
1
4
1
13
166
1
22
26
54
102
102
1
1
13
54
11
12
9
24
54
14
14
54
20
24
9
14
9
20
1
13
166
1
1
13
9
145
9
24
6
54
12
12
9
11
11
22
1
2
22
4
1
2
1
19
22
26
54
197
1
4
4
2
22
4
1
2
1
19
26
54
7
7
1
4
114
1
20
21
9
14
9
4
7
12
9
13
54
14
14
54
20
9
4
13
12
1
12
24
9
7
9
21
54
14
54
12
7
54
4
54
19
54
14
14
54
20
22
26
22
14
1
1
19
21
9
19
9
24
9
14
14
54
20
22
26
22
145
1
4
1
13
166
1
22
26
54
102
102
1
114
54
20
21
9
14
24
54
14
54
21
21
9
14
9
21
54
21
21
1
26
54
18
18
9
13
9
21
54
14
14
9
20
11
20
22
13
54
14
14
54
11
1
117
1
145
11
22
12
12
4
114
54
20
21
9
14
24
54
14
8
9
14
54
21
20
54
14
14
1
152
14
54
21
164
12
1
14
14
1
13
166
1
2
1
197
1
4
26
54
102
102
1
1
13
166
1
26
54
11
11
54
19
22
26
54
18
18
9
13
9
14
54
11
11
9
22
2
1
197
1
4
5
14
26
54
20
12
1
164
12
1
14
54
12
13
54
114
114
1
19
54
21
9
22
26
54
197
1
26
54
152
1
13
166
1
20
12
1
14
1
13
166
9
24
54
14
22
145
1
14
4
12
1
8
8
54
4
54
14
14
1
14
9
20
11
54
14
14
54
11
9
14
9
20
9
14
7
1
14
13
9
4
4
54
14
4
9
12
1
18
18
1
9
13
1
21
4
9
12
1
22
14
54
11
1
22
14
54
25
54
12
13
54
114
1
19
54
21
9
24
54
14
4
22
9
145
11
9
1
27
9
6
54
14
14
22
11
4
54
145
152
1
6
19
24
54
12
1
21
21
20
54
14
14
54
152
21
54
13
9
7
14
9
1
12
1
9
21
54
14
14
9
20
1
13
166
1
26
22
145
1
4
1
13
166
1
9
145
1
14
1
27
9
6
54
14
14
54
20
54
12
13
54
114
1
19
54
21
9
21
54
11
11
54
19
21
54
13
9
7
14
9
22
21
54
7
7
1
4
21
54
2
1
18
18
22
145
21
22
21
145
54
152
152
54
6
1
27
9
6
14
1
13
166
1
24
9
145
11
9
1
27
9
6
14
1
13
166
1
4
145
152
1
6
22
7
22
12
1
14
21
1
13
166
9
24
54
14
4
54
20
152
1
6
24
54
19
24
54
12
54
14
11
11
22
12
12
22
21
54
145
11
9
54
14
14
1
21
9
4
1
13
54
4
54
14
14
54
20
9
21
21
9
19
9
24
9
14
14
54
20
22
6
1
14
1
13
166
1
9
4
1
13
166
9
24
54
14
54
19
24
9
12
9
14
1
11
22
12
12
24
54
6
19
54
117
14
54
21
21
9
19
9
24
9
14
22
197
1
4
4
1
14
54
12
25
54
19
2
22
145
54
14
14
54
20
9
14
22
2
1
197
1
4
5
14
22
146
1
12
54
14
7
1
14
22
102
102
1
14
22
145
24
1
14
24
54
11
11
54
19
54
14
19
19
54
24
24
54
117
54
14
21
6
9
12
12
9
14
14
54
20
9
14
