# Supplementary material for: Graphemic-phonetic diachronic linguistic invariance of the frequency and of the Index of Coincidence as cryptanalytic tools
Source: PLoS One. 2019 Mar 19;14(3):e0213710. doi: 10.1371/journal.pone.0213710 (PMC6424454; doi:10.1371/journal.pone.0213710)
Supplement: S1 File — (ZIP) [file pone.0213710.s001.zip › Languages/auyila/auyilaT2_v2Porcentaje_Sept2015.txt]

12.61561228
2.071772105
0
3.736588975
0.332963374
1.590825009
1.516833148
0.332963374
10.39585646
0
2.626711062
3.403625601
4.365519793
10.91379948
0
0.1479837218
0
0.8879023307
3.29263781
4.069552349
6.030336663
5.179430263
0.1849796522
3.699593045
0.5179430263
1.960784314
0.3699593045
0
0
0
0
0
0
0
0
0
0
0
0
0
0
0
0
0
0
0
0
0
0
0
0
0
0
12.35664077
0
0
0
0
0
0
0
0
0
0
0
0
0
0
0
0
0
0
0
0
0
0
0
0
0
0
0
0
0
0
0
0
0
0
0
0
0
0
0
0
0
0
0
0
0
0
0
0.5919348872
0
0
0
0
0
0
0
0
0
0
0
1.072881983
0
0
0.5549389567
0
0
0
0
0
0
0
0
0
0
0
0
0
0
0
0
0
0
0
0
0
0
0
0
0
0
0
1.960784314
0.332963374
0
0
0
0
0
0.5919348872
0
0
0
0
0
0
0
0
0
0
0
0.1109877913
0
1.109877913
0
0
0
0
0
0
0
0
0
0
0
0
0
0
0
0
0
0
0
0
0
0
0
0
0
0
0
0
0
0
1.072881983
0
0
0
0
0
0
0
0
0
