# Supplementary material for: Graphemic-phonetic diachronic linguistic invariance of the frequency and of the Index of Coincidence as cryptanalytic tools
Source: PLoS One. 2019 Mar 19;14(3):e0213710. doi: 10.1371/journal.pone.0213710 (PMC6424454; doi:10.1371/journal.pone.0213710)
Supplement: S1 File — (ZIP) [file pone.0213710.s001.zip › Languages/auyila/auyilaT3_v2.txt]

7
1
14
9
24
9
14
1
14
14
1
13
5
4
54
14
1
145
1
12
14
1
24
9
12
54
14
13
1
19
19
1
26
22
114
1
26
1
11
20
22
13
22
26
22
145
1
4
26
54
25
152
9
13
1
1
6
1
13
13
22
4
14
20
9
4
9
8
1
13
9
4
1
27
27
1
19
19
22
18
26
22
6
9
21
54
14
197
54
13
13
1
13
22
4
1
14
12
197
54
146
54
19
26
22
14
1
1
13
13
22
4
9
24
9
4
4
54
20
11
20
22
13
9
7
7
9
21
4
9
21
1
24
54
12
9
13
1
13
20
9
4
9
117
1
13
54
4
54
27
27
1
19
19
22
18
22
2
1
197
1
4
9
11
11
54
13
13
54
12
26
54
197
1
4
4
9
19
19
54
24
54
117
22
145
22
13
13
1
14
11
20
22
13
24
1
26
54
19
6
9
197
1
197
1
12
1
13
1
6
54
11
11
1
14
9
20
1
6
9
24
26
54
12
114
1
13
1
26
54
13
13
2
1
197
1
4
5
14
26
54
197
1
4
4
26
54
14
145
54
4
54
19
19
54
6
54
18
1
14
14
54
20
24
9
9
164
9
14
1
14
1
14
54
21
21
9
14
9
4
20
9
14
11
20
22
13
14
1
14
9
20
14
54
11
11
54
14
9
14
54
145
22
13
13
9
21
9
26
1
22
14
102
9
21
9
26
1
9
14
9
20
9
14
14
54
11
197
1
12
1
13
1
6
54
11
11
1
20
1
6
9
24
26
54
12
114
54
13
1
26
54
13
13
14
1
14
9
20
4
4
9
24
1
4
7
9
21
1
9
14
9
20
9
14
2
1
197
1
4
22
145
9
114
4
22
14
9
25
1
13
13
22
4
9
22
6
9
25
21
54
14
197
54
13
13
1
13
22
4
1
14
7
9
25
4
9
21
9
11
20
22
13
22
18
18
1
9
13
9
25
13
22
4
9
25
24
5
14
13
1
11
54
13
13
54
12
25
197
1
4
4
9
25
24
1
4
54
12
1
146
54
19
1
14
1
14
1
14
9
20
54
19
19
54
6
54
18
1
14
14
54
20
197
1
4
4
1
14
9
20
21
9
20
9
4
9
117
1
13
54
4
1
27
27
1
19
19
22
18
26
54
197
1
4
4
9
14
9
20
21
1
13
1
12
1
14
1
14
9
20
1
24
5
14
13
1
9
14
9
20
21
9
20
9
4
9
117
1
13
54
4
1
27
27
1
19
19
22
18
9
14
9
20
14
54
11
12
22
11
1
14
24
1
1
13
13
22
4
1
14
4
54
6
6
54
19
9
1
9
102
102
9
21
1
6
9
24
13
1
197
1
4
102
1
13
13
22
4
54
25
20
117
9
4
4
1
14
9
14
9
20
11
20
22
13
1
26
1
114
1
19
54
11
197
1
4
4
11
54
6
6
54
14
21
22
197
1
4
4
13
21
9
21
164
54
2
2
1
14
54
21
26
54
197
1
4
4
26
54
13
21
9
21
22
26
54
18
18
9
13
9
25
54
2
2
1
19
13
9
4
4
54
14
24
5
14
13
1
20
12
1
14
21
13
9
4
4
54
14
14
1
145
1
12
11
22
12
12
22
145
1
14
4
114
1
12
12
9
26
54
14
1
13
13
22
4
1
14
11
22
12
12
4
54
6
6
54
19
1
24
1
13
13
22
4
13
54
145
145
54
11
9
114
54
12
12
9
11
1
1
26
22
114
13
9
4
4
54
14
14
1
145
1
12
26
54
25
1
13
13
54
13
54
12
6
54
11
19
54
14
14
54
20
20
9
4
9
117
1
13
54
4
9
12
12
22
6
6
4
2
1
145
54
14
14
54
20
24
9
14
9
20
9
14
114
1
12
12
9
25
1
197
4
4
1
1
25
6
117
1
12
9
14
1
14
9
20
12
54
8
1
12
14
1
145
1
12
1
14
14
1
197
1
4
4
11
22
12
12
9
4
4
54
11
22
145
11
9
26
54
14
9
4
4
54
20
9
19
1
8
12
54
2
54
14
1
145
1
12
22
2
1
197
1
4
5
14
9
14
9
20
9
14
146
2
54
19
1
21
1
14
14
1
11
9
13
14
54
11
4
1
24
9
12
21
12
1
21
1
13
1
19
19
1
21
9
12
1
26
16
13
54
12
18
9
26
1
13
1
24
1
20
1
1
14
27
22
19
19
1
14
20
114
1
19
11
9
13
1
197
54
26
26
54
152
54
14
4
9
11
21
54
12
1
21
1
13
1
19
19
1
21
1
22
145
1
27
4
24
1
6
6
22
11
11
54
25
21
22
14
4
22
22
145
9
114
4
11
1
1
14
13
117
1
20
54
2
14
54
11
9
4
4
54
20
26
16
13
54
12
18
9
26
1
13
1
14
54
11
24
1
4
54
12
1
20
12
9
25
1
20
1
19
13
9
4
4
54
14
12
54
24
24
54
12
11
54
4
4
9
13
54
14
117
54
11
11
1
14
4
9
11
1
6
20
9
4
9
117
1
13
54
4
54
27
27
1
19
19
22
18
