# Supplementary material for: Graphemic-phonetic diachronic linguistic invariance of the frequency and of the Index of Coincidence as cryptanalytic tools
Source: PLoS One. 2019 Mar 19;14(3):e0213710. doi: 10.1371/journal.pone.0213710 (PMC6424454; doi:10.1371/journal.pone.0213710)
Supplement: S1 File — (ZIP) [file pone.0213710.s001.zip › Languages/auyila/auyilaT3_v2Porcentaje_Sept2015.txt]

15.37102473
1.060070671
0
7.862190813
0.5300353357
2.120141343
0.4416961131
0.2650176678
10.33568905
0
3.621908127
4.151943463
7.155477032
8.568904594
0
0.1766784452
0
1.148409894
3.180212014
3.798586572
2.561837456
4.593639576
0
2.120141343
1.325088339
2.738515901
1.060070671
0
0
0
0
0
0
0
0
0
0
0
0
0
0
0
0
0
0
0
0
0
0
0
0
0
0
9.540636042
0
0
0
0
0
0
0
0
0
0
0
0
0
0
0
0
0
0
0
0
0
0
0
0
0
0
0
0
0
0
0
0
0
0
0
0
0
0
0
0
0
0
0
0
0
0
0
0.3533568905
0
0
0
0
0
0
0
0
0
0
0
0.9717314488
0
0
0.8833922261
0
0
0
0
0
0
0
0
0
0
0
0
0
0
0
0
0
0
0
0
0
0
0
0
0
0
0
1.501766784
0.2650176678
0
0
0
0
0
0.1766784452
0
0
0
0
0
0
0
0
0
0
0
0.1766784452
0
0
0
0
0
0
0
0
0
0
0
0
0
0
0
0
0
0
0
0
0
0
0
0
0
0
0
0
0
0
0
0
1.943462898
0
0
0
0
0
0
0
0
0
