# Supplementary material for: Graphemic-phonetic diachronic linguistic invariance of the frequency and of the Index of Coincidence as cryptanalytic tools
Source: PLoS One. 2019 Mar 19;14(3):e0213710. doi: 10.1371/journal.pone.0213710 (PMC6424454; doi:10.1371/journal.pone.0213710)
Supplement: S1 File — (ZIP) [file pone.0213710.s001.zip › Languages/bajoaleman/bajoalemanP1_v2.txt]

29
66
141
141
133
29
106
57
19
123
19
162
37
106
1
111
162
19
66
19
141
57
29
148
19
66
19
68
19
133
106
55
141
133
29
66
106
1
111
111
19
66
19
111
106
1
23
133
141
19
22
86
1
111
29
66
86
1
148
19
57
19
123
1
23
141
19
141
111
160
141
141
133
19
133
141
19
66
19
68
1
22
106
1
111
29
66
57
29
57
19
66
29
111
111
19
141
79
1
111
29
66
111
19
97
1
111
68
24
99
160
141
19
106
1
157
19
111
111
29
66
141
148
19
22
111
55
106
78
141
29
66
1
99
79
19
106
1
23
111
19
1
102
99
19
123
19
29
66
162
19
68
19
133
123
19
66
141
19
133
118
78
99
29
66
141
106
29
66
111
19
86
19
99
118
86
19
79
37
141
68
24
123
1
23
111
19
133
148
19
22
106
29
111
19
99
19
123
19
111
19
111
19
148
19
22
111
19
106
19
141
148
29
102
86
19
106
29
111
57
55
157
57
19
133
97
19
99
141
19
111
162
1
111
162
37
141
55
141
86
19
68
1
141
133
29
106
19
106
29
133
162
19
141
141
133
19
106
19
141
148
19
111
111
19
133
148
19
22
162
37
133
148
160
106
106
19
111
111
29
66
141
111
19
97
1
111
148
29
102
86
19
68
19
106
19
148
1
141
133
141
133
19
123
19
148
29
141
133
19
111
68
1
141
133
162
37
29
133
141
86
19
22
55
111
148
19
22
162
55
111
111
19
111
162
19
99
19
123
19
111
68
1
141
133
162
19
99
19
162
19
111
57
1
141
133
68
24
19
141
133
148
19
22
111
19
106
19
111
111
29
66
141
111
19
97
160
111
111
19
111
29
66
133
148
29
66
19
19
68
19
22
86
1
99
68
19
123
19
66
141
19
111
133
141
123
29
141
111
19
106
1
111
68
1
141
133
29
22
148
19
111
68
19
111
97
1
111
148
1
141
133
1
157
141
19
29
66
55
78
55
111
123
19
66
141
19
111
111
29
141
24
66
19
148
19
106
19
29
66
123
19
66
141
19
133
79
55
141
19
133
79
1
111
106
1
111
99
29
66
106
37
157
141
19
55
106
57
19
123
19
111
148
37
102
99
24
141
133
19
23
111
68
24
79
29
123
19
1
102
1
23
111
19
68
19
133
86
19
68
55
22
157
123
19
66
141
111
29
66
141
86
1
55
19
111
162
37
102
68
1
22
1
111
148
19
22
99
55
123
19
19
22
97
99
1
23
111
19
106
1
111
29
66
140
29
111
19
141
79
19
22
111
19
79
55
141
133
148
19
148
1
111
68
19
99
57
1
123
19
68
1
141
133
19
22
162
23
111
55
111
19
97
1
111
106
1
111
99
1
23
68
19
22
148
1
99
140
19
111
106
55
141
111
29
66
141
162
24
111
68
19
68
1
141
111
19
162
29
68
1
22
57
29
29
66
106
55
141
133
106
29
66
148
37
22
68
19
111
86
55
141
19
111
57
1
141
133
68
19
106
29
111
106
29
141
148
37
22
141
19
111
99
1
157
19
111
55
111
68
19
106
29
111
19
22
99
19
123
19
162
29
111
141
79
19
86
1
141
133
55
111
68
19
106
29
66
68
37
157
68
29
97
19
148
123
1
157
19
111
133
148
19
22
123
19
66
141
19
123
19
68
19
148
19
22
97
19
123
19
111
148
29
102
68
19
22
86
19
99
68
19
141
99
1
114
19
55
111
123
19
66
141
19
111
133
141
123
29
141
86
19
22
123
160
78
19
141
55
111
68
19
133
97
1
99
99
19
141
148
29
102
68
29
141
133
123
19
66
141
86
1
57
19
111
141
148
37
111
1
99
68
19
22
141
141
133
29
141
55
111
162
19
148
37
22
68
19
123
19
111
86
19
123
19
79
19
57
123
1
157
141
68
19
133
19
22
111
29
66
141
97
1
111
79
19
68
19
114
19
111
148
19
111
162
19
99
148
19
86
1
141
19
22
141
133
55
111
68
19
22
68
1
157
141
55
111
68
19
148
29
102
55
157
106
29
141
19
57
19
133
97
123
19
114
19
111
111
55
106
19
22
97
19
106
1
111
68
19
111
106
1
111
68
1
22
57
29
68
19
22
111
160
148
19
123
19
66
141
55
78
57
123
29
114
19
111
148
29
102
148
24
123
19
66
141
68
1
141
133
19
22
162
19
99
55
19
111
162
23
162
37
111
19
97
1
111
19
22
133
97
1
68
19
111
106
29
22
111
29
66
141
148
29
102
95
1
29
133
141
55
111
133
148
37
111
68
19
111
1
22
79
19
111
97
55
111
141
1
23
111
148
37
22
141
79
19
133
118
123
37
157
19
111
99
1
114
19
68
19
22
148
37
157
19
102
162
29
114
19
141
1
99
133
29
106
19
68
19
22
106
55
111
141
79
19
148
1
97
141
133
19
111
133
141
1
23
141
141
141
133
55
162
1
114
19
111
55
133
118
123
19
66
19
106
1
111
99
29
66
37
78
86
19
22
106
160
66
19
141
24
78
19
22
55
111
68
19
148
37
22
57
1
141
133
68
19
111
29
66
86
1
111
162
37
29
141
133
68
19
22
148
19
22
99
68
19
141
160
66
19
141
55
141
19
22
141
133
68
19
111
1
111
19
148
29
68
19
22
162
1
141
133
162
37
141
55
141
19
22
68
1
141
133
19
111
24
111
19
79
19
140
1
157
111
19
106
1
111
68
19
111
99
160
141
19
111
1
99
99
19
111
141
133
55
68
1
114
19
99
19
148
19
141
19
111
37
157
111
19
133
118
123
1
157
106
1
111
148
29
102
37
55
157
106
29
66
148
19
22
133
97
1
99
99
19
111
95
1
141
141
133
148
19
24
111
141
106
29
141
106
24
22
106
1
111
19
66
19
133
141
55
111
141
68
19
162
29
66
148
19
22
162
29
111
111
19
111
1
99
99
19
22
57
19
133
141
162
37
29
133
141
106
29
22
68
37
157
68
19
148
1
22
86
1
23
141
97
55
111
141
55
111
68
19
148
29
22
141
106
29
111
148
37
99
79
19
79
123
37
141
133
141
133
55
99
19
133
141
162
37
99
68
19
29
66
111
1
106
1
111
19
66
19
133
106
1
111
111
19
133
79
19
123
19
148
19
22
148
1
111
68
19
99
19
111
106
29
111
19
99
19
123
19
162
37
86
19
141
141
19
29
66
99
160
141
19
148
29
102
57
29
141
133
86
19
123
19
57
19
141
123
37
157
19
111
1
99
141
133
55
162
19
123
19
1
99
99
19
111
99
160
141
19
111
29
66
111
19
97
1
111
141
133
55
68
1
114
19
133
118
123
19
66
19
111
111
37
157
111
19
162
37
102
106
29
111
57
55
157
111
19
86
37
22
141
19
111
24
68
19
22
106
1
111
68
19
106
19
29
141
133
1
102
57
19
86
1
157
19
141
19
148
37
102
68
37
157
141
123
37
133
141
19
141
68
1
141
133
148
37
102
106
29
111
19
111
106
55
141
133
148
1
141
133
1
23
111
19
106
19
68
1
22
1
111
148
29
22
123
19
141
68
1
141
133
29
141
133
148
37
102
141
55
162
19
111
141
68
160
114
19
141
79
55
141
162
160
133
57
99
29
148
19
29
66
55
111
148
19
123
29
22
123
19
141
133
148
19
22
97
160
111
68
19
57
123
29
114
19
111
1
111
1
23
111
19
111
162
29
111
68
24
68
1
22
79
37
141
79
19
133
97
1
23
68
19
111
86
1
141
68
19
22
148
19
123
19
111
160
141
141
133
19
22
68
19
111
29
66
57
29
111
106
29
141
148
29
99
99
19
111
148
37
22
141
19
111
55
111
68
19
106
29
141
68
1
141
68
24
57
37
162
19
111
55
111
68
19
68
24
79
55
141
19
111
162
29
111
141
79
19
141
133
148
19
24
141
55
111
68
19
68
24
141
37
123
19
111
55
111
68
19
68
24
148
29
162
19
111
55
111
68
19
68
24
97
29
111
141
68
1
141
133
106
1
157
106
1
111
1
111
23
111
86
37
123
19
111
106
29
66
141
141
133
24
141
106
1
111
29
66
106
1
111
68
55
22
157
86
1
141
133
148
37
22
141
19
68
19
22
29
66
111
24
111
19
79
19
148
55
157
99
24
141
133
19
19
22
141
133
29
22
141
19
141
19
57
1
141
133
162
37
29
133
68
19
22
99
160
141
19
68
37
157
79
19
111
55
157
68
24
106
29
66
55
111
133
97
55
99
68
29
66
148
29
141
141
133
19
111
148
37
102
29
141
133
29
133
141
1
23
111
133
97
19
111
141
99
29
66
123
1
157
19
68
19
123
19
111
19
106
1
111
79
55
141
19
22
118
86
99
19
66
19
111
162
37
102
99
160
66
19
111
99
29
66
1
157
141
19
22
133
118
123
1
157
19
29
66
133
141
19
141
133
55
123
1
106
19
162
1
106
1
23
111
148
29
99
141
68
1
141
133
68
24
86
55
111
68
19
57
55
78
78
19
111
1
111
133
148
19
106
106
29
111
19
22
99
19
123
19
111
55
57
19
148
29
99
141
68
19
22
133
118
123
19
66
19
1
111
106
29
66
95
37
157
133
148
1
141
133
19
22
97
1
111
106
1
111
29
66
19
22
148
1
111
19
141
1
23
111
106
1
23
133
141
19
22
162
29
111
57
29
111
111
19
111
162
29
111
19
106
19
97
123
19
114
19
68
19
22
97
55
106
19
57
99
19
148
19
1
23
111
106
1
23
133
141
19
22
99
29
111
99
24
78
19
19
22
106
29
141
106
29
22
68
24
99
19
114
19
79
37
141
86
1
141
68
24
162
1
133
162
19
111
148
37
102
57
19
68
1
157
141
162
29
111
141
68
29
141
133
57
55
157
29
133
141
148
37
123
19
57
123
1
157
141
68
19
111
99
160
141
19
111
1
102
79
19
106
1
23
111
19
68
37
157
29
133
68
19
22
99
1
23
68
19
22
97
99
1
23
111
19
68
24
79
37
141
19
162
37
19
123
19
111
68
1
141
133
162
19
29
123
19
148
29
141
141
133
19
1
111
79
55
141
97
19
123
19
111
1
23
111
97
99
1
23
111
19
148
29
22
123
19
141
106
29
22
68
1
123
1
111
68
19
133
29
66
79
19
57
19
141
133
141
133
19
123
19
111
111
29
66
141
111
19
97
1
111
37
57
29
141
133
1
23
111
29
22
123
19
123
19
99
19
123
19
141
160
148
19
102
68
1
148
37
111
79
19
106
19
123
19
141
55
111
68
19
79
123
37
141
133
162
160
111
68
19
106
1
111
29
66
37
57
19
22
97
160
111
68
19
148
29
102
79
19
22
111
19
133
97
1
68
19
111
141
19
141
19
148
24
79
19
22
111
19
29
66
79
37
141
111
55
57
19
141
19
68
1
141
133
68
29
141
133
57
55
157
97
55
111
68
19
24
66
19
99
29
66
79
55
141
106
1
111
55
111
123
19
66
141
19
111
99
160
141
19
111
29
66
29
141
133
111
19
111
19
79
1
111
133
148
24
55
111
123
19
66
141
162
29
68
19
22
106
1
111
97
1
111
19
22
162
29
66
68
19
133
148
19
22
133
141
1
111
68
1
141
133
29
106
19
123
19
66
141
106
1
157
148
123
37
106
19
111
97
1
111
19
22
133
68
19
111
111
19
57
19
97
37
106
19
111
148
29
102
79
19
22
111
19
19
22
68
19
133
79
19
111
160
141
133
19
141
123
19
66
141
19
133
29
106
19
1
148
19
22
148
19
22
68
123
160
141
133
19
141
55
111
68
19
68
160
114
19
141
162
19
99
68
19
111
79
55
141
123
19
66
141
133
148
1
22
29
141
133
97
1
68
19
111
141
55
141
106
1
111
86
37
123
19
141
29
141
133
55
114
19
22
111
19
162
1
111
68
1
141
133
123
19
66
141
111
24
106
1
111
99
19
123
19
111
111
19
97
1
111
68
1
141
133
68
19
111
99
160
141
19
111
1
99
99
19
111
97
160
111
111
19
148
37
102
79
19
148
1
99
99
19
111
133
148
19
22
162
29
66
123
19
66
141
19
133
148
19
22
133
141
1
23
141
148
19
106
19
99
24
57
148
19
106
19
99
1
23
141
148
19
106
19
133
97
1
68
19
37
68
19
22
148
123
37
106
19
29
106
57
19
22
68
1
22
111
1
157
97
37
106
19
123
19
66
141
19
133
118
123
19
66
19
86
19
22
55
111
68
19
148
1
123
19
1
111
123
19
66
141
19
86
19
22
111
19
106
1
111
111
19
19
111
133
118
1
123
19
68
24
148
29
99
19
86
19
22
133
118
123
19
66
19
111
148
29
99
99
19
37
68
19
22
86
19
22
133
148
29
66
19
133
141
29
99
99
19
133
148
19
22
57
55
141
133
19
111
106
29
111
19
99
19
123
19
79
1
141
86
19
22
133
118
123
29
66
19
141
99
29
66
141
19
68
19
133
19
22
99
1
133
141
19
22
86
1
141
55
111
68
19
141
55
141
162
160
111
68
19
95
19
66
19
111
79
37
141
148
19
111
68
19
86
19
22
57
123
29
66
19
141
68
19
22
19
79
19
57
37
141
133
148
19
22
162
37
123
19
66
141
148
19
22
97
19
123
19
141
79
37
141
55
111
162
29
66
162
19
99
57
19
99
19
123
19
141
68
1
141
133
148
29
22
123
19
66
141
162
29
111
1
99
99
19
55
111
68
19
55
111
123
19
66
141
55
111
133
106
29
133
162
19
148
1
99
99
19
79
55
141
19
99
160
141
19
106
1
111
19
29
66
68
1
22
141
133
37
37
57
29
141
133
29
106
57
19
22
97
37
106
19
1
99
162
37
68
1
141
133
19
111
57
19
95
19
66
19
111
19
29
141
141
19
133
148
1
141
68
1
141
133
106
29
111
141
55
106
57
19
162
29
111
148
19
22
106
19
68
19
111
86
1
141
55
111
68
19
68
1
22
68
29
141
133
57
55
157
111
29
66
141
1
57
19
19
111
99
19
123
19
68
1
141
133
106
1
111
99
29
66
162
29
111
19
111
148
99
29
141
133
68
1
22
141
133
55
97
19
123
19
148
24
106
1
111
29
141
133
111
1
123
19
66
141
19
57
19
133
97
1
23
68
19
111
55
162
19
141
68
1
141
133
55
157
111
19
106
1
111
111
19
133
99
24
148
19
111
37
157
99
1
23
68
19
111
37
157
141
141
133
37
22
111
111
37
157
79
29
78
141
162
37
111
19
57
99
19
111
68
19
68
1
141
133
106
1
111
55
157
148
37
111
68
19
106
19
123
19
66
141
19
148
19
111
68
19
68
29
141
133
123
19
66
141
111
19
86
1
111
29
66
162
19
99
148
19
111
29
66
141
55
111
68
19
22
68
1
157
141
29
141
133
86
1
57
19
111
148
37
111
1
99
68
19
123
19
1
111
55
111
162
29
66
79
19
57
123
1
157
141
55
111
162
19
79
55
141
19
148
37
123
19
148
1
123
19
111
106
1
157
29
66
37
55
157
29
66
148
29
102
57
19
148
1
123
19
111
68
1
141
133
106
29
111
133
97
1
141
133
55
111
68
19
22
68
19
22
19
22
68
19
106
29
141
106
29
22
29
66
141
148
37
22
148
19
22
68
19
148
37
111
79
37
141
19
133
86
1
99
148
19
111
68
19
79
111
1
68
19
106
29
111
162
37
102
1
102
68
19
22
148
19
22
99
141
79
19
106
1
23
111
19
162
29
111
97
55
111
133
141
29
133
141
1
23
111
19
68
19
99
19
140
1
141
133
55
111
68
19
1
99
162
37
79
19
141
1
111
133
148
19
22
162
19
1
23
111
19
148
29
102
86
1
111
162
19
106
29
111
111
19
123
19
141
29
106
19
141
1
157
19
99
29
66
68
19
133
148
19
22
162
29
111
111
19
68
19
148
29
162
19
162
29
66
55
111
68
19
148
19
162
19
106
29
99
68
19
68
19
133
19
22
97
1
111
79
37
141
68
19
106
19
97
1
22
79
19
111
111
19
111
19
79
1
111
140
1
141
133
141
133
19
133
68
19
111
19
22
86
1
141
57
19
66
123
1
57
19
111
68
19
22
123
29
66
19
162
1
102
68
19
111
1
22
106
19
111
99
1
57
19
111
68
19
111
162
29
66
19
111
68
19
22
79
19
162
55
111
68
19
111
1
148
1
123
19
106
19
37
22
97
55
111
68
19
162
37
29
133
141
55
111
133
148
29
141
133
141
133
19
111
99
29
66
68
1
141
133
68
19
22
106
1
111
97
160
111
133
141
19
111
123
29
66
162
37
86
19
22
1
111
68
19
123
19
99
160
141
19
99
19
123
19
141
68
1
141
133
162
29
111
97
55
111
133
141
68
1
22
1
57
19
79
19
106
19
123
19
141
55
111
68
19
68
19
22
79
29
123
29
66
19
57
19
86
1
99
141
29
22
97
99
1
23
111
19
68
19
22
162
19
86
1
57
19
111
148
29
102
1
102
1
23
111
19
148
19
106
19
99
24
57
148
19
106
19
99
1
23
141
148
123
37
106
19
55
111
68
19
162
1
99
29
66
1
23
141
29
133
141
86
29
22
1
111
79
19
148
1
97
133
19
111
133
118
29
66
19
102
68
19
22
162
1
97
133
19
111
162
1
102
68
29
141
133
57
55
157
162
29
111
79
19
111
1
111
141
148
19
111
68
19
162
1
97
133
19
111
123
19
66
141
29
133
141
86
29
22
1
111
57
19
97
1
111
141
1
99
133
1
111
1
23
111
19
106
133
118
24
66
19
99
19
68
19
148
123
37
55
148
19
111
29
123
19
1
111
141
99
29
141
133
19
57
19
140
37
55
148
19
111
1
99
99
19
99
160
141
19
106
1
111
19
29
66
68
1
22
141
133
37
68
1
141
133
162
19
68
29
141
133
57
55
157
111
160
141
141
133
19
111
162
37
1
99
133
29
141
133
23
111
141
133
55
29
123
19
111
19
123
19
111
111
29
66
141
106
29
133
162
19
133
141
1
55
111
68
19
37
55
157
79
111
19
68
29
66
99
29
66
19
29
22
79
1
68
1
141
133
162
19
111
29
66
141
111
19
123
55
148
19
68
24
148
1
22
141
133
148
19
111
111
19
79
37
141
68
19
111
133
118
29
66
19
102
55
106
57
19
97
1
22
141
55
111
68
19
55
111
162
29
66
106
29
140
19
141
141
133
55
68
19
22
19
22
68
19
55
111
68
19
99
37
111
19
111
162
37
102
111
1
157
148
19
22
68
19
133
141
37
99
141
133
19
111
86
19
99
68
19
162
24
141
57
19
68
1
157
141
111
1
141
1
157
19
148
37
99
79
19
141
24
68
19
111
1
157
141
68
19
22
141
1
157
29
133
141
37
55
157
1
111
55
111
133
79
19
148
1
111
141
55
111
133
162
29
66
19
141
68
19
22
1
55
19
111
141
29
111
68
24
86
1
111
141
133
148
19
22
1
111
68
29
133
162
19
106
57
55
157
19
148
123
1
157
19
123
19
68
19
162
55
157
19
37
57
29
106
19
68
1
22
1
111
29
66
141
106
29
133
162
19
86
1
157
19
68
19
133
111
19
141
55
19
22
141
133
55
86
1
111
141
111
19
66
1
23
111
19
97
99
1
157
19
55
111
68
19
148
19
66
19
68
19
162
1
157
19
1
111
162
29
111
19
106
19
162
29
111
111
19
111
1
68
19
106
19
111
68
19
55
111
68
19
111
1
68
19
106
19
57
19
66
29
111
111
19
55
111
68
19
19
22
148
123
1
157
19
162
29
66
106
29
141
148
29
162
19
111
99
160
141
19
111
68
19
68
24
148
1
22
86
1
23
141
97
160
111
111
19
111
57
19
68
160
141
19
111
55
111
68
19
37
55
157
86
1
148
19
111
68
24
162
24
141
19
68
1
141
133
162
19
123
19
66
141
162
29
111
68
1
106
29
141
19
37
57
19
22
1
111
23
111
68
1
111
1
23
111
123
19
66
141
19
123
19
29
22
148
1
123
19
111
97
1
111
29
66
123
1
141
19
29
106
19
68
1
141
133
19
22
1
99
19
57
1
99
68
19
162
29
66
68
1
22
1
111
79
19
86
1
99
68
19
148
19
111
68
19
148
29
102
148
29
162
19
22
99
160
141
19
99
19
123
19
111
68
24
141
133
1
111
79
55
141
97
19
123
19
111
29
133
57
19
141
133
141
133
19
123
19
68
19
111
111
19
106
29
111
1
23
111
19
133
162
29
1
23
111
1
111
68
19
123
19
106
19
22
97
19
141
1
57
19
22
68
1
57
29
68
1
141
133
111
24
106
1
111
111
19
133
106
55
141
57
1
141
133
68
1
22
141
133
55
111
24
79
19
133
141
55
141
148
24
86
19
22
68
24
99
55
141
19
79
19
106
1
23
111
19
79
123
37
141
133
55
111
68
19
97
99
1
23
111
19
123
19
66
141
19
133
57
123
19
66
141
19
29
111
97
55
111
68
19
111
1
157
68
19
106
19
19
22
162
29
66
148
37
22
133
141
55
111
68
19
68
19
111
111
19
141
55
141
68
19
22
106
55
141
106
29
111
68
19
133
79
19
57
19
29
66
141
133
55
55
22
97
55
111
68
19
68
29
141
133
57
55
157
19
99
29
111
79
123
37
141
133
1
114
19
133
141
79
19
141
106
29
66
1
111
29
66
148
37
22
157
141
19
162
19
123
19
68
1
141
133
106
1
111
29
66
106
1
111
68
29
141
133
57
55
157
148
29
99
99
19
106
19
123
19
111
55
111
68
19
57
19
66
29
111
111
19
123
19
66
141
148
19
22
97
19
123
19
111
55
111
68
19
141
141
133
24
68
19
133
1
111
106
29
66
162
37
148
1
23
141
133
106
29
66
79
37
141
55
111
133
97
160
99
68
29
66
68
19
111
68
1
111
19
106
1
111
97
1
111
141
123
24
66
19
111
68
19
22
148
29
141
141
133
19
68
1
141
133
162
19
99
24
66
19
111
68
19
133
111
19
97
1
111
29
66
111
29
66
141
57
19
148
1
123
19
111
1
99
99
19
68
19
55
111
123
19
66
141
19
148
1
123
19
111
55
111
68
19
148
19
22
57
19
111
1
111
68
29
133
162
19
106
57
55
157
19
68
19
111
162
19
111
68
19
29
66
68
29
133
162
19
148
99
55
157
19
55
111
68
19
68
19
148
1
99
140
86
29
22
141
133
55
133
97
123
29
57
19
111
68
19
106
19
162
19
99
162
55
157
141
106
160
141
133
19
23
111
57
19
97
99
29
57
19
111
1
99
162
19
162
19
95
19
141
133
29
141
19
141
19
148
37
111
86
19
99
29
162
37
29
133
79
19
57
19
141
19
68
1
22
1
78
111
2
106
1
111
148
1
22
141
29
22
99
37
133
141
79
37
141
86
1
23
99
1
111
141
55
111
68
19
141
123
37
133
141
68
19
22
123
19
66
19
141
133
1
111
23
111
1
99
162
37
68
1
141
133
29
141
133
68
19
162
19
99
19
55
111
148
123
37
148
19
22
68
19
106
29
141
162
1
106
19
111
141
68
19
106
19
99
29
57
19
68
19
133
141
160
57
19
99
19
133
86
1
111
141
148
19
133
141
19
57
99
29
57
19
29
22
133
97
123
29
78
141
68
1
141
133
19
22
162
19
86
1
57
19
79
19
148
29
133
68
19
148
29
99
19
162
19
55
111
148
19
22
141
19
99
19
66
19
141
29
133
133
148
19
22
68
19
133
141
160
57
19
99
19
133
1
111
19
19
111
68
19
148
37
99
99
19
148
19
162
19
111
68
19
22
162
19
111
68
19
29
106
19
68
29
141
133
37
22
97
55
111
68
19
55
111
68
19
148
1
123
19
141
133
55
68
19
22
86
19
99
99
19
79
123
55
111
68
19
68
19
111
111
37
157
148
29
22
141
55
111
123
19
66
141
148
37
102
57
19
97
1
111
141
1
99
133
1
23
111
97
37
118
118
19
22
118
19
111
111
29
114
1
111
68
19
22
86
1
111
141
133
148
19
111
29
106
19
55
141
133
57
99
29
97
19
141
162
29
111
123
37
141
19
140
29
111
106
1
114
118
19
111
111
29
114
19
111
68
24
79
19
57
19
162
29
111
55
111
68
19
29
106
19
68
1
141
133
148
29
141
133
19
148
29
22
141
1
57
19
79
19
148
19
66
19
141
1
99
162
55
133
148
29
22
141
55
111
123
19
66
141
148
19
22
99
19
66
19
141
133
148
19
111
111
19
106
1
111
162
29
111
19
111
68
19
57
19
162
55
157
19
141
148
37
22
79
37
141
141
19
162
29
19
22
148
19
22
148
99
55
157
19
141
133
148
19
22
55
111
123
19
66
141
79
19
22
111
19
133
141
19
22
97
19
37
68
19
22
106
29
140
19
141
133
55
68
29
133
162
19
106
148
19
22
97
19
68
1
22
55
106
57
19
29
66
99
1
114
19
86
1
111
79
19
68
1
157
141
55
111
68
19
68
55
22
157
79
37
141
141
133
55
162
1
106
19
111
19
79
19
57
123
1
157
141
111
55
68
1
114
19
141
1
102
79
19
106
1
23
111
19
68
19
106
148
37
111
148
1
99
97
19
111
133
141
1
23
111
19
68
19
22
79
123
19
148
19
86
37
23
19
22
29
133
141
79
19
111
1
111
141
68
1
141
133
1
111
68
29
160
141
29
140
29
133
79
19
148
1
111
141
68
29
141
133
57
55
157
68
55
22
157
162
29
111
19
57
19
141
19
19
23
97
19
148
37
111
123
19
118
79
37
148
19
29
141
133
141
19
141
19
55
114
19
22
111
19
19
22
141
133
1
57
19
22
1
111
97
148
1
106
68
37
19
22
1
57
19
22
148
37
22
111
1
106
162
37
79
123
37
141
133
68
1
22
141
133
55
68
19
133
86
19
22
123
19
111
79
19
123
19
68
37
111
19
86
1
141
141
19
86
19
22
97
1
23
111
19
148
19
123
19
68
19
133
86
19
22
123
19
111
99
24
57
19
23
111
79
1
123
19
148
19
22
148
1
111
68
1
141
133
86
19
22
68
19
133
57
55
157
19
133
57
19
66
1
111
68
19
133
29
106
19
148
1
133
148
29
102
55
114
19
68
1
157
141
68
37
86
19
22
141
133
1
111
99
1
141
29
111
86
1
141
141
19
79
19
57
123
1
157
141
1
111
19
86
19
99
118
86
19
55
111
68
1
111
19
99
19
123
19
68
37
68
55
157
141
23
111
68
1
141
133
141
133
55
133
148
19
123
19
68
1
141
133
19
22
141
133
1
111
68
160
141
29
140
148
1
111
141
19
141
133
55
99
19
133
141
19
22
68
37
157
79
19
111
1
111
141
19
68
19
133
1
22
57
1
23
141
19
133
55
111
68
19
141
19
141
19
79
123
37
29
19
111
86
37
23
19
123
19
133
57
19
141
19
