# Supplementary material for: Graphemic-phonetic diachronic linguistic invariance of the frequency and of the Index of Coincidence as cryptanalytic tools
Source: PLoS One. 2019 Mar 19;14(3):e0213710. doi: 10.1371/journal.pone.0213710 (PMC6424454; doi:10.1371/journal.pone.0213710)
Supplement: S1 File — (ZIP) [file pone.0213710.s001.zip › Languages/bajoaleman/bajoalemanP1_v2Porcentaje_Sept2015.txt]

7.00965701
0.01665001665
0
0
0
0
0
0
0
0
0
0
0
0
0
0
0
0
18.23176823
0
0
3.879453879
1.065601066
0.9324009324
0
0
0
0
5.461205461
0
0
0
0
0
0
0
2.447552448
0
0
0
0
0
0
0
0
0
0
0
0
0
0
0
0
0
3.23010323
0
1.931401931
0
0
0
0
0
0
0
0
2.780552781
0
5.677655678
0
0
0
0
0
0
0
0
0
0.2164502165
1.631701632
0
0
0
0
0
0
1.282051282
0
0
0
0
0
0
0
0
0.0999000999
0
1.415251415
0
2.997002997
0
0
0.6993006993
0
0
0
3.013653014
0
0
0
0
10.18981019
0
0
0.382950383
0
0
0
0.3663003663
0
0
0
0
2.863802864
0
0
0
0
0
0
0
0
0
5.311355311
0
0
0
0
0
0
0.1998001998
8.524808525
0
0
0
0
0
0
3.613053613
0
0
0
0
0
0
0
0
1.448551449
0
0
0.715950716
0
2.364302364
0
0
0
0
0
0
0
0
0
0
0
0
0
0
0
0
0
0
0
0
0
