# Supplementary material for: Graphemic-phonetic diachronic linguistic invariance of the frequency and of the Index of Coincidence as cryptanalytic tools
Source: PLoS One. 2019 Mar 19;14(3):e0213710. doi: 10.1371/journal.pone.0213710 (PMC6424454; doi:10.1371/journal.pone.0213710)
Supplement: S1 File — (ZIP) [file pone.0213710.s001.zip › Languages/bajoaleman/bajoalemanP2_v2.txt]

55
19
99
19
99
55
68
19
162
23
111
68
19
99
19
162
19
111
148
19
22
141
99
29
97
19
57
37
97
19
148
111
68
19
86
37
123
19
111
68
1
22
111
1
148
111
68
19
148
37
22
99
19
162
19
111
1
102
19
123
19
1
22
57
19
23
141
148
19
111
141
19
162
19
111
19
148
29
111
68
19
111
68
1
22
111
29
66
141
68
19
22
162
19
99
19
111
141
123
37
133
141
29
66
141
19
133
148
19
99
97
19
99
55
68
19
99
19
162
19
141
57
37
97
19
148
1
111
118
19
22
162
19
148
1
99
19
111
148
111
68
19
148
1
111
141
123
29
133
141
123
1
106
148
111
68
19
148
1
111
86
19
22
111
68
29
68
19
123
29
97
19
148
1
111
68
19
111
57
19
22
111
19
148
111
68
19
148
1
111
68
19
111
37
99
68
19
111
86
55
111
19
111
68
19
68
19
22
148
19
22
99
68
19
68
19
111
68
19
111
148
111
68
19
111
29
66
141
79
37
68
19
148
111
68
19
29
111
68
19
111
57
37
97
19
111
19
111
23
133
111
19
23
111
111
55
141
148
19
111
141
19
106
19
111
19
111
148
29
111
141
68
1
22
111
29
66
141
68
19
22
162
19
99
19
141
123
37
133
141
68
1
141
19
111
23
133
111
29
66
141
148
19
111
141
29
95
68
148
37
22
99
55
133
148
111
68
19
148
37
22
1
99
99
19
68
19
141
29
95
68
68
19
148
29
95
148
111
111
55
141
99
29
97
19
111
141
37
57
123
29
114
19
111
68
1
22
106
37
141
19
148
29
95
79
37
68
19
123
19
68
19
148
37
123
19
79
37
29
19
111
55
19
99
19
148
55
111
68
19
22
99
29
97
19
22
99
55
68
19
86
19
57
57
19
111
79
19
148
19
162
19
111
68
19
68
19
148
19
22
99
141
148
106
106
19
148
37
123
19
111
57
19
23
68
19
37
55
19
22
148
1
141
19
22
148
111
68
19
37
55
19
22
99
1
111
141
68
1
141
162
19
1
55
19
111
141
55
123
19
57
19
23
1
157
19
111
148
37
99
68
19
111
148
111
68
19
148
55
111
68
19
22
57
19
140
1
55
148
19
111
148
111
68
19
111
29
66
19
106
19
123
19
86
37
123
19
111
148
111
68
19
148
37
22
99
37
123
19
111
1
102
19
123
19
1
22
57
19
23
141
148
19
111
141
19
162
19
148
55
111
68
19
111
68
1
22
111
29
66
141
68
19
22
162
19
99
19
111
141
123
37
133
141
55
19
99
19
148
37
22
133
141
19
111
148
111
68
19
86
19
123
19
111
123
23
68
68
19
123
19
148
111
68
19
97
111
1
118
19
111
162
37
157
141
19
111
37
55
19
22
148
19
123
19
99
1
111
141
97
37
111
111
29
114
97
1
22
141
55
133
86
37
78
78
148
111
68
19
148
37
22
99
37
123
19
111
1
102
19
123
19
1
22
57
19
23
141
148
19
111
141
19
162
19
19
111
148
55
111
68
19
111
68
1
22
111
29
66
141
68
19
22
162
19
99
19
111
141
123
37
133
141
68
19
148
55
111
68
19
22
99
29
97
19
97
37
111
29
114
97
1
99
99
19
97
133
1
111
68
19
22
68
19
99
19
23
141
162
29
95
97
68
19
79
123
23
118
86
19
111
148
37
123
19
111
29
111
68
19
99
55
157
141
148
106
106
19
68
1
141
86
19
148
55
111
68
19
22
106
37
157
141
19
140
37
148
19
111
148
111
68
19
148
37
22
99
37
133
1
102
162
29
111
1
22
57
1
23
141
148
19
111
141
19
86
19
19
111
148
1
111
141
68
1
22
111
29
66
141
68
19
22
162
19
99
19
111
141
123
37
133
141
68
19
86
37
157
19
148
29
162
19
106
19
23
133
141
19
22
1
118
118
37
99
37
111
29
55
133
148
37
22
37
55
19
22
106
1
111
111
29
66
97
37
111
29
114
97
123
29
95
97
19
148
111
68
19
148
1
22
141
79
19
148
1
114
19
111
148
111
68
19
86
1
68
68
19
79
123
37
141
19
111
23
1
106
19
22
148
118
118
19
68
1
141
86
19
162
19
66
19
68
19
111
79
55
99
68
19
111
19
111
68
29
140
68
19
148
141
68
19
106
19
106
19
123
19
79
19
148
29
140
19
22
141
148
1
22
141
148
111
68
19
148
37
22
99
37
133
1
102
162
23
111
1
22
57
1
23
141
148
19
111
141
19
86
19
111
19
148
1
111
141
68
1
22
111
29
66
141
68
19
22
162
19
99
19
111
141
123
37
133
141
148
1
111
68
19
106
19
79
55
99
68
19
111
19
111
68
29
140
19
148
29
111
141
106
19
111
1
99
68
55
133
79
19
133
97
123
37
29
19
111
68
1
141
148
19
123
19
111
148
29
140
19
123
19
148
118
68
19
106
106
19
123
19
148
111
68
19
148
29
140
19
68
19
111
68
1
22
97
148
1
106
19
23
111
97
37
118
106
1
111
141
37
79
86
19
66
86
1
111
68
19
133
118
123
1
97
141
37
68
19
111
148
29
140
19
123
19
111
148
37
22
97
37
118
19
141
106
23
68
19
111
141
37
157
19
162
19
148
37
22
97
37
78
141
19
111
19
106
68
19
111
141
37
157
86
19
68
1
22
148
37
22
118
19
111
162
19
19
123
19
111
19
141
141
19
148
141
148
111
68
19
141
37
157
86
19
111
148
118
19
23
111
19
111
79
55
99
68
19
111
19
111
68
29
140
68
37
133
118
123
1
97
68
19
97
37
118
106
1
111
68
19
68
29
140
148
19
123
19
162
23
111
68
19
148
29
140
19
123
19
133
118
123
19
97
19
111
162
37
162
19
86
19
68
68
19
111
19
106
19
148
29
140
19
148
37
22
97
37
78
141
148
111
68
19
111
19
23
111
19
111
68
29
140
148
111
68
19
111
19
106
19
111
19
106
19
68
19
111
68
29
140
68
1
22
148
1
22
141
19
23
111
79
123
37
141
97
29
78
78
68
1
22
97
148
1
106
1
102
68
1
141
99
1
111
141
141
37
148
111
68
19
148
37
99
68
19
111
68
1
141
148
55
111
68
19
22
162
12
111
68
1
141
97
148
1
106
68
1
22
141
37
68
1
141
68
19
148
29
162
19
133
141
19
111
162
37
29
19
111
148
1
111
68
19
106
19
99
1
111
68
19
140
37
99
68
19
111
68
1
141
37
22
68
19
102
148
29
111
68
19
111
148
19
68
19
111
68
29
140
57
19
86
37
99
68
19
111
140
37
99
68
19
68
37
68
19
162
37
29
19
111
19
141
37
162
1
106
111
19
97
148
1
106
19
111
68
37
79
29
114
19
111
162
19
141
37
19
123
19
106
19
79
37
68
19
68
19
86
19
23
141
1
118
37
99
99
37
68
19
86
1
68
68
19
68
1
22
19
23
111
19
111
141
19
106
118
19
102
57
29
95
68
19
106
19
106
19
123
19
148
111
68
19
148
123
1
157
19
68
19
111
19
111
19
148
19
68
19
111
68
29
140
86
19
57
57
19
111
140
37
99
68
19
68
37
133
118
123
1
97
86
19
106
19
111
140
37
99
68
19
19
111
19
79
37
29
19
111
68
19
106
1
99
99
19
22
148
29
162
19
133
141
19
111
148
1
111
68
19
106
19
99
1
111
68
19
68
37
79
37
29
19
111
162
19
19
23
106
19
68
19
111
68
29
140
68
19
86
19
23
141
162
1
99
55
133
68
19
111
162
19
148
37
22
68
19
111
1
99
99
19
22
148
29
162
19
133
141
19
111
86
1
68
68
19
111
148
111
68
19
37
78
78
19
22
68
19
111
19
106
19
68
19
111
68
29
140
148
37
22
68
19
106
19
79
37
68
19
148
111
68
19
57
123
1
157
141
19
111
19
68
1
22
148
37
22
68
19
111
141
19
106
118
19
102
148
111
68
19
162
1
141
141
19
111
19
111
19
148
37
22
162
29
111
57
29
99
68
19
68
1
22
111
1
68
37
148
1
111
68
19
22
68
19
68
19
86
37
157
19
106
19
23
133
141
19
22
1
118
118
37
99
37
111
29
55
133
148
111
68
19
148
19
99
19
99
55
68
19
68
1
141
162
19
68
19
111
68
29
140
162
12
111
148
37
99
68
19
111
148
111
68
19
148
37
22
99
37
123
19
111
1
102
19
123
19
1
22
57
19
23
141
148
19
111
141
19
162
19
19
111
148
55
111
68
19
111
68
1
22
111
29
66
141
68
19
22
162
19
99
19
111
141
123
37
133
141
68
19
19
68
68
19
99
19
97
37
111
29
114
97
23
111
111
19
148
1
111
162
1
57
1
68
19
148
1
111
68
19
22
68
19
106
23
141
79
123
37
141
19
106
141
123
19
97
19
37
55
19
22
148
19
99
19
99
1
111
68
19
133
148
111
68
19
97
148
1
106
141
37
29
86
19
123
55
162
1
99
19
106
68
1
141
162
19
86
37
123
19
111
148
37
99
68
19
68
19
148
29
133
86
1
23
141
97
37
111
29
114
97
162
1
99
37
106
37
111
29
133
68
19
19
106
19
79
37
68
79
19
66
37
29
19
111
86
1
68
68
19
68
1
141
133
141
19
23
141
1
111
19
22
141
37
118
123
29
162
19
111
19
68
1
141
162
19
148
29
133
86
1
23
141
162
37
157
141
19
97
23
111
141
99
37
29
19
68
1
141
140
1
99
141
55
68
37
111
68
55
140
1
99
141
148
29
133
86
1
23
141
162
37
97
19
111
68
19
148
29
111
68
19
133
141
55
29
111
68
19
22
86
29
99
79
19
111
133
97
123
29
78
141
68
1
22
1
111
99
19
66
19
141
68
19
22
162
19
99
19
111
141
123
37
133
141
