# Supplementary material for: Graphemic-phonetic diachronic linguistic invariance of the frequency and of the Index of Coincidence as cryptanalytic tools
Source: PLoS One. 2019 Mar 19;14(3):e0213710. doi: 10.1371/journal.pone.0213710 (PMC6424454; doi:10.1371/journal.pone.0213710)
Supplement: S1 File — (ZIP) [file pone.0213710.s001.zip › Languages/bajoaleman/bajoalemanP2_v2Porcentaje_Sept2015.txt]

5.619004111
0
0
0
0
0
0
0
0
0
0
0.09136592051
0
0
0
0
0
0
20.74006396
0
0
3.928734582
1.644586569
0
0
0
0
0
3.837368661
0
0
0
0
0
0
0
5.481955231
0
0
0
0
0
0
0
0
0
0
0
0
0
0
0
0
0
1.82731841
0
1.050708086
0
0
0
0
0
0
0
0
0.7309273641
0
9.776153495
0
0
0
0
0
0
0
0
0
0.4111466423
1.050708086
0
0
0
0
0
0
1.553220649
0
0
0
0
0
0
0
0
0.3197807218
0
1.964367291
0
3.5632709
0
0
0.4568296026
0
0
0
2.238465053
0
0
0
0
11.3750571
0
0
0.365463682
0
0
0
1.050708086
0
0
0
0
2.649611695
0
0
0
0
0
0
0
0
0
1.82731841
0
0
0
0
0
0
1.142074006
5.984467794
0
0
0
0
0
0
6.349931476
0
0
0
0
0
0
0
0
0.5481955231
0
0
0
0
2.421196894
0
0
0
0
0
0
0
0
0
0
0
0
0
0
0
0
0
0
0
0
0
