# Supplementary material for: Graphemic-phonetic diachronic linguistic invariance of the frequency and of the Index of Coincidence as cryptanalytic tools
Source: PLoS One. 2019 Mar 19;14(3):e0213710. doi: 10.1371/journal.pone.0213710 (PMC6424454; doi:10.1371/journal.pone.0213710)
Supplement: S1 File — (ZIP) [file pone.0213710.s001.zip › Languages/bajoaleman/bajoalemanP3_v2.txt]

148
37
68
19
99
1
55
148
19
97
37
111
111
23
111
97
1
99
99
19
22
68
19
123
19
111
99
12
141
86
148
141
86
97
123
19
23
19
123
19
111
148
111
68
19
148
1
133
141
19
111
148
123
19
68
19
148
141
86
123
37
118
19
111
148
111
68
19
99
12
141
57
19
68
19
111
1
99
99
19
111
68
19
123
19
111
141
37
162
23
111
19
106
86
37
55
19
141
86
37
97
37
106
19
111
29
68
79
86
19
140
1
157
148
118
19
23
111
19
111
118
23
111
97
133
133
141
19
68
1
157
68
1
141
106
19
111
68
19
148
37
99
68
19
148
111
68
19
148
19
99
68
19
162
1
157
79
123
37
111
19
133
141
1
19
111
106
23
141
99
37
78
78
148
111
68
19
79
123
1
133
148
111
68
19
106
1
111
111
29
66
78
37
157
19
102
148
123
37
99
29
66
148
1
133
106
23
141
162
1
114
19
29
111
86
1
157
86
19
111
148
111
68
19
148
118
57
37
106
19
111
68
19
97
123
160
68
19
133
118
123
37
141
19
111
148
111
68
19
68
19
57
99
37
106
19
111
68
19
148
37
102
123
44
97
19
111
86
29
22
148
111
68
19
68
1
22
68
19
68
1
157
148
1
133
140
37
111
19
68
1
141
148
19
68
19
22
97
99
1
22
111
37
57
19
102
68
19
97
37
111
111
23
111
97
148
1
111
1
99
99
19
111
68
19
123
19
111
86
19
99
68
86
37
78
78
148
111
68
19
99
12
141
68
19
111
148
141
86
97
123
19
23
19
123
19
111
162
23
111
99
1
111
141
68
37
22
157
37
55
19
22
1
99
68
1
22
97
148
19
106
19
111
148
19
99
19
86
19
123
19
111
106
23
141
79
123
37
141
19
106
140
1
99
37
97
97
148
19
106
19
111
141
37
86
37
55
19
148
19
99
19
133
141
37
99
141
19
22
79
86
19
162
19
99
99
19
111
68
19
106
19
111
111
29
66
141
1
99
99
19
97
37
111
68
19
141
19
99
99
19
111
99
160
141
97
19
68
19
97
123
37
111
148
111
68
19
106
1
22
97
148
1
22
141
68
19
86
19
66
79
19
22
95
1
68
19
133
162
19
148
19
123
19
111
68
1
22
1
99
68
19
22
68
19
66
79
19
22
148
19
111
141
19
68
19
97
37
111
111
23
111
97
106
23
141
162
23
111
19
111
86
19
123
19
111
106
19
111
68
19
141
37
86
37
99
68
19
111
86
37
78
78
106
23
141
19
123
19
111
106
23
141
148
123
37
55
68
19
111
148
111
68
19
106
23
141
79
123
37
141
19
106
99
37
55
19
148
111
68
19
86
1
68
68
19
148
37
22
57
37
68
19
141
68
1
22
141
37
86
37
55
19
1
99
99
19
68
19
68
19
123
19
79
123
37
19
141
148
111
68
19
97
99
19
23
111
19
162
55
111
68
19
22
123
19
23
114
19
111
68
19
111
148
37
133
1
99
99
19
23
111
19
86
19
86
1
68
68
19
29
111
68
19
111
86
37
78
78
162
37
148
19
99
19
106
23
133
68
1
111
68
1
141
86
19
68
1
22
111
29
66
141
19
111
68
37
22
133
141
19
97
37
106
19
111
111
37
157
79
1
111
68
19
97
148
1
68
68
19
23
141
68
19
140
55
148
19
141
79
19
22
111
68
1
141
99
23
157
141
1
99
141
133
37
68
19
68
19
37
97
123
19
23
114
19
68
19
57
44
141
133
19
148
23
157
141
86
19
140
55
148
19
68
19
162
19
123
19
68
19
133
97
37
111
111
23
114
19
133
86
37
78
78
68
1
22
29
111
86
19
86
1
68
68
19
162
12
22
97
123
1
111
97
19
111
99
37
78
78
68
37
68
19
86
37
78
78
1
99
162
55
133
1
114
86
23
111
97
19
111
148
1
133
68
1
22
111
12
111
1
111
1
99
99
19
23
111
19
68
19
79
123
37
29
23
111
97
86
19
86
1
68
68
19
141
37
97
99
1
157
19
111
37
55
19
22
123
19
23
114
19
111
68
19
111
148
37
133
68
19
111
106
19
111
86
19
99
68
162
12
22
148
1
99
140
148
111
68
19
99
37
133
148
37
123
19
23
114
19
68
19
148
37
133
148
1
111
68
19
106
19
148
55
99
55
19
148
111
68
19
148
19
99
19
111
1
111
68
19
123
19
111
68
19
123
19
111
148
19
22
141
148
37
22
97
99
1
157
19
141
148
37
22
68
19
106
19
97
37
111
111
23
111
97
23
162
19
66
123
23
106
68
19
148
55
99
78
78
57
19
66
86
55
111
68
19
68
19
97
99
1
157
19
162
29
111
19
148
123
55
111
68
19
162
29
111
133
99
19
66
141
19
162
23
111
19
111
19
66
19
133
141
19
111
106
1
157
19
68
19
79
29
114
19
111
1
102
148
37
22
68
19
111
97
37
111
111
29
111
97
133
141
1
111
29
162
19
66
123
23
106
68
19
148
55
99
78
78
133
118
123
1
97
19
22
133
141
19
111
1
111
148
111
68
19
162
19
68
19
86
37
157
79
86
19
57
37
123
19
111
97
37
111
111
29
111
97
79
111
19
68
23
79
19
86
19
123
19
68
37
22
157
23
55
148
19
19
68
68
19
99
29
66
19
23
141
148
111
68
19
68
37
22
157
23
55
148
19
19
123
19
57
19
23
68
19
68
37
22
157
123
19
66
141
148
111
68
19
68
37
22
157
79
111
1
68
19
111
19
111
141
78
19
22
106
19
141
23
148
68
19
133
79
123
37
141
19
111
140
1
68
19
111
68
19
111
106
23
123
19
23
114
19
68
19
148
37
133
86
19
78
141
79
86
19
68
1
19
111
68
1
22
29
97
148
1
97
19
111
148
1
111
86
19
57
57
19
19
111
141
78
1
19
111
79
123
37
141
19
140
1
111
68
19
148
111
68
19
133
148
1
22
148
37
22
99
12
133
148
37
22
1
99
99
19
162
1
97
19
19
111
141
78
19
22
106
19
141
23
148
68
19
133
68
1
141
86
19
106
23
111
79
55
68
19
148
23
78
78
86
19
78
141
79
86
19
86
44
111
19
141
148
111
68
19
106
23
111
19
22
97
23
111
68
19
22
37
97
111
29
66
141
79
86
19
140
37
111
19
141
86
19
57
19
106
12
66
148
111
68
19
57
19
162
19
23
157
19
68
19
162
19
68
1
22
162
19
99
19
66
19
111
68
1
141
68
19
22
68
123
19
111
23
162
37
68
68
19
22
19
111
162
19
66
19
111
148
111
68
19
148
37
22
68
19
111
68
1
22
1
78
78
1
102
133
141
1
22
57
99
23
111
141
111
37
157
141
1
111
86
44
111
68
19
86
19
106
23
111
37
157
162
23
111
141
148
19
111
141
19
23
68
148
1
133
19
23
111
133
162
37
148
19
22
111
79
86
19
97
37
106
19
111
68
1
141
19
23
111
68
1
157
148
1
22
141
148
118
79
86
19
111
37
106
19
111
106
19
111
140
37
99
68
19
68
19
133
162
19
162
1
97
19
123
23
157
141
19
111
19
78
141
19
140
19
68
19
111
68
37
57
37
141
86
162
23
97
123
19
23
114
19
141
37
68
19
111
19
68
19
111
68
37
29
97
68
19
111
19
23
68
148
37
99
68
19
86
19
57
57
19
111
141
37
99
19
133
141
19
111
19
111
141
97
148
1
106
148
111
68
19
19
111
141
78
37
22
86
19
148
111
133
29
111
162
23
111
19
148
19
133
141
19
111
86
19
123
19
68
1
141
148
19
141
19
111
111
37
157
23
55
148
19
57
19
133
141
19
111
106
1
111
68
19
86
29
22
111
55
162
23
111
141
148
111
68
19
57
23
106
23
133
141
1
111
86
19
123
19
29
97
19
111
97
37
111
68
19
111
29
66
141
29
111
19
23
111
19
22
148
19
97
19
111
1
99
99
19
68
1
141
97
148
1
68
19
148
37
22
23
148
148
141
86
133
118
123
19
97
19
111
68
1
141
123
19
23
114
19
68
19
99
37
141
133
19
148
1
99
140
19
97
55
106
118
1
111
106
23
141
86
37
99
19
23
68
19
86
19
78
141
79
86
19
68
1
19
111
95
1
148
19
123
19
1
102
68
1
141
99
1
97
19
111
118
19
22
79
19
106
19
111
141
68
1
141
68
19
22
148
19
22
141
79
86
19
106
1
97
19
141
141
86
37
79
19
111
141
106
19
111
140
37
99
68
19
141
68
1
22
111
29
66
141
29
111
97
37
111
19
111
140
123
23
55
19
111
68
1
141
99
1
141
86
19
29
97
111
37
157
141
1
111
133
1
157
141
19
22
57
99
23
55
19
111
106
19
111
68
19
99
1
133
141
19
22
106
23
111
19
133
148
23
55
19
133
68
19
79
86
19
23
141
106
23
111
1
57
99
23
78
141
111
29
66
141
148
114
86
19
148
123
37
97
19
111
148
37
23
68
79
86
1
1
99
162
37
23
162
19
66
123
23
106
162
23
111
19
97
99
1
157
19
162
55
133
86
1
68
68
19
79
19
68
1
111
68
37
97
148
1
106
68
1
22
19
23
111
97
99
19
23
111
86
55
111
68
19
97
19
111
79
86
1
111
148
111
68
19
148
1
133
79
86
19
86
19
141
19
111
148
1
97
19
22
99
37
133
68
19
97
99
1
157
19
68
19
68
19
106
19
97
37
111
111
29
111
97
148
118
78
123
1
111
141
141
133
44
133
68
1
141
86
19
162
37
1
22
106
148
1
133
12
22
68
1
141
86
19
1
99
99
19
133
79
55
68
19
133
111
29
66
141
86
1
68
68
19
106
12
22
68
1
111
1
99
99
19
23
111
19
19
23
111
19
97
99
19
23
111
19
148
37
22
133
141
29
111
19
23
111
19
106
148
23
111
141
19
22
148
118
19
23
111
19
22
86
37
22
133
141
148
111
68
19
19
106
123
19
23
114
19
68
19
162
55
99
55
19
111
1
106
86
23
111
141
141
133
19
68
19
97
1
141
19
22
68
37
37
97
68
1
22
97
148
1
106
1
102
141
37
22
111
29
66
86
19
148
37
22
68
19
111
97
37
111
111
29
111
97
79
86
23
111
97
148
111
68
19
133
118
123
1
97
79
111
19
68
23
79
86
19
86
19
123
19
86
19
22
97
37
111
111
23
111
97
148
118
68
1
141
79
23
123
19
23
114
19
111
162
23
111
148
111
86
37
99
141
162
37
19
111
29
133
86
29
22
111
19
106
1
111
141
23
55
111
97
111
37
157
37
99
141
86
19
148
123
55
157
141
19
141
123
19
23
114
19
111
106
12
22
68
1
111
23
148
68
1
141
148
1
97
19
22
99
37
133
86
29
22
97
99
1
157
19
141
111
55
68
19
133
29
133
148
19
99
19
23
1
22
68
19
133
162
23
68
57
19
123
23
157
141
68
19
148
37
22
133
141
148
1
133
106
23
111
148
37
102
97
99
1
157
19
29
97
68
19
133
111
29
66
141
148
19
111
141
19
29
97
148
1
133
19
23
111
133
29
111
106
23
111
19
22
23
1
157
141
148
111
68
19
97
148
1
106
29
111
19
23
111
19
106
37
99
19
111
57
23
111
1
157
141
19
23
111
19
111
133
99
1
118
19
111
68
19
111
106
37
99
19
111
106
1
111
148
1
111
141
29
97
68
1
22
68
19
106
111
1
106
29
97
68
19
148
37
22
133
141
68
1
141
29
133
148
1
22
86
1
68
68
19
148
1
97
19
22
99
37
133
23
157
141
19
133
148
19
133
1
111
68
19
22
68
1
141
97
148
1
106
1
102
148
1
111
106
23
111
19
111
99
23
133
141
19
111
86
19
22
68
37
133
118
123
1
97
118
1
111
141
86
19
22
1
99
141
133
37
148
37
22
141
68
37
68
19
133
162
19
97
99
1
157
86
19
148
1
133
79
86
19
86
37
22
141
86
23
111
141
141
133
19
99
1
141
19
141
68
19
97
99
1
157
19
57
99
23
55
19
111
79
23
97
37
111
19
111
68
1
22
111
29
66
141
148
19
99
19
106
19
68
19
57
19
68
123
23
55
19
111
29
111
123
19
23
114
19
111
29
133
1
99
141
19
133
111
19
111
19
19
123
19
86
19
29
133
19
23
111
68
19
78
78
148
111
68
19
19
23
111
106
37
22
68
19
111
19
123
19
68
1
141
68
37
22
29
97
162
19
66
79
19
111
57
23
106
23
111
19
111
19
123
19
111
95
1
68
1
141
148
19
141
141
19
111
148
37
102
1
102
68
19
133
162
19
86
19
123
19
111
86
19
123
37
55
19
141
86
19
133
141
19
99
19
141
1
99
141
133
19
19
23
111
68
19
78
78
86
19
19
111
86
19
78
141
37
97
111
19
106
1
111
68
19
1
99
141
133
37
99
19
78
78
111
37
157
162
55
99
55
19
111
68
19
111
97
37
111
111
23
111
97
68
19
68
19
29
133
148
111
162
19
86
19
123
19
86
19
148
37
99
68
19
68
1
141
86
19
79
55
68
148
111
68
19
19
123
19
148
37
22
99
37
22
123
19
106
37
157
141
19
86
19
68
1
22
1
111
79
86
19
148
23
111
111
19
111
19
23
111
148
19
141
86
106
37
22
162
19
102
148
1
111
19
23
111
19
22
86
19
111
111
19
111
68
1
141
29
97
23
148
68
23
141
57
19
148
23
162
19
111
106
1
157
86
19
68
19
68
19
111
37
157
79
23
133
141
19
123
19
111
68
19
111
162
55
99
55
19
111
68
1
157
19
23
111
68
19
79
123
37
141
133
141
19
111
37
55
19
22
68
1
19
141
1
111
99
1
106
118
19
111
68
19
106
19
86
1
141
133
19
111
68
19
86
29
22
133
141
1
19
68
68
19
111
37
68
19
23
19
111
111
23
157
68
12
22
162
37
68
19
68
19
148
19
111
141
19
86
19
19
106
57
23
111
111
19
111
68
19
133
97
37
111
111
23
114
19
133
148
123
19
68
19
148
111
68
19
57
23
111
111
19
111
68
19
133
97
37
111
111
23
114
19
133
79
55
68
79
86
19
99
19
23
68
19
99
37
55
19
68
19
19
106
141
37
99
19
123
19
111
162
23
111
19
111
97
123
19
68
19
86
19
99
37
55
19
68
19
19
111
141
37
106
1
97
19
111
141
37
19
23
111
19
106
97
1
118
118
19
99
1
111
148
111
68
19
99
19
141
19
111
148
37
22
162
23
97
162
23
141
141
19
111
79
86
1
111
162
19
57
19
66
86
55
111
68
19
111
57
19
23
68
19
68
19
111
97
123
19
68
37
141
37
162
23
114
19
111
106
19
111
123
19
23
114
19
57
123
55
97
19
68
19
148
1
111
162
23
111
19
111
37
99
68
19
111
68
23
114
19
111
148
111
68
19
86
19
99
141
99
1
106
118
19
111
148
1
133
141
19
141
148
23
133
140
19
111
162
23
111
19
111
57
12
111
148
111
68
19
57
19
66
55
111
68
19
19
106
68
1
22
19
23
111
148
19
102
141
37
141
86
12
111
29
97
97
148
1
106
148
1
111
148
111
140
29
66
141
68
19
111
162
55
99
55
19
111
79
86
1
114
148
111
68
19
86
37
22
68
19
68
1
22
19
123
19
22
57
19
23
68
19
22
162
1
111
97
68
19
99
19
97
97
24
68
19
19
22
133
141
148
1
133
57
19
66
86
55
111
141
68
1
22
133
148
19
66
19
111
162
19
148
1
111
141
37
22
162
55
99
55
19
111
133
141
55
111
141
68
37
29
97
68
1
22
86
19
111
97
148
1
106
79
86
19
66
86
1
111
68
1
22
148
1
111
141
29
97
106
19
133
141
19
22
123
19
23
114
19
111
133
141
1
111
148
111
68
19
57
123
55
97
19
68
19
148
1
111
162
23
111
19
106
37
99
68
19
111
133
118
19
99
19
86
19
86
1
68
68
19
99
1
106
118
19
111
57
23
68
19
22
97
19
99
19
95
1
79
86
19
148
23
133
162
19
86
1
68
68
19
86
19
19
106
68
1
141
99
23
78
79
86
19
111
37
106
19
111
148
19
123
19
29
97
19
106
111
29
66
141
141
37
86
55
99
118
19
97
37
106
19
111
68
37
162
55
99
55
19
133
141
141
37
68
19
111
162
55
99
55
19
111
133
141
55
111
68
19
111
86
29
22
106
37
157
86
19
79
23
111
37
157
162
12
111
68
19
148
19
22
140
19
148
55
111
68
19
111
1
111
99
1
106
118
19
111
68
19
106
162
12
22
148
123
37
106
19
111
106
1
111
68
19
68
37
157
111
19
106
1
111
68
19
97
148
1
68
68
37
111
19
111
97
1
111
29
97
162
19
66
79
19
23
148
86
19
22
97
37
111
111
23
111
97
148
111
68
19
1
102
79
23
86
19
123
19
111
148
23
99
99
19
66
23
68
23
141
111
29
66
141
148
123
19
97
19
111
148
111
68
19
97
19
123
19
111
68
1
141
79
23
68
19
133
97
37
111
111
29
114
19
133
148
123
19
68
19
79
86
19
99
19
23
68
19
148
111
68
19
57
123
37
29
19
99
1
141
19
111
162
55
133
57
123
19
97
19
111
148
1
111
162
37
68
1
111
19
106
68
37
29
19
29
68
148
19
22
141
68
19
106
19
97
37
111
111
23
111
97
111
37
157
148
1
97
19
111
148
37
22
148
19
141
141
19
111
148
1
111
148
19
99
19
111
68
19
23
68
111
29
66
141
68
123
1
68
19
148
37
22
79
19
141
141
19
111
37
97
68
19
133
97
37
111
111
23
114
19
133
97
23
111
68
19
22
111
37
55
19
22
106
1
111
111
29
66
23
1
22
68
37
133
118
123
1
97
23
162
19
66
123
29
106
23
68
29
133
162
19
97
19
22
148
1
22
123
19
23
114
19
68
37
157
111
55
106
106
19
22
111
12
111
79
55
68
68
37
19
141
148
19
123
19
86
19
68
37
19
141
68
1
141
148
19
123
19
162
19
123
19
79
55
19
141
148
37
22
148
111
133
1
99
99
19
111
68
19
79
19
22
111
29
111
148
123
19
68
19
111
99
37
29
19
111
106
19
111
148
19
22
141
19
106
68
23
141
111
55
148
37
22
79
86
37
29
19
111
86
19
148
19
22
141
29
111
97
37
22
141
111
37
157
19
141
99
23
97
19
140
44
55
19
111
68
19
19
106
68
19
133
111
55
111
29
66
141
141
37
19
111
99
37
55
19
111
