# Supplementary material for: Graphemic-phonetic diachronic linguistic invariance of the frequency and of the Index of Coincidence as cryptanalytic tools
Source: PLoS One. 2019 Mar 19;14(3):e0213710. doi: 10.1371/journal.pone.0213710 (PMC6424454; doi:10.1371/journal.pone.0213710)
Supplement: S1 File — (ZIP) [file pone.0213710.s001.zip › Languages/bajoaleman/bajoalemanP3_v2Porcentaje_Sept2015.txt]

5.82688588
0
0
0
0
0
0
0
0
0
0
0.4110251451
0
0
0
0
0
0
19.36653772
0
0
3.239845261
4.279497099
0.02417794971
0
0
0
0
1.837524178
0
0
0
0
0
0
0
4.932301741
0
0
0
0
0
0
0.1450676983
0
0
0
0
0
0
0
0
0
0
1.764990329
0
0.9671179884
0
0
0
0
0
0
0
0
0.9671179884
0
8.147969052
0
0
0
0
0
0
0
0
0
0.9912959381
1.523210832
0
0
0
0
0
0
3.31237911
0
0
0
0
0
0
0
0
0.09671179884
0
3.31237911
0
3.505802708
0
0
0.3384912959
0
0
0
2.659574468
0
0
0
0
11.82301741
0
0
0.6286266925
0
0
0
0.6286266925
0
0
0
0
2.46615087
0
0
0
0
0
0
0
0
0
2.852998066
0
0
0
0
0
0
0.4352030948
5.488394584
0
0
0
0
0
0
4.98065764
0
0
0
0
0
0
0
0
1.233075435
0
0
0.04835589942
0
1.764990329
0
0
0
0
0
0
0
0
0
0
0
0
0
0
0
0
0
0
0
0
0
