# Supplementary material for: Graphemic-phonetic diachronic linguistic invariance of the frequency and of the Index of Coincidence as cryptanalytic tools
Source: PLoS One. 2019 Mar 19;14(3):e0213710. doi: 10.1371/journal.pone.0213710 (PMC6424454; doi:10.1371/journal.pone.0213710)
Supplement: S1 File — (ZIP) [file pone.0213710.s001.zip › Languages/bajoaleman/bajoalemanT1_v2.txt]

9
3
8
21
27
9
13
2
5
19
5
20
16
13
1
14
20
5
7
5
21
2
9
24
5
7
5
4
5
20
13
22
27
9
3
8
13
1
14
14
5
7
5
14
13
5
9
20
21
5
19
8
1
14
9
3
8
8
1
23
5
2
5
19
5
9
21
5
21
14
89
21
27
5
20
21
5
7
5
4
1
19
13
1
14
9
3
8
2
9
2
5
7
9
14
14
5
21
7
1
14
9
3
8
14
5
11
1
14
4
9
5
12
89
21
5
13
1
3
8
5
14
14
9
3
8
21
23
5
19
14
22
13
6
21
9
3
8
1
12
7
5
13
5
9
14
5
1
12
12
5
19
5
9
3
8
20
5
4
5
20
19
5
3
8
21
5
20
17
6
12
9
3
8
21
13
9
3
8
14
5
8
5
12
17
8
5
7
16
21
4
9
5
19
5
9
14
5
20
23
5
19
13
9
14
5
12
5
19
5
14
5
14
5
23
5
19
14
5
13
5
21
24
9
12
8
5
13
9
14
2
22
3
8
2
5
20
3
5
12
21
5
14
20
1
14
20
16
21
22
21
8
5
4
1
27
9
13
5
13
9
20
20
5
21
27
5
13
5
21
24
5
14
14
5
20
23
5
19
20
16
20
23
89
13
13
5
14
14
9
3
8
21
14
5
11
1
14
24
9
12
8
5
4
5
13
5
24
1
27
27
5
19
5
24
9
27
5
14
4
1
27
20
16
9
20
21
8
5
19
22
14
23
5
19
20
22
14
14
5
14
20
5
12
5
19
5
14
4
1
27
20
5
12
5
20
5
14
2
1
27
4
9
5
5
27
23
5
19
14
5
13
5
14
14
9
3
8
21
14
5
11
89
14
14
5
14
9
3
8
20
23
9
7
5
5
4
5
19
8
1
12
4
5
19
5
3
8
21
5
14
20
21
19
9
21
14
5
13
1
14
4
1
27
9
19
24
5
14
4
5
14
11
1
14
24
1
27
1
3
8
21
5
9
3
8
22
6
22
14
19
5
3
8
21
5
14
14
9
21
9
5
7
5
24
5
13
5
9
3
8
19
5
3
8
21
5
20
7
22
21
5
20
7
1
14
13
1
14
12
9
3
8
13
16
3
8
21
5
22
14
2
5
19
5
14
24
16
12
12
9
5
27
5
26
14
4
9
5
7
9
19
5
1
12
5
9
14
5
4
5
20
8
5
4
22
19
3
8
19
5
3
8
21
14
9
3
8
21
8
1
22
5
14
20
16
12
4
1
19
1
14
23
5
19
12
22
19
5
5
19
3
12
5
9
14
5
13
1
14
9
3
8
20
3
8
9
14
5
21
7
5
19
14
5
7
22
21
20
23
5
24
1
14
4
5
12
2
1
19
5
4
1
27
5
19
20
26
14
22
14
5
11
1
14
13
1
14
12
5
9
4
5
19
23
1
12
20
3
8
5
14
13
22
21
14
9
3
8
21
20
9
5
14
4
5
4
1
21
14
5
20
9
4
1
19
2
9
9
3
8
13
22
27
13
9
3
8
23
16
19
4
5
14
8
22
21
5
14
2
1
27
4
5
13
9
14
13
9
21
24
16
19
21
5
14
12
1
7
5
14
22
14
4
5
13
9
14
5
19
12
5
19
5
20
9
14
21
7
5
8
1
27
22
14
4
5
13
9
3
8
4
16
3
8
4
9
3
11
5
23
19
1
7
5
14
20
23
5
19
19
5
3
8
21
5
19
5
4
5
23
5
19
11
5
19
5
14
24
9
12
4
5
19
8
5
12
4
5
21
12
1
14
7
5
22
14
19
5
3
8
21
5
14
20
21
19
9
21
8
5
19
19
89
6
5
21
22
14
4
5
20
3
1
12
12
5
21
23
9
12
4
9
27
19
5
3
8
21
8
1
2
5
14
21
23
16
14
1
12
4
5
19
21
27
9
21
22
14
20
5
23
16
19
4
5
19
5
14
8
5
19
5
7
5
2
19
1
3
8
21
4
5
20
5
19
14
9
3
8
21
11
1
14
7
5
4
5
14
11
5
14
24
5
14
20
5
12
23
5
8
1
21
5
19
27
22
14
4
5
19
4
1
3
8
21
22
14
4
5
24
9
12
22
3
8
13
9
21
5
2
5
20
3
19
5
14
11
5
14
14
22
13
5
19
11
5
13
1
14
4
5
14
13
1
14
4
1
19
2
9
4
5
19
14
89
24
5
19
5
3
8
21
22
6
2
19
9
14
7
5
14
24
9
12
24
9
5
19
5
3
8
21
4
1
27
5
19
20
5
12
22
5
14
20
26
20
16
14
5
11
1
14
5
19
20
3
1
4
5
14
13
9
19
14
9
3
8
21
23
9
12
10
1
9
20
21
22
14
20
23
16
14
4
5
14
1
19
7
5
14
11
22
14
21
5
9
14
24
16
19
21
7
5
20
17
19
16
3
8
5
14
12
1
14
7
5
4
5
19
23
16
7
5
12
20
9
14
7
5
21
1
12
20
9
13
5
4
5
19
13
22
14
21
7
5
24
1
3
27
5
14
20
21
5
9
21
21
27
22
20
1
14
7
5
14
22
20
17
19
5
3
8
5
13
1
14
12
9
3
8
16
6
8
5
19
13
89
7
5
21
9
5
6
5
19
22
14
4
5
23
16
19
2
1
27
4
5
14
9
3
8
8
1
14
20
16
9
27
4
5
19
24
5
19
12
4
5
21
89
7
5
21
22
21
5
19
27
4
5
14
1
14
5
24
9
4
5
19
20
1
27
20
16
21
22
21
5
19
4
1
27
5
14
9
5
14
5
7
5
20
3
8
1
3
8
14
5
13
1
14
4
5
14
12
89
21
5
14
1
12
12
5
14
27
22
4
1
14
11
5
12
5
23
5
21
5
14
16
3
8
14
5
20
17
19
1
3
8
13
1
14
24
9
12
16
22
3
8
13
9
3
8
23
5
19
20
3
1
12
12
5
14
10
1
21
27
24
5
9
5
14
21
13
9
21
13
9
5
19
13
1
14
5
7
5
20
21
22
14
21
4
5
20
9
3
8
23
5
19
20
9
14
14
5
14
1
12
12
5
19
2
5
20
21
20
16
9
20
21
13
9
19
4
16
3
8
4
5
24
1
19
8
5
9
21
11
22
14
21
22
14
4
5
24
9
19
21
13
9
14
23
16
12
7
5
7
19
16
27
27
22
12
5
20
21
20
16
12
4
5
9
3
8
14
1
13
1
14
5
7
5
20
13
1
14
14
5
20
7
5
19
5
23
5
19
24
1
14
4
5
12
5
14
13
9
14
5
12
5
19
5
20
16
8
5
21
21
5
9
3
8
12
89
21
5
23
9
12
2
9
27
8
5
19
5
2
5
21
19
16
7
5
14
1
12
27
22
20
5
19
5
1
12
12
5
14
12
89
21
5
14
9
3
8
14
5
11
1
14
27
22
4
1
14
11
5
20
17
19
5
3
8
5
14
14
16
3
8
14
5
20
16
12
13
9
14
2
22
3
8
14
5
8
16
19
21
5
14
9
5
4
5
19
13
1
14
4
5
13
5
9
27
1
12
2
5
8
1
7
5
21
5
24
16
12
4
16
3
8
21
19
16
20
21
5
21
4
1
27
24
16
12
13
9
14
5
14
13
22
21
20
23
1
27
5
9
14
5
13
5
4
1
19
1
14
24
9
19
19
5
21
4
1
27
9
27
24
16
12
21
22
20
5
14
21
4
89
14
11
5
21
7
22
21
20
89
20
2
12
9
23
5
9
3
8
22
14
23
5
19
9
19
19
5
21
20
23
5
19
11
89
14
4
5
2
19
9
14
7
5
14
1
14
5
9
14
5
14
20
9
14
4
9
5
4
1
19
7
16
21
7
5
20
3
5
9
4
5
14
8
1
21
4
5
19
24
5
19
5
14
89
21
27
5
19
4
5
14
9
3
8
2
9
14
13
9
21
24
9
12
12
5
14
24
16
19
21
5
14
22
14
4
5
13
9
21
4
1
21
4
9
5
2
16
20
5
14
22
14
4
5
4
9
5
7
22
21
5
14
20
9
14
21
7
5
27
24
5
9
5
21
22
14
4
5
4
9
5
21
16
19
5
14
22
14
4
5
4
9
5
24
9
20
5
14
22
14
4
5
4
9
5
11
9
14
21
4
1
27
13
1
3
8
13
1
14
1
14
26
14
8
16
19
5
14
13
9
3
8
21
27
9
5
21
13
1
14
9
3
8
13
1
14
4
22
19
3
8
8
1
27
24
16
19
21
5
4
5
19
9
3
8
14
9
5
14
5
7
5
24
22
3
8
12
9
5
27
5
5
19
27
9
19
21
5
21
5
2
1
27
20
16
9
20
4
5
19
12
89
21
5
4
16
3
8
7
5
14
22
3
8
4
9
5
13
9
3
8
22
14
20
3
22
12
4
9
3
8
24
9
21
27
5
14
24
16
12
9
27
9
20
21
5
9
14
20
3
5
14
21
12
9
3
8
19
1
3
8
5
4
5
19
5
14
5
13
1
14
7
22
21
5
19
17
8
12
5
7
5
14
20
16
12
12
89
7
5
14
12
9
3
8
1
3
8
21
5
19
20
17
19
1
3
8
5
9
3
8
20
21
5
27
22
19
1
13
5
20
1
13
5
9
14
24
9
12
21
4
1
27
4
9
5
8
22
14
4
5
2
22
6
6
5
14
1
14
20
24
5
13
13
9
14
5
19
12
5
19
5
14
22
2
5
23
9
12
21
4
5
19
20
17
19
5
3
8
5
1
14
13
9
3
8
10
16
3
8
20
23
1
27
5
19
11
1
14
13
1
14
9
7
5
19
24
1
14
5
21
5
9
14
13
5
9
20
21
5
19
20
9
14
2
9
14
14
5
14
20
9
14
5
13
5
11
19
5
14
7
5
4
5
19
11
22
13
5
2
12
5
23
5
5
9
14
13
5
9
20
21
5
19
12
9
14
12
9
5
6
5
5
19
13
9
21
13
9
19
4
9
5
12
5
14
7
5
7
16
21
8
1
21
4
9
5
20
1
20
20
5
14
24
16
12
2
5
4
1
3
8
21
20
9
14
21
4
9
27
2
22
3
8
9
20
21
23
16
19
5
2
19
1
3
8
21
4
5
14
12
89
21
5
14
1
12
7
5
13
5
9
14
5
4
16
3
8
9
20
4
5
19
12
5
9
4
5
19
3
12
5
9
14
5
4
9
5
7
16
21
5
20
16
5
19
5
14
4
1
27
20
5
9
19
5
24
9
21
27
5
1
14
7
22
21
11
5
19
5
14
5
9
14
3
12
5
9
14
5
24
9
19
19
5
21
13
9
19
4
1
19
1
14
4
5
20
9
3
8
7
5
2
5
27
27
5
19
5
14
14
9
3
8
21
14
5
11
1
14
16
2
9
27
5
9
14
9
19
19
5
19
5
12
5
19
5
21
89
23
5
12
4
1
23
16
14
7
5
13
5
19
5
21
22
14
4
5
7
19
16
27
20
89
14
4
5
13
1
14
9
3
8
16
2
5
19
11
89
14
4
5
23
9
12
7
5
19
14
5
20
3
1
4
5
14
21
5
21
5
24
9
5
7
5
19
14
5
9
3
8
7
16
21
14
22
2
5
21
5
4
1
27
4
9
27
2
22
3
8
11
22
14
4
5
9
5
7
5
12
9
3
8
7
22
21
13
1
14
22
14
19
5
3
8
21
5
14
12
89
21
5
14
9
3
8
9
27
14
5
14
5
7
1
14
20
23
9
5
22
14
19
5
3
8
21
20
9
4
5
19
13
1
14
11
1
14
5
19
20
9
3
8
4
5
20
23
5
19
20
21
1
14
4
1
27
9
13
5
19
5
3
8
21
13
1
3
8
23
19
16
13
5
14
11
1
14
5
19
20
4
5
14
14
5
2
5
11
16
13
5
14
23
9
12
7
5
19
14
5
5
19
4
5
20
7
5
14
89
27
5
21
19
5
3
8
21
5
20
9
13
5
1
23
5
19
23
5
19
4
19
89
27
5
21
22
14
4
5
4
89
14
11
5
21
20
5
12
4
5
14
7
22
21
19
5
3
8
21
20
23
1
19
9
21
20
3
1
4
5
14
21
22
21
13
1
14
8
16
19
5
21
9
27
22
14
7
5
19
14
5
20
1
14
4
1
27
19
5
3
8
21
14
9
5
13
1
14
12
5
19
5
14
14
5
11
1
14
4
1
27
4
5
14
12
89
21
5
14
1
12
12
5
14
11
89
14
14
5
24
16
12
7
5
23
1
12
12
5
14
20
23
5
19
20
9
3
8
19
5
3
8
21
5
20
23
5
19
20
21
5
9
21
24
5
13
5
12
9
5
2
24
5
13
5
12
5
9
21
24
5
13
5
20
3
1
4
5
16
4
5
19
23
19
16
13
5
9
13
2
5
19
4
1
19
14
1
3
8
11
16
13
5
19
5
3
8
21
5
20
17
19
5
3
8
5
8
5
19
22
14
4
5
23
1
19
5
1
14
19
5
3
8
21
5
8
5
19
14
5
13
1
14
14
5
5
14
20
17
1
19
5
4
9
5
24
9
12
5
8
5
19
20
17
19
5
3
8
5
14
24
9
12
12
5
16
4
5
19
8
5
19
20
23
9
7
5
20
21
9
12
12
5
20
23
5
19
2
22
27
5
14
13
9
14
5
12
5
19
5
7
1
21
8
5
19
20
17
19
9
3
8
5
21
12
9
3
8
21
5
4
5
20
5
19
12
1
20
21
5
19
8
1
21
22
14
4
5
21
22
21
20
89
14
4
5
10
5
7
5
14
7
16
21
24
5
14
4
5
8
5
19
2
19
9
3
8
5
21
4
5
19
5
7
5
2
16
21
20
23
5
19
20
16
19
5
3
8
21
23
5
19
11
5
19
5
21
7
16
21
22
14
20
9
3
8
20
5
12
2
5
12
5
19
5
21
4
1
27
24
9
19
19
5
3
8
21
20
9
14
1
12
12
5
22
14
4
5
22
14
19
5
3
8
21
22
14
20
13
9
20
20
5
23
1
12
12
5
7
22
21
5
12
89
21
5
13
1
14
5
9
3
8
4
1
19
27
16
16
2
9
27
9
13
2
5
19
11
16
13
5
1
12
20
16
4
1
27
5
14
2
5
10
5
7
5
14
5
9
21
21
5
20
24
1
21
4
1
27
13
9
14
21
22
13
2
5
20
9
14
23
5
19
13
5
4
5
14
8
1
21
22
14
4
5
4
1
19
4
9
27
2
22
3
8
14
9
3
8
21
1
2
5
5
14
12
5
19
5
4
1
27
13
1
14
12
9
3
8
20
9
14
5
14
23
12
9
27
4
1
19
27
22
11
5
19
5
24
9
5
13
1
14
9
27
14
1
19
5
3
8
21
5
2
5
20
3
5
9
4
5
14
22
20
5
21
4
1
27
22
3
8
14
5
13
1
14
14
5
20
12
9
5
23
5
14
16
3
8
12
5
9
4
5
14
16
3
8
21
27
16
19
14
14
16
3
8
7
9
6
21
20
16
14
5
2
12
5
14
4
5
4
1
27
13
1
14
22
3
8
23
16
14
4
5
13
5
19
5
3
8
21
5
24
5
14
4
5
4
9
27
19
5
3
8
21
14
5
8
1
14
9
3
8
20
5
12
23
5
14
9
3
8
21
22
14
4
5
19
4
1
3
8
21
9
27
8
1
2
5
14
23
16
14
1
12
4
5
19
5
1
14
22
14
20
9
3
8
7
5
2
19
1
3
8
21
22
14
20
5
7
22
21
5
23
16
19
5
23
1
19
5
14
13
1
3
8
9
3
8
16
22
3
8
9
3
8
24
9
12
2
5
24
1
19
5
14
4
1
27
13
9
14
20
3
1
27
22
14
4
5
19
4
5
19
5
19
4
5
13
9
21
13
9
19
9
3
8
21
23
16
19
24
5
19
4
5
23
16
14
7
16
21
5
20
8
1
12
23
5
14
4
5
7
14
1
4
5
13
9
14
20
16
12
1
12
4
5
19
24
5
19
12
21
7
5
13
5
9
14
5
20
9
14
11
22
14
20
21
9
20
21
5
9
14
5
4
5
12
5
20
3
8
1
27
22
14
4
5
1
12
20
16
7
5
21
1
14
20
23
5
19
20
5
5
9
14
5
24
9
12
8
1
14
20
5
13
9
14
14
5
19
5
21
9
13
5
21
1
7
5
12
9
3
8
4
5
20
23
5
19
20
9
14
14
5
4
5
24
9
20
5
20
9
3
8
22
14
4
5
24
5
20
5
13
9
12
4
5
4
5
20
5
19
11
1
14
7
16
21
4
5
13
5
11
1
19
7
5
14
14
5
14
5
7
1
14
20
3
8
1
27
27
5
20
4
5
14
5
19
8
1
21
2
5
7
19
1
2
5
14
4
5
19
19
9
3
8
5
20
1
12
4
5
14
1
19
13
5
14
12
1
2
5
14
4
5
14
20
9
3
8
5
14
4
5
19
7
5
20
22
14
4
5
14
1
24
1
19
5
13
5
16
19
11
22
14
4
5
20
16
9
20
21
22
14
20
24
9
27
27
5
14
12
9
3
8
4
1
27
4
5
19
13
1
14
11
89
14
20
21
5
14
19
9
3
8
20
16
8
5
19
1
14
4
5
19
5
12
89
21
5
12
5
19
5
21
4
1
27
20
9
14
11
22
14
20
21
4
1
19
1
2
5
7
5
13
5
19
5
21
22
14
4
5
4
5
19
7
9
19
9
7
5
2
5
8
1
12
21
9
19
11
12
5
9
14
5
4
5
19
20
5
8
1
2
5
14
24
9
12
1
12
5
9
14
5
24
5
13
5
12
9
5
2
24
5
13
5
12
5
9
21
23
19
16
13
5
22
14
4
5
20
1
12
9
3
8
5
9
21
9
20
21
8
9
19
1
14
7
5
24
1
25
5
14
20
17
9
7
5
12
4
5
19
20
1
25
5
14
20
1
12
4
9
27
2
22
3
8
20
9
14
7
5
14
1
14
21
24
5
14
4
5
20
1
25
5
14
19
5
3
8
21
9
20
21
8
9
19
1
14
2
5
11
1
14
21
1
12
20
1
14
5
9
14
5
13
20
17
9
5
7
5
12
5
4
5
23
19
16
22
24
5
14
9
19
5
1
14
21
12
9
27
5
2
5
20
3
8
16
22
24
5
14
1
12
12
5
12
89
21
5
13
1
14
5
9
3
8
4
1
19
27
16
4
1
27
20
5
4
9
27
2
22
3
8
14
89
21
27
5
14
20
16
1
12
20
9
27
26
14
27
22
9
19
5
14
5
19
5
14
14
9
3
8
21
13
9
20
20
5
20
21
1
22
14
4
5
16
22
3
8
7
14
5
4
9
3
8
12
9
3
8
5
9
19
7
1
4
1
27
20
5
14
9
3
8
21
14
5
19
22
24
5
4
9
5
23
1
19
21
20
23
5
14
14
5
7
16
21
4
5
14
20
17
9
7
5
12
22
13
2
5
11
1
19
21
22
14
4
5
22
14
20
9
3
8
13
9
20
3
8
5
21
27
22
4
5
19
5
19
4
5
22
14
4
5
12
16
14
5
14
20
16
12
14
1
3
8
24
5
19
4
5
20
21
16
12
27
5
14
8
5
12
4
5
20
9
5
21
2
5
4
1
3
8
21
14
1
21
1
7
5
23
16
12
7
5
21
9
5
4
5
14
1
3
8
21
4
5
19
21
1
3
8
9
20
21
16
22
3
8
1
14
22
14
20
7
5
24
1
14
21
22
14
20
20
9
7
5
21
4
5
19
1
22
5
14
21
9
14
4
9
5
8
1
14
21
20
23
5
19
1
14
4
9
20
20
5
13
2
22
3
8
5
23
19
1
7
5
19
5
4
5
20
22
3
8
5
16
2
9
13
5
4
1
19
1
14
9
3
8
21
13
9
20
20
5
8
1
7
5
4
5
20
14
5
21
22
5
19
27
22
8
1
14
21
14
5
3
8
5
9
14
5
3
12
1
7
5
22
14
4
5
24
5
7
5
4
5
20
1
3
8
5
1
14
20
9
14
5
13
5
20
9
14
14
5
14
1
4
5
13
5
14
4
5
22
14
4
5
14
1
4
5
13
5
2
5
7
9
14
14
5
22
14
4
5
5
19
23
19
1
7
5
20
9
3
8
13
9
21
24
9
20
5
14
12
89
21
5
14
4
5
4
9
5
24
1
19
8
5
9
21
11
89
14
14
5
14
2
5
4
89
21
5
14
22
14
4
5
16
22
3
8
8
1
23
5
14
4
9
5
20
9
5
21
5
4
1
27
20
5
19
5
3
8
21
20
9
14
4
1
13
9
21
5
16
2
5
19
1
14
26
14
4
1
14
5
9
14
19
5
3
8
21
5
19
5
9
19
23
1
19
5
14
11
1
14
9
3
8
19
1
21
5
9
13
5
4
1
27
5
19
1
12
5
2
1
12
4
5
20
9
3
8
4
1
19
1
14
7
5
8
1
12
4
5
24
5
14
4
5
23
9
12
24
9
20
5
19
12
89
21
5
12
5
19
5
14
4
9
5
27
1
14
7
22
21
11
5
19
5
14
9
20
2
5
27
27
5
19
5
4
5
14
14
5
13
9
14
5
9
14
5
20
20
9
5
9
14
1
14
4
5
19
5
13
5
19
11
5
21
1
2
5
19
4
1
2
9
4
1
27
14
9
5
13
1
14
14
5
20
13
22
21
2
1
27
4
1
19
27
22
14
9
5
7
5
20
21
22
21
24
9
5
8
5
19
4
9
5
12
22
21
5
7
5
13
5
9
14
5
7
19
16
27
22
14
4
5
11
12
5
9
14
5
19
5
3
8
21
5
20
2
19
5
3
8
21
5
9
14
11
22
14
4
5
14
1
3
8
4
5
13
5
5
19
20
9
3
8
23
16
19
20
21
22
14
4
5
4
5
14
14
5
21
22
21
4
5
19
13
22
21
13
9
14
4
5
20
7
5
2
5
9
3
8
27
22
22
19
11
22
14
4
5
4
9
27
2
22
3
8
5
12
9
14
7
19
16
27
1
14
7
5
20
21
7
5
21
13
9
3
8
1
14
9
3
8
23
16
19
3
8
21
5
20
5
19
5
4
1
27
13
1
14
9
3
8
13
1
14
4
9
27
2
22
3
8
24
9
12
12
5
13
5
19
5
14
22
14
4
5
2
5
7
9
14
14
5
19
5
3
8
21
23
5
19
11
5
19
5
14
22
14
4
5
21
27
9
5
4
5
20
1
14
13
9
3
8
20
16
24
5
9
27
13
9
3
8
7
16
21
22
14
20
3
89
12
4
9
3
8
4
5
14
4
1
14
5
13
1
14
11
1
14
21
19
9
5
7
5
14
4
5
19
24
9
21
27
5
4
1
27
20
5
12
9
5
7
5
14
4
5
20
14
5
11
1
14
9
3
8
14
9
3
8
21
2
5
24
1
19
5
14
1
12
12
5
4
5
22
14
19
5
3
8
21
5
23
1
19
5
14
22
14
4
5
24
5
19
2
5
14
1
14
4
9
20
20
5
13
2
22
3
8
5
4
5
14
20
5
14
4
5
9
3
8
4
9
20
20
5
23
12
22
3
8
5
22
14
4
5
4
5
23
1
12
20
3
8
8
9
19
27
22
20
3
19
9
2
5
14
4
5
13
5
20
5
12
20
22
3
8
21
13
89
27
5
26
14
2
5
11
12
9
2
5
14
1
12
20
5
20
5
10
5
27
9
21
5
21
5
23
16
14
8
5
12
9
20
5
22
20
7
5
2
5
21
5
4
1
19
1
6
14
1
1
13
1
14
24
1
19
21
9
19
12
16
20
21
7
16
21
8
5
9
12
1
14
21
22
14
4
5
21
19
16
20
21
4
5
19
19
5
3
8
5
27
1
14
26
14
1
12
20
16
4
1
27
9
27
4
5
20
5
12
5
22
14
23
19
16
24
5
19
4
5
13
9
21
20
1
13
5
14
21
4
5
13
5
12
9
2
5
4
5
20
21
89
2
5
12
5
20
8
1
14
21
23
5
20
21
5
2
12
9
2
5
9
19
20
3
19
9
6
21
4
1
27
5
19
20
5
8
1
2
5
7
5
24
9
20
4
5
24
9
12
5
20
5
22
14
23
5
19
21
5
12
5
7
5
21
9
20
20
23
5
19
4
5
20
21
89
2
5
12
5
20
1
14
5
5
14
4
5
24
16
12
12
5
24
5
20
5
14
4
5
19
20
5
14
4
5
9
13
5
4
9
27
16
19
11
22
14
4
5
22
14
4
5
23
1
19
5
27
22
4
5
19
8
5
12
12
5
7
19
22
14
4
5
4
5
14
14
16
3
8
24
9
19
21
22
14
19
5
3
8
21
24
16
12
2
5
11
1
14
21
1
12
20
5
9
14
11
16
17
17
5
19
17
5
14
14
9
14
7
1
14
4
5
19
8
1
14
21
20
23
5
14
9
13
5
22
27
2
12
9
3
11
5
21
20
9
14
19
16
21
5
20
3
8
9
14
13
1
14
7
17
5
14
14
9
14
7
5
14
4
9
5
7
5
2
5
20
9
14
22
14
4
5
9
13
5
4
1
27
24
9
27
5
24
9
19
21
1
2
5
7
5
23
5
7
5
21
1
12
20
22
20
24
9
19
21
22
14
19
5
3
8
21
23
5
19
12
5
7
5
21
20
23
5
14
14
5
13
1
14
20
9
14
5
14
4
5
2
5
20
22
3
8
5
21
23
16
19
7
16
21
21
5
20
9
5
19
23
5
19
23
12
22
3
8
5
21
20
23
5
19
22
14
19
5
3
8
21
7
5
19
14
5
20
21
5
19
11
5
16
4
5
19
13
9
20
3
8
5
27
22
4
9
20
20
5
13
24
5
19
11
5
4
1
19
22
13
2
5
9
3
8
12
1
14
7
5
8
1
14
7
5
4
1
3
8
21
22
14
4
5
4
22
19
3
8
7
16
21
27
22
20
1
13
5
14
5
7
5
2
19
1
3
8
21
14
22
4
1
14
11
5
21
1
12
7
5
13
5
9
14
5
4
5
13
23
16
14
23
1
12
11
5
14
20
21
5
9
14
5
4
5
19
7
19
5
23
5
8
16
26
5
19
9
20
21
7
5
14
1
14
21
4
1
27
1
14
4
9
89
21
9
20
3
8
9
20
7
5
24
1
14
21
4
9
27
2
22
3
8
4
22
19
3
8
20
9
14
5
2
5
21
5
5
26
11
5
23
16
14
19
5
17
7
16
24
5
9
27
21
5
21
5
22
14
7
5
19
14
5
5
19
27
1
2
5
19
1
14
18
22
1
13
4
16
5
19
1
2
5
19
23
16
19
14
1
13
20
16
7
19
16
27
4
1
19
27
22
4
5
20
8
5
19
19
5
14
7
5
19
5
4
16
14
5
8
1
21
21
5
8
5
19
11
5
9
14
5
24
5
19
5
4
5
20
8
5
19
19
5
14
12
9
5
2
5
26
14
7
1
19
5
23
5
19
24
1
14
4
1
27
8
5
19
4
5
20
2
22
3
8
5
20
2
5
7
1
14
4
5
20
9
13
5
24
1
20
23
9
12
22
14
7
5
4
1
3
8
21
4
16
8
5
19
27
1
14
12
1
21
9
14
8
1
21
21
5
7
5
2
19
1
3
8
21
1
14
5
8
5
12
17
8
5
22
14
4
1
14
5
12
5
19
5
4
16
4
22
3
8
21
26
14
4
1
27
27
22
20
23
5
19
5
4
1
27
5
19
27
1
14
4
89
21
9
20
3
8
24
1
14
21
5
27
22
12
5
20
21
5
19
4
16
3
8
7
5
14
1
14
21
5
4
5
20
1
19
2
5
9
21
5
20
22
14
4
5
21
5
21
5
7
19
5
22
5
14
8
16
26
5
19
5
20
2
5
21
5
