# Supplementary material for: Graphemic-phonetic diachronic linguistic invariance of the frequency and of the Index of Coincidence as cryptanalytic tools
Source: PLoS One. 2019 Mar 19;14(3):e0213710. doi: 10.1371/journal.pone.0213710 (PMC6424454; doi:10.1371/journal.pone.0213710)
Supplement: S1 File — (ZIP) [file pone.0213710.s001.zip › Languages/bajoaleman/bajoalemanT2_v2.txt]

22
5
12
5
12
22
4
5
20
26
14
4
5
12
5
20
5
14
24
5
19
21
12
9
11
5
2
16
11
5
23
14
4
5
8
16
19
5
14
4
1
19
14
1
23
14
4
5
23
16
19
12
5
20
5
14
1
12
5
19
5
1
19
2
5
26
21
24
5
14
21
5
20
5
14
5
23
9
14
4
5
14
4
1
19
14
9
3
8
21
4
5
19
20
5
12
5
14
21
19
16
20
21
9
3
8
21
5
20
24
5
12
11
5
12
22
4
5
12
5
20
5
21
2
16
11
5
23
1
14
17
5
19
20
5
23
1
12
5
14
23
14
4
5
23
1
14
21
19
9
20
21
19
1
13
23
14
4
5
23
1
14
8
5
19
14
4
9
4
5
19
9
3
11
5
23
1
14
4
5
14
2
5
19
14
5
23
14
4
5
23
1
14
4
5
14
16
12
4
5
14
8
22
14
5
14
4
5
4
5
19
24
5
19
12
4
5
4
5
14
4
5
14
23
14
4
5
14
9
3
8
21
7
16
4
5
23
14
4
5
9
14
4
5
14
2
16
11
5
14
5
14
26
20
14
5
26
14
14
22
21
24
5
14
21
5
13
5
14
5
14
23
9
14
21
4
1
19
14
9
3
8
21
4
5
19
20
5
12
5
21
19
16
20
21
4
1
21
5
14
26
20
14
9
3
8
21
24
5
14
21
9
10
4
23
16
19
12
22
20
23
14
4
5
23
16
19
1
12
12
5
4
5
21
9
10
4
4
5
24
9
10
23
14
14
22
21
12
9
11
5
14
21
16
2
19
9
14
7
5
14
4
1
19
13
16
21
5
24
9
10
7
16
4
5
19
5
4
5
23
16
19
5
7
5
22
5
14
22
5
12
5
24
22
14
4
5
19
12
9
11
5
19
12
22
4
5
8
5
2
2
5
14
7
5
24
5
20
5
14
4
5
4
5
24
5
19
12
21
23
13
13
5
23
16
19
5
14
2
5
26
4
5
16
22
5
19
24
1
21
5
19
23
14
4
5
16
22
5
19
12
1
14
21
4
1
21
20
5
1
22
5
14
21
22
19
5
2
5
26
1
7
5
14
24
16
12
4
5
14
23
14
4
5
24
22
14
4
5
19
2
5
20
3
8
1
22
24
5
14
23
14
4
5
14
9
7
5
13
5
19
5
8
16
19
5
14
23
14
4
5
23
16
19
12
16
19
5
14
1
12
5
19
5
1
19
2
5
26
21
24
5
14
21
5
20
5
23
22
14
4
5
14
4
1
19
14
9
3
8
21
4
5
19
20
5
12
5
14
21
19
16
20
21
22
5
12
5
23
16
19
20
21
5
14
23
14
4
5
8
5
19
5
14
19
26
4
4
5
19
5
23
14
4
5
11
14
1
17
5
14
20
16
3
8
21
5
14
16
22
5
19
23
5
19
5
12
1
14
21
11
16
14
14
9
14
7
11
1
19
21
22
20
8
16
6
6
23
14
4
5
23
16
19
12
16
19
5
14
1
12
5
19
5
1
19
2
5
26
21
24
5
14
21
5
20
5
5
14
23
22
14
4
5
14
4
1
19
14
9
3
8
21
4
5
19
20
5
12
5
14
21
19
16
20
21
4
5
24
22
14
4
5
19
12
9
11
5
11
16
14
9
14
7
11
1
12
12
5
25
1
14
4
5
19
4
5
12
5
26
21
20
9
10
11
4
5
7
19
26
17
8
5
14
23
16
19
5
14
9
14
4
5
12
22
3
8
21
23
13
13
5
4
1
21
8
5
24
22
14
4
5
19
13
16
3
8
21
5
20
3
8
16
24
5
14
23
14
4
5
23
16
19
12
16
20
1
12
20
9
14
1
19
2
5
9
21
24
5
14
21
5
8
5
5
14
23
1
14
21
4
1
19
14
9
3
8
21
4
5
19
20
5
12
5
14
21
19
16
20
21
4
5
8
16
7
5
24
9
20
5
13
5
26
20
21
5
19
1
17
17
16
12
16
14
9
22
20
23
16
19
16
22
5
19
13
1
14
14
9
3
8
11
16
14
9
14
7
11
19
9
10
11
5
23
14
4
5
24
1
19
21
7
5
23
1
14
7
5
14
23
14
4
5
8
1
4
4
5
7
19
16
21
5
14
26
1
13
5
19
23
17
17
5
4
1
21
8
5
20
5
7
5
4
5
14
7
22
12
4
5
14
5
14
4
9
20
3
8
4
5
23
21
4
5
13
5
13
5
19
5
7
5
23
9
20
3
8
5
19
21
24
1
19
21
23
14
4
5
23
16
19
12
16
20
1
12
20
26
14
1
19
2
5
9
21
24
5
14
21
5
8
5
14
5
23
1
14
21
4
1
19
14
9
3
8
21
4
5
19
20
5
12
5
14
21
19
16
20
21
23
1
14
4
5
13
5
7
22
12
4
5
14
5
14
4
9
20
3
8
5
23
9
14
21
13
5
14
1
12
4
22
20
7
5
20
3
19
5
22
5
14
4
1
21
24
5
19
5
14
23
9
20
3
8
5
19
5
23
17
4
5
13
13
5
19
5
23
14
4
5
23
9
20
3
8
5
4
5
14
4
1
19
18
22
1
13
5
26
14
11
16
17
13
1
14
21
16
7
8
5
7
8
1
14
4
5
20
17
19
1
11
21
16
4
5
14
23
9
20
3
8
5
19
5
14
23
16
19
11
16
17
5
21
13
26
4
5
14
21
16
7
5
20
5
23
16
19
11
16
6
21
5
14
5
13
4
5
14
21
16
7
8
5
4
1
19
24
16
19
17
5
14
20
5
5
19
5
14
5
21
21
5
23
21
23
14
4
5
21
16
7
8
5
14
23
17
5
26
14
5
14
7
22
12
4
5
14
5
14
4
9
20
3
8
4
16
20
17
19
1
11
4
5
11
16
17
13
1
14
4
5
4
9
20
3
8
24
5
19
5
20
26
14
4
5
23
9
20
3
8
5
19
5
20
17
19
5
11
5
14
20
16
20
5
8
5
4
4
5
14
5
13
5
23
9
20
3
8
5
23
16
19
11
16
6
21
23
14
4
5
14
5
26
14
5
14
4
9
20
3
8
23
14
4
5
14
5
13
5
14
5
13
5
4
5
14
4
9
20
3
8
4
1
19
24
1
19
21
5
26
14
7
19
16
21
11
9
6
6
4
1
19
18
22
1
13
1
12
4
1
21
12
1
14
21
21
16
23
14
4
5
24
16
12
4
5
14
4
1
21
24
22
14
4
5
19
20
5
5
14
4
1
21
18
22
1
13
4
1
19
21
16
4
1
21
4
5
24
9
20
5
20
21
5
14
20
5
22
5
14
23
1
14
4
5
13
5
12
1
14
4
5
20
3
8
16
12
4
5
14
4
1
21
16
19
4
5
12
23
9
14
4
5
14
24
5
4
5
14
4
9
20
3
8
2
5
8
16
12
4
5
14
20
3
8
16
12
4
5
4
16
4
5
20
5
22
5
14
5
21
16
20
1
13
14
5
18
22
1
13
5
14
4
16
7
9
14
7
5
14
20
5
21
16
5
19
5
13
5
7
16
4
5
4
5
8
5
26
21
1
17
16
12
12
16
4
5
8
1
4
4
5
4
1
19
5
26
14
5
14
21
5
13
17
5
12
2
9
10
4
5
13
5
13
5
19
5
23
14
4
5
23
19
1
7
5
4
5
14
5
14
5
24
5
4
5
14
4
9
20
3
8
8
5
2
2
5
14
20
3
8
16
12
4
5
4
16
20
17
19
1
11
8
5
13
5
14
20
3
8
16
12
4
5
5
14
5
7
5
22
5
14
4
5
13
1
12
12
5
19
24
9
20
5
20
21
5
14
23
1
14
4
5
13
5
12
1
14
4
5
4
16
7
5
22
5
14
20
5
5
26
13
5
4
5
14
4
9
20
3
8
4
5
8
5
26
21
20
1
12
22
20
4
5
14
20
5
23
16
19
4
5
14
1
12
12
5
19
24
9
20
5
20
21
5
14
8
1
4
4
5
14
23
14
4
5
16
6
6
5
19
4
5
14
5
13
5
4
5
14
4
9
20
3
8
23
16
19
4
5
13
5
7
16
4
5
23
14
4
5
2
19
1
3
8
21
5
14
5
4
1
19
23
16
19
4
5
14
21
5
13
17
5
12
23
14
4
5
20
1
21
21
5
14
5
14
5
23
16
19
20
9
14
2
9
12
4
5
4
1
19
14
1
4
16
24
1
14
4
5
19
4
5
4
5
8
16
7
5
13
5
26
20
21
5
19
1
17
17
16
12
16
14
9
22
20
23
14
4
5
23
5
12
5
12
22
4
5
4
1
21
20
5
4
5
14
4
9
20
3
8
20
5
5
14
24
16
12
4
5
14
23
14
4
5
23
16
19
12
16
19
5
14
1
12
5
19
5
1
19
2
5
26
21
24
5
14
21
5
20
5
5
14
23
22
14
4
5
14
4
1
19
14
9
3
8
21
4
5
19
20
5
12
5
14
21
19
16
20
21
4
5
5
4
4
5
12
5
11
16
14
9
14
7
11
26
14
14
5
23
1
14
20
1
2
1
4
5
24
1
14
4
5
19
4
5
13
26
21
7
19
16
21
5
13
21
19
5
3
11
5
16
22
5
19
23
5
12
5
12
1
14
4
5
20
23
14
4
5
18
22
1
13
21
16
9
8
5
19
22
20
1
12
5
13
4
1
21
20
5
8
16
19
5
14
24
16
12
4
5
4
5
24
9
20
8
5
9
21
11
16
14
9
14
7
11
20
1
12
16
13
16
14
9
20
4
5
5
13
5
7
16
4
7
5
7
5
22
5
14
8
1
4
4
5
4
1
21
20
21
5
26
21
1
14
5
19
21
16
17
19
9
20
5
14
5
4
1
21
20
5
24
9
20
8
5
9
21
20
16
3
8
21
5
11
26
14
21
12
5
22
5
4
1
21
20
3
8
1
12
21
22
4
16
14
4
22
20
3
8
1
12
21
24
9
20
8
5
9
21
20
16
11
5
14
4
5
23
9
14
4
5
20
21
22
9
14
4
5
19
8
9
12
7
5
14
20
3
19
9
6
21
4
1
19
1
14
12
5
7
5
21
4
5
19
20
5
12
5
14
21
19
16
20
21
