# Supplementary material for: Graphemic-phonetic diachronic linguistic invariance of the frequency and of the Index of Coincidence as cryptanalytic tools
Source: PLoS One. 2019 Mar 19;14(3):e0213710. doi: 10.1371/journal.pone.0213710 (PMC6424454; doi:10.1371/journal.pone.0213710)
Supplement: S1 File — (ZIP) [file pone.0213710.s001.zip › Languages/bajoaleman/bajoalemanT3_v2.txt]

24
16
4
5
12
1
22
24
5
11
16
14
14
26
14
3
11
1
12
12
5
19
4
5
19
5
14
12
5
5
21
8
23
21
8
11
19
5
26
5
19
5
14
23
14
4
5
23
1
20
21
5
14
23
19
5
4
5
23
21
8
19
16
17
5
14
23
14
4
5
12
5
5
21
2
5
4
5
14
1
12
12
5
14
4
5
19
5
14
21
16
20
26
14
5
13
8
16
22
5
21
8
16
11
16
13
5
14
9
4
7
8
5
20
3
8
1
3
8
23
17
5
26
14
5
14
17
26
14
25
20
21
5
4
1
3
8
4
1
21
13
5
14
4
5
24
16
12
4
5
23
14
4
5
23
5
12
4
5
20
1
3
8
7
19
16
14
5
20
21
1
5
14
13
26
21
12
16
6
6
23
14
4
5
7
19
1
20
23
14
4
5
13
1
14
14
9
3
8
6
16
7
5
12
23
19
16
12
9
3
8
24
1
20
13
26
21
20
1
14
7
5
9
14
8
1
7
8
5
14
23
14
4
5
23
17
2
16
13
5
14
4
5
11
19
89
4
5
20
17
19
16
21
5
14
23
14
4
5
4
5
2
12
16
13
5
14
4
5
24
16
12
19
75
11
5
14
8
9
19
23
14
4
5
4
1
19
4
5
4
1
3
8
24
1
20
20
3
8
16
14
5
4
1
21
24
5
4
5
19
11
12
1
19
14
16
2
5
12
4
5
11
16
14
14
26
14
3
11
23
1
14
1
12
12
5
14
4
5
19
5
14
8
5
12
4
8
16
6
6
23
14
4
5
12
5
5
21
4
5
14
23
21
8
11
19
5
26
5
19
5
14
20
26
14
12
1
14
21
4
16
19
3
8
16
22
5
19
1
12
4
1
19
18
22
5
13
5
14
23
5
12
5
8
5
19
5
14
13
26
21
7
19
16
21
5
13
20
3
8
1
12
16
11
18
22
5
13
5
14
21
16
8
16
22
5
23
5
12
5
20
21
16
12
21
5
19
7
8
5
20
5
12
12
5
14
4
5
13
5
14
14
9
3
8
21
1
12
12
5
11
16
14
4
5
21
5
12
12
5
14
12
89
21
11
5
4
5
11
19
16
14
23
14
4
5
13
1
19
18
22
1
19
21
4
5
8
5
7
7
5
19
10
1
4
5
20
20
5
24
5
19
5
14
4
1
19
1
12
4
5
19
4
5
7
7
5
19
24
5
14
21
5
4
5
11
16
14
14
26
14
3
11
13
26
21
20
26
14
5
14
8
5
19
5
14
13
5
14
4
5
21
16
8
16
12
4
5
14
8
16
6
6
13
26
21
5
19
5
14
13
26
21
23
19
16
22
4
5
14
23
14
4
5
13
26
21
7
19
16
21
5
13
12
16
22
5
23
14
4
5
8
1
4
4
5
23
16
19
2
16
4
5
21
4
1
19
21
16
8
16
22
5
1
12
12
5
4
5
4
5
19
5
7
19
16
5
21
23
14
4
5
11
12
5
26
14
5
20
22
14
4
5
19
19
5
26
14
11
5
14
4
5
14
23
16
20
1
12
12
5
26
14
5
8
5
8
1
4
4
5
9
14
4
5
14
8
16
6
6
20
16
23
5
12
5
13
26
99
4
1
14
4
1
21
8
5
4
1
19
14
9
3
8
21
5
14
4
16
19
20
21
5
11
16
13
5
14
14
16
3
8
7
1
14
4
5
18
22
1
4
4
5
26
21
4
5
20
3
8
22
24
5
21
7
5
19
14
4
1
21
12
26
3
8
21
1
12
27
16
4
5
4
5
16
11
19
5
26
14
11
5
4
5
2
75
27
5
24
26
3
8
21
8
5
20
3
8
22
24
5
4
5
20
5
19
5
4
5
20
11
16
14
14
26
14
7
5
20
8
16
6
6
4
1
19
9
14
8
5
8
1
4
4
5
20
5
5
19
11
19
1
14
3
11
5
14
12
16
6
6
4
16
4
5
8
16
6
6
1
12
20
22
20
1
14
7
8
26
14
3
11
5
14
24
1
20
4
1
19
14
5
5
14
1
14
1
12
12
5
26
14
5
4
5
7
19
5
22
26
14
3
11
8
5
8
1
4
4
5
21
16
11
12
1
7
5
14
16
22
5
19
19
5
26
14
11
5
14
4
5
14
23
16
99
4
5
14
13
5
14
8
5
12
4
20
5
5
19
23
1
12
20
3
8
23
14
4
5
12
16
99
24
16
19
5
26
14
11
5
4
5
23
16
20
23
1
14
4
5
13
5
24
22
12
22
5
23
14
4
5
23
5
12
5
14
1
14
4
5
19
5
14
4
5
19
5
14
24
5
19
21
23
16
19
11
12
1
7
5
21
23
16
19
4
5
13
5
11
16
14
14
26
14
3
11
26
20
5
7
19
26
13
4
5
24
22
12
6
6
2
5
7
8
22
14
4
5
4
5
11
12
1
7
5
20
9
14
5
23
19
22
14
4
5
20
9
14
20
12
5
3
8
21
5
20
26
14
5
14
5
7
5
20
21
5
14
13
1
7
5
4
5
7
9
14
7
5
14
1
12
23
16
19
4
5
14
11
16
14
14
9
14
3
11
20
21
1
14
9
20
5
7
19
26
13
4
5
24
22
12
6
6
20
17
19
1
3
11
5
19
20
21
5
14
1
14
23
14
4
5
20
5
4
5
8
16
3
8
7
8
5
2
16
19
5
14
11
16
14
14
9
14
3
11
7
14
5
4
26
7
5
8
5
19
5
4
16
19
3
8
26
22
24
5
5
4
4
5
12
9
3
8
5
26
21
23
14
4
5
4
16
19
3
8
26
22
24
5
5
19
5
2
5
26
4
5
4
16
19
3
8
19
5
3
8
21
23
14
4
5
4
16
19
3
8
7
14
1
4
5
14
5
14
21
6
5
19
13
5
21
26
24
4
5
20
7
19
16
21
5
14
20
3
8
1
4
5
14
4
5
14
13
26
19
5
26
14
11
5
4
5
23
16
20
8
5
6
21
7
8
5
4
1
5
14
4
1
19
9
11
23
1
11
5
14
23
1
14
8
5
2
2
5
5
14
21
6
1
5
14
7
19
16
21
5
20
3
8
1
14
4
5
23
14
4
5
20
24
1
19
23
16
19
12
5
5
20
23
16
19
1
12
12
5
20
1
11
5
5
14
21
6
5
19
13
5
21
26
24
4
5
20
4
1
21
8
5
13
26
14
7
22
4
5
24
26
6
6
8
5
6
21
7
8
5
8
75
14
5
21
23
14
4
5
13
26
14
5
19
11
26
14
4
5
19
16
11
14
9
3
8
21
7
8
5
20
3
8
16
14
5
21
8
5
2
5
13
5
5
3
8
23
14
4
5
2
5
20
5
26
3
8
5
4
5
20
5
4
1
19
20
5
12
5
7
5
14
4
1
21
4
5
19
4
19
5
14
26
20
16
4
4
5
19
5
14
20
5
7
5
14
23
14
4
5
24
16
19
4
5
14
4
1
19
1
6
6
1
12
20
21
1
19
2
12
26
14
21
14
16
3
8
21
1
14
8
75
14
4
5
8
5
13
26
14
16
3
8
20
26
14
21
24
5
14
21
5
26
4
24
1
20
5
26
14
20
20
16
23
5
19
14
7
8
5
11
16
13
5
14
4
1
21
5
26
14
4
1
3
8
24
1
19
21
23
17
7
8
5
14
16
13
5
14
13
5
14
20
3
8
16
12
4
5
4
5
20
20
5
20
1
11
5
19
26
3
8
21
5
14
5
6
21
5
20
3
8
5
4
5
14
4
16
2
16
21
8
20
26
11
19
5
26
14
11
5
21
16
4
5
14
5
4
5
14
4
16
9
11
4
5
14
5
26
4
24
16
12
4
5
8
5
2
2
5
14
21
16
12
5
20
21
5
14
5
14
21
18
22
1
13
23
14
4
5
5
14
21
6
16
19
8
5
23
14
20
9
14
20
26
14
5
23
5
20
21
5
14
8
5
19
5
4
1
21
24
5
21
5
14
14
16
3
8
26
22
24
5
2
5
20
21
5
14
13
1
14
4
5
8
9
19
14
22
20
26
14
21
23
14
4
5
2
26
13
26
20
21
1
14
8
5
19
5
9
11
5
14
11
16
14
4
5
14
9
3
8
21
9
14
5
26
14
5
19
24
5
11
5
14
1
12
12
5
4
1
21
18
22
1
4
5
23
16
19
26
24
23
21
8
20
17
19
5
11
5
14
4
1
21
19
5
26
14
11
5
4
5
12
16
27
5
23
1
12
20
3
8
5
11
22
13
17
1
14
13
26
21
8
16
12
5
26
4
5
8
5
6
21
7
8
5
4
1
5
14
10
1
24
5
19
5
1
12
4
1
21
12
1
11
5
14
17
5
19
7
5
13
5
14
21
4
1
21
4
5
19
24
5
19
21
7
8
5
13
1
11
5
21
21
8
16
7
5
14
21
13
5
14
20
3
8
16
12
4
5
21
4
1
19
14
9
3
8
21
9
14
11
16
14
5
14
20
3
8
19
26
22
5
14
4
1
21
12
1
21
8
5
9
11
14
16
3
8
21
1
14
20
1
3
8
21
5
19
2
12
26
22
5
14
13
5
14
4
5
12
1
20
21
5
19
13
26
14
5
20
24
26
22
5
20
4
5
7
8
5
26
21
13
26
14
1
2
12
26
6
21
14
9
3
8
21
23
14
7
8
5
24
19
16
11
5
14
24
16
26
4
7
8
1
1
12
20
16
26
20
5
7
19
26
13
20
26
14
5
11
12
1
7
5
20
22
20
8
1
4
4
5
7
5
4
1
14
4
16
18
22
1
13
4
1
19
5
26
14
11
12
5
26
14
8
22
14
4
5
11
5
14
7
8
1
14
23
14
4
5
24
1
20
7
8
5
8
5
21
5
14
24
1
3
11
5
19
12
16
99
4
5
11
12
1
7
5
4
5
4
5
13
5
11
16
14
14
9
14
3
11
23
17
6
19
1
14
21
27
75
99
4
1
21
8
5
20
16
1
19
13
24
1
20
5
5
19
4
1
21
8
5
1
12
12
5
20
7
22
4
5
20
14
9
3
8
21
8
1
4
4
5
13
5
5
19
4
1
14
1
12
12
5
26
14
5
5
26
14
5
11
12
5
26
14
5
24
16
19
20
21
9
14
5
26
14
5
13
24
26
14
21
5
19
23
17
5
26
14
5
19
8
16
19
20
21
23
14
4
5
5
13
19
5
26
14
11
5
4
5
20
22
12
22
5
14
1
13
8
26
14
21
27
5
4
5
11
1
21
5
19
4
16
16
3
11
4
1
19
18
22
1
13
1
12
21
16
19
14
9
3
8
8
5
23
16
19
4
5
14
11
16
14
14
9
14
3
11
7
8
26
14
3
11
23
14
4
5
20
17
19
1
3
11
7
14
5
4
26
7
8
5
8
5
19
5
8
5
19
11
16
14
14
26
14
3
11
23
17
4
1
21
7
26
19
5
26
14
11
5
14
20
26
14
23
14
8
16
12
21
20
16
5
14
9
20
8
9
19
14
5
13
1
14
21
26
22
14
3
11
14
16
3
8
16
12
21
8
5
23
19
22
3
8
21
5
21
19
5
26
14
11
5
14
13
5
5
19
4
1
14
26
24
4
1
21
24
1
3
11
5
19
12
16
99
8
9
19
11
12
1
7
5
21
14
22
4
5
20
9
20
23
5
12
5
26
1
19
4
5
20
20
26
4
2
5
19
26
3
8
21
4
5
24
16
19
20
21
24
1
20
13
26
14
24
16
12
11
12
1
7
5
9
11
4
5
20
14
9
3
8
21
24
5
14
21
5
9
3
11
24
1
20
5
26
14
20
9
14
13
26
14
5
19
26
1
3
8
21
23
14
4
5
18
22
1
13
9
14
5
26
14
5
13
16
12
5
14
2
26
14
1
3
8
21
5
26
14
5
14
20
12
1
17
5
14
4
5
14
13
16
12
5
14
13
1
14
23
1
14
21
9
11
4
1
19
4
5
13
14
1
13
9
3
11
4
5
24
16
19
20
21
4
1
21
9
20
24
1
19
8
1
4
4
5
24
1
3
11
5
19
12
16
99
26
3
8
21
5
20
24
5
20
1
14
4
5
19
4
1
21
18
22
1
13
1
12
23
1
14
13
26
14
5
14
12
26
20
21
5
14
8
5
19
4
16
20
17
19
1
3
11
17
1
14
21
8
5
19
1
12
27
16
23
16
19
21
4
16
4
5
20
20
5
11
12
1
7
8
5
24
1
20
7
8
5
8
16
19
21
8
26
14
21
27
5
12
1
21
5
21
4
5
11
12
1
7
5
2
12
26
22
5
14
7
26
11
16
14
5
14
4
1
19
14
9
3
8
21
23
5
12
5
13
5
4
5
2
5
4
19
26
22
5
14
9
14
19
5
26
14
11
5
14
9
20
1
12
21
5
20
14
5
14
5
5
19
5
8
5
9
20
5
26
14
4
5
6
6
23
14
4
5
5
26
14
13
16
19
4
5
14
5
19
5
4
1
21
4
16
19
9
3
11
20
5
7
7
5
14
2
26
13
26
14
5
14
5
19
5
14
10
1
4
1
21
24
5
21
21
5
14
24
16
12
1
12
4
5
20
20
5
8
5
19
5
14
8
5
19
16
22
5
21
8
5
20
21
5
12
5
21
1
12
27
5
5
26
14
4
5
6
6
8
5
5
14
8
5
6
21
16
3
11
14
5
13
1
14
4
5
1
12
27
16
12
5
6
6
14
16
3
8
20
22
12
22
5
14
4
5
14
11
16
14
14
26
14
3
11
4
5
4
5
9
20
23
14
20
5
8
5
19
5
8
5
24
16
12
4
5
4
1
21
8
5
7
22
4
23
14
4
5
5
19
5
23
16
19
12
16
19
19
5
13
16
3
8
21
5
8
5
4
1
19
1
14
7
8
5
24
26
14
14
5
14
5
26
14
23
5
21
8
13
16
19
20
5
12
23
1
14
5
26
14
5
19
8
5
14
14
5
14
4
1
21
9
3
11
26
24
4
26
21
2
5
24
26
20
5
14
13
1
3
8
8
5
4
5
4
5
14
16
3
8
7
26
20
21
5
19
5
14
4
5
14
20
22
12
22
5
14
4
1
3
8
5
26
14
4
5
7
19
16
21
20
21
5
14
16
22
5
19
4
1
5
21
1
14
12
1
13
17
5
14
4
5
13
5
8
1
27
5
14
4
5
8
9
19
20
21
1
5
4
4
5
14
16
4
5
26
5
14
14
26
3
8
4
5
5
19
20
16
4
5
4
5
24
5
14
21
5
8
5
5
13
2
26
14
14
5
14
4
5
20
11
16
14
14
26
14
7
5
20
23
19
5
4
5
23
14
4
5
2
26
14
14
5
14
4
5
20
11
16
14
14
26
14
7
5
20
7
22
4
7
8
5
12
5
26
4
5
12
16
22
5
4
5
5
13
21
16
12
5
19
5
14
20
26
14
5
14
3
19
5
4
5
8
5
12
16
22
5
4
5
5
14
21
16
13
1
11
5
14
21
16
5
26
14
5
13
3
1
17
17
5
12
1
14
23
14
4
5
12
5
21
5
14
23
16
19
20
26
11
20
26
21
21
5
14
7
8
1
14
20
5
2
5
7
8
22
14
4
5
14
2
5
26
4
5
4
5
14
3
19
5
4
16
21
16
20
26
14
7
5
14
13
5
14
19
5
26
14
11
5
2
19
22
11
5
4
5
23
1
14
20
26
14
5
14
16
12
4
5
14
4
26
14
7
5
14
23
14
4
5
8
5
12
21
12
1
13
17
5
14
23
1
20
21
5
21
24
26
20
20
3
8
5
14
20
26
14
5
14
2
5
5
14
23
14
4
5
2
5
7
22
14
4
5
5
13
4
1
19
5
26
14
23
5
12
21
16
21
8
5
5
14
9
11
18
22
1
13
23
1
14
23
14
20
3
8
9
3
8
21
4
5
14
20
22
12
22
5
14
7
8
1
14
11
23
14
4
5
8
16
19
4
5
4
1
19
5
19
5
19
2
5
26
4
5
19
20
1
14
3
11
4
5
12
5
3
3
9
5
4
5
5
19
20
21
24
1
20
2
5
7
8
22
14
21
4
1
19
20
24
5
7
5
14
20
5
23
1
14
21
16
19
20
22
12
22
5
14
20
21
22
14
21
4
16
9
11
4
1
19
8
5
14
18
22
1
13
7
8
5
7
8
1
14
4
1
19
23
1
14
21
9
11
13
5
20
21
5
19
19
5
26
14
11
5
14
20
21
1
14
23
14
4
5
2
19
22
11
5
4
5
23
1
14
20
26
14
5
13
16
12
4
5
14
20
17
5
12
5
8
5
8
1
4
4
5
12
1
13
17
5
14
2
26
4
5
19
11
5
12
5
10
1
7
8
5
24
26
20
20
5
8
1
4
4
5
8
5
5
13
4
1
21
12
26
6
7
8
5
14
16
13
5
14
24
5
19
5
9
3
11
5
13
14
9
3
8
21
21
16
8
22
12
17
5
11
16
13
5
14
4
16
20
22
12
22
5
20
21
21
16
4
5
14
20
22
12
22
5
14
20
21
22
14
4
5
14
8
9
19
13
16
7
8
5
7
26
14
16
3
8
20
5
5
14
4
5
23
5
19
20
3
8
5
24
22
14
4
5
14
1
14
12
1
13
17
5
14
4
5
13
20
5
5
19
23
19
16
13
5
14
13
1
14
4
5
4
16
3
8
14
5
13
1
14
4
5
18
22
1
4
4
16
14
5
14
11
1
14
9
11
20
5
7
7
5
26
24
8
5
19
11
16
14
14
26
14
3
11
23
14
4
5
1
12
7
26
8
5
19
5
14
24
26
12
12
5
7
26
4
26
21
14
9
3
8
21
24
19
5
11
5
14
23
14
4
5
11
5
19
5
14
4
1
21
7
26
4
5
20
11
16
14
14
9
14
7
5
20
23
19
5
4
5
7
8
5
12
5
26
4
5
23
14
4
5
2
19
5
22
5
12
1
21
5
14
20
22
20
2
19
5
11
5
14
23
1
14
20
16
4
1
14
5
13
4
5
22
5
9
4
24
5
19
21
4
5
13
5
11
16
14
14
26
14
3
11
14
16
3
8
23
1
11
5
14
23
16
19
24
5
21
21
5
14
23
1
14
23
5
12
5
14
4
5
26
4
14
9
3
8
21
4
19
1
4
5
23
16
19
7
5
21
21
5
14
16
11
4
5
20
11
16
14
14
26
14
7
5
20
11
26
14
4
5
19
14
16
22
5
19
13
1
14
14
9
3
8
26
1
19
4
16
20
17
19
1
3
11
26
20
5
7
19
9
13
26
4
9
20
20
5
11
5
19
24
1
19
19
5
26
14
11
5
4
16
3
8
14
22
13
13
5
19
14
5
5
14
7
22
4
4
16
5
21
24
5
19
5
8
5
4
16
5
21
4
1
21
24
5
19
5
20
5
19
5
7
22
5
21
23
16
19
23
14
20
1
12
12
5
14
4
5
7
5
19
14
9
14
23
19
5
4
5
14
12
5
22
5
14
13
5
14
24
5
19
21
5
13
4
26
21
14
22
23
16
19
7
8
5
22
5
14
8
5
24
5
19
21
9
14
11
16
19
21
14
16
3
8
5
21
12
26
11
5
20
3
8
75
22
5
14
4
5
5
13
4
5
20
14
22
14
9
3
8
21
21
16
5
14
12
16
22
5
14
