# Supplementary material for: Graphemic-phonetic diachronic linguistic invariance of the frequency and of the Index of Coincidence as cryptanalytic tools
Source: PLoS One. 2019 Mar 19;14(3):e0213710. doi: 10.1371/journal.pone.0213710 (PMC6424454; doi:10.1371/journal.pone.0213710)
Supplement: S1 File — (ZIP) [file pone.0213710.s001.zip › Languages/bajoaleman/bajoalemanT3_v2Porcentaje_Sept2015.txt]

5.608564114
0.9308820107
2.676285781
7.84268094
19.57179428
0.954154061
2.443565278
5.003490808
1.675587619
0.09308820107
3.095182686
3.700255993
2.559925529
11.98510589
0
4.631138003
0.605073307
0.3025366535
5.492203863
4.444961601
5.050034908
2.117756574
2.676285781
1.815219921
0.02327205027
4.119152897
0.2327205027
0
0
0
0
0
0
0
0
0
0
0
0
0
0
0
0
0
0
0
0
0
0
0
0
0
0
0
0
0
0
0
0
0
0
0
0
0
0
0
0
0
0
0
0
0
0
0
0.1396323016
0
0
0
0
0
0
0
0
0
0
0
0
0
0.04654410054
0
0
0
0
0
0
0
0
0
0.1629043519
0
0
0
0
0
0
0
0
0
0
0
0
0
0
0
0
0
0
0
0
0
0
0
0
0
0
0
0
0
0
0
0
0
0
0
0
0
0
0
0
0
0
0
0
0
0
0
0
0
0
0
0
0
0
0
0
0
0
0
0
0
0
0
0
0
0
0
0
0
0
0
0
0
0
0
0
0
0
0
0
0
0
0
0
0
0
0
0
0
0
0
0
0
0
0
0
0
0
0
0
0
0
0
0
0
0
0
