# Supplementary material for: Graphemic-phonetic diachronic linguistic invariance of the frequency and of the Index of Coincidence as cryptanalytic tools
Source: PLoS One. 2019 Mar 19;14(3):e0213710. doi: 10.1371/journal.pone.0213710 (PMC6424454; doi:10.1371/journal.pone.0213710)
Supplement: S1 File — (ZIP) [file pone.0213710.s001.zip › Languages/bambara/bambaraP1_v2.txt]

32
97
1
99
32
152
37
37
123
37
111
1
111
99
1
106
19
99
19
97
19
79
1
57
123
23
19
99
141
67
23
123
1
1
99
1
78
19
97
1
141
1
1
79
1
99
23
99
11
68
47
79
47
68
37
99
1
32
141
37
79
37
97
32
111
1
162
1
123
19
141
23
97
1
133
11
111
118
32
79
32
141
23
79
23
68
37
92
37
123
37
32
106
1
106
23
111
19
99
11
111
141
47
111
57
19
141
67
19
68
37
78
19
106
23
111
141
37
79
37
97
32
92
47
133
47
78
47
68
1
152
47
68
1
57
37
111
133
37
111
68
37
68
32
111
111
118
32
79
32
141
23
79
23
141
37
79
37
97
32
106
1
123
23
92
1
106
1
106
19
99
19
97
19
68
32
111
111
1
1
92
37
123
37
97
1
78
37
1
92
11
97
32
23
111
23
86
19
123
19
11
106
23
111
92
11
111
19
19
106
1
133
37
123
37
106
1
141
23
79
23
57
23
78
19
106
1
123
23
92
1
106
1
86
1
97
23
99
23
116
1
1
106
23
111
1
32
97
47
106
1
97
32
133
37
111
1
141
47
111
57
19
106
23
23
123
23
97
32
32
78
32
99
23
97
37
123
37
57
19
133
11
97
1
97
19
106
47
111
92
11
106
19
99
19
97
19
92
1
78
37
1
92
11
97
32
23
97
1
111
1
133
23
123
1
111
106
1
123
23
92
1
106
1
97
1
141
47
79
47
111
23
23
92
11
111
19
19
106
1
133
37
123
37
1
99
1
78
19
1
78
23
99
19
23
111
1
97
37
111
37
141
1
97
1
68
11
111
97
19
57
1
111
79
11
23
111
1
32
141
37
79
37
68
1
92
11
133
47
1
111
1
97
19
106
37
79
37
57
1
92
11
1
111
1
152
11
99
11
1
99
1
97
37
123
37
141
1
99
11
111
57
1
68
11
111
97
19
106
1
141
23
79
23
1
99
1
111
1
1
57
19
111
57
1
68
1
152
47
68
1
97
1
106
1
133
1
133
23
79
23
99
1
111
68
23
1
106
1
1
111
1
97
19
106
1
133
1
97
19
92
11
92
1
97
47
57
1
57
37
111
133
37
111
97
47
111
111
1
57
1
68
1
1
57
1
68
1
1
1
97
1
106
1
133
1
92
1
141
19
111
1
57
1
111
106
1
123
23
92
1
106
1
92
1
78
37
106
19
99
19
97
19
92
11
97
32
32
111
1
97
19
141
67
32
79
32
68
23
97
1
106
1
133
37
123
37
111
11
106
1
141
67
19
133
23
68
37
111
78
37
99
37
106
19
99
19
97
19
92
1
68
165
1
1
57
23
97
32
111
23
133
11
111
47
57
19
111
1
23
97
1
111
1
99
1
97
37
123
37
141
1
99
11
111
57
1
97
1
133
11
57
1
1
92
1
111
1
57
23
123
23
23
97
47
111
111
1
32
68
11
97
32
133
37
111
23
57
19
111
1
68
11
111
133
11
111
47
106
1
106
23
111
57
1
111
79
11
32
111
1
152
11
99
11
1
99
1
68
11
111
97
19
1
78
23
99
19
23
57
1
99
23
106
1
106
47
133
32
11
99
23
133
1
57
19
141
23
106
23
111
97
37
123
37
99
1
32
78
1
111
1
92
11
97
37
111
37
141
1
1
111
1
68
11
111
97
19
57
1
111
79
11
1
99
11
106
23
111
141
47
111
57
19
152
11
99
11
97
37
111
1
111
23
111
97
1
99
32
92
11
1
97
37
111
37
141
1
97
1
99
32
152
37
37
123
37
111
1
111
68
11
92
11
97
1
141
47
79
47
111
23
78
32
92
23
141
19
1
99
1
97
19
116
19
106
1
123
23
92
1
106
1
97
32
106
1
141
23
79
23
97
1
68
165
37
111
106
47
133
32
78
23
99
19
111
11
92
11
1
99
1
106
1
97
19
123
1
111
11
92
11
23
97
32
23
92
1
78
37
141
67
32
79
32
106
23
111
111
1
32
97
37
106
19
99
19
97
19
141
1
1
123
1
97
1
57
37
1
97
37
123
37
32
152
1
1
141
23
99
1
106
1
123
23
92
1
106
1
152
47
99
23
99
1
97
1
141
11
99
23
92
1
97
1
141
1
1
97
47
99
47
152
68
165
1
106
1
111
1
99
1
97
1
133
11
68
165
47
68
11
68
47
79
47
68
37
99
1
1
68
32
111
111
1
162
1
97
1
123
23
97
1
133
32
97
37
111
37
97
1
11
99
23
133
1
57
19
141
23
78
32
11
99
23
133
1
57
19
141
23
92
11
106
1
123
23
92
1
106
1
97
1
78
32
99
23
97
1
111
106
19
111
141
47
106
1
106
23
111
111
1
68
11
111
99
1
106
1
79
1
123
1
1
97
37
111
37
11
99
23
133
1
57
19
141
23
78
1
123
1
111
23
133
11
111
47
99
1
1
118
19
123
19
111
111
1
111
23
97
1
111
57
1
92
11
97
32
23
92
11
68
47
57
1
68
11
111
92
11
97
1
141
19
106
19
111
106
47
133
32
152
57
19
19
97
1
111
23
57
19
111
1
68
11
111
106
23
111
57
1
111
79
11
32
92
11
68
47
57
1
68
11
111
92
11
111
11
92
11
68
165
37
111
23
92
11
78
32
111
11
106
1
141
23
79
23
92
19
123
19
57
1
97
1
111
1
57
37
111
11
92
11
1
78
23
99
19
111
11
92
11
23
97
1
78
32
99
23
97
1
111
106
19
111
141
47
106
1
106
23
111
111
1
68
11
111
116
1
79
1
99
23
99
11
111
99
1
106
1
79
1
123
1
111
11
97
37
111
37
106
47
133
32
106
23
111
68
1
123
1
1
99
1
97
32
106
23
111
78
37
123
1
1
92
11
106
1
141
23
79
23
78
19
97
32
32
111
1
68
1
78
1
32
92
11
68
47
57
1
68
11
111
92
11
106
1
123
23
92
1
106
1
97
32
111
11
57
19
106
1
141
23
79
23
57
32
111
92
1
111
11
68
47
133
47
97
47
111
111
1
111
11
116
1
79
1
99
23
99
11
111
68
32
111
111
11
97
23
133
23
57
1
1
1
99
1
99
1
97
1
106
1
133
37
123
37
1
92
11
1
116
19
68
1
1
97
1
68
165
37
111
106
47
133
32
106
1
68
165
23
79
23
111
99
11
111
97
1
111
1
78
23
99
19
97
1
57
23
111
23
133
23
133
1
111
57
37
111
133
37
111
111
1
141
1
152
57
19
19
111
1
78
37
97
32
111
11
92
11
68
47
57
1
68
11
111
92
11
97
1
141
47
79
47
111
23
133
11
57
1
1
92
1
57
19
19
141
23
79
23
92
11
97
32
57
1
152
97
19
111
11
92
11
1
141
37
79
37
97
1
133
11
111
47
1
57
19
106
1
97
1
123
23
1
116
19
133
23
123
1
111
57
1
1
152
99
1
78
32
97
1
133
11
47
57
37
111
133
37
111
111
1
141
1
152
57
19
19
106
1
1
92
11
133
11
57
1
1
92
1
97
32
152
97
19
111
23
1
57
32
99
32
92
11
1
92
11
97
47
111
141
67
19
57
1
92
1
106
23
23
123
23
99
23
141
23
79
23
152
68
165
19
111
133
19
111
1
92
11
78
1
1
106
1
152
99
1
68
165
23
79
23
111
97
1
57
37
47
97
1
106
1
133
1
133
23
79
23
99
1
111
152
97
1
111
97
1
106
37
79
37
106
1
68
165
23
79
23
111
99
11
111
152
97
37
123
37
141
1
1
92
11
97
37
111
79
37
141
37
152
78
1
68
47
106
47
111
23
78
19
111
116
47
106
1
111
152
99
1
1
92
11
78
19
111
141
23
79
23
152
57
32
99
32
99
1
111
97
32
99
32
111
57
23
99
1
97
1
141
1
1
57
1
92
11
1
97
1
57
1
1
123
1
68
11
111
23
133
123
1
19
99
68
19
106
19
1
86
1
97
23
99
23
141
32
123
1
1
92
19
123
19
97
1
106
1
97
1
123
23
97
32
152
99
1
23
57
123
1
86
23
106
1
111
23
1
57
37
111
133
37
111
152
141
1
78
1
111
78
19
57
1
68
1
1
57
1
68
1
1
23
97
32
1
141
47
111
92
1
78
37
1
111
57
19
111
57
1
152
92
11
141
67
32
79
32
106
23
111
111
1
106
1
123
23
92
1
106
1
141
32
123
1
11
99
23
133
1
57
19
141
23
78
19
97
1
97
1
99
32
133
1
57
1
116
37
79
37
111
97
19
32
97
37
1
97
37
133
11
79
23
111
111
1
1
97
1
133
32
32
152
1
1
141
23
99
1
123
32
106
19
106
1
133
1
97
19
32
79
47
133
141
11
92
11
141
67
23
78
37
97
32
1
97
1
106
37
79
37
152
57
19
19
141
37
79
37
97
1
133
19
57
19
111
32
133
19
57
19
111
111
23
78
37
99
37
92
1
133
37
123
37
97
23
123
23
111
23
47
133
141
47
111
92
11
133
23
123
23
68
165
1
106
1
111
1
79
37
78
19
123
19
111
19
123
19
92
11
106
37
79
37
152
57
19
19
141
1
1
123
1
47
92
19
123
19
152
97
1
68
47
79
47
99
1
152
1
99
23
133
1
47
141
37
79
37
97
1
133
19
57
19
111
92
11
111
92
47
133
47
78
47
78
1
111
1
57
37
123
1
79
1
99
23
99
11
111
1
162
1
123
19
141
23
97
1
141
1
1
68
165
47
68
11
68
47
79
47
68
37
99
1
32
141
37
79
37
97
32
57
19
141
23
99
19
86
19
106
106
1
133
1
97
19
68
1
152
47
68
1
57
1
111
79
11
123
1
92
11
111
97
1
141
47
79
47
111
23
68
1
152
47
68
1
57
37
111
133
37
111
68
37
68
32
111
1
141
1
1
123
1
92
11
111
152
1
99
23
133
1
1
111
23
1
106
47
133
32
106
1
106
23
111
19
99
11
111
106
1
123
23
92
1
106
1
141
37
79
37
152
97
1
133
19
57
19
111
106
1
123
23
92
1
106
1
97
37
111
37
106
1
141
47
111
68
32
111
97
1
47
141
32
57
19
141
23
99
19
86
19
106
106
1
123
23
92
1
106
1
68
165
23
79
23
111
141
47
106
1
133
11
123
1
1
92
11
1
68
11
111
97
19
78
37
99
37
57
1
111
79
11
97
1
78
23
111
23
106
11
99
11
97
11
1
99
1
97
1
68
1
133
32
152
1
1
123
32
97
37
111
37
97
1
141
47
79
47
111
23
47
106
1
92
37
123
37
133
37
123
37
68
47
111
1
111
68
165
23
79
23
111
133
32
97
37
111
37
133
1
79
1
79
19
111
111
1
68
37
152
141
47
111
57
19
32
68
165
1
106
1
111
1
99
1
47
141
47
111
57
19
133
23
116
19
111
1
97
47
111
79
32
97
37
111
37
97
1
47
97
1
133
1
79
1
152
97
37
99
37
133
23
1
78
23
99
19
106
1
141
23
79
23
97
1
106
19
99
19
97
19
68
37
92
23
68
165
37
47
68
1
78
19
106
1
141
23
79
23
111
37
37
123
37
106
1
111
1
106
1
111
1
111
1
47
78
1
111
57
19
19
99
1
47
133
23
123
1
111
111
1
97
32
133
19
57
19
106
19
99
19
97
19
92
1
78
37
47
92
11
97
32
1
152
97
1
111
1
133
23
123
1
111
97
1
106
1
133
37
123
37
111
11
57
19
116
1
79
1
99
23
57
1
97
23
57
1
123
47
68
47
106
1
111
78
37
1
152
92
11
32
111
1
97
19
106
37
79
37
152
57
19
19
141
1
92
11
1
78
23
99
19
97
23
133
23
57
1
1
57
1
111
79
11
123
1
1
152
92
11
57
23
68
1
152
47
68
1
97
1
68
47
79
47
99
1
32
92
11
106
1
141
23
79
23
111
23
97
123
23
133
23
141
1
92
11
1
141
1
1
106
1
133
86
92
19
111
78
23
99
19
111
23
111
92
11
1
152
111
1
68
11
111
92
19
111
23
111
68
37
92
11
78
23
111
23
106
11
99
11
97
11
99
11
111
57
19
32
99
1
97
1
68
1
133
32
152
1
1
123
32
97
37
111
37
32
92
37
123
37
111
23
111
97
11
99
11
111
106
19
99
19
97
19
97
47
99
47
141
67
1
106
1
111
97
19
123
1
32
106
19
99
19
97
19
97
19
123
19
78
19
97
1
57
37
133
1
111
97
32
99
32
99
1
47
141
47
111
57
19
1
99
1
141
1
111
47
47
97
32
1
99
1
97
1
141
1
111
47
133
1
111
78
19
92
37
123
37
97
37
123
37
141
1
99
11
111
57
1
152
99
1
86
19
123
19
97
1
97
19
68
47
79
47
97
32
99
32
97
1
111
1
68
23
92
1
116
11
106
37
79
37
152
141
67
19
106
1
32
106
19
99
19
97
19
152
57
37
99
11
111
97
37
133
1
79
1
79
19
111
111
1
152
97
37
123
37
97
1
141
1
1
133
1
111
97
32
99
32
97
37
111
37
47
92
1
78
37
116
37
79
37
111
92
11
97
32
1
92
11
111
1
1
111
97
1
141
1
1
57
19
141
23
99
19
86
19
106
106
1
141
23
79
23
92
11
111
23
111
97
32
97
19
99
11
111
106
23
111
97
23
57
1
123
47
78
37
1
111
92
11
1
111
97
1
141
1
1
32
78
23
99
19
47
92
47
141
11
99
23
92
1
97
1
141
1
1
47
92
11
106
1
123
23
92
1
106
1
111
23
92
47
133
47
78
47
133
37
123
37
92
11
111
1
111
23
68
11
111
92
19
111
23
111
32
68
1
99
11
111
141
47
111
57
19
133
32
152
1
1
123
32
97
37
111
37
47
92
11
68
11
111
92
19
111
23
111
92
11
106
23
111
97
19
97
47
106
1
106
23
111
78
37
123
1
47
92
11
32
68
11
111
141
1
78
1
111
78
19
47
92
32
99
1
97
1
99
23
133
1
79
1
79
19
111
111
1
152
97
1
97
47
106
1
106
19
111
57
1
1
152
57
19
19
97
1
57
1
97
32
92
1
123
1
111
97
1
106
1
123
23
92
1
106
1
92
11
32
97
32
152
57
19
19
141
32
1
86
1
97
23
99
23
99
1
97
1
106
23
23
123
23
47
99
1
32
97
37
133
1
79
1
79
19
111
111
1
152
133
11
79
23
111
111
1
97
1
141
1
1
47
97
1
92
37
123
37
99
1
47
141
47
111
57
19
1
99
1
57
32
111
92
1
97
1
141
1
111
47
47
97
1
97
32
106
19
111
111
11
111
152
111
23
47
97
1
97
32
92
11
99
11
111
152
57
19
19
97
32
133
37
111
32
57
19
19
97
19
123
1
97
1
97
19
116
19
111
23
106
19
99
19
97
19
97
1
97
23
57
1
123
47
78
37
99
11
111
92
11
47
92
11
68
11
116
19
111
23
57
1
111
79
11
141
23
99
11
133
11
79
23
111
68
1
78
1
99
11
111
47
92
1
57
32
99
32
97
32
97
1
141
37
79
37
68
1
92
11
133
47
32
141
37
79
37
141
47
111
68
1
123
1
1
99
1
106
19
99
19
97
19
78
19
133
1
111
23
1
57
1
97
1
97
37
111
37
141
1
133
1
111
23
92
1
99
23
68
32
111
152
68
1
78
1
99
11
111
97
37
97
1
97
19
116
19
111
23
106
47
133
1
97
1
133
1
123
23
92
1
92
11
92
47
133
47
78
47
111
23
106
1
123
23
92
1
106
1
141
1
1
123
1
111
23
68
11
111
92
11
68
165
11
123
47
133
1
99
19
106
97
1
68
23
106
1
141
23
79
23
106
1
23
97
32
1
133
19
57
19
111
111
11
111
57
19
106
1
141
23
79
23
97
1
133
1
123
23
92
1
99
1
97
32
68
11
111
78
37
99
37
152
57
19
19
97
1
97
19
106
1
141
23
79
23
141
1
92
11
47
92
11
133
1
123
1
97
1
57
37
78
1
111
1
97
1
97
19
116
19
111
23
106
1
141
23
79
23
97
1
133
1
123
23
92
1
92
11
97
32
111
141
47
57
1
111
111
23
78
23
99
1
152
1
99
1
68
165
19
111
19
111
141
47
57
1
111
68
11
111
78
23
99
1
141
67
19
68
37
141
47
111
57
19
68
165
11
123
47
133
1
99
19
106
32
141
37
79
37
97
32
133
23
106
11
37
111
106
37
79
37
141
23
99
11
111
111
11
111
1
99
1
116
19
133
23
123
1
111
57
1
1
141
47
111
68
32
111
1
141
47
111
57
19
23
133
123
1
19
99
116
19
133
47
106
1
99
23
106
1
97
37
111
37
111
23
133
11
111
47
141
47
111
57
1
97
1
111
1
99
1
141
47
111
92
1
68
165
23
123
1
1
99
1
111
23
133
11
111
47
78
19
97
32
1
141
19
111
1
133
1
133
1
111
23
1
97
1
116
19
68
1
106
1
141
23
79
23
97
1
97
123
23
133
23
141
1
97
1
111
111
23
133
11
111
47
92
1
116
19
106
23
111
19
97
1
68
32
111
1
99
1
57
1
141
32
133
32
57
1
97
37
111
37
92
11
133
47
57
1
111
79
11
57
1
1
152
68
32
111
111
1
111
1
92
11
133
1
123
23
92
1
97
32
68
1
78
1
99
23
97
1
106
1
141
47
106
1
106
23
111
111
1
133
23
106
11
37
111
92
11
68
11
111
92
19
111
23
111
141
1
1
57
32
99
32
97
1
1
99
1
141
1
111
47
97
1
78
37
97
32
106
1
141
23
79
23
133
23
133
1
111
23
57
19
133
11
97
1
23
97
1
68
165
37
111
97
19
57
23
99
1
97
1
141
1
1
86
19
123
19
99
1
97
1
97
19
116
19
111
23
23
97
1
97
47
106
1
78
37
99
11
111
92
11
97
1
141
47
79
47
111
23
111
11
116
19
92
11
23
97
1
97
23
133
23
99
23
97
32
92
11
23
92
11
32
97
23
133
23
99
23
106
23
111
99
1
57
19
111
106
37
79
37
152
57
19
19
92
11
32
111
1
97
19
97
19
111
19
92
11
97
1
97
19
111
19
57
37
133
23
92
1
152
92
11
97
1
111
37
37
123
37
68
1
23
97
1
106
37
79
37
152
23
133
123
1
19
99
97
1
111
97
47
106
1
106
23
111
111
47
78
37
123
1
133
23
106
11
37
111
78
19
92
11
133
47
97
32
99
1
68
11
111
78
1
111
23
1
57
1
97
1
57
1
97
32
92
1
123
1
32
99
47
99
1
133
23
106
11
37
111
92
11
68
47
57
1
152
97
19
47
92
11
97
1
78
37
92
11
133
47
57
1
106
1
123
23
92
1
106
1
92
11
97
32
1
78
23
99
19
111
23
111
68
11
111
111
1
111
1
23
133
123
1
19
99
106
37
79
37
141
67
1
106
1
111
57
23
111
111
23
111
23
47
99
1
152
47
99
23
99
23
97
1
106
1
1
111
1
97
19
141
1
1
106
1
133
86
92
19
111
92
11
133
37
133
37
99
23
111
1
97
19
106
23
111
97
32
99
1
152
1
99
23
133
1
106
37
79
37
141
67
1
106
1
111
97
1
106
23
23
123
23
99
23
152
97
1
57
37
97
19
111
19
97
1
111
11
97
37
111
23
111
118
1
111
68
37
111
1
23
68
47
133
47
68
165
32
79
23
111
97
23
123
1
106
47
133
32
106
1
111
68
37
141
47
111
57
19
92
11
111
32
141
37
79
37
97
32
1
111
19
78
1
111
47
19
99
68
11
111
106
47
133
32
68
37
141
47
111
68
32
111
1
57
37
123
1
1
133
19
123
133
23
92
1
99
1
1
141
47
111
92
11
133
23
141
67
1
106
1
111
133
37
123
37
1
111
118
32
79
32
141
23
79
23
99
1
106
1
78
47
123
47
99
1
141
67
19
106
1
97
1
133
1
111
152
32
99
32
19
47
99
1
97
19
32
97
37
1
141
67
19
133
1
123
1
1
141
32
123
1
141
11
111
1
133
23
133
1
111
57
19
19
99
1
68
165
19
99
11
111
141
47
111
57
19
133
1
111
57
23
133
11
79
23
111
111
23
111
1
1
111
23
116
37
79
37
111
57
37
1
141
47
111
141
19
57
37
1
99
1
57
1
141
32
133
32
57
1
97
37
111
37
111
97
1
1
141
47
111
57
19
57
1
1
123
1
97
19
1
99
1
92
11
111
23
133
47
111
111
23
68
11
99
23
99
23
92
11
133
47
78
1
123
1
141
23
99
11
97
1
111
1
99
11
133
11
123
1
47
92
37
123
37
32
152
1
1
141
23
92
19
123
19
99
1
97
1
57
1
123
23
97
1
68
1
1
99
1
92
11
1
97
47
106
1
111
1
32
68
11
111
97
32
99
1
97
47
111
106
1
57
37
99
23
106
1
97
37
111
37
57
1
1
152
57
19
19
78
19
68
165
11
123
47
133
1
99
19
106
106
1
141
23
79
23
92
11
133
1
123
23
92
1
106
23
111
111
47
78
37
68
11
111
68
23
99
23
97
32
99
1
1
99
1
106
1
92
11
133
47
57
1
111
79
11
57
1
1
152
92
11
32
99
47
57
19
19
68
1
78
1
141
47
106
1
106
23
111
111
1
47
97
37
133
11
79
23
111
111
1
79
1
99
23
99
11
68
165
1
106
1
111
1
99
1
97
1
141
1
1
47
92
19
123
19
152
97
1
68
47
79
47
99
1
111
1
162
1
123
19
141
23
