# Supplementary material for: Graphemic-phonetic diachronic linguistic invariance of the frequency and of the Index of Coincidence as cryptanalytic tools
Source: PLoS One. 2019 Mar 19;14(3):e0213710. doi: 10.1371/journal.pone.0213710 (PMC6424454; doi:10.1371/journal.pone.0213710)
Supplement: S1 File — (ZIP) [file pone.0213710.s001.zip › Languages/bambara/bambaraP1_v2Porcentaje_Sept2015.txt]

18.2764363
0
0
0
0
0
0
0
0
0
5.037468776
0
0
0
0
0
0
0
5.995004163
0
0
0
7.160699417
0
0
0
0
0
0
0
0
3.663613655
0
0
0
0
5.141548709
0
0
0
0
0
0
0
0
0
3.913405495
0
0
0
0
0
0
0
0
0
3.268109908
0
0
0
0
0
0
0
0
0
0.3330557868
2.872606162
0
0
0
0
0
0
0
0
0
1.748542881
2.373022481
0
0
0
0
0
0
0.2497918401
0
0
0
0
0
3.580349709
0
0
0
0
6.369691923
0
4.288093256
0
0
0
0
0
0
4.121565362
0
0
0
0
9.492089925
0
0
0
0
0.4787676936
0
0.1040799334
0
0
0
0
2.789342215
0
0
0
0
0
0
0
0
0
3.309741882
0
0
0
0
0
0
0
3.330557868
0
0
0
0
0
0
0
0
0
0
1.498751041
0
0
0
0
0
0
0
0
0
0.08326394671
0
0
0.5203996669
0
0
0
0
0
0
0
0
0
0
0
0
0
0
0
0
0
0
