# Supplementary material for: Graphemic-phonetic diachronic linguistic invariance of the frequency and of the Index of Coincidence as cryptanalytic tools
Source: PLoS One. 2019 Mar 19;14(3):e0213710. doi: 10.1371/journal.pone.0213710 (PMC6424454; doi:10.1371/journal.pone.0213710)
Supplement: S1 File — (ZIP) [file pone.0213710.s001.zip › Languages/bambara/bambaraP2_v2.txt]

1
99
1
68
165
37
1
99
1
133
37
133
37
68
165
23
123
23
111
23
111
57
1
1
111
1
111
57
1
57
1
123
1
57
1
68
47
78
1
99
11
111
57
1
79
1
111
1
111
57
1
79
1
111
1
111
68
165
23
123
23
57
1
79
1
111
23
111
57
1
79
23
78
23
111
57
1
79
23
68
165
19
57
1
97
37
123
37
111
118
11
97
47
57
1
99
1
57
1
99
1
111
133
1
111
57
1
99
11
111
57
32
57
1
99
11
106
32
57
1
111
57
1
111
1
111
57
1
111
1
111
68
165
47
79
47
57
1
111
1
111
97
47
57
1
111
23
111
97
37
111
37
97
1
141
23
79
1
57
1
111
141
37
106
37
99
37
111
57
1
123
1
97
1
111
141
11
57
1
123
32
57
11
99
11
57
11
99
11
57
11
111
57
11
57
1
57
11
111
57
11
78
23
111
57
11
111
57
11
97
47
111
1
57
11
111
57
11
106
47
133
32
57
11
123
11
57
11
123
11
141
67
19
57
11
123
11
78
23
111
57
11
123
11
68
165
19
57
11
123
11
68
165
37
111
57
11
123
11
97
47
111
1
111
57
11
123
11
106
47
133
32
57
32
99
32
97
47
123
47
57
32
99
32
97
47
123
47
111
23
111
57
37
57
47
99
11
111
141
67
19
57
47
99
11
111
106
47
133
32
57
47
106
47
57
47
111
57
47
111
57
47
92
1
97
23
141
67
1
111
79
1
123
1
141
67
1
111
79
19
123
19
141
67
1
111
79
19
123
19
57
23
99
11
111
141
67
1
111
79
19
123
19
68
165
19
141
67
19
97
37
123
37
111
23
111
97
32
99
32
68
1
57
1
97
1
99
1
133
47
111
133
47
111
68
1
79
1
111
68
1
79
1
111
57
1
68
1
79
1
111
111
23
111
68
1
123
1
97
1
133
11
68
11
111
57
1
68
11
111
57
1
78
47
123
1
68
11
111
57
1
116
47
106
1
111
68
23
123
32
68
37
111
68
37
111
97
37
123
23
68
47
57
1
99
11
111
68
47
78
1
99
11
111
68
47
79
47
106
1
68
1
79
1
111
111
23
111
68
47
79
47
123
1
68
47
111
78
32
123
32
97
32
78
1
123
1
79
1
99
11
78
1
123
1
97
32
99
32
141
67
23
78
23
99
11
111
68
165
23
123
23
78
23
111
133
1
111
78
32
79
32
111
78
32
79
32
111
78
32
99
32
97
1
78
47
78
47
78
92
19
78
92
19
79
11
79
11
111
23
111
79
11
99
11
79
11
99
11
141
1
99
23
79
11
111
23
79
11
133
11
111
57
11
79
19
123
19
111
79
19
123
19
111
111
23
111
79
19
92
23
111
79
32
99
32
141
67
19
79
32
99
32
68
165
37
111
79
32
99
32
106
47
133
32
79
32
111
23
79
32
123
32
79
32
123
32
79
37
111
68
165
19
68
165
1
57
23
68
165
1
57
23
68
165
1
78
47
99
1
141
11
68
165
1
99
1
68
165
1
99
1
111
23
111
97
47
106
1
68
165
1
141
1
57
1
99
23
68
165
1
141
23
79
23
78
1
1
68
165
23
123
23
68
165
1
152
47
68
165
19
99
1
111
97
47
111
1
68
165
19
99
1
111
97
47
111
1
68
23
68
165
23
106
23
111
111
1
111
68
165
23
123
23
97
47
111
1
111
23
111
68
165
23
123
23
99
1
68
37
111
68
165
23
123
23
111
23
111
57
47
99
47
68
165
32
99
23
133
11
79
23
68
165
32
123
32
68
165
47
99
1
133
32
111
97
1
99
1
111
23
111
68
165
47
111
68
165
47
123
1
133
32
111
97
1
99
1
111
23
111
97
1
99
1
57
1
111
1
97
1
99
1
97
1
123
23
57
23
99
11
111
97
1
99
1
97
1
123
23
68
165
19
97
1
123
23
68
165
1
97
47
106
1
97
19
99
19
57
19
57
23
99
11
111
97
19
111
97
1
99
23
57
1
97
19
116
19
97
32
123
32
97
23
99
23
78
1
123
1
97
23
111
11
68
32
97
32
99
1
111
78
47
97
32
99
32
97
32
99
32
97
32
123
32
97
32
123
32
57
1
97
32
123
32
111
23
111
97
32
123
32
111
23
111
78
23
111
97
32
123
32
111
23
111
133
47
106
1
79
32
97
32
92
1
97
37
57
23
97
37
78
1
106
1
97
37
79
23
123
1
97
37
97
1
123
23
97
37
97
23
133
1
97
37
99
37
57
19
97
37
111
19
123
19
97
37
111
23
111
111
118
11
97
47
97
37
111
97
37
111
57
1
123
1
111
23
111
97
37
111
118
1
99
1
111
118
1
99
1
111
97
37
111
141
1
57
1
97
37
111
141
1
57
1
111
23
111
97
37
116
47
106
11
97
37
123
23
97
37
123
37
111
79
19
92
23
111
97
37
133
1
78
47
111
19
97
37
133
37
106
37
97
37
133
92
37
97
37
141
32
123
32
111
23
111
97
47
106
47
57
1
97
47
111
1
111
97
47
111
1
111
97
1
99
1
97
47
111
1
97
47
111
1
57
23
99
11
111
97
47
111
79
32
68
47
79
47
123
1
111
23
111
97
47
111
79
32
111
133
23
123
1
111
23
111
97
47
111
68
165
19
97
47
123
47
111
133
1
106
1
111
37
111
78
37
111
99
1
68
37
111
99
11
106
47
123
47
57
1
99
11
106
47
123
47
97
47
106
47
99
11
106
47
123
47
97
47
111
1
99
11
106
47
123
47
111
23
111
79
19
99
19
111
99
23
106
37
79
37
141
1
99
23
106
1
97
1
111
106
1
111
1
106
1
111
1
111
23
111
111
141
67
1
111
1
106
1
111
68
11
111
133
47
111
133
47
111
106
1
111
79
32
123
32
106
1
111
79
32
123
32
106
1
111
68
165
11
106
1
111
97
1
111
1
106
1
141
1
123
23
111
23
106
23
111
97
37
111
106
23
133
23
141
19
111
19
106
37
79
37
68
165
23
123
23
106
37
79
37
97
32
99
32
106
47
79
47
106
47
111
47
111
1
111
106
47
133
32
111
133
1
111
1
111
111
57
47
97
1
123
11
111
57
47
123
11
111
141
67
19
111
57
47
123
11
111
106
47
133
32
111
141
67
1
78
1
111
141
67
1
78
1
68
165
19
111
141
67
19
111
19
111
68
47
57
1
99
11
111
111
19
123
19
111
19
123
19
111
23
111
111
78
32
79
32
111
78
32
79
32
111
111
78
47
79
1
111
23
111
68
165
19
111
79
1
99
1
68
165
23
123
23
111
79
1
99
1
68
165
37
111
79
1
106
23
92
1
111
79
11
79
11
111
79
32
92
23
111
111
97
1
1
111
23
111
97
1
1
111
23
57
1
111
97
1
57
1
111
97
1
99
1
106
1
111
97
1
111
97
32
123
32
57
1
111
97
1
111
97
32
123
32
106
47
133
32
111
97
1
111
97
32
123
32
111
23
111
111
97
1
111
141
32
123
32
57
1
111
97
1
111
141
32
123
32
106
47
133
32
111
97
1
111
141
32
123
32
111
23
111
111
97
1
123
32
111
97
23
99
23
97
23
97
32
99
32
111
23
111
68
165
19
111
97
37
99
37
57
19
111
97
37
99
37
57
19
97
37
123
37
57
23
99
11
111
111
97
47
111
1
111
111
37
79
37
111
37
79
37
57
23
99
11
111
111
37
79
37
111
37
79
37
78
23
111
111
37
79
37
111
37
79
37
68
165
19
111
118
1
99
1
111
118
1
99
1
111
111
118
11
97
47
57
1
111
118
11
97
47
57
1
114
19
116
19
111
118
11
97
47
79
19
99
19
111
111
118
11
97
47
111
23
111
79
19
99
19
111
111
118
32
111
118
32
111
118
32
79
32
99
32
111
111
118
92
11
99
47
111
133
1
1
68
165
19
111
133
1
1
68
165
19
57
1
111
133
1
57
1
111
111
133
1
111
1
111
111
133
11
99
47
111
133
19
79
19
111
19
111
133
19
123
19
57
23
99
11
111
111
133
19
123
19
111
23
111
68
165
19
111
133
23
106
23
111
23
111
133
23
123
1
111
133
32
78
1
123
1
114
37
111
23
111
133
32
123
32
57
23
99
11
111
111
133
32
123
32
114
19
116
19
111
133
37
92
11
111
111
133
37
116
11
111
133
47
111
1
106
11
111
141
1
57
1
111
141
1
57
1
111
37
79
37
111
141
1
106
1
68
165
1
99
1
111
111
141
1
106
1
97
47
111
57
1
111
141
1
106
1
123
32
111
141
11
79
11
111
141
11
111
111
141
11
111
57
23
99
11
111
111
141
11
111
97
23
133
19
68
1
57
23
99
11
111
111
141
11
111
97
23
133
19
68
1
78
23
111
111
141
19
99
19
111
23
111
111
141
32
106
23
111
141
37
106
37
99
37
111
111
141
32
111
97
1
111
133
32
79
32
99
32
111
111
141
37
111
97
19
111
152
1
111
1
1
57
23
99
11
111
111
152
1
111
1
1
78
23
111
111
152
1
111
1
1
68
165
19
116
1
106
1
57
1
116
1
106
1
141
67
19
111
23
111
116
1
106
1
106
47
133
32
116
11
111
47
114
1
116
1
97
1
114
37
111
23
68
165
19
114
37
111
23
78
23
111
118
1
111
118
47
99
23
106
47
133
23
118
37
118
37
118
37
123
37
141
37
114
37
111
23
133
1
57
1
111
133
1
79
1
111
133
1
79
1
133
1
79
1
133
1
106
1
57
1
99
23
133
1
106
1
79
1
123
1
133
1
106
1
99
11
106
47
123
47
133
1
106
1
111
19
123
19
133
1
106
1
141
47
99
32
133
1
111
1
133
1
111
1
111
133
1
111
118
19
123
19
111
68
165
23
123
23
133
1
141
19
111
19
133
1
92
23
68
165
23
123
23
111
23
111
133
11
57
11
133
11
111
133
1
111
78
23
111
133
11
111
133
1
111
68
165
19
133
11
123
11
141
32
123
32
133
23
133
23
78
23
99
19
68
165
23
123
23
111
23
111
133
23
111
68
165
1
111
133
23
111
68
165
1
111
57
1
133
23
111
97
37
99
37
57
19
133
23
111
133
1
111
133
23
123
1
111
133
23
123
1
133
23
123
23
133
32
68
165
23
123
23
111
23
111
133
32
99
1
78
23
111
133
1
111
133
32
99
1
106
23
111
97
37
111
133
32
123
32
133
37
106
37
133
47
57
1
79
1
57
1
111
1
111
133
47
106
11
133
47
111
133
47
111
133
47
111
133
47
111
133
47
111
133
47
111
78
23
111
133
47
123
47
97
47
111
141
37
106
37
99
37
111
133
47
141
32
123
32
133
92
19
141
19
111
19
133
92
37
141
1
97
1
99
1
68
165
23
123
23
141
1
99
23
141
1
92
23
141
32
106
32
111
79
37
92
23
111
141
32
106
32
141
23
79
23
141
32
123
32
111
23
111
97
37
111
97
37
111
141
32
123
32
111
23
111
114
19
114
19
141
47
57
1
57
47
111
19
123
19
141
47
57
1
57
47
133
23
141
47
57
1
57
47
133
47
111
133
47
111
141
47
78
23
111
141
47
99
47
97
47
111
1
141
47
141
37
111
37
141
1
141
47
141
47
141
47
141
47
78
23
111
152
1
123
1
106
23
111
97
37
111
152
32
111
152
32
123
32
152
37
99
37
152
37
99
37
57
1
152
37
99
37
57
47
79
47
111
152
37
99
37
106
47
133
32
152
37
111
78
99
37
152
47
99
47
68
165
37
99
37
97
37
152
47
99
47
111
141
67
37
99
37
97
37
