# Supplementary material for: Graphemic-phonetic diachronic linguistic invariance of the frequency and of the Index of Coincidence as cryptanalytic tools
Source: PLoS One. 2019 Mar 19;14(3):e0213710. doi: 10.1371/journal.pone.0213710 (PMC6424454; doi:10.1371/journal.pone.0213710)
Supplement: S1 File — (ZIP) [file pone.0213710.s001.zip › Languages/bambara/bambaraP2_v2Porcentaje_Sept2015.txt]

12.85218063
0
0
0
0
0
0
0
0
0
3.975299112
0
0
0
0
0
0
0
3.666538016
0
0
0
6.792744114
0
0
0
0
0
0
0
0
5.17174836
0
0
0
0
4.708606716
0
0
0
0
0
0
0
0
0
5.519104593
0
0
0
0
0
0
0
0
0
4.477035893
0
0
0
0
0
0
0
0
0
0.6175221922
3.241991509
0
0
0
0
0
0
0
0
0
1.659590892
3.126206098
0
0
0
0
0
0
0
0
0
0
0
0
0.6175221922
0
0
0
0
4.978772675
0
4.361250482
0
0
0
0
0
0
2.740254728
0
0
0
0
16.09417213
0
0
0.3473562331
0
0.4245465071
0
0.7719027403
0
0
0
0
4.284060208
0
0
0
0
0
0
0
0
0
3.975299112
0
0
0
0
0
0
0
2.856040139
0
0
0
0
0
0
0
0
0
0
0.5403319182
0
0
0
0
0
0
0
0
0
0
0
0
2.19992281
0
0
0
0
0
0
0
0
0
0
0
0
0
0
0
0
0
0
