# Supplementary material for: Graphemic-phonetic diachronic linguistic invariance of the frequency and of the Index of Coincidence as cryptanalytic tools
Source: PLoS One. 2019 Mar 19;14(3):e0213710. doi: 10.1371/journal.pone.0213710 (PMC6424454; doi:10.1371/journal.pone.0213710)
Supplement: S1 File — (ZIP) [file pone.0213710.s001.zip › Languages/bambara/bambaraP3_v2.txt]

68
165
47
79
47
92
1
133
1
123
1
141
67
19
68
37
141
47
111
57
19
92
11
111
1
141
37
79
37
141
47
111
92
11
97
11
99
11
111
111
1
97
32
1
99
1
92
1
99
1
68
23
92
1
97
1
111
1
78
32
99
32
141
67
1
106
1
111
68
1
1
92
11
57
1
106
23
133
23
133
1
79
1
78
1
99
23
57
1
99
32
141
67
1
106
1
111
141
47
111
57
19
1
78
19
86
1
99
23
1
141
19
47
97
19
141
67
32
79
32
68
37
111
57
1
99
23
106
1
106
47
133
32
97
11
99
11
111
118
11
141
47
111
57
19
1
78
19
106
23
111
78
47
123
47
99
11
111
141
47
111
57
19
68
47
79
47
152
19
123
19
99
1
32
68
47
79
47
141
37
79
37
92
11
116
1
111
23
57
47
79
47
133
19
79
19
111
141
47
111
57
19
32
111
23
1
141
67
19
99
1
86
1
99
23
47
141
19
68
47
106
47
111
23
133
37
123
37
97
1
1
68
23
47
68
11
111
152
106
1
68
32
111
68
37
97
11
99
11
111
111
1
97
32
57
1
99
23
106
1
106
47
133
32
57
37
123
1
116
1
111
23
57
47
79
47
1
111
23
1
68
11
111
97
19
78
23
141
23
111
23
111
97
32
1
57
19
141
1
79
1
133
11
123
23
116
37
116
23
111
23
1
97
37
123
37
97
19
78
19
92
11
111
47
141
47
111
92
11
133
47
133
1
57
1
97
19
47
141
19
78
32
133
23
133
37
123
37
97
1
68
47
111
57
1
99
23
106
1
106
47
133
32
23
111
111
23
32
141
37
79
37
92
11
99
1
78
23
99
23
32
92
11
133
23
123
1
106
23
111
19
1
92
11
141
23
99
11
111
1
1
111
23
97
19
141
1
79
1
106
1
99
1
1
133
11
123
1
1
97
37
123
37
97
19
97
11
99
11
111
111
1
97
32
97
1
133
32
78
32
99
23
152
97
19
99
11
111
97
37
99
1
78
23
99
23
92
11
1
68
1
111
111
1
141
23
79
19
1
97
37
123
37
97
19
92
11
111
97
37
123
37
97
11
99
11
111
111
1
97
32
111
11
133
11
123
1
23
78
19
92
1
111
57
23
86
19
123
1
141
19
133
1
57
47
111
11
141
19
111
68
23
92
1
78
32
133
23
141
19
111
11
57
32
99
32
141
47
79
47
111
111
23
97
1
32
68
23
23
57
19
19
111
111
23
111
97
19
152
106
1
68
37
79
37
133
37
123
37
99
1
32
1
106
1
133
37
123
37
32
1
116
23
111
23
92
37
123
37
92
11
97
47
111
79
32
97
37
111
37
111
1
92
11
111
23
23
92
11
116
19
97
23
99
23
92
11
92
37
99
37
97
37
92
37
99
37
97
37
99
1
1
57
19
97
1
68
37
111
57
1
79
1
68
11
116
23
111
23
106
37
79
37
111
47
79
47
97
1
116
23
23
68
37
111
57
1
79
1
106
23
133
23
57
23
92
19
111
111
1
111
11
111
1
111
1
23
97
1
133
11
123
23
116
37
111
23
111
68
23
111
11
106
1
97
11
99
11
111
111
1
97
32
116
19
133
23
111
111
1
97
1
57
23
99
11
111
23
111
1
78
37
68
165
32
99
23
1
92
11
23
97
1
111
141
32
99
1
78
23
99
23
23
111
1
111
1
23
111
1
133
23
123
1
78
19
111
11
92
19
123
19
106
23
111
78
23
99
19
111
11
141
19
133
11
97
1
111
11
141
1
116
19
78
37
86
1
99
23
133
47
106
1
111
97
23
133
19
97
11
99
11
111
32
141
19
111
11
78
19
92
1
111
133
47
106
23
111
141
19
106
19
111
1
111
11
97
1
106
37
79
37
152
106
1
68
47
106
47
111
23
97
19
23
57
1
97
19
86
1
97
19
141
32
92
11
78
32
133
23
141
19
111
11
57
32
99
32
97
32
68
23
11
106
1
86
1
99
23
23
97
1
111
1
133
23
79
23
99
23
68
165
1
111
97
19
141
47
79
47
111
152
23
99
23
23
97
1
141
1
79
1
23
97
1
68
47
79
47
99
1
133
1
111
23
133
47
97
1
97
32
99
1
78
23
99
23
68
47
133
47
97
1
133
23
57
1
79
1
141
37
152
23
99
23
99
1
97
1
133
11
79
23
111
1
97
37
32
97
19
123
1
92
37
123
37
106
23
111
111
1
97
11
99
11
111
111
1
97
32
152
23
99
23
99
1
1
92
19
99
19
99
1
97
1
92
19
99
19
78
37
97
1
1
116
19
68
165
23
57
37
1
141
1
79
1
123
1
1
97
1
68
165
23
79
23
116
37
97
19
123
19
78
19
97
1
78
37
97
32
11
11
111
11
97
11
99
11
111
111
1
97
32
1
99
1
92
11
111
11
99
1
68
23
92
1
97
37
92
23
68
165
23
79
23
116
37
97
11
99
11
111
78
23
99
1
133
1
57
1
111
1
1
111
23
68
47
47
123
47
11
11
1
57
19
19
141
19
133
11
97
1
68
1
111
1
57
19
19
78
1
99
11
111
68
32
111
116
37
97
23
133
19
116
47
106
1
111
99
1
106
37
79
37
152
19
123
19
141
1
141
19
111
11
86
1
99
1
99
1
68
32
111
1
57
19
92
1
111
1
141
19
57
1
111
111
11
68
37
79
37
106
47
133
32
111
1
111
1
97
32
111
97
1
116
37
68
23
1
106
1
111
11
97
32
78
32
133
23
141
19
92
1
111
11
106
1
68
37
111
97
32
111
11
78
19
123
19
99
1
1
106
1
97
32
133
37
57
19
68
19
111
23
111
68
11
97
1
68
23
111
11
92
11
97
1
68
165
47
79
47
92
1
97
19
106
37
79
37
99
1
111
23
57
1
78
19
97
1
68
165
47
79
47
92
1
97
19
23
57
19
1
133
19
57
19
97
37
123
37
97
19
23
92
19
123
19
57
1
68
11
111
152
111
1
111
32
97
19
123
1
141
37
152
141
1
97
19
141
67
32
79
32
141
19
23
99
1
78
23
99
23
111
23
106
37
79
37
106
23
111
57
1
78
19
116
19
111
1
106
1
97
1
57
32
99
23
23
116
19
23
57
19
141
19
79
19
133
1
57
1
133
47
141
47
99
32
97
37
123
37
47
116
19
111
1
32
99
1
47
57
19
19
57
19
133
23
123
1
111
23
116
19
97
11
99
11
111
111
1
97
32
68
32
111
111
1
1
97
1
68
165
23
79
23
116
37
152
141
67
19
99
1
1
57
19
97
1
92
19
99
19
1
141
32
123
1
97
23
92
1
1
99
1
92
1
1
99
1
1
57
19
97
1
68
165
47
79
47
92
1
99
1
133
1
99
1
111
133
37
37
111
23
1
92
1
92
11
97
32
1
141
67
19
106
1
111
141
67
19
57
19
97
1
1
68
23
106
23
111
1
97
19
123
1
23
111
1
78
37
78
19
111
68
37
57
19
97
1
1
78
1
123
23
133
1
106
1
133
1
106
1
32
92
37
123
37
111
23
111
57
19
19
1
92
1
97
37
99
37
133
23
97
32
1
133
11
111
57
19
97
1
57
47
99
47
57
37
97
1
47
123
37
133
1
106
1
1
78
1
123
23
78
1
111
57
19
19
92
11
1
68
23
106
23
1
106
1
133
11
97
1
32
106
47
116
47
1
97
47
99
32
123
1
68
11
152
47
97
47
99
32
97
1
111
57
37
123
1
141
47
106
1
106
23
111
111
1
1
97
1
133
32
97
37
111
37
106
37
79
37
152
57
32
99
23
99
1
97
1
111
1
1
78
1
111
78
19
97
11
99
11
111
111
1
97
32
92
19
99
19
106
1
111
1
97
1
97
19
133
1
57
11
99
11
57
11
99
11
57
1
92
11
1
106
47
133
32
111
1
68
11
111
152
68
165
37
99
11
111
116
19
111
1
111
97
1
1
97
47
111
97
32
99
32
106
1
92
19
99
19
106
1
1
97
32
1
133
32
106
37
79
37
152
106
1
1
152
92
11
111
11
141
1
1
152
97
1
111
11
57
23
99
1
111
97
1
141
67
19
133
32
97
37
111
37
1
152
97
1
111
1
1
141
32
111
11
78
1
68
11
111
152
97
1
68
37
111
97
32
111
11
92
19
99
19
106
1
111
1
106
47
111
92
11
111
23
111
133
11
111
11
106
1
111
11
57
19
32
78
37
1
152
92
11
111
11
57
1
99
23
106
1
106
47
133
32
57
37
123
1
92
1
111
133
23
133
1
111
97
32
111
97
1
133
47
106
1
111
68
37
37
111
23
111
68
23
1
106
1
111
11
97
32
78
32
133
23
141
19
92
1
111
111
11
92
1
79
19
111
111
11
133
23
32
133
23
1
152
133
23
97
1
111
1
57
1
99
23
106
1
106
47
133
32
68
165
47
79
47
92
1
141
47
79
47
111
86
1
99
23
57
23
57
1
106
1
111
1
111
141
19
57
1
99
23
106
1
106
47
133
32
97
32
141
47
99
32
111
111
1
57
19
19
57
1
68
37
111
97
32
68
165
47
79
47
92
1
133
23
133
1
123
1
57
1
99
23
141
19
141
32
