# Supplementary material for: Graphemic-phonetic diachronic linguistic invariance of the frequency and of the Index of Coincidence as cryptanalytic tools
Source: PLoS One. 2019 Mar 19;14(3):e0213710. doi: 10.1371/journal.pone.0213710 (PMC6424454; doi:10.1371/journal.pone.0213710)
Supplement: S1 File — (ZIP) [file pone.0213710.s001.zip › Languages/bambara/bambaraP3_v2Porcentaje_Sept2015.txt]

16.37426901
0
0
0
0
0
0
0
0
0
5.458089669
0
0
0
0
0
0
0
6.676413255
0
0
0
7.602339181
0
0
0
0
0
0
0
0
4.288499025
0
0
0
0
5.019493177
0
0
0
0
0
0
0
0
0
4.191033138
0
0
0
0
0
0
0
0
0
3.362573099
0
0
0
0
0
0
0
0
0
0.4873294347
2.972709552
0
0
0
0
0
0
0
0
0
1.998050682
2.290448343
0
0
0
0
0
0
0.3898635478
0
0
0
0
0
2.972709552
0
0
0
0
6.335282651
0
4.824561404
0
0
0
0
0
0
3.265107212
0
0
0
0
9.892787524
0
0
0
0
1.169590643
0
0.04873294347
0
0
0
0
2.095516569
0
0
0
0
0
0
0
0
0
3.50877193
0
0
0
0
0
0
0
3.070175439
0
0
0
0
0
0
0
0
0
0
1.072124756
0
0
0
0
0
0
0
0
0
0
0
0
0.6335282651
0
0
0
0
0
0
0
0
0
0
0
0
0
0
0
0
0
0
