# Supplementary material for: Graphemic-phonetic diachronic linguistic invariance of the frequency and of the Index of Coincidence as cryptanalytic tools
Source: PLoS One. 2019 Mar 19;14(3):e0213710. doi: 10.1371/journal.pone.0213710 (PMC6424454; doi:10.1371/journal.pone.0213710)
Supplement: S1 File — (ZIP) [file pone.0213710.s001.zip › Languages/bambara/bambaraT1_v2.txt]

16
11
1
12
16
24
81
81
19
81
14
1
14
12
1
13
56
12
56
11
56
7
1
2
19
9
56
12
3
9
19
1
1
12
1
6
56
11
1
21
1
1
7
1
12
9
12
5
4
22
7
22
4
81
12
1
16
21
81
7
81
11
16
14
1
27
1
19
56
21
9
11
1
20
5
14
17
16
7
16
21
9
7
9
4
81
26
81
19
81
16
13
1
13
9
14
56
12
5
14
21
22
14
2
56
3
56
4
81
6
56
13
9
14
21
81
7
81
11
16
26
22
20
22
6
22
4
1
24
22
4
1
2
81
14
20
81
14
4
81
4
16
14
14
17
16
7
16
21
9
7
9
21
81
7
81
11
16
13
1
19
9
26
1
13
1
13
56
12
56
11
56
4
16
14
14
1
1
26
81
19
81
11
1
6
81
1
26
5
11
16
9
14
9
8
56
19
56
5
13
9
14
26
5
14
56
56
13
1
20
81
19
81
13
1
21
9
7
9
2
9
6
56
13
1
19
9
26
1
13
1
8
1
11
9
12
9
135
1
1
13
9
14
1
16
11
22
13
1
11
16
20
81
14
1
21
22
14
2
56
13
9
9
19
9
11
16
16
6
16
12
9
11
81
19
81
2
56
20
5
11
1
11
56
13
22
14
26
5
13
56
12
56
11
56
26
1
6
81
1
26
5
11
16
9
11
1
14
1
20
9
19
1
14
13
1
19
9
26
1
13
1
11
1
21
22
7
22
14
9
9
26
5
14
56
56
13
1
20
81
19
81
1
12
1
6
56
1
6
9
12
56
9
14
1
11
81
14
81
21
1
11
1
4
5
14
11
56
2
1
14
7
5
9
14
1
16
21
81
7
81
4
1
26
5
20
22
1
14
1
11
56
13
81
7
81
2
1
26
5
1
14
1
24
5
12
5
1
12
1
11
81
19
81
21
1
12
5
14
2
1
4
5
14
11
56
13
1
21
9
7
9
1
12
1
14
1
1
2
56
14
2
1
4
1
24
22
4
1
11
1
13
1
20
1
20
9
7
9
12
1
14
4
9
1
13
1
1
14
1
11
56
13
1
20
1
11
56
26
5
26
1
11
22
2
1
2
81
14
20
81
14
11
22
14
14
1
2
1
4
1
1
2
1
4
1
1
1
11
1
13
1
20
1
26
1
21
56
14
1
2
1
14
13
1
19
9
26
1
13
1
26
1
6
81
13
56
12
56
11
56
26
5
11
16
16
14
1
11
56
3
16
7
16
4
9
11
1
13
1
20
81
19
81
14
5
13
1
3
56
20
9
4
81
14
6
81
12
81
13
56
12
56
11
56
26
1
10
1
1
2
9
11
16
14
9
20
5
14
22
2
56
14
1
9
11
1
14
1
12
1
11
81
19
81
21
1
12
5
14
2
1
11
1
20
5
2
1
1
26
1
14
1
2
9
19
9
9
11
22
14
14
1
16
4
5
11
16
20
81
14
9
2
56
14
1
4
5
14
20
5
14
22
13
1
13
9
14
2
1
14
7
5
16
14
1
24
5
12
5
1
12
1
4
5
14
11
56
1
6
9
12
56
9
2
1
12
9
13
1
13
22
20
16
5
12
9
20
1
2
56
21
9
13
9
14
11
81
19
81
12
1
16
6
1
14
1
26
5
11
81
14
81
21
1
1
14
1
4
5
14
11
56
2
1
14
7
5
1
12
5
13
9
14
21
22
14
2
56
24
5
12
5
11
81
14
1
14
9
14
11
1
12
16
26
5
1
11
81
14
81
21
1
11
1
12
16
24
81
81
19
81
14
1
14
4
5
26
5
11
1
21
22
7
22
14
9
6
16
26
9
21
56
1
12
1
11
56
135
56
13
1
19
9
26
1
13
1
11
16
13
1
21
9
7
9
11
1
10
81
14
13
22
20
16
6
9
12
56
14
5
26
5
1
12
1
13
1
11
56
19
1
14
5
26
5
9
11
16
9
26
1
6
81
3
16
7
16
13
9
14
14
1
16
11
81
13
56
12
56
11
56
21
1
1
19
1
11
1
2
81
1
11
81
19
81
16
24
1
1
21
9
12
1
13
1
19
9
26
1
13
1
24
22
12
9
12
1
11
1
21
5
12
9
26
1
11
1
21
1
1
11
22
12
22
24
10
1
13
1
14
1
12
1
11
1
20
5
10
22
4
5
4
22
7
22
4
81
12
1
1
4
16
14
14
1
27
1
11
1
19
9
11
1
20
16
11
81
14
81
11
1
5
12
9
20
1
2
56
21
9
6
16
5
12
9
20
1
2
56
21
9
26
5
13
1
19
9
26
1
13
1
11
1
6
16
12
9
11
1
14
13
56
14
21
22
13
1
13
9
14
14
1
4
5
14
12
1
13
1
7
1
19
1
1
11
81
14
81
5
12
9
20
1
2
56
21
9
6
1
19
1
14
9
20
5
14
22
12
1
1
17
56
19
56
14
14
1
14
9
11
1
14
2
1
26
5
11
16
9
26
5
4
22
2
1
4
5
14
26
5
11
1
21
56
13
56
14
13
22
20
16
24
2
56
56
11
1
14
9
2
56
14
1
4
5
14
13
9
14
2
1
14
7
5
16
26
5
4
22
2
1
4
5
14
26
5
14
5
26
5
10
81
14
9
26
5
6
16
14
5
13
1
21
9
7
9
26
56
19
56
2
1
11
1
14
1
2
81
14
5
26
5
1
6
9
12
56
14
5
26
5
9
11
1
6
16
12
9
11
1
14
13
56
14
21
22
13
1
13
9
14
14
1
4
5
14
135
1
7
1
12
9
12
5
14
12
1
13
1
7
1
19
1
14
5
11
81
14
81
13
22
20
16
13
9
14
4
1
19
1
1
12
1
11
16
13
9
14
6
81
19
1
1
26
5
13
1
21
9
7
9
6
56
11
16
16
14
1
4
1
6
1
16
26
5
4
22
2
1
4
5
14
26
5
13
1
19
9
26
1
13
1
11
16
14
5
2
56
13
1
21
9
7
9
2
16
14
26
1
14
5
4
22
20
22
11
22
14
14
1
14
5
135
1
7
1
12
9
12
5
14
4
16
14
14
5
11
9
20
9
2
1
1
1
12
1
12
1
11
1
13
1
20
81
19
81
1
26
5
1
135
56
4
1
1
11
1
10
81
14
13
22
20
16
13
1
10
9
7
9
14
12
5
14
11
1
14
1
6
9
12
56
11
1
2
9
14
9
20
9
20
1
14
2
81
14
20
81
14
14
1
21
1
24
2
56
56
14
1
6
81
11
16
14
5
26
5
4
22
2
1
4
5
14
26
5
11
1
21
22
7
22
14
9
20
5
2
1
1
26
1
2
56
56
21
9
7
9
26
5
11
16
2
1
24
11
56
14
5
26
5
1
21
81
7
81
11
1
20
5
14
22
1
2
56
13
1
11
1
19
9
1
135
56
20
9
19
1
14
2
1
1
24
12
1
6
16
11
1
20
5
22
2
81
14
20
81
14
14
1
21
1
24
2
56
56
13
1
1
26
5
20
5
2
1
1
26
1
11
16
24
11
56
14
9
1
2
16
12
16
26
5
1
26
5
11
22
14
3
56
2
1
26
1
13
9
9
19
9
12
9
21
9
7
9
24
10
56
14
20
56
14
1
26
5
6
1
1
13
1
24
12
1
10
9
7
9
14
11
1
2
81
22
11
1
13
1
20
1
20
9
7
9
12
1
14
24
11
1
14
11
1
13
81
7
81
13
1
10
9
7
9
14
12
5
14
24
11
81
19
81
21
1
1
26
5
11
81
14
7
81
21
81
24
6
1
4
22
13
22
14
9
6
56
14
135
22
13
1
14
24
12
1
1
26
5
6
56
14
21
9
7
9
24
2
16
12
16
12
1
14
11
16
12
16
14
2
9
12
1
11
1
21
1
1
2
1
26
5
1
11
1
2
1
1
19
1
4
5
14
9
20
19
1
56
12
4
56
13
56
1
8
1
11
9
12
9
21
16
19
1
1
26
56
19
56
11
1
13
1
11
1
19
9
11
16
24
12
1
9
2
19
1
8
9
13
1
14
9
1
2
81
14
20
81
14
24
21
1
6
1
14
6
56
2
1
4
1
1
2
1
4
1
1
9
11
16
1
21
22
14
26
1
6
81
1
14
2
56
14
2
1
24
26
5
3
16
7
16
13
9
14
14
1
13
1
19
9
26
1
13
1
21
16
19
1
5
12
9
20
1
2
56
21
9
6
56
11
1
11
1
12
16
20
1
2
1
135
81
7
81
14
11
56
16
11
81
1
11
81
20
5
7
9
14
14
1
1
11
1
20
16
16
24
1
1
21
9
12
1
19
16
13
56
13
1
20
1
11
56
16
7
22
20
21
5
26
5
3
9
6
81
11
16
1
11
1
13
81
7
81
24
2
56
56
21
81
7
81
11
1
20
56
2
56
14
16
20
56
2
56
14
14
9
6
81
12
81
26
1
20
81
19
81
11
9
19
9
14
9
22
20
21
22
14
26
5
20
9
19
9
10
1
13
1
14
1
7
81
6
56
19
56
14
56
19
56
26
5
13
81
7
81
24
2
56
56
21
1
1
19
1
22
26
56
19
56
24
11
1
4
22
7
22
12
1
24
1
12
9
20
1
22
21
81
7
81
11
1
20
56
2
56
14
26
5
14
26
22
20
22
6
22
6
1
14
1
2
81
19
1
7
1
12
9
12
5
14
1
27
1
19
56
21
9
11
1
21
1
1
10
22
4
5
4
22
7
22
4
81
12
1
16
21
81
7
81
11
16
2
56
21
9
12
56
8
56
13
13
1
20
1
11
56
4
1
24
22
4
1
2
1
14
7
5
19
1
26
5
14
11
1
21
22
7
22
14
9
4
1
24
22
4
1
2
81
14
20
81
14
4
81
4
16
14
1
21
1
1
19
1
26
5
14
24
1
12
9
20
1
1
14
9
1
13
22
20
16
13
1
13
9
14
56
12
5
14
13
1
19
9
26
1
13
1
21
81
7
81
24
11
1
20
56
2
56
14
13
1
19
9
26
1
13
1
11
81
14
81
13
1
21
22
14
4
16
14
11
1
22
21
16
2
56
21
9
12
56
8
56
13
13
1
19
9
26
1
13
1
10
9
7
9
14
21
22
13
1
20
5
19
1
1
26
5
1
4
5
14
11
56
6
81
12
81
2
1
14
7
5
11
1
6
9
14
9
13
5
12
5
11
5
1
12
1
11
1
4
1
20
16
24
1
1
19
16
11
81
14
81
11
1
21
22
7
22
14
9
22
13
1
26
81
19
81
20
81
19
81
4
22
14
1
14
10
9
7
9
14
20
16
11
81
14
81
20
1
7
1
7
56
14
14
1
4
81
24
21
22
14
2
56
16
10
1
13
1
14
1
12
1
22
21
22
14
2
56
20
9
135
56
14
1
11
22
14
7
16
11
81
14
81
11
1
22
11
1
20
1
7
1
24
11
81
12
81
20
9
1
6
9
12
56
13
1
21
9
7
9
11
1
13
56
12
56
11
56
4
81
26
9
10
81
22
4
1
6
56
13
1
21
9
7
9
14
81
81
19
81
13
1
14
1
13
1
14
1
14
1
22
6
1
14
2
56
56
12
1
22
20
9
19
1
14
14
1
11
16
20
56
2
56
13
56
12
56
11
56
26
1
6
81
22
26
5
11
16
1
24
11
1
14
1
20
9
19
1
14
11
1
13
1
20
81
19
81
14
5
2
56
135
1
7
1
12
9
2
1
11
9
2
1
19
22
4
22
13
1
14
6
81
1
24
26
5
16
14
1
11
56
13
81
7
81
24
2
56
56
21
1
26
5
1
6
9
12
56
11
9
20
9
2
1
1
2
1
14
7
5
19
1
1
24
26
5
2
9
4
1
24
22
4
1
11
1
4
22
7
22
12
1
16
26
5
13
1
21
9
7
9
14
9
11
19
9
20
9
21
1
26
5
1
21
1
1
13
1
20
8
26
56
14
6
9
12
56
14
9
14
26
5
1
24
14
1
4
5
14
26
56
14
9
14
4
81
26
5
6
9
14
9
13
5
12
5
11
5
12
5
14
2
56
16
12
1
11
1
4
1
20
16
24
1
1
19
16
11
81
14
81
16
26
81
19
81
14
9
14
11
5
12
5
14
13
56
12
56
11
56
11
22
12
22
3
1
13
1
14
11
56
19
1
16
13
56
12
56
11
56
11
56
19
56
6
56
11
1
2
81
20
1
14
11
16
12
16
12
1
22
21
22
14
2
56
1
12
1
21
1
14
22
22
11
16
1
12
1
11
1
21
1
14
22
20
1
14
6
56
26
81
19
81
11
81
19
81
21
1
12
5
14
2
1
24
12
1
8
56
19
56
11
1
11
56
4
22
7
22
11
16
12
16
11
1
14
1
4
9
26
1
135
5
13
81
7
81
24
3
56
13
1
16
13
56
12
56
11
56
24
2
81
12
5
14
11
81
20
1
7
1
7
56
14
14
1
24
11
81
19
81
11
1
21
1
1
20
1
14
11
16
12
16
11
81
14
81
22
26
1
6
81
135
81
7
81
14
26
5
11
16
1
26
5
14
1
1
14
11
1
21
1
1
2
56
21
9
12
56
8
56
13
13
1
21
9
7
9
26
5
14
9
14
11
16
11
56
12
5
14
13
9
14
11
9
2
1
19
22
6
81
1
14
26
5
1
14
11
1
21
1
1
16
6
9
12
56
22
26
22
21
5
12
9
26
1
11
1
21
1
1
22
26
5
13
1
19
9
26
1
13
1
14
9
26
22
20
22
6
22
20
81
19
81
26
5
14
1
14
9
4
5
14
26
56
14
9
14
16
4
1
12
5
14
21
22
14
2
56
20
16
24
1
1
19
16
11
81
14
81
22
26
5
4
5
14
26
56
14
9
14
26
5
13
9
14
11
56
11
22
13
1
13
9
14
6
81
19
1
22
26
5
16
4
5
14
21
1
6
1
14
6
56
22
26
16
12
1
11
1
12
9
20
1
7
1
7
56
14
14
1
24
11
1
11
22
13
1
13
56
14
2
1
1
24
2
56
56
11
1
2
1
11
16
26
1
19
1
14
11
1
13
1
19
9
26
1
13
1
26
5
16
11
16
24
2
56
56
21
16
1
8
1
11
9
12
9
12
1
11
1
13
9
9
19
9
22
12
1
16
11
81
20
1
7
1
7
56
14
14
1
24
20
5
7
9
14
14
1
11
1
21
1
1
22
11
1
26
81
19
81
12
1
22
21
22
14
2
56
1
12
1
2
16
14
26
1
11
1
21
1
14
22
22
11
1
11
16
13
56
14
14
5
14
24
14
9
22
11
1
11
16
26
5
12
5
14
24
2
56
56
11
16
20
81
14
16
2
56
56
11
56
19
1
11
1
11
56
135
56
14
9
13
56
12
56
11
56
11
1
11
9
2
1
19
22
6
81
12
5
14
26
5
22
26
5
4
5
135
56
14
9
2
1
14
7
5
21
9
12
5
20
5
7
9
14
4
1
6
1
12
5
14
22
26
1
2
16
12
16
11
16
11
1
21
81
7
81
4
1
26
5
20
22
16
21
81
7
81
21
22
14
4
1
19
1
1
12
1
13
56
12
56
11
56
6
56
20
1
14
9
1
2
1
11
1
11
81
14
81
21
1
20
1
14
9
26
1
12
9
4
16
14
24
4
1
6
1
12
5
14
11
81
11
1
11
56
135
56
14
9
13
22
20
1
11
1
20
1
19
9
26
1
26
5
26
22
20
22
6
22
14
9
13
1
19
9
26
1
13
1
21
1
1
19
1
14
9
4
5
14
26
5
10
5
19
22
20
1
12
56
13
11
1
4
9
13
1
21
9
7
9
13
1
9
11
16
1
20
56
2
56
14
14
5
14
2
56
13
1
21
9
7
9
11
1
20
1
19
9
26
1
12
1
11
16
4
5
14
6
81
12
81
24
2
56
56
11
1
11
56
13
1
21
9
7
9
21
1
26
5
22
26
5
20
1
19
1
11
1
2
81
6
1
14
1
11
1
11
56
135
56
14
9
13
1
21
9
7
9
11
1
20
1
19
9
26
1
26
5
11
16
14
21
22
2
1
14
14
9
6
9
12
1
24
1
12
1
10
56
14
56
14
21
22
2
1
14
4
5
14
6
9
12
1
3
56
4
81
21
22
14
2
56
10
5
19
22
20
1
12
56
13
16
21
81
7
81
11
16
20
9
13
5
81
14
13
81
7
81
21
9
12
5
14
14
5
14
1
12
1
135
56
20
9
19
1
14
2
1
1
21
22
14
4
16
14
1
21
22
14
2
56
9
20
19
1
56
12
135
56
20
22
13
1
12
9
13
1
11
81
14
81
14
9
20
5
14
22
21
22
14
2
1
11
1
14
1
12
1
21
22
14
26
1
10
9
19
1
1
12
1
14
9
20
5
14
22
6
56
11
16
1
21
56
14
1
20
1
20
1
14
9
1
11
1
135
56
4
1
13
1
21
9
7
9
11
1
11
19
9
20
9
21
1
11
1
14
14
9
20
5
14
22
26
1
135
56
13
9
14
56
11
1
4
16
14
1
12
1
2
1
21
16
20
16
2
1
11
81
14
81
26
5
20
22
2
1
14
7
5
2
1
1
24
4
16
14
14
1
14
1
26
5
20
1
19
9
26
1
11
16
4
1
6
1
12
9
11
1
13
1
21
22
13
1
13
9
14
14
1
20
9
13
5
81
14
26
5
4
5
14
26
56
14
9
14
21
1
1
2
16
12
16
11
1
1
12
1
21
1
14
22
11
1
6
81
11
16
13
1
21
9
7
9
20
9
20
1
14
9
2
56
20
5
11
1
9
11
1
10
81
14
11
56
2
9
12
1
11
1
21
1
1
8
56
19
56
12
1
11
1
11
56
135
56
14
9
9
11
1
11
22
13
1
6
81
12
5
14
26
5
11
1
21
22
7
22
14
9
14
5
135
56
26
5
9
11
1
11
9
20
9
12
9
11
16
26
5
9
26
5
16
11
9
20
9
12
9
13
9
14
12
1
2
56
14
13
81
7
81
24
2
56
56
26
5
16
14
1
11
56
11
56
14
56
26
5
11
1
11
56
14
56
2
81
20
9
26
1
24
26
5
11
1
14
81
81
19
81
4
1
9
11
1
13
81
7
81
24
9
20
19
1
56
12
11
1
14
11
22
13
1
13
9
14
14
22
6
81
19
1
20
9
13
5
81
14
6
56
26
5
20
22
11
16
12
1
4
5
14
6
1
14
9
1
2
1
11
1
2
1
11
16
26
1
19
1
16
12
22
12
1
20
9
13
5
81
14
26
5
4
22
2
1
24
11
56
22
26
5
11
1
6
81
26
5
20
22
2
1
13
1
19
9
26
1
13
1
26
5
11
16
1
6
9
12
56
14
9
14
4
5
14
14
1
14
1
9
20
19
1
56
12
13
81
7
81
3
1
13
1
14
2
9
14
14
9
14
9
22
12
1
24
22
12
9
12
9
11
1
13
1
1
14
1
11
56
21
1
1
13
1
20
8
26
56
14
26
5
20
81
20
81
12
9
14
1
11
56
13
9
14
11
16
12
1
24
1
12
9
20
1
13
81
7
81
3
1
13
1
14
11
1
13
9
9
19
9
12
9
24
11
1
2
81
11
56
14
56
11
1
14
5
11
81
14
9
14
17
1
14
4
81
14
1
9
4
22
20
22
10
16
7
9
14
11
9
19
1
13
22
20
16
13
1
14
4
81
21
22
14
2
56
26
5
14
16
21
81
7
81
11
16
1
14
56
6
1
14
22
56
12
4
5
14
13
22
20
16
4
81
21
22
14
4
16
14
1
2
81
19
1
1
20
56
19
20
9
26
1
12
1
1
21
22
14
26
5
20
9
3
1
13
1
14
20
81
19
81
1
14
17
16
7
16
21
9
7
9
12
1
13
1
6
22
19
22
12
1
3
56
13
1
11
1
20
1
14
24
16
12
16
56
22
12
1
11
56
16
11
81
1
3
56
20
1
19
1
1
21
16
19
1
21
5
14
1
20
9
20
1
14
2
56
56
12
1
10
56
12
5
14
21
22
14
2
56
20
1
14
2
9
20
5
7
9
14
14
9
14
1
1
14
9
135
81
7
81
14
2
81
1
21
22
14
21
56
2
81
1
12
1
2
1
21
16
20
16
2
1
11
81
14
81
14
11
1
1
21
22
14
2
56
2
1
1
19
1
11
56
1
12
1
26
5
14
9
20
22
14
14
9
4
5
12
9
12
9
26
5
20
22
6
1
19
1
21
9
12
5
11
1
14
1
12
5
20
5
19
1
22
26
81
19
81
16
24
1
1
21
9
26
56
19
56
12
1
11
1
2
1
19
9
11
1
4
1
1
12
1
26
5
1
11
22
13
1
14
1
16
4
5
14
11
16
12
1
11
22
14
13
1
2
81
12
9
13
1
11
81
14
81
2
1
1
24
2
56
56
6
56
10
5
19
22
20
1
12
56
13
13
1
21
9
7
9
26
5
20
1
19
9
26
1
13
9
14
14
22
6
81
4
5
14
4
9
12
9
11
16
12
1
1
12
1
13
1
26
5
20
22
2
1
14
7
5
2
1
1
24
26
5
16
12
22
2
56
56
4
1
6
1
21
22
13
1
13
9
14
14
1
22
11
81
20
5
7
9
14
14
1
7
1
12
9
12
5
10
1
13
1
14
1
12
1
11
1
21
1
1
22
26
56
19
56
24
11
1
4
22
7
22
12
1
14
1
27
1
19
56
21
9
