# Supplementary material for: Graphemic-phonetic diachronic linguistic invariance of the frequency and of the Index of Coincidence as cryptanalytic tools
Source: PLoS One. 2019 Mar 19;14(3):e0213710. doi: 10.1371/journal.pone.0213710 (PMC6424454; doi:10.1371/journal.pone.0213710)
Supplement: S1 File — (ZIP) [file pone.0213710.s001.zip › Languages/bambara/bambaraT2_v2.txt]

1
12
1
10
81
1
12
1
20
81
20
81
10
9
19
9
14
9
14
2
1
1
14
1
14
2
1
2
1
19
1
2
1
4
22
6
1
12
5
14
2
1
7
1
14
1
14
2
1
7
1
14
1
14
10
9
19
9
2
1
7
1
14
9
14
2
1
7
9
6
9
14
2
1
7
9
10
56
2
1
11
81
19
81
14
17
5
11
22
2
1
12
1
2
1
12
1
14
20
1
14
2
1
12
5
14
2
16
2
1
12
5
13
16
2
1
14
2
1
14
1
14
2
1
14
1
14
10
22
7
22
2
1
14
1
14
11
22
2
1
14
9
14
11
81
14
81
11
1
21
9
7
1
2
1
14
21
81
13
81
12
81
14
2
1
19
1
11
1
14
21
5
2
1
19
16
2
5
12
5
2
5
12
5
2
5
14
2
5
2
1
2
5
14
2
5
6
9
14
2
5
14
2
5
11
22
14
1
2
5
14
2
5
13
22
20
16
2
5
19
5
2
5
19
5
3
56
2
5
19
5
6
9
14
2
5
19
5
10
56
2
5
19
5
10
81
14
2
5
19
5
11
22
14
1
14
2
5
19
5
13
22
20
16
2
16
12
16
11
22
19
22
2
16
12
16
11
22
19
22
14
9
14
2
81
2
22
12
5
14
3
56
2
22
12
5
14
13
22
20
16
2
22
13
22
2
22
14
2
22
14
2
22
26
1
11
9
3
1
14
7
1
19
1
3
1
14
7
56
19
56
3
1
14
7
56
19
56
2
9
12
5
14
3
1
14
7
56
19
56
10
56
3
56
11
81
19
81
14
9
14
11
16
12
16
4
1
2
1
11
1
12
1
20
22
14
20
22
14
4
1
7
1
14
4
1
7
1
14
2
1
4
1
7
1
14
14
9
14
4
1
19
1
11
1
20
5
4
5
14
2
1
4
5
14
2
1
6
22
19
1
4
5
14
2
1
135
22
13
1
14
4
9
19
16
4
81
14
4
81
14
11
81
19
9
4
22
2
1
12
5
14
4
22
6
1
12
5
14
4
22
7
22
13
1
4
1
7
1
14
14
9
14
4
22
7
22
19
1
4
22
14
6
16
19
16
11
16
6
1
19
1
7
1
12
5
6
1
19
1
11
16
12
16
3
9
6
9
12
5
14
10
9
19
9
6
9
14
20
1
14
6
16
7
16
14
6
16
7
16
14
6
16
12
16
11
1
6
22
6
22
6
26
56
6
26
56
7
5
7
5
14
9
14
7
5
12
5
7
5
12
5
21
1
12
9
7
5
14
9
7
5
20
5
14
2
5
7
56
19
56
14
7
56
19
56
14
14
9
14
7
56
26
9
14
7
16
12
16
3
56
7
16
12
16
10
81
14
7
16
12
16
13
22
20
16
7
16
14
9
7
16
19
16
7
16
19
16
7
81
14
10
56
10
1
2
9
10
1
2
9
10
1
6
22
12
1
21
5
10
1
12
1
10
1
12
1
14
9
14
11
22
13
1
10
1
21
1
2
1
12
9
10
1
21
9
7
9
6
1
1
10
9
19
9
10
1
24
22
10
56
12
1
14
11
22
14
1
10
56
12
1
14
11
22
14
1
4
9
10
9
13
9
14
14
1
14
10
9
19
9
11
22
14
1
14
9
14
10
9
19
9
12
1
4
81
14
10
9
19
9
14
9
14
2
22
12
22
10
16
12
9
20
5
7
9
10
16
19
16
10
22
12
1
20
16
14
11
1
12
1
14
9
14
10
22
14
10
22
19
1
20
16
14
11
1
12
1
14
9
14
11
1
12
1
2
1
14
1
11
1
12
1
11
1
19
9
2
9
12
5
14
11
1
12
1
11
1
19
9
10
56
11
1
19
9
10
1
11
22
13
1
11
56
12
56
2
56
2
9
12
5
14
11
56
14
11
1
12
9
2
1
11
56
135
56
11
16
19
16
11
9
12
9
6
1
19
1
11
9
14
5
4
16
11
16
12
1
14
6
22
11
16
12
16
11
16
12
16
11
16
19
16
11
16
19
16
2
1
11
16
19
16
14
9
14
11
16
19
16
14
9
14
6
9
14
11
16
19
16
14
9
14
20
22
13
1
7
16
11
16
26
1
11
81
2
9
11
81
6
1
13
1
11
81
7
9
19
1
11
81
11
1
19
9
11
81
11
9
20
1
11
81
12
81
2
56
11
81
14
56
19
56
11
81
14
9
14
14
17
5
11
22
11
81
14
11
81
14
2
1
19
1
14
9
14
11
81
14
17
1
12
1
14
17
1
12
1
14
11
81
14
21
1
2
1
11
81
14
21
1
2
1
14
9
14
11
81
135
22
13
5
11
81
19
9
11
81
19
81
14
7
56
26
9
14
11
81
20
1
6
22
14
56
11
81
20
81
13
81
11
81
20
26
81
11
81
21
16
19
16
14
9
14
11
22
13
22
2
1
11
22
14
1
14
11
22
14
1
14
11
1
12
1
11
22
14
1
11
22
14
1
2
9
12
5
14
11
22
14
7
16
4
22
7
22
19
1
14
9
14
11
22
14
7
16
14
20
9
19
1
14
9
14
11
22
14
10
56
11
22
19
22
14
20
1
13
1
14
81
14
6
81
14
12
1
4
81
14
12
5
13
22
19
22
2
1
12
5
13
22
19
22
11
22
13
22
12
5
13
22
19
22
11
22
14
1
12
5
13
22
19
22
14
9
14
7
56
12
56
14
12
9
13
81
7
81
21
1
12
9
13
1
11
1
14
13
1
14
1
13
1
14
1
14
9
14
14
3
1
14
1
13
1
14
4
5
14
20
22
14
20
22
14
13
1
14
7
16
19
16
13
1
14
7
16
19
16
13
1
14
10
5
13
1
14
11
1
14
1
13
1
21
1
19
9
14
9
13
9
14
11
81
14
13
9
20
9
21
56
14
56
13
81
7
81
10
9
19
9
13
81
7
81
11
16
12
16
13
22
7
22
13
22
14
22
14
1
14
13
22
20
16
14
20
1
14
1
14
14
2
22
11
1
19
5
14
2
22
19
5
14
3
56
14
2
22
19
5
14
13
22
20
16
14
3
1
6
1
14
3
1
6
1
10
56
14
3
56
14
56
14
4
22
2
1
12
5
14
14
56
19
56
14
56
19
56
14
9
14
14
6
16
7
16
14
6
16
7
16
14
14
6
22
7
1
14
9
14
10
56
14
7
1
12
1
10
9
19
9
14
7
1
12
1
10
81
14
7
1
13
9
26
1
14
7
5
7
5
14
7
16
26
9
14
14
11
1
1
14
9
14
11
1
1
14
9
2
1
14
11
1
2
1
14
11
1
12
1
13
1
14
11
1
14
11
16
19
16
2
1
14
11
1
14
11
16
19
16
13
22
20
16
14
11
1
14
11
16
19
16
14
9
14
14
11
1
14
21
16
19
16
2
1
14
11
1
14
21
16
19
16
13
22
20
16
14
11
1
14
21
16
19
16
14
9
14
14
11
1
19
16
14
11
9
12
9
11
9
11
16
12
16
14
9
14
10
56
14
11
81
12
81
2
56
14
11
81
12
81
2
56
11
81
19
81
2
9
12
5
14
14
11
22
14
1
14
14
81
7
81
14
81
7
81
2
9
12
5
14
14
81
7
81
14
81
7
81
6
9
14
14
81
7
81
14
81
7
81
10
56
14
17
1
12
1
14
17
1
12
1
14
14
17
5
11
22
2
1
14
17
5
11
22
2
1
133
56
135
56
14
17
5
11
22
7
56
12
56
14
14
17
5
11
22
14
9
14
7
56
12
56
14
14
17
16
14
17
16
14
17
16
7
16
12
16
14
14
17
26
5
12
22
14
20
1
1
10
56
14
20
1
1
10
56
2
1
14
20
1
2
1
14
14
20
1
14
1
14
14
20
5
12
22
14
20
56
7
56
14
56
14
20
56
19
56
2
9
12
5
14
14
20
56
19
56
14
9
14
10
56
14
20
9
13
9
14
9
14
20
9
19
1
14
20
16
6
1
19
1
133
81
14
9
14
20
16
19
16
2
9
12
5
14
14
20
16
19
16
133
56
135
56
14
20
81
26
5
14
14
20
81
135
5
14
20
22
14
1
13
5
14
21
1
2
1
14
21
1
2
1
14
81
7
81
14
21
1
13
1
10
1
12
1
14
14
21
1
13
1
11
22
14
2
1
14
21
1
13
1
19
16
14
21
5
7
5
14
21
5
14
14
21
5
14
2
9
12
5
14
14
21
5
14
11
9
20
56
4
1
2
9
12
5
14
14
21
5
14
11
9
20
56
4
1
6
9
14
14
21
56
12
56
14
9
14
14
21
16
13
9
14
21
81
13
81
12
81
14
14
21
16
14
11
1
14
20
16
7
16
12
16
14
14
21
81
14
11
56
14
24
1
14
1
1
2
9
12
5
14
14
24
1
14
1
1
6
9
14
14
24
1
14
1
1
10
56
135
1
13
1
2
1
135
1
13
1
3
56
14
9
14
135
1
13
1
13
22
20
16
135
5
14
22
133
1
135
1
11
1
133
81
14
9
10
56
133
81
14
9
6
9
14
17
1
14
17
22
12
9
13
22
20
9
17
81
17
81
17
81
19
81
21
81
133
81
14
9
20
1
2
1
14
20
1
7
1
14
20
1
7
1
20
1
7
1
20
1
13
1
2
1
12
9
20
1
13
1
7
1
19
1
20
1
13
1
12
5
13
22
19
22
20
1
13
1
14
56
19
56
20
1
13
1
21
22
12
16
20
1
14
1
20
1
14
1
14
20
1
14
17
56
19
56
14
10
9
19
9
20
1
21
56
14
56
20
1
26
9
10
9
19
9
14
9
14
20
5
2
5
20
5
14
20
1
14
6
9
14
20
5
14
20
1
14
10
56
20
5
19
5
21
16
19
16
20
9
20
9
6
9
12
56
10
9
19
9
14
9
14
20
9
14
10
1
14
20
9
14
10
1
14
2
1
20
9
14
11
81
12
81
2
56
20
9
14
20
1
14
20
9
19
1
14
20
9
19
1
20
9
19
9
20
16
10
9
19
9
14
9
14
20
16
12
1
6
9
14
20
1
14
20
16
12
1
13
9
14
11
81
14
20
16
19
16
20
81
13
81
20
22
2
1
7
1
2
1
14
1
14
20
22
13
5
20
22
14
20
22
14
20
22
14
20
22
14
20
22
14
20
22
14
6
9
14
20
22
19
22
11
22
14
21
81
13
81
12
81
14
20
22
21
16
19
16
20
26
56
21
56
14
56
20
26
81
21
1
11
1
12
1
10
9
19
9
21
1
12
9
21
1
26
9
21
16
13
16
14
7
81
26
9
14
21
16
13
16
21
9
7
9
21
16
19
16
14
9
14
11
81
14
11
81
14
21
16
19
16
14
9
14
133
56
133
56
21
22
2
1
2
22
14
56
19
56
21
22
2
1
2
22
20
9
21
22
2
1
2
22
20
22
14
20
22
14
21
22
6
9
14
21
22
12
22
11
22
14
1
21
22
21
81
14
81
21
1
21
22
21
22
21
22
21
22
6
9
14
24
1
19
1
13
9
14
11
81
14
24
16
14
24
16
19
16
24
81
12
81
24
81
12
81
2
1
24
81
12
81
2
22
7
22
14
24
81
12
81
13
22
20
16
24
81
14
6
12
81
24
22
12
22
10
81
12
81
11
81
24
22
12
22
14
3
81
12
81
11
81
