# Supplementary material for: Graphemic-phonetic diachronic linguistic invariance of the frequency and of the Index of Coincidence as cryptanalytic tools
Source: PLoS One. 2019 Mar 19;14(3):e0213710. doi: 10.1371/journal.pone.0213710 (PMC6424454; doi:10.1371/journal.pone.0213710)
Supplement: S1 File — (ZIP) [file pone.0213710.s001.zip › Languages/bambara/bambaraT3_v2.txt]

10
22
7
22
26
1
20
1
19
1
3
56
4
81
21
22
14
2
56
26
5
14
1
21
81
7
81
21
22
14
26
5
11
5
12
5
14
14
1
11
16
1
12
1
26
1
12
1
4
9
26
1
11
1
14
1
6
16
12
16
3
1
13
1
14
4
1
1
26
5
2
1
13
9
20
9
20
1
7
1
6
1
12
9
2
1
12
16
3
1
13
1
14
21
22
14
2
56
1
6
56
8
1
12
9
1
21
56
22
11
56
3
16
7
16
4
81
14
2
1
12
9
13
1
13
22
20
16
11
5
12
5
14
17
5
21
22
14
2
56
1
6
56
13
9
14
6
22
19
22
12
5
14
21
22
14
2
56
4
22
7
22
24
56
19
56
12
1
16
4
22
7
22
21
81
7
81
26
5
135
1
14
9
2
22
7
22
20
56
7
56
14
21
22
14
2
56
16
14
9
1
3
56
12
1
8
1
12
9
22
21
56
4
22
13
22
14
9
20
81
19
81
11
1
1
4
9
22
4
5
14
24
13
1
4
16
14
4
81
11
5
12
5
14
14
1
11
16
2
1
12
9
13
1
13
22
20
16
2
81
19
1
135
1
14
9
2
22
7
22
1
14
9
1
4
5
14
11
56
6
9
21
9
14
9
14
11
16
1
2
56
21
1
7
1
20
5
19
9
135
81
135
9
14
9
1
11
81
19
81
11
56
6
56
26
5
14
22
21
22
14
26
5
20
22
20
1
2
1
11
56
22
21
56
6
16
20
9
20
81
19
81
11
1
4
22
14
2
1
12
9
13
1
13
22
20
16
9
14
14
9
16
21
81
7
81
26
5
12
1
6
9
12
9
16
26
5
20
9
19
1
13
9
14
56
1
26
5
21
9
12
5
14
1
1
14
9
11
56
21
1
7
1
13
1
12
1
1
20
5
19
1
1
11
81
19
81
11
56
11
5
12
5
14
14
1
11
16
11
1
20
16
6
16
12
9
24
11
56
12
5
14
11
81
12
1
6
9
12
9
26
5
1
4
1
14
14
1
21
9
7
56
1
11
81
19
81
11
56
26
5
14
11
81
19
81
11
5
12
5
14
14
1
11
16
14
5
20
5
19
1
9
6
56
26
1
14
2
9
8
56
19
1
21
56
20
1
2
22
14
5
21
56
14
4
9
26
1
6
16
20
9
21
56
14
5
2
16
12
16
21
22
7
22
14
14
9
11
1
16
4
9
9
2
56
56
14
14
9
14
11
56
24
13
1
4
81
7
81
20
81
19
81
12
1
16
1
13
1
20
81
19
81
16
1
135
9
14
9
26
81
19
81
26
5
11
22
14
7
16
11
81
14
81
14
1
26
5
14
9
9
26
5
135
56
11
9
12
9
26
5
26
81
12
81
11
81
26
81
12
81
11
81
12
1
1
2
56
11
1
4
81
14
2
1
7
1
4
5
135
9
14
9
13
81
7
81
14
22
7
22
11
1
135
9
9
4
81
14
2
1
7
1
13
9
20
9
2
9
26
56
14
14
1
14
5
14
1
14
1
9
11
1
20
5
19
9
135
81
14
9
14
4
9
14
5
13
1
11
5
12
5
14
14
1
11
16
135
56
20
9
14
14
1
11
1
2
9
12
5
14
9
14
1
6
81
10
16
12
9
1
26
5
9
11
1
14
21
16
12
1
6
9
12
9
9
14
1
14
1
9
14
1
20
9
19
1
6
56
14
5
26
56
19
56
13
9
14
6
9
12
56
14
5
21
56
20
5
11
1
14
5
21
1
135
56
6
81
8
1
12
9
20
22
13
1
14
11
9
20
56
11
5
12
5
14
16
21
56
14
5
6
56
26
1
14
20
22
13
9
14
21
56
13
56
14
1
14
5
11
1
13
81
7
81
24
13
1
4
22
13
22
14
9
11
56
9
2
1
11
56
8
1
11
56
21
16
26
5
6
16
20
9
21
56
14
5
2
16
12
16
11
16
4
9
5
13
1
8
1
12
9
9
11
1
14
1
20
9
7
9
12
9
10
1
14
11
56
21
22
7
22
14
24
9
12
9
9
11
1
21
1
7
1
9
11
1
4
22
7
22
12
1
20
1
14
9
20
22
11
1
11
16
12
1
6
9
12
9
4
22
20
22
11
1
20
9
2
1
7
1
21
81
24
9
12
9
12
1
11
1
20
5
7
9
14
1
11
81
16
11
56
19
1
26
81
19
81
13
9
14
14
1
11
5
12
5
14
14
1
11
16
24
9
12
9
12
1
1
26
56
12
56
12
1
11
1
26
56
12
56
6
81
11
1
1
135
56
10
9
2
81
1
21
1
7
1
19
1
1
11
1
10
9
7
9
135
81
11
56
19
56
6
56
11
1
6
81
11
16
5
5
14
5
11
5
12
5
14
14
1
11
16
1
12
1
26
5
14
5
12
1
4
9
26
1
11
81
26
9
10
9
7
9
135
81
11
5
12
5
14
6
9
12
1
20
1
2
1
14
1
1
14
9
4
22
22
19
22
5
5
1
2
56
56
21
56
20
5
11
1
4
1
14
1
2
56
56
6
1
12
5
14
4
16
14
135
81
11
9
20
56
135
22
13
1
14
12
1
13
81
7
81
24
56
19
56
21
1
21
56
14
5
8
1
12
1
12
1
4
16
14
1
2
56
26
1
14
1
21
56
2
1
14
14
5
4
81
7
81
13
22
20
16
14
1
14
1
11
16
14
11
1
135
81
4
9
1
13
1
14
5
11
16
6
16
20
9
21
56
26
1
14
5
13
1
4
81
14
11
16
14
5
6
56
19
56
12
1
1
13
1
11
16
20
81
2
56
4
56
14
9
14
4
5
11
1
4
9
14
5
26
5
11
1
10
22
7
22
26
1
11
56
13
81
7
81
12
1
14
9
2
1
6
56
11
1
10
22
7
22
26
1
11
56
9
2
56
1
20
56
2
56
11
81
19
81
11
56
9
26
56
19
56
2
1
4
5
14
24
14
1
14
16
11
56
19
1
21
81
24
21
1
11
56
3
16
7
16
21
56
9
12
1
6
9
12
9
14
9
13
81
7
81
13
9
14
2
1
6
56
135
56
14
1
13
1
11
1
2
16
12
9
9
135
56
9
2
56
21
56
7
56
20
1
2
1
20
22
21
22
12
16
11
81
19
81
22
135
56
14
1
16
12
1
22
2
56
56
2
56
20
9
19
1
14
9
135
56
11
5
12
5
14
14
1
11
16
4
16
14
14
1
1
11
1
10
9
7
9
135
81
24
3
56
12
1
1
2
56
11
1
26
56
12
56
1
21
16
19
1
11
9
26
1
1
12
1
26
1
1
12
1
1
2
56
11
1
10
22
7
22
26
1
12
1
20
1
12
1
14
20
81
81
14
9
1
26
1
26
5
11
16
1
3
56
13
1
14
3
56
2
56
11
1
1
4
9
13
9
14
1
11
56
19
1
9
14
1
6
81
6
56
14
4
81
2
56
11
1
1
6
1
19
9
20
1
13
1
20
1
13
1
16
26
81
19
81
14
9
14
2
56
56
1
26
1
11
81
12
81
20
9
11
16
1
20
5
14
2
56
11
1
2
22
12
22
2
81
11
1
22
19
81
20
1
13
1
1
6
1
19
9
6
1
14
2
56
56
26
5
1
4
9
13
9
1
13
1
20
5
11
1
16
13
22
135
22
1
11
22
12
16
19
1
4
5
24
22
11
22
12
16
11
1
14
2
81
19
1
21
22
13
1
13
9
14
14
1
1
11
1
20
16
11
81
14
81
13
81
7
81
24
2
16
12
9
12
1
11
1
14
1
1
6
1
14
6
56
11
5
12
5
14
14
1
11
16
26
56
12
56
13
1
14
1
11
1
11
56
20
1
2
5
12
5
2
5
12
5
2
1
26
5
1
13
22
20
16
14
1
4
5
14
24
10
81
12
5
14
135
56
14
1
14
11
1
1
11
22
14
11
16
12
16
13
1
26
56
12
56
13
1
1
11
16
1
20
16
13
81
7
81
24
13
1
1
24
26
5
14
5
21
1
1
24
11
1
14
5
2
9
12
1
14
11
1
3
56
20
16
11
81
14
81
1
24
11
1
14
1
1
21
16
14
5
6
1
4
5
14
24
11
1
4
81
14
11
16
14
5
26
56
12
56
13
1
14
1
13
22
14
26
5
14
9
14
20
5
14
5
13
1
14
5
2
56
16
6
81
1
24
26
5
14
5
2
1
12
9
13
1
13
22
20
16
2
81
19
1
26
1
14
20
9
20
1
14
11
16
14
11
1
20
22
13
1
14
4
81
81
14
9
14
4
9
1
13
1
14
5
11
16
6
16
20
9
21
56
26
1
14
14
5
26
1
7
56
14
14
5
20
9
16
20
9
1
24
20
9
11
1
14
1
2
1
12
9
13
1
13
22
20
16
10
22
7
22
26
1
21
22
7
22
14
8
1
12
9
2
9
2
1
13
1
14
1
14
21
56
2
1
12
9
13
1
13
22
20
16
11
16
21
22
12
16
14
14
1
2
56
56
2
1
4
81
14
11
16
10
22
7
22
26
1
20
9
20
1
19
1
2
1
12
9
21
56
21
16
