# Supplementary material for: Graphemic-phonetic diachronic linguistic invariance of the frequency and of the Index of Coincidence as cryptanalytic tools
Source: PLoS One. 2019 Mar 19;14(3):e0213710. doi: 10.1371/journal.pone.0213710 (PMC6424454; doi:10.1371/journal.pone.0213710)
Supplement: S1 File — (ZIP) [file pone.0213710.s001.zip › Languages/berta/bertaP1_v2.txt]

68
23
99
99
97
29
99
29
116
97
29
99
29
86
1
162
23
162
23
32
47
79
23
111
79
79
23
114
147
2
158
47
57
32
11
57
47
152
1
57
47
57
68
1
57
47
57
47
68
1
86
32
166
32
1
79
47
111
68
23
68
1
79
32
1
162
23
162
47
111
23
78
1
86
19
133
47
1
158
47
23
32
23
158
47
141
47
99
47
162
68
11
114
23
79
32
123
57
12
79
47
106
23
141
133
11
106
23
166
11
118
12
97
47
57
24
68
1
79
32
123
1
166
1
133
133
23
106
24
99
23
106
23
99
23
106
29
99
99
23
97
1
78
78
1
166
1
47
1
86
47
99
1
111
1
111
1
97
2
123
1
97
2
123
1
166
1
123
1
86
1
162
11
114
79
32
99
57
32
11
57
23
133
23
79
32
86
32
123
123
29
123
30
141
47
1
106
47
99
1
162
1
123
32
1
79
47
68
1
79
47
68
23
141
1
123
2
99
47
166
1
99
1
158
32
79
1
68
23
79
32
1
79
47
1
106
2
133
47
106
2
133
47
1
79
47
123
47
1
97
48
123
47
68
24
133
12
68
23
133
141
1
68
32
2
141
32
68
47
32
86
1
111
1
23
111
1
166
11
123
1
79
11
68
1
79
158
1
97
23
147
1
1
106
32
133
158
32
79
23
1
106
48
133
1
158
106
47
162
11
57
1
99
1
68
23
123
1
86
47
68
1
118
1
99
1
68
23
68
11
78
11
123
1
79
47
123
123
11
79
1
99
23
97
1
99
11
97
19
99
23
106
11
123
1
106
12
123
1
106
12
123
19
86
37
133
38
99
23
133
141
11
106
57
47
68
47
123
123
123
47
111
114
166
47
24
99
11
23
99
99
11
68
162
1
166
1
84
23
114
79
1
147
23
114
1
147
29
114
1
86
32
99
86
32
99
32
86
48
86
47
86
47
86
47
86
47
99
47
79
32
114
79
1
99
11
114
97
32
114
97
32
99
32
114
1
123
11
1
123
11
1
123
11
32
99
1
79
1
133
133
1
2
57
57
1
106
37
97
37
133
106
1
123
1
111
79
118
23
99
86
1
57
57
1
99
32
86
32
99
32
106
1
162
32
147
1
57
1
106
2
133
47
147
1
57
2
79
47
123
147
1
57
2
99
47
106
32
106
47
106
48
68
1
79
47
99
158
30
79
47
78
78
106
1
97
48
133
47
79
47
79
47
86
32
123
32
57
47
97
86
32
86
32
23
114
86
47
181
1
68
32
68
32
106
1
111
1
106
47
86
1
123
32
99
32
106
47
133
1
114
106
47
162
1
114
1
111
68
1
68
2
68
23
1
141
1
68
162
1
57
79
32
68
23
118
23
133
23
141
133
1
152
19
123
23
68
32
162
32
111
11
123
1
111
158
12
123
1
57
47
133
57
47
133
133
118
56
133
86
1
57
57
1
147
1
57
1
147
2
118
1
1
99
99
32
2
99
47
1
99
47
86
2
99
1
86
1
99
1
158
32
86
1
99
12
158
47
1
79
32
118
29
133
23
111
11
68
23
97
11
75
11
97
11
75
11
114
23
111
11
114
23
111
11
111
29
111
11
111
29
111
11
1
68
162
1
97
47
123
57
1
99
47
99
32
118
56
99
47
86
1
32
133
47
99
23
133
47
99
99
23
97
1
106
106
47
78
11
68
1
97
2
57
1
23
68
11
1
99
23
2
99
23
79
23
24
114
97
32
78
23
158
78
23
158
1
79
47
162
47
111
79
97
48
133
47
114
111
68
47
57
1
111
79
106
1
1
68
1
106
2
141
1
97
12
68
1
68
47
68
47
23
99
99
11
141
48
141
47
1
99
23
1
111
68
47
141
32
111
11
86
11
111
19
86
19
79
32
68
162
32
111
23
106
57
1
133
47
47
123
114
23
141
133
47
123
30
114
23
68
23
114
23
68
23
111
23
23
68
1
99
11
106
2
57
1
106
1
57
1
68
47
111
23
106
23
99
99
1
114
106
29
99
99
1
114
32
32
111
79
47
169
47
114
48
169
47
114
133
24
97
23
162
23
79
23
1
106
106
1
68
1
68
23
57
1
79
32
57
20
99
11
1
111
68
47
111
68
47
30
111
141
47
86
48
169
1
23
147
23
79
23
99
23
162
1
141
1
111
79
1
141
38
114
37
57
19
141
19
97
97
19
99
19
86
32
141
23
86
1
57
23
11
111
86
1
57
23
147
2
111
86
1
57
47
147
1
114
133
1
152
1
99
1
152
1
99
1
57
47
123
1
111
79
106
23
99
23
68
47
97
47
111
1
106
48
114
97
47
106
19
111
111
1
78
1
86
32
1
111
68
19
23
99
47
1
78
23
68
1
78
23
123
1
57
1
111
1
123
1
123
123
38
1
97
23
97
23
99
99
23
133
57
11
111
11
57
12
111
23
57
11
111
23
118
20
114
19
111
23
57
47
99
68
1
99
11
79
2
79
11
99
147
20
114
47
123
147
32
114
37
123
78
23
99
23
78
24
99
99
23
106
1
123
123
1
68
162
32
1
23
114
79
11
111
1
106
1
99
32
111
79
23
111
79
23
86
47
162
1
133
12
97
11
97
2
99
1
166
1
99
99
1
166
47
123
181
1
9
123
123
11
86
37
133
9
99
2
147
19
114
106
1
68
23
1
79
32
123
1
1
57
23
99
1
79
1
68
23
133
133
23
86
1
141
23
68
23
57
11
57
11
99
86
2
123
1
86
11
123
1
106
57
32
68
1
111
79
1
162
1
68
32
114
32
133
1
68
37
114
38
133
1
133
1
78
2
169
162
1
78
1
68
11
123
133
1
141
29
123
133
1
162
23
162
1
147
23
123
133
1
57
1
99
1
57
23
68
23
79
23
68
162
23
68
162
11
68
23
79
32
162
23
97
38
141
133
23
68
48
147
1
123
1
57
1
162
23
97
47
123
23
158
158
1
68
162
32
141
23
57
11
141
23
57
47
133
1
79
47
68
162
1
106
47
123
166
1
1
57
1
99
1
57
47
1
68
23
123
123
86
23
68
162
1
84
23
106
1
1
86
1
147
1
57
11
99
1
133
47
123
29
114
1
23
68
162
32
23
133
47
24
141
133
47
57
11
99
11
57
19
99
19
118
20
99
11
57
11
111
79
158
32
111
79
1
123
1
106
55
111
68
162
47
106
56
111
162
47
106
38
133
37
106
32
162
32
114
1
111
162
1
57
1
68
166
1
133
23
57
32
97
32
133
1
86
47
162
1
79
47
68
1
97
23
147
1
78
29
123
23
9
57
55
123
32
1
181
32
123
32
111
79
68
32
106
1
86
1
68
1
1
11
147
23
106
11
123
11
106
11
123
11
106
11
123
12
68
47
111
68
47
99
47
114
106
1
123
162
23
79
47
123
47
92
32
68
1
78
11
141
97
37
141
133
24
47
133
47
123
23
111
79
1
11
99
11
99
11
169
1
86
1
147
47
86
1
147
47
86
2
147
47
23
114
79
1
106
1
23
114
79
32
114
79
32
29
111
97
32
106
48
147
11
133
23
141
141
23
166
23
111
23
114
1
99
99
32
68
1
99
1
99
1
79
1
162
1
86
2
99
1
86
1
99
1
86
1
99
99
1
86
32
123
86
32
29
111
141
47
78
48
141
23
111
79
79
32
99
11
114
79
37
99
11
141
133
23
141
133
23
1
57
1
123
133
23
111
79
1
99
11
79
11
133
23
114
1
86
37
99
37
114
37
111
23
106
33
99
1
114
79
32
1
79
47
23
111
79
1
1
68
1
1
68
1
1
141
1
57
47
111
1
1
106
57
1
57
2
141
57
1
68
11
57
1
141
23
68
1
123
1
111
79
79
23
68
162
1
78
11
123
23
78
23
123
78
29
123
23
57
1
86
1
147
1
114
86
1
147
1
114
86
1
147
2
114
23
114
97
1
57
47
68
162
23
57
48
133
23
111
2
111
1
111
1
152
47
111
11
78
48
68
23
78
48
111
141
23
86
32
141
23
106
57
1
29
111
141
19
141
1
111
79
47
1
99
23
68
162
32
1
111
1
111
79
1
111
19
114
11
111
23
114
11
99
11
111
23
114
152
86
1
68
23
1
86
32
123
32
111
79
123
32
111
68
181
79
1
99
162
23
86
32
166
32
162
23
