# Supplementary material for: Graphemic-phonetic diachronic linguistic invariance of the frequency and of the Index of Coincidence as cryptanalytic tools
Source: PLoS One. 2019 Mar 19;14(3):e0213710. doi: 10.1371/journal.pone.0213710 (PMC6424454; doi:10.1371/journal.pone.0213710)
Supplement: S1 File — (ZIP) [file pone.0213710.s001.zip › Languages/berta/bertaT1_v2.txt]

4
9
12
12
11
69
12
69
135
11
69
12
69
8
1
27
9
27
9
16
22
7
9
14
7
7
9
133
173
38
26
22
2
16
5
2
22
24
1
2
22
2
4
1
2
22
2
22
4
1
8
16
168
16
1
7
22
14
4
9
4
1
7
16
1
27
9
27
22
14
9
6
1
8
56
20
22
1
26
22
9
16
9
26
22
21
22
12
22
27
4
5
133
9
7
16
19
2
53
7
22
13
9
21
20
5
13
9
168
5
17
53
11
22
2
67
4
1
7
16
19
1
168
1
20
20
9
13
67
12
9
13
9
12
9
13
69
12
12
9
11
1
6
6
1
168
1
22
1
8
22
12
1
14
1
14
1
11
38
19
1
11
38
19
1
168
1
19
1
8
1
27
5
133
7
16
12
2
16
5
2
9
20
9
7
16
8
16
19
19
69
19
70
21
22
1
13
22
12
1
27
1
19
16
1
7
22
4
1
7
22
4
9
21
1
19
38
12
22
168
1
12
1
26
16
7
1
4
9
7
16
1
7
22
1
13
38
20
22
13
38
20
22
1
7
22
19
22
1
11
94
19
22
4
67
20
53
4
9
20
21
1
4
16
38
21
16
4
22
16
8
1
14
1
9
14
1
168
5
19
1
7
5
4
1
7
26
1
11
9
173
1
1
13
16
20
26
16
7
9
1
13
94
20
1
26
13
22
27
5
2
1
12
1
4
9
19
1
8
22
4
1
17
1
12
1
4
9
4
5
6
5
19
1
7
22
19
19
5
7
1
12
9
11
1
12
5
11
56
12
9
13
5
19
1
13
53
19
1
13
53
19
56
8
81
20
83
12
9
20
21
5
13
2
22
4
22
19
19
19
22
14
133
168
22
67
12
5
9
12
12
5
4
27
1
168
1
116
9
133
7
1
173
9
133
1
173
69
133
1
8
16
12
8
16
12
16
8
94
8
22
8
22
8
22
8
22
12
22
7
16
133
7
1
12
5
133
11
16
133
11
16
12
16
133
1
19
5
1
19
5
1
19
5
16
12
1
7
1
20
20
1
38
2
2
1
13
81
11
81
20
13
1
19
1
14
7
17
9
12
8
1
2
2
1
12
16
8
16
12
16
13
1
27
16
173
1
2
1
13
38
20
22
173
1
2
38
7
22
19
173
1
2
38
12
22
13
16
13
22
13
94
4
1
7
22
12
26
70
7
22
6
6
13
1
11
94
20
22
7
22
7
22
8
16
19
16
2
22
11
8
16
8
16
9
133
8
22
192
1
4
16
4
16
13
1
14
1
13
22
8
1
19
16
12
16
13
22
20
1
133
13
22
27
1
133
1
14
4
1
4
38
4
9
1
21
1
4
27
1
2
7
16
4
9
17
9
20
9
21
20
1
24
56
19
9
4
16
27
16
14
5
19
1
14
26
53
19
1
2
22
20
2
22
20
20
17
96
20
8
1
2
2
1
173
1
2
1
173
38
17
1
1
12
12
16
38
12
22
1
12
22
8
38
12
1
8
1
12
1
26
16
8
1
12
53
26
22
1
7
16
17
69
20
9
14
5
4
9
11
5
109
5
11
5
109
5
133
9
14
5
133
9
14
5
14
69
14
5
14
69
14
5
1
4
27
1
11
22
19
2
1
12
22
12
16
17
96
12
22
8
1
16
20
22
12
9
20
22
12
12
9
11
1
13
13
22
6
5
4
1
11
38
2
1
9
4
5
1
12
9
38
12
9
7
9
67
133
11
16
6
9
26
6
9
26
1
7
22
27
22
14
7
11
94
20
22
133
14
4
22
2
1
14
7
13
1
1
4
1
13
38
21
1
11
53
4
1
4
22
4
22
9
12
12
5
21
94
21
22
1
12
9
1
14
4
22
21
16
14
5
8
5
14
56
8
56
7
16
4
27
16
14
9
13
2
1
20
22
22
19
133
9
21
20
22
19
70
133
9
4
9
133
9
4
9
14
9
9
4
1
12
5
13
38
2
1
13
1
2
1
4
22
14
9
13
9
12
12
1
133
13
69
12
12
1
133
16
16
14
7
22
198
22
133
94
198
22
133
20
67
11
9
27
9
7
9
1
13
13
1
4
1
4
9
2
1
7
16
2
58
12
5
1
14
4
22
14
4
22
70
14
21
22
8
94
198
1
9
173
9
7
9
12
9
27
1
21
1
14
7
1
21
83
133
81
2
56
21
56
11
11
56
12
56
8
16
21
9
8
1
2
9
5
14
8
1
2
9
173
38
14
8
1
2
22
173
1
133
20
1
24
1
12
1
24
1
12
1
2
22
19
1
14
7
13
9
12
9
4
22
11
22
14
1
13
94
133
11
22
13
56
14
14
1
6
1
8
16
1
14
4
56
9
12
22
1
6
9
4
1
6
9
19
1
2
1
14
1
19
1
19
19
83
1
11
9
11
9
12
12
9
20
2
5
14
5
2
53
14
9
2
5
14
9
17
58
133
56
14
9
2
22
12
4
1
12
5
7
38
7
5
12
173
58
133
22
19
173
16
133
81
19
6
9
12
9
6
67
12
12
9
13
1
19
19
1
4
27
16
1
9
133
7
5
14
1
13
1
12
16
14
7
9
14
7
9
8
22
27
1
20
53
11
5
11
38
12
1
168
1
12
12
1
168
22
19
192
1
41
19
19
5
8
81
20
41
12
38
173
56
133
13
1
4
9
1
7
16
19
1
1
2
9
12
1
7
1
4
9
20
20
9
8
1
21
9
4
9
2
5
2
5
12
8
38
19
1
8
5
19
1
13
2
16
4
1
14
7
1
27
1
4
16
133
16
20
1
4
81
133
83
20
1
20
1
6
38
198
27
1
6
1
4
5
19
20
1
21
69
19
20
1
27
9
27
1
173
9
19
20
1
2
1
12
1
2
9
4
9
7
9
4
27
9
4
27
5
4
9
7
16
27
9
11
83
21
20
9
4
94
173
1
19
1
2
1
27
9
11
22
19
9
26
26
1
4
27
16
21
9
2
5
21
9
2
22
20
1
7
22
4
27
1
13
22
19
168
1
1
2
1
12
1
2
22
1
4
9
19
19
8
9
4
27
1
116
9
13
1
1
8
1
173
1
2
5
12
1
20
22
19
69
133
1
9
4
27
16
9
20
22
67
21
20
22
2
5
12
5
2
56
12
56
17
58
12
5
2
5
14
7
26
16
14
7
1
19
1
13
95
14
4
27
22
13
96
14
27
22
13
83
20
81
13
16
27
16
133
1
14
27
1
2
1
4
168
1
20
9
2
16
11
16
20
1
8
22
27
1
7
22
4
1
11
9
173
1
6
69
19
9
41
2
95
19
16
1
192
16
19
16
14
7
4
16
13
1
8
1
4
1
1
5
173
9
13
5
19
5
13
5
19
5
13
5
19
53
4
22
14
4
22
12
22
133
13
1
19
27
9
7
22
19
22
10
16
4
1
6
5
21
11
81
21
20
67
22
20
22
19
9
14
7
1
5
12
5
12
5
198
1
8
1
173
22
8
1
173
22
8
38
173
22
9
133
7
1
13
1
9
133
7
16
133
7
16
69
14
11
16
13
94
173
5
20
9
21
21
9
168
9
14
9
133
1
12
12
16
4
1
12
1
12
1
7
1
27
1
8
38
12
1
8
1
12
1
8
1
12
12
1
8
16
19
8
16
69
14
21
22
6
94
21
9
14
7
7
16
12
5
133
7
81
12
5
21
20
9
21
20
9
1
2
1
19
20
9
14
7
1
12
5
7
5
20
9
133
1
8
81
12
81
133
81
14
9
13
80
12
1
133
7
16
1
7
22
9
14
7
1
1
4
1
1
4
1
1
21
1
2
22
14
1
1
13
2
1
2
38
21
2
1
4
5
2
1
21
9
4
1
19
1
14
7
7
9
4
27
1
6
5
19
9
6
9
19
6
69
19
9
2
1
8
1
173
1
133
8
1
173
1
133
8
1
173
38
133
9
133
11
1
2
22
4
27
9
2
94
20
9
14
38
14
1
14
1
24
22
14
5
6
94
4
9
6
94
14
21
9
8
16
21
9
13
2
1
69
14
21
56
21
1
14
7
22
1
12
9
4
27
16
1
14
1
14
7
1
14
56
133
5
14
9
133
5
12
5
14
9
133
24
8
1
4
9
1
8
16
19
16
14
7
19
16
14
4
192
7
1
12
27
9
8
16
168
16
27
9
