# Supplementary material for: Graphemic-phonetic diachronic linguistic invariance of the frequency and of the Index of Coincidence as cryptanalytic tools
Source: PLoS One. 2019 Mar 19;14(3):e0213710. doi: 10.1371/journal.pone.0213710 (PMC6424454; doi:10.1371/journal.pone.0213710)
Supplement: S1 File — (ZIP) [file pone.0213710.s001.zip › Languages/berta/bertaT1_v2Porcentaje_Sept2015.txt]

15.57598702
3.893996755
0
4.867495944
4.272579773
1.297998918
4.272579773
3.299080584
8.274743104
0.05408328826
2.109248242
5.678745268
3.299080584
4.380746349
0
5.029745809
0.5408328826
0
4.218496485
3.244997296
2.163331531
6.598161168
0
0.3244997296
0
0.8653326122
2.379664684
0
0
0
0
0
0
0
0
0
0
1.622498648
0
0
0.1622498648
0
0
0
0
0
0
0
0
0
0
0
0.5949161709
0
0
0.9734991888
0
0.2163331531
0
0
0
0
0
0
0
0
0.4867495944
0
0.9734991888
0.2163331531
0
0
0
0
0
0
0
0
0
0.05408328826
0.7030827474
0
0.3244997296
0
0
0
0
0
0
0
0
0
0
0.8653326122
0.1081665765
0.1622498648
0
0
0
0
0
0
0
0
0
0
0
0
0.1081665765
0
0
0
0
0
0
0.1081665765
0
0
0
0
0
0
0
0
0
0
0
0
0
0
0
0
2.866414278
0
0.05408328826
0
0
0
0
0
0
0
0
0
0
0
0
0
0
0
0
0
0
0
0
0
0
0
0
0
0
0
0
0
0
0
0
0.811249324
0
0
0
0
1.460248783
0
0
0
0
0
0
0
0
0
0
0
0
0
0
0
0
0
0
0.2163331531
0
0
0
0
0
0.2704164413
0
0
0
0
0
0
0
0
