# Supplementary material for: Graphemic-phonetic diachronic linguistic invariance of the frequency and of the Index of Coincidence as cryptanalytic tools
Source: PLoS One. 2019 Mar 19;14(3):e0213710. doi: 10.1371/journal.pone.0213710 (PMC6424454; doi:10.1371/journal.pone.0213710)
Supplement: S1 File — (ZIP) [file pone.0213710.s001.zip › Languages/breton/bretonP1_v2.txt]

68
128
19
79
128
149
97
162
68
42
19
19
162
148
19
148
19
111
14
111
68
19
148
42
19
19
162
68
128
19
148
42
19
14
111
57
19
141
86
111
19
106
19
141
8
111
68
19
99
92
55
79
99
149
133
111
14
111
68
19
148
42
19
97
181
14
111
79
42
149
133
97
181
19
141
8
111
128
19
133
19
14
111
57
19
148
19
111
14
111
68
19
148
42
19
97
181
14
111
57
42
19
141
68
29
68
8
111
46
111
97
149
118
19
79
91
19
99
19
162
148
42
19
111
42
133
86
149
68
19
162
14
111
19
57
91
86
19
162
14
111
78
97
19
141
86
68
29
79
8
111
141
68
42
19
14
111
68
19
148
42
19
19
79
99
42
149
128
14
111
19
78
78
86
149
111
19
106
8
111
97
181
19
97
181
19
141
68
128
19
79
128
149
133
133
68
42
19
19
162
79
55
91
92
19
68
42
19
68
29
79
91
19
162
78
99
149
106
8
111
149
106
133
19
128
68
29
148
21
111
29
99
99
91
106
21
111
19
141
8
111
128
42
19
149
128
162
91
128
14
111
149
106
118
42
29
116
149
133
68
149
133
91
99
118
8
111
133
149
148
149
133
8
111
86
19
149
91
99
46
111
106
21
111
141
21
111
106
149
141
86
149
68
128
19
97
149
91
141
19
99
86
149
133
55
141
29
99
68
19
141
19
162
141
29
162
149
133
19
68
42
128
111
86
149
97
19
97
181
19
106
19
128
19
141
106
149
162
79
55
99
14
111
111
149
133
55
141
149
78
78
86
19
118
133
29
14
111
86
8
111
91
68
42
19
106
19
86
42
162
133
91
118
118
99
92
68
8
111
128
42
19
149
128
162
91
128
19
162
99
29
148
29
128
92
118
19
57
19
162
133
21
111
55
19
57
128
19
29
162
149
97
42
19
162
42
79
99
8
111
97
181
14
111
141
78
99
111
91
19
162
8
111
57
19
141
106
8
111
111
149
118
19
57
19
162
78
19
29
162
99
149
148
149
128
149
106
8
111
118
19
106
19
149
162
99
149
97
181
149
92
19
68
128
55
97
133
42
91
162
8
111
106
19
149
99
149
148
149
128
68
29
141
149
68
19
78
78
128
92
97
181
19
106
14
111
141
149
97
128
14
111
111
149
79
55
99
14
111
111
92
68
92
55
162
29
78
78
149
79
55
91
19
162
92
111
19
106
19
141
68
149
106
149
128
91
86
149
106
149
86
8
111
92
97
149
99
133
149
78
29
162
92
42
14
111
57
19
141
86
106
91
92
19
148
92
141
14
111
29
99
29
133
8
111
141
128
149
133
19
149
97
42
19
162
42
68
128
19
148
29
97
162
86
91
92
79
91
19
99
42
11
141
128
19
141
91
141
149
29
99
29
133
57
11
99
19
92
14
111
86
19
118
111
19
118
166
91
133
141
29
133
133
118
19
118
106
99
149
79
55
99
14
111
111
42
42
78
99
23
133
133
99
149
148
149
128
79
91
21
111
79
99
149
78
78
106
19
149
118
19
141
14
111
86
8
111
91
68
42
19
133
42
128
42
19
68
8
111
57
19
141
86
118
19
57
19
162
133
21
111
55
149
97
42
19
162
42
97
181
19
141
97
181
14
111
141
19
148
29
141
8
111
79
91
19
162
68
149
68
39
111
19
141
141
19
149
79
91
19
99
42
97
181
14
111
141
19
68
39
111
19
141
8
111
86
149
78
78
86
8
111
79
42
149
78
78
97
181
19
106
19
133
97
181
19
141
86
149
111
19
149
162
111
149
148
19
162
92
86
44
128
14
111
57
19
141
86
111
19
106
19
141
68
92
55
162
8
111
79
91
19
162
68
19
99
92
19
141
118
19
68
92
55
162
8
111
79
42
19
99
92
55
133
141
149
141
91
68
19
141
111
44
133
19
19
162
68
91
92
141
128
91
57
91
92
99
99
106
44
128
57
19
141
57
99
19
149
91
42
149
128
118
14
111
111
166
55
91
8
111
97
99
42
19
68
19
141
79
8
111
141
8
111
57
19
128
128
86
42
149
128
92
149
128
128
29
148
19
141
8
111
57
19
141
86
149
57
19
162
42
97
181
14
111
141
8
111
149
91
111
19
118
149
57
19
148
42
149
79
91
19
99
42
116
42
91
86
91
92
149
79
91
19
99
42
106
149
128
57
19
148
19
141
97
181
14
111
141
8
111
79
91
19
162
68
149
68
39
111
19
141
8
111
141
91
141
149
29
99
29
133
68
29
79
91
92
133
19
141
8
111
68
55
149
128
78
149
99
99
149
78
78
149
128
42
92
79
91
19
99
99
149
78
78
86
8
111
79
91
29
133
141
92
79
91
19
99
99
149
78
78
68
29
106
19
162
19
141
86
149
97
46
111
86
42
19
128
19
133
29
149
118
91
118
99
92
42
68
128
19
79
128
29
133
141
14
111
19
162
86
91
92
149
79
91
19
99
42
86
149
97
149
141
14
111
111
42
68
149
106
91
92
86
149
79
99
149
140
149
128
97
181
14
111
141
19
162
78
99
111
91
19
162
42
8
111
68
55
149
128
86
91
92
149
79
91
19
99
42
97
181
14
111
141
8
111
79
55
128
133
14
111
111
86
97
19
128
19
141
29
97
181
19
141
149
68
128
55
97
19
106
118
14
111
111
111
149
133
19
99
99
39
111
141
118
19
118
97
181
29
133
68
29
133
118
14
111
111
8
111
78
19
29
162
149
68
42
19
133
42
128
42
92
86
149
118
14
111
111
86
149
128
149
97
133
19
86
42
97
149
133
141
92
42
141
14
111
111
106
149
162
148
19
162
42
141
128
29
92
19
162
86
42
79
91
19
99
19
141
97
181
14
111
141
19
148
29
141
8
111
79
91
19
162
68
149
68
39
111
19
141
99
149
148
149
128
68
29
78
78
79
91
21
111
97
99
149
78
78
106
19
149
118
19
141
14
111
86
8
111
91
68
42
19
133
42
128
42
19
68
8
111
57
19
141
86
118
19
141
128
149
148
19
162
42
149
97
42
19
162
42
97
181
19
141
97
181
14
111
141
19
148
29
141
8
111
141
128
149
133
19
68
149
128
128
29
148
19
141
118
8
111
148
19
162
42
68
91
97
14
111
19
133
141
149
106
118
19
133
111
19
148
19
162
42
68
14
111
14
111
57
128
19
29
162
86
19
118
128
44
156
14
111
57
99
42
149
162
106
29
99
118
19
106
118
97
8
111
141
141
128
92
91
79
91
14
111
141
86
149
68
19
97
19
162
148
19
162
42
8
111
118
44
140
97
128
92
19
141
106
149
162
99
149
148
149
128
19
128
19
118
19
118
97
11
128
79
55
19
162
19
141
19
162
148
19
162
42
8
111
57
128
19
133
19
99
78
21
111
29
133
133
19
141
14
111
57
99
42
149
162
106
29
99
118
19
106
118
97
8
111
141
86
149
97
46
111
111
19
97
19
162
133
149
148
42
106
14
111
133
92
39
111
106
44
128
57
19
141
149
57
128
19
133
19
99
86
149
111
19
118
149
68
42
97
181
19
141
14
111
57
99
42
149
162
68
55
162
19
97
86
149
141
128
92
91
79
91
14
111
141
19
162
148
19
162
42
57
128
19
133
19
99
86
149
106
19
128
91
14
111
141
14
111
57
99
42
149
162
141
128
92
91
79
91
14
111
141
86
149
141
128
29
162
19
97
19
162
148
19
162
42
8
111
57
19
141
86
68
29
118
128
19
68
19
128
14
111
19
133
149
106
8
111
141
141
55
141
14
111
141
92
19
128
79
55
68
133
19
19
162
68
44
92
68
44
128
92
133
149
91
133
39
111
97
149
99
133
86
149
68
92
149
106
19
133
29
68
92
149
68
44
92
86
19
118
133
29
68
92
55
162
42
128
92
14
111
141
68
128
14
111
57
128
42
79
8
111
141
79
55
128
68
128
55
133
97
86
149
97
128
92
149
99
149
97
181
149
92
57
128
19
29
162
19
106
29
99
133
55
128
97
92
42
162
57
128
19
133
19
99
19
97
181
149
149
141
118
44
128
68
19
78
128
92
19
141
128
92
91
79
91
14
111
141
86
149
118
19
148
149
128
162
19
97
118
8
111
148
19
162
42
68
149
133
91
99
68
19
162
111
19
68
19
99
19
97
79
91
19
162
68
149
97
149
162
19
97
86
149
118
128
14
111
92
141
86
149
106
149
128
141
19
133
19
19
162
148
19
162
42
128
19
141
14
111
57
99
42
149
162
141
128
92
91
79
91
14
111
141
86
149
118
19
106
162
19
97
19
162
148
19
162
42
8
111
92
141
68
29
78
29
79
19
141
14
111
57
99
42
149
162
133
19
29
162
86
149
118
19
148
149
128
91
79
91
14
111
141
19
162
97
42
99
99
42
8
111
149
91
141
128
39
111
19
162
86
42
128
14
111
141
29
99
29
133
86
149
141
19
128
128
92
14
111
8
111
141
92
19
128
42
99
99
149
97
42
106
106
8
111
133
42
133
19
68
19
128
68
55
78
149
128
162
86
149
141
128
19
68
19
128
14
111
111
19
162
128
8
111
111
19
128
14
111
57
99
42
149
162
106
29
99
118
19
106
118
97
8
111
141
118
19
148
149
128
91
79
91
14
111
141
86
149
97
19
29
162
19
162
148
19
162
42
141
128
91
19
162
79
8
111
141
57
128
19
133
19
99
19
57
128
19
29
162
86
149
97
181
14
111
141
118
19
148
149
128
91
79
91
14
111
141
86
149
97
19
29
162
19
162
148
19
162
42
149
68
149
128
128
19
86
19
79
91
29
128
11
128
19
57
128
19
29
162
86
19
128
128
92
106
149
118
86
19
128
128
92
86
149
68
55
57
149
128
39
111
68
149
86
19
128
128
92
149
68
44
92
111
19
78
149
162
92
42
97
181
19
141
68
92
149
57
19
99
99
57
128
42
86
149
97
149
148
19
162
42
14
111
42
128
19
141
86
149
97
149
99
149
97
181
149
92
57
128
19
29
162
86
19
118
106
39
111
19
92
162
97
149
99
133
149
97
149
99
39
111
106
149
106
149
148
19
162
42
128
8
111
111
19
141
86
149
97
92
148
19
162
99
149
162
19
141
86
149
97
19
162
148
19
162
42
14
111
141
128
19
118
19
118
141
92
8
111
57
128
19
133
19
99
97
128
92
19
141
46
111
99
11
128
162
149
133
149
148
42
149
79
42
19
99
55
86
149
97
149
141
149
91
99
42
57
128
19
29
162
42
149
128
86
19
79
91
14
111
55
111
44
162
19
19
162
99
149
162
19
128
118
19
118
149
91
141
128
55
79
8
111
141
97
99
19
162
19
78
78
23
55
68
29
128
86
149
97
149
128
106
55
86
19
128
68
128
19
148
19
162
42
68
55
128
14
111
141
111
55
79
99
8
111
118
19
118
141
92
19
79
91
19
162
149
148
19
162
42
79
42
149
162
149
19
128
8
111
111
86
149
97
19
106
19
141
55
141
111
55
14
111
128
92
19
162
68
91
92
166
149
97
42
57
68
149
91
57
19
128
19
141
92
86
149
79
42
68
19
133
19
79
99
8
111
68
149
106
8
111
92
19
162
148
19
162
42
14
111
42
68
19
78
128
92
106
149
78
42
128
140
19
128
14
111
42
149
57
57
149
141
92
68
149
118
19
118
133
42
128
141
79
8
111
141
8
111
78
99
19
140
92
42
149
128
97
128
19
29
133
118
39
111
141
128
92
86
19
118
111
19
118
133
29
19
162
133
149
148
42
149
99
149
128
106
68
29
57
42
19
99
99
86
149
97
128
92
86
149
111
19
118
149
68
42
111
19
106
44
128
86
42
97
128
92
106
149
162
68
91
92
106
91
79
91
19
141
106
29
99
68
29
79
14
111
141
29
99
68
29
57
99
149
133
111
149
148
19
162
42
68
19
162
149
97
42
106
118
149
128
149
29
79
86
149
97
8
111
128
29
148
92
19
128
133
42
86
8
111
148
19
141
68
55
128
79
42
149
141
149
140
14
111
140
42
86
19
99
92
55
86
149
86
19
133
141
149
141
86
149
97
149
86
8
111
42
19
162
68
91
92
8
111
128
29
148
92
19
128
46
111
141
128
42
8
111
141
128
149
133
19
133
42
19
133
141
29
106
19
141
68
14
111
57
128
42
111
19
118
149
148
19
162
42
149
79
91
19
99
42
86
19
118
133
92
14
111
79
91
19
99
42
79
99
8
111
68
149
106
8
111
92
97
149
99
133
149
148
19
162
42
149
99
29
133
141
128
92
149
162
128
55
149
14
111
141
19
141
68
29
79
42
19
162
92
14
111
99
149
148
149
128
79
91
21
111
79
99
149
78
78
106
19
149
118
19
141
14
111
86
8
111
91
68
42
19
133
42
128
42
19
68
8
111
57
19
141
86
118
19
141
128
149
148
19
162
42
149
97
42
19
162
42
97
181
19
141
118
8
111
148
19
162
42
8
111
141
128
149
133
19
86
42
149
128
148
19
162
19
141
86
91
92
149
79
91
19
99
42
42
149
128
8
111
68
55
149
128
8
111
79
91
19
162
68
29
133
97
149
128
19
141
79
8
111
141
128
91
133
141
149
106
133
19
128
86
149
97
8
111
128
29
148
92
19
128
55
68
19
57
42
128
68
19
141
14
111
149
106
133
19
128
106
149
162
106
19
141
141
19
128
8
111
92
141
97
149
128
141
91
141
79
149
29
99
99
149
128
68
86
149
118
149
92
29
99
149
128
68
19
141
133
29
97
55
128
149
128
14
111
97
39
111
141
68
149
106
39
111
19
141
68
128
19
86
42
57
19
162
149
78
78
97
181
14
111
141
99
8
111
79
55
128
19
141
118
8
111
148
19
162
42
57
11
99
19
92
14
111
86
19
118
97
181
19
141
149
128
19
29
162
86
149
79
8
111
141
8
111
79
128
42
149
79
91
19
162
97
42
99
99
19
141
106
19
162
86
149
97
19
149
141
97
149
128
8
111
141
19
162
42
149
128
68
29
148
19
162
149
128
29
78
78
44
79
8
111
141
79
91
14
111
79
149
106
118
86
19
79
91
19
162
46
111
68
91
97
149
68
44
92
68
149
57
128
19
29
162
149
118
128
8
111
97
162
149
99
149
97
181
149
92
8
111
57
128
42
86
19
118
140
19
148
8
111
97
162
86
149
86
14
111
111
19
162
149
97
42
99
99
42
79
8
111
141
141
91
141
19
141
92
68
128
19
128
19
78
92
8
111
97
162
