# Supplementary material for: Graphemic-phonetic diachronic linguistic invariance of the frequency and of the Index of Coincidence as cryptanalytic tools
Source: PLoS One. 2019 Mar 19;14(3):e0213710. doi: 10.1371/journal.pone.0213710 (PMC6424454; doi:10.1371/journal.pone.0213710)
Supplement: S1 File — (ZIP) [file pone.0213710.s001.zip › Languages/breton/bretonP1_v2Porcentaje_Sept2015.txt]

0
0
0
0
0
0
0
2.880148653
0
0
0.1858160421
0
0
2.787240632
0
0
0
0
12.82130691
0
0.3096934035
0
0.06193868071
0
0
0
0
0
2.66336327
0
0
0
0
0
0
0
0
0
0.4335707649
0
0
4.707339734
0
0.4645401053
0
0.2167853825
0
0
0
0
0
0
0
0
1.424589656
0
1.858160421
0
0
0
0
0
0
0
0
0
0
3.809228863
0
0
0
0
0
0
0
0
0
1.548467018
2.66336327
0
0
0
0
0
0
3.251780737
0
0
0
0
3.158872716
3.004026014
0
0
0
0
3.437596779
0
3.778259523
0
0
0
0
0
0
2.260761846
0
0
0
0
8.082997832
0
0
0
0
0.06193868071
0
2.353669867
0
0
0
0
0
0
0
0
0
6.13192939
0
0
0
0
2.973056674
0
0
0
0
0
0
0.2167853825
5.822235986
0
0
0
0
0
0
2.105915144
8.702384639
0
0
0
0
0
0
0.03096934035
0
0
0
0
0
4.676370393
0
0
0
0.09290802106
0
0
0
0
0
0
0
0
0
0
0
0
0
0
1.021988232
0
0
