# Supplementary material for: Graphemic-phonetic diachronic linguistic invariance of the frequency and of the Index of Coincidence as cryptanalytic tools
Source: PLoS One. 2019 Mar 19;14(3):e0213710. doi: 10.1371/journal.pone.0213710 (PMC6424454; doi:10.1371/journal.pone.0213710)
Supplement: S1 File — (ZIP) [file pone.0213710.s001.zip › Languages/breton/bretonP2_v2.txt]

11
99
106
149
141
97
181
11
14
111
133
141
149
141
106
8
111
149
57
128
19
106
8
111
148
42
149
128
8
111
57
19
141
57
19
68
19
118
149
141
128
29
97
92
91
133
166
42
11
91
133
79
128
149
19
133
97
91
133
111
19
141
106
39
111
141
148
42
149
128
141
19
140
8
111
99
19
140
86
39
111
141
68
19
162
149
78
78
79
128
149
118
128
39
111
141
97
39
111
141
19
141
97
181
19
128
162
19
141
97
19
128
141
14
111
68
128
14
111
57
128
42
14
111
42
111
19
140
42
106
42
97
181
19
141
99
149
91
149
128
68
19
162
149
78
78
118
149
128
78
19
141
68
92
91
133
19
141
19
162
11
68
29
79
8
111
141
68
42
19
166
91
133
141
86
149
99
19
149
99
128
19
149
99
68
128
19
19
149
99
92
68
149
118
14
111
141
128
19
79
39
111
141
57
99
42
149
162
11
19
162
68
91
92
57
11
133
8
111
141
68
19
148
148
92
149
106
8
111
68
149
57
55
141
79
8
111
19
141
118
128
42
78
92
19
92
19
141
19
68
92
99
99
11
118
149
141
128
29
97
92
91
133
68
92
91
133
19
141
99
19
133
8
111
118
99
149
97
19
106
8
111
111
149
19
86
8
111
97
181
19
141
44
156
149
86
8
111
14
111
68
149
19
106
141
14
111
111
19
141
79
8
111
141
68
42
19
133
42
97
128
14
111
79
55
128
86
19
21
111
14
111
19
141
68
149
141
128
19
79
39
111
141
57
99
29
162
92
14
111
106
149
14
111
141
14
111
141
19
162
68
91
92
149
106
8
111
148
111
8
111
8
111
133
14
111
141
19
141
68
44
92
99
161
111
149
133
97
181
92
14
111
141
133
42
111
39
111
118
149
128
149
29
99
106
149
128
91
149
29
99
99
19
141
149
79
8
111
141
68
149
106
42
19
162
19
162
42
78
78
133
42
19
162
19
141
42
162
133
39
111
79
149
78
78
57
19
118
128
19
141
8
111
78
19
141
55
19
106
97
149
99
39
111
68
39
111
19
162
19
133
141
39
111
149
78
78
111
19
79
39
111
14
111
111
42
149
128
118
19
162
149
79
128
149
78
78
133
19
57
19
162
149
78
78
149
79
128
149
78
78
79
8
111
141
97
149
78
78
55
78
128
91
133
141
19
141
11
97
128
14
111
106
149
118
19
68
14
111
111
55
97
42
99
99
19
141
14
111
57
19
141
106
8
111
106
149
118
42
8
111
92
55
97
42
19
162
19
141
42
78
78
19
79
55
86
149
133
55
162
149
91
55
162
29
78
78
57
55
141
68
29
79
128
149
97
19
68
29
133
97
149
133
97
46
111
133
42
29
86
79
29
133
68
19
99
149
68
128
19
106
149
86
46
111
106
149
97
149
97
97
148
42
149
128
166
46
111
44
29
141
148
111
8
111
111
149
68
91
92
86
42
149
162
8
111
141
128
19
79
39
111
141
57
99
42
149
78
97
106
8
111
111
19
148
19
162
42
79
8
111
19
141
97
128
19
68
19
141
79
99
8
111
86
149
106
39
111
19
141
86
19
118
133
118
8
111
149
86
8
111
14
111
106
39
111
19
141
148
42
149
128
106
149
128
19
57
128
42
149
128
149
99
99
86
149
57
55
97
118
14
111
92
133
19
99
44
19
99
68
149
99
99
44
19
162
97
149
78
78
55
141
79
42
149
99
99
149
79
149
99
99
14
111
118
19
141
128
149
11
68
149
68
42
19
79
91
29
128
128
42
19
79
99
14
111
44
19
99
79
42
149
133
99
29
79
14
111
133
19
128
91
29
140
14
111
79
91
19
99
99
149
78
78
106
149
162
79
149
99
99
14
111
111
19
79
128
14
111
97
181
14
111
118
8
111
44
156
97
91
133
91
99
68
149
106
19
156
91
99
92
44
156
8
111
57
128
42
106
8
111
106
149
78
42
128
57
8
111
92
133
19
128
91
29
140
29
106
91
92
57
29
162
91
29
97
181
14
111
106
19
92
19
99
42
57
128
19
106
8
111
148
42
149
128
8
111
79
99
14
111
106
149
86
46
111
8
111
57
128
19
106
8
111
149
86
8
111
14
111
68
14
111
68
149
118
19
128
140
14
111
111
19
106
79
55
99
14
111
42
118
149
99
149
106
55
128
133
149
133
97
46
111
68
149
148
111
8
111
111
149
68
91
92
86
42
149
162
14
111
141
128
19
79
39
111
141
57
99
42
149
162
106
8
111
106
19
149
92
149
57
128
19
106
8
111
68
128
19
8
111
57
128
42
11
99
78
99
149
106
68
21
111
149
106
14
111
141
14
111
141
149
106
8
111
97
181
11
128
149
97
68
149
68
128
19
106
99
19
106
149
57
128
19
106
8
111
57
19
68
118
149
141
128
29
97
79
99
8
111
133
42
133
55
162
8
111
19
141
97
42
106
118
133
78
99
149
106
78
149
106
29
99
92
149
128
149
106
14
111
141
133
149
99
68
19
99
140
19
128
78
99
149
106
106
8
111
68
149
106
8
111
141
19
162
148
19
162
42
118
128
19
133
8
111
141
97
39
111
133
141
8
111
141
19
141
99
99
11
118
149
141
128
29
97
29
111
149
68
29
78
29
97
181
19
141
19
68
42
19
128
42
19
57
19
141
128
149
97
8
111
78
19
141
79
99
8
111
141
19
148
19
162
42
149
118
42
133
141
42
99
86
149
118
14
111
68
42
97
181
19
99
14
111
14
111
14
111
19
133
14
111
106
8
111
19
141
92
19
162
118
19
118
141
128
42
141
19
148
19
162
42
118
42
8
111
118
149
99
149
106
55
128
79
99
8
111
68
149
128
42
19
8
111
57
19
141
86
42
79
91
14
111
68
42
19
128
42
19
141
29
128
149
106
29
128
42
68
29
141
141
128
149
86
19
68
128
42
111
149
111
42
149
133
42
97
181
19
141
