# Supplementary material for: Graphemic-phonetic diachronic linguistic invariance of the frequency and of the Index of Coincidence as cryptanalytic tools
Source: PLoS One. 2019 Mar 19;14(3):e0213710. doi: 10.1371/journal.pone.0213710 (PMC6424454; doi:10.1371/journal.pone.0213710)
Supplement: S1 File — (ZIP) [file pone.0213710.s001.zip › Languages/breton/bretonP2_v2Porcentaje_Sept2015.txt]

0
0
0
0
0
0
0
4.169825625
0
0
0.9097801365
0
0
3.260045489
0
0
0
0
10.08339651
0
0.1516300227
0
0
0
0
0
0
0
2.122820318
0
0
0
0
0
0
0
0
0
1.288855193
0
0
4.624715694
0
0.606520091
0
0.3790750569
0
0
0
0
0
0
0
0
1.213040182
0
2.047005307
0
0
0
0
0
0
0
0
0
0
3.790750569
0
0
0
0
0
0
0
0
0
2.880970432
2.729340409
0
0
0
0
0
0
1.440485216
0
0
0
0
1.895375284
1.895375284
0
0
0
0
3.108415466
0
4.776345716
0
0
0
0
0
0
3.942380591
0
0
0
0
10.76573161
0
0
0
0
0
0
2.19863533
0
0
0
0
0
0
0
0
0
5.53449583
0
0
0
0
3.184230478
0
0
0
0
0
0
0.5307050796
6.595905989
0
0
0
0
0
0
1.061410159
9.021986353
0
0
0
0
0
0
0.3032600455
0
0
0
0
0.07581501137
2.350265353
0
0
0
0.2274450341
0
0
0
0
0
0
0
0
0
0
0
0
0
0
0.8339651251
0
0
