# Supplementary material for: Graphemic-phonetic diachronic linguistic invariance of the frequency and of the Index of Coincidence as cryptanalytic tools
Source: PLoS One. 2019 Mar 19;14(3):e0213710. doi: 10.1371/journal.pone.0213710 (PMC6424454; doi:10.1371/journal.pone.0213710)
Supplement: S1 File — (ZIP) [file pone.0213710.s001.zip › Languages/breton/bretonP3_v2.txt]

57
19
162
97
42
149
162
14
111
111
19
57
86
14
111
141
97
181
19
106
14
111
141
133
118
39
111
141
111
19
79
91
29
99
29
133
97
181
19
141
86
149
97
19
162
128
19
68
39
111
141
14
111
55
78
118
149
128
78
39
111
141
106
149
97
39
111
78
39
111
141
149
78
78
79
91
19
99
19
141
118
14
111
149
91
156
19
162
44
149
91
133
19
141
106
149
97
42
106
118
149
29
116
46
111
86
149
78
42
128
141
46
111
19
141
111
19
39
111
111
97
181
19
141
14
111
57
19
141
106
149
162
128
19
68
149
78
78
68
128
19
8
111
68
128
55
79
91
92
11
162
8
111
19
162
149
78
78
42
149
128
19
68
128
55
97
111
44
162
55
162
68
29
133
97
91
19
162
133
97
149
78
78
86
19
57
19
156
97
19
118
141
149
78
78
111
149
68
55
79
92
149
78
78
97
181
19
141
57
149
128
57
149
68
19
141
149
141
149
68
128
55
97
111
149
141
91
128
86
19
79
55
99
14
111
111
19
68
128
19
106
149
99
44
128
19
162
44
14
111
42
128
68
91
128
106
149
29
99
99
91
128
19
141
140
19
141
91
19
78
78
86
149
97
19
78
78
86
19
68
19
78
78
91
19
141
68
128
19
106
19
140
8
111
141
29
133
97
39
111
91
19
128
141
29
133
133
19
141
14
111
149
106
118
128
19
78
78
8
111
19
141
86
19
57
97
181
19
141
133
92
106
149
162
21
111
141
86
19
78
78
91
19
99
68
149
79
42
19
162
79
91
19
99
92
14
111
118
19
14
111
133
141
149
141
68
149
97
181
19
99
92
14
111
128
149
68
14
111
68
149
68
42
14
111
57
29
162
91
29
97
181
14
111
141
19
133
141
14
111
92
68
149
97
181
19
106
14
111
141
68
14
111
86
149
118
19
118
86
14
111
92
133
42
14
111
57
128
42
106
8
111
111
149
97
14
111
68
149
106
8
111
92
140
19
141
91
92
118
19
79
91
14
111
68
29
78
78
29
79
91
128
86
19
57
128
19
133
133
42
128
141
14
111
86
42
141
128
8
111
133
118
42
128
141
149
141
111
19
39
111
118
14
111
149
91
156
14
111
86
42
149
91
133
149
141
68
128
14
111
118
149
91
141
128
68
29
106
149
141
149
68
128
55
97
111
149
141
91
128
111
19
140
19
106
29
78
78
106
91
92
106
19
133
42
133
29
79
91
128
111
149
106
19
111
149
106
68
19
78
78
91
19
141
57
19
162
19
141
133
91
128
128
149
97
106
149
99
44
128
106
42
162
149
133
133
91
128
97
128
14
111
111
148
19
140
42
106
148
19
141
19
162
14
111
106
14
111
19
162
106
8
111
19
162
149
68
19
141
128
92
106
149
162
55
140
92
79
99
8
111
11
106
118
79
91
92
141
29
57
46
111
8
111
149
86
8
111
14
111
111
149
97
181
149
78
78
19
141
55
141
86
19
57
111
19
57
133
55
141
14
111
128
19
141
44
68
29
141
106
19
128
91
19
99
99
111
19
19
99
99
68
14
111
68
149
133
29
97
55
128
97
19
128
141
14
111
141
19
14
111
79
42
149
128
57
128
19
106
8
111
79
8
111
141
46
111
57
149
162
19
162
99
149
162
29
78
78
97
181
29
97
86
149
97
128
42
140
14
111
111
19
162
68
29
133
118
14
111
111
29
78
78
97
181
14
111
141
19
162
78
99
149
140
29
78
78
111
19
99
29
97
181
29
78
78
106
149
128
42
128
97
162
149
42
149
128
68
149
128
44
156
111
19
162
44
156
97
149
128
44
133
141
111
19
57
97
42
8
111
141
29
133
106
149
128
68
29
133
118
149
128
111
149
97
19
86
42
99
99
68
55
149
128
1
97
149
128
86
19
99
149
97
149
141
19
97
181
29
97
42
149
128
68
149
78
29
79
91
128
111
149
148
19
19
78
78
106
149
128
106
149
141
1
111
149
141
91
128
68
149
68
42
14
111
68
149
99
149
91
128
68
29
78
78
91
128
148
19
97
162
149
118
149
29
99
99
149
128
68
19
133
68
44
156
149
99
99
19
133
133
19
86
19
57
141
149
128
68
149
78
78
46
111
57
149
128
128
149
68
149
128
128
19
133
91
133
42
149
128
162
91
133
19
118
19
106
42
162
128
11
106
149
111
19
97
181
19
78
78
19
162
111
19
128
162
68
149
97
181
19
128
162
19
141
19
162
148
29
162
92
68
92
149
106
118
19
29
79
133
141
99
19
29
79
19
141
111
149
68
14
111
14
111
57
19
141
111
19
162
128
19
106
19
68
42
14
111
149
106
79
91
21
111
106
19
149
162
141
128
149
86
21
111
42
19
128
92
8
111
57
99
44
86
149
97
149
162
57
128
44
42
106
19
162
118
128
42
106
14
111
42
111
19
148
19
162
42
133
92
106
19
128
149
92
79
91
29
128
29
68
29
97
68
149
97
181
29
97
111
42
149
162
106
149
162
92
14
111
42
79
8
111
141
118
42
8
111
86
149
97
8
111
42
149
162
97
181
14
111
141
44
29
141
86
14
111
91
42
149
162
68
149
79
42
149
162
92
86
149
106
57
19
162
19
141
149
111
19
97
99
44
19
141
86
91
92
86
19
19
128
111
111
97
149
99
19
141
86
19
57
97
39
111
141
128
19
68
92
68
149
99
149
97
149
141
42
149
128
111
19
162
92
68
92
14
111
14
111
46
111
118
128
29
133
39
111
149
57
8
111
68
39
111
19
141
86
149
106
149
162
140
42
106
42
111
149
78
99
149
140
42
97
181
19
141
14
111
118
42
8
111
8
111
57
19
141
86
19
57
79
91
19
99
19
141
68
14
111
42
128
97
162
149
99
19
97
181
19
141
111
149
148
19
162
19
141
97
181
14
111
42
149
128
86
19
68
92
91
19
133
97
181
19
128
68
42
11
128
14
111
148
111
57
19
128
111
111
86
19
128
111
111
92
14
111
79
8
111
141
148
29
99
14
111
92
111
149
79
149
99
99
42
111
19
57
78
149
97
162
39
111
106
39
111
19
141
149
86
8
111
14
111
111
111
149
57
19
162
149
78
78
141
14
111
111
19
141
111
149
99
149
106
19
141
8
111
99
19
140
106
149
162
19
68
92
97
99
44
19
141
14
111
141
128
42
140
106
149
162
19
68
55
140
91
92
42
149
128
118
42
8
111
55
162
133
118
19
128
19
141
106
29
128
19
141
86
92
128
149
97
68
29
140
91
92
19
162
111
42
141
29
78
78
92
149
78
78
106
149
128
149
140
149
118
97
181
19
141
68
128
19
111
19
57
149
57
19
97
106
19
86
55
162
79
128
42
149
92
97
19
128
141
14
111
57
91
8
111
19
97
55
162
29
140
149
106
57
19
97
19
162
118
128
19
162
19
79
91
149
78
78
141
128
42
19
141
44
118
19
118
79
91
29
133
68
149
68
29
133
118
128
29
133
149
78
78
106
149
68
42
11
91
99
55
14
111
133
42
55
162
128
14
111
149
78
78
68
128
19
133
19
79
55
162
149
78
78
111
19
149
99
99
149
78
78
97
181
19
141
79
8
111
141
92
97
91
29
141
106
149
128
86
42
68
19
133
118
29
141
19
86
149
97
46
111
97
149
133
57
128
149
133
148
19
8
111
68
128
149
133
19
68
149
118
19
118
128
19
111
149
111
19
148
19
68
99
19
19
141
68
29
106
118
19
162
44
97
128
14
111
111
79
55
128
140
19
106
14
111
111
19
141
19
78
78
14
111
141
68
128
19
78
149
91
42
128
14
111
42
128
19
141
86
149
97
86
42
97
181
149
128
19
141
106
91
92
19
79
91
29
141
68
14
111
118
19
118
97
181
14
111
141
19
99
86
149
97
42
149
162
44
99
29
78
78
149
79
91
29
128
97
55
68
19
141
86
149
97
42
118
29
68
29
78
78
111
149
86
19
128
68
128
19
57
44
29
78
78
111
19
128
29
78
78
97
181
14
111
68
29
140
149
97
128
14
111
111
106
19
79
55
128
140
19
106
14
111
111
118
99
14
111
86
19
106
29
128
19
141
149
118
19
128
141
86
149
97
19
128
141
14
111
128
149
97
106
149
128
68
149
79
8
111
141
68
14
111
68
29
79
91
14
111
19
140
68
149
106
19
128
91
19
99
99
106
42
162
68
29
57
55
162
19
99
99
42
118
19
19
128
19
8
111
140
55
97
106
42
162
97
128
55
79
42
42
149
128
111
42
140
118
19
118
141
128
42
106
19
148
19
162
42
141
128
19
140
