# Supplementary material for: Graphemic-phonetic diachronic linguistic invariance of the frequency and of the Index of Coincidence as cryptanalytic tools
Source: PLoS One. 2019 Mar 19;14(3):e0213710. doi: 10.1371/journal.pone.0213710 (PMC6424454; doi:10.1371/journal.pone.0213710)
Supplement: S1 File — (ZIP) [file pone.0213710.s001.zip › Languages/breton/bretonP3_v2Porcentaje_Sept2015.txt]

0.1043296818
0
0
0
0
0
0
1.564945227
0
0
0.2608242045
0
0
3.755868545
0
0
0
0
11.37193532
0
0.1564945227
0
0
0
0
0
0
0
3.182055295
0
0
0
0
0
0
0
0
0
0.6781429317
0
0
3.599374022
0
0.991131977
0
0.3651538863
0
0
0
0
0
0
0
0
1.356285863
0
1.930099113
0
0
0
0
0
0
0
0
0
0
4.225352113
0
0
0
0
0
0
0
0
0
4.225352113
1.877934272
0
0
0
0
0
0
2.295252999
0
0
0
0
2.816901408
1.825769431
0
0
0
0
4.277516954
0
2.660406886
0
0
0
0
0
0
3.442879499
0
0
0
0
9.702660407
0
0
0
0
0.0521648409
0
2.190923318
0
0
0
0
0
0
0
0
0
6.624934794
0
0
0
0
2.451747522
0
0
0
0
0
0
1.199791341
5.84246218
0
0
0
0
0
0
0.6259780908
9.128847157
0
0
0
0
0
0
0.3129890454
0
0
0
0
0
3.547209181
0
0
0
0
0
0
0
0
0
0
0
0
0
0
0
0
0
0
1.356285863
0
0
