# Supplementary material for: Graphemic-phonetic diachronic linguistic invariance of the frequency and of the Index of Coincidence as cryptanalytic tools
Source: PLoS One. 2019 Mar 19;14(3):e0213710. doi: 10.1371/journal.pone.0213710 (PMC6424454; doi:10.1371/journal.pone.0213710)
Supplement: S1 File — (ZIP) [file pone.0213710.s001.zip › Languages/breton/bretonT1_v2.txt]

4
19
5
7
19
1
3
27
4
16
5
5
27
23
5
23
5
14
5
14
4
5
23
16
5
5
27
4
19
5
23
16
5
5
14
2
5
21
8
14
5
13
5
21
1
14
4
5
12
26
16
22
7
12
1
20
14
5
14
4
5
23
16
5
18
22
5
14
7
16
1
20
18
22
5
21
1
14
19
5
20
5
5
14
2
5
23
5
14
5
14
4
5
23
16
5
18
22
5
14
2
16
5
21
4
9
4
1
14
22
14
3
1
17
5
7
22
5
12
5
27
23
16
5
14
16
20
8
1
4
5
27
5
14
5
2
22
8
5
27
5
14
6
3
5
21
8
4
9
7
1
14
21
4
16
5
5
14
4
5
23
16
5
5
7
12
16
1
19
5
14
5
6
6
8
1
14
5
13
1
14
18
22
5
18
22
5
21
4
19
5
7
19
1
170
170
4
16
5
5
27
7
16
22
22
9
5
4
16
5
4
9
7
22
5
27
6
12
1
13
1
14
1
13
20
5
19
4
9
23
9
14
9
12
12
22
13
9
14
5
21
1
14
19
16
5
1
19
27
22
19
5
14
1
13
17
16
9
7
14
1
20
4
1
20
22
12
17
1
14
20
1
23
1
20
1
14
8
5
1
22
12
22
14
13
9
14
21
9
14
13
1
21
8
1
4
19
5
3
1
22
21
5
12
8
1
20
16
22
21
9
12
4
5
21
5
27
21
9
27
1
20
5
4
16
19
14
8
1
3
5
18
22
5
13
5
19
5
21
13
1
27
7
16
22
12
5
14
14
1
20
16
22
21
1
6
6
8
5
17
20
9
5
14
8
1
14
22
4
16
5
13
5
8
16
27
20
22
17
17
12
26
4
1
14
19
16
5
1
19
27
22
19
5
27
12
9
23
9
19
26
17
5
2
5
27
20
9
14
16
22
5
2
19
5
9
27
1
3
16
5
27
16
7
12
1
14
18
22
5
14
21
6
12
14
22
5
27
1
14
2
5
21
13
1
14
14
1
17
5
2
5
27
6
5
9
27
12
1
23
1
19
1
13
1
14
17
5
13
5
1
27
12
1
18
22
1
26
5
4
19
16
22
3
20
1
16
22
27
1
14
13
5
1
12
1
23
1
19
4
9
21
1
4
5
6
6
19
26
18
22
5
13
5
14
21
1
3
19
5
14
14
1
7
16
22
12
5
14
14
26
4
9
16
22
27
9
6
6
1
7
16
22
22
5
27
26
14
5
13
5
21
4
1
13
1
19
22
8
1
13
1
8
1
14
26
3
1
12
20
1
6
9
27
9
16
5
14
2
5
21
8
13
22
26
5
23
26
21
5
14
9
12
9
20
1
14
21
19
1
20
5
1
3
16
5
27
16
4
19
5
23
9
3
27
8
22
26
7
22
5
12
16
44
21
19
5
21
22
21
1
9
12
9
20
2
1
5
12
5
9
5
14
8
5
17
14
5
17
10
22
20
21
9
170
170
17
5
17
13
12
1
7
16
22
12
5
14
14
16
16
6
12
61
170
170
12
1
23
1
19
7
22
9
14
7
12
1
6
6
13
5
1
17
5
21
5
14
8
1
14
22
4
16
5
20
16
19
16
5
4
1
14
2
5
21
8
17
5
2
5
27
20
9
14
16
22
1
3
16
5
27
16
18
22
5
21
18
22
5
14
21
5
23
9
21
1
14
7
22
5
27
4
1
4
16
14
5
21
21
5
1
7
22
5
12
16
18
22
5
14
21
5
4
16
14
5
21
1
14
8
1
6
6
8
1
14
7
16
1
6
6
18
22
5
13
5
20
18
22
5
21
8
1
14
5
1
27
14
1
23
5
27
26
8
5
22
19
5
14
2
5
21
8
14
5
13
5
21
4
26
16
22
27
1
14
7
22
5
27
4
5
12
26
5
21
17
5
4
9
16
22
27
1
14
7
16
5
12
9
16
22
20
21
1
21
22
4
5
21
14
5
22
20
5
5
27
4
22
26
21
19
22
2
22
26
12
12
13
5
22
19
2
5
21
2
12
5
1
22
16
1
19
17
5
14
14
10
16
22
22
1
14
3
12
16
5
4
5
21
7
1
14
21
1
14
2
5
19
19
8
16
1
19
26
1
19
19
9
23
5
21
1
14
2
5
21
8
1
2
5
27
16
18
22
5
14
21
1
14
1
22
14
5
17
1
2
5
23
16
1
7
22
5
12
16
7
14
1
16
22
8
22
26
1
7
22
5
12
16
13
1
19
2
5
23
5
21
18
22
5
14
21
1
14
7
22
5
27
4
1
4
16
14
5
21
1
14
21
22
21
1
9
12
9
20
4
9
7
22
26
20
5
21
1
14
4
16
22
1
19
6
1
12
12
1
6
6
1
19
16
26
7
22
5
12
12
1
6
6
8
1
14
7
22
9
20
21
26
7
22
5
12
12
1
6
6
4
9
13
5
27
5
21
8
1
3
22
14
8
16
5
19
5
20
9
1
17
22
17
12
9
16
4
19
5
7
19
9
20
21
5
14
5
27
8
22
26
1
7
22
5
12
16
8
1
3
1
21
5
14
14
16
4
1
13
22
26
8
1
7
12
1
3
8
1
19
18
22
5
14
21
5
27
6
12
14
22
5
27
16
1
14
4
16
22
1
19
8
22
26
1
7
22
5
12
16
18
22
5
14
21
1
14
7
16
22
19
20
5
14
14
8
3
5
19
5
21
9
18
22
5
21
1
4
19
16
22
3
5
13
17
5
14
14
14
1
20
5
12
12
16
14
21
17
5
17
18
22
9
20
4
9
20
17
5
14
14
1
14
6
5
9
27
1
4
16
5
20
16
19
16
26
8
1
17
5
14
14
8
1
19
1
3
20
5
8
16
3
1
20
21
9
16
21
5
14
14
13
1
27
23
5
27
16
21
19
9
9
5
27
8
16
7
22
5
12
5
21
18
22
5
14
21
5
23
9
21
1
14
7
22
5
27
4
1
4
16
14
5
21
12
1
23
1
19
4
9
6
6
7
22
9
14
3
12
1
6
6
13
5
1
17
5
21
5
14
8
1
14
22
4
16
5
20
16
19
16
5
4
1
14
2
5
21
8
17
5
21
19
1
23
5
27
16
1
3
16
5
27
16
18
22
5
21
18
22
5
14
21
5
23
9
21
1
14
21
19
1
20
5
4
1
19
19
9
23
5
21
17
1
14
23
5
27
16
4
22
3
5
14
5
20
21
1
13
17
5
20
14
5
23
5
27
16
4
5
14
5
14
2
19
5
9
27
8
5
17
19
5
22
25
5
14
2
12
16
1
27
13
9
12
17
5
13
17
3
1
14
21
21
19
9
22
7
22
5
14
21
8
1
4
5
3
5
27
23
5
27
16
1
14
17
5
22
3
8
3
19
9
5
21
13
1
27
12
1
23
1
19
5
19
5
17
5
17
11
1
5
19
7
16
22
5
27
5
21
5
27
23
5
27
16
1
14
2
19
5
20
5
12
6
9
14
9
20
20
5
21
5
14
2
12
16
1
27
13
9
12
17
5
13
17
3
1
14
21
8
1
3
22
14
14
5
3
5
27
20
1
23
16
13
5
14
20
9
16
14
13
5
22
19
2
5
21
1
2
19
5
20
5
12
8
1
14
5
17
1
4
16
18
22
5
21
5
14
2
12
16
1
27
4
16
22
27
5
3
8
1
21
19
9
22
7
22
5
14
21
5
27
23
5
27
16
2
19
5
20
5
12
8
1
13
5
19
22
5
14
21
5
14
2
12
16
1
27
21
19
9
22
7
22
5
14
21
8
1
21
19
9
27
5
3
5
27
23
5
27
16
1
14
2
5
21
8
4
9
17
19
5
4
5
19
5
14
5
20
1
13
1
14
21
21
16
22
21
5
14
21
9
5
19
7
16
22
4
20
5
5
27
4
5
22
26
4
5
22
19
26
20
1
22
20
16
14
3
1
12
20
8
1
4
9
1
13
5
20
9
4
26
1
4
5
22
26
8
5
17
20
9
4
9
16
22
27
16
19
9
5
14
21
4
19
5
14
2
19
16
7
1
14
21
7
16
22
19
4
19
16
22
20
3
8
1
3
19
26
1
12
1
18
22
1
26
2
19
5
9
27
5
13
9
12
20
16
22
19
3
26
16
27
2
19
5
20
5
12
5
18
22
1
1
21
17
5
22
19
4
5
6
19
26
5
21
19
9
22
7
22
5
14
21
8
1
17
5
23
1
19
27
5
3
17
1
14
23
5
27
16
4
1
20
22
12
4
5
27
14
5
4
5
12
5
3
7
22
5
27
4
1
3
1
27
5
3
8
1
17
19
5
14
26
21
8
1
13
1
19
21
5
20
5
5
27
23
5
27
16
19
5
21
5
14
2
12
16
1
27
21
19
9
22
7
22
5
14
21
8
1
17
5
13
27
5
3
5
27
23
5
27
16
1
14
26
21
4
9
6
9
7
5
21
5
14
2
12
16
1
27
20
5
9
27
8
1
17
5
23
1
19
22
7
22
5
14
21
5
27
3
16
12
12
16
1
14
1
22
21
19
16
14
5
27
8
16
19
5
14
21
9
12
9
20
8
1
21
5
19
19
9
5
14
1
14
21
9
5
19
16
12
12
1
3
16
13
13
1
14
170
16
20
5
4
5
19
4
16
22
6
1
19
27
8
1
21
19
5
4
5
19
5
14
14
5
27
19
1
14
14
5
19
5
14
2
12
16
1
27
13
9
12
17
5
13
17
3
1
14
21
17
5
23
1
19
22
7
22
5
14
21
8
1
3
5
9
27
5
27
23
5
27
16
21
19
22
5
27
7
1
14
21
2
19
5
20
5
12
5
2
19
5
9
27
8
1
18
22
5
14
21
17
5
23
1
19
22
7
22
5
14
21
8
1
3
5
9
27
5
27
23
5
27
16
1
4
1
19
19
5
8
5
7
22
9
19
1
5
19
5
2
19
5
9
27
8
5
19
19
26
13
1
17
8
5
19
19
26
8
1
4
16
22
2
1
19
16
14
4
1
8
5
19
19
26
1
4
5
22
26
14
5
6
1
27
9
16
18
22
5
21
4
9
1
2
5
12
12
2
19
16
8
1
3
1
23
5
27
16
5
14
16
19
5
21
8
1
3
1
12
1
18
22
1
26
2
19
5
9
27
8
5
17
13
16
14
5
26
27
3
1
12
20
1
3
1
12
16
14
13
1
13
1
23
5
27
16
19
1
14
14
5
21
8
1
3
26
23
5
27
12
1
27
5
21
8
1
3
5
27
23
5
27
16
5
14
21
19
5
17
5
17
21
26
1
14
2
19
5
20
5
12
3
19
9
5
21
22
14
12
1
5
19
27
1
20
1
23
16
1
7
16
5
12
16
22
8
1
3
1
21
1
22
12
16
2
19
5
9
27
16
1
19
8
5
7
22
5
14
16
22
14
5
22
27
5
5
27
12
1
27
5
19
17
5
17
1
22
21
19
16
22
7
1
14
21
3
12
5
27
5
6
6
61
16
22
4
9
19
8
1
3
1
19
13
16
22
8
5
19
4
19
5
23
5
27
16
4
16
22
19
5
14
21
14
16
22
7
12
1
14
17
5
17
21
9
5
7
22
5
27
1
23
5
27
16
7
16
1
27
8
1
5
19
1
14
14
8
1
3
5
13
5
21
16
22
21
14
16
22
5
14
19
26
5
27
4
22
26
10
1
3
16
2
4
1
22
2
5
19
5
21
26
8
1
7
16
4
5
20
5
7
12
1
14
4
1
13
1
14
26
5
27
23
5
27
16
5
14
16
4
5
6
19
26
13
1
6
16
19
3
8
5
19
5
14
16
1
2
2
1
21
26
4
1
17
5
17
20
16
19
21
7
1
14
21
1
14
6
12
5
3
8
26
16
1
19
3
19
5
9
20
17
16
14
21
19
26
8
5
17
14
5
17
20
9
5
27
20
1
23
16
1
12
1
19
13
4
9
2
16
5
12
12
8
1
3
19
26
8
1
14
5
17
1
4
16
14
5
13
5
22
19
8
16
3
19
26
13
1
27
4
22
26
13
22
7
22
5
21
13
9
12
4
9
7
5
14
21
9
12
4
9
2
12
1
20
14
1
23
5
27
16
4
5
27
1
3
16
13
17
1
19
1
9
7
8
1
3
1
14
19
9
23
9
5
19
20
16
8
1
14
23
5
21
4
16
22
19
7
16
1
21
1
3
8
5
14
3
8
16
8
5
12
9
16
22
8
1
8
5
20
21
1
21
8
1
3
1
8
1
14
16
5
27
4
22
26
1
14
19
9
23
9
5
19
22
14
21
19
16
1
14
21
19
1
20
5
20
16
5
20
21
9
13
5
21
4
5
14
2
19
16
14
5
17
1
23
5
27
16
1
7
22
5
12
16
8
5
17
20
26
5
14
7
22
5
12
16
7
12
1
14
4
1
13
1
14
26
3
1
12
20
1
23
5
27
16
1
12
9
20
21
19
26
1
27
19
16
22
1
5
14
21
5
21
4
9
7
16
5
27
9
5
14
12
1
23
1
19
7
22
9
14
7
12
1
6
6
13
5
1
17
5
21
5
14
8
1
14
22
4
16
5
20
16
19
16
5
4
1
14
2
5
21
8
17
5
21
19
1
23
5
27
16
1
3
16
5
27
16
18
22
5
21
17
1
14
23
5
27
16
1
14
21
19
1
20
5
8
16
1
19
23
5
27
5
21
8
22
26
1
7
22
5
12
16
16
1
19
1
14
4
16
22
1
19
1
14
7
22
5
27
4
9
20
3
1
19
5
21
7
1
14
21
19
22
20
21
1
13
20
5
19
8
1
3
1
14
19
9
23
9
5
19
16
22
4
5
2
16
19
4
5
21
5
14
1
13
20
5
19
13
1
27
13
5
21
21
5
19
1
14
26
21
3
1
19
21
22
21
7
1
9
12
12
1
19
4
8
1
17
1
9
9
12
1
19
4
5
21
20
9
3
16
22
19
1
19
5
14
3
16
14
21
4
1
13
16
14
5
21
4
19
5
8
16
2
5
27
1
6
6
18
22
5
14
21
12
1
14
7
16
22
19
5
21
17
1
14
23
5
27
16
2
1
5
12
5
9
5
14
8
5
17
18
22
5
21
1
19
5
9
27
8
1
7
1
14
21
1
14
7
19
16
1
7
22
5
27
3
16
12
12
5
21
13
5
27
8
1
3
5
1
21
3
1
19
1
14
21
5
27
16
1
19
4
9
23
5
27
1
19
9
6
6
5
22
7
1
14
21
7
22
5
14
7
1
13
17
8
5
7
22
5
27
22
14
4
22
3
1
4
5
22
26
4
1
2
19
5
9
27
1
17
19
1
14
3
27
1
12
1
18
22
1
26
1
14
2
19
16
8
5
17
3
8
5
23
1
14
3
27
8
1
8
5
14
14
5
27
1
3
16
12
12
16
7
1
14
21
21
22
21
5
21
26
4
19
5
19
5
6
9
1
14
3
27
