# Supplementary material for: Graphemic-phonetic diachronic linguistic invariance of the frequency and of the Index of Coincidence as cryptanalytic tools
Source: PLoS One. 2019 Mar 19;14(3):e0213710. doi: 10.1371/journal.pone.0213710 (PMC6424454; doi:10.1371/journal.pone.0213710)
Supplement: S1 File — (ZIP) [file pone.0213710.s001.zip › Languages/breton/bretonT1_v2Porcentaje_Sept2015.txt]

11.52101603
1.814333233
2.540066526
3.719383127
15.8451769
1.51194436
2.661022074
3.416994255
3.931055337
0.09071666163
0.03023888721
3.689144239
2.207438766
7.952827336
0
6.410644088
2.298155428
0.9978832779
5.987299667
2.691260962
5.684910795
6.138494103
2.05624433
0
0.03023888721
1.905049894
4.566071969
0
0
0
0
0
0
0
0
0
0
0
0
0
0
0
0
0.03023888721
0
0
0
0
0
0
0
0
0
0
0
0
0
0
0
0
0.06047777442
0
0
0
0
0
0
0
0
0
0
0
0
0
0
0
0
0
0
0
0
0
0
0
0
0
0
0
0
0
0
0
0
0
0
0
0
0
0
0
0
0
0
0
0
0
0
0
0
0
0
0
0
0
0
0
0
0
0
0
0
0
0
0
0
0
0
0
0
0
0
0
0
0
0
0
0
0
0
0
0
0
0
0
0
0
0
0
0
0
0
0
0
0
0
0
0
0
0
0
0
0
0
0
0
0
0
0
0
0.2116722105
0
0
0
0
0
0
0
0
0
0
0
0
0
0
0
0
0
0
0
0
0
0
0
0
0
0
0
0
0
0
0
0
0
0
0
0
