# Supplementary material for: Graphemic-phonetic diachronic linguistic invariance of the frequency and of the Index of Coincidence as cryptanalytic tools
Source: PLoS One. 2019 Mar 19;14(3):e0213710. doi: 10.1371/journal.pone.0213710 (PMC6424454; doi:10.1371/journal.pone.0213710)
Supplement: S1 File — (ZIP) [file pone.0213710.s001.zip › Languages/breton/bretonT2_v2.txt]

1
5
12
13
1
21
18
22
1
5
5
14
20
21
1
21
13
1
14
1
2
19
5
13
1
14
23
16
1
19
1
14
2
5
21
2
5
4
5
17
1
21
19
9
3
9
22
20
10
16
1
5
22
20
7
19
1
5
20
3
22
20
14
5
21
13
16
14
21
23
16
1
19
21
5
3
8
1
14
12
5
3
8
8
16
14
21
4
5
27
1
6
6
7
19
1
17
19
16
14
21
3
16
14
21
5
21
18
22
5
19
27
5
21
3
5
19
21
5
14
4
19
5
14
2
19
16
5
14
16
14
5
3
8
16
13
16
18
22
5
21
12
1
22
1
19
4
5
27
1
6
6
17
1
19
6
5
21
4
9
22
20
5
21
5
27
1
5
4
9
7
1
14
21
4
16
5
10
22
20
21
8
1
12
5
1
12
19
5
1
12
4
19
5
5
1
12
26
4
1
17
5
14
21
19
5
7
16
14
21
2
12
16
1
27
5
16
5
27
4
22
26
2
5
16
20
1
14
21
4
5
23
23
26
1
13
1
14
4
1
2
16
22
21
7
1
14
5
21
17
19
16
6
9
5
9
5
21
5
4
26
12
12
5
16
17
1
21
19
9
3
9
22
20
4
9
22
20
5
21
12
5
20
1
14
17
12
1
3
5
13
1
14
14
1
5
8
1
14
18
22
5
21
5
22
25
1
8
1
14
5
14
4
1
5
13
21
5
14
14
5
21
7
1
14
21
4
16
5
20
16
3
19
5
14
7
16
22
19
8
5
9
14
5
14
5
21
4
1
21
19
5
7
16
14
21
2
12
9
27
9
5
14
13
1
5
14
21
5
14
21
5
27
4
22
26
1
13
1
14
23
14
1
14
1
14
20
5
14
21
5
21
4
5
22
26
12
5
22
14
1
20
18
22
9
5
14
21
20
16
14
16
14
17
1
19
1
9
12
13
1
19
22
1
9
12
12
5
21
1
7
1
14
21
4
1
13
16
5
27
5
27
16
6
6
20
16
5
27
5
21
16
27
20
16
14
7
1
6
6
2
5
17
19
5
21
1
14
6
5
21
16
22
5
13
3
1
12
16
14
4
16
14
5
27
5
20
21
16
14
1
6
6
14
5
7
16
14
5
14
14
16
1
19
17
5
27
1
7
19
1
6
6
20
5
2
5
27
1
6
6
1
7
19
1
6
6
7
1
14
21
3
1
6
6
16
22
6
19
22
20
21
5
21
5
16
3
19
5
14
13
1
17
5
4
5
14
14
16
22
3
16
12
12
5
21
5
14
2
5
21
13
1
14
13
1
17
16
1
14
26
16
22
3
16
5
27
5
21
16
6
6
5
7
16
22
8
1
20
16
22
27
1
22
16
22
27
9
6
6
2
16
22
21
4
9
7
19
1
3
5
4
9
20
3
1
20
3
22
14
20
16
9
8
7
9
20
4
5
12
1
4
19
5
13
1
8
22
14
13
1
3
1
3
3
23
16
1
19
10
22
14
5
22
9
21
23
14
1
14
14
1
4
22
26
8
16
1
27
1
14
21
19
5
7
16
14
21
2
12
16
1
6
3
13
1
14
14
5
23
5
27
16
7
1
14
5
21
3
19
5
4
5
21
7
12
1
14
8
1
13
16
14
5
21
8
5
17
20
17
1
14
1
8
1
14
5
14
13
16
14
5
21
23
16
1
19
13
1
19
5
2
19
16
1
19
1
12
12
8
1
2
16
22
3
17
5
14
26
20
5
12
5
22
5
12
4
1
12
12
5
22
5
27
3
1
6
6
16
22
21
7
16
1
12
12
1
7
1
12
12
5
14
17
5
21
19
1
5
16
4
1
4
16
5
7
22
9
19
19
16
5
7
12
5
14
5
22
5
12
7
16
1
20
12
9
7
5
14
20
5
19
22
9
3
8
5
14
7
22
5
12
12
1
6
6
13
1
27
7
1
12
12
5
14
14
5
7
19
5
14
18
22
5
14
17
1
14
5
22
25
3
22
20
22
12
4
1
13
5
25
22
12
26
5
22
25
1
14
2
19
16
13
1
14
13
1
6
16
19
2
1
14
26
20
5
19
22
9
3
8
9
13
22
26
2
9
27
22
9
18
22
5
14
13
5
26
5
12
16
2
19
5
13
1
14
23
16
1
19
1
14
7
12
5
14
13
1
8
22
14
1
14
2
19
5
13
1
14
1
8
1
14
5
14
4
5
14
4
1
17
5
19
3
8
5
14
14
5
13
7
16
22
12
5
14
16
17
1
12
1
13
16
22
19
20
1
20
3
22
14
4
1
23
14
1
14
14
1
4
22
26
8
16
1
27
5
14
21
19
5
7
16
14
21
2
12
16
1
27
13
1
14
13
5
1
9
1
2
19
5
13
1
14
4
19
5
1
14
2
19
16
1
5
12
6
12
1
13
4
9
14
1
13
5
14
21
5
14
21
1
13
1
14
18
22
1
5
19
1
3
4
1
4
19
5
13
12
5
13
1
2
19
5
13
1
14
2
5
4
17
1
21
19
9
3
7
12
1
14
20
16
20
16
22
27
1
14
5
21
3
16
13
17
20
6
12
1
13
6
1
13
9
12
9
1
19
1
13
5
14
21
20
1
12
4
5
12
3
8
5
19
6
12
1
13
13
1
14
4
1
13
1
14
21
5
27
23
5
27
16
17
19
5
20
1
14
21
3
16
14
20
21
1
14
21
5
21
12
12
5
16
17
1
21
19
9
3
9
14
1
4
9
6
9
18
22
5
21
5
4
16
5
19
16
5
2
5
21
19
1
3
1
14
6
5
21
7
12
1
14
21
5
23
5
27
16
1
17
16
20
21
16
12
8
1
17
5
14
4
16
18
22
5
12
5
14
5
14
5
14
5
20
5
14
13
1
14
5
21
9
5
27
17
5
17
21
19
16
21
5
23
5
27
16
17
16
1
14
17
1
12
1
13
16
22
19
7
12
1
14
4
1
19
16
5
1
14
2
5
21
8
16
7
22
5
14
4
16
5
19
16
5
21
9
19
1
13
9
19
16
4
9
21
21
19
1
8
5
4
19
16
14
1
14
16
1
20
16
18
22
5
21
