# Supplementary material for: Graphemic-phonetic diachronic linguistic invariance of the frequency and of the Index of Coincidence as cryptanalytic tools
Source: PLoS One. 2019 Mar 19;14(3):e0213710. doi: 10.1371/journal.pone.0213710 (PMC6424454; doi:10.1371/journal.pone.0213710)
Supplement: S1 File — (ZIP) [file pone.0213710.s001.zip › Languages/breton/bretonT3_v2.txt]

2
5
27
3
16
1
27
5
14
14
5
2
8
5
14
21
18
22
5
13
5
14
21
20
17
16
14
21
14
5
7
22
9
12
9
20
18
22
5
21
8
1
3
5
27
19
5
4
16
14
21
5
14
16
22
6
17
1
19
6
16
14
21
13
1
3
16
14
6
16
14
21
1
6
6
7
22
5
12
5
21
17
5
14
1
22
25
5
27
5
22
1
22
20
5
21
13
1
3
16
13
17
1
9
7
14
22
14
8
1
6
16
19
21
22
14
5
21
14
5
16
14
14
18
22
5
21
5
14
2
5
21
13
1
27
19
5
4
1
6
6
4
19
5
1
14
4
19
16
22
7
22
9
1
5
27
1
14
5
27
1
6
6
16
1
19
5
4
19
16
22
3
14
5
22
27
16
22
27
4
9
20
3
22
5
27
20
3
1
6
6
8
5
2
5
25
3
5
17
21
1
6
6
14
1
4
16
22
7
9
1
6
6
18
22
5
21
2
1
19
2
1
4
5
21
1
21
1
4
19
16
22
3
14
1
21
22
19
8
5
7
16
22
12
5
14
14
5
4
19
5
13
1
12
5
22
19
5
27
5
22
5
14
16
19
4
22
19
13
1
9
12
12
22
19
5
21
3
8
5
21
22
5
6
6
8
1
3
5
6
6
8
5
4
5
6
6
22
5
21
4
19
5
13
5
3
8
1
14
21
9
20
3
16
14
22
5
19
21
9
20
20
5
21
5
14
1
13
17
19
5
6
6
1
14
5
21
8
5
2
18
22
5
21
20
26
13
1
27
9
14
21
8
5
6
6
22
5
12
4
1
7
16
5
27
7
22
5
12
26
5
14
17
5
5
14
20
21
1
21
4
1
18
22
5
12
26
5
14
19
1
4
5
14
4
1
4
16
5
14
2
9
27
8
22
9
18
22
5
14
21
5
20
21
5
14
26
4
1
18
22
5
13
5
14
21
4
5
14
8
1
17
5
17
8
5
14
26
20
16
5
14
2
19
16
13
1
14
14
1
3
5
14
4
1
13
1
14
26
3
8
5
21
22
26
17
5
7
22
5
14
4
9
6
6
9
7
22
19
8
5
2
19
5
20
20
16
19
21
5
14
8
16
21
19
1
14
20
17
16
19
21
1
21
14
5
16
14
17
5
14
1
22
25
5
14
8
16
1
22
20
1
21
4
19
5
14
17
1
22
21
19
4
9
13
1
21
1
4
19
16
22
3
14
1
21
22
19
14
5
3
8
5
13
9
6
6
13
22
26
13
5
20
16
20
9
7
22
19
14
1
13
5
14
1
13
4
5
6
6
22
5
21
2
5
27
5
21
20
22
19
19
1
3
13
1
12
5
22
19
13
16
27
1
20
20
22
19
3
19
5
14
14
23
5
3
8
16
13
23
5
21
5
27
5
14
13
5
14
5
27
13
1
14
5
27
1
4
5
21
19
26
13
1
27
16
22
3
8
26
7
12
1
14
5
16
13
17
7
22
26
21
9
2
22
14
1
14
1
8
1
14
5
14
14
1
18
22
1
6
6
5
21
16
22
21
8
5
2
14
5
2
20
16
22
21
5
14
19
5
21
5
22
4
9
21
13
5
19
22
5
12
12
14
5
5
12
12
4
5
14
4
1
20
9
3
16
22
19
3
5
19
21
5
14
21
5
5
14
7
16
1
19
2
19
5
13
1
14
7
1
14
21
22
14
2
1
27
5
27
12
1
27
9
6
6
18
22
9
3
8
1
3
19
16
3
8
5
14
14
5
27
4
9
20
17
5
14
14
9
6
6
18
22
5
14
21
5
27
6
12
1
3
8
9
6
6
14
5
12
9
18
22
9
6
6
13
1
19
16
19
3
27
1
16
1
19
4
1
19
5
22
25
14
5
27
5
22
25
3
1
19
5
22
20
21
14
5
2
3
16
1
14
21
9
20
13
1
19
4
9
20
17
1
19
14
1
3
5
8
16
12
12
4
16
22
1
19
28
3
1
19
8
5
12
1
3
1
21
5
18
22
9
3
16
1
19
4
1
6
9
7
22
19
14
1
23
5
5
6
6
13
1
19
13
1
21
28
14
1
21
22
19
4
1
4
16
5
14
4
1
12
1
22
19
4
9
6
6
22
19
23
5
3
27
1
17
1
9
12
12
1
19
4
5
20
4
5
22
25
1
12
12
5
20
20
5
8
5
2
21
1
19
4
1
6
6
22
14
2
1
19
19
1
4
1
19
19
5
20
22
20
16
1
19
27
22
20
5
17
5
13
16
27
19
5
16
13
1
14
5
18
22
5
6
6
5
27
14
5
19
27
4
1
18
22
5
19
27
5
21
5
27
23
9
27
26
4
9
1
13
17
5
9
7
20
21
12
5
9
7
5
21
14
1
4
5
14
5
14
2
5
21
14
5
27
19
5
13
5
4
16
5
14
1
13
7
22
9
14
13
5
1
27
21
19
1
8
9
14
16
5
19
26
1
14
2
12
5
22
8
1
3
1
27
2
19
5
22
16
13
5
27
17
19
16
13
5
14
16
14
5
23
5
27
16
20
26
13
5
19
1
26
7
22
9
19
9
4
9
3
4
1
18
22
9
3
14
16
1
27
13
1
27
26
5
14
16
7
1
14
21
17
16
1
14
8
1
3
1
14
16
1
27
18
22
5
14
21
5
22
9
21
8
5
14
22
16
1
27
4
1
7
16
1
27
26
8
1
13
2
5
27
5
21
1
14
5
3
12
5
22
5
21
8
22
26
8
5
5
19
14
14
3
1
12
5
21
8
5
2
3
16
14
21
19
5
4
26
4
1
12
1
3
1
21
16
1
19
14
5
27
26
4
26
5
14
5
14
22
14
17
19
9
20
16
14
1
2
1
14
4
16
14
5
21
8
1
13
1
27
3
8
16
13
16
14
1
6
12
1
3
8
16
18
22
5
21
5
14
17
16
1
14
1
14
2
5
21
8
5
2
7
22
5
12
5
21
4
5
14
16
19
3
27
1
12
5
18
22
5
21
14
1
23
5
27
5
21
18
22
5
14
16
1
19
8
5
4
9
22
5
20
18
22
5
19
4
16
1
5
19
5
14
23
14
2
5
19
14
14
8
5
19
14
14
26
5
14
7
1
14
21
23
9
12
5
14
26
14
1
7
1
12
12
16
14
5
2
6
1
3
27
16
14
13
16
14
5
21
1
8
1
14
5
14
14
14
1
2
5
27
1
6
6
21
5
14
14
5
21
14
1
12
1
13
5
21
1
14
12
5
3
8
13
1
27
5
4
26
3
12
5
22
5
21
5
14
21
19
16
3
8
13
1
27
5
4
16
22
3
8
22
26
16
1
19
17
16
1
14
16
22
27
20
17
5
19
5
21
13
9
19
5
21
8
26
19
1
3
4
9
3
8
22
26
5
27
14
16
21
9
6
6
9
1
6
6
13
1
19
1
3
8
1
17
18
22
5
21
4
19
5
14
5
2
1
2
5
3
13
5
8
16
22
27
7
19
16
1
26
3
5
19
21
5
14
2
22
1
14
5
3
16
22
27
9
3
8
1
13
2
5
3
5
27
17
19
5
27
5
7
22
1
6
6
21
19
16
5
21
5
22
17
5
17
7
22
9
20
4
1
4
9
20
17
19
9
20
1
6
6
13
1
4
16
5
16
22
12
16
22
5
14
20
16
16
22
27
19
5
14
1
6
6
4
19
5
20
5
7
16
22
27
1
6
6
14
5
1
12
12
1
6
6
18
22
5
21
7
1
14
21
26
3
22
9
21
13
1
19
8
16
4
5
20
17
9
21
5
8
1
3
22
14
3
1
20
2
19
1
20
23
5
1
14
4
19
1
20
5
4
1
17
5
17
19
5
14
1
14
5
23
5
4
12
5
5
21
4
9
13
17
5
27
5
22
3
19
5
14
14
7
16
22
19
3
8
5
13
5
14
14
5
21
5
6
6
5
14
21
4
19
5
6
1
22
16
19
5
14
16
19
5
21
8
1
3
8
16
18
22
1
19
5
21
13
22
26
5
7
22
9
21
4
5
14
17
5
17
18
22
5
14
21
5
12
8
1
3
16
1
27
5
22
12
9
6
6
1
7
22
9
19
3
16
22
4
5
21
8
1
3
16
17
9
4
9
6
6
14
1
8
5
19
4
19
5
2
5
22
9
6
6
14
5
19
9
6
6
18
22
5
14
4
9
3
8
1
3
19
5
14
14
13
5
7
16
22
19
3
8
5
13
5
14
14
17
12
5
14
8
5
13
9
19
5
21
1
17
5
19
21
8
1
3
5
19
21
5
14
19
1
3
13
1
19
4
1
7
1
14
21
4
5
14
4
9
7
22
5
14
5
3
8
4
1
13
5
19
22
5
12
12
13
16
27
4
9
2
16
22
27
5
12
12
16
17
5
5
19
5
1
14
3
8
16
22
3
13
16
27
3
19
16
22
7
16
16
1
19
14
16
3
8
17
5
17
21
19
16
13
5
23
5
27
16
21
19
5
3
8
