# Supplementary material for: Graphemic-phonetic diachronic linguistic invariance of the frequency and of the Index of Coincidence as cryptanalytic tools
Source: PLoS One. 2019 Mar 19;14(3):e0213710. doi: 10.1371/journal.pone.0213710 (PMC6424454; doi:10.1371/journal.pone.0213710)
Supplement: S1 File — (ZIP) [file pone.0213710.s001.zip › Languages/castellano/castellanoP1_v2.txt]

11
111
141
32
99
11
68
32
99
1
63
47
11
111
1
11
133
133
1
63
23
105
1
123
11
1
99
97
11
23
1
141
133
11
133
32
63
128
11
141
1
23
32
11
133
133
1
1
79
152
1
97
1
63
68
1
99
32
63
32
47
111
1
123
68
162
32
63
23
133
118
32
97
32
128
32
111
1
68
32
99
11
1
99
97
11
78
47
11
68
11
99
1
79
99
32
128
23
32
133
1
1
106
23
79
32
111
1
141
47
128
1
99
68
23
141
133
23
11
111
99
23
23
99
68
11
78
32
111
133
32
68
23
68
162
99
32
99
1
11
133
97
123
23
118
141
47
128
1
118
1
133
141
32
123
97
11
1
133
47
79
123
11
23
68
1
63
1
63
47
11
111
1
118
1
133
141
47
128
1
32
106
111
11
68
11
133
1
111
97
141
1
63
23
68
1
97
11
141
128
1
133
97
32
79
123
1
111
141
97
32
123
68
47
128
1
97
11
111
32
133
106
47
141
140
32
68
23
79
1
106
32
133
133
32
78
11
141
140
32
99
32
106
11
133
141
47
128
1
133
23
11
106
118
128
11
97
32
111
99
1
79
99
32
128
23
32
133
1
32
63
32
133
47
1
141
11
111
11
111
141
133
23
1
111
47
111
97
1
63
1
128
32
111
11
111
68
47
11
111
111
1
106
11
141
23
32
106
1
23
32
123
97
11
128
11
111
141
133
23
1
11
111
63
47
133
97
1
123
99
23
133
11
123
63
23
141
133
23
32
106
11
141
23
11
141
32
68
1
78
11
106
11
111
141
133
23
1
78
1
141
133
23
11
11
111
11
105
32
133
11
133
32
11
63
47
11
111
1
118
128
32
63
23
68
11
111
141
133
23
1
133
23
111
99
32
133
32
141
128
32
133
133
11
123
63
23
141
133
23
32
133
106
47
141
140
32
133
11
106
47
23
79
123
1
111
1
68
32
133
68
32
133
23
1
141
133
11
111
11
99
11
133
97
123
23
118
141
32
11
133
141
32
133
133
32
111
106
1
133
111
32
141
1
68
32
133
78
23
68
162
32
68
11
105
1
47
111
99
23
63
128
32
68
11
68
23
141
140
32
133
97
32
99
32
128
1
68
32
133
68
11
133
47
63
23
123
156
23
111
23
68
1
141
97
32
111
141
128
1
141
128
11
133
123
11
111
11
79
1
68
32
133
78
23
68
162
32
99
32
141
128
32
133
11
123
63
23
141
133
23
32
11
99
99
11
1
99
97
32
128
32
111
1
68
32
78
23
68
162
32
99
23
47
111
1
78
23
11
133
141
1
11
111
68
23
141
133
23
11
106
63
128
11
106
11
68
23
1
68
32
99
1
97
11
97
1
11
111
11
111
106
1
123
68
162
32
68
23
1
106
47
23
133
11
111
111
1
99
1
68
32
97
47
1
111
68
32
79
1
63
128
23
11
99
63
23
111
32
97
32
111
11
99
123
23
97
32
106
1
111
68
1
68
32
97
47
1
111
68
32
79
1
63
128
23
11
99
63
23
111
32
97
32
111
99
1
106
11
133
133
1
23
11
128
23
1
97
47
1
111
68
32
133
1
63
128
32
133
1
106
23
11
111
141
128
11
68
23
140
32
1
63
11
106
1
128
23
1
11
68
23
133
133
32
99
23
118
32
123
111
47
11
63
1
133
97
11
118
1
128
23
128
23
11
1
106
11
133
133
23
1
11
133
141
1
111
68
32
141
1
111
11
111
141
128
11
79
1
97
32
106
106
32
11
128
1
1
99
68
23
1
11
111
133
141
32
111
68
162
97
1
11
47
111
141
23
11
106
118
32
11
133
141
32
118
32
123
97
32
111
32
111
141
133
23
1
111
32
111
97
1
111
141
1
99
1
11
79
99
11
133
23
1
97
1
111
141
32
68
11
1
99
11
79
123
23
1
111
32
111
99
23
11
63
1
133
32
68
11
128
11
141
140
32
141
1
111
133
11
111
111
1
99
1
68
32
68
23
1
133
23
63
23
11
111
99
32
97
32
106
11
68
23
11
128
11
106
32
133
78
23
68
162
32
79
123
1
111
141
97
32
123
141
11
133
23
1
78
23
68
162
32
79
123
1
111
141
118
128
32
63
23
68
11
111
141
133
23
1
11
99
1
106
23
79
32
99
11
1
99
97
11
118
47
133
32
11
133
133
1
78
11
133
141
1
147
11
123
97
1
68
11
99
1
111
1
141
1
99
1
133
11
111
141
32
63
47
11
111
1
63
23
111
111
1
141
133
11
123
97
1
68
11
63
47
11
111
118
1
123
1
99
99
1
106
1
68
123
11
97
32
111
11
99
78
23
166
32
118
1
123
97
11
111
32
111
1
11
79
152
1
99
141
23
11
106
118
32
68
11
97
47
1
128
11
133
106
1
11
133
68
11
1
78
99
23
97
141
23
32
111
111
23
111
97
1
111
141
1
111
1
99
11
99
47
23
1
111
23
111
78
1
141
133
11
111
118
128
32
147
11
141
133
23
32
111
141
32
68
32
11
133
141
32
1
133
106
1
63
1
11
99
1
111
63
23
133
32
63
1
128
32
111
32
63
32
99
47
11
79
32
118
32
123
11
105
32
32
111
123
1
68
32
79
152
1
99
1
123
68
32
111
133
11
111
111
32
123
133
1
111
141
23
99
68
11
78
32
111
133
133
32
97
32
128
32
111
1
68
32
99
11
1
99
78
1
141
133
23
11
1
99
1
79
99
32
128
23
32
133
1
78
11
133
141
1
106
47
23
156
11
111
11
128
1
99
78
23
111
97
1
128
32
111
11
111
141
32
99
11
68
32
118
32
97
32
133
11
111
133
47
32
133
141
1
99
97
11
111
32
111
78
47
11
128
32
111
1
106
23
133
133
1
1
99
1
133
23
11
68
32
63
23
133
118
1
99
11
99
133
1
111
97
141
32
1
123
68
162
32
63
23
133
118
32
47
111
99
11
1
99
97
32
128
32
111
1
68
32
118
32
123
11
111
141
128
1
123
1
99
1
106
23
133
133
1
11
133
141
1
63
1
1
79
23
133
1
68
32
11
111
133
47
118
128
11
141
133
23
32
133
1
97
1
141
11
68
123
1
133
11
68
23
11
1
133
11
111
141
1
68
32
1
68
47
133
133
32
99
1
79
99
32
128
23
32
133
1
47
111
118
128
11
133
11
111
141
106
47
23
32
111
123
1
68
32
1
118
1
128
11
141
133
23
32
99
99
1
106
1
68
123
11
68
11
99
123
11
23
68
11
106
1
156
11
133
141
1
141
97
32
111
47
111
99
23
63
128
32
11
111
106
1
111
32
68
11
106
47
23
79
123
1
111
141
97
1
99
23
68
1
141
11
99
97
11
11
99
1
63
23
11
78
11
141
140
32
68
11
99
1
63
23
123
156
23
111
23
68
1
141
118
99
32
79
32
99
1
23
99
68
11
78
32
111
133
32
68
11
141
32
68
1
63
32
99
47
111
141
1
141
78
23
68
162
32
99
23
32
141
128
1
79
123
1
141
133
23
1
97
47
1
99
111
47
111
97
1
78
47
11
32
23
68
1
68
23
32
99
23
47
111
1
97
1
133
47
105
1
133
23
111
1
79
23
68
1
97
32
133
23
68
1
32
63
128
1
11
128
1
1
111
156
11
99
23
97
1
111
32
111
68
11
32
106
111
11
141
11
140
23
68
1
78
1
63
99
32
99
23
118
32
97
97
32
133
63
23
11
123
63
32
133
123
1
68
162
32
111
63
47
11
111
1
97
32
106
118
99
23
68
1
1
106
23
79
32
68
23
133
133
32
99
133
11
118
1
133
97
11
133
32
68
11
141
23
118
1
79
1
68
1
1
133
106
11
63
47
133
97
1
68
1
32
111
123
1
111
32
111
133
23
106
118
99
11
97
1
68
32
63
99
1
68
1
78
11
141
133
23
133
141
68
11
106
23
63
47
11
111
99
23
63
128
32
1
133
106
11
63
23
11
111
1
99
1
63
1
68
1
78
11
141
133
23
133
141
106
11
111
47
11
63
1
78
11
133
141
1
97
11
111
32
111
11
128
1
47
133
1
68
1
1
99
1
141
47
106
23
133
133
1
111
47
11
63
1
68
11
133
141
1
78
11
133
141
23
63
23
68
1
141
1
68
47
79
32
141
11
32
78
123
11
111
68
1
68
11
79
123
1
111
141
1
47
97
141
32
128
23
68
1
141
97
1
133
133
47
105
1
97
32
111
97
11
97
1
111
141
11
133
118
128
11
141
133
23
32
133
1
68
11
63
11
123
68
1
141
32
23
11
111
11
99
68
23
1
133
1
111
97
141
32
68
11
111
1
63
23
68
1
141
68
23
141
140
1
133
11
133
141
1
133
118
1
99
1
63
128
1
133
99
1
106
1
68
123
11
79
99
32
128
23
32
133
1
141
32
105
32
133
11
99
23
68
11
32
23
32
133
111
32
111
63
23
32
111
47
105
1
97
32
133
1
1
97
1
63
32
133
47
32
78
78
23
141
133
23
32
99
1
118
11
123
133
32
111
1
118
128
11
141
133
23
32
133
1
68
11
99
1
106
1
68
123
11
68
11
140
118
32
97
123
23
1
68
1
11
11
133
118
32
133
1
68
11
133
11
11
123
11
111
99
1
97
1
141
11
68
123
1
97
11
141
47
11
133
141
1
133
118
32
133
1
68
32
1
99
141
47
97
47
11
123
118
32
133
11
111
111
11
128
32
11
133
11
133
141
32
97
32
111
68
32
111
1
68
32
68
11
63
11
133
141
23
123
11
133
141
1
1
99
63
1
1
141
23
11
133
32
141
32
123
79
1
68
32
32
141
128
32
97
11
99
1
63
23
133
141
23
11
128
11
111
32
111
133
11
128
1
63
23
11
111
1
105
1
68
32
11
133
141
1
78
11
133
141
1
118
128
11
141
133
23
32
133
1
97
11
1
63
11
106
32
133
97
32
111
141
1
68
1
11
111
156
11
111
11
128
1
99
97
32
111
141
133
23
99
23
32
78
47
11
99
47
11
79
32
97
32
111
78
23
123
106
1
68
1
11
133
118
32
123
106
47
141
140
1
133
11
79
99
11
133
23
1
133
78
11
141
140
1
11
141
133
11
99
11
63
128
1
68
1
106
23
11
111
141
128
11
11
99
133
23
11
79
99
32
78
47
11
128
11
111
32
111
133
11
128
1
32
63
99
23
68
1
68
1
97
47
1
111
68
32
118
99
32
79
32
1
140
118
32
1
99
141
133
11
99
11
133
141
23
1
99
133
11
111
111
32
123
78
23
111
32
133
1
111
141
23
105
11
78
32
111
133
133
32
118
128
11
141
133
23
32
133
32
97
32
111
78
11
133
32
123
32
111
123
32
99
32
99
1
79
99
32
128
23
32
133
1
106
1
68
123
11
68
11
99
97
123
23
1
68
32
123
68
23
32
99
79
123
1
111
141
32
111
123
1
1
99
97
47
11
123
118
32
1
99
1
99
106
1
106
47
23
106
11
23
32
123
1
99
68
162
1
128
32
111
1
123
68
162
32
63
23
133
118
32
47
111
97
1
99
32
111
156
11
99
32
68
162
1
111
32
11
128
1
106
47
23
133
32
63
11
123
63
23
32
11
68
11
133
11
133
32
99
23
63
23
1
111
32
97
23
133
32
11
79
152
1
123
1
99
32
141
128
32
78
47
11
11
111
11
105
32
63
23
105
1
111
32
118
32
123
63
23
11
111
111
32
111
23
11
105
32
141
32
63
32
11
99
118
47
11
63
99
32
141
32
99
11
68
1
111
32
118
32
133
32
133
11
11
111
111
1
97
1
141
11
68
123
1
68
11
99
133
47
1
111
141
11
141
133
11
133
32
123
68
11
106
1
111
68
32
99
1
97
1
133
133
47
105
1
97
11
99
68
23
32
11
99
97
123
23
1
68
32
123
68
23
133
133
32
118
1
99
1
63
128
1
133
99
32
97
1
133
11
99
141
32
123
118
11
118
11
97
97
1
68
32
123
118
11
133
1
128
32
111
1
99
1
106
1
68
123
11
68
11
68
23
32
133
111
47
11
133
141
128
32
133
11
111
111
32
123
68
23
133
133
32
47
111
1
133
118
1
99
1
63
128
1
133
68
11
106
47
23
79
123
1
111
141
99
23
63
23
1
111
68
1
141
111
47
111
97
47
1
78
47
11
23
105
11
78
32
111
133
133
32
68
11
106
1
23
32
123
68
23
79
111
23
68
1
141
141
1
111
63
23
11
111
133
32
97
32
111
133
11
79
123
1
68
32
97
32
106
106
32
11
99
118
32
123
63
11
123
68
1
141
141
32
68
32
133
133
32
106
32
133
11
79
152
1
99
11
133
11
111
111
1
47
106
1
111
23
68
1
141
133
23
111
32
111
78
47
11
133
133
11
133
23
1
79
123
23
32
141
1
111
1
68
11
99
1
111
141
11
23
68
32
133
23
32
63
23
11
133
133
11
133
47
99
11
114
152
1
47
111
118
32
97
32
123
11
141
11
111
23
68
32
111
32
111
133
11
128
23
1
11
111
111
1
23
128
1
68
11
99
97
123
23
1
68
32
123
97
1
23
68
32
32
111
68
68
47
63
68
1
106
32
133
97
11
11
133
106
1
99
118
11
97
97
1
68
32
118
11
123
68
23
68
32
106
1
111
68
32
1
99
32
133
106
23
111
23
133
141
128
32
133
1
133
47
97
1
133
47
105
1
141
128
1
11
123
118
32
123
11
111
141
128
1
123
1
99
1
106
23
133
133
1
99
1
97
32
111
78
11
133
133
23
32
111
78
1
141
133
11
123
106
1
133
111
32
111
99
23
78
32
133
32
78
123
23
68
32
111
23
111
32
63
32
11
99
118
32
68
11
123
97
1
99
32
97
11
68
23
32
133
111
32
111
97
23
11
128
11
111
47
111
97
47
1
118
47
11
68
11
133
11
11
123
118
11
128
32
97
11
1
106
118
99
1
11
128
1
99
1
133
1
111
97
141
1
63
11
133
141
23
68
47
128
1
23
133
133
23
32
99
23
1
133
23
1
79
123
23
32
1
114
32
133
141
1
133
23
111
106
11
133
47
128
1
118
128
23
133
32
99
23
99
1
79
1
123
79
1
111
141
1
97
32
106
106
32
97
1
68
11
111
1
68
47
128
1
78
47
11
99
47
11
79
32
11
111
78
32
79
1
68
32
118
32
123
99
1
133
47
79
123
1
111
141
99
32
97
47
128
1
99
1
63
23
123
156
11
111
79
99
32
128
23
32
133
1
11
133
141
128
11
105
1
68
11
99
1
106
1
123
133
1
63
11
1
133
47
133
1
106
23
79
32
133
79
152
1
99
1
123
68
32
111
63
47
11
111
32
68
1
123
63
23
11
111
133
1
63
11
1
99
32
133
63
47
11
111
32
133
11
99
63
23
11
111
79
152
1
99
1
123
68
32
111
1
123
1
99
32
133
97
11
68
11
133
133
23
11
123
63
11
111
133
1
63
11
99
32
133
106
1
99
97
47
128
1
123
1
106
23
79
32
133
1
141
1
99
106
1
68
123
11
1
79
152
1
123
68
1
123
99
1
68
11
63
1
106
32
133
133
23
1
11
105
1
133
23
123
63
23
11
128
11
106
32
133
111
47
11
133
141
128
1
118
128
32
63
47
133
97
1
128
11
106
32
133
32
111
123
1
128
11
106
32
133
99
32
133
97
47
11
123
118
32
133
99
1
133
1
99
106
1
133
133
1
99
63
1
128
11
106
32
133
118
32
123
118
32
97
97
32
68
11
133
11
123
63
23
141
133
23
32
79
123
1
111
141
79
1
99
1
123
68
32
111
118
128
11
111
68
123
11
106
32
133
1
106
23
79
32
133
133
23
97
23
133
133
23
11
133
133
11
68
11
133
47
111
118
32
97
32
11
133
118
11
128
1
123
1
47
111
32
141
128
32
106
23
128
1
97
99
32
63
32
133
97
11
123
23
1
97
32
111
141
1
123
97
11
118
32
123
133
1
111
97
141
1
106
1
128
23
1
68
11
111
111
32
68
23
32
133
68
11
106
32
133
141
128
1
123
68
11
97
47
23
1
99
11
156
11
97
23
133
32
97
32
111
133
47
63
32
97
1
106
1
106
1
123
47
111
106
32
111
156
11
63
11
111
11
23
141
32
78
47
11
11
111
47
111
1
106
32
111
156
23
1
11
99
99
32
79
1
123
111
32
111
99
32
99
11
32
68
11
141
133
23
123
111
32
111
99
32
133
1
63
128
23
1
97
11
128
23
11
68
11
97
32
128
1
68
162
32
111
63
23
11
111
1
133
1
111
97
141
1
106
1
128
23
1
78
1
141
133
23
11
1
99
1
133
47
133
141
1
141
47
1
11
99
11
111
97
99
23
111
97
1
68
1
68
23
1
78
1
141
133
23
11
1
99
1
133
47
133
141
1
141
47
1
11
99
11
111
97
99
23
111
97
1
68
1
68
23
1
78
23
111
97
1
63
1
99
32
133
11
111
32
23
32
133
68
23
141
133
23
11
1
63
11
106
1
128
23
1
11
99
1
63
63
1
141
68
11
99
1
97
1
133
1
68
23
32
99
133
1
97
123
23
133
141
1
111
23
1
97
1
141
11
111
23
11
99
32
118
32
123
97
47
11
123
68
32
11
97
23
141
32
68
11
78
32
105
23
1
11
99
11
111
11
106
23
79
32
106
1
99
32
68
11
63
11
99
141
133
11
63
47
68
63
23
97
1
128
23
32
97
11
133
23
11
106
118
128
11
78
47
11
11
11
133
99
32
68
11
99
32
133
63
47
11
111
32
133
97
32
111
141
128
1
128
23
32
141
1
111
141
32
118
47
68
23
32
63
47
105
23
123
11
99
133
32
141
23
99
1
63
11
123
133
1
128
23
32
97
11
97
32
123
32
106
118
23
32
1
99
106
32
111
156
11
78
23
68
162
99
32
99
32
78
32
123
111
23
97
1
128
23
32
118
128
23
133
32
47
111
47
133
32
106
1
99
32
11
99
99
32
97
97
32
118
11
97
97
1
68
32
123
68
11
111
32
141
140
11
97
47
1
111
68
32
11
128
1
11
141
140
1
68
32
11
99
118
128
23
32
123
23
133
133
23
11
118
32
123
99
1
11
79
99
11
133
23
1
78
47
11
128
1
68
11
99
68
32
123
106
23
141
32
123
97
32
123
23
11
11
99
11
111
141
32
123
118
1
68
32
1
99
1
106
1
99
1
99
1
63
32
123
133
23
97
23
11
123
1
99
1
11
140
23
68
1
133
23
97
23
11
123
1
99
1
11
111
141
128
1
68
1
68
11
99
1
111
141
11
68
11
99
1
99
141
1
123
99
23
97
1
68
23
11
99
1
118
1
133
133
1
68
1
11
99
11
111
97
99
23
111
11
99
1
1
63
11
141
11
111
23
11
99
1
63
23
11
111
47
133
1
68
1
111
32
111
133
11
99
23
32
63
99
23
68
1
63
1
11
111
111
23
114
152
111
1
63
11
79
1
68
1
97
32
123
23
11
47
111
123
23
32
63
32
111
32
141
133
11
123
97
1
68
11
99
1
106
32
111
156
23
1
1
63
23
1
99
32
68
11
118
1
133
1
123
11
99
106
32
111
156
11
141
32
68
1
63
23
1
68
32
133
11
63
23
111
23
11
11
99
68
11
97
32
106
118
99
23
123
133
47
78
32
105
23
1
97
1
68
23
32
11
141
11
111
78
32
79
32
133
133
11
78
47
11
128
1
68
11
99
1
78
123
11
23
128
23
1
97
47
1
111
68
32
63
23
111
32
99
1
32
128
1
68
11
106
1
141
23
111
11
133
97
1
111
141
1
123
111
32
111
1
63
23
11
133
1
97
123
23
133
141
1
111
32
97
11
118
32
68
23
11
133
133
11
133
32
111
1
123
99
11
63
1
111
141
1
128
32
111
133
11
141
32
68
32
133
97
23
133
97
11
68
11
133
47
99
32
79
1
123
78
47
11
128
32
111
1
99
1
11
79
99
11
133
23
1
1
99
78
123
1
23
128
11
68
11
133
118
11
123
141
1
123
1
63
128
23
11
128
32
111
99
1
11
79
99
11
133
23
1
97
32
106
106
32
106
11
23
32
123
133
32
118
23
11
128
32
111
63
47
133
97
1
128
32
111
1
99
97
99
1
63
11
128
32
141
128
32
63
1
123
111
32
111
99
32
118
32
68
23
11
128
32
111
63
47
133
97
1
111
68
32
133
47
133
32
11
23
47
133
32
1
141
1
111
141
32
1
111
68
23
68
23
11
128
32
111
68
32
23
1
141
133
23
11
11
111
78
32
79
1
68
32
1
105
1
99
32
11
111
78
23
128
23
11
128
32
111
97
11
118
32
68
123
23
11
133
11
11
123
11
133
141
32
111
32
111
99
32
118
32
68
23
11
128
32
111
1
133
106
1
123
133
23
133
106
47
128
23
32
32
99
106
1
141
1
128
32
111
111
32
111
99
32
133
1
63
23
11
111
23
47
68
79
1
123
11
128
1
106
47
23
79
123
1
111
141
99
1
63
1
133
97
1
11
106
1
23
32
123
11
99
118
11
133
1
123
97
1
97
1
68
23
11
11
111
106
1
99
118
128
11
141
133
23
32
118
32
123
11
133
141
32
11
99
99
32
79
1
123
106
23
11
111
141
128
11
23
1
141
133
23
11
11
111
63
1
111
111
32
11
99
97
47
11
123
118
32
11
111
11
99
123
23
32
68
23
79
1
106
32
133
68
11
99
1
1
99
106
1
11
111
97
47
1
99
118
99
11
23
141
32
133
11
63
23
32
63
23
111
23
11
128
32
111
68
11
68
23
1
63
99
32
133
118
32
123
11
105
1
79
123
1
111
141
156
11
111
141
23
32
118
32
123
99
11
63
1
123
99
1
1
99
63
1
128
1
141
128
32
68
11
68
11
99
11
23
141
63
23
11
111
63
1
141
133
23
32
106
23
11
111
141
128
11
97
11
99
32
133
68
23
1
63
99
32
133
99
1
141
128
1
23
11
111
97
32
106
1
118
11
105
1
63
23
68
23
11
128
32
111
99
1
99
32
133
1
111
156
11
99
11
133
68
11
133
141
133
11
111
68
23
11
128
32
111
1
11
105
1
78
23
23
11
128
32
111
99
32
133
68
23
1
63
99
32
133
99
47
11
79
32
106
47
23
79
123
1
111
141
97
11
128
11
105
1
97
11
133
47
23
1
11
128
1
97
23
141
1
97
11
133
11
118
1
123
141
23
11
133
133
11
111
68
11
105
1
111
32
111
32
63
23
11
128
32
111
99
32
133
1
111
156
11
99
11
133
123
1
68
162
32
111
68
11
63
32
141
133
11
1
105
1
97
1
32
63
32
99
1
78
23
111
106
1
99
1
11
1
133
23
111
78
47
11
133
23
111
78
1
105
1
141
23
128
1
123
111
32
111
99
23
133
118
32
68
23
11
128
32
111
63
1
99
23
11
111
141
47
111
1
1
79
1
105
1
32
63
23
11
128
32
111
1
118
1
123
141
23
123
133
11
141
128
23
133
141
11
133
68
11
99
1
63
1
141
1
105
1
1
97
32
123
23
32
99
23
99
1
79
99
32
128
23
32
133
1
123
11
23
111
1
156
11
111
11
128
1
99
97
1
141
11
111
23
11
111
99
32
133
68
23
1
63
99
32
133
106
23
11
111
141
11
133
1
141
32
68
32
106
1
99
106
1
111
68
32
99
23
133
1
141
11
111
68
11
123
111
32
111
32
133
1
128
32
111
78
11
123
1
99
106
32
63
23
32
99
23
133
118
99
11
141
11
133
23
1
78
23
123
106
11
11
106
47
23
97
1
63
68
1
99
118
128
32
118
47
133
32
99
1
79
99
32
128
23
32
133
1
118
1
99
1
63
128
1
97
32
99
32
128
1
68
1
97
32
111
11
133
141
1
1
99
106
1
78
32
99
11
133
68
23
68
162
111
32
111
1
63
11
68
11
133
111
1
68
1
106
23
11
111
141
128
11
78
47
11
11
111
11
99
97
47
11
123
118
32
78
47
11
106
23
1
97
32
106
11
111
68
1
68
1
1
79
32
128
1
118
128
11
111
68
123
23
11
141
47
11
123
141
32
118
32
123
23
123
68
11
133
1
106
118
1
128
1
68
1
68
11
99
1
32
141
128
1
118
1
123
141
23
68
1
123
11
97
47
68
23
32
11
99
63
32
141
133
11
128
32
47
111
133
1
63
23
68
32
123
68
23
1
63
99
32
133
32
141
23
99
11
106
47
23
118
47
111
141
11
128
32
106
1
68
123
11
11
128
11
133
68
11
78
23
166
32
1
99
97
1
99
68
11
68
11
128
11
141
140
11
128
32
97
11
111
32
111
118
99
1
141
133
11
99
1
78
47
11
123
68
162
1
111
23
111
11
133
11
111
68
118
99
1
141
133
11
111
141
11
128
32
11
133
97
123
23
118
141
32
11
133
97
11
11
99
32
106
111
11
1
99
23
23
68
32
11
133
78
1
105
1
68
32
32
11
111
63
23
11
111
32
11
111
106
1
99
118
32
123
11
105
32
11
133
23
47
68
79
1
68
32
133
23
11
133
141
23
141
1
99
68
11
97
123
11
141
32
118
32
123
141
23
78
47
11
128
11
78
1
99
133
133
1
68
32
11
99
118
99
11
23
141
68
11
99
11
63
1
111
156
11
99
23
32
141
32
68
32
11
133
68
11
133
97
47
23
68
1
68
32
78
1
63
99
1
133
68
23
68
162
99
1
79
99
32
128
23
32
133
1
1
79
23
133
68
11
97
32
133
1
111
11
133
141
133
23
1
111
32
111
141
11
123
23
11
118
141
32
97
1
11
128
11
133
47
111
1
97
1
141
23
63
1
63
11
133
141
23
1
97
47
1
111
68
32
23
140
23
32
68
11
97
1
133
1
68
11
106
23
118
128
23
133
32
99
23
141
133
11
111
147
23
1
68
11
99
118
11
97
97
1
68
32
97
11
78
23
68
162
32
23
32
99
68
1
128
11
118
11
111
23
141
11
111
141
133
23
1
133
11
128
23
11
11
111
78
11
123
63
32
133
78
47
11
123
68
162
1
111
32
111
63
47
11
111
1
118
1
128
11
141
133
11
111
141
133
23
1
106
1
133
1
118
11
105
32
1
140
118
32
1
99
1
133
47
1
47
68
23
11
111
141
133
23
1
11
99
97
11
11
133
118
32
68
11
128
32
133
32
118
99
11
111
32
68
11
133
1
118
23
11
111
141
133
23
1
68
11
99
1
133
47
63
32
97
1
97
23
11
128
32
32
23
123
11
133
141
1
133
11
111
141
11
111
141
133
23
1
11
99
123
11
23
68
11
99
32
133
141
133
23
11
99
32
133
1
99
97
1
99
68
11
133
1
63
23
68
32
123
118
1
123
141
23
32
11
133
141
1
97
32
111
141
23
11
111
68
1
111
32
111
63
23
68
23
11
141
11
133
106
11
23
32
123
106
1
111
68
32
141
32
123
111
1
123
99
1
1
99
106
1
1
99
97
47
11
123
118
32
11
99
133
11
111
111
32
123
68
11
133
133
11
111
141
97
47
1
99
106
11
128
11
141
133
23
11
133
133
11
123
11
141
133
23
63
128
23
11
141
1
99
32
111
32
123
11
133
141
1
63
1
11
99
97
32
111
63
11
111
141
32
141
128
23
133
141
11
11
68
11
133
133
1
123
1
68
32
118
32
123
11
133
141
23
106
1
99
11
140
23
11
106
118
99
32
97
11
99
23
133
11
128
1
47
63
23
1
68
32
123
11
133
47
133
141
133
23
141
32
11
99
78
123
1
23
99
11
97
11
11
128
1
23
1
118
1
133
133
1
68
32
11
133
118
1
111
141
1
128
32
111
133
11
141
32
68
32
133
97
1
11
128
1
1
79
23
133
1
68
32
78
1
63
99
32
99
23
133
11
99
63
47
11
111
32
106
111
11
68
23
133
133
32
99
23
133
97
32
106
118
1
111
111
11
128
32
133
106
47
11
128
32
78
47
23
11
133
32
63
23
63
32
68
11
133
141
32
133
11
11
141
63
23
11
111
141
133
11
123
141
11
128
32
133
79
123
1
68
32
1
99
1
79
99
32
128
23
32
133
1
97
11
133
1
99
63
1
133
32
133
32
63
128
11
128
32
133
97
11
106
11
99
23
63
128
32
68
11
106
1
111
32
133
68
11
99
32
133
106
1
99
32
133
79
11
123
11
128
32
133
97
32
111
141
32
99
23
133
118
32
123
133
47
99
11
114
152
1
141
32
68
1
99
1
99
11
68
1
111
23
1
97
11
68
23
141
133
23
11
111
99
32
133
68
23
1
63
99
32
133
11
97
11
133
1
111
97
141
1
106
1
128
23
1
97
32
106
106
32
99
32
97
23
141
32
11
105
1
68
11
133
47
118
32
68
11
133
141
1
68
23
1
133
23
118
32
123
11
105
1
111
32
111
78
47
11
133
133
11
133
11
128
23
1
11
111
111
11
79
123
32
68
23
1
123
11
111
68
23
11
128
32
111
1
68
23
32
133
79
123
1
141
133
23
1
133
68
11
63
23
47
11
111
1
63
32
99
47
111
141
1
141
1
99
1
133
1
111
97
141
1
123
11
23
111
1
106
1
68
123
11
68
11
118
23
11
68
1
141
97
11
78
23
68
162
68
162
32
141
1
99
106
23
128
1
97
99
32
118
32
123
133
47
63
11
111
23
79
111
23
68
1
141
118
32
123
106
23
11
133
141
1
106
1
133
78
23
123
106
11
141
32
68
1
99
1
140
118
23
1
111
68
1
141
97
32
111
78
11
133
133
32
133
11
11
99
106
32
111
156
11
11
78
23
68
162
32
118
11
111
23
141
11
111
141
133
23
1
106
11
23
32
128
32
133
11
68
11
141
32
68
1
133
47
106
1
99
1
97
32
111
141
11
111
11
111
141
133
23
1
133
23
123
63
23
32
1
99
1
79
99
32
128
23
32
133
1
106
23
11
111
141
128
11
32
63
32
118
32
111
141
11
141
133
23
1
78
23
111
32
97
47
111
68
32
68
23
32
133
97
23
133
32
133
23
111
106
1
99
1
123
11
118
23
111
68
11
111
141
133
23
1
123
11
97
23
11
133
97
1
141
23
111
118
1
141
133
11
97
47
106
68
23
63
23
111
1
97
99
11
106
11
111
141
133
23
1
106
47
141
140
32
133
141
1
99
11
133
106
23
128
1
97
99
32
133
11
106
47
141
140
32
133
133
106
1
133
79
123
1
111
1
68
32
133
78
23
68
162
32
133
1
111
97
141
1
106
1
128
23
1
133
32
63
128
11
133
32
133
1
97
99
1
106
1
68
32
133
111
32
111
133
11
128
23
11
111
99
32
133
106
23
105
11
133
23
106
32
133
118
32
123
111
47
99
32
106
111
11
97
32
111
141
1
68
32
133
106
1
133
68
11
99
32
133
97
11
133
32
118
23
11
128
11
106
32
133
133
11
11
68
111
47
11
133
141
128
32
133
118
1
79
1
68
32
133
99
11
11
106
32
133
68
11
47
111
97
99
11
128
23
79
32
97
11
11
128
1
141
23
11
133
141
11
128
23
68
32
11
111
111
32
133
63
23
141
133
23
32
133
133
11
79
99
1
128
11
133
78
11
128
1
106
23
11
111
141
11
106
63
11
63
23
68
32
118
11
128
32
97
11
11
128
1
99
32
97
97
32
1
63
23
11
47
111
63
47
11
111
133
11
111
141
23
68
32
1
106
1
63
1
99
1
79
99
32
128
23
32
133
1
68
11
97
32
128
1
68
162
32
111
97
32
106
118
99
23
68
32
97
32
106
106
32
97
23
11
128
11
97
11
11
128
1
11
111
11
99
106
1
99
97
32
133
141
47
106
111
1
68
32
11
111
133
1
99
47
68
1
123
1
11
105
1
11
128
1
63
23
11
111
1
97
32
123
68
1
68
32
111
23
23
128
23
11
1
99
1
11
79
99
11
133
23
1
111
23
111
1
111
23
114
152
111
106
1
111
68
1
68
32
97
11
11
99
133
47
111
32
106
111
11
1
111
141
11
111
32
111
78
47
11
133
133
11
1
97
99
1
106
1
68
32
68
11
141
133
23
123
111
32
111
99
32
133
1
63
128
23
1
133
32
63
128
11
97
47
1
99
32
97
1
133
23
32
111
97
1
111
32
133
111
32
111
99
32
133
1
63
11
106
32
133
133
23
99
32
63
47
133
97
32
32
111
32
111
68
23
11
128
32
111
99
23
11
111
11
106
23
79
32
133
133
1
99
141
32
1
11
133
141
63
1
128
32
111
32
63
23
11
128
32
111
1
106
1
141
1
123
99
32
68
32
106
111
11
68
23
32
133
99
32
118
11
123
68
32
111
99
32
133
32
106
111
11
133
68
11
99
1
63
23
105
1
11
99
32
133
133
47
133
97
32
106
118
1
111
111
11
128
32
133
11
133
141
32
97
32
106
106
32
97
47
111
141
23
11
128
1
97
32
106
111
32
111
11
128
1
111
141
133
11
123
141
11
128
32
133
68
11
78
47
11
128
1
68
11
99
1
63
23
105
1
11
111
141
128
11
47
111
32
133
123
23
63
11
128
32
133
1
105
1
99
32
133
32
141
11
123
1
128
32
111
111
32
111
11
111
141
128
11
99
32
133
68
11
68
162
106
11
128
32
133
118
11
133
32
99
1
99
1
79
99
32
128
23
32
133
1
97
32
111
11
133
141
11
111
141
11
123
1
106
23
11
111
141
32
97
11
23
1
141
133
23
11
11
99
133
47
133
23
11
123
63
32
78
47
11
128
1
68
11
133
47
97
32
111
63
23
11
111
141
32
1
118
1
128
11
141
133
23
32
99
1
47
111
97
99
11
128
23
79
32
68
11
63
47
11
111
11
111
141
11
111
68
23
106
23
11
111
141
32
68
23
133
133
32
99
23
97
11
78
23
141
133
23
11
128
1
111
11
111
11
105
32
78
1
105
23
106
23
11
111
141
32
63
23
11
111
1
63
23
11
140
140
140
68
23
1
133
97
11
11
128
1
133
32
141
11
123
1
68
32
11
111
141
11
123
106
23
111
32
141
1
111
99
47
11
114
32
118
32
68
23
11
133
11
11
123
68
1
111
111
1
68
32
68
23
133
133
32
99
133
1
111
97
141
1
106
1
128
23
1
78
23
141
133
23
11
133
141
11
133
68
11
133
79
23
133
133
1
68
32
97
11
23
1
68
162
11
99
106
23
111
32
141
1
128
23
32
68
11
63
32
133
141
1
111
1
118
1
123
141
1
68
32
106
1
111
68
32
141
11
97
11
99
32
68
23
79
1
133
97
11
11
99
106
23
97
1
111
141
133
11
105
1
128
23
32
111
32
111
106
11
128
11
141
133
23
11
133
11
11
123
11
141
140
1
68
32
68
11
99
133
1
79
123
1
128
23
32
68
23
99
23
133
97
11
111
32
111
99
32
68
11
140
11
111
23
32
141
128
32
141
128
11
111
141
1
111
1
128
23
32
106
11
141
1
111
99
32
97
32
111
99
32
133
32
141
128
32
133
11
111
11
99
63
47
11
111
78
32
133
133
1
99
1
128
23
32
68
11
106
1
111
68
32
99
23
11
99
97
99
11
128
23
79
32
97
11
23
1
141
133
23
11
68
32
123
106
23
141
1
68
32
97
23
11
128
11
133
141
47
97
11
78
1
63
99
1
133
68
23
106
11
68
11
141
23
106
1
111
68
1
68
32
97
1
97
47
1
111
68
32
99
32
68
23
133
133
23
11
128
32
133
11
128
1
106
11
68
11
106
1
111
68
1
68
32
97
23
11
133
11
99
97
11
128
11
105
32
133
32
32
97
23
11
99
133
32
141
11
123
1
68
32
68
23
133
133
32
99
23
99
1
79
99
32
128
23
32
133
1
23
32
133
32
133
1
111
97
141
1
106
1
128
23
1
106
1
68
123
11
68
11
166
47
140
118
32
97
11
106
1
106
32
99
11
141
140
11
106
23
1
11
99
97
11
63
32
133
68
11
133
11
141
140
1
133
141
11
133
68
11
63
47
11
133
141
128
1
97
32
106
118
1
111
111
23
1
118
32
123
97
1
111
141
133
11
105
1
128
23
32
106
23
32
23
32
1
11
133
133
23
141
11
111
23
1
11
99
97
11
63
32
133
133
32
141
11
123
1
133
141
11
133
99
47
11
111
111
11
68
11
99
141
133
23
106
23
141
11
128
23
32
1
99
97
11
63
32
133
111
32
111
97
23
133
23
11
133
141
11
133
78
1
141
133
11
123
111
47
99
106
23
111
23
133
141
11
128
23
32
23
32
118
32
123
11
133
141
23
141
11
78
1
79
32
141
32
68
32
11
133
141
123
11
79
152
111
141
133
11
128
23
32
133
23
63
23
11
111
111
32
111
99
32
123
11
97
1
63
68
1
133
141
11
111
141
11
118
32
123
11
111
99
1
141
133
11
128
23
32
11
99
68
23
141
140
32
68
11
99
1
68
47
11
111
111
1
78
47
11
99
47
11
79
32
123
11
97
1
63
68
1
68
32
1
63
128
23
11
128
32
111
11
99
133
11
118
47
99
97
123
32
1
118
128
23
11
133
1
11
118
128
23
63
1
68
32
63
23
68
23
11
128
32
111
47
111
106
23
128
1
97
99
32
111
32
111
133
23
106
118
99
11
97
1
68
32
63
99
1
68
32
11
99
47
111
32
11
11
99
32
141
128
32
78
47
11
99
47
11
79
32
63
23
11
111
111
32
141
1
68
32
23
133
133
23
11
99
23
118
32
123
63
32
97
1
47
111
1
78
11
123
106
32
133
1
78
99
32
123
68
11
106
47
23
79
123
1
111
141
78
11
123
106
32
133
47
128
1
68
11
106
47
23
78
123
11
133
97
1
97
32
99
32
123
23
111
141
140
23
11
141
32
68
1
99
1
118
99
1
68
162
1
68
11
133
1
63
128
32
133
1
32
99
32
123
97
11
111
32
111
133
11
111
141
23
11
111
68
11
99
97
47
11
123
118
32
47
111
118
47
111
141
32
68
11
118
47
68
32
123
141
128
1
63
1
128
32
111
99
23
99
1
99
11
114
152
1
141
1
111
78
123
11
133
97
1
11
141
1
111
133
1
111
1
97
47
1
99
118
1
128
11
141
133
11
68
11
68
11
111
141
128
32
99
1
78
11
123
106
32
133
1
106
1
68
162
1
111
1
111
32
111
99
1
141
11
111
23
11
106
1
133
78
123
11
133
97
1
1
99
1
106
11
128
11
68
23
1
111
1
97
47
1
111
68
32
133
11
68
23
11
78
1
63
99
1
111
68
32
11
111
106
11
68
23
1
99
1
97
23
111
141
1
111
1
63
23
68
23
11
128
32
111
97
11
63
23
111
23
11
128
1
11
133
141
32
118
32
123
99
1
79
99
32
128
23
32
133
1
97
1
32
141
128
23
111
32
111
118
32
68
123
23
11
78
1
141
133
11
123
141
1
106
1
111
111
1
97
32
133
1
141
128
1
111
133
99
1
68
1
128
32
111
11
99
97
47
11
123
118
32
97
1
111
141
1
111
68
32
133
118
11
141
133
23
32
133
1
1
118
128
11
133
68
11
99
1
11
79
99
11
133
23
1
11
111
141
47
106
63
1
106
1
133
118
128
11
141
133
23
32
133
1
141
32
68
32
32
106
111
11
68
11
99
106
47
111
68
32
78
1
128
1
79
123
1
111
141
97
32
123
141
11
133
23
1
97
11
78
23
141
133
23
11
133
11
133
11
123
63
23
141
133
23
32
1
99
1
63
23
123
79
32
106
1
128
23
1
106
23
11
111
141
128
11
97
11
78
47
11
128
11
63
23
63
32
63
11
128
1
118
99
1
141
133
11
111
141
11
128
23
1
11
133
1
99
63
1
128
1
11
99
1
99
106
1
1
99
118
32
133
141
128
11
106
11
128
32
68
23
1
