# Supplementary material for: Graphemic-phonetic diachronic linguistic invariance of the frequency and of the Index of Coincidence as cryptanalytic tools
Source: PLoS One. 2019 Mar 19;14(3):e0213710. doi: 10.1371/journal.pone.0213710 (PMC6424454; doi:10.1371/journal.pone.0213710)
Supplement: S1 File — (ZIP) [file pone.0213710.s001.zip › Languages/castellano/castellanoP1_v2Porcentaje_Sept2015.txt]

12.7205304
0
0
0
0
0
0
0
0
0
12.46207439
0
0
0
0
0
0
0
0
0
0
0
7.742442971
0
0
0
0
0
0
0
0
10.79896618
0
0
0
0
0
0
0
0
0
0
0
0
0
0
2.674457804
0
0
0
0
0
0
0
0
0
0
0
0
0
0
0
2.69693224
0
0
0
0
5.382627261
0
0
0
0
0
0
0
0
0
1.34846612
1.281042814
0
0
0
0
0
0
0
0
0
0
0
0
0
0
0
0
0
3.618384088
0
5.517473873
0
0
0
0
0
0.5169120126
2.809304416
0
0
0
0
7.270479829
0
0
0.07866052365
0
0
0
2.02269918
0
0
0
0
3.236318687
0
0
0
0
3.404876952
0
0
0
0
8.236880548
0
0
0
0
0
0
0.3708281829
5.000561861
0
0
0
0
0
0.03371165299
0
0
0
0
0.1573210473
0
0
0
0.2247443533
0
0
0
0
0
0.3595909653
0
0
0
0.03371165299
0
0
0
0
0
0
0
0
0
0
0
0
0
0
0
0
0
