# Supplementary material for: Graphemic-phonetic diachronic linguistic invariance of the frequency and of the Index of Coincidence as cryptanalytic tools
Source: PLoS One. 2019 Mar 19;14(3):e0213710. doi: 10.1371/journal.pone.0213710 (PMC6424454; doi:10.1371/journal.pone.0213710)
Supplement: S1 File — (ZIP) [file pone.0213710.s001.zip › Languages/castellano/castellanoP10_v2.txt]

11
111
11
99
106
11
133
133
11
140
141
32
78
47
11
11
111
63
23
1
68
32
11
99
1
111
156
11
99
79
1
63
128
23
11
99
68
11
118
1
123
141
11
68
11
68
23
32
133
1
47
111
1
147
23
47
68
1
68
68
11
79
1
99
23
99
11
1
105
1
106
1
68
1
111
1
68
162
1
128
11
141
1
47
111
1
63
23
123
156
11
111
68
11
133
118
32
133
1
68
1
97
32
111
47
111
63
1
128
32
111
68
11
111
32
106
63
128
11
166
32
133
11
68
11
99
1
97
1
133
1
68
11
68
1
63
23
68
11
99
111
32
106
63
128
11
68
11
99
1
63
23
123
156
11
111
11
128
1
106
1
128
23
1
11
111
141
128
1
111
68
32
1
11
105
1
99
11
68
23
166
32
68
23
32
133
141
11
133
1
99
63
11
105
11
111
1
68
11
79
123
1
147
23
1
11
99
133
11
116
32
123
11
133
97
32
111
141
23
79
32
11
105
1
133
11
141
47
123
63
32
1
99
32
23
123
11
133
141
1
133
118
1
99
1
63
128
1
133
23
68
23
133
97
47
123
23
1
97
11
118
32
68
123
23
1
133
23
79
111
23
78
23
97
1
123
1
97
11
105
1
133
1
99
47
141
1
147
23
32
111
11
99
1
111
156
11
99
99
11
68
23
166
32
111
32
141
11
106
1
133
106
1
128
23
1
118
32
123
97
11
1
133
1
105
1
68
32
79
123
1
147
23
1
68
11
99
1
111
141
11
68
11
68
23
32
133
23
97
32
111
147
11
63
23
128
1
133
11
111
141
47
133
11
111
32
23
68
1
128
1
133
1
99
47
68
162
47
111
23
166
32
1
97
23
11
111
118
32
111
68
123
1
133
118
32
123
111
32
106
63
128
11
166
11
133
47
133
11
99
133
11
128
1
79
123
1
111
68
11
23
105
1
106
1
68
32
23
166
32
68
11
99
1
99
141
23
133
23
106
32
23
99
11
68
1
128
1
11
99
133
11
116
32
123
68
23
32
133
11
99
141
128
32
111
32
68
11
68
1
63
23
68
133
47
118
1
68
123
11
23
123
11
23
111
1
128
1
11
111
99
1
97
1
133
1
68
11
166
1
97
32
63
118
32
123
99
32
133
133
23
79
99
32
133
23
133
47
123
11
23
111
32
111
32
141
11
111
68
123
1
78
23
111
68
23
166
32
106
1
128
23
1
1
99
1
111
156
11
99
97
32
106
32
118
32
68
123
1
133
11
123
11
133
141
32
118
47
11
133
23
32
111
32
97
32
111
32
68
162
97
32
63
1
128
32
111
11
99
1
111
156
11
99
99
11
97
32
111
141
11
133
141
32
23
68
23
166
32
11
99
11
133
118
23
128
23
141
47
133
1
111
141
32
63
11
111
68
123
1
133
32
63
128
11
141
23
23
99
1
63
23
123
141
47
68
68
11
99
1
99
141
23
133
23
106
32
141
11
97
47
63
128
23
128
1
97
32
111
133
47
133
32
106
63
128
1
23
118
32
123
11
133
141
32
11
99
23
166
32
11
111
156
11
111
68
123
1
68
32
133
11
128
1
133
1
111
141
32
133
11
128
1
105
1
106
1
68
32
23
166
32
68
11
68
23
32
133
11
23
133
1
63
11
99
141
47
118
1
128
23
11
111
141
1
141
1
106
63
23
11
111
1
97
32
111
147
11
63
23
68
32
47
111
23
166
32
11
111
133
47
63
11
166
11
68
162
23
11
133
141
11
11
133
23
1
11
99
106
11
133
133
11
140
141
32
68
11
99
1
97
11
11
128
1
11
133
141
11
128
23
99
118
32
123
97
11
111
1
68
1
1
23
23
106
118
32
133
23
63
99
11
118
1
128
1
68
23
32
133
68
23
166
32
106
1
128
23
1
11
1
97
23
1
99
1
133
23
11
123
63
1
68
11
99
133
11
116
32
123
1
79
1
133
11
11
111
106
23
133
11
79
152
111
141
47
118
1
99
1
63
128
1
23
133
11
78
47
11
68
11
11
105
1
11
99
1
111
156
11
99
11
111
1
97
11
105
32
133
68
23
1
133
133
11
118
47
133
32
106
1
128
23
1
11
111
97
1
106
23
111
32
23
97
32
111
118
128
11
133
141
11
68
162
1
78
47
11
1
99
1
106
32
111
141
1
116
1
1
47
111
1
147
23
47
68
1
68
68
11
166
47
68
1
23
11
111
141
128
32
11
111
97
1
133
1
68
11
68
162
1
97
1
128
23
1
133
23
133
1
99
47
68
32
1
23
133
1
63
11
99
1
133
23
97
11
32
23
32
23
133
1
63
11
99
11
99
133
1
99
47
68
32
68
11
106
1
128
23
1
11
140
47
99
141
32
11
99
111
23
116
32
11
111
133
47
133
11
111
32
11
23
133
1
63
11
99
133
11
105
11
111
32
68
11
99
11
133
118
23
128
23
141
47
133
1
111
141
32
23
97
99
1
106
32
97
32
111
78
47
11
123
141
11
63
32
68
162
63
11
111
68
23
141
1
141
47
11
111
141
128
11
99
1
133
106
47
166
11
128
11
133
23
63
11
111
68
23
141
32
11
99
78
123
47
141
32
68
11
141
47
63
23
11
111
141
128
11
68
11
68
32
111
68
11
1
106
23
97
11
99
1
106
1
68
123
11
68
11
106
23
133
11
116
32
123
63
11
114
1
1
106
23
118
32
123
97
11
1
133
23
97
11
133
32
111
32
99
1
63
32
68
162
68
11
141
47
133
1
99
47
141
1
147
23
32
111
11
111
106
23
133
32
23
68
32
133
11
140
47
99
141
32
68
11
79
32
68
162
32
11
99
111
23
116
32
11
111
106
23
133
11
111
32
68
23
141
140
32
133
1
99
1
97
11
1
97
123
11
23
68
32
97
11
133
11
97
47
106
118
99
23
128
1
99
32
97
11
133
11
99
11
1
68
23
141
140
32
68
11
118
1
123
141
11
68
11
99
133
11
116
32
123
68
23
166
32
106
1
128
23
1
106
23
1
99
106
1
106
1
79
111
23
78
23
97
1
1
99
133
11
116
32
123
23
11
140
47
99
141
1
68
11
166
47
63
23
99
32
106
23
11
133
118
23
128
23
141
47
11
111
68
23
32
133
106
23
133
1
99
63
1
68
32
123
118
32
123
97
11
1
106
23
128
1
68
32
99
1
47
106
23
99
68
1
68
68
11
133
47
133
23
11
123
63
1
118
32
123
11
133
32
141
32
68
1
133
99
1
133
156
11
111
11
128
1
147
23
32
111
11
133
106
11
105
1
106
1
128
1
111
63
23
11
111
1
63
11
111
141
47
128
1
68
1
118
32
123
97
11
1
11
141
140
32
11
111
106
23
106
1
128
1
63
23
105
1
133
11
99
118
32
68
11
128
32
133
32
97
47
23
32
111
32
106
63
128
11
11
133
133
1
111
141
32
133
47
106
23
133
11
128
23
97
32
123
68
23
1
133
11
68
11
123
1
106
1
68
11
156
11
111
11
128
1
147
23
32
111
11
111
156
11
111
11
128
1
147
23
32
111
133
32
63
128
11
99
32
133
97
11
99
11
141
11
106
11
111
68
11
133
118
99
11
79
32
11
99
118
32
68
11
123
68
11
133
47
63
128
1
68
162
32
23
68
23
133
118
11
123
133
32
1
99
32
133
97
11
133
11
11
114
123
23
11
111
97
32
111
99
32
133
118
11
111
133
1
106
23
11
111
141
32
133
68
11
133
47
97
32
128
1
68
162
32
111
68
11
123
23
63
32
1
99
32
133
118
32
141
11
111
141
1
68
32
133
68
11
133
47
133
141
128
32
111
32
133
23
11
111
133
1
99
68
162
32
1
99
32
133
47
106
23
99
68
11
133
1
99
32
133
1
106
63
128
23
11
111
141
32
133
99
32
133
105
11
111
32
68
11
63
23
11
111
11
133
23
1
99
32
133
123
23
97
32
133
99
32
133
68
11
133
118
23
68
23
32
63
1
147
23
32
133
1
97
32
156
23
32
1
23
133
123
1
11
99
133
47
133
23
11
123
63
32
1
97
32
123
68
1
111
68
32
133
11
68
11
133
47
106
23
133
11
128
23
97
32
123
68
23
1
133
11
79
152
111
99
32
97
11
1
63
23
1
118
128
32
106
11
141
23
68
32
1
111
47
11
133
141
128
32
133
118
1
68
123
11
133
1
1
63
128
1
1
106
23
1
133
47
68
11
133
147
11
111
68
11
111
147
23
1
118
1
128
1
133
23
11
106
118
128
11
106
1
128
23
1
118
11
123
106
1
111
11
147
23
32
97
32
111
11
105
1
97
32
106
32
47
111
32
133
141
128
11
133
106
11
133
11
133
23
133
11
63
32
99
63
23
32
1
133
47
97
1
133
1
1
97
32
111
141
11
147
23
32
118
47
11
133
11
111
99
32
133
68
23
1
133
1
97
11
105
32
133
97
11
133
1
99
23
32
47
111
11
68
23
97
141
32
68
11
147
11
133
1
123
1
47
79
152
133
141
32
118
1
128
1
97
11
133
11
11
106
118
1
68
123
32
111
1
133
11
141
32
68
32
11
99
106
47
111
68
32
78
47
11
11
133
141
11
11
106
118
1
68
123
32
111
1
106
23
11
111
141
32
118
128
23
106
11
128
32
97
11
11
99
68
11
99
79
32
63
11
123
111
1
68
32
123
68
11
133
23
128
23
1
147
23
128
23
111
32
11
23
63
1
111
141
32
68
32
133
1
11
106
118
1
68
123
32
111
1
123
133
11
97
1
68
1
47
111
32
11
111
133
47
147
23
47
68
1
68
166
32
133
11
133
47
63
23
32
68
11
79
1
99
23
99
11
1
68
11
99
1
147
23
47
68
1
68
68
11
111
1
68
162
1
128
11
141
1
166
47
68
11
1
1
99
1
147
23
47
68
1
68
68
11
68
1
63
23
68
97
11
133
11
105
1
106
1
63
11
99
11
111
118
32
123
133
11
123
11
99
68
11
99
1
97
1
133
1
23
68
11
99
1
78
1
106
23
99
23
1
68
11
68
1
63
23
68
118
1
128
1
11
106
118
1
68
123
32
111
1
123
133
11
97
32
111
106
1
128
23
1
133
47
11
133
118
32
133
1
97
11
11
133
141
1
63
1
11
111
147
23
111
141
1
11
133
141
1
111
68
32
1
105
23
133
11
97
47
106
118
99
23
11
128
32
111
99
32
133
68
23
1
133
68
11
133
47
118
1
123
141
32
23
68
23
32
1
99
47
68
162
1
133
47
23
166
32
118
128
23
106
32
156
11
111
23
141
32
23
99
11
11
111
63
32
99
63
23
32
11
111
118
1
116
1
99
11
133
23
99
11
1
97
32
133
141
32
11
111
47
111
118
11
133
11
63
128
11
118
32
123
111
32
1
63
11
123
133
23
141
23
32
118
1
128
1
11
105
32
133
11
111
11
99
106
11
133
32
111
1
63
23
1
11
111
99
1
123
11
156
23
32
111
47
111
32
133
118
1
133
141
32
128
11
133
97
11
106
32
128
1
63
1
111
11
111
11
99
97
1
106
118
32
23
11
133
141
1
63
1
111
63
11
99
1
111
68
32
99
1
133
63
23
156
23
99
23
1
133
68
11
99
1
111
32
141
140
11
133
32
63
128
11
133
47
123
11
63
1
116
32
133
11
99
11
133
118
128
11
133
11
111
141
32
47
111
1
111
156
11
99
68
11
99
133
11
78
23
32
123
23
99
1
79
99
32
128
23
1
68
11
99
133
11
116
32
123
99
32
133
11
111
63
32
99
63
23
32
97
32
111
133
47
99
47
68
162
23
97
11
68
1
128
32
111
133
32
63
128
11
97
32
156
23
68
32
133
68
11
141
11
106
32
123
68
23
166
32
99
11
133
11
99
1
111
156
11
99
111
32
141
11
106
1
23
133
32
133
1
111
47
111
147
23
32
47
111
1
79
123
1
111
1
99
11
79
123
23
1
97
11
11
133
118
1
128
1
141
32
68
32
11
99
118
47
11
63
99
32
32
133
1
111
1
147
23
68
32
32
23
47
111
133
1
99
63
1
68
32
123
97
11
11
133
11
99
97
123
23
133
141
32
133
11
116
32
123
11
111
99
1
147
23
47
68
1
68
68
11
68
1
63
23
68
11
133
141
32
141
11
111
68
123
11
23
133
118
32
123
133
11
116
1
99
11
111
97
32
111
141
128
1
128
11
23
133
1
99
111
23
116
32
11
111
63
47
11
99
141
32
11
111
118
1
116
1
99
11
133
23
1
97
32
133
141
1
68
32
11
111
47
111
118
11
133
11
63
128
11
1
99
23
111
133
141
1
111
141
11
133
11
166
47
111
141
32
97
32
111
11
99
1
111
156
11
99
47
111
1
106
47
99
141
23
141
47
68
68
11
99
11
166
11
123
147
23
141
32
147
11
99
11
133
141
23
1
99
97
11
1
99
1
63
1
63
1
1
68
23
32
133
68
23
147
23
11
111
68
32
79
99
32
128
23
1
1
68
23
32
133
11
111
99
1
133
1
99
141
47
128
1
133
23
118
1
68
162
11
111
99
1
141
23
11
123
1
1
99
32
133
32
106
63
128
11
133
68
11
63
47
11
111
1
63
32
99
47
111
141
1
68
1
133
23
97
11
99
32
133
1
111
156
11
99
11
133
133
11
78
47
11
128
32
111
1
99
147
23
11
99
32
133
11
68
23
166
11
128
32
111
99
32
133
118
1
133
141
32
128
11
133
47
111
32
133
1
32
141
128
32
133
63
1
106
32
133
1
63
11
99
11
111
1
63
11
123
11
133
141
32
97
11
11
99
133
11
116
32
123
111
32
133
1
1
111
47
111
147
23
1
68
32
78
47
11
128
32
111
97
32
111
118
128
11
133
141
11
68
162
1
23
11
111
97
32
111
141
128
1
128
32
111
1
106
1
128
23
1
1
166
32
133
11
23
1
99
111
23
116
32
1
97
32
133
141
1
68
32
11
111
47
111
118
11
133
11
63
128
11
23
63
23
11
111
68
32
99
11
97
32
111
141
1
128
32
111
99
32
97
11
133
11
99
11
133
1
63
23
1
68
23
141
140
32
1
147
11
123
97
1
68
11
99
111
23
116
32
23
97
47
1
111
141
32
133
99
32
133
32
23
1
111
133
11
106
1
128
1
63
23
105
1
63
1
111
68
11
99
32
97
11
99
11
133
68
11
147
23
1
111
99
32
133
118
1
133
141
32
128
11
133
106
1
128
23
1
79
152
1
123
68
1
63
1
141
32
68
32
11
133
141
32
23
99
32
106
11
68
23
141
1
63
1
11
111
133
47
97
32
128
1
68
162
32
111
99
32
133
118
1
133
141
32
128
11
133
133
11
63
32
99
63
23
11
128
32
111
79
99
32
128
23
78
23
97
1
111
68
32
23
1
99
1
63
1
111
68
32
1
68
23
32
133
118
32
123
141
32
68
32
99
32
97
11
1
63
23
1
111
32
23
68
32
23
63
23
133
141
32
133
11
79
152
111
133
11
99
11
133
1
63
23
1
68
23
141
140
32
97
47
1
111
68
32
133
11
47
63
23
11
128
32
111
97
47
106
118
99
23
68
32
99
32
133
32
141
140
32
68
23
1
133
118
1
128
1
147
23
123
97
47
111
147
23
68
1
123
1
99
111
23
116
32
99
11
68
23
11
128
32
111
11
99
111
32
106
63
128
11
68
11
166
11
133
47
133
23
106
118
47
11
133
141
32
118
32
123
11
99
1
111
156
11
99
1
111
141
11
133
68
11
133
11
123
97
32
111
147
11
63
23
68
32
11
111
11
99
133
11
111
32
1
133
23
97
11
133
11
97
47
106
118
99
23
11
128
32
111
99
32
133
68
23
1
133
68
11
99
1
118
47
128
23
78
23
97
1
147
23
32
111
97
32
111
78
32
123
106
11
1
99
1
99
11
23
68
11
106
32
23
133
11
133
99
11
105
11
63
1
128
32
111
1
166
11
128
47
133
1
99
11
111
118
1
128
1
118
128
11
133
11
111
141
1
123
99
11
1
99
133
11
116
32
123
133
11
79
152
111
11
133
141
1
11
133
97
123
23
141
32
11
111
99
1
99
11
23
68
11
99
133
11
116
32
123
97
11
141
32
68
32
63
1
128
32
111
118
128
23
106
32
156
11
111
23
141
32
133
11
1
97
32
111
133
1
79
123
1
68
32
1
99
133
11
116
32
123
23
118
1
128
1
32
78
123
11
147
11
123
11
111
133
1
97
123
23
78
23
147
23
32
133
11
79
152
111
99
32
118
128
11
133
97
123
23
141
32
11
111
99
1
99
11
23
68
11
99
133
11
116
32
123
47
111
118
1
123
68
11
141
32
123
141
32
99
1
133
32
68
32
133
118
23
141
140
32
111
11
133
1
63
23
1
11
111
166
11
128
47
133
1
99
11
111
47
111
32
106
63
128
11
105
1
106
1
68
32
133
23
106
11
32
111
166
47
133
141
32
23
118
23
1
68
32
133
32
97
11
11
133
118
11
128
1
63
1
99
1
97
32
111
133
32
99
1
147
23
32
111
68
11
23
133
123
1
11
99
23
11
99
11
133
118
23
128
23
141
47
133
1
111
141
32
11
133
141
1
63
1
11
111
11
99
99
11
1
63
23
1
133
23
68
32
123
11
63
11
99
1
68
32
118
32
123
11
99
11
133
118
23
128
23
141
47
133
1
111
141
32
97
11
111
32
63
11
128
23
1
99
1
106
47
11
123
141
11
1
111
141
11
133
68
11
63
11
123
1
99
97
123
23
133
141
32
68
11
99
133
11
116
32
123
106
32
63
23
68
32
68
11
99
11
133
118
23
128
23
141
47
133
1
111
141
32
63
23
111
32
1
99
141
11
106
118
99
32
23
1
99
11
111
141
128
1
123
99
32
133
118
1
68
123
11
133
97
32
111
11
99
111
23
116
32
166
11
133
47
133
118
1
128
1
97
47
106
118
99
23
123
99
32
97
11
118
128
11
133
97
123
23
63
11
99
1
99
11
23
133
32
63
128
11
11
99
133
23
106
11
32
111
99
11
141
32
106
32
11
111
133
47
133
63
128
1
68
162
32
133
23
63
11
111
68
23
147
23
11
111
68
32
1
68
23
32
133
68
23
166
32
1
32
128
1
133
11
116
32
123
118
47
11
68
11
133
23
1
68
11
166
1
123
23
123
1
141
47
133
23
11
123
63
32
11
111
118
1
68
162
133
11
79
152
111
141
47
118
1
99
1
63
128
1
118
32
123
97
11
1
111
63
23
133
141
32
106
23
133
32
166
32
133
141
47
133
1
99
47
68
99
1
97
11
1
133
118
128
11
118
1
128
1
68
32
1
111
141
11
99
1
78
1
68
162
68
11
141
32
99
68
32
133
99
32
133
118
47
11
63
99
32
133
99
47
68
162
118
1
128
1
23
99
47
106
23
111
1
147
23
32
111
68
11
99
1
133
156
11
111
141
11
133
23
79
99
32
128
23
1
68
11
141
47
118
47
11
63
99
32
23
133
123
1
11
99
133
47
118
1
68
123
11
23
133
47
106
1
68
123
11
11
133
141
1
63
1
111
106
1
128
1
63
23
105
1
68
32
133
68
11
99
1
133
97
32
133
1
133
97
11
133
11
68
11
147
23
1
111
68
11
11
99
133
23
106
11
32
111
99
32
133
63
11
111
68
23
166
32
23
68
23
166
32
1
106
1
128
23
1
133
47
106
1
68
123
11
118
47
11
133
141
32
11
133
141
1
118
1
128
1
97
1
23
68
1
23
99
11
63
1
111
141
1
106
23
11
111
141
32
68
11
106
47
141
140
32
133
11
111
23
133
123
1
11
99
23
118
1
128
1
63
99
1
111
97
32
68
11
97
32
111
141
128
1
68
23
97
147
23
32
111
23
47
111
1
11
133
118
1
68
1
1
141
128
1
63
11
133
1
128
1
141
47
1
99
106
1
118
1
128
1
97
11
133
11
68
11
133
97
47
63
128
1
111
99
32
133
118
11
111
133
1
106
23
11
111
141
32
133
68
11
106
47
141
140
32
133
97
32
128
1
68
162
32
111
11
133
1
63
23
1
47
111
1
118
128
32
78
11
141
23
133
1
1
111
1
23
166
1
68
11
78
1
111
47
11
99
68
11
99
1
141
128
23
63
47
68
11
1
133
11
123
106
47
23
1
63
1
111
68
162
1
68
1
11
111
1
116
32
133
97
1
133
1
68
1
11
111
99
32
133
68
23
1
133
68
11
133
47
1
68
32
99
11
133
147
11
111
147
23
1
63
23
63
23
32
133
23
11
141
11
1
116
32
133
97
32
111
133
47
106
1
128
23
68
32
23
118
11
123
106
1
111
11
147
23
32
63
23
47
68
1
1
133
141
1
99
32
133
32
141
140
11
111
141
1
23
97
47
1
141
128
32
111
32
133
11
1
118
1
123
141
1
63
1
68
11
99
141
11
106
118
99
32
133
23
123
63
23
11
111
68
32
97
32
111
1
23
47
111
32
133
23
32
128
1
147
23
32
111
11
133
111
32
141
140
11
23
68
23
1
97
32
106
32
63
23
111
23
11
133
11
11
111
1
97
11
105
1
106
23
133
106
1
32
128
1
1
99
1
63
32
141
1
106
63
23
11
111
1
68
23
32
133
23
1
63
99
1
63
1
68
11
11
99
1
97
47
1
111
141
32
133
11
133
118
11
128
1
63
1
111
99
1
123
11
68
11
111
147
23
32
111
68
11
166
11
128
47
133
1
99
11
111
97
47
106
118
99
23
68
1
133
141
32
68
1
133
99
1
133
97
32
133
1
133
133
11
79
152
111
99
1
99
11
23
68
11
99
133
11
116
32
123
133
11
63
32
99
63
23
11
128
32
111
1
79
1
99
23
99
11
1
1
99
1
147
23
47
68
1
68
68
11
111
1
68
162
1
128
11
141
