# Supplementary material for: Graphemic-phonetic diachronic linguistic invariance of the frequency and of the Index of Coincidence as cryptanalytic tools
Source: PLoS One. 2019 Mar 19;14(3):e0213710. doi: 10.1371/journal.pone.0213710 (PMC6424454; doi:10.1371/journal.pone.0213710)
Supplement: S1 File — (ZIP) [file pone.0213710.s001.zip › Languages/castellano/castellanoP10_v2Porcentaje_Sept2015.txt]

12.61797292
0
0
0
0
0
0
0
0
0
13.5207222
0
0
0
0
0
0
0
0
0
0
0
8.022158391
0
0
0
0
0
0
0
0
9.807139926
0
0
0
0
0
0
0
0
0
0
0
0
0
0
3.221173574
0
0
0
0
0
0
0
0
0
0
0
0
0
0
0
3.057037341
0
0
0
0
6.15510874
0
0
0
0
0
0
0
0
0
0.4308576118
0.6360279032
0
0
0
0
0
0
0
0
0
0
0
0
0
0
0
0
0
2.749281904
0
5.68321707
0
0
0
0
0
0.4924086992
2.482560525
0
0
0
0
6.483381206
0
0
0.04103405827
0
0.615510874
0
2.421009438
0
0
0
0
2.769798933
0
0
0
0
3.344275749
0
0
0
0
8.411981945
0
0
0
0
0
0
0.3487894953
3.734099302
0
0
0
0
0
1.005334428
0
0
0
0
0.1846532622
0
0
0
0.4718916701
0
0
0
0
0
0.5129257284
0
0
0
0.7796471071
0
0
0
0
0
0
0
0
0
0
0
0
0
0
0
0
0
