# Supplementary material for: Graphemic-phonetic diachronic linguistic invariance of the frequency and of the Index of Coincidence as cryptanalytic tools
Source: PLoS One. 2019 Mar 19;14(3):e0213710. doi: 10.1371/journal.pone.0213710 (PMC6424454; doi:10.1371/journal.pone.0213710)
Supplement: S1 File — (ZIP) [file pone.0213710.s001.zip › Languages/castellano/castellanoP2_v2.txt]

68
11
99
32
97
11
97
32
111
141
11
133
141
133
23
32
1
47
111
123
11
23
97
32
111
47
111
133
47
118
128
23
63
1
68
32
1
97
1
11
133
147
23
32
47
111
1
63
11
68
162
97
11
11
99
97
32
111
68
11
99
47
97
1
111
32
123
11
133
141
1
63
1
78
1
63
99
1
111
68
32
11
111
133
47
118
32
128
23
68
1
141
97
32
111
118
1
141
128
32
111
23
32
133
47
97
32
111
133
11
156
11
128
32
11
141
68
23
140
32
99
118
1
141
128
32
111
23
32
1
106
23
1
97
1
11
133
141
133
23
32
97
11
47
111
106
47
23
79
123
1
111
68
11
32
106
111
11
11
141
106
47
141
140
32
32
111
123
1
68
32
11
141
106
47
23
118
32
68
11
128
32
133
32
11
141
97
11
68
1
1
11
111
141
11
111
68
11
123
97
11
11
133
23
1
97
47
1
111
141
32
106
23
32
1
106
23
79
32
97
11
106
11
68
23
140
32
118
32
97
32
133
68
23
1
133
1
11
111
106
47
23
79
123
1
111
141
118
32
128
23
68
1
141
97
11
118
32
123
1
99
79
152
111
1
133
97
32
133
1
133
97
11
99
1
97
1
11
133
141
133
23
11
128
1
111
97
11
11
128
1
133
47
63
32
99
47
111
141
1
68
68
11
133
11
118
1
123
141
23
123
68
11
133
141
1
141
23
11
123
1
11
141
111
32
111
141
32
123
111
1
123
1
11
105
1
11
111
111
23
114
152
111
1
106
1
111
11
128
1
11
141
97
11
118
32
123
11
99
1
106
32
123
11
141
79
123
1
111
141
78
23
1
111
141
133
1
97
11
11
111
106
23
1
63
23
1
97
11
106
11
97
11
128
23
1
68
11
140
1
123
141
32
68
1
133
47
141
23
11
123
1
99
32
47
111
32
63
11
111
68
23
68
32
11
141
99
32
1
99
97
32
106
11
111
68
1
68
32
11
141
118
47
11
133
11
133
141
32
97
23
11
128
11
133
11
106
11
166
1
106
11
106
47
23
79
123
1
111
68
32
111
123
1
11
141
79
123
1
111
141
1
118
128
32
63
11
141
140
1
106
23
11
111
141
32
118
1
128
1
106
23
11
141
63
32
133
68
11
68
162
23
141
106
11
11
141
97
32
111
133
11
166
1
68
106
11
99
32
97
11
63
32
133
118
1
128
11
133
147
11
11
111
11
133
141
11
78
11
141
140
32
133
11
116
32
123
97
32
111
68
11
99
47
97
1
111
32
123
68
23
140
32
118
1
141
128
32
111
23
32
63
23
11
111
11
111
141
23
11
111
68
32
97
11
11
99
106
23
32
97
32
111
133
11
166
32
111
32
111
63
32
133
78
1
68
162
11
79
123
1
111
141
106
11
114
152
1
118
11
128
32
63
47
11
133
141
128
1
63
32
99
47
111
141
1
68
11
133
97
11
63
32
133
68
23
79
1
99
32
97
11
11
111
11
133
141
32
11
111
141
23
11
111
68
32
11
141
63
32
133
97
32
111
133
11
166
11
133
32
63
128
11
11
105
32
78
1
68
162
11
123
99
32
11
99
47
11
79
32
118
128
23
106
11
128
1
106
11
111
141
11
63
32
133
68
23
79
32
97
11
11
133
141
32
97
11
1
97
11
99
97
11
97
47
23
68
1
68
11
133
97
11
11
133
63
47
11
133
141
128
32
1
106
23
79
32
63
32
133
68
23
140
32
97
11
111
32
111
99
32
78
23
68
162
32
133
23
111
32
111
118
32
123
63
32
133
118
128
32
63
1
123
11
141
118
1
128
11
133
141
133
11
97
11
63
32
133
97
32
111
141
11
141
133
23
32
97
32
111
11
99
97
32
106
32
97
32
111
141
11
111
141
133
23
32
1
47
111
123
11
23
97
32
111
47
111
133
47
118
128
23
63
1
68
32
11
99
97
32
111
68
11
99
47
97
1
111
32
123
99
11
123
32
79
32
97
11
99
68
23
140
23
11
133
11
97
32
106
32
78
47
11
128
1
1
97
11
105
32
133
11
116
32
123
68
23
140
32
118
1
141
128
32
111
23
32
47
111
123
11
23
11
128
1
97
11
1
63
23
1
47
111
118
128
23
63
1
68
32
11
111
97
11
78
23
1
63
1
106
47
141
140
32
11
141
118
32
123
97
11
111
32
111
118
47
11
68
11
133
11
11
123
97
11
99
32
133
32
106
111
11
133
97
11
1
99
79
152
111
1
63
47
11
111
1
1
111
68
1
111
141
133
1
1
111
97
11
1
99
79
152
111
32
133
32
141
128
32
133
111
32
111
1
23
1
111
11
111
63
23
68
23
1
68
11
105
32
133
118
32
123
99
1
118
128
23
63
1
111
141
133
1
11
141
63
23
11
111
1
111
68
1
111
141
133
1
97
11
1
97
11
99
133
47
118
128
23
63
1
68
32
1
63
23
1
32
141
128
32
133
118
128
23
63
1
68
32
133
68
1
97
11
99
123
11
23
1
63
23
1
111
106
47
23
79
123
1
111
141
11
111
63
23
68
23
1
11
141
141
128
1
63
1
166
1
63
1
111
133
11
68
11
99
63
47
133
97
1
123
106
1
99
97
32
111
11
99
123
11
23
133
47
133
11
116
32
123
11
141
97
32
106
32
97
23
11
123
97
11
106
47
141
140
1
133
123
1
68
162
32
111
11
133
99
11
68
23
140
23
11
128
32
111
111
47
111
97
1
118
47
68
23
11
128
32
111
79
23
133
1
123
97
32
111
11
99
123
11
23
97
11
99
78
23
68
162
23
11
133
11
111
23
114
152
111
106
1
99
111
23
111
1
47
111
97
11
141
32
106
1
133
11
133
32
133
118
11
141
140
1
111
23
111
68
47
63
68
1
68
11
99
111
23
111
68
11
133
47
133
11
123
63
23
141
133
23
32
11
141
68
11
97
11
63
23
11
128
32
111
97
11
118
32
123
32
141
128
1
106
1
111
11
128
1
111
32
111
118
47
68
23
11
128
32
111
1
97
1
63
1
123
99
32
97
11
97
11
128
23
1
111
78
1
68
162
11
123
78
23
68
162
23
11
128
32
111
11
111
141
11
111
68
11
123
1
99
123
11
23
97
11
1
97
11
99
133
47
118
128
23
63
1
68
32
97
11
133
11
141
128
1
63
1
166
1
63
1
68
11
79
23
133
1
123
118
32
123
97
11
11
99
106
47
128
23
11
133
11
11
141
97
11
47
111
78
23
166
32
118
11
97
11
116
32
97
11
11
99
123
11
23
1
63
23
1
97
11
78
23
111
97
1
133
11
11
111
133
47
118
32
68
11
123
11
141
68
11
97
11
11
99
78
47
11
133
11
1
118
32
68
11
128
1
68
32
68
11
99
1
141
23
11
123
1
97
11
79
23
133
133
1
128
23
1
97
32
106
32
106
47
128
23
11
133
11
11
99
106
32
68
162
32
11
141
97
11
78
23
111
97
1
128
23
1
11
99
133
11
116
32
123
68
11
99
1
141
23
11
123
1
11
141
97
32
106
32
97
23
11
123
97
11
78
1
133
141
1
11
111
141
32
111
147
11
111
32
111
118
47
68
23
11
128
1
111
118
32
111
11
123
11
111
111
23
114
152
111
1
68
47
63
68
1
1
99
123
11
23
97
32
111
141
128
1
1
97
11
99
133
47
118
128
23
63
1
68
32
68
11
97
11
11
133
141
32
99
11
68
23
140
23
11
128
32
111
111
32
111
99
32
118
47
68
32
133
32
78
123
23
123
11
99
97
32
128
1
141
133
32
111
97
11
111
32
111
141
32
106
1
133
11
68
11
99
123
11
141
133
11
99
32
97
1
11
111
99
1
133
97
32
133
1
133
11
111
97
11
141
1
111
79
123
1
111
141
106
1
99
1
97
11
133
11
111
32
111
118
47
11
68
11
111
97
32
63
128
1
123
133
23
133
11
78
1
68
162
11
111
111
23
114
152
111
32
106
111
11
97
47
11
123
68
32
111
32
111
68
11
63
11
11
133
118
11
128
1
123
11
111
68
11
99
1
118
128
47
11
63
1
11
141
118
32
123
11
111
68
11
68
11
133
97
11
11
99
123
11
23
78
47
11
97
1
23
68
32
11
111
11
133
141
1
68
47
63
68
1
11
141
133
32
133
118
11
141
140
1
11
133
141
1
63
1
97
32
111
79
123
1
111
141
123
11
141
133
11
99
32
118
11
128
32
111
32
111
133
11
97
23
133
32
106
32
63
11
123
11
111
111
23
114
152
111
1
97
32
133
1
97
32
111
141
128
1
1
97
11
99
133
47
118
128
23
63
1
68
32
78
1
133
141
1
97
11
68
11
133
141
32
133
32
118
23
11
133
11
1
99
79
152
111
1
63
11
123
68
1
141
11
141
1
97
11
105
32
133
32
141
128
32
133
97
11
63
47
133
97
1
63
1
111
106
1
99
1
1
97
11
99
133
47
118
128
23
63
1
68
32
68
23
140
23
11
128
32
111
99
11
47
111
1
106
1
111
11
128
1
106
47
23
11
114
1
116
32
133
1
11
111
97
32
106
32
118
32
68
123
23
1
118
128
32
63
1
123
97
11
11
128
1
63
11
123
68
1
141
1
97
11
105
32
97
11
11
105
32
133
68
23
68
162
23
1
111
11
141
11
111
78
32
123
106
1
128
32
111
63
23
11
111
1
99
123
11
23
11
111
47
111
1
106
1
111
11
128
1
11
114
1
116
32
133
1
133
11
79
152
111
68
1
68
11
99
1
111
141
11
32
23
68
123
11
68
11
133
97
32
106
32
78
1
63
99
1
133
11
97
32
111
1
97
11
99
133
47
118
128
23
63
1
68
32
11
141
11
99
123
11
23
118
47
133
32
11
111
133
47
97
32
128
1
141
133
32
111
68
11
99
32
78
1
68
162
11
123
11
141
78
23
68
162
32
99
32
11
141
11
133
141
1
111
68
32
1
97
1
63
32
68
11
1
99
79
152
111
32
133
68
23
1
133
11
99
123
11
23
78
1
63
99
1
111
68
32
97
32
111
1
97
11
99
133
47
118
128
23
63
1
68
32
11
111
141
128
11
32
141
128
1
133
123
1
68
162
32
111
11
133
106
47
141
140
1
133
97
11
78
1
63
99
1
128
32
111
97
32
106
11
111
141
133
32
99
47
111
118
32
97
32
1
68
1
123
1
11
111
141
11
111
68
11
123
97
11
133
11
68
11
133
118
1
79
1
63
1
106
47
141
140
32
68
11
99
1
63
23
68
1
68
11
133
141
11
106
47
111
68
32
11
141
97
11
99
118
1
128
11
133
141
133
23
1
97
11
141
32
68
32
11
128
1
63
1
111
23
68
1
141
11
141
11
111
141
32
111
141
133
11
111
32
111
99
11
68
23
140
32
106
1
133
11
141
68
11
133
118
47
11
133
1
97
1
63
32
68
11
1
99
79
152
111
32
133
68
23
1
133
78
1
63
99
1
111
68
32
32
141
128
1
63
11
68
162
97
32
111
11
99
1
97
11
99
133
47
118
128
23
63
1
68
32
68
1
111
68
32
99
1
11
111
141
11
111
68
11
123
97
11
133
32
63
128
11
32
141
128
1
123
1
68
162
32
111
97
32
106
11
111
141
133
1
63
1
1
97
11
105
1
78
1
63
99
1
141
32
123
111
32
99
1
68
11
68
162
23
123
97
11
97
1
68
1
68
23
1
133
11
118
1
79
1
63
1
106
11
111
32
133
68
11
99
1
63
23
68
1
68
11
133
141
11
106
47
111
68
32
11
141
68
11
99
1
133
106
1
111
11
128
1
133
97
11
11
111
11
99
63
11
23
1
11
141
11
133
141
1
123
1
68
162
32
111
99
11
68
23
140
32
141
1
111
141
32
133
68
23
1
133
11
141
141
1
111
141
1
133
63
11
79
1
68
1
133
78
1
133
141
1
97
11
11
99
118
128
23
63
1
68
32
11
111
141
11
111
68
23
32
97
11
11
99
123
11
23
111
32
111
141
32
106
1
63
1
111
23
114
152
111
118
99
1
68
162
11
123
11
111
99
1
133
32
111
123
1
133
68
11
133
141
11
106
47
111
68
32
111
23
111
11
111
99
1
133
123
23
97
11
68
162
1
133
111
23
111
11
111
111
23
114
152
111
1
97
32
133
1
68
11
99
32
133
63
23
11
111
11
133
111
23
111
68
11
99
32
133
118
99
1
68
162
11
128
11
133
97
11
11
111
11
133
141
11
106
47
111
68
32
1
63
23
11
11
141
68
11
133
97
11
11
99
123
11
23
11
111
141
11
111
68
23
32
97
11
1
97
11
99
133
47
118
128
23
63
1
68
32
11
128
1
63
23
11
111
97
1
23
68
32
11
111
1
97
11
105
1
11
111
141
11
111
141
133
23
32
111
68
23
140
32
99
47
111
68
23
1
97
11
1
63
23
1
118
11
111
133
1
68
32
68
11
68
11
140
1
123
11
99
106
47
111
68
32
11
141
23
123
133
11
68
11
133
141
11
123
1
123
1
141
23
11
123
1
68
32
111
32
111
78
47
11
133
133
11
97
32
111
32
133
141
133
23
68
32
11
141
97
1
141
1
123
1
99
79
152
111
99
47
79
1
123
11
140
141
128
1
116
32
11
141
106
47
23
1
118
1
123
141
1
68
32
11
111
97
11
78
23
68
162
23
11
133
11
118
11
111
23
141
11
111
141
133
23
1
68
11
133
47
133
118
11
97
1
68
32
133
11
141
97
11
118
32
123
1
97
11
105
1
106
1
111
11
128
1
118
11
111
133
1
63
1
97
11
99
11
1
63
123
23
1
68
23
32
133
106
11
123
147
11
68
68
11
99
11
141
118
32
68
123
23
1
1
63
11
123
99
1
133
47
79
123
1
147
23
1
118
32
123
97
11
79
1
111
1
133
11
99
1
79
99
32
128
23
1
68
11
99
118
1
128
1
23
133
32
97
47
1
111
68
32
11
99
118
128
23
63
1
68
32
68
11
99
123
11
23
11
133
141
32
99
11
32
23
32
68
11
68
162
23
123
11
133
141
128
1
116
32
156
11
99
32
106
47
141
140
32
68
11
68
162
23
11
111
68
32
99
106
47
141
140
1
133
106
1
111
11
128
1
133
118
32
123
97
11
99
32
111
32
111
68
11
63
23
1
78
1
68
162
11
123
11
141
11
111
141
128
11
99
1
133
32
141
128
1
133
68
23
140
32
99
97
11
133
23
11
133
141
32
78
23
68
162
23
11
133
11
97
11
78
1
128
23
1
106
47
23
79
123
1
111
141
68
11
133
11
123
63
23
141
133
23
32
1
68
23
32
133
11
111
68
11
140
1
123
141
1
111
141
1
133
156
11
111
141
11
133
97
32
106
32
1
63
23
1
11
111
11
99
133
47
123
11
79
111
32
97
11
141
11
111
23
1
11
99
63
23
11
111
106
1
111
141
11
111
23
68
1
133
11
111
118
1
68
162
11
141
11
111
166
47
133
141
23
141
133
23
1
11
141
97
11
11
128
1
141
133
23
11
123
141
32
97
11
99
47
11
79
32
97
11
11
99
68
11
111
68
11
133
11
118
1
123
141
23
11
133
11
97
11
1
63
123
23
1
11
111
141
128
11
105
32
133
106
47
23
79
123
1
111
63
32
105
23
141
133
23
32
11
141
106
47
23
79
123
1
111
68
11
133
97
32
111
141
23
11
111
68
1
133
68
11
97
11
141
32
106
1
128
23
1
68
23
32
133
106
47
23
79
123
1
111
141
68
11
133
11
123
63
23
141
133
23
32
11
141
99
1
141
23
11
123
1
106
47
23
79
123
1
111
141
68
1
118
116
32
11
141
97
47
1
111
68
32
118
32
123
141
32
68
32
11
133
141
32
111
32
111
99
32
68
11
140
1
133
11
97
11
99
32
68
11
63
23
1
68
11
140
1
123
118
32
123
99
1
123
11
23
111
1
133
47
106
47
156
11
123
11
141
118
32
123
47
111
78
23
166
32
106
47
23
118
11
97
11
116
47
11
99
32
97
11
68
11
140
1
63
1
97
11
11
128
1
141
133
23
11
123
141
32
97
11
133
11
128
23
1
111
11
111
106
47
23
79
123
1
111
141
1
63
11
111
141
47
128
1
141
1
111
63
23
11
111
68
11
99
32
133
97
47
11
123
118
32
133
97
32
106
32
68
11
99
1
133
78
1
68
162
23
11
111
68
1
133
1
11
133
141
32
123
11
133
118
32
111
68
23
32
11
99
123
11
23
97
11
1
111
141
11
97
11
11
99
118
47
133
23
11
133
133
11
11
111
141
32
68
1
79
23
133
1
11
111
133
47
63
32
99
47
111
141
1
68
68
11
133
11
118
1
123
141
23
123
68
11
1
97
11
105
1
141
23
11
123
1
118
11
111
133
32
11
99
99
1
106
1
111
11
128
1
11
111
97
32
106
32
68
11
140
1
128
23
1
123
11
97
1
63
68
32
11
111
133
47
141
23
11
123
1
118
32
123
97
11
133
47
106
47
156
11
123
11
141
133
47
78
23
166
32
78
47
11
133
133
11
111
133
11
123
63
23
68
32
133
11
141
141
32
68
1
133
47
141
23
11
123
1
79
152
1
123
68
1
68
1
11
141
97
11
99
1
106
1
111
11
128
1
11
128
1
11
133
141
1
97
11
63
23
11
111
133
1
63
23
1
11
99
97
11
11
99
123
11
23
99
11
1
63
23
1
97
123
23
1
68
32
11
141
99
11
1
63
23
1
78
11
141
140
32
106
47
141
140
32
63
23
11
111
11
141
97
11
99
78
1
105
1
128
1
133
23
11
111
118
128
11
106
47
23
99
11
1
99
11
141
97
11
99
133
11
123
63
23
11
128
1
106
47
23
63
23
11
111
11
141
106
47
23
68
11
128
11
141
140
1
106
11
111
141
11
11
141
97
11
118
32
123
11
133
141
1
133
123
1
68
162
32
111
11
133
78
23
1
63
1
11
111
11
99
106
1
133
97
11
11
111
32
106
111
11
68
11
99
106
47
111
68
32
11
141
97
11
141
11
111
23
1
118
32
123
63
23
11
111
68
11
99
68
11
140
1
123
99
1
106
47
156
11
123
11
141
11
99
78
23
166
32
11
111
133
47
118
32
68
11
123
11
141
11
111
141
11
123
79
1
123
99
11
11
141
1
118
32
68
11
128
1
123
99
11
11
111
141
32
68
1
133
99
1
133
78
32
123
141
1
99
11
68
162
1
133
11
141
99
32
79
1
128
11
133
68
11
99
123
11
79
111
32
118
32
123
97
11
111
23
114
152
111
32
111
32
111
118
47
68
23
11
133
11
78
1
68
162
11
123
111
23
114
152
111
1
97
32
133
1
97
11
78
47
11
133
11
68
11
133
11
123
63
23
141
133
23
32
68
11
133
47
78
23
166
32
11
141
133
23
11
99
123
11
23
141
32
123
111
1
133
11
11
111
1
99
79
152
111
141
23
11
106
118
32
97
11
11
128
1
141
133
23
11
123
141
32
97
11
78
1
105
1
128
23
1
106
47
23
63
47
11
111
123
11
97
1
63
68
32
11
111
141
32
68
32
99
32
97
11
68
11
140
1
133
11
11
111
133
47
118
32
68
11
123
11
141
133
23
118
32
123
1
63
11
111
141
47
128
1
106
47
128
23
11
133
11
97
11
11
128
1
141
133
23
11
123
141
32
97
11
133
11
123
63
23
128
23
1
106
47
23
63
23
11
111
1
99
1
123
11
23
111
1
133
47
106
47
156
11
123
11
141
97
11
97
123
23
1
128
23
1
106
47
23
63
23
11
111
1
133
47
78
23
166
32
11
141
97
11
99
141
11
123
111
23
1
106
47
23
63
23
11
111
79
152
1
123
68
1
68
32
11
99
133
47
123
11
79
111
32
78
1
133
141
1
97
11
78
47
11
133
11
68
11
141
23
11
106
118
32
97
11
99
32
118
47
68
23
11
133
11
106
47
23
63
23
11
111
79
32
63
11
123
111
1
123
11
141
1
133
23
118
32
123
11
133
141
1
106
1
111
11
128
1
141
11
111
23
1
97
11
68
11
140
1
63
1
123
11
97
1
63
68
32
11
111
141
32
68
1
133
47
78
1
68
162
23
11
111
68
1
97
47
1
111
68
32
11
99
118
128
23
63
1
68
32
32
23
32
68
11
68
162
23
123
1
99
123
11
23
97
11
97
11
128
23
1
68
11
140
1
123
11
111
133
47
118
32
68
11
123
11
99
123
11
23
111
32
11
141
11
99
78
23
166
32
97
32
106
32
97
23
11
123
97
11
99
32
111
32
111
68
23
32
1
11
111
141
11
111
68
11
123
118
99
32
79
32
99
106
47
141
140
32
11
111
133
47
97
32
128
1
141
133
32
111
11
111
141
11
111
68
23
11
111
68
32
97
11
118
47
11
133
141
32
68
32
78
23
111
97
1
63
1
11
111
133
47
118
32
68
11
123
97
11
118
32
68
123
23
1
32
63
128
1
123
11
111
11
105
32
97
32
106
32
97
23
133
23
11
133
11
11
133
141
11
118
128
23
63
1
68
32
1
63
23
1
11
111
133
47
97
1
133
1
47
111
133
47
97
1
141
23
63
32
97
11
11
128
1
106
47
23
133
1
63
23
32
32
106
111
11
11
141
106
47
23
79
123
1
111
141
78
23
99
32
133
32
78
32
11
141
141
32
68
1
133
99
1
133
97
32
133
1
133
97
11
1
97
11
99
118
128
23
63
1
68
32
68
11
99
123
11
23
1
63
23
1
68
11
78
1
68
162
11
123
11
141
99
32
133
97
32
111
133
11
166
32
133
97
11
99
1
63
23
1
1
68
1
123
141
32
68
32
99
32
78
1
68
162
23
1
118
32
123
97
32
111
133
11
166
32
68
11
1
97
11
99
133
47
97
1
141
23
63
32
97
11
141
11
111
23
1
11
111
97
1
133
1
11
141
99
47
11
79
32
97
11
11
99
118
128
23
63
1
68
32
133
11
118
1
123
141
23
32
68
11
99
123
11
23
78
47
11
133
11
118
1
128
1
1
97
11
99
133
47
97
1
141
23
63
32
11
141
97
32
111
141
32
99
141
32
68
32
99
32
97
11
99
97
32
111
141
11
141
133
23
11
128
1
97
32
111
11
99
123
11
23
68
1
111
68
32
99
1
11
111
141
11
111
68
11
123
97
32
111
106
47
23
79
123
1
111
141
118
99
1
68
162
11
123
11
141
106
47
23
79
123
1
111
68
1
99
11
79
123
23
1
97
47
1
111
141
32
68
11
63
47
11
111
1
63
11
111
141
47
128
1
11
128
1
118
47
11
133
11
99
123
11
23
99
11
97
11
128
23
1
68
11
140
1
123
141
32
68
32
11
99
123
11
23
111
32
11
141
133
47
78
23
166
32
11
141
133
47
118
32
68
11
123
97
47
1
111
68
32
11
99
78
23
99
32
133
32
78
32
97
11
11
133
141
1
63
1
97
1
141
23
63
32
32
23
32
68
11
68
162
23
123
1
133
47
133
11
116
32
123
141
32
68
32
99
32
97
11
1
63
23
1
118
1
133
1
68
32
97
32
111
11
99
123
11
23
11
141
97
32
106
32
11
99
123
11
23
11
111
141
11
111
68
23
11
128
1
97
11
97
11
128
23
1
11
99
141
32
106
1
123
11
111
118
32
68
11
123
1
133
47
78
23
166
32
11
141
1
99
123
11
79
111
32
11
111
141
11
111
68
23
32
97
11
11
128
1
97
1
23
68
32
11
111
79
123
1
111
141
23
11
123
32
11
141
97
32
106
11
111
141
133
32
99
32
1
106
1
99
141
128
1
11
123
106
47
23
78
23
11
128
1
106
11
111
141
11
11
141
68
23
140
32
99
97
11
78
47
11
133
11
141
133
23
11
123
141
32
97
11
11
128
1
11
111
106
47
23
79
123
1
111
141
118
11
99
23
79
123
32
68
11
99
97
47
11
123
118
32
11
141
68
11
141
32
68
1
133
47
78
1
68
162
23
11
111
68
1
97
1
141
32
68
32
1
97
11
105
32
97
11
99
123
11
23
99
11
68
23
140
23
11
128
1
111
32
111
78
47
11
128
1
118
32
123
97
11
11
99
123
11
23
32
63
23
11
133
11
63
32
99
47
111
141
1
68
68
11
99
32
78
1
68
162
11
123
133
23
111
32
111
97
11
1
99
79
152
111
32
133
97
11
99
97
11
128
23
1
111
106
1
99
1
63
23
1
111
118
47
11
133
141
32
1
99
123
11
23
97
11
99
68
23
140
23
11
133
11
1
97
11
105
1
133
123
1
68
162
32
111
11
133
118
32
123
99
11
118
128
32
63
1
123
11
141
118
47
11
133
11
111
141
11
111
68
23
11
128
1
11
99
123
11
23
97
11
99
118
99
1
68
162
23
1
97
11
78
47
11
133
133
11
141
133
23
11
123
141
32
97
11
141
11
111
23
1
11
99
97
47
11
123
118
32
11
141
133
47
78
1
68
162
23
11
111
68
1
11
111
106
47
23
79
123
1
111
141
118
11
99
23
79
123
32
97
47
1
111
68
32
11
99
118
128
23
63
1
68
32
68
11
99
123
11
23
32
23
32
1
97
11
105
1
133
123
1
68
162
32
111
11
133
78
47
11
11
111
106
47
23
79
123
1
111
97
47
23
141
1
97
1
11
111
141
11
111
68
23
32
63
11
123
68
1
68
11
128
1
106
11
111
141
11
97
11
141
32
68
32
11
128
1
1
133
23
97
32
106
32
1
97
11
99
133
47
97
1
141
23
63
32
99
11
1
63
23
1
68
23
141
140
32
11
141
68
11
133
97
11
1
97
11
99
133
1
63
23
32
97
11
141
11
111
23
1
11
111
133
47
97
1
133
1
99
11
63
23
32
11
111
141
1
111
79
123
1
111
68
97
47
23
141
1
97
32
111
133
11
166
32
99
97
11
141
32
106
1
133
11
47
111
1
106
1
111
11
128
1
97
32
106
32
118
32
68
123
23
11
11
133
97
47
133
1
123
68
11
1
97
11
99
118
11
99
23
79
123
32
11
111
97
11
11
133
141
1
63
1
11
141
99
1
106
1
111
11
128
1
78
47
11
11
133
141
1
99
47
11
79
32
1
97
11
105
1
111
32
141
140
11
78
47
11
133
11
123
1
11
123
99
1
97
1
63
11
141
133
1
11
141
99
1
63
1
123
63
1
11
141
97
1
141
32
47
111
1
63
11
133
141
23
68
47
128
1
106
47
23
106
1
99
1
11
141
141
32
68
1
1
118
11
68
1
141
133
1
68
1
141
1
99
97
47
1
99
133
47
11
99
11
111
141
128
1
11
123
11
133
141
32
133
32
106
111
11
133
97
11
1
111
68
1
111
118
23
68
23
11
111
68
32
99
1
133
99
23
106
32
133
111
1
133
1
111
68
1
111
68
32
11
111
133
47
133
123
32
106
11
128
23
1
133
11
141
47
111
63
32
123
68
32
111
11
141
47
111
32
133
141
133
1
118
1
141
32
133
123
32
141
32
133
11
141
63
23
11
111
78
11
123
1
68
32
133
11
141
106
11
141
23
32
11
111
141
128
11
99
1
133
97
32
133
141
47
128
1
133
68
11
1
97
11
105
32
133
118
11
68
1
141
133
32
133
68
11
133
47
63
11
133
141
23
68
47
128
1
47
111
1
79
123
1
111
141
97
47
1
111
141
23
1
68
11
68
32
63
99
1
133
11
141
1
111
141
11
97
11
1
106
1
111
23
141
133
23
11
133
11
78
47
11
133
11
118
1
128
1
99
1
118
47
11
123
141
1
68
11
99
123
11
23
11
141
68
23
140
32
1
47
111
118
32
123
141
11
128
32
97
11
23
78
1
105
32
97
11
68
23
140
23
11
133
11
1
99
123
11
23
97
11
133
11
99
11
63
1
111
141
1
133
11
118
32
123
97
11
133
11
118
47
68
23
11
133
11
111
23
123
1
111
141
11
97
11
99
1
156
11
111
141
11
68
11
133
118
11
123
141
1
133
133
11
97
1
11
99
1
105
23
11
133
141
1
63
1
11
133
118
11
128
1
111
68
32
11
141
106
1
111
68
32
99
97
11
99
32
68
23
140
23
11
133
11
1
99
123
11
23
11
111
79
123
1
111
141
118
32
128
23
68
1
141
11
141
11
99
118
32
123
141
11
128
32
78
47
11
106
47
23
106
1
128
1
63
23
105
1
68
32
97
47
1
111
68
32
99
63
23
32
63
11
111
23
123
11
111
141
1
99
106
1
111
11
128
1
11
141
11
111
141
128
32
1
99
123
11
23
11
141
68
23
140
32
156
11
99
32
1
133
23
97
32
106
32
1
97
11
99
133
47
118
128
23
63
1
68
32
99
11
106
1
111
68
1
128
1
68
11
133
141
32
133
11
106
1
128
1
63
23
105
32
11
99
123
11
23
11
141
106
1
111
68
32
97
11
99
68
11
140
1
133
11
11
111
141
128
1
123
68
11
133
97
11
99
32
63
23
32
97
32
106
32
63
23
111
23
1
118
128
11
79
152
111
141
32
99
118
32
123
97
11
78
23
68
162
23
11
128
1
1
97
11
105
32
11
99
118
128
23
63
1
68
32
99
11
68
23
140
32
97
11
63
23
11
111
133
1
63
23
1
97
32
106
32
99
68
23
140
23
11
128
1
97
11
133
11
97
11
128
23
1
23
123
68
11
133
141
11
123
1
123
11
141
118
47
11
133
11
99
1
133
23
99
32
97
11
128
23
1
78
1
68
162
11
123
97
11
111
47
111
97
1
97
23
133
23
11
133
11
68
23
32
133
97
11
11
99
68
11
133
97
32
111
32
133
141
133
23
11
133
133
11
97
47
1
111
141
32
63
23
11
111
99
11
78
11
68
162
23
11
128
1
11
141
97
11
1
133
23
97
32
106
32
68
11
99
1
32
111
123
1
11
141
68
11
99
63
23
11
111
97
11
11
99
123
11
23
32
63
23
11
128
1
141
32
106
1
128
1
106
47
23
79
123
1
111
141
118
1
123
141
11
97
11
1
133
23
11
128
1
106
47
23
79
123
1
111
141
123
1
68
162
32
111
97
11
68
11
99
1
99
1
68
162
11
128
23
1
11
141
68
11
99
68
11
133
141
11
123
1
106
23
11
111
141
32
97
11
11
99
123
11
23
97
11
128
23
1
141
32
106
1
123
97
11
11
99
32
141
128
32
133
23
141
32
106
1
133
11
11
111
68
11
133
47
118
1
123
141
11
11
141
118
47
11
133
11
99
123
11
23
111
32
111
133
11
68
32
99
23
1
68
11
133
47
106
47
156
11
123
11
141
68
11
133
47
78
23
166
32
11
141
68
11
99
123
11
79
111
32
11
141
68
11
99
32
97
11
1
97
1
68
11
140
1
63
1
97
11
111
32
111
11
128
1
123
1
68
162
32
111
97
11
133
11
68
32
99
23
11
133
11
11
99
68
11
99
32
133
47
23
32
11
141
97
11
23
128
23
1
97
32
111
11
99
11
141
99
11
133
11
123
63
23
128
23
1
11
111
106
1
111
11
128
1
97
11
111
23
114
152
111
32
106
111
11
111
32
111
156
11
99
32
118
47
68
23
11
133
11
11
111
141
11
111
68
11
123
11
141
97
11
1
47
111
11
99
99
11
63
1
63
1
141
1
111
141
32
1
63
11
123
106
11
141
23
68
32
11
111
1
97
11
105
1
133
47
63
11
133
141
23
68
47
128
1
97
11
99
11
133
1
63
32
111
68
1
128
23
1
1
133
1
68
162
11
111
141
32
68
1
133
47
63
23
68
1
11
141
97
11
118
47
11
133
97
11
1
23
123
133
11
1
63
23
1
111
97
11
133
11
78
47
11
133
11
111
1
111
141
11
97
11
118
47
68
23
11
133
11
111
133
11
123
97
32
111
32
133
141
133
23
68
32
133
97
47
1
111
68
32
11
99
123
11
23
11
111
141
11
111
68
23
32
141
32
68
1
133
1
97
11
105
1
133
97
32
133
1
133
97
11
1
97
11
99
133
47
118
128
23
63
1
68
32
99
11
68
23
68
162
23
1
141
32
63
32
97
11
156
11
99
32
68
23
68
162
23
1
141
32
68
32
97
32
111
99
11
1
99
141
1
68
11
141
79
123
1
68
11
141
133
23
32
156
11
99
32
106
47
141
140
32
11
141
97
32
111
141
32
99
141
32
68
1
99
1
106
1
111
11
128
1
11
111
97
32
106
32
32
63
23
11
128
1
1
133
11
11
123
11
114
1
116
1
68
32
11
141
97
11
141
32
68
32
1
97
11
105
32
99
11
78
23
68
162
23
11
128
1
11
99
123
11
23
118
32
123
99
11
118
128
32
63
1
123
11
141
1
133
23
32
63
23
11
128
1
1
133
11
11
123
1
97
11
99
118
128
23
63
1
68
32
11
114
1
116
1
68
32
118
32
123
106
1
99
1
97
32
63
68
23
141
133
23
1
11
141
97
23
133
32
99
68
23
32
133
79
152
1
123
68
1
123
11
141
78
47
11
79
152
1
123
68
1
68
32
118
32
123
97
32
111
133
11
166
32
68
11
99
133
1
63
23
32
97
11
141
11
111
23
1
97
1
141
23
63
32
11
111
133
47
97
1
133
1
11
141
63
32
133
133
11
116
32
123
97
32
111
68
11
99
47
97
1
111
32
123
1
106
11
111
11
133
141
11
123
97
11
63
32
133
79
152
1
123
68
11
68
11
133
97
11
111
32
111
133
11
1
68
11
133
11
114
1
116
1
68
32
68
11
133
141
11
97
11
141
11
111
11
68
11
133
118
32
123
1
106
23
79
32
97
1
141
133
23
11
123
141
32
133
11
68
97
11
11
133
141
32
97
11
63
32
133
68
23
140
32
97
11
111
32
111
99
32
78
23
68
162
32
133
23
111
32
111
118
32
123
118
128
32
63
1
123
97
11
11
133
99
32
97
11
141
23
11
111
11
11
111
63
32
133
11
141
97
32
111
63
23
11
111
11
97
11
11
111
141
1
99
106
1
111
11
128
1
78
1
63
99
11
68
11
133
97
32
111
11
99
97
11
11
111
141
23
11
111
68
1
97
11
97
11
128
11
68
11
133
141
32
68
1
133
47
118
128
32
11
141
133
47
32
111
123
1
11
141
97
11
111
32
111
1
63
11
68
11
133
97
32
63
68
23
141
133
23
1
68
11
111
23
114
152
111
1
97
32
133
1
68
11
99
32
133
47
23
32
97
1
133
23
32
106
111
11
11
133
141
1
133
68
32
133
97
32
133
1
133
111
32
111
79
152
1
123
68
1
1
133
47
1
106
23
79
32
111
32
111
118
47
11
68
11
68
47
128
1
123
11
111
141
128
11
11
105
32
133
11
99
1
106
32
123
99
47
11
114
1
106
11
111
141
11
11
99
97
32
111
68
11
133
11
78
1
105
32
118
32
123
63
23
11
111
1
97
32
111
133
11
166
1
68
32
68
11
99
97
32
111
133
11
166
32
68
11
118
1
141
128
32
111
23
32
133
47
97
32
111
133
11
166
11
128
32
11
141
78
23
68
162
32
99
32
97
32
106
32
11
99
99
11
97
32
111
133
11
166
1
128
1
11
141
78
1
105
32
133
11
11
111
68
11
63
23
11
111
11
141
11
111
141
11
111
68
23
11
111
68
32
68
32
111
166
32
1
111
97
11
11
133
141
32
133
11
140
23
11
106
118
99
32
133
11
128
1
111
106
47
23
63
47
11
111
32
133
78
23
68
162
32
99
32
133
11
133
97
123
23
63
23
123
11
111
11
133
141
11
99
23
63
128
32
11
141
78
23
68
162
32
11
133
141
32
133
63
23
11
133
32
133
11
111
97
11
133
11
118
32
111
11
99
1
133
11
111
141
11
111
141
133
23
1
68
11
99
32
133
11
140
23
11
106
118
99
32
133
11
141
99
32
133
63
23
11
133
133
32
133
68
23
68
162
11
111
1
133
133
23
111
32
111
63
32
133
11
114
1
116
11
68
11
133
111
23
111
97
123
11
1
68
11
133
97
11
11
111
68
32
111
1
68
32
78
1
68
162
11
111
23
114
152
111
32
106
111
11
118
32
123
32
141
128
32
133
47
68
1
116
32
68
11
79
123
1
68
32
11
141
99
32
133
32
141
128
32
133
68
23
68
162
11
111
1
133
133
23
118
32
123
99
1
118
23
1
68
1
141
68
11
68
23
32
133
11
141
118
32
123
63
47
11
111
97
32
111
133
11
166
32
133
1
99
11
32
106
111
11
68
11
97
32
23
141
1
11
141
97
47
111
118
99
11
133
47
68
11
133
11
32
11
141
99
1
11
133
141
32
128
23
1
68
11
133
141
11
11
140
23
11
106
118
99
32
11
133
11
133
141
1
97
11
133
11
133
23
79
11
