# Supplementary material for: Graphemic-phonetic diachronic linguistic invariance of the frequency and of the Index of Coincidence as cryptanalytic tools
Source: PLoS One. 2019 Mar 19;14(3):e0213710. doi: 10.1371/journal.pone.0213710 (PMC6424454; doi:10.1371/journal.pone.0213710)
Supplement: S1 File — (ZIP) [file pone.0213710.s001.zip › Languages/castellano/castellanoP2_v2Porcentaje_Sept2015.txt]

11.00146199
0
0
0
0
0
0
0
0
0
16.86159844
0
0
0
0
0
0
0
0
0
0
0
6.591130604
0
0
0
0
0
0
0
0
9.19834308
0
0
0
0
0
0
0
0
0
0
0
0
0
0
3.09454191
0
0
0
0
0
0
0
0
0
0
0
0
0
0
0
2.643762183
0
0
0
0
5.83576998
0
0
0
0
0
0
0
0
0
1.108674464
0.9990253411
0
0
0
0
0
0
0
0
0
0
0
0
0
0
0
0
0
4.958576998
0
4.06920078
0
0
0
0
0
0.3898635478
2.156432749
0
0
0
0
7.175925926
0
0
0.2436647173
0
0.2192982456
0
2.18079922
0
0
0
0
3.935185185
0
0
0
0
2.521929825
0
0
0
0
6.627680312
0
0
0
0
0
0
0.7188109162
5.811403509
0
0
0
0
0
0.06091617934
0
0
0
0
0.365497076
0
0
0
0.1583820663
0
0
0
0
0
0.7431773879
0
0
0
0.3289473684
0
0
0
0
0
0
0
0
0
0
0
0
0
0
0
0
0
