# Supplementary material for: Graphemic-phonetic diachronic linguistic invariance of the frequency and of the Index of Coincidence as cryptanalytic tools
Source: PLoS One. 2019 Mar 19;14(3):e0213710. doi: 10.1371/journal.pone.0213710 (PMC6424454; doi:10.1371/journal.pone.0213710)
Supplement: S1 File — (ZIP) [file pone.0213710.s001.zip › Languages/castellano/castellanoP3_v2.txt]

68
11
99
1
63
11
106
1
128
23
1
68
11
133
1
111
141
1
106
1
128
23
1
1
63
11
106
1
128
23
1
79
99
32
128
23
32
133
1
63
23
123
156
11
111
133
1
111
141
1
118
128
11
141
133
23
32
133
1
97
32
106
32
11
128
11
133
118
23
1
68
32
133
1
141
32
68
1
63
23
1
79
123
1
141
133
23
1
118
99
11
111
1
133
23
111
106
1
111
141
133
23
105
1
1
63
32
79
1
68
1
118
32
123
99
1
141
47
106
11
123
141
133
11
68
133
11
116
32
128
1
78
1
133
11
133
141
1
106
1
128
1
63
23
105
1
133
11
116
1
99
1
68
1
118
32
123
99
1
141
47
63
32
111
68
1
68
1
79
32
128
1
79
32
1
123
68
1
106
11
141
32
68
1
32
128
1
68
11
106
47
11
123
141
11
63
11
123
79
32
116
32
133
1
118
32
123
97
11
99
32
11
1
141
23
78
11
123
106
32
133
1
111
32
141
140
11
11
68
23
1
68
32
106
23
111
47
133
141
11
97
47
106
11
133
141
128
11
105
1
123
11
133
118
99
1
111
68
11
141
133
23
11
111
141
11
106
11
99
11
133
23
111
1
68
11
97
32
23
68
1
68
32
133
97
1
141
1
68
47
128
1
106
47
23
63
11
105
1
123
11
99
47
133
23
11
111
141
11
133
23
111
106
1
111
133
23
105
1
68
11
118
11
97
1
68
32
133
118
32
123
99
32
133
141
47
133
79
32
133
32
133
118
128
11
141
133
23
1
68
32
133
141
11
118
23
68
32
63
23
123
141
47
32
133
1
97
11
106
11
79
152
1
123
68
11
133
99
23
106
118
23
1
123
32
133
1
68
11
78
32
23
99
23
1
63
11
111
11
68
23
97
141
1
141
47
32
111
123
1
68
1
133
23
111
11
79
152
1
99
1
111
141
133
1
133
23
11
111
68
32
63
23
123
79
32
97
32
111
141
133
11
63
23
133
141
11
68
11
99
32
133
1
111
156
11
99
11
133
99
32
1
68
1
11
111
1
99
141
11
133
1
118
32
123
11
99
78
23
166
32
97
11
118
1
128
23
133
141
11
118
32
123
99
1
79
123
1
141
133
23
1
97
11
32
63
23
133
141
11
32
63
11
111
68
23
141
140
1
78
123
32
123
11
123
32
133
1
141
47
106
11
79
152
1
123
68
1
118
23
1
68
32
133
1
11
141
106
11
79
23
1
23
111
106
47
99
23
11
128
23
63
47
133
11
133
133
97
32
156
23
68
1
133
1
111
141
1
106
1
68
123
11
68
11
141
140
123
23
133
141
23
1
111
32
133
1
106
118
1
128
1
111
141
133
1
68
11
99
32
133
133
1
111
141
32
133
63
23
11
111
133
11
123
63
23
68
1
11
141
141
47
118
1
68
123
11
11
133
141
47
78
23
166
32
133
23
111
68
47
63
68
1
111
141
133
1
32
63
23
123
156
11
111
106
23
78
23
1
111
141
133
1
68
11
156
11
111
141
11
106
1
99
23
141
133
23
32
133
1
97
123
47
11
99
106
1
99
1
133
32
63
11
123
63
23
32
133
1
106
11
68
11
133
63
23
1
11
141
63
11
111
11
68
23
97
141
47
133
78
123
47
97
141
47
133
78
32
99
79
152
128
1
11
141
133
1
99
63
1
141
133
23
32
111
68
11
99
99
23
111
1
156
11
47
106
1
111
1
99
97
11
141
23
128
1
133
141
11
99
1
141
128
23
133
141
47
128
1
11
118
11
123
68
23
106
23
11
111
141
32
97
11
118
32
123
111
47
11
133
141
128
32
11
133
97
23
63
32
106
1
99
11
99
68
23
1
63
99
32
133
47
133
23
32
141
1
99
97
32
111
133
47
32
63
99
1
11
114
1
116
32
133
1
11
111
97
1
123
141
133
11
99
118
11
99
23
79
123
32
133
1
23
1
118
32
111
23
1
63
11
111
141
128
23
133
141
47
23
133
1
111
141
1
78
99
32
123
111
32
111
141
1
116
23
68
1
118
32
123
99
1
141
47
79
123
1
111
68
133
1
111
141
23
68
1
68
141
47
106
11
79
152
1
123
68
1
68
11
11
123
1
123
97
11
11
111
106
23
63
23
68
1
133
23
11
106
118
128
11
133
23
79
1
11
111
63
32
111
68
1
68
97
11
106
11
128
11
133
97
1
11
79
152
1
99
68
1
68
97
32
111
99
32
133
133
1
111
141
32
133
106
47
23
79
123
1
141
133
23
32
133
1
11
111
68
47
99
141
133
32
123
106
1
128
1
63
23
105
32
133
1
32
106
1
128
23
1
97
1
111
141
23
97
1
68
11
99
32
32
128
11
133
68
11
133
1
111
141
1
106
1
128
23
1
106
23
128
1
79
99
32
133
106
47
141
140
32
133
78
1
133
11
63
23
123
156
11
111
133
23
11
106
118
128
11
118
47
128
1
1
79
32
1
123
68
1
111
68
32
99
32
133
97
32
23
141
1
68
32
133
68
11
68
32
99
32
123
11
141
68
11
141
128
23
133
141
47
128
1
11
99
97
11
99
32
1
141
47
78
23
79
152
128
1
111
32
99
32
68
11
140
11
133
32
99
63
23
68
1
68
32
111
32
111
97
1
141
1
111
68
32
133
47
118
11
97
1
68
32
133
1
99
63
1
133
99
32
68
11
1
106
1
123
79
152
128
1
1
23
47
68
1
133
1
99
23
111
32
141
133
11
111
141
11
97
32
111
1
106
32
123
106
47
23
63
11
123
68
1
68
11
128
32
1
99
97
11
11
133
141
47
133
11
123
63
23
68
32
123
63
23
11
111
99
32
99
23
63
128
1
133
68
11
99
23
156
11
128
32
111
32
111
99
11
11
133
78
1
105
11
141
133
11
68
11
128
32
141
47
1
97
32
123
32
133
23
111
68
47
68
1
111
141
133
1
79
152
1
123
68
1
99
32
68
11
106
1
99
1
47
68
1
111
141
133
1
11
99
141
47
63
23
11
111
79
123
1
111
68
11
105
11
111
11
128
32
123
11
23
111
1
63
23
123
156
11
111
106
23
11
133
78
47
11
123
141
133
32
23
32
133
11
118
47
11
133
141
32
11
111
141
1
99
11
133
118
1
111
141
32
118
32
123
99
32
97
47
1
99
1
141
23
63
11
111
68
23
79
32
97
11
106
11
79
152
1
123
68
11
133
68
11
97
11
63
128
1
111
141
32
118
47
11
133
1
141
23
133
11
116
32
128
1
97
1
111
141
32
141
47
106
11
79
152
1
123
68
1
68
11
99
23
133
23
32
111
68
11
106
47
11
123
141
11
11
141
68
11
32
97
1
133
23
32
111
118
32
123
141
47
78
23
166
32
166
11
133
47
133
1
111
141
32
23
32
133
32
106
47
141
140
32
1
79
123
1
63
23
1
68
32
11
111
11
133
141
1
141
133
23
63
68
1
68
133
11
23
11
111
68
32
141
47
1
97
32
123
32
11
141
79
152
1
123
68
1
78
47
11
123
141
11
1
106
23
99
23
63
128
11
68
11
78
11
111
68
23
11
111
68
32
118
47
11
133
1
141
23
106
11
11
111
97
32
106
23
11
111
68
32
111
32
111
106
11
133
11
1
133
68
11
133
68
11
116
32
133
1
141
47
63
32
111
68
1
68
106
1
128
1
63
23
105
32
133
1
99
32
1
128
11
133
23
11
106
118
128
11
133
23
123
63
23
11
111
68
32
1
141
23
106
11
11
111
97
32
106
23
11
111
68
32
63
23
123
156
11
111
133
1
111
141
1
106
1
128
23
1
99
1
106
23
97
32
23
141
1
141
47
99
1
118
1
123
141
11
141
47
106
11
133
1
99
63
1
11
106
11
79
23
1
11
141
106
11
79
152
1
123
68
1
141
32
68
1
63
23
1
118
23
1
68
32
133
1
63
23
123
156
11
111
133
1
111
141
1
118
32
123
99
1
141
47
106
11
123
141
133
11
68
97
11
11
133
141
1
111
141
1
97
11
68
11
133
23
123
111
32
111
99
1
118
32
68
123
23
1
97
1
111
141
23
97
1
68
11
99
32
32
128
11
133
68
11
133
1
111
141
1
106
1
128
23
1
133
1
111
141
1
63
23
123
156
11
111
11
133
97
32
156
23
68
1
68
11
68
23
32
133
106
1
68
123
11
106
47
23
1
106
1
68
1
11
111
99
32
133
141
133
23
11
99
32
133
11
111
133
1
99
141
133
1
68
1
68
11
99
106
47
111
68
32
133
1
99
47
68
11
63
23
68
1
68
11
99
106
47
111
68
32
133
1
99
47
68
11
63
23
68
1
68
11
106
47
11
123
141
11
68
11
133
141
128
47
23
106
23
11
111
141
32
68
11
79
123
1
147
23
1
105
11
111
1
97
32
106
118
99
23
68
1
68
11
97
32
23
141
1
68
32
133
133
1
99
63
1
106
23
11
111
141
32
68
11
1
97
11
133
141
11
68
32
99
32
123
97
11
133
23
11
111
141
32
11
111
118
128
11
133
23
32
111
133
23
111
106
11
128
11
133
141
133
11
123
141
47
106
11
68
11
116
1
11
133
141
32
123
141
133
11
123
97
32
111
11
99
141
47
68
11
78
11
111
68
23
106
23
11
111
141
32
97
32
111
11
99
141
47
68
11
78
11
111
68
23
106
23
11
111
141
32
111
32
111
97
1
141
1
111
68
32
106
23
106
1
99
68
1
68
111
23
111
11
99
106
23
106
11
128
11
133
141
133
23
106
23
11
111
141
32
106
1
133
99
1
141
47
118
128
32
118
23
1
63
32
111
68
1
68
97
11
97
32
111
78
23
11
133
32
11
111
63
11
123
68
1
141
97
11
133
32
118
11
97
1
68
32
123
11
123
1
68
32
68
11
141
23
133
11
1
1
23
47
68
1
68
32
118
32
123
99
1
141
47
63
23
123
156
23
111
23
68
1
68
118
32
123
99
1
141
47
63
23
123
156
23
111
23
68
1
68
97
11
111
32
111
1
97
32
106
118
1
128
1
141
133
23
32
111
111
23
111
32
63
23
133
141
11
11
79
152
1
99
68
1
68
11
111
32
63
128
1
11
11
111
141
11
111
141
133
23
32
111
97
32
106
118
99
23
68
1
68
11
63
11
111
68
23
141
133
23
32
111
118
11
128
32
111
32
111
133
32
106
11
128
11
133
141
133
23
11
111
141
11
63
11
114
1
1
141
23
133
11
116
32
128
1
11
111
106
23
11
111
141
11
68
11
97
32
106
118
99
23
123
106
23
118
11
141
23
141
133
23
32
111
68
11
97
32
106
118
99
23
123
106
23
118
11
141
23
141
133
23
32
111
97
32
106
32
1
32
141
128
32
133
23
1
97
32
106
118
99
23
133
141
11
68
11
141
1
111
78
47
11
123
141
11
141
11
111
141
1
141
133
23
32
111
11
111
97
11
133
32
97
32
23
141
1
68
32
141
128
23
133
141
11
118
47
11
133
118
32
68
11
123
1
133
11
141
32
63
23
133
141
11
141
47
106
11
79
152
1
123
68
1
11
111
141
47
106
1
111
32
63
23
11
111
1
97
32
123
11
133
106
47
23
68
11
105
1
111
32
1
99
97
11
97
23
11
128
11
133
11
141
97
23
133
23
133
141
11
97
1
111
141
23
97
1
68
11
99
32
32
128
11
133
68
11
133
1
111
141
1
106
1
128
23
1
97
23
11
128
32
133
11
79
23
123
1
141
23
78
99
32
123
68
11
99
1
133
78
99
32
128
11
133
133
23
11
106
118
128
11
68
11
133
23
123
97
1
111
141
1
123
68
11
141
47
133
99
32
32
128
11
133
111
32
111
106
11
118
1
123
141
23
123
68
11
141
11
133
11
123
63
23
123
106
11
166
32
123
68
11
99
1
106
11
166
32
128
11
133
79
123
1
111
68
78
23
1
111
141
133
1
11
23
32
11
111
141
23
133
11
116
32
128
1
99
1
106
23
11
133
118
11
128
1
111
141
133
1
11
111
141
23
11
133
141
32
68
1
32
128
1
68
11
141
128
23
63
47
99
1
141
133
23
32
111
133
23
111
141
1
123
68
1
111
141
133
1
63
11
111
106
11
99
23
63
128
1
123
1
79
32
128
1
63
23
123
156
11
111
106
47
23
133
1
111
141
1
23
32
118
1
133
32
1
141
128
23
63
47
99
1
68
32
118
11
111
1
1
141
1
111
141
1
97
32
111
68
32
99
32
123
1
141
32
123
106
11
111
141
1
68
32
11
111
141
47
11
133
118
11
128
1
111
141
133
1
97
32
23
141
1
1
141
1
111
141
1
97
11
63
11
32
106
1
99
118
11
97
1
68
32
11
133
141
128
11
105
1
68
11
99
106
1
123
118
47
11
123
141
32
68
11
78
32
99
79
152
128
1
68
11
68
32
99
32
123
97
32
106
118
99
23
68
32
11
141
68
11
141
128
23
133
141
47
128
1
63
11
111
106
11
99
23
63
128
1
123
11
141
97
32
111
32
123
141
1
123
133
11
116
32
128
1
68
11
99
1
99
141
47
128
1
111
47
111
97
1
78
1
105
11
141
133
11
99
1
141
47
106
11
123
141
133
11
68
97
32
106
118
99
23
68
1
133
23
11
106
118
128
11
79
152
1
128
11
133
141
133
11
133
68
11
97
32
23
141
1
133
11
141
68
1
133
63
23
68
1
111
47
111
97
1
118
11
128
11
133
141
133
11
111
23
111
11
111
141
128
23
133
141
11
141
133
11
97
23
11
111
1
141
23
111
32
111
32
99
63
23
68
1
133
47
78
123
32
79
123
1
111
68
106
1
99
133
23
111
106
11
128
11
133
141
133
11
123
1
141
47
11
123
141
32
11
133
97
123
23
63
32
141
1
99
118
32
123
97
11
118
23
11
111
133
32
133
11
123
106
47
11
123
141
32
106
1
133
141
47
106
11
63
1
99
97
11
111
32
111
63
11
32
1
99
97
11
106
11
133
1
97
11
1
118
47
11
123
141
32
97
1
111
141
23
97
1
68
11
99
32
32
128
11
133
68
11
133
1
111
141
1
106
1
128
23
1
11
111
141
23
11
133
106
23
11
133
118
11
128
1
111
141
133
1
63
23
123
156
11
111
133
1
111
141
1
106
1
128
23
1
11
99
133
11
116
32
123
68
11
141
1
99
63
1
99
23
1
11
133
123
1
68
162
32
111
68
11
1
63
11
123
78
23
1
111
141
133
1
63
11
111
141
47
128
1
1
133
141
128
32
133
1
97
123
47
11
99
11
111
32
166
32
133
1
97
1
118
141
23
63
1
106
11
133
97
23
111
1
118
32
123
97
11
11
128
11
133
133
1
116
32
133
1
97
32
111
141
128
1
106
23
141
1
111
68
1
116
32
133
1
11
141
78
1
99
133
1
63
11
133
23
111
1
111
32
111
133
11
11
133
97
123
11
63
23
123
111
23
111
118
47
11
68
32
68
11
133
23
123
99
1
97
32
23
141
1
11
133
141
128
1
116
1
97
11
106
11
78
1
133
11
133
133
32
78
123
23
123
97
32
111
68
11
133
11
32
63
11
63
23
123
11
111
141
32
123
106
11
111
141
1
141
1
106
1
116
1
78
1
133
141
1
32
23
141
32
68
1
63
23
1
106
1
111
141
32
63
23
133
141
11
118
32
123
78
23
1
11
111
106
11
106
1
99
141
128
1
11
123
78
1
133
23
1
97
32
123
141
11
133
23
1
11
68
1
106
11
1
99
11
79
123
23
1
79
1
133
1
166
32
11
141
118
99
1
133
11
123
11
141
133
23
141
47
106
11
141
23
128
1
128
11
133
97
32
23
141
1
11
118
11
133
1
128
11
133
11
141
106
23
79
123
1
111
68
141
128
23
63
47
99
1
111
141
133
1
11
111
79
32
68
162
32
141
32
123
111
1
128
11
133
11
141
63
23
11
111
1
23
47
68
1
128
11
133
78
1
128
1
133
63
47
11
111
1
11
133
141
1
111
141
133
1
106
1
133
133
23
141
47
118
32
123
78
23
1
133
11
141
111
32
111
141
11
68
11
133
63
23
1
133
68
11
106
23
133
118
11
111
1
133
97
123
11
133
141
133
11
123
23
1
99
1
133
97
32
23
141
1
133
106
23
1
133
11
111
106
47
23
118
32
97
32
133
68
23
1
133
118
32
68
123
1
111
78
11
111
11
133
141
133
11
123
