# Supplementary material for: Graphemic-phonetic diachronic linguistic invariance of the frequency and of the Index of Coincidence as cryptanalytic tools
Source: PLoS One. 2019 Mar 19;14(3):e0213710. doi: 10.1371/journal.pone.0213710 (PMC6424454; doi:10.1371/journal.pone.0213710)
Supplement: S1 File — (ZIP) [file pone.0213710.s001.zip › Languages/castellano/castellanoP3_v2Porcentaje_Sept2015.txt]

13.15143247
0
0
0
0
0
0
0
0
0
13.06957708
0
0
0
0
0
0
0
0
0
0
0
7.694406548
0
0
0
0
0
0
0
0
8.26739427
0
0
0
0
0
0
0
0
0
0
0
0
0
0
2.810368349
0
0
0
0
0
0
0
0
0
0
0
0
0
0
0
2.619372442
0
0
0
0
5.893587995
0
0
0
0
0
0
0
0
0
1.009549795
1.255115962
0
0
0
0
0
0
0
0
0
0
0
0
0
0
0
0
0
2.919508868
0
3.683492497
0
0
0
0
0
0.3547066849
3.710777626
0
0
0
0
6.521145975
0
0
0.05457025921
0
0.4365620737
0
2.210095498
0
0
0
0
4.201909959
0
0
0
0
2.892223738
0
0
0
0
8.376534789
0
0
0
0
0
0
0.1637107776
7.476125512
0
0
0
0
0
0.0272851296
0
0
0
0
0.4638472033
0
0
0
0.4638472033
0
0
0
0
0
0.05457025921
0
0
0
0.2182810368
0
0
0
0
0
0
0
0
0
0
0
0
0
0
0
0
0
