# Supplementary material for: Graphemic-phonetic diachronic linguistic invariance of the frequency and of the Index of Coincidence as cryptanalytic tools
Source: PLoS One. 2019 Mar 19;14(3):e0213710. doi: 10.1371/journal.pone.0213710 (PMC6424454; doi:10.1371/journal.pone.0213710)
Supplement: S1 File — (ZIP) [file pone.0213710.s001.zip › Languages/castellano/castellanoP4_v2.txt]

123
11
97
47
11
123
68
11
11
99
1
99
106
1
68
32
123
106
23
68
1
1
63
23
63
11
11
99
133
11
133
32
11
68
11
133
118
23
11
123
141
11
97
32
111
141
11
106
118
99
1
111
68
32
97
32
106
32
133
11
118
1
133
133
1
99
1
63
23
68
1
97
32
106
32
133
11
63
23
11
111
11
99
1
106
47
11
123
141
11
141
1
111
97
1
105
1
111
68
32
97
47
1
111
118
128
11
133
141
32
133
11
63
1
11
99
118
99
1
68
162
11
123
97
32
106
32
68
11
133
118
47
11
133
68
11
1
97
32
123
68
1
68
32
68
1
68
32
99
32
123
97
32
106
32
1
111
47
11
133
141
128
32
118
1
128
11
133
147
11
123
97
47
1
99
97
23
11
128
11
141
23
11
106
118
32
118
1
133
133
1
68
32
78
47
11
106
11
166
32
123
118
47
11
133
133
23
63
11
106
32
133
99
32
118
128
11
133
11
111
141
11
97
32
106
32
11
111
47
111
118
47
111
141
32
133
11
133
23
68
32
11
1
97
1
63
1
68
32
133
23
166
47
68
162
79
1
106
32
133
133
1
63
23
1
106
11
111
141
11
68
1
128
11
106
32
133
99
32
111
32
111
63
11
111
23
68
32
118
32
123
118
1
133
133
1
68
32
111
32
111
133
11
11
114
1
116
11
111
1
68
23
111
32
118
11
111
133
1
111
68
32
97
11
1
68
11
68
47
128
1
123
99
32
97
11
11
133
118
11
128
1
106
1
133
97
11
68
47
128
32
99
32
97
11
63
23
32
118
47
11
133
97
11
141
32
68
32
1
68
11
118
1
133
133
1
123
118
32
123
141
1
99
106
1
111
11
128
1
111
47
11
133
141
128
1
133
63
23
68
1
133
133
32
111
99
32
133
123
23
32
133
97
11
63
1
111
1
68
1
123
11
111
99
1
106
1
123
97
11
133
11
99
106
32
128
23
123
1
105
23
63
1
111
99
32
133
133
11
116
32
128
23
32
133
68
11
128
11
141
140
32
133
1
133
11
1
97
1
63
1
123
11
97
32
111
133
47
106
23
123
1
105
23
99
32
133
123
23
32
133
97
1
47
68
1
99
11
133
1
105
23
99
32
133
32
141
128
32
133
106
11
68
23
1
111
32
133
11
106
1
133
141
140
23
97
32
133
1
105
11
79
1
68
32
133
133
32
111
23
79
152
1
99
11
133
99
32
133
97
11
63
23
63
11
111
118
32
123
133
47
133
106
1
111
32
133
11
99
32
133
123
23
97
32
133
68
11
140
32
99
1
133
23
111
63
32
97
1
147
23
32
111
11
133
68
11
99
32
133
78
1
106
32
133
32
133
118
32
11
141
1
133
23
32
128
1
68
32
128
11
133
111
32
111
97
47
128
32
68
11
133
47
133
78
23
97
147
23
32
111
11
133
97
11
141
128
1
11
111
23
11
123
63
1
133
133
11
97
123
11
141
1
133
133
47
133
133
1
63
32
128
11
133
1
97
11
99
133
32
99
32
106
11
111
97
32
106
23
11
111
68
32
1
97
11
99
133
32
99
32
23
111
63
32
97
32
23
32
68
11
63
11
123
68
1
68
97
11
11
111
11
133
141
11
106
47
111
68
32
63
23
63
23
11
111
68
32
11
99
106
47
111
68
32
111
32
111
97
32
111
32
147
23
32
133
47
68
11
23
68
1
68
11
133
141
11
106
47
111
68
32
11
133
11
99
97
1
106
23
111
32
118
1
128
1
11
99
32
141
128
32
97
11
133
106
32
128
1
68
1
133
23
111
118
11
133
1
123
106
1
133
97
47
106
118
99
11
141
11
111
11
123
63
47
11
111
141
23
111
32
118
1
128
1
1
111
68
1
123
11
133
141
1
166
32
123
111
1
68
1
133
23
111
11
123
1
123
118
1
123
141
23
106
32
133
97
47
1
111
68
32
111
1
133
147
11
106
32
133
1
111
68
1
106
32
133
106
23
11
111
141
128
1
63
23
63
23
106
32
133
11
105
11
79
1
106
32
133
1
99
141
23
11
106
118
32
97
11
78
11
111
11
141
133
11
106
32
133
1
133
133
23
97
11
97
47
1
111
68
32
106
32
128
23
106
32
133
68
11
133
97
1
111
133
1
106
32
133
11
133
141
11
106
47
111
68
32
63
47
11
111
32
78
47
11
133
23
63
23
11
111
47
133
1
133
11
106
32
133
68
11
99
97
32
106
32
68
11
63
11
106
32
133
118
32
123
97
11
133
11
79
152
111
68
111
47
11
133
141
128
1
78
11
11
133
118
1
128
1
79
1
111
1
123
1
97
11
99
97
11
1
141
11
111
68
11
106
32
133
1
47
111
1
97
11
99
78
23
166
32
68
11
68
23
32
133
118
1
128
1
133
32
63
23
123
111
32
133
1
99
147
23
11
99
32
68
11
133
147
11
111
68
23
32
1
111
11
133
147
11
123
1
97
1
11
111
141
128
11
111
32
133
23
1
63
23
63
23
123
11
111
11
133
141
11
133
47
11
99
32
68
32
106
47
128
23
32
133
23
78
47
11
133
133
11
11
111
111
47
11
133
141
128
32
118
32
68
11
123
1
68
162
11
123
99
1
97
1
128
1
11
123
106
32
133
1
97
32
123
118
32
128
1
99
97
32
106
32
118
32
68
11
106
32
133
1
68
162
11
123
11
99
1
99
106
1
141
1
111
79
99
32
128
23
32
133
1
1
111
156
11
99
23
97
1
99
97
11
68
23
99
23
156
11
111
147
23
1
141
1
111
63
23
63
1
141
32
63
23
11
128
1
106
32
133
141
32
68
1
32
128
1
11
141
1
111
118
128
11
133
141
1
11
111
97
32
106
118
32
111
11
123
99
1
97
1
141
23
63
1
68
11
140
1
111
68
32
111
32
133
99
1
133
11
116
32
128
1
68
11
133
97
32
106
118
47
11
133
141
1
63
11
68
68
11
97
47
1
111
118
32
97
32
63
1
99
32
123
133
32
111
99
1
133
97
32
133
1
133
141
128
1
133
97
11
1
111
68
1
106
32
133
23
97
32
123
11
106
32
133
97
11
11
111
11
133
141
11
106
47
111
68
32
141
128
1
23
68
32
123
1
47
111
118
128
23
106
11
128
32
97
11
106
47
128
1
106
32
133
99
1
133
118
11
123
68
11
106
32
133
68
11
105
1
133
68
11
133
1
68
162
11
99
1
11
68
1
68
68
11
105
1
133
97
1
133
32
133
68
11
133
1
133
141
128
1
68
32
133
97
11
1
97
1
11
141
133
11
111
68
11
105
1
133
118
32
123
133
47
97
1
99
23
68
1
68
11
111
99
32
133
106
1
133
1
99
141
32
133
11
133
141
1
68
32
133
68
11
133
78
1
105
11
133
147
11
111
68
11
68
162
23
68
106
11
99
1
11
123
106
32
133
47
128
1
99
1
156
11
111
141
23
99
78
123
11
133
97
47
128
1
23
141
11
68
162
68
11
99
1
97
1
128
1
99
1
97
32
99
32
123
11
99
1
63
99
1
111
97
47
128
1
97
47
1
111
68
32
63
23
11
111
11
99
1
63
11
166
11
68
162
97
47
1
99
133
11
118
1
128
1
99
1
133
106
1
116
1
133
11
99
23
156
11
128
11
68
162
1
11
99
1
78
47
11
123
141
133
1
97
32
123
118
32
128
1
99
68
11
166
47
63
11
111
141
47
68
141
32
68
32
133
11
141
32
123
111
1
79
123
1
63
11
68
162
1
97
47
1
111
68
32
105
11
79
1
11
99
1
123
1
63
1
99
68
11
133
11
111
11
97
141
47
68
118
47
11
133
99
1
133
1
114
123
11
68
11
99
32
133
79
32
68
32
133
23
11
99
99
23
111
1
166
11
11
99
1
111
32
63
99
11
68
162
1
141
1
111
97
123
11
133
147
23
68
1
118
32
123
97
47
1
111
141
1
133
63
23
1
133
11
106
32
68
32
133
133
11
118
23
11
123
68
11
133
47
79
123
1
111
68
1
99
141
11
68
162
1
11
111
11
133
141
1
63
23
68
1
47
111
32
133
118
32
123
118
32
97
32
63
1
99
11
123
118
32
123
97
47
1
111
63
1
140
32
133
11
1
63
1
141
23
68
32
133
97
11
99
32
133
141
23
11
111
11
111
32
141
128
32
133
97
11
118
32
123
111
32
111
141
11
111
11
123
97
32
111
32
78
23
147
23
32
133
111
32
111
68
11
63
23
68
32
133
133
11
106
1
111
141
23
11
111
11
111
99
32
133
11
133
141
1
68
32
133
11
123
23
97
11
68
162
1
97
11
111
32
133
68
11
140
11
111
1
68
11
133
32
128
1
97
23
11
111
99
32
68
47
68
1
111
32
111
99
11
133
118
23
68
1
106
32
133
78
23
123
106
11
68
162
1
118
47
11
133
97
11
133
32
111
68
47
111
1
133
11
116
32
128
1
97
11
133
11
106
47
68
1
97
11
63
23
11
111
11
133
133
32
111
68
11
78
32
123
141
47
111
1
97
11
123
11
63
47
11
99
63
11
111
97
32
111
133
47
123
47
11
68
1
118
128
11
133
47
128
32
133
1
99
1
97
47
1
99
111
32
111
118
47
11
68
11
133
11
123
47
111
1
111
23
11
133
141
1
123
11
133
141
1
63
99
11
111
23
97
11
68
1
11
111
47
111
1
97
32
133
1
118
11
128
32
68
23
79
32
97
1
97
32
106
118
1
116
11
111
11
105
11
79
11
111
78
1
133
141
1
99
1
78
47
11
133
133
1
97
32
111
133
47
68
47
11
116
32
118
32
123
11
133
133
32
111
32
111
111
32
133
11
114
1
116
11
111
118
47
11
133
133
11
63
1
99
1
63
23
68
1
1
118
128
23
11
133
133
1
97
32
106
32
133
47
11
116
32
11
99
32
133
68
11
99
11
23
141
11
133
68
1
97
1
133
32
111
11
111
97
11
111
32
133
68
11
99
11
23
141
1
106
32
133
141
11
106
118
32
128
1
99
11
133
11
99
32
133
141
32
123
106
11
111
141
32
133
68
1
105
1
97
11
118
32
123
11
105
32
133
11
133
118
11
128
1
106
32
133
11
141
11
123
111
1
99
11
133
99
32
133
118
99
1
68
162
11
128
11
133
11
68
47
99
141
133
32
128
11
133
68
11
133
141
1
63
23
68
1
141
128
1
63
1
166
1
68
1
97
11
141
11
111
11
106
32
133
111
32
111
133
32
111
133
23
111
32
97
32
123
11
68
32
128
11
133
11
99
1
106
47
11
123
141
11
99
1
141
133
11
99
1
68
1
11
111
97
11
97
1
11
106
32
133
111
32
111
106
23
128
1
111
68
32
1
111
47
11
133
141
128
32
68
1
116
32
97
32
123
11
106
32
133
1
123
23
11
111
68
1
133
47
11
99
141
1
133
23
111
118
1
128
1
123
68
11
133
97
11
63
11
106
32
133
11
99
11
114
1
116
32
23
97
11
128
11
106
32
133
68
1
123
99
1
63
47
11
99
141
1
111
32
1
23
99
47
79
1
123
11
133
32
133
123
11
23
11
133
118
32
68
11
128
32
133
32
133
97
11
63
11
106
32
133
118
32
123
11
133
97
123
23
118
141
47
128
1
133
23
1
118
1
133
133
1
68
1
133
97
32
111
97
1
133
32
133
141
128
23
133
141
11
133
105
32
128
32
133
32
133
78
47
11
128
32
111
133
47
133
63
47
11
111
1
133
63
11
111
141
47
128
1
133
141
128
1
133
141
32
123
111
1
68
1
133
1
133
133
23
97
11
111
32
1
23
97
32
133
1
78
47
11
123
141
11
97
11
1
118
1
118
1
133
23
11
106
118
11
128
1
68
32
128
11
133
11
118
11
123
99
1
68
32
133
1
133
133
23
99
32
133
141
128
1
141
1
99
1
106
47
11
123
141
11
97
32
106
32
1
99
32
133
118
32
63
128
11
133
118
1
133
141
32
128
11
133
68
11
79
1
111
1
68
32
133
68
11
140
11
106
32
133
1
99
32
133
141
128
32
23
1
111
32
133
97
11
133
47
133
106
1
99
11
133
111
32
111
99
32
133
63
23
106
32
133
111
23
133
47
133
79
99
32
128
23
1
133
68
11
140
11
106
32
133
1
99
32
133
123
32
106
1
111
32
133
1
47
111
97
11
32
23
106
32
133
11
99
11
23
106
32
133
133
47
133
11
133
141
32
128
23
1
133
111
32
111
97
47
128
11
106
32
133
68
11
133
1
63
11
123
99
32
68
1
97
11
99
133
23
79
99
32
118
1
133
133
1
68
32
97
11
78
47
11
68
11
105
32
63
11
114
1
106
32
133
1
99
32
68
1
23
11
123
97
11
141
1
106
63
23
11
111
11
133
32
99
63
23
68
1
68
32
97
32
106
32
1
97
11
105
32
97
11
133
11
23
68
162
32
11
99
123
11
23
68
32
111
166
32
1
111
99
32
133
23
111
78
1
111
141
11
133
68
1
128
1
79
32
111
97
11
133
11
23
68
162
23
11
128
32
111
97
11
78
47
11
68
11
141
1
111
141
32
79
1
99
1
111
97
11
68
11
141
1
111
141
1
23
111
63
23
111
147
23
32
111
97
32
106
32
141
128
47
140
11
128
32
111
78
47
11
128
32
111
133
23
111
32
68
11
63
1
111
11
32
133
97
11
78
47
11
128
32
111
133
23
111
32
63
11
123
68
47
128
1
133
68
11
99
1
133
11
128
1
133
99
1
133
166
47
133
141
1
133
11
99
32
133
141
32
123
111
11
32
133
118
1
128
1
106
11
111
141
32
133
63
32
123
68
1
68
47
128
1
133
11
141
133
23
106
11
128
1
133
97
11
133
11
23
68
162
23
11
128
32
111
99
1
133
68
1
106
1
133
133
47
133
141
32
97
1
68
32
133
11
63
11
133
141
23
68
32
133
133
47
133
32
99
32
128
11
133
97
11
133
11
23
68
162
23
11
128
32
111
99
1
133
105
1
106
1
133
68
11
99
32
133
78
47
11
79
32
133
11
111
147
11
111
68
23
68
32
133
68
1
106
1
68
32
128
11
133
97
11
133
11
23
68
162
32
1
97
11
99
141
128
32
63
1
123
99
1
133
106
47
133
23
97
1
133
1
97
32
123
68
1
68
1
133
97
11
141
1
116
23
1
111
97
11
133
11
23
68
162
32
1
97
11
99
68
1
111
141
133
1
123
1
97
11
105
1
133
123
32
118
1
133
141
140
1
118
1
68
1
133
97
11
141
128
1
23
1
111
118
47
11
133
11
99
32
141
128
32
133
47
11
128
11
68
11
128
32
68
32
111
1
111
123
23
97
11
97
11
118
32
68
11
128
11
133
1
99
97
1
111
141
133
1
63
1
97
47
1
111
68
63
99
1
111
68
32
97
47
1
111
68
1
99
1
79
11
128
32
11
99
106
47
111
68
32
97
32
111
133
47
133
118
99
1
68
162
11
128
11
133
133
11
99
11
68
1
63
1
106
1
133
63
11
128
1
133
97
47
1
111
68
11
111
11
106
23
79
32
97
47
1
111
68
97
32
111
141
128
1
128
23
32
97
47
1
111
68
97
123
47
11
99
133
11
99
11
106
32
133
141
128
32
1
63
23
11
111
68
32
99
11
133
23
68
32
1
106
23
79
32
97
47
1
111
68
118
32
97
32
68
47
128
32
97
32
111
11
99
99
32
97
11
99
11
68
23
32
99
1
133
68
1
63
23
68
1
133
68
11
133
106
11
68
23
68
1
133
99
32
133
11
68
11
78
23
147
23
32
133
123
11
1
99
11
133
105
11
111
32
133
68
32
128
32
99
1
133
63
1
140
23
105
1
133
141
1
111
78
1
63
128
23
68
1
133
99
32
133
11
111
123
23
97
11
133
11
123
11
1
99
11
133
68
11
99
141
11
133
32
128
32
99
32
133
166
1
11
68
162
11
133
99
32
133
97
1
63
1
105
32
133
68
11
133
47
133
156
11
111
141
11
133
11
1
141
1
63
23
32
133
141
1
111
133
32
63
128
1
68
32
133
68
32
111
68
11
23
128
11
106
32
133
1
63
47
133
97
1
105
32
133
97
11
78
47
11
128
32
111
133
23
111
32
123
32
147
23
32
133
68
11
99
32
133
118
128
1
68
32
133
118
47
11
133
133
47
11
123
106
1
111
32
11
99
23
111
111
32
147
11
111
141
11
97
11
111
133
47
63
23
68
1
133
47
147
11
133
32
123
133
11
105
1
106
32
97
11
97
32
123
141
11
141
1
111
11
140
147
11
105
11
111
141
11
141
47
63
32
11
97
47
1
111
141
32
79
123
1
111
68
133
11
116
32
123
99
11
133
23
79
23
32
106
1
133
97
32
106
32
78
47
11
133
133
11
106
32
123
141
1
99
106
11
141
23
32
99
11
99
1
106
47
11
123
141
11
99
47
11
79
32
11
111
133
47
78
123
1
79
152
1
32
166
47
23
147
23
32
68
23
63
23
111
1
99
97
47
1
111
68
32
106
1
133
1
123
68
23
1
11
99
78
47
11
79
32
11
141
140
1
133
141
11
1
79
152
1
118
47
11
133
1
97
11
99
79
123
1
111
68
97
32
111
68
11
133
141
1
63
99
11
106
1
11
133
141
128
11
97
11
97
32
111
32
133
147
23
106
32
133
141
1
111
118
128
23
63
1
68
32
111
32
111
97
47
106
118
99
11
97
11
68
11
99
133
11
1
63
99
11
106
1
133
133
32
99
32
97
32
106
32
99
32
63
23
106
32
133
68
11
79
32
105
1
68
32
133
47
133
23
111
78
23
111
23
141
32
133
141
11
133
32
128
32
133
133
47
133
63
23
105
1
133
11
133
47
133
99
47
79
1
128
11
133
133
47
106
1
111
68
1
123
97
11
99
11
78
47
11
128
32
111
133
23
111
32
105
32
128
32
133
97
11
78
47
11
128
32
111
133
23
111
32
118
11
133
1
128
11
133
1
99
68
11
140
1
123
11
99
32
133
32
141
128
32
133
68
32
133
11
123
106
1
111
32
133
106
1
11
133
141
128
11
133
141
1
111
118
128
32
133
118
11
128
1
68
32
133
97
32
106
32
123
11
23
11
133
97
1
99
32
133
79
123
1
111
68
11
133
11
106
11
68
23
1
111
32
133
141
128
47
140
23
11
128
32
111
141
1
111
133
32
166
47
68
162
79
1
68
32
133
1
133
47
133
99
11
23
11
133
1
97
11
105
1
118
128
32
133
118
11
128
23
68
1
68
97
11
111
141
1
111
1
99
141
32
78
47
11
133
47
63
23
68
1
23
11
111
133
1
99
68
162
1
68
1
97
11
78
47
11
133
23
111
32
97
99
1
128
23
68
1
68
97
11
97
47
1
111
68
32
106
1
133
11
111
147
11
111
68
23
68
1
78
47
11
1
106
1
141
1
68
1
141
1
111
141
32
133
68
47
97
11
133
11
140
147
11
99
11
111
141
11
133
141
1
111
141
32
133
106
1
123
97
11
133
11
133
11
97
32
111
68
11
133
11
63
1
128
32
111
11
133
97
32
106
32
63
23
106
32
133
141
1
111
118
32
141
11
111
141
11
133
68
23
106
47
11
123
141
11
68
32
99
32
133
11
133
97
32
111
68
11
133
11
141
128
1
133
118
32
111
11
133
11
99
1
133
133
47
133
97
99
1
128
1
133
1
68
162
1
116
1
133
97
11
23
68
162
23
11
128
32
111
11
111
99
1
133
79
11
123
1
133
23
11
111
99
1
133
118
1
68
162
11
133
97
47
1
111
68
32
141
47
97
123
47
68
1
141
11
111
133
1
116
1
133
97
32
111
141
47
78
47
11
123
141
133
1
99
1
133
1
141
23
11
123
1
133
11
68
11
133
78
1
68
162
11
133
99
1
133
47
11
133
141
11
133
23
111
47
106
11
128
1
63
99
11
133
99
32
133
118
11
111
68
32
111
11
133
11
133
141
1
111
68
1
123
141
11
133
11
63
1
111
68
11
128
1
133
99
32
133
97
1
133
141
23
105
32
133
23
106
118
47
79
111
1
63
99
11
133
99
32
133
106
47
128
32
133
11
63
1
99
47
1
123
141
11
133
11
63
1
123
11
128
1
133
99
1
97
1
63
1
32
111
68
1
141
140
1
118
1
68
1
32
97
47
1
99
97
23
11
123
32
141
128
32
123
11
118
1
128
32
97
11
1
118
128
32
63
11
141
140
1
97
47
1
111
68
32
141
47
63
23
11
111
11
133
1
23
128
1
68
1
141
32
68
32
99
32
118
1
133
133
1
133
68
11
97
99
1
128
32
97
32
111
141
47
78
99
11
141
140
1
1
97
11
99
68
11
63
47
11
111
32
133
1
63
128
23
79
32
1
106
1
68
32
118
32
123
63
23
123
141
47
32
133
32
68
11
99
1
156
11
111
141
11
11
99
106
1
11
133
141
128
11
68
32
111
123
32
68
123
23
79
32
106
1
111
123
23
97
11
141
1
111
141
32
78
1
106
32
133
32
11
141
1
111
63
1
99
23
11
111
141
11
133
47
133
11
141
140
32
133
79
123
1
111
68
11
133
11
97
99
1
128
32
133
111
32
111
97
47
106
118
99
11
97
11
99
32
133
1
99
1
63
11
118
47
11
133
99
32
133
63
23
11
128
32
111
111
23
99
32
133
97
23
11
128
32
1
68
162
11
123
97
1
128
32
133
118
47
11
133
97
11
99
106
47
111
68
32
141
32
68
32
133
1
63
11
97
47
1
99
11
133
78
47
11
128
32
111
1
106
23
79
32
68
11
133
47
133
1
106
23
79
32
133
97
11
133
11
116
32
123
118
1
128
1
97
123
23
1
68
32
133
11
118
1
128
23
11
111
141
11
133
97
11
11
111
11
106
23
79
32
68
11
111
11
106
23
79
32
133
97
11
106
1
11
133
141
128
32
68
11
133
78
32
123
141
133
1
68
32
133
11
63
1
99
23
11
111
141
11
133
97
11
133
11
133
32
118
1
128
1
68
23
133
97
123
11
141
32
133
97
11
79
123
1
147
23
1
118
1
128
1
68
32
111
32
133
32
133
97
11
123
1
68
162
32
111
97
11
63
11
111
23
111
32
1
99
32
133
133
47
166
11
141
32
133
1
99
32
133
63
128
1
63
32
133
11
68
1
116
32
133
32
133
97
11
99
11
32
111
11
111
63
11
111
141
47
128
1
32
97
141
1
63
23
1
111
32
166
47
99
23
32
147
11
133
1
123
11
111
63
11
111
147
11
123
11
63
1
141
1
105
1
123
11
111
99
1
63
23
123
141
47
68
1
78
123
23
97
1
111
32
1
111
23
63
1
99
11
111
11
99
133
1
63
11
123
11
141
128
1
63
1
166
1
123
11
111
99
1
63
32
111
68
1
68
47
111
141
128
1
166
1
111
32
141
23
141
32
11
111
99
23
63
11
128
1
99
23
68
1
68
97
32
111
1
99
11
79
123
23
1
11
111
133
47
63
128
1
141
133
32
1
47
128
11
99
23
1
111
32
106
1
123
97
32
1
141
23
99
23
32
11
111
99
1
63
11
123
68
1
68
97
11
118
128
32
106
11
141
23
1
1
111
141
32
116
32
118
23
32
11
111
97
99
11
106
11
111
147
23
1
106
1
123
97
32
1
47
128
11
99
23
32
11
111
23
79
152
1
99
68
1
68
68
11
99
133
11
106
63
99
1
111
141
11
1
68
123
23
1
111
32
11
111
99
1
11
99
32
97
47
11
111
147
23
1
141
11
32
68
32
133
23
32
11
111
47
106
1
111
23
68
1
68
11
63
47
11
111
141
1
99
1
111
141
11
1
47
128
11
99
23
32
1
99
11
140
1
111
68
123
11
78
47
11
11
111
68
11
133
147
23
118
99
23
111
1
11
123
23
79
32
123
68
11
99
1
79
11
123
1
47
111
97
32
111
133
141
1
111
141
23
111
32
11
111
99
1
78
11
97
1
106
23
99
32
11
111
11
99
79
123
1
111
68
1
106
32
123
68
11
133
47
141
23
11
123
1
111
32
111
68
11
140
32
79
123
1
111
68
11
133
141
11
133
32
128
32
133
111
23
1
99
97
1
111
141
133
32
106
47
141
140
1
133
123
23
97
11
68
162
1
133
111
23
63
1
140
23
105
1
133
106
1
133
78
23
68
162
32
79
11
123
1
1
99
32
133
106
32
128
32
133
79
1
111
1
111
68
32
133
47
133
78
32
123
141
1
99
11
68
162
1
133
11
133
47
133
63
23
105
1
133
23
11
111
99
1
133
99
23
68
11
133
97
11
63
11
111
147
23
32
97
47
1
111
141
32
133
106
32
128
32
133
11
97
1
63
1
105
32
133
133
11
118
11
123
68
23
11
128
32
111
23
11
111
11
133
141
11
32
78
23
147
23
32
79
1
111
32
99
1
133
123
11
111
141
1
133
11
99
32
133
63
1
133
1
105
32
133
97
11
99
11
68
23
11
128
32
111
118
47
11
133
118
32
123
133
47
32
111
123
1
23
11
133
141
1
68
32
11
111
32
141
128
32
133
141
23
11
106
118
32
133
118
1
133
133
1
68
32
133
97
32
106
32
133
47
63
32
97
11
68
1
111
68
32
68
11
133
1
106
118
1
128
1
68
32
97
32
111
11
123
106
1
111
32
133
11
97
123
23
1
68
32
133
133
11
133
32
133
141
47
63
32
68
11
133
118
47
11
133
97
11
78
11
141
140
32
133
78
1
106
32
133
32
133
78
23
68
162
32
11
111
11
133
141
1
106
23
133
106
1
79
11
123
1
97
11
1
68
162
23
1
78
23
68
162
32
141
128
1
141
32
133
141
1
111
32
111
123
32
133
32
133
97
11
99
11
68
23
11
128
32
111
1
47
111
106
1
133
141
23
11
123
1
97
11
141
11
111
23
1
11
133
141
1
133
133
47
133
63
23
11
166
1
133
11
133
141
32
128
23
1
133
97
11
97
32
111
133
47
63
128
1
141
133
32
118
23
111
141
32
11
111
166
32
63
11
111
141
47
68
97
32
111
32
141
128
1
133
111
47
11
63
1
133
63
23
97
141
32
128
23
1
133
1
79
32
128
1
99
1
133
123
11
111
32
63
32
11
111
133
11
111
11
97
141
47
68
118
32
123
133
47
79
123
1
111
1
63
23
99
23
68
1
68
118
32
123
106
11
128
23
141
32
133
11
1
111
147
23
1
111
23
1
63
23
11
111
79
1
133
141
1
68
1
1
99
97
1
111
141
133
32
99
1
68
23
79
111
23
68
1
68
68
11
99
1
79
123
1
111
68
97
1
63
1
105
11
128
23
1
68
11
105
11
133
118
1
68
1
11
133
47
133
63
23
105
1
133
11
133
47
133
141
23
11
123
1
133
32
97
47
118
1
68
1
133
68
11
141
23
128
1
111
32
133
99
1
133
1
105
32
106
1
133
118
32
123
141
133
11
123
97
32
133
11
118
32
123
79
11
123
1
133
11
118
32
123
78
47
11
123
141
133
1
68
11
133
47
133
106
1
111
32
133
99
1
133
97
32
63
128
32
118
47
11
133
111
47
11
133
141
128
32
123
11
23
111
1
141
47
128
1
99
133
23
68
11
99
1
133
32
63
128
1
133
97
11
32
63
128
32
78
47
11
133
11
123
63
23
68
32
68
23
79
1
99
32
11
99
68
11
118
32
123
141
32
79
1
99
23
11
111
97
1
133
141
23
105
1
97
23
11
111
133
23
79
23
32
133
47
118
1
123
141
23
68
32
68
11
133
118
47
11
133
68
11
118
47
11
133
141
1
99
1
63
23
68
1
141
1
111
141
1
133
63
11
68
162
11
133
118
32
123
133
47
99
11
23
1
99
141
1
63
99
11
128
32
68
11
133
118
47
11
133
68
11
141
1
111
63
23
11
111
133
11
123
63
23
68
1
99
1
97
32
128
32
111
1
68
11
133
47
123
11
23
63
11
123
68
1
68
11
128
32
68
11
133
118
47
11
133
68
11
141
1
111
141
1
1
68
162
1
116
1
1
97
11
111
32
111
118
47
11
68
11
63
1
133
141
1
123
97
47
11
111
141
1
147
23
11
123
141
1
11
111
99
1
133
47
63
23
105
1
68
32
97
1
116
1
63
23
111
32
99
1
106
47
11
123
141
11
1
105
1
106
1
123
1
133
47
118
47
11
123
141
1
68
23
68
162
23
11
111
68
32
63
47
11
111
97
1
63
1
105
11
128
32
68
11
140
1
68
11
99
106
47
111
68
32
11
114
1
116
32
133
32
11
133
47
1
99
1
79
32
63
47
11
133
141
128
32
97
32
128
1
68
162
32
111
68
1
68
162
11
128
32
106
47
11
133
141
128
11
133
47
11
133
78
47
11
123
141
133
32
78
1
106
32
133
32
11
111
11
133
141
11
141
128
1
79
32
11
118
47
11
133
68
11
63
23
68
1
11
133
1
99
47
68
78
11
68
162
23
133
141
11
133
141
1
111
118
32
97
1
97
47
11
111
141
1
118
32
123
99
1
78
1
106
1
11
133
78
47
11
123
147
11
133
11
99
1
63
23
123
141
47
68
118
1
128
1
133
32
78
123
23
123
11
133
141
1
1
78
123
47
11
111
141
1
97
11
63
32
133
105
1
106
1
111
32
111
133
11
63
32
133
1
79
1
141
1
111
1
106
1
123
79
1
99
1
63
1
141
1
105
1
141
11
106
11
128
32
133
1
97
11
133
118
11
128
1
23
133
118
47
11
133
32
141
128
1
63
23
68
1
106
1
133
99
1
123
79
1
68
11
99
1
78
1
106
1
79
99
32
128
23
32
133
1
1
97
1
68
11
140
1
23
133
1
47
111
97
11
133
141
1
63
23
68
1
68
32
111
32
123
141
1
106
118
32
97
32
111
32
11
133
11
141
11
123
111
1
99
111
23
63
11
123
68
1
68
11
128
1
106
1
133
97
32
111
141
32
68
32
11
133
106
47
23
106
11
166
32
123
97
11
99
1
32
141
128
1
141
11
106
118
32
128
1
99
118
11
128
11
133
141
133
11
68
11
128
1
11
99
63
23
63
23
123
97
11
133
118
11
123
68
47
128
1
63
99
11
111
32
111
133
11
79
1
111
1
97
32
111
11
133
141
1
68
32
133
106
47
111
68
1
111
1
99
11
133
111
23
97
32
111
63
23
68
1
68
11
99
11
97
141
1
63
99
11
68
32
111
68
11
106
32
128
1
111
99
32
133
118
11
97
1
68
32
133
23
111
78
11
123
111
1
99
11
133
106
1
133
99
32
133
63
47
11
111
32
133
123
11
99
23
156
23
32
133
32
133
79
1
111
1
111
99
32
97
32
111
32
128
1
147
23
32
111
11
133
11
97
32
111
105
32
128
32
133
99
32
133
97
1
63
1
105
11
128
32
133
78
1
106
32
133
32
133
97
32
111
141
128
1
63
1
166
32
133
11
1
78
99
23
97
147
23
32
111
11
133
97
32
111
141
128
1
106
32
128
32
133
11
118
47
11
133
63
32
133
97
99
1
128
32
63
1
128
32
111
141
1
111
141
1
133
1
114
123
11
68
11
123
1
106
1
133
141
11
133
68
11
118
1
79
1
111
32
133
11
133
118
11
128
1
68
11
99
79
1
99
1
123
68
32
111
97
11
11
111
11
133
141
11
106
47
111
68
32
79
1
111
1
133
141
11
133
118
32
123
99
1
133
106
1
111
32
133
11
97
32
111
11
133
141
1
97
32
111
78
23
1
111
141
133
1
11
97
32
111
99
1
78
11
141
1
111
11
111
141
11
128
1
97
11
141
11
111
11
23
133
118
1
123
141
23
68
97
32
111
63
47
11
111
1
11
133
118
11
128
1
111
141
133
1
97
11
133
141
32
141
128
1
63
23
68
1
141
11
123
147
11
128
1
79
1
111
1
128
11
23
133
123
11
133
118
32
111
68
11
11
99
106
1
11
133
141
128
11
111
32
111
141
11
114
1
106
32
133
141
23
11
106
118
32
23
1
11
111
11
133
141
1
63
23
68
1
106
11
133
97
23
111
1
118
32
123
141
1
99
106
32
68
32
97
11
106
23
63
32
99
47
111
141
1
68
11
133
141
1
97
32
111
78
32
123
106
11
97
32
111
99
1
68
23
63
23
111
1
118
1
128
1
141
32
68
32
11
97
32
111
133
23
11
111
141
32
11
111
106
23
106
32
128
23
123
97
32
111
63
32
99
47
111
141
1
68
118
99
1
68
162
11
111
141
11
128
1
97
99
1
128
1
11
118
47
128
1
97
11
97
11
128
11
123
32
106
63
128
11
63
23
63
23
123
97
47
1
111
68
32
68
23
32
133
97
23
11
128
11
97
11
106
47
11
128
1
11
133
99
32
97
47
128
1
68
11
99
106
1
11
133
141
128
11
1
166
11
133
47
133
141
47
97
11
118
32
123
111
47
11
133
141
128
1
106
1
99
68
1
68
141
32
106
1
133
141
11
78
32
123
106
1
133
11
123
63
23
99
11
63
1
140
32
111
32
106
63
128
11
141
47
97
11
1
141
47
68
23
63
23
111
23
68
1
68
166
47
111
141
1
133
141
11
97
32
133
1
141
1
111
63
23
99
97
32
106
32
11
133
11
99
32
106
63
128
11
141
47
97
11
141
1
111
79
123
1
111
68
11
133
141
32
123
106
11
111
141
32
133
133
32
78
123
23
133
141
11
133
23
111
123
11
133
23
133
141
11
111
147
23
1
11
111
141
47
118
11
123
133
32
111
1
111
32
111
118
32
123
106
23
133
106
11
128
11
133
147
23
106
23
11
111
141
32
133
106
1
133
118
32
123
141
47
133
32
99
1
97
99
11
106
11
111
147
23
1
106
11
118
11
123
68
32
111
1
1
133
133
23
97
32
111
141
1
99
11
111
141
11
111
68
11
123
141
32
68
32
133
133
11
111
141
23
68
32
133
47
106
1
111
32
133
97
32
111
133
11
123
63
1
68
32
133
147
11
123
97
1
68
32
68
11
133
47
106
47
166
11
123
23
68
11
133
47
133
23
166
32
133
11
11
123
106
1
111
32
133
11
97
123
23
1
68
32
133
68
23
32
11
99
1
99
106
1
1
97
23
11
111
156
11
99
1
68
23
32
11
99
97
47
1
99
99
1
118
32
114
1
11
111
11
99
147
23
11
99
32
11
111
133
47
79
99
32
128
23
1
97
11
1
47
111
97
11
99
1
63
23
68
1
118
11
123
68
23
32
68
11
140
32
111
32
133
1
123
141
32
97
32
111
133
47
11
99
32
133
47
106
11
106
32
128
23
1
