# Supplementary material for: Graphemic-phonetic diachronic linguistic invariance of the frequency and of the Index of Coincidence as cryptanalytic tools
Source: PLoS One. 2019 Mar 19;14(3):e0213710. doi: 10.1371/journal.pone.0213710 (PMC6424454; doi:10.1371/journal.pone.0213710)
Supplement: S1 File — (ZIP) [file pone.0213710.s001.zip › Languages/castellano/castellanoP4_v2Porcentaje_Sept2015.txt]

12.4627928
0
0
0
0
0
0
0
0
0
13.56283163
0
0
0
0
0
0
0
0
0
0
0
4.982528795
0
0
0
0
0
0
0
0
10.41801475
0
0
0
0
0
0
0
0
0
0
0
0
0
0
3.610715672
0
0
0
0
0
0
0
0
0
0
0
0
0
0
0
2.588326647
0
0
0
0
5.733143523
0
0
0
0
0
0
0
0
0
0.9059143264
0.996505759
0
0
0
0
0
0
0
0
0
0
0
0
0
0
0
0
0
4.180147535
0
4.270738967
0
0
0
0
0
0.608256762
3.00245891
0
0
0
0
6.781415815
0
0
0.1164746991
0
0.2717742979
0
2.148311117
0
0
0
0
3.274233208
0
0
0
0
3.196583409
0
0
0
0
10.54743109
0
0
0
0
0
0
0.3753073638
4.3613304
0
0
0
0
0
0.5435485958
0
0
0
0
0.06470816617
0
0
0
0.1035330659
0
0
0
0
0
0.5694318623
0
0
0
0.3235408309
0
0
0
0
0
0
0
0
0
0
0
0
0
0
0
0
0
