# Supplementary material for: Graphemic-phonetic diachronic linguistic invariance of the frequency and of the Index of Coincidence as cryptanalytic tools
Source: PLoS One. 2019 Mar 19;14(3):e0213710. doi: 10.1371/journal.pone.0213710 (PMC6424454; doi:10.1371/journal.pone.0213710)
Supplement: S1 File — (ZIP) [file pone.0213710.s001.zip › Languages/castellano/castellanoP5_v2.txt]

1
123
79
152
106
11
111
141
32
68
11
99
118
128
23
106
11
123
1
47
141
32
68
11
133
141
1
97
32
106
11
68
23
1
11
111
141
128
1
111
68
32
97
1
99
23
133
141
32
11
111
47
111
1
47
11
123
141
1
11
106
118
32
133
68
11
47
111
78
1
99
97
32
111
133
47
23
32
1
105
32
23
1
106
11
99
23
63
11
1
68
11
97
47
23
32
1
106
32
123
118
128
11
133
32
97
32
106
11
111
141
133
32
99
11
68
11
1
63
99
1
123
68
11
99
1
97
47
1
99
123
23
79
32
128
32
133
1
106
11
111
141
11
68
11
133
118
11
68
23
68
32
78
47
11
118
1
128
1
133
47
97
1
133
1
106
47
23
133
1
114
152
133
141
23
1
68
32
1
63
99
32
97
32
111
63
111
97
123
23
1
68
32
133
47
23
32
105
1
106
1
68
32
133
11
106
118
128
32
111
23
32
11
99
97
47
1
99
68
11
133
118
47
11
133
68
11
106
47
141
140
1
133
123
1
68
162
32
111
11
133
99
11
11
111
68
11
128
11
141
133
32
1
63
111
1
63
23
11
166
1
105
1
106
1
68
1
147
11
99
11
133
141
23
111
1
11
111
97
47
23
1
97
1
133
1
141
11
111
23
1
11
99
106
11
133
106
32
97
123
23
1
68
32
63
111
1
11
111
1
106
32
128
1
68
1
105
1
106
1
68
1
11
99
23
147
23
1
99
1
97
47
1
99
63
23
111
23
11
111
68
32
133
11
106
118
128
32
111
23
32
1
97
1
133
1
68
11
147
11
99
11
133
141
23
111
1
97
32
111
11
99
111
11
79
32
147
23
32
68
11
133
47
1
106
32
141
11
111
23
1
1
32
141
128
32
97
32
111
133
23
79
32
105
1
106
1
68
32
97
123
23
141
32
1
99
97
47
1
99
11
133
97
32
111
68
23
11
128
32
111
11
111
141
128
11
141
1
111
141
32
97
11
133
11
106
118
128
32
111
23
32
11
133
141
1
111
11
79
32
147
23
1
111
68
32
97
32
111
147
11
99
11
133
141
23
111
1
97
1
99
23
133
141
32
11
133
141
1
123
1
68
162
32
111
1
111
68
32
97
32
111
32
141
128
32
97
123
23
1
68
32
133
47
23
32
118
32
123
111
32
106
63
128
11
118
1
123
106
11
111
32
11
99
97
47
1
99
123
1
68
162
32
111
1
106
23
11
111
141
32
68
47
128
1
1
133
141
1
97
11
105
11
79
1
133
11
106
118
128
32
111
23
32
23
147
11
99
11
133
141
23
111
1
1
97
1
133
1
68
11
97
1
99
23
133
141
32
118
1
123
106
11
111
32
78
47
11
97
32
111
32
133
147
23
68
32
68
11
147
11
99
11
133
141
23
111
1
99
1
97
47
1
99
106
47
141
140
32
99
11
68
23
68
162
11
68
11
99
32
133
78
11
141
140
32
133
11
97
32
111
32
133
147
23
106
23
11
111
141
32
68
11
133
47
106
1
68
123
11
23
111
68
47
68
162
23
11
111
68
32
99
11
1
1
106
32
123
11
97
32
111
97
32
123
68
23
1
68
11
133
11
106
118
128
32
111
23
32
118
1
123
106
11
111
32
97
1
99
23
133
141
32
106
11
99
23
63
11
1
133
11
106
118
128
32
111
23
32
147
11
99
11
133
141
23
111
1
11
99
23
147
23
1
97
123
23
141
32
97
1
99
23
133
141
32
11
111
11
133
141
32
63
11
32
106
11
99
23
63
11
1
99
1
79
123
1
111
68
11
68
162
1
68
11
68
23
32
133
106
11
99
23
63
11
1
11
111
97
11
97
1
99
23
133
141
32
97
1
99
23
133
141
32
11
111
68
1
123
118
32
68
11
123
1
111
1
141
47
128
1
97
11
68
11
141
1
111
118
11
123
78
11
141
1
11
123
106
32
133
47
128
1
141
11
68
32
141
1
133
133
11
11
78
1
147
11
123
1
106
23
23
111
106
11
128
23
141
32
141
1
111
141
1
106
11
123
147
11
68
97
11
63
11
123
141
11
1
99
97
1
111
141
133
1
133
133
11
11
11
111
141
1
111
97
32
111
47
11
111
23
11
111
141
11
99
47
79
1
123
97
11
106
23
133
11
97
123
11
141
32
68
32
99
32
123
106
1
111
23
78
11
133
141
1
123
141
11
118
47
68
23
11
133
133
11
133
23
111
68
47
63
68
1
11
111
97
32
106
118
1
128
1
63
99
11
106
11
111
141
11
11
133
106
1
23
32
123
141
1
99
79
1
99
1
123
68
32
111
97
11
11
99
133
11
128
47
23
147
23
32
133
1
97
123
23
78
23
147
23
32
68
11
47
32
147
23
32
111
11
32
63
128
1
133
118
23
1
133
97
11
118
32
123
11
133
141
11
99
47
79
1
123
1
99
97
1
111
141
133
1
123
141
11
114
32
23
32
1
68
23
32
133
32
78
78
123
11
133
147
23
68
32
111
23
32
141
128
32
118
32
68
11
123
106
23
63
32
99
47
111
141
1
68
47
106
1
111
1
118
47
11
68
11
97
32
111
118
99
23
123
97
23
11
111
63
23
68
32
11
111
11
133
141
1
63
23
68
1
97
47
11
123
118
32
79
99
32
128
23
78
23
97
1
68
32
68
11
111
23
114
152
111
32
106
63
128
11
97
32
106
32
1
79
32
128
1
11
99
106
23
32
118
32
123
147
23
11
123
141
32
99
32
133
79
99
32
128
23
32
133
32
133
133
1
111
97
141
32
133
97
11
133
11
68
11
99
11
23
141
1
111
11
111
99
1
63
23
133
23
32
111
68
23
47
23
111
1
111
32
79
32
68
162
1
111
106
1
133
97
11
23
32
1
79
32
128
1
11
111
11
99
1
97
1
141
1
106
23
11
111
141
32
141
47
23
32
106
1
133
32
141
128
23
133
141
11
97
11
11
111
11
133
141
32
68
23
78
11
128
23
106
32
133
97
11
11
105
32
133
118
47
128
1
106
11
111
141
11
133
11
79
99
32
128
23
78
23
97
1
111
133
23
111
141
11
106
32
123
68
11
97
1
11
123
68
11
141
1
99
63
23
11
111
1
47
11
111
141
47
128
1
111
141
133
1
11
23
32
106
23
133
141
32
106
11
1
99
11
79
123
32
97
32
111
123
11
147
11
99
32
68
11
99
11
133
97
23
47
32
141
32
123
106
11
111
141
32
97
11
141
47
1
63
133
11
111
147
23
1
106
11
1
68
11
97
1
47
133
1
123
106
11
99
23
63
11
1
118
32
123
79
123
1
111
68
118
128
11
106
23
32
141
23
11
111
11
133
11
133
141
32
97
1
99
23
133
141
32
97
1
99
23
133
141
32
141
11
114
32
99
32
118
32
123
141
1
111
141
32
11
111
63
11
123
68
1
68
97
11
133
23
68
23
32
133
106
11
68
23
11
133
11
11
111
11
99
147
23
11
99
32
99
1
133
23
105
1
133
32
63
128
11
133
47
133
133
1
111
97
141
32
133
111
32
99
32
141
11
123
111
23
1
118
32
123
141
1
111
141
1
78
11
99
23
147
23
68
1
68
106
11
99
23
63
11
1
118
47
11
133
1
63
111
106
1
133
23
79
152
1
99
79
1
99
1
123
68
32
111
141
11
68
1
128
11
23
32
133
23
118
11
123
133
11
47
11
128
1
133
97
1
99
23
133
141
32
32
63
23
11
111
1
47
11
111
141
47
128
1
68
1
133
32
128
11
166
1
133
106
23
1
133
97
11
23
111
68
23
79
111
1
106
11
111
141
11
141
1
111
79
123
1
111
118
1
99
1
63
128
1
1
47
11
23
133
32
23
68
32
106
11
99
23
63
11
1
106
1
133
68
11
133
1
47
11
111
141
47
128
1
68
1
133
68
11
97
11
106
11
1
97
1
63
11
133
68
11
32
23
123
118
32
123
97
11
99
1
118
1
79
1
133
11
128
1
141
1
111
78
23
11
128
1
97
47
1
99
106
11
128
11
133
147
11
141
47
99
32
97
32
1
141
128
11
47
23
106
23
11
111
141
32
11
11
99
23
111
141
11
111
141
32
68
11
141
47
133
118
1
99
1
63
128
1
133
97
1
99
23
133
141
32
1
133
11
23
68
32
68
11
23
111
156
11
111
23
32
68
11
141
1
99
32
106
63
128
11
97
32
106
32
141
47
1
47
11
123
68
11
133
1
99
23
123
118
1
128
1
133
11
118
11
123
68
11
123
11
111
99
1
63
23
123
141
47
68
68
11
141
1
99
106
47
156
11
123
97
32
106
32
23
32
63
11
141
11
63
11
141
11
68
11
1
23
141
32
123
118
11
97
11
111
32
118
47
11
68
11
106
23
118
1
147
23
11
111
147
23
1
141
32
105
11
128
1
123
97
11
1
23
1
133
47
63
23
68
32
11
111
97
32
128
1
141
133
32
111
47
106
1
111
32
97
32
106
23
79
32
11
99
23
99
23
147
23
141
32
1
106
32
123
97
32
106
47
111
23
97
1
123
133
47
68
11
99
11
23
141
11
97
1
99
23
133
141
32
23
128
11
97
32
106
32
1
97
11
99
97
32
111
141
128
1
97
23
11
111
133
32
99
1
106
11
111
141
11
99
1
1
68
47
11
123
133
1
78
32
123
141
47
111
1
118
32
111
11
133
47
11
133
141
47
68
23
32
97
32
111
32
68
23
32
97
123
47
11
99
97
1
99
23
133
141
32
133
11
106
118
128
32
111
23
32
133
11
106
118
128
32
111
23
32
133
11
106
118
128
32
111
23
32
68
32
111
68
11
11
133
141
1
11
133
141
11
106
1
99
68
23
141
32
133
11
106
118
128
32
111
23
32
1
97
23
133
32
23
133
11
116
32
123
97
47
128
1
111
68
32
68
11
133
141
32
133
97
1
47
1
105
32
133
97
1
99
23
133
141
32
118
47
11
133
97
32
106
32
133
1
99
11
133
68
11
99
1
133
1
99
1
133
11
106
118
128
32
111
23
32
1
63
1
141
23
32
133
11
11
99
156
23
128
23
78
1
99
141
11
11
63
23
111
11
99
11
1
11
111
68
11
128
11
141
133
1
123
11
111
11
99
1
99
97
1
111
68
1
128
1
97
1
99
23
133
141
32
1
133
133
23
99
32
133
68
23
1
63
99
32
133
141
11
79
1
111
11
111
1
133
133
23
118
32
123
23
111
78
32
123
141
47
111
23
32
1
123
11
63
1
141
1
68
32
118
11
128
11
68
162
97
1
133
32
118
11
123
118
11
141
47
32
23
111
141
32
105
11
128
1
63
99
11
141
32
123
106
11
111
141
32
97
32
111
133
23
79
1
133
11
99
97
47
1
99
11
111
79
123
1
68
32
23
111
97
32
106
118
1
128
1
63
99
11
106
11
111
141
11
1
99
1
118
11
111
32
133
1
11
68
11
133
1
133
141
128
1
68
1
106
47
11
123
141
11
97
11
11
133
118
11
128
32
141
128
1
133
118
1
133
133
1
1
111
68
1
1
111
68
1
106
1
99
47
1
68
32
1
63
128
11
99
1
97
1
106
1
128
1
11
11
111
68
11
128
11
141
133
1
99
1
97
1
106
1
133
11
106
118
128
32
111
23
32
133
11
116
32
123
99
47
11
79
32
11
141
140
32
11
133
97
1
99
23
133
141
32
147
23
11
123
1
99
1
63
11
111
141
1
111
1
11
68
11
140
1
99
1
141
23
111
23
11
63
99
1
1
97
32
106
118
1
116
1
123
1
99
141
128
23
133
141
11
23
1
99
68
11
133
68
23
141
140
1
68
32
99
1
147
11
79
11
68
1
68
106
23
133
118
11
111
133
1
106
23
11
111
141
32
133
141
128
23
133
141
11
133
111
32
133
32
111
68
23
79
111
32
133
68
11
99
47
68
162
32
63
23
11
111
1
47
11
111
141
47
128
1
68
1
106
47
11
123
141
11
1
97
11
105
1
97
11
68
11
133
133
11
1
68
1
1
99
32
133
1
78
99
23
156
23
68
32
133
63
23
11
111
11
32
133
23
63
23
111
23
11
133
133
11
68
11
133
1
79
32
128
1
23
118
32
97
123
1
141
11
133
11
79
1
99
11
111
32
106
11
68
23
97
32
133
133
11
111
141
23
128
23
1
68
11
133
106
23
106
1
99
32
118
23
11
68
1
68
68
11
133
23
99
11
111
147
23
32
23
111
133
118
23
128
1
11
111
11
99
118
99
11
63
11
128
23
97
32
97
32
128
1
141
133
32
111
118
32
123
97
11
133
23
111
11
133
118
11
128
1
111
141
133
1
68
11
133
1
99
47
68
111
32
11
106
63
23
11
11
99
11
133
118
23
128
23
141
47
118
11
123
68
23
68
32
97
32
111
11
99
68
11
133
1
133
141
128
1
68
32
118
23
128
1
106
32
11
68
11
99
1
68
11
133
68
23
141
140
1
68
1
141
23
133
63
11
133
11
106
118
128
32
111
23
32
97
11
97
32
133
1
11
133
97
1
99
23
133
141
32
63
11
141
11
68
11
1
23
111
32
106
11
78
1
63
99
11
133
133
23
111
32
97
23
141
133
1
1
111
141
11
68
11
99
141
23
11
106
118
32
68
11
106
23
123
1
63
23
32
133
1
106
47
11
123
141
11
106
23
133
106
1
111
32
133
97
1
47
133
1
128
1
111
141
47
1
123
11
63
1
141
1
68
32
78
23
111
133
11
106
118
128
32
111
23
32
23
128
11
118
47
11
133
133
32
99
32
97
23
11
128
11
133
118
1
68
11
147
11
123
141
47
106
1
99
97
1
99
23
133
141
32
63
11
97
32
111
11
99
68
23
1
63
99
32
133
11
106
118
128
32
111
23
32
111
32
97
123
11
32
133
11
79
152
111
118
23
11
111
133
32
23
123
97
32
106
23
79
32
11
99
97
11
97
32
111
141
23
79
32
97
11
68
1
32
68
11
133
47
11
111
141
47
128
1
32
133
47
63
23
141
32
106
1
99
97
47
1
99
78
47
11
141
1
111
97
32
111
141
128
1
128
23
32
1
97
32
111
141
11
133
147
23
106
23
11
111
141
32
97
11
1
133
133
23
141
1
111
118
128
11
133
141
32
123
32
63
32
11
99
1
99
11
79
123
23
1
68
11
133
141
11
32
106
63
128
11
11
99
32
97
11
118
11
32
123
11
133
166
47
111
141
32
97
32
111
11
105
1
11
99
133
11
133
32
68
11
140
1
123
99
11
11
133
32
99
32
32
11
111
141
128
1
128
11
1
105
1
133
23
99
11
68
11
140
32
106
1
141
1
123
133
11
1
133
23
11
111
141
128
32
1
105
1
106
1
141
1
123
106
11
1
97
11
68
11
133
11
111
32
106
11
97
47
128
32
106
1
133
63
1
99
11
97
11
106
47
11
128
1
1
97
11
99
1
97
23
11
111
11
133
11
111
32
166
32
133
1
99
1
63
23
68
1
97
11
111
32
23
32
97
11
47
11
99
79
32
97
32
111
11
105
1
1
63
111
97
11
118
32
123
1
99
111
32
68
11
133
133
11
1
133
133
11
63
23
47
23
123
133
23
111
32
118
32
123
63
11
123
106
23
11
99
23
147
23
1
106
11
68
11
47
128
23
1
79
152
1
123
68
1
123
68
11
118
11
99
23
79
123
32
133
118
11
128
32
133
23
133
11
106
1
141
1
133
23
111
32
141
128
32
141
11
133
141
23
79
32
23
32
97
11
68
32
32
63
99
23
79
1
68
32
1
68
1
123
97
47
11
111
141
1
68
11
133
47
63
23
68
1
97
23
11
128
32
11
111
141
128
1
123
106
1
133
118
47
11
133
141
32
97
11
11
111
141
128
11
111
32
97
23
11
128
11
97
32
111
133
32
99
1
147
23
32
111
111
23
97
32
111
133
11
166
32
1
133
1
68
162
11
133
133
11
116
1
99
106
32
123
141
1
99
111
32
97
11
128
11
123
133
1
111
1
123
97
32
111
141
32
68
32
97
23
11
128
32
99
11
68
11
140
1
123
63
111
118
32
97
32
68
11
133
63
128
1
47
11
106
1
68
47
128
11
97
11
32
23
68
32
11
68
11
68
162
23
123
97
11
11
133
118
11
99
23
79
123
32
1
63
128
23
123
32
1
118
128
11
106
23
1
123
99
1
133
118
32
133
141
11
106
1
133
68
47
128
1
133
118
32
123
97
11
106
1
133
133
11
11
111
97
32
111
1
111
11
133
141
11
63
111
118
32
97
32
68
11
140
11
106
32
133
105
32
128
1
123
1
99
97
11
68
32
99
32
123
141
23
11
111
11
97
11
99
1
133
99
1
79
123
23
106
1
133
11
133
32
133
118
23
128
32
133
106
47
141
140
32
68
11
133
11
111
97
32
111
1
111
11
99
97
32
128
1
141
133
32
111
68
32
99
32
128
23
68
32
11
1
63
111
133
23
68
11
99
1
111
141
11
106
11
141
23
11
111
11
106
1
133
97
32
106
23
79
32
133
11
11
111
147
11
111
68
11
128
1
97
11
11
99
133
32
99
106
1
133
1
123
68
11
68
32
111
68
11
118
47
11
68
11
123
11
47
11
123
63
11
128
1
123
99
1
63
23
133
141
1
1
97
23
11
111
32
63
166
11
141
32
111
32
133
11
1
111
141
11
118
32
111
11
97
1
111
133
1
11
97
47
1
111
68
32
1
97
11
99
11
133
147
11
123
97
1
1
79
152
68
162
1
133
11
118
32
123
11
133
133
32
97
23
11
128
32
106
11
133
32
78
123
23
123
63
111
118
32
97
32
133
23
11
111
141
128
11
141
1
111
141
32
133
11
106
1
141
1
128
11
106
47
11
128
1
97
23
141
133
1
97
32
111
1
99
79
32
106
11
97
11
68
1
128
11
97
11
32
141
128
32
111
32
99
32
133
1
63
11
97
32
111
97
11
106
47
68
11
11
99
118
11
99
32
106
1
99
32
1
63
111
97
11
106
1
99
32
11
133
11
133
118
11
128
1
123
133
1
99
47
68
11
111
106
47
11
123
141
11
1
156
11
111
1
11
97
23
141
133
1
106
11
11
114
1
116
1
11
99
68
23
1
63
99
32
11
133
23
106
47
11
128
11
106
1
141
1
123
106
11
1
111
11
23
128
1
111
1
105
1
99
1
133
32
79
1
11
11
99
97
1
99
68
11
128
32
111
118
32
123
32
141
128
1
118
1
123
141
11
68
23
68
162
11
111
99
32
133
133
1
63
23
32
133
97
11
11
133
79
123
1
111
68
11
68
11
133
97
1
111
133
32
1
99
32
133
1
78
78
99
23
156
23
68
32
133
141
11
111
11
123
97
32
111
97
23
11
111
118
47
11
68
1
111
133
47
133
97
47
23
141
1
133
105
32
128
1
123
11
97
11
99
1
105
1
79
1
23
111
141
11
128
23
32
123
106
1
133
11
106
118
11
147
11
118
47
11
133
11
111
11
133
141
32
133
11
133
141
128
11
106
32
133
11
111
97
11
11
133
141
32
23
118
11
123
118
99
11
140
32
99
32
106
1
133
133
1
111
32
11
133
11
111
141
128
1
123
11
133
32
78
123
23
123
99
11
11
97
32
111
133
32
99
1
123
99
11
118
32
123
97
11
133
23
118
32
133
133
23
63
99
11
11
133
133
1
111
1
123
133
23
111
1
123
141
11
111
23
1
118
1
128
11
166
32
106
1
133
99
23
156
11
128
32
11
133
79
152
1
128
11
133
147
11
123
118
32
123
1
123
141
11
11
118
32
123
97
47
128
1
97
1
99
23
133
141
32
133
11
106
118
128
32
111
23
32
133
11
106
118
128
32
111
23
32
133
11
116
32
123
97
1
99
23
133
141
32
68
1
106
11
1
97
1
11
99
99
1
47
68
133
11
106
118
128
32
111
23
32
133
11
116
32
123
63
11
133
99
11
1
97
23
97
1
99
23
133
141
32
97
47
1
99
68
32
99
32
123
118
47
11
68
11
133
11
123
141
1
99
97
11
133
11
23
79
152
1
99
11
97
32
111
106
23
106
1
99
133
11
106
118
128
32
111
23
32
68
11
133
141
11
106
118
99
1
68
32
11
133
141
1
11
133
133
11
99
1
47
68
97
1
99
23
133
141
32
97
32
106
32
141
11
106
118
99
1
128
1
11
99
68
11
133
141
11
106
118
99
1
68
32
97
32
106
32
133
11
111
141
23
128
1
11
99
1
123
106
32
111
23
1
1
97
11
99
97
11
97
32
111
133
23
79
32
11
133
141
1
141
1
111
68
23
133
97
32
123
68
11
1
97
11
99
11
111
97
23
11
111
99
1
63
32
99
47
111
141
1
68
1
99
1
123
1
68
162
32
111
111
32
32
63
11
68
11
147
11
97
23
11
111
141
23
11
111
11
68
11
111
141
128
32
68
11
99
118
11
141
140
32
1
79
23
166
32
111
11
133
118
1
68
162
79
11
123
1
141
128
11
79
152
1
1
106
32
123
11
111
11
106
23
133
141
1
68
23
111
166
47
128
23
1
133
118
11
97
1
68
32
133
133
32
133
118
11
141
140
1
133
141
32
68
32
1
63
111
1
97
1
47
133
1
118
11
128
32
141
1
116
11
11
97
1
111
141
1
99
1
106
1
133
141
128
23
133
141
11
97
1
111
147
23
32
111
97
11
133
11
118
1
133
133
11
106
118
128
32
111
23
32
106
23
128
1
111
11
128
32
68
11
141
1
123
118
11
23
1
1
123
32
106
1
97
32
106
32
133
11
1
123
68
23
1
79
123
23
141
32
133
68
1
111
111
23
116
32
133
11
63
23
11
166
32
133
11
11
99
68
11
111
1
68
1
133
11
68
32
99
23
1
97
1
99
23
133
141
32
106
1
23
32
123
11
133
106
23
78
47
11
79
32
11
106
11
111
32
123
99
1
118
23
11
68
1
68
68
11
97
23
11
111
1
79
32
128
1
68
23
79
32
133
11
106
118
128
32
111
23
32
111
32
106
11
11
114
1
116
32
23
32
97
11
99
32
97
32
11
133
141
1
11
133
141
11
106
23
1
106
32
97
1
99
23
133
141
32
97
11
11
133
141
1
133
106
47
123
106
47
128
1
111
68
32
133
11
106
118
128
32
111
23
32
133
11
106
118
128
32
111
23
32
111
32
68
23
79
32
111
1
68
1
97
1
99
23
133
141
32
68
23
99
32
97
11
68
23
68
162
11
133
111
32
141
11
106
1
133
133
11
106
118
128
32
111
23
32
68
23
79
32
97
11
97
32
106
32
118
47
11
68
11
133
11
123
106
1
23
32
123
11
99
78
47
11
79
32
97
11
1
141
32
123
106
11
111
141
1
63
111
63
23
47
32
97
11
11
99
97
11
97
11
106
32
141
1
99
147
23
63
68
1
68
11
141
1
111
141
1
106
47
99
141
23
141
47
68
68
11
156
11
111
141
11
97
1
99
23
133
141
32
97
32
106
32
23
32
141
11
99
32
68
23
128
11
106
1
23
32
123
11
133
99
1
105
1
106
1
97
11
68
47
128
1
32
141
140
11
111
141
1
1
116
32
133
97
11
99
1
97
11
11
111
63
111
68
23
1
118
1
133
133
1
23
106
1
23
32
123
99
1
97
11
106
1
141
1
63
111
1
111
23
106
1
97
11
99
1
97
11
97
11
106
1
147
23
11
111
141
106
23
105
97
47
11
123
118
32
133
97
32
106
32
68
11
99
1
1
118
1
128
11
111
147
23
1
1
99
1
11
140
23
133
141
11
111
147
23
1
97
32
106
32
68
11
99
32
63
23
47
32
1
99
32
118
23
111
141
1
68
32
97
32
106
32
68
11
99
1
133
32
106
63
128
1
1
99
32
123
11
1
99
141
1
111
141
1
68
23
78
11
128
11
111
147
23
1
1
23
68
11
99
78
47
11
79
32
97
11
68
23
68
162
11
133
1
99
97
11
106
11
97
11
106
1
118
32
123
147
23
11
123
141
32
133
23
11
99
68
11
99
118
47
123
79
1
141
32
128
23
32
11
133
141
1
99
106
1
133
97
11
123
23
1
97
11
106
23
133
118
23
128
23
141
47
78
47
11
133
133
11
97
32
111
99
32
133
68
11
99
32
133
63
128
47
141
32
133
1
111
23
106
1
99
11
133
97
11
118
32
123
106
11
68
23
32
68
11
1
97
11
99
23
123
1
99
1
79
99
32
128
23
1
68
11
99
32
133
133
1
111
97
141
32
133
133
11
106
118
128
32
111
23
32
1
99
79
32
11
133
99
32
97
11
68
23
79
32
1
106
1
133
1
68
11
23
123
11
133
141
11
11
141
140
32
111
32
63
1
133
141
1
99
32
97
32
133
23
111
32
11
128
11
166
11
97
1
99
23
133
141
32
111
32
141
11
68
23
79
32
97
11
78
1
63
99
11
133
1
99
141
32
97
47
1
111
68
32
78
1
63
99
1
128
11
133
97
11
68
23
68
162
11
133
133
11
106
118
128
32
111
23
32
68
23
79
32
97
11
111
47
111
97
1
68
23
32
133
97
23
11
128
1
141
1
99
97
11
11
133
11
133
118
11
147
23
11
68
11
11
128
11
156
23
1
99
32
97
11
1
79
32
128
1
68
23
140
23
133
141
11
97
1
99
23
133
141
32
118
32
123
97
11
133
11
106
118
128
32
111
23
32
118
32
123
97
11
99
32
97
11
68
23
68
162
11
133
97
32
111
141
128
1
68
23
68
162
11
99
1
97
123
23
133
141
23
1
111
1
123
11
99
23
156
23
32
111
97
1
99
23
133
141
32
97
11
1
106
23
133
11
106
118
128
32
111
23
32
141
47
111
32
11
128
11
133
97
123
23
133
141
23
1
111
32
97
1
99
23
133
141
32
23
32
106
11
99
23
63
11
32
133
32
11
1
106
11
99
23
63
11
1
1
68
32
128
32
11
11
111
106
11
99
23
63
11
1
97
123
11
32
11
1
106
11
99
23
63
11
1
1
106
32
133
11
106
118
128
32
111
23
32
141
47
141
11
99
32
68
23
128
1
133
97
32
106
32
106
11
99
23
63
11
1
11
133
79
123
1
111
68
11
111
32
97
1
63
11
11
111
11
99
97
32
128
1
141
133
32
111
68
11
106
23
1
106
32
97
11
118
32
123
99
1
63
32
97
1
99
11
133
1
99
11
1
63
32
123
63
32
105
32
111
11
133
111
32
11
133
106
1
133
106
11
111
11
133
141
11
123
63
23
11
111
133
11
68
11
97
11
118
23
11
97
32
140
97
11
1
133
23
32
141
11
133
1
111
1
128
11
97
1
99
23
133
141
32
23
111
97
123
11
23
63
99
11
97
32
133
1
118
128
32
106
11
141
11
133
133
11
106
118
128
32
111
23
32
1
111
141
11
133
78
1
147
23
99
97
11
11
99
97
32
106
23
11
111
141
133
32
68
11
99
1
133
1
99
47
68
11
133
97
32
111
32
133
147
11
123
32
106
63
128
11
99
1
68
32
99
11
111
147
23
1
68
11
99
11
111
78
11
123
106
32
97
1
99
23
133
141
32
97
47
1
99
97
32
111
133
11
166
32
118
47
11
68
11
123
11
156
23
123
99
32
97
11
11
111
133
23
111
32
141
23
11
111
11
32
123
68
11
111
111
23
97
32
111
133
11
166
32
133
11
106
118
128
32
111
23
32
1
1
1
11
133
141
32
11
133
11
99
78
47
11
79
32
68
11
97
1
99
23
133
141
32
11
133
141
1
133
133
32
111
133
47
133
97
32
114
32
140
1
133
97
32
106
32
133
23
133
32
99
1
106
11
111
141
11
11
99
1
106
32
123
97
32
111
141
128
1
11
99
1
133
11
133
141
1
128
1
133
47
133
141
23
128
32
133
32
133
32
63
11
128
1
111
32
68
23
32
133
97
47
1
111
1
99
141
32
133
133
32
111
141
47
133
106
23
133
141
11
128
23
32
133
97
47
1
111
141
1
118
128
11
106
23
1
118
47
133
23
133
141
11
11
111
11
99
1
106
32
123
97
11
11
133
111
11
147
11
133
133
1
128
23
1
141
47
123
63
1
147
23
32
111
11
111
11
99
1
106
1
111
141
11
133
47
99
23
106
23
141
11
118
32
133
23
133
141
11
118
32
123
106
1
128
1
47
23
105
1
118
1
128
11
133
147
11
1
99
1
106
1
111
141
11
97
11
1
141
128
1
133
97
11
68
1
141
32
68
32
133
118
1
133
133
1
111
141
32
68
32
133
123
32
106
118
11
111
118
47
111
156
23
68
32
133
11
11
133
79
1
123
32
141
140
1
68
32
133
97
32
106
32
99
23
156
11
128
32
133
141
32
128
32
133
133
23
111
78
123
11
111
32
133
1
99
141
1
111
118
32
123
99
1
133
63
1
123
11
128
1
133
106
1
111
68
1
133
141
11
1
99
32
106
63
128
11
118
32
123
99
1
106
47
156
11
123
68
11
140
1
123
11
99
118
1
68
123
11
11
99
1
106
1
68
123
11
1
79
32
128
1
111
32
133
32
99
32
1
97
11
105
32
106
1
133
1
141
23
11
1
141
47
99
11
23
68
11
133
1
106
118
1
128
1
111
97
32
106
32
1
79
32
128
1
97
1
99
23
133
141
32
68
11
99
97
47
1
99
111
32
106
11
106
1
128
1
47
23
105
32
118
47
11
133
99
32
133
133
1
63
23
32
133
99
32
133
133
1
111
141
32
133
99
32
133
118
128
32
78
11
141
1
133
118
32
123
11
99
141
11
32
99
47
23
68
1
128
32
111
97
1
99
23
133
141
32
133
11
106
118
128
32
111
23
32
133
11
106
118
128
32
111
23
32
133
11
116
32
123
97
1
99
23
133
141
32
111
32
106
11
68
11
140
11
133
133
11
106
118
128
32
111
23
32
68
11
32
141
128
32
141
11
106
118
99
11
11
133
141
1
11
133
141
1
79
1
23
141
1
97
1
99
23
133
141
32
97
11
141
11
118
1
128
11
133
147
11
68
11
106
23
106
1
99
133
11
106
118
128
32
111
23
32
97
11
1
106
1
133
1
106
11
99
23
63
11
1
97
1
99
23
133
141
32
11
111
32
32
141
128
1
97
32
133
1
133
11
106
118
128
32
111
23
32
1
123
141
32
106
1
99
11
133
141
11
111
11
123
99
1
63
32
99
47
111
141
1
68
11
111
63
111
133
32
99
32
99
47
79
1
123
97
1
141
23
47
1
97
1
99
23
133
141
32
118
32
97
32
133
1
63
11
133
68
11
78
23
123
106
11
68
162
1
133
11
106
118
128
32
111
23
32
99
1
118
11
123
133
11
47
11
128
1
111
147
23
1
11
111
11
99
106
1
99
111
32
11
133
97
32
111
133
141
1
111
147
23
1
106
1
133
68
47
128
11
68
162
1
32
118
11
123
141
23
111
1
147
23
1
99
1
105
1
106
1
111
11
111
106
23
141
23
11
123
1
63
32
133
32
141
128
32
133
99
32
133
78
23
99
32
133
32
78
32
133
68
11
97
47
118
23
68
32
105
1
106
1
99
68
1
97
32
106
32
97
23
133
23
11
123
68
11
133
97
1
99
23
133
141
32
141
32
123
118
11
97
32
133
1
11
133
106
11
111
141
23
123
11
99
97
11
11
111
133
11
116
1
1
32
141
128
32
118
47
11
133
97
11
141
47
141
11
118
128
11
147
23
1
133
68
11
99
32
1
123
1
141
47
1
106
23
79
1
11
99
23
147
23
1
133
11
106
118
128
32
111
23
32
1
68
162
141
47
99
32
97
11
63
23
11
111
68
23
79
32
11
111
32
99
32
97
11
106
1
99
1
79
32
97
1
99
23
133
141
32
97
11
106
11
123
11
118
128
32
63
1
133
133
11
106
118
128
32
111
23
32
97
11
133
32
106
11
141
11
133
99
1
68
23
79
111
23
68
1
68
68
11
99
32
106
63
128
11
1
99
1
23
106
118
11
123
78
11
97
147
23
32
111
68
11
99
1
78
99
1
97
1
106
47
156
11
123
97
1
99
23
133
141
32
106
47
156
11
123
32
79
123
32
133
133
11
128
32
68
23
32
133
68
23
32
133
133
11
106
118
128
32
111
23
32
11
1
133
133
23
99
32
97
123
11
11
133
32
63
47
123
99
1
133
97
1
99
23
133
141
32
97
11
63
47
123
99
32
118
32
123
68
23
32
133
99
1
97
123
11
32
118
32
123
68
23
32
133
99
1
97
32
111
78
23
11
133
133
32
11
111
32
97
123
11
32
97
11
1
23
32
141
128
32
133
32
63
11
128
1
111
32
11
111
11
99
147
23
11
99
32
1
63
111
97
11
11
111
141
128
11
111
32
133
32
141
128
32
133
106
32
128
1
133
11
106
118
128
32
111
23
32
1
1
1
32
23
133
141
11
133
97
11
63
99
1
133
78
11
106
23
1
63
23
133
141
11
133
97
11
147
11
79
11
68
1
68
97
1
99
23
133
141
32
68
11
97
11
141
11
123
23
11
133
133
11
106
118
128
32
111
23
32
123
23
32
106
11
97
11
111
32
118
11
111
133
1
47
1
97
11
1
47
23
1
118
11
32
123
23
111
47
11
111
147
23
32
111
68
11
118
11
97
1
68
32
97
11
11
111
133
32
68
32
106
1
97
1
99
23
133
141
32
97
32
106
32
133
11
106
118
128
32
111
23
32
118
32
123
97
11
1
97
11
105
32
133
118
128
32
97
47
128
1
128
32
111
1
63
32
106
23
111
1
63
99
11
63
133
32
97
32
111
99
32
133
1
111
156
11
99
11
133
111
32
97
32
111
32
147
23
68
32
133
11
141
47
97
32
111
11
99
97
11
97
32
111
78
23
11
133
133
1
133
133
11
123
68
23
32
133
97
1
99
23
133
141
32
106
1
99
68
23
141
32
133
11
1
133
97
11
78
11
141
140
32
106
11
1
133
123
11
23
123
99
32
97
11
111
32
118
11
111
133
11
32
79
1
116
32
133
11
106
118
128
32
111
23
32
118
47
11
133
97
11
141
32
68
1
141
47
63
23
68
1
1
47
23
1
133
68
11
105
32
128
1
123
97
1
99
23
133
141
32
133
23
133
11
106
118
128
32
111
23
32
118
32
123
97
11
97
1
99
23
133
141
32
118
32
123
97
11
1
106
32
1
1
97
11
105
1
1
111
141
11
97
23
11
111
141
1
111
23
111
68
23
79
111
32
106
11
1
105
32
97
11
111
32
99
1
11
133
118
11
128
32
1
99
97
1
111
141
133
1
123
133
11
106
118
128
32
111
23
32
32
118
47
133
23
99
1
111
23
106
32
32
78
23
68
11
118
47
141
1
97
11
111
11
106
63
128
32
141
97
11
106
1
79
111
32
1
99
11
140
1
111
68
123
11
99
32
133
97
47
1
99
11
133
111
32
133
32
99
32
68
11
99
133
11
116
32
128
23
32
68
11
99
106
47
111
68
32
106
1
133
68
11
99
147
23
11
99
32
133
11
166
47
68
162
79
1
128
32
111
133
11
123
68
23
79
111
32
133
97
1
99
23
133
141
32
111
32
141
11
32
23
63
23
11
111
11
133
133
32
97
11
68
23
140
23
133
141
11
141
32
123
111
1
68
23
99
32
111
32
118
128
32
147
11
68
1
133
133
11
106
118
128
32
111
23
32
68
23
140
11
97
11
141
47
97
11
141
23
11
111
11
133
106
1
133
97
32
128
1
141
133
32
111
97
11
111
11
106
63
128
32
141
111
23
1
99
11
140
1
111
68
123
11
68
11
133
11
133
118
11
128
1
133
68
11
1
99
97
1
111
141
133
1
123
63
111
1
106
47
156
11
123
106
47
141
140
1
133
68
11
99
1
133
97
47
1
99
11
133
11
111
79
123
1
111
68
11
133
11
133
141
1
68
32
133
97
32
111
133
141
23
141
47
23
68
1
133
133
11
133
32
106
11
141
23
11
128
32
111
1
99
32
133
118
11
141
140
32
133
11
123
11
133
32
105
32
133
68
11
63
23
99
11
133
1
68
162
11
106
23
99
11
128
32
133
11
32
141
128
1
133
1
63
128
47
141
32
133
1
111
23
106
1
99
11
133
111
32
1
133
99
11
23
68
32
68
11
118
1
133
23
78
11
97
32
111
11
99
141
32
128
32
68
11
106
23
111
11
128
47
1
97
32
111
11
99
97
1
111
97
1
99
23
133
141
32
111
32
99
32
97
123
11
32
1
63
99
23
105
1
133
133
32
111
133
11
106
118
128
32
111
23
32
99
32
68
11
141
47
1
63
47
11
99
1
97
32
111
11
99
140
23
106
23
32
1
63
99
23
105
1
78
47
11
141
11
133
141
23
79
32
11
133
11
99
97
47
141
140
23
105
32
68
11
141
47
1
63
47
11
99
32
97
1
99
23
133
141
32
106
1
99
68
23
141
32
133
11
1
11
133
141
11
111
11
147
23
32
11
97
11
118
32
123
1
68
1
133
68
23
68
162
11
133
11
106
118
128
32
111
23
32
11
133
97
32
147
23
32
141
11
99
11
11
99
32
133
23
133
141
32
128
23
1
99
11
133
11
133
141
47
68
23
1
99
32
133
78
23
99
32
133
32
78
32
133
106
23
128
1
99
32
133
118
32
11
141
1
133
105
11
111
32
133
11
133
141
1
111
99
32
133
99
23
63
128
32
133
68
11
133
47
133
63
23
99
11
133
11
106
1
99
32
133
11
140
11
106
118
99
32
133
11
68
11
99
1
133
97
1
23
68
1
133
97
11
99
11
47
1
128
32
111
99
32
133
97
11
11
111
1
99
79
32
97
32
106
32
141
47
99
1
133
123
11
118
47
141
1
128
32
111
32
23
11
1
133
1
99
32
106
32
111
68
32
68
23
68
162
11
97
11
99
1
133
106
47
156
11
128
11
133
11
11
99
63
23
111
32
1
68
162
11
111
1
99
32
133
32
106
63
128
11
133
123
11
111
11
79
1
123
97
32
111
133
11
166
1
141
11
97
32
111
133
11
111
11
97
1
11
63
11
128
1
133
11
111
97
11
99
1
133
141
23
11
111
11
11
133
97
47
141
140
1
1
99
1
128
23
133
141
32
141
11
99
11
133
106
23
128
1
1
63
11
123
111
1
123
68
32
156
11
111
141
23
99
11
133
166
47
68
23
32
133
97
123
23
133
141
23
1
111
32
133
11
106
32
128
32
133
141
32
68
32
133
11
111
11
133
141
1
97
32
111
97
32
123
68
23
1
11
133
141
1
111
118
11
128
32
99
32
68
23
141
140
32
11
99
32
97
11
68
11
105
1
133
68
23
140
11
128
11
111
32
141
11
97
32
111
141
11
68
162
97
1
11
123
32
123
68
11
141
32
106
1
123
99
32
11
111
97
32
106
47
111
97
11
106
47
141
140
1
133
32
47
32
11
1
23
133
1
111
97
141
1
133
11
63
23
123
141
47
32
133
1
133
11
111
32
141
1
63
99
11
133
97
47
23
1
123
11
133
118
99
1
111
68
11
133
147
23
11
111
141
11
97
32
128
32
111
1
97
23
141
1
11
99
156
11
111
11
128
1
99
63
23
141
47
118
11
128
23
32
118
11
128
32
68
11
133
141
1
133
32
141
128
1
133
97
23
11
111
141
11
97
32
111
141
1
128
23
1
133
47
133
106
11
111
141
23
128
1
133
133
47
133
141
128
1
78
1
79
32
133
133
47
133
97
1
106
63
23
32
133
133
47
99
23
47
23
1
111
68
1
68
133
47
133
99
1
79
123
23
106
23
105
1
133
133
47
133
1
99
141
11
128
1
147
23
32
111
11
133
133
47
133
32
133
1
68
23
1
133
97
11
141
32
68
32
99
32
97
11
118
23
11
111
133
1
111
32
133
1
111
133
23
111
68
11
99
23
63
11
128
1
123
133
47
133
68
23
133
23
106
47
99
1
147
23
32
111
11
133
133
47
99
11
114
152
1
133
47
11
114
1
116
32
133
47
32
99
47
23
68
32
133
47
68
11
133
1
106
32
123
133
47
23
114
123
1
141
23
141
47
68
133
47
23
111
97
32
111
133
141
1
111
147
23
1
133
47
141
11
133
141
23
106
32
111
23
1
123
133
47
111
11
79
1
123
133
47
123
11
63
32
99
47
11
123
133
47
118
128
11
133
47
111
147
23
32
111
133
47
63
1
111
1
79
99
32
128
23
1
133
47
1
63
1
141
23
106
23
11
111
141
32
133
47
99
32
97
47
128
1
133
47
68
11
133
68
11
111
133
47
133
32
63
11
128
47
23
1
133
47
133
47
63
166
11
147
23
32
111
133
47
118
1
123
99
11
128
23
1
133
47
79
32
99
32
133
23
111
1
133
47
99
47
140
47
128
23
1
11
133
47
68
162
23
11
68
1
68
133
47
106
23
11
68
32
133
47
1
141
128
11
47
11
106
23
11
111
141
32
133
47
133
11
141
140
23
68
162
11
128
23
1
133
133
47
133
11
106
63
1
23
106
23
11
111
141
32
133
133
47
133
11
133
97
1
123
111
23
32
133
133
47
68
11
133
99
11
114
152
1
106
23
11
111
141
32
133
47
68
11
133
63
11
123
79
47
11
111
141
133
1
133
47
1
99
97
1
47
11
141
11
128
23
1
97
32
111
133
23
68
11
128
1
97
11
133
11
133
23
141
32
11
133
141
1
68
11
63
1
140
32
68
11
1
97
11
105
1
133
79
123
1
111
68
11
133
11
68
11
99
79
1
68
1
133
141
32
97
1
133
97
11
118
11
111
133
1
106
23
11
111
141
32
133
133
32
1
97
11
105
1
133
79
32
123
79
11
128
1
133
133
32
1
97
11
99
78
1
47
133
141
32
133
32
1
97
11
105
1
133
99
1
123
79
1
133
11
1
47
141
32
128
23
68
162
1
111
141
11
133
123
32
118
1
133
97
11
23
106
118
11
123
78
23
147
23
32
111
97
11
1
99
47
1
116
1
128
11
133
68
11
63
1
140
32
68
11
141
11
106
118
99
32
133
118
23
111
141
1
68
32
133
118
32
123
11
105
1
133
11
133
68
23
141
140
32
1
123
106
1
68
11
99
68
23
1
63
99
32
97
1
63
11
141
133
1
68
11
118
11
97
1
68
32
68
11
133
141
128
47
23
147
23
32
111
68
11
118
1
128
1
23
133
32
111
32
1
133
123
11
68
162
1
68
32
11
111
99
1
78
11
133
141
23
47
23
68
1
68
68
11
133
1
111
141
166
47
1
111
68
32
68
23
68
162
11
99
1
133
106
47
156
11
128
11
133
11
11
99
63
23
111
32
1
68
162
11
111
99
32
133
32
106
63
128
11
133
123
11
111
11
79
1
123
68
32
68
23
68
162
11
11
133
141
1
11
133
99
1
106
47
156
11
123
1
111
141
23
79
152
1
106
1
99
23
147
23
1
97
11
1
1
68
1
111
11
141
140
32
68
11
99
32
133
68
11
99
11
23
141
11
133
68
11
118
1
128
1
23
133
32
11
133
141
1
11
99
99
23
111
1
166
11
47
106
1
111
32
106
11
141
23
32
11
111
11
99
23
111
78
23
11
123
111
32
1
11
133
141
1
106
11
111
32
133
118
128
11
147
23
32
11
99
23
1
133
118
128
32
118
11
141
1
97
1
99
23
133
141
32
68
23
118
47
11
133
11
133
133
11
1
68
1
111
11
133
133
11
133
1
99
32
106
32
111
11
133
133
11
68
1
47
23
68
11
133
133
11
1
128
23
133
141
32
141
11
99
11
133
11
133
133
11
63
11
123
156
23
99
23
32
11
133
133
32
133
97
11
68
23
68
162
11
133
97
32
106
32
133
11
133
32
106
11
141
23
11
128
32
111
1
11
105
1
133
133
32
23
106
1
133
97
11
11
105
32
133
133
11
106
118
128
32
111
23
32
1
99
32
133
97
11
99
1
133
63
11
111
147
23
11
128
32
111
97
11
123
23
1
97
11
123
11
106
11
68
1
133
133
11
133
97
11
111
32
1
99
32
133
97
11
68
11
105
1
133
78
47
11
128
32
111
63
11
111
147
23
68
32
133
47
23
11
68
11
133
47
133
11
114
1
116
32
133
133
1
63
11
133
97
11
78
1
147
11
111
97
32
133
1
97
11
11
133
68
23
78
23
147
23
99
11
111
141
11
111
68
11
123
99
1
133
111
32
141
23
11
111
11
111
106
32
68
32
111
32
123
1
68
162
32
111
111
32
23
111
141
11
111
147
23
32
111
118
32
123
123
23
79
32
123
97
32
106
23
11
111
141
133
1
111
11
99
32
78
123
11
133
147
23
106
23
11
111
141
32
97
11
68
11
133
23
97
23
11
128
11
111
1
68
162
11
123
1
99
32
133
97
11
106
11
141
11
111
118
32
123
99
32
133
1
79
152
166
11
128
32
133
68
11
111
47
11
133
141
1
111
11
111
99
1
97
1
105
11
97
32
106
63
23
68
1
111
68
11
133
118
23
68
11
111
105
1
106
1
111
111
23
11
79
1
111
133
11
116
1
99
1
111
1
106
32
123
118
128
32
111
47
111
147
23
1
111
11
111
11
106
23
79
1
11
111
133
1
116
1
111
133
11
118
128
11
133
141
32
1
118
1
147
23
79
152
1
111
133
11
99
47
11
79
32
97
23
11
128
11
111
97
11
1
68
11
47
23
111
11
111
99
32
97
11
97
23
11
128
11
111
32
97
11
118
99
1
79
1
32
97
11
11
111
32
166
32
32
97
11
78
1
133
141
23
32
11
133
97
32
111
78
11
128
23
123
97
32
111
11
105
1
133
106
1
133
68
11
1
97
11
99
63
128
11
47
11
141
23
11
106
118
32
97
11
133
32
111
1
118
1
128
11
166
1
68
1
133
1
68
11
99
11
23
141
11
97
1
99
23
133
141
32
63
11
106
23
11
111
141
128
1
106
1
133
106
11
68
23
68
162
11
133
11
106
1
133
23
111
97
32
111
47
11
111
23
11
111
141
11
133
106
11
118
32
111
11
133
106
1
133
99
1
97
23
11
128
32
111
32
133
11
97
11
133
11
133
133
11
106
118
128
32
111
23
32
111
32
11
133
11
133
141
11
166
47
23
68
162
23
32
118
1
128
1
106
32
141
133
32
133
133
11
79
152
111
63
11
32
97
11
111
32
133
11
133
1
63
11
111
1
123
1
68
162
32
111
133
32
106
11
141
11
123
111
32
133
11
133
1
63
11
111
1
68
106
23
111
23
133
141
128
1
123
106
23
133
11
128
1
63
99
11
97
32
133
1
11
133
118
11
111
133
1
123
133
11
123
106
1
11
133
141
128
32
11
99
97
11
111
47
111
97
1
78
47
11
68
23
133
147
23
118
47
99
32
97
1
99
23
133
141
32
11
141
47
97
11
133
1
63
11
133
97
23
11
111
141
11
106
32
133
141
128
32
11
133
141
32
133
11
106
118
128
32
111
23
32
97
23
11
111
11
105
1
133
97
11
68
11
133
97
11
133
11
68
11
133
97
47
63
128
11
111
1
133
133
23
118
23
11
123
68
11
111
99
1
63
11
123
79
47
11
111
141
133
1
97
11
141
32
68
32
11
133
141
32
11
1
63
111
106
1
133
1
99
32
133
32
106
63
128
11
133
106
1
111
23
78
23
11
133
141
1
111
118
32
111
141
11
118
47
11
133
11
111
99
1
106
11
68
23
68
1
68
11
32
111
123
1
118
23
11
111
133
1
133
11
123
106
1
133
68
23
79
111
32
68
11
99
32
97
11
141
11
123
11
118
47
141
1
133
97
11
147
23
11
123
141
32
118
11
32
123
11
133
141
128
11
106
32
11
133
68
11
140
1
123
133
11
32
106
63
128
11
97
1
11
123
68
11
133
47
106
11
128
11
133
147
23
106
23
11
111
141
32
97
11
118
32
111
11
123
133
11
11
111
106
1
133
1
99
141
32
99
47
79
1
123
97
11
68
11
47
11
97
1
99
23
133
141
32
118
47
11
133
97
23
11
111
23
32
118
1
128
1
11
133
133
32
133
11
106
118
128
32
111
23
32
97
23
11
111
99
32
118
128
23
106
11
128
32
11
128
11
133
32
106
63
128
11
11
68
11
97
99
1
128
32
23
111
156
11
111
23
32
11
106
1
133
1
97
23
11
111
99
1
111
1
141
47
128
1
68
32
141
32
68
11
99
32
133
106
11
166
32
128
11
133
63
23
11
111
11
133
97
11
141
47
47
32
97
32
111
47
23
11
111
11
1
133
1
63
11
123
78
11
123
106
32
133
47
128
1
79
123
1
147
23
1
79
123
1
111
68
11
68
162
1
68
11
106
23
11
106
63
128
32
133
78
47
11
123
141
133
1
99
23
156
11
128
11
68
162
1
11
1
105
11
111
68
11
68
11
133
141
32
78
32
123
141
47
111
1
106
11
68
23
1
111
1
106
11
111
141
11
118
1
123
141
23
32
97
32
111
141
23
79
32
99
32
133
47
23
32
11
111
141
1
99
97
47
1
111
141
23
68
1
68
97
11
99
32
133
63
23
11
111
11
133
97
11
141
23
11
111
11
133
68
11
68
11
111
141
128
32
97
32
111
99
32
133
68
11
78
47
11
128
1
123
11
133
118
99
1
111
68
11
133
147
11
111
118
32
123
97
11
133
23
111
99
32
133
63
23
11
111
11
133
68
11
78
47
11
128
1
68
11
99
32
133
97
47
1
99
11
133
99
1
78
32
123
141
47
111
1
11
133
133
11
116
32
128
1
1
111
23
114
152
111
32
1
97
1
11
147
11
11
111
11
133
141
1
63
23
68
1
133
11
123
63
23
11
111
1
47
11
111
141
47
128
1
68
32
11
106
1
133
1
97
32
111
133
141
11
99
1
147
23
32
111
68
11
141
32
68
32
133
11
128
11
133
1
106
1
68
32
97
1
99
23
133
141
32
118
11
128
32
111
32
68
11
106
11
99
23
63
11
1
11
11
111
141
32
68
32
99
32
97
11
106
11
1
133
79
99
32
128
23
1
68
32
133
11
106
118
128
32
111
23
32
133
23
111
118
128
32
118
32
123
147
23
32
111
111
23
97
32
106
118
1
128
1
147
23
32
111
133
11
1
47
11
111
141
1
166
1
106
11
99
23
63
11
1
106
23
128
1
99
1
111
32
63
99
11
68
162
1
11
1
111
141
23
79
47
11
68
1
68
68
11
133
47
99
23
111
1
166
11
11
99
79
123
1
111
68
23
133
133
23
106
32
118
1
141
128
23
106
32
111
23
32
11
99
11
140
147
11
99
11
111
141
23
133
133
23
106
32
23
111
156
11
111
23
32
99
1
133
123
11
133
118
99
1
111
68
11
133
147
23
11
111
141
11
133
63
23
123
141
47
68
11
133
99
1
1
99
141
23
141
47
68
11
11
111
11
78
1
63
99
11
79
123
1
147
23
1
99
1
133
32
63
11
128
1
111
1
11
123
106
32
133
47
128
1
68
11
99
1
97
47
1
99
141
11
123
47
11
79
32
106
11
68
11
140
11
133
1
63
99
1
123
63
111
118
32
97
32
118
32
123
97
11
1
23
1
1
99
79
152
111
123
11
78
123
23
156
11
128
23
32
11
99
32
97
11
141
11
68
23
140
11
128
11
133
11
128
1
68
11
99
32
68
11
133
97
47
63
23
11
123
141
32
97
11
133
23
68
11
99
32
32
97
97
47
99
141
32
23
32
1
63
99
1
123
141
11
133
47
118
23
11
128
1
111
32
111
32
133
78
47
11
128
1
111
11
147
11
133
133
1
128
23
32
1
99
141
11
123
97
1
123
141
1
111
106
23
133
11
128
1
63
99
11
106
11
111
141
11
11
133
141
1
133
123
1
68
162
32
111
11
133
133
11
106
118
128
32
111
23
32
97
11
106
11
111
141
23
128
1
133
11
97
11
99
32
97
47
128
1
133
68
23
128
1
1
79
32
128
1
11
133
141
11
97
1
47
141
23
47
32
68
11
106
23
1
106
32
97
1
99
23
133
141
32
97
32
106
32
11
133
11
133
32
133
11
106
118
128
32
111
23
32
68
23
140
11
97
11
68
23
79
1
133
97
11
106
47
23
79
123
1
111
118
99
1
68
162
11
123
1
47
128
11
68
11
99
32
32
23
123
1
133
133
23
141
11
106
11
68
123
11
68
23
32
133
97
32
106
32
106
11
133
11
128
1
1
79
123
1
68
1
63
99
11
11
133
133
11
133
11
123
106
32
111
97
1
99
23
133
141
32
97
11
133
11
106
118
128
32
111
23
32
97
11
1
133
133
23
106
11
106
11
68
123
11
68
23
32
133
97
32
106
32
106
11
133
11
128
1
79
123
1
147
23
32
133
32
68
11
32
23
123
97
1
99
23
133
141
32
118
47
11
133
118
32
123
97
11
1
23
1
133
118
99
1
68
162
11
123
23
32
99
32
78
23
79
152
128
1
128
11
118
32
123
118
1
123
141
11
133
106
47
141
140
32
118
32
123
11
133
141
11
111
133
32
133
11
106
118
128
32
111
23
32
68
47
11
99
32
133
141
11
111
11
106
32
133
11
133
141
32
11
133
141
128
1
133
99
32
97
11
23
32
1
111
68
1
47
1
68
11
118
1
133
133
1
123
133
11
1
47
128
1
23
1
11
133
141
1
23
106
118
32
123
141
47
111
23
68
1
68
97
1
99
23
133
141
32
97
32
106
23
11
111
141
133
32
118
32
123
99
32
133
97
1
63
11
105
32
133
63
11
11
133
141
47
99
1
133
106
1
68
11
140
1
133
68
11
99
32
128
32
68
11
99
79
1
68
32
97
11
23
99
1
111
11
111
1
128
1
63
23
1
106
1
133
99
23
111
68
32
133
133
32
111
11
111
32
123
11
133
118
99
1
111
68
11
133
147
11
111
106
11
111
32
133
133
47
99
32
114
152
128
1
1
133
141
1
11
99
118
32
133
141
128
11
128
32
1
133
133
23
11
111
141
32
68
11
133
47
133
118
23
11
133
68
11
133
118
47
11
133
97
123
23
111
1
68
32
133
11
1
141
1
68
32
133
97
32
111
99
1
68
11
99
79
1
68
1
97
47
11
123
68
1
97
32
106
32
11
105
1
133
11
99
32
133
118
32
111
11
111
32
1
106
1
133
106
11
111
11
133
141
11
123
118
1
128
1
97
32
111
47
11
123
141
23
123
99
32
133
32
106
63
128
11
133
11
111
118
23
11
68
123
1
133
133
11
106
118
128
32
111
23
32
106
1
133
11
111
1
133
111
32
133
97
1
99
23
133
141
32
97
11
68
23
68
162
11
133
133
11
106
118
128
32
111
23
32
68
23
140
11
97
11
11
133
133
32
133
141
1
99
11
133
111
32
133
11
128
23
1
111
147
11
123
68
1
133
68
11
1
133
111
32
97
1
99
23
133
141
32
63
11
11
68
97
11
141
32
123
118
11
11
97
11
97
32
106
118
1
128
1
147
23
32
111
133
11
106
118
128
32
111
23
32
141
47
97
47
11
123
68
32
97
1
99
23
133
141
32
99
32
133
32
166
32
133
63
11
123
68
11
133
123
1
133
79
1
68
32
133
99
1
133
118
11
133
141
1
116
1
133
99
47
11
114
1
133
99
1
133
147
11
166
1
133
68
11
99
79
1
68
1
133
11
1
99
141
133
1
68
1
133
99
1
111
1
128
23
68
162
106
11
68
23
1
111
1
99
1
63
32
97
1
118
11
97
11
116
1
99
32
133
68
23
11
111
141
11
133
106
11
111
47
68
32
133
11
63
99
1
111
97
32
133
99
32
133
99
1
63
128
23
32
133
97
32
99
32
128
1
68
32
133
11
79
123
32
133
11
68
162
47
11
99
32
133
11
99
141
32
123
111
32
68
11
99
123
32
133
141
128
32
118
32
97
32
106
1
133
99
47
11
114
32
97
11
123
11
68
32
111
68
32
11
99
118
11
141
140
32
1
99
141
32
99
1
123
11
68
32
111
68
11
68
162
11
78
32
123
106
1
68
11
99
1
133
118
11
97
11
116
1
133
141
11
141
1
133
97
23
11
111
141
11
99
1
118
32
68
123
23
1
78
23
79
152
128
1
123
97
11
133
11
68
11
133
118
11
128
11
68
162
1
11
99
32
106
63
128
11
97
47
1
111
68
32
99
1
133
106
23
128
1
99
1
141
11
68
162
99
23
133
1
99
47
133
141
128
32
133
1
11
99
97
47
11
128
32
133
47
23
32
11
133
97
47
128
11
147
11
99
1
111
23
11
47
11
99
1
97
32
99
32
123
106
11
68
162
97
99
1
68
1
97
47
1
99
11
105
1
99
1
11
133
97
32
156
23
32
118
1
128
1
133
23
133
11
106
118
128
32
111
23
32
11
111
133
47
133
141
128
11
68
162
11
11
133
141
1
11
133
141
11
111
11
147
23
32
97
1
99
23
133
141
32
99
1
133
106
1
111
32
133
118
11
97
11
116
1
133
11
111
106
11
68
23
1
111
1
106
1
111
11
128
1
68
11
68
47
99
147
11
97
1
123
111
11
1
97
32
106
118
1
116
1
68
1
133
99
32
133
68
11
68
32
133
99
47
11
114
32
133
99
1
133
63
116
1
133
11
111
11
105
32
133
99
1
123
79
1
133
11
97
32
99
32
128
1
68
1
133
97
11
118
1
128
11
133
147
11
111
123
47
63
23
11
133
11
111
141
128
11
118
11
123
99
1
133
1
97
11
105
1
118
128
32
118
32
123
147
23
32
111
97
11
63
11
11
123
23
32
111
32
118
47
68
11
111
32
133
23
111
68
47
68
1
118
32
123
11
99
63
47
99
141
32
68
11
78
47
11
128
1
166
47
68
162
79
32
23
111
97
32
106
118
1
128
1
63
99
11
106
11
111
141
11
133
11
123
106
11
166
32
123
97
11
99
1
97
11
118
1
128
23
133
166
47
68
162
79
32
11
111
141
128
11
99
1
133
141
128
11
133
68
11
11
133
1
133
133
11
106
118
128
32
111
23
32
1
133
68
23
141
140
32
97
1
99
23
133
141
32
97
47
1
111
63
128
11
47
11
106
11
111
141
11
118
47
68
11
133
11
106
118
128
32
111
23
32
118
47
11
133
141
32
97
11
133
11
1
141
32
68
32
11
133
133
32
63
11
123
68
1
68
118
32
123
133
11
123
141
47
32
106
63
128
11
11
128
11
133
106
1
133
68
23
79
111
32
97
1
99
23
133
141
32
11
111
97
11
133
11
106
118
128
32
111
23
32
11
111
97
11
11
105
1
11
133
23
106
118
11
123
78
11
97
141
1
118
32
123
11
99
97
47
1
99
68
11
78
11
141
32
68
11
133
11
1
11
1
118
11
141
11
147
11
1
141
23
11
1
32
141
128
32
106
11
111
32
123
97
11
141
47
111
32
1
133
99
11
23
68
32
11
99
78
23
99
32
133
32
78
32
68
32
68
23
68
162
11
1
133
133
23
97
32
106
32
99
1
106
1
141
11
128
23
1
1
118
11
141
11
147
11
1
99
1
78
32
123
106
1
1
133
23
99
1
106
47
156
11
123
1
99
63
1
128
32
111
97
1
99
23
133
141
32
32
141
128
23
133
141
11
11
97
47
1
111
68
32
63
11
128
11
23
32
11
133
133
32
11
111
141
128
11
106
23
11
106
11
99
23
63
11
1
133
11
106
118
128
32
111
23
32
118
32
133
133
23
63
99
11
11
133
11
1
63
111
97
11
99
1
1
63
32
123
11
68
162
97
1
133
97
47
1
111
141
32
1
79
32
128
1
99
1
1
106
1
133
118
32
68
123
1
133
11
123
1
99
97
1
111
141
133
1
111
68
32
99
1
11
63
23
11
111
68
32
99
1
97
32
111
32
141
128
32
133
32
166
32
133
99
23
63
128
11
133
68
11
99
11
114
1
116
32
11
111
97
11
1
79
32
128
1
11
133
141
1
133
97
1
99
23
133
141
32
97
32
111
97
11
32
166
32
133
133
11
106
118
128
32
111
23
32
97
32
111
32
166
32
133
97
99
1
128
32
133
97
1
99
23
133
141
32
11
1
79
32
128
1
97
32
111
97
11
99
1
63
11
32
133
11
106
118
128
32
111
23
32
97
32
111
32
166
32
133
68
11
1
99
23
111
68
11
97
32
111
97
11
99
32
118
32
97
32
118
1
128
11
147
11
106
47
141
140
32
11
99
32
118
11
97
11
116
32
79
123
1
111
68
11
11
118
32
123
97
11
111
32
141
11
68
11
133
11
133
118
11
128
11
133
23
32
97
23
11
128
32
141
32
106
1
123
11
133
141
1
11
106
118
128
11
133
1
68
11
97
32
106
118
99
23
123
141
47
68
11
133
133
11
32
97
1
99
23
133
141
32
32
68
23
32
133
141
11
68
11
99
32
97
11
68
11
133
133
11
1
133
97
11
79
99
32
128
23
32
133
32
106
11
11
133
32
23
123
141
11
1
63
111
97
11
111
32
11
133
118
11
128
32
97
11
99
32
1
133
68
11
1
68
162
11
123
133
11
106
118
128
32
111
23
32
1
111
141
11
133
99
32
1
128
11
147
23
11
123
141
32
97
1
99
23
133
141
32
68
23
32
133
141
11
97
32
111
133
47
11
99
11
11
99
166
47
63
32
111
68
11
63
128
32
97
1
68
32
97
11
1
23
11
123
63
11
133
141
23
133
11
106
118
128
32
111
23
32
63
23
133
141
11
141
11
99
11
141
47
133
11
106
118
128
32
111
23
32
118
128
32
133
118
11
128
11
141
11
68
23
32
133
118
32
123
11
133
141
11
11
118
32
123
106
47
141
140
32
133
106
1
133
97
11
106
11
68
1
128
1
133
68
11
99
1
63
47
123
99
1
23
32
106
11
105
11
47
32
99
32
106
11
166
32
123
97
32
111
141
32
68
32
133
23
68
11
133
141
32
133
1
79
23
166
32
111
11
133
106
11
68
1
141
128
1
11
123
156
11
99
1
11
1
133
141
1
99
1
97
1
106
1
63
47
11
111
32
1
111
68
32
1
68
162
11
99
32
11
133
141
32
97
11
106
11
68
23
32
106
23
1
106
32
97
11
133
23
111
106
11
123
147
11
68
23
106
118
32
133
133
23
63
99
11
11
133
32
63
128
1
123
133
11
63
23
11
111
111
23
114
152
111
1
97
32
133
1
97
1
99
23
133
141
32
111
32
133
11
1
133
1
79
32
128
1
111
11
79
99
23
156
11
111
141
11
133
11
106
118
128
32
111
23
32
111
32
99
32
133
11
1
133
141
47
97
11
23
106
118
32
133
133
23
63
99
11
11
133
78
1
68
162
11
123
133
23
11
128
47
32
68
23
99
23
156
11
111
141
11
11
99
1
106
32
118
11
128
11
68
162
32
133
32
97
1
99
23
133
141
32
97
32
106
32
1
133
118
11
111
133
1
68
32
68
11
78
1
68
162
11
123
11
133
141
1
118
23
11
68
1
68
133
11
106
118
128
32
111
23
32
23
32
141
11
99
32
68
23
128
11
68
23
1
133
1
79
123
1
111
68
11
133
97
11
97
32
111
32
133
97
32
11
111
78
23
111
68
11
133
141
1
63
11
68
162
23
111
68
1
68
63
111
1
63
23
11
166
1
63
1
123
63
47
68
1
97
11
133
11
68
23
68
162
11
147
11
99
11
133
141
23
111
1
11
141
140
23
147
11
128
1
1
133
141
47
141
1
133
1
79
1
68
162
11
111
97
47
1
111
141
1
133
106
1
99
68
1
68
11
133
1
23
11
111
141
23
11
111
68
32
97
11
118
1
133
133
1
111
68
11
147
23
111
97
32
106
23
105
63
23
123
79
32
133
99
32
133
97
11
133
11
1
111
11
141
140
32
11
68
11
133
11
141
140
32
118
32
123
133
47
1
47
141
32
128
23
68
1
68
11
111
11
133
141
1
147
23
63
68
1
68
1
99
1
133
68
47
128
1
133
118
11
116
1
133
118
128
32
106
32
47
11
128
1
11
118
128
32
47
32
97
1
128
1
1
99
47
140
47
128
23
1
133
23
97
23
11
128
11
97
1
99
23
133
141
32
118
32
68
123
23
1
99
1
23
32
78
1
63
99
1
123
133
11
106
118
128
32
111
23
32
23
32
141
11
99
1
141
128
1
11
128
11
1
133
141
1
1
97
1
118
32
123
11
133
133
32
1
118
1
128
11
166
1
141
11
133
11
23
99
11
79
123
1
147
23
32
133
32
133
11
23
99
11
78
123
1
111
97
32
11
133
141
47
68
23
1
106
23
11
111
141
128
1
63
32
23
32
68
11
99
11
68
11
68
162
23
123
141
47
118
11
111
1
141
1
111
63
23
11
111
97
32
106
32
11
105
1
141
11
68
1
128
1
11
99
123
11
106
11
68
23
32
97
1
99
23
133
141
32
23
141
1
123
68
1
133
133
11
106
118
128
32
111
23
32
23
1
63
32
23
97
11
68
11
68
23
32
133
97
32
111
141
23
79
32
97
1
99
23
133
141
32
11
97
32
111
141
23
79
32
63
1
23
1
32
141
32
68
32
118
32
68
11
128
32
133
32
118
11
123
68
47
128
1
63
99
11
68
23
32
133
141
47
97
11
79
23
1
133
99
32
133
118
11
123
68
23
68
32
133
11
99
32
133
123
11
23
11
133
32
128
23
11
111
141
1
99
11
133
118
32
123
11
99
11
133
141
128
11
105
1
118
128
11
147
11
68
11
111
141
11
1
63
11
99
11
111
141
128
47
140
23
133
141
11
11
11
111
133
47
118
1
141
128
23
1
99
32
133
123
11
68
47
140
23
133
141
11
47
106
23
99
106
11
111
141
11
141
11
123
47
11
79
32
97
11
79
23
11
133
1
106
23
133
11
106
118
128
32
111
23
32
11
111
106
1
111
11
128
1
97
11
97
32
111
47
23
11
123
141
1
106
23
118
11
111
1
11
141
128
23
133
141
11
68
162
1
11
111
79
32
68
162
32
11
23
32
23
111
68
23
79
111
32
106
11
128
11
68
162
97
1
63
11
111
23
123
11
111
11
99
68
11
133
11
1
68
32
78
23
111
147
11
99
11
133
141
23
111
1
1
99
63
128
23
147
23
1
133
1
99
63
128
23
147
23
1
133
11
99
23
147
23
1
133
11
106
118
128
32
111
23
32
133
11
106
118
128
32
111
23
32
11
99
23
147
23
1
147
11
147
11
147
11
147
11
99
11
133
141
23
111
1
118
32
123
97
11
11
99
23
147
23
1
118
32
123
97
11
11
133
141
1
1
97
23
97
123
23
141
32
147
11
99
11
133
141
23
111
1
106
11
141
11
99
32
11
111
99
1
97
1
106
1
128
23
105
1
68
11
99
1
133
11
133
97
32
63
1
133
118
128
11
133
141
32
68
23
99
11
97
11
63
23
11
111
11
141
47
118
128
23
106
32
11
106
23
78
1
106
23
99
23
1
123
11
99
23
147
23
1
97
123
23
141
32
123
11
141
128
1
11
141
11
1
23
106
23
118
128
23
106
32
63
23
11
111
11
118
11
123
68
23
68
1
133
32
23
97
123
23
141
32
118
99
1
68
162
11
106
11
111
32
141
11
97
32
114
32
140
11
133
133
11
106
118
128
32
111
23
32
106
1
68
123
11
63
11
111
68
23
141
1
97
11
68
11
133
133
11
32
141
128
1
23
79
32
79
123
1
147
23
1
133
1
68
23
32
133
97
11
141
11
106
11
68
11
140
32
63
11
123
147
11
99
11
133
141
23
111
1
78
23
166
32
106
23
32
123
11
23
106
23
32
141
47
123
63
1
68
32
106
11
1
133
111
32
141
11
118
47
11
68
32
78
1
63
99
1
123
141
32
123
111
1
11
68
1
106
11
32
141
128
32
1
63
128
1
141
133
32
11
141
128
11
133
68
23
1
133
118
32
68
23
133
141
11
11
133
141
1
123
133
23
111
63
11
123
111
32
133
11
99
23
147
23
1
11
99
23
147
23
1
97
1
141
1
99
11
1
97
23
11
99
23
147
23
1
1
97
23
11
111
106
1
68
123
11
147
11
99
11
133
141
23
111
1
1
133
11
106
118
128
32
111
23
32
11
99
23
147
23
1
1
23
141
128
23
133
141
11
97
11
133
1
99
141
32
133
106
11
68
1
11
99
97
32
128
1
141
133
32
111
11
133
97
11
11
133
68
11
99
147
11
99
11
133
141
23
111
1
63
11
133
99
11
1
97
23
63
11
133
99
11
23
32
106
11
99
11
1
63
128
1
141
133
1
128
11
97
11
111
32
141
47
11
99
23
147
23
1
1
23
106
1
99
68
23
141
32
133
11
1
133
141
128
1
23
68
32
123
118
32
133
141
11
106
1
11
99
1
111
68
123
11
141
11
106
1
141
11
11
1
106
1
111
32
133
68
11
141
47
133
11
111
11
106
23
79
32
133
106
47
11
128
1
133
11
118
32
123
97
123
23
106
23
111
11
133
68
23
79
111
32
133
68
11
97
123
47
11
99
106
47
11
123
141
11
11
111
118
32
68
11
123
68
11
123
23
79
152
128
32
133
1
166
47
133
141
23
147
23
1
141
11
63
11
1
133
1
23
1
23
133
11
106
118
128
32
111
23
32
23
23
23
97
11
1
133
106
23
11
99
23
147
23
1
68
11
97
11
141
11
97
32
114
32
140
1
133
11
99
23
147
23
1
141
128
11
133
68
23
1
133
1
97
11
111
32
106
11
63
11
133
111
47
111
97
1
68
23
32
133
141
11
63
11
1
111
47
111
97
1
68
23
32
133
141
11
97
32
111
133
47
11
99
11
111
23
63
23
133
23
141
11
79
152
1
23
68
11
99
1
141
128
23
133
141
11
97
11
11
111
141
23
141
23
11
111
11
133
47
11
133
118
11
128
1
111
141
133
1
11
11
99
78
23
111
68
11
141
32
68
32
133
47
63
23
11
111
133
11
106
118
128
32
111
23
32
97
1
105
1
133
11
116
32
128
1
106
23
1
141
47
118
23
11
111
133
1
133
97
11
99
1
68
23
133
141
1
111
147
23
1
68
11
99
99
47
79
1
123
11
133
118
32
68
11
128
32
133
1
68
11
1
118
1
123
141
1
123
11
99
11
111
141
128
1
116
1
63
99
11
1
106
32
123
11
99
78
47
11
79
32
97
11
11
133
141
1
11
111
106
23
97
32
128
1
141
133
32
111
68
32
23
32
63
32
97
32
106
23
79
32
63
1
133
97
32
106
23
79
32
11
133
141
1
133
111
32
141
11
1
78
99
23
166
1
133
111
23
106
11
1
141
32
123
106
11
111
141
11
133
106
1
133
68
11
99
32
97
11
23
32
11
118
1
68
11
147
23
68
32
106
1
133
68
23
97
11
118
1
133
133
32
133
133
47
11
111
1
111
1
123
23
63
1
11
99
23
147
23
1
97
23
11
111
63
111
106
23
11
111
1
106
32
128
1
68
32
133
11
106
118
128
32
111
23
32
118
47
11
133
97
123
11
32
99
32
11
99
23
147
23
1
1
99
1
11
63
11
123
68
1
68
11
133
133
47
63
11
1
105
1
11
63
11
123
99
11
1
133
133
11
106
118
128
32
111
23
32
63
32
23
147
11
99
11
133
141
23
111
1
1
111
68
1
1
97
1
68
11
140
1
11
133
133
1
99
32
97
1
97
11
11
105
1
11
133
99
23
47
23
1
111
1
11
141
47
123
63
1
68
1
68
11
141
47
1
63
133
11
111
147
23
1
133
1
97
1
133
99
1
1
79
32
128
1
68
11
133
11
133
32
68
23
128
1
106
23
105
99
32
97
47
128
1
133
63
11
111
11
78
1
63
99
11
106
32
133
111
32
68
11
140
11
106
32
133
118
1
133
133
1
123
11
99
141
23
11
106
118
32
11
111
63
1
99
68
11
133
11
106
118
128
32
111
23
32
118
47
11
133
97
23
11
111
11
133
141
1
1
123
23
63
1
147
11
99
11
133
141
23
111
1
97
23
11
128
11
133
99
32
133
1
63
11
123
133
11
106
118
128
32
111
23
32
97
23
11
128
32
147
11
99
11
133
141
23
111
1
63
111
1
106
32
141
133
1
97
11
106
11
11
111
97
32
106
11
111
68
32
63
111
78
123
1
23
99
11
133
11
106
118
128
32
111
23
32
97
11
78
123
1
23
99
11
147
11
99
11
133
141
23
111
1
111
32
99
32
118
128
32
97
47
128
11
133
133
11
106
118
128
32
111
23
32
118
32
123
106
23
63
23
68
1
106
1
68
123
11
97
11
78
123
1
23
99
11
147
11
99
11
133
141
23
111
1
118
32
123
78
23
1
133
11
99
106
23
111
23
133
141
128
32
11
99
79
32
123
68
32
133
11
106
118
128
32
111
23
32
32
68
11
133
1
63
11
111
141
47
128
1
68
1
11
97
11
97
1
123
79
1
11
133
118
11
128
1
147
11
99
11
133
141
23
111
1
141
32
68
32
99
32
99
11
47
1
106
32
133
118
32
97
1
133
106
1
141
1
68
47
128
1
133
1
133
141
47
63
23
133
141
32
11
111
99
1
63
1
123
23
79
1
133
11
106
118
128
32
111
23
32
106
1
141
1
68
47
128
1
133
111
32
106
1
133
118
11
141
128
11
128
1
133
133
23
147
11
99
11
133
141
23
111
1
1
23
63
47
123
99
1
68
32
123
133
11
106
118
128
32
111
23
32
68
11
140
1
133
23
133
32
23
63
47
123
99
1
68
32
123
106
47
11
133
141
128
1
106
11
99
1
11
99
23
147
23
1
1
68
32
111
106
1
99
47
1
68
32
63
11
123
99
1
97
23
11
128
11
133
99
32
133
32
166
32
133
133
11
141
11
133
1
99
141
11
111
97
11
111
32
63
1
133
141
1
1
141
23
63
111
1
111
23
32
141
128
1
1
111
68
1
63
11
11
99
1
11
68
11
140
1
1
106
23
118
1
128
1
133
23
11
106
118
128
11
133
11
106
118
128
32
111
23
32
97
1
105
1
68
23
32
133
106
23
32
11
11
111
32
166
1
133
141
11
97
11
111
23
99
1
97
23
11
128
32
63
11
123
1
11
105
1
111
23
1
106
47
156
11
123
111
1
133
147
23
68
1
1
106
23
106
1
68
123
11
97
23
11
128
32
78
1
63
99
1
123
11
97
11
68
1
141
11
1
68
23
32
133
11
99
23
147
23
1
1
111
68
1
1
111
68
1
63
11
141
11
68
11
133
97
32
111
32
133
147
23
68
32
11
11
133
141
1
32
141
128
32
133
141
128
11
133
1
116
32
133
97
11
111
32
106
11
63
47
11
99
47
1
133
1
63
11
123
133
11
106
118
128
32
111
23
32
106
1
68
123
11
106
23
1
63
23
11
111
141
11
123
111
1
133
97
32
111
78
23
1
111
141
133
1
11
97
123
11
11
128
1
133
97
11
111
32
141
11
63
47
123
99
32
141
32
123
111
1
11
99
106
1
111
141
32
11
63
1
106
32
133
97
11
118
32
123
11
99
97
1
106
23
111
32
133
1
63
128
1
133
99
32
97
11
133
23
1
97
23
106
11
141
1
123
68
1
133
133
11
11
111
68
11
68
162
23
123
141
11
23
106
118
11
68
23
128
23
1
141
47
118
128
32
47
11
141
140
32
11
11
99
106
23
32
147
11
99
11
133
141
23
111
1
63
1
106
32
133
11
99
23
147
23
1
97
11
68
1
141
11
1
68
23
32
133
147
23
11
123
1
99
1
118
47
11
123
141
1
1
68
23
32
133
118
1
128
11
68
11
133
133
11
106
118
128
32
111
23
32
32
106
1
68
123
11
106
23
1
141
32
68
1
133
97
32
133
1
133
68
11
140
1
68
1
133
1
118
1
123
141
11
133
32
99
1
106
11
111
141
11
133
11
23
1
141
11
111
141
1
11
23
106
1
156
23
111
1
11
111
99
32
97
11
141
11
68
23
140
11
128
11
11
111
32
68
11
123
1
106
11
133
141
47
118
11
111
133
1
106
23
11
111
141
32
11
111
106
47
141
140
1
133
118
1
123
141
11
133
97
11
97
23
11
111
166
47
111
141
32
11
111
68
23
47
11
123
133
32
133
99
47
79
1
128
11
133
99
11
118
32
111
11
11
111
111
23
114
152
111
32
99
11
141
23
11
111
11
133
23
111
32
118
32
123
97
1
133
32
68
11
141
11
123
106
23
111
1
99
32
147
23
11
123
141
32
11
97
23
11
128
32
97
11
133
11
118
1
133
68
11
106
23
99
32
97
11
111
32
1
133
32
23
68
32
11
11
133
97
11
166
1
106
1
133
118
47
68
11
68
11
133
118
47
11
133
97
11
106
23
78
11
97
32
111
141
23
79
32
118
47
133
11
68
11
133
11
1
123
63
23
11
111
68
11
97
11
111
32
141
11
97
47
118
23
11
133
133
11
118
1
123
141
11
147
11
99
11
133
141
23
111
1
118
1
123
141
1
68
23
32
133
23
166
32
68
11
99
32
133
47
23
32
97
32
111
141
23
79
32
97
11
111
32
133
23
111
97
1
47
133
1
99
32
1
128
1
133
23
97
23
11
128
1
118
32
123
97
11
1
133
118
23
11
68
1
68
68
11
133
141
1
118
11
97
1
68
32
128
1
68
11
63
23
11
166
1
118
11
128
32
68
23
111
32
141
11
68
11
141
11
114
1
133
97
11
99
1
1
106
23
133
141
1
68
97
11
11
111
141
128
11
141
23
11
106
23
133
11
1
78
78
23
123
106
1
111
32
1
106
11
111
11
133
141
11
123
118
128
11
1
106
63
47
99
32
133
111
23
97
32
123
11
99
1
128
23
32
133
111
23
1
118
1
128
11
166
32
133
118
1
128
1
79
1
111
1
123
63
32
99
47
111
141
1
68
1
63
128
11
47
23
1
11
63
11
111
1
99
78
11
141
140
32
97
11
63
1
111
1
106
11
111
141
11
133
11
68
23
68
162
11
118
32
123
106
47
141
140
1
133
118
1
99
1
63
128
1
133
99
32
97
11
118
32
123
118
32
97
1
133
133
11
118
47
11
68
11
11
111
141
11
111
68
11
123
133
11
106
118
128
32
111
23
32
1
133
133
23
11
133
97
1
99
23
133
141
32
1
123
68
11
11
111
1
106
32
128
11
133
68
11
106
11
99
23
63
11
1
68
11
141
23
11
68
11
106
23
141
23
11
111
11
111
11
147
11
133
133
23
68
1
68
118
47
11
133
166
47
111
141
32
133
111
32
133
1
106
11
111
11
133
141
11
123
166
47
111
141
32
133
111
32
133
1
118
128
32
47
11
141
140
11
106
32
133
97
11
97
32
111
32
133
147
11
123
11
99
141
23
11
106
118
32
11
63
133
1
123
11
99
32
106
63
128
11
68
11
99
1
32
118
32
123
141
47
111
23
68
1
68
1
147
11
99
32
133
32
106
63
128
11
133
118
128
32
133
118
11
128
32
133
147
11
99
11
133
141
23
111
1
63
23
11
111
1
133
68
23
141
140
32
1
99
97
1
63
32
11
133
141
32
23
63
1
133
141
1
118
1
128
1
106
23
106
11
133
147
11
123
11
99
32
166
32
68
23
79
32
97
11
106
11
1
99
11
79
123
32
68
11
133
141
1
133
111
47
11
63
1
133
97
32
106
32
99
32
133
147
23
128
47
166
1
111
32
133
68
11
99
32
133
68
11
133
97
1
99
1
63
128
1
68
32
133
11
97
32
106
32
1
97
11
105
32
133
68
1
116
1
111
11
111
99
32
133
118
128
23
111
147
23
118
23
32
133
99
1
133
105
1
79
1
133
11
11
111
97
1
128
11
147
11
111
11
99
118
128
32
106
11
141
23
106
23
11
111
141
32
68
11
99
1
133
1
99
47
68
1
133
133
23
11
111
141
23
11
111
68
32
23
32
78
1
147
11
123
1
97
1
99
23
133
141
32
1
99
1
123
79
1
123
99
11
11
99
1
147
11
123
141
11
111
23
68
1
68
68
11
99
123
11
106
11
68
23
32
118
32
123
97
11
97
32
106
32
68
23
68
162
11
111
11
99
11
133
118
11
128
1
111
141
133
1
99
47
11
114
1
1
78
99
23
156
11
11
99
97
32
128
1
141
133
32
111
11
97
47
1
111
141
32
11
99
99
1
118
11
123
68
23
11
128
11
141
1
111
141
32
156
11
99
1
118
128
32
106
11
141
11
63
23
11
111
106
11
11
111
141
23
11
111
68
11
133
133
11
106
118
128
32
111
23
32
97
1
105
11
106
32
133
97
11
1
99
1
118
47
11
123
141
1
11
133
141
1
106
32
133
11
97
32
106
32
68
23
68
162
11
111
99
1
133
118
1
128
11
68
11
133
1
111
32
23
68
32
133
147
11
99
11
133
141
23
111
1
105
1
106
1
133
11
106
118
128
32
111
23
32
141
1
141
1
141
1
97
1
99
23
133
141
32
118
1
123
106
11
111
32
118
1
123
106
11
111
32
133
11
116
32
123
97
1
99
23
133
141
32
111
32
32
23
11
133
106
1
99
68
23
141
32
133
32
123
68
32
118
1
123
106
11
111
32
97
11
11
133
133
11
116
32
123
97
1
99
23
133
141
32
1
99
1
118
47
11
123
141
1
105
1
106
1
111
97
32
123
11
118
1
123
106
11
111
32
97
23
11
111
11
133
133
11
106
118
128
32
111
23
32
1
63
128
11
1
106
23
11
1
11
133
141
1
68
47
11
116
1
118
1
123
106
11
111
32
133
11
116
32
123
133
11
106
118
128
32
111
23
32
11
63
111
1
118
47
141
1
63
23
11
166
1
1
99
97
32
32
99
1
68
1
68
1
47
1
111
1
97
11
105
1
133
118
32
123
1
68
1
133
97
1
99
23
133
141
32
97
1
105
1
97
1
105
1
106
1
99
47
1
68
32
97
11
11
133
106
23
141
23
1
97
32
123
11
97
32
123
11
1
63
128
11
133
23
11
106
118
128
11
99
32
63
23
97
11
118
32
123
47
23
123
32
106
63
128
11
68
11
63
111
118
11
99
23
79
123
32
97
1
11
11
111
32
141
128
32
106
1
23
32
123
118
32
123
11
111
97
47
63
128
23
123
23
32
11
133
141
11
78
11
141
140
32
68
11
118
1
123
106
11
111
32
1
97
23
11
111
1
106
32
123
32
78
23
68
11
99
23
68
1
68
32
141
11
106
32
123
118
47
133
23
11
128
1
111
78
123
11
111
32
97
1
23
11
111
23
111
68
23
79
111
1
147
23
32
111
68
11
133
141
1
97
11
111
32
141
23
11
111
11
106
11
111
32
123
118
32
68
11
128
23
32
11
111
106
23
63
23
68
1
97
11
68
23
32
133
118
1
123
106
11
111
32
118
32
123
97
11
133
11
116
32
123
141
11
106
1
141
1
133
118
32
123
97
11
133
11
116
32
123
141
11
97
32
114
32
140
1
133
11
141
47
118
23
11
111
133
1
133
97
11
11
133
63
23
141
47
118
11
128
23
32
11
111
99
1
133
32
128
11
166
1
133
68
11
133
141
1
11
99
111
32
106
63
128
11
97
11
99
1
105
1
106
11
111
32
99
32
97
123
11
1
133
97
11
1
133
133
23
133
11
79
99
32
128
23
78
23
97
1
11
111
99
11
32
23
123
97
32
106
32
141
47
97
47
1
111
68
32
68
23
68
162
11
111
68
23
11
133
141
128
32
97
1
47
1
105
11
128
32
11
133
97
1
99
23
133
141
32
11
68
11
106
1
133
68
11
133
141
32
11
133
111
32
106
63
128
1
68
1
11
118
32
123
141
1
99
141
23
141
47
99
32
97
32
111
32
147
23
68
1
133
23
11
111
141
128
11
147
23
11
111
141
106
47
156
11
128
11
133
63
1
11
1
99
79
152
111
32
68
23
68
162
11
118
47
141
1
63
23
11
166
1
133
23
111
111
23
114
152
111
11
106
118
1
141
140
32
99
47
11
79
32
63
47
11
99
47
11
99
1
97
1
63
11
141
133
1
11
123
11
133
118
32
111
68
11
97
32
111
1
99
11
79
123
11
97
1
128
1
11
111
99
32
133
97
32
111
63
23
141
11
133
11
111
99
1
133
78
23
11
133
141
1
133
11
111
99
1
133
63
32
68
1
133
11
111
99
1
133
97
32
78
1
68
123
23
1
133
11
111
99
32
133
106
32
123
141
47
32
128
23
32
133
11
111
141
32
68
32
133
99
32
133
1
23
47
111
141
1
106
23
11
111
141
32
133
68
11
156
11
111
141
11
133
97
32
111
11
105
1
118
1
133
133
1
111
141
23
11
106
118
32
133
23
118
1
133
133
1
118
32
123
99
32
133
118
11
123
32
133
1
97
11
105
32
133
47
11
111
1
133
47
99
1
68
123
23
68
32
133
23
11
133
141
1
147
11
123
97
1
99
1
133
1
47
11
133
32
141
128
1
97
32
133
1
111
32
97
1
111
141
1
111
133
23
147
11
123
97
1
99
32
133
79
1
111
1
68
32
133
63
1
99
1
111
68
32
99
32
118
128
11
79
32
111
1
111
133
23
147
11
123
97
1
99
1
133
63
11
133
141
23
1
133
123
11
63
47
68
162
111
1
111
68
32
68
23
68
162
11
111
118
47
141
1
63
23
11
166
1
99
1
133
123
1
111
1
133
68
11
99
32
133
141
140
1
123
97
32
133
32
141
128
1
97
32
133
1
111
32
133
47
11
99
11
111
106
11
111
141
1
123
133
23
63
1
11
111
141
128
11
99
32
133
11
123
11
128
32
133
1
97
11
105
32
68
23
68
162
11
111
133
47
133
106
1
123
141
23
105
32
133
97
1
123
118
23
111
141
11
128
32
133
11
1
123
106
11
128
32
133
11
123
1
68
32
128
11
133
97
1
99
68
11
128
11
128
32
133
1
123
97
1
68
32
128
11
133
141
32
68
32
32
78
23
147
23
32
68
11
23
111
133
141
128
47
106
11
111
141
32
78
32
123
106
1
11
111
11
99
1
23
128
11
133
47
111
32
106
63
128
11
97
1
111
141
1
111
99
1
99
32
133
97
1
123
118
23
111
141
11
128
32
133
118
11
23
111
1
111
99
1
99
32
133
118
11
23
111
1
68
32
128
11
133
141
11
140
11
68
32
128
11
133
99
1
63
128
1
68
32
128
11
133
11
111
99
1
133
47
11
123
141
1
133
11
111
99
1
133
1
128
1
68
1
133
11
111
99
1
133
63
23
116
1
133
11
111
99
1
133
133
11
79
1
68
1
133
97
32
111
11
105
1
118
1
133
133
1
111
11
99
1
78
1
111
97
32
141
23
68
23
1
111
32
1
99
118
11
123
68
11
123
11
111
99
32
133
141
1
63
99
11
128
32
133
99
47
11
79
32
133
47
11
111
1
111
133
47
133
99
32
32
128
11
133
141
32
68
1
133
97
32
133
1
133
97
11
133
32
111
1
68
162
11
111
1
68
32
97
23
11
128
1
97
11
11
105
1
11
133
141
1
11
99
141
1
99
111
32
106
63
128
11
123
11
118
128
11
133
11
111
141
1
111
32
97
11
97
32
106
11
68
32
123
68
11
47
11
47
32
133
1
133
1
68
32
133
11
128
1
133
47
106
1
128
23
68
32
97
11
97
23
11
128
11
133
106
1
133
133
23
111
32
133
23
63
111
1
118
23
11
68
123
1
141
32
97
1
97
32
111
32
141
128
1
99
47
11
79
32
133
47
11
111
1
118
47
141
1
63
23
11
166
1
97
1
99
23
133
141
32
11
141
47
97
32
106
32
99
32
133
1
63
11
133
23
99
1
97
32
111
32
133
147
11
133
118
1
123
106
11
111
32
133
1
63
11
123
99
32
1
133
68
23
1
133
79
123
1
111
68
11
133
133
32
111
118
1
133
133
1
68
32
133
97
11
106
23
106
1
68
123
11
106
47
156
11
123
118
32
63
128
11
106
32
128
1
47
1
11
111
133
47
63
11
68
162
23
111
68
1
68
99
1
97
47
1
99
123
32
79
1
68
1
118
32
123
11
133
141
1
147
11
99
11
133
141
23
111
1
106
11
68
23
32
1
11
105
1
118
32
123
133
23
128
47
23
11
111
141
11
1
63
111
97
11
11
105
1
111
32
106
11
97
32
111
32
141
133
11
118
32
123
99
32
118
32
97
32
97
11
99
1
133
11
128
47
23
11
118
32
123
99
1
106
47
68
1
111
141
133
1
97
11
99
1
11
68
1
68
1
11
141
140
32
97
1
99
23
133
141
32
68
11
97
11
99
1
133
11
128
47
23
1
133
118
1
123
106
11
111
32
133
11
116
32
123
23
47
1
1
99
1
118
99
1
141
133
1
11
141
128
1
23
1
99
11
68
11
97
32
106
11
123
11
1
97
32
106
118
1
116
1
47
1
99
1
133
47
118
99
23
1
11
111
1
97
11
105
32
133
106
11
111
11
133
141
11
128
11
133
97
11
106
23
141
23
11
123
111
1
78
47
11
123
141
133
1
63
1
133
141
1
47
1
118
11
128
32
68
11
1
97
11
99
118
32
97
32
141
23
11
106
118
32
97
11
99
1
133
11
128
47
23
123
11
97
32
156
23
1
99
1
111
47
11
47
1
106
11
106
32
128
23
1
99
32
97
11
99
1
63
11
166
11
68
162
111
32
1
118
32
68
23
68
32
97
23
141
1
123
141
23
11
111
11
11
133
141
1
63
47
11
111
1
68
47
11
116
1
1
99
97
1
63
32
68
11
99
1
147
23
47
68
1
68
1
105
1
147
11
123
97
1
68
11
99
1
133
141
11
111
11
128
23
1
133
11
111
99
1
97
47
11
133
141
1
68
11
99
123
23
32
63
111
1
97
1
133
1
1
118
1
123
141
1
68
1
106
11
68
23
32
97
1
23
68
1
118
32
97
32
97
32
106
118
47
11
133
141
1
11
106
11
111
32
133
1
63
1
133
141
1
68
1
11
105
1
141
11
111
23
1
133
11
23
133
32
78
23
147
23
32
133
97
32
111
47
23
11
111
11
133
1
63
11
123
99
1
63
128
1
111
68
11
128
1
118
11
123
78
47
106
11
128
1
106
1
11
133
141
128
1
68
11
78
1
68
162
11
123
1
78
11
23
141
11
133
11
68
11
78
1
68
162
11
123
63
23
123
79
32
133
1
99
97
1
47
11
141
1
11
63
111
118
32
97
23
141
32
11
141
140
23
68
162
11
128
1
11
128
1
11
99
118
128
23
106
11
123
32
78
23
147
23
32
97
32
63
11
123
141
47
128
1
68
11
99
32
133
32
141
128
32
133
133
32
97
32
99
32
123
68
11
99
97
47
1
99
106
47
141
140
1
133
106
32
141
133
1
133
68
11
133
141
1
133
133
23
128
47
23
11
111
141
11
133
11
111
141
128
1
47
1
111
11
111
133
47
97
1
133
1
1
99
1
63
128
1
123
133
11
11
1
99
1
63
128
1
123
97
1
106
23
133
1
133
11
79
32
123
79
11
128
1
133
11
32
141
128
1
133
106
47
141
140
1
133
97
32
133
1
133
111
23
114
152
111
1
63
11
111
23
1
133
23
111
141
32
123
11
68
162
111
32
141
128
23
79
32
1
128
23
111
1
32
166
1
123
32
68
11
63
23
111
32
11
68
11
99
1
133
32
141
128
1
133
118
128
32
47
23
133
23
32
111
11
133
97
11
118
32
68
23
1
111
1
133
47
133
1
106
1
133
78
47
123
141
1
123
11
1
63
111
32
141
128
32
133
78
47
123
141
23
105
32
133
68
11
106
1
133
97
47
1
99
23
68
1
68
1
105
23
133
11
11
111
97
47
63
128
23
1
111
1
133
1
68
162
11
128
1
1
106
23
79
1
68
11
11
133
141
47
68
23
1
111
141
11
133
11
68
11
133
118
11
111
133
11
128
32
133
11
106
32
141
133
32
133
68
11
1
63
1
68
11
133
1
11
133
141
32
133
63
11
111
68
23
1
11
105
1
1
97
11
105
1
133
1
114
123
11
23
111
111
32
147
11
111
141
11
68
11
99
1
133
97
47
23
141
1
68
23
105
1
133
99
1
97
47
1
99
99
23
156
11
128
1
106
11
111
141
11
1
47
11
111
141
47
128
1
47
1
111
11
111
11
133
78
47
11
123
141
133
32
68
11
99
1
123
11
133
141
23
141
47
147
23
32
111
97
11
11
105
1
99
11
133
118
128
32
106
11
141
23
1
133
47
63
23
32
133
47
78
11
141
140
32
1
106
1
133
97
11
118
32
123
106
11
68
23
32
68
11
1
97
11
105
1
133
97
32
106
47
111
23
97
1
47
1
97
32
111
99
1
133
106
1
133
11
111
147
11
123
1
68
1
133
1
133
141
1
141
128
1
11
123
1
11
140
11
97
47
147
23
32
111
133
47
118
128
32
118
32
133
23
141
32
11
1
97
11
133
141
1
133
11
111
141
23
11
106
118
32
32
111
11
133
141
32
97
32
106
32
11
133
141
1
147
23
32
111
11
133
118
128
32
147
11
133
133
23
32
111
11
133
68
11
111
32
141
140
11
106
23
133
133
1
133
68
11
99
79
1
105
32
106
23
133
133
1
133
68
11
99
1
99
47
1
11
32
141
128
1
133
133
11
97
123
11
141
1
133
68
11
47
32
147
23
32
111
11
133
106
47
141
140
1
133
11
111
97
47
63
23
11
123
141
1
133
63
23
11
111
141
128
1
123
11
111
133
47
97
1
133
1
141
128
1
133
11
105
1
133
32
106
63
128
11
133
68
11
133
97
1
99
141
133
32
133
97
32
111
141
128
23
141
32
133
11
123
11
63
32
141
133
1
68
32
133
68
11
133
1
141
1
97
1
68
32
133
97
11
11
111
141
128
1
47
1
111
1
105
23
1
105
32
128
1
123
133
47
133
118
11
97
1
68
32
133
97
11
141
128
1
78
1
79
32
133
133
23
118
23
11
111
133
1
133
141
128
1
23
1
1
68
162
23
1
133
11
78
23
133
23
97
1
68
11
111
23
116
32
133
141
32
106
1
47
1
11
133
141
1
106
63
128
11
68
11
63
111
1
133
97
1
133
1
133
68
1
47
1
99
32
1
78
23
99
1
123
11
111
32
141
128
1
133
118
32
123
1
141
140
1
97
11
68
11
11
111
141
128
1
123
11
111
141
32
68
1
133
99
1
133
63
111
1
133
106
1
68
123
11
1
97
1
99
1
133
32
141
128
1
133
106
1
68
123
11
1
97
47
105
1
97
1
141
1
99
1
63
23
11
166
1
23
1
63
23
11
111
11
11
99
1
106
1
68
11
141
32
68
32
133
106
47
23
97
32
111
32
147
23
68
1
97
32
111
141
32
68
32
133
11
133
32
133
1
78
1
111
11
133
111
47
111
97
1
118
1
133
133
1
47
1
133
23
111
106
23
133
133
1
111
23
63
23
133
118
11
128
1
133
111
23
68
11
140
1
47
1
106
32
111
11
133
141
11
128
23
32
133
68
11
78
123
1
23
99
11
133
111
23
68
11
106
32
111
166
1
133
11
133
141
32
118
32
123
97
11
1
105
23
78
1
68
162
23
1
11
105
1
133
47
133
1
99
11
99
47
23
1
133
11
97
32
111
147
23
11
123
141
32
133
11
11
111
133
47
97
1
133
1
78
1
68
162
23
1
118
11
123
78
47
106
11
133
78
1
99
133
1
47
1
11
133
141
32
128
1
97
11
133
106
11
111
166
47
23
1
111
23
106
11
133
1
106
63
1
123
1
99
79
1
99
23
1
118
32
99
47
23
105
32
133
1
99
106
23
68
162
97
99
11
133
106
32
133
97
11
141
11
133
141
11
111
23
1
63
111
1
97
1
106
1
128
1
105
11
111
1
68
11
1
99
1
106
63
23
97
11
133
68
11
123
11
68
32
106
23
105
1
133
68
11
63
1
123
23
99
11
166
32
133
68
11
63
1
123
32
68
11
63
23
68
123
23
32
68
11
1
128
1
106
63
128
11
68
11
11
133
141
1
116
32
11
141
140
32
133
68
11
106
23
105
78
1
68
162
23
32
111
11
133
1
68
162
23
1
133
32
99
23
106
1
111
1
78
11
23
141
11
97
32
68
162
23
68
32
1
123
156
11
111
141
1
68
1
133
63
47
166
11
105
1
68
1
133
147
11
128
23
105
1
133
105
1
111
23
105
1
133
63
111
141
47
128
23
105
1
133
99
47
133
141
128
11
133
99
47
68
162
11
111
141
32
128
11
133
97
99
1
128
23
106
23
11
111
141
11
133
1
99
47
1
99
23
111
32
133
11
32
141
128
1
133
1
79
152
1
133
68
11
123
32
133
141
128
32
68
11
123
1
133
47
128
1
133
68
11
79
1
106
32
111
11
133
68
11
97
32
123
141
11
68
162
1
133
68
11
133
118
1
111
141
1
99
32
63
32
133
68
11
141
1
128
1
79
152
111
141
23
1
68
11
23
11
99
11
133
68
11
1
79
123
1
68
162
68
11
106
32
133
141
32
68
11
133
141
23
99
1
68
1
133
11
1
141
133
47
97
1
128
1
68
1
133
1
68
11
99
79
1
68
162
1
47
1
99
32
133
97
47
11
128
32
133
97
32
111
141
133
47
106
32
133
68
11
99
23
106
32
111
11
133
97
32
111
141
47
128
47
23
111
32
97
32
111
141
47
11
141
1
111
32
68
11
97
32
123
141
133
32
11
68
11
79
1
123
141
133
1
11
32
141
128
1
133
97
32
111
78
1
147
23
32
111
11
133
133
1
97
1
47
1
1
79
152
1
118
1
128
1
32
99
11
123
68
11
123
32
133
1
133
68
11
1
68
162
1
1
123
68
11
166
1
133
106
23
111
68
11
141
128
11
63
32
99
68
11
106
1
68
123
11
133
11
99
47
1
11
97
99
1
47
11
105
23
111
1
133
106
32
133
97
11
141
1
133
11
1
99
106
23
68
162
97
99
1
68
1
133
118
32
99
47
32
128
23
68
162
1
68
1
133
97
32
111
63
23
111
32
1
68
162
23
1
99
11
140
23
1
133
118
1
128
1
11
111
123
47
63
23
1
123
68
11
133
1
123
106
23
11
111
141
32
133
68
11
97
1
123
1
133
97
1
68
11
147
11
111
141
11
111
32
68
11
106
1
123
47
63
23
32
133
97
32
111
133
1
99
23
141
128
11
97
32
111
1
99
47
106
63
128
11
11
106
23
105
23
78
32
99
23
1
11
32
141
128
1
133
68
23
47
11
123
133
1
133
97
32
133
1
133
11
99
32
133
63
111
141
32
133
11
106
1
111
141
11
97
1
133
97
11
141
11
111
23
1
11
133
1
133
141
23
32
68
11
68
11
68
162
23
123
68
11
63
1
97
1
68
11
32
133
133
32
68
11
97
1
47
1
105
32
133
11
68
11
97
1
106
11
105
32
133
68
11
97
47
99
11
63
128
1
11
68
11
97
32
111
11
166
32
68
11
63
1
105
11
111
1
68
11
79
1
123
141
133
1
11
68
11
1
99
97
1
128
1
47
1
111
11
68
11
79
1
106
32
11
68
11
79
1
141
32
106
32
111
141
11
133
11
68
11
141
11
140
32
111
68
11
1
123
68
1
68
11
11
128
23
68
162
32
68
11
111
47
141
128
23
1
1
118
1
128
11
166
32
133
118
1
128
1
63
1
116
32
133
11
133
141
32
11
133
63
111
1
106
1
128
1
47
23
105
1
68
11
99
1
133
23
11
128
47
1
133
11
123
1
23
68
162
11
133
97
11
141
11
111
23
1
11
111
11
99
141
11
141
140
32
68
11
133
47
97
1
133
1
97
32
99
79
1
68
1
133
106
1
111
141
133
1
111
23
105
1
11
123
32
106
11
128
32
106
1
99
47
1
47
23
133
97
32
133
97
47
99
1
111
141
128
23
105
32
97
32
128
32
111
23
105
1
133
78
99
32
123
68
11
133
1
47
97
32
11
68
11
106
32
133
141
1
68
162
1
11
133
118
99
23
11
79
32
11
99
1
47
128
11
99
63
99
1
111
97
32
141
32
123
141
1
128
32
133
1
11
79
123
1
106
32
111
23
105
1
78
99
32
123
133
1
99
47
1
166
11
11
23
79
11
128
47
11
99
1
118
23
97
32
68
11
32
128
32
11
32
166
1
141
23
111
141
1
99
32
133
1
68
162
11
23
141
11
133
97
11
133
1
97
1
47
1
118
1
128
1
11
99
123
32
133
141
128
32
111
32
11
133
97
32
133
1
68
11
97
123
11
11
123
68
11
11
133
141
32
128
1
97
11
11
68
11
166
1
68
162
106
23
111
68
11
99
23
106
32
111
68
11
118
11
118
23
141
1
133
68
11
63
23
32
99
11
141
1
133
68
11
106
11
111
166
47
23
68
11
1
99
78
32
147
23
79
32
133
68
11
118
23
116
32
111
11
133
68
11
79
123
1
111
23
105
32
68
11
1
141
133
32
78
11
23
78
1
133
68
11
111
11
79
23
105
1
68
11
1
99
141
128
1
106
47
68
162
11
133
68
11
1
128
47
11
166
1
133
11
68
11
97
1
128
23
105
1
133
11
68
11
23
11
128
47
1
118
1
140
1
128
11
128
1
11
63
111
118
32
97
23
105
32
68
11
63
1
99
133
1
106
32
141
11
111
23
1
11
105
1
11
111
63
111
1
123
11
68
32
106
23
105
1
97
11
79
152
1
123
68
1
47
1
118
1
128
1
1
97
11
99
123
1
133
97
47
116
32
97
11
141
23
11
111
11
118
32
123
99
1
133
111
1
128
23
68
162
11
133
11
133
141
32
68
11
99
32
133
63
23
123
79
32
133
63
111
32
133
78
1
147
23
1
68
11
63
11
140
23
79
1
11
32
141
128
32
133
97
47
128
1
47
1
68
11
118
47
111
141
32
141
11
111
23
1
11
111
63
111
141
1
63
99
1
68
23
105
32
11
111
63
111
1
97
1
140
47
11
99
1
118
23
111
141
1
68
1
63
111
1
133
1
79
152
166
1
133
68
11
99
79
1
68
1
133
68
11
118
11
105
11
166
11
128
32
133
11
23
99
32
133
68
11
133
11
68
1
11
111
147
11
128
1
68
32
133
11
97
32
99
79
1
68
1
133
1
105
23
123
1
23
68
162
11
133
68
11
32
166
1
118
99
1
133
106
1
11
78
47
133
141
11
133
1
114
23
111
32
147
11
63
32
105
1
1
99
63
1
123
1
111
1
11
147
11
118
1
97
1
47
1
105
32
1
68
162
23
1
97
32
111
11
133
141
32
106
1
128
1
47
23
105
1
133
97
11
97
47
1
111
68
32
63
23
111
32
118
32
123
1
97
23
11
99
11
106
63
1
140
1
68
32
123
78
123
1
111
147
11
133
141
128
11
133
63
11
68
162
11
133
63
11
111
68
23
32
118
32
123
63
23
123
156
11
111
63
111
1
97
123
23
1
68
1
97
11
141
11
111
23
1
97
1
99
23
133
141
32
1
133
23
118
47
68
23
11
128
1
147
23
11
111
141
32
118
1
123
106
11
111
32
133
23
133
1
111
141
32
68
23
32
133
11
123
11
106
11
68
23
1
47
1
118
32
123
97
1
128
23
68
1
68
106
47
141
140
1
133
47
11
123
78
1
111
1
133
11
147
11
123
1
68
1
133
97
11
133
11
11
111
97
32
106
11
111
68
1
47
1
111
1
11
105
1
11
11
111
32
141
128
32
1
118
1
123
141
1
68
32
141
11
111
23
1
118
1
128
1
123
11
106
11
68
23
1
123
1
106
32
128
11
133
11
118
1
128
1
133
11
97
11
128
11
123
63
23
11
111
141
11
111
23
1
47
11
133
133
32
133
68
11
97
32
128
1
141
133
32
111
68
11
147
23
11
128
47
32
99
11
114
152
1
68
11
63
23
47
32
128
1
97
1
63
11
141
133
1
133
68
11
97
32
68
32
123
111
23
68
162
11
133
133
11
133
32
133
68
11
1
133
111
32
141
11
99
1
68
11
97
1
47
1
105
32
106
1
111
141
23
105
32
68
11
111
23
116
32
1
47
1
106
32
128
23
133
97
1
79
23
166
1
106
1
128
23
111
1
133
32
79
1
68
11
1
32
123
97
1
68
32
78
99
32
123
68
11
23
11
68
123
1
11
133
118
23
111
1
68
11
11
128
23
68
162
32
118
23
11
68
11
141
11
140
32
79
123
1
111
32
133
68
11
11
99
11
141
140
32
99
1
118
23
11
68
123
1
68
11
99
111
23
68
32
68
11
99
1
79
23
99
1
11
32
141
128
1
133
106
23
105
97
32
133
1
133
63
11
111
23
1
111
1
11
105
1
106
47
141
140
32
133
32
106
63
128
11
133
11
106
47
156
11
128
11
133
11
1
63
111
32
133
68
11
106
1
111
68
1
47
1
11
99
118
1
111
68
32
106
32
123
68
23
1
111
1
32
141
128
32
133
68
11
133
47
123
32
118
1
1
32
141
128
32
133
68
11
133
47
133
97
1
63
11
105
32
133
1
32
141
128
32
133
118
23
111
141
1
47
1
11
111
99
1
118
1
99
106
1
99
11
141
128
1
133
97
32
111
1
141
133
1
78
123
1
111
1
32
141
128
32
133
97
32
111
63
11
123
106
11
105
32
111
1
32
141
128
32
133
68
1
47
1
63
111
32
133
97
32
128
1
141
133
32
111
11
133
68
11
147
11
128
1
105
11
111
32
133
68
11
1
79
152
166
1
133
97
11
63
128
1
68
1
133
11
32
141
128
1
133
97
32
133
1
133
11
111
63
1
123
32
11
11
111
118
99
32
106
32
11
141
140
1
133
106
47
23
11
133
118
1
111
141
1
63
99
11
133
1
99
63
11
123
118
23
111
141
1
47
1
78
23
79
152
128
1
133
68
11
68
162
23
1
118
1
99
1
63
128
1
133
11
111
141
23
11
123
1
97
23
11
111
141
11
118
32
68
123
1
68
11
68
162
23
123
99
32
97
11
11
133
141
1
63
23
11
166
1
78
1
68
162
23
1
11
141
32
68
32
11
128
1
63
47
123
99
1
11
106
11
111
141
23
128
1
97
1
99
23
133
141
32
63
23
11
111
11
133
141
1
118
1
123
106
11
111
32
68
11
140
1
99
32
118
1
128
1
106
1
133
32
118
32
123
141
47
111
23
68
1
68
1
133
1
68
162
133
32
23
68
11
141
23
1
47
23
133
1
68
32
141
11
114
32
141
11
99
32
11
111
79
123
1
147
23
1
111
32
111
32
133
68
11
141
11
114
1
106
32
133
97
11
99
1
111
11
147
11
133
133
23
68
1
68
68
11
133
11
141
140
1
99
1
141
1
123
68
1
111
141
133
1
32
23
11
1
97
11
105
1
63
23
11
111
11
123
32
79
1
68
1
11
133
118
11
128
1
106
1
133
97
11
68
11
47
11
63
1
106
32
133
111
32
133
11
23
111
68
23
79
111
11
23
32
141
11
106
32
11
11
99
141
11
106
32
123
123
11
68
47
68
162
11
99
1
106
11
106
32
128
23
1
11
1
99
1
118
128
32
47
23
68
11
111
147
23
1
68
11
133
118
23
11
123
141
1
133
47
133
63
1
106
32
133
118
128
32
47
11
1
106
32
133
118
11
128
32
123
47
11
79
32
141
11
118
1
123
106
11
111
32
99
1
11
106
63
23
68
23
1
68
11
133
11
106
118
128
32
111
23
32
97
11
11
111
11
133
141
32
106
11
133
23
128
47
11
11
97
32
106
118
99
1
68
162
11
111
32
118
32
114
1
23
106
118
11
68
23
106
23
11
111
141
32
11
111
11
99
123
11
106
11
68
23
32
68
11
106
23
63
23
68
1
97
11
133
23
118
1
128
1
11
99
32
47
32
166
47
63
32
111
118
1
128
1
141
23
111
32
78
1
99
141
1
128
1
133
1
23
32
111
23
118
23
11
111
133
11
133
97
11
141
11
114
32
11
111
106
11
111
32
133
141
47
97
32
111
133
11
166
32
11
1
47
23
133
32
97
11
133
47
141
128
1
63
1
166
32
11
32
63
128
1
97
32
106
32
99
32
11
133
118
23
128
23
141
47
1
99
133
11
118
1
23
32
97
11
118
128
11
147
11
68
11
1
99
32
97
32
123
118
32
128
1
99
11
97
11
118
47
11
133
141
32
97
11
99
1
133
63
11
133
141
23
1
133
97
32
123
118
32
128
1
99
106
11
111
141
11
141
128
1
63
1
166
11
111
106
1
133
97
11
99
32
133
32
106
63
128
11
133
118
32
123
11
133
133
32
133
32
111
118
11
111
133
1
68
1
133
11
97
47
128
1
68
1
133
118
11
128
32
111
32
1
106
23
79
1
133
68
11
105
32
133
11
111
99
1
141
1
99
68
23
78
11
128
11
111
147
23
1
133
11
128
1
133
97
32
106
23
79
32
11
111
123
11
133
118
11
141
32
68
11
133
11
106
118
128
32
111
23
32
11
133
32
133
11
97
123
11
141
32
133
11
105
32
118
32
133
118
47
11
133
141
32
11
99
68
32
106
23
111
23
32
118
32
123
141
1
99
1
106
23
79
32
1
141
23
106
11
97
32
111
147
11
68
32
118
1
123
106
11
111
32
97
11
140
32
106
11
133
11
116
32
123
68
11
99
1
68
47
63
68
1
68
11
106
23
78
23
68
11
99
23
68
1
68
11
133
11
128
47
23
147
23
32
118
32
123
99
32
133
118
128
32
106
11
141
23
106
23
11
111
141
32
133
11
1
106
32
111
11
133
141
1
147
23
32
111
11
133
141
47
23
1
133
97
47
1
111
68
32
106
11
63
23
133
141
11
133
11
116
32
123
11
106
63
23
68
23
1
123
32
118
32
123
111
23
114
152
111
23
111
141
11
128
11
133
133
11
111
23
123
11
133
1
63
23
32
141
47
118
128
32
47
11
141
140
32
11
133
141
32
123
147
11
123
97
1
99
23
133
141
32
111
32
141
11
11
133
97
1
111
68
1
99
23
68
162
11
133
97
11
133
23
111
68
47
63
68
1
141
47
133
97
32
133
141
47
106
63
128
11
133
11
156
11
111
141
23
99
97
123
23
1
111
141
133
1
11
111
106
23
133
32
166
32
133
1
111
141
11
141
32
68
32
133
99
32
133
97
11
106
11
133
23
128
47
11
111
11
133
141
1
111
106
1
133
97
32
106
32
11
111
97
1
133
32
141
1
111
1
123
68
47
32
68
32
141
32
68
32
106
23
63
23
11
111
11
63
23
68
1
118
11
111
68
11
11
133
111
11
147
11
133
133
1
128
23
32
118
128
32
47
11
11
123
118
128
32
47
11
32
1
99
32
133
97
32
111
141
11
133
147
23
106
23
11
111
141
32
133
97
32
106
32
97
23
11
128
1
97
11
97
123
11
32
97
11
141
47
133
63
47
11
111
1
133
97
32
133
141
47
106
63
128
11
133
133
32
63
128
11
63
47
11
111
111
1
141
47
128
1
99
78
99
32
128
11
133
147
11
111
97
32
106
32
11
99
63
47
11
111
111
1
141
47
128
1
99
133
11
1
118
128
23
111
147
23
118
23
32
68
11
99
1
123
141
23
78
23
147
23
32
11
111
32
106
1
133
133
23
111
32
63
1
106
32
133
1
63
11
123
99
1
133
1
99
47
68
147
11
99
11
133
141
23
111
1
118
1
133
32
133
32
23
79
32
1
97
1
68
11
133
147
23
11
111
68
11
111
1
68
162
133
11
106
118
128
32
111
23
32
97
11
111
32
99
32
32
23
11
133
11
133
97
47
141
140
1
11
68
11
140
1
106
11
1
63
99
1
123
99
32
97
11
1
141
23
11
1
106
23
106
11
97
32
111
47
23
11
111
11
133
11
106
118
128
32
111
23
32
1
63
99
1
147
11
99
11
133
141
23
111
1
111
32
106
11
97
32
114
32
140
11
133
111
23
106
11
23
106
118
32
123
141
47
111
11
133
97
11
133
32
63
128
11
97
1
123
79
1
123
11
99
97
47
23
68
1
68
32
11
133
1
79
23
166
1
123
1
99
1
111
23
106
1
99
97
32
114
32
140
32
133
32
1
133
133
23
133
23
11
111
141
11
133
99
1
118
11
111
1
68
11
141
47
1
106
32
97
1
99
23
133
141
32
97
11
118
1
128
11
147
11
97
11
141
47
11
128
11
133
11
99
11
11
99
141
47
11
97
11
99
32
133
141
32
123
106
11
111
141
32
133
133
32
111
11
111
63
111
106
23
133
106
32
133
47
63
166
11
97
141
32
118
47
11
133
97
123
11
11
97
11
23
32
111
32
63
23
111
11
1
97
1
118
32
123
68
11
140
1
123
11
133
141
11
118
99
11
23
141
32
23
111
68
11
147
23
133
32
32
106
32
128
23
123
11
111
99
1
68
11
106
1
111
68
1
97
1
99
23
133
141
32
118
1
123
106
11
111
32
68
11
141
11
111
141
11
147
11
11
133
97
47
141
140
1
97
11
1
63
99
1
111
11
133
141
32
133
63
11
1
106
32
133
11
111
97
11
63
23
47
23
106
32
133
32
111
32
141
1
63
99
11
106
47
156
11
123
32
63
23
11
111
11
133
106
47
111
68
1
111
32
133
23
111
68
23
79
111
32
133
68
11
133
11
123
118
32
133
11
23
68
32
133
68
11
141
1
111
1
99
141
32
97
32
128
1
141
133
32
111
32
78
23
11
99
11
63
11
123
68
1
68
11
128
32
133
11
106
118
128
32
111
23
32
1
133
63
23
133
141
32
106
23
118
1
123
106
11
111
32
32
23
133
141
11
141
11
114
32
123
1
68
162
32
111
97
11
106
11
68
23
68
162
11
133
123
23
111
97
32
111
68
11
106
23
133
11
97
123
11
141
32
11
97
32
111
133
11
166
32
11
1
99
106
1
106
23
1
118
1
123
106
11
111
32
118
128
32
141
11
133
141
1
111
68
32
106
23
23
111
111
32
147
11
111
147
23
1
11
111
99
1
118
128
23
106
11
128
1
133
32
133
118
11
141
140
1
11
97
47
106
118
99
23
11
111
68
32
97
32
111
99
1
78
23
68
11
99
23
68
1
68
118
32
123
97
11
141
11
106
11
97
32
111
147
11
68
23
133
141
11
1
63
99
1
128
11
32
23
11
106
11
11
11
99
1
78
11
97
141
32
111
32
141
11
11
111
133
32
123
68
11
111
23
99
1
11
133
118
11
128
1
111
141
133
1
68
11
99
68
11
99
11
23
141
11
141
11
147
23
11
79
11
141
23
11
106
118
99
1
141
11
11
111
32
141
11
1
118
128
11
133
47
128
11
133
97
11
106
47
141
140
32
133
97
32
111
97
32
68
23
147
23
1
68
11
68
1
123
11
111
11
99
78
23
11
99
23
11
123
1
111
11
99
63
99
1
111
97
32
1
63
111
97
11
133
32
23
106
32
141
133
32
97
32
133
1
133
11
63
23
133
141
32
1
133
1
68
162
11
11
99
133
11
133
32
11
99
1
63
23
133
141
1
68
11
99
1
133
106
47
141
140
1
133
97
32
133
1
133
68
11
106
47
11
133
141
128
1
111
99
1
11
140
118
11
128
23
11
111
147
23
1
68
11
63
11
123
141
11
32
68
11
32
23
123
141
11
68
11
133
147
11
111
68
11
123
118
32
123
99
1
11
133
97
1
99
11
128
1
118
1
123
99
1
111
99
32
97
11
11
133
141
32
133
78
23
111
156
23
68
1
106
11
111
141
11
1
111
68
23
141
140
32
11
111
97
47
23
1
133
78
1
99
133
1
133
118
1
99
1
63
128
1
133
118
32
111
11
133
11
99
78
23
111
68
11
141
47
68
11
133
11
32
133
11
106
118
128
32
111
23
32
147
11
99
11
133
141
23
111
1
123
47
23
111
106
11
111
141
11
133
47
11
111
1
99
32
97
11
118
1
123
106
11
111
32
68
23
68
162
11
147
11
99
11
133
141
23
111
1
97
1
105
1
97
11
118
1
128
1
99
1
106
23
133
1
111
141
23
79
152
1
68
1
68
32
63
23
111
32
11
99
1
133
111
32
63
11
123
111
1
11
99
1
99
63
1
123
68
1
68
11
140
1
106
11
141
47
1
118
1
123
106
11
111
32
97
11
23
32
141
11
99
11
1
128
11
63
111
32
68
11
111
32
133
11
68
11
99
32
97
11
32
47
23
11
128
11
106
32
133
68
11
106
32
133
99
11
118
1
123
141
11
97
11
99
32
133
63
23
11
111
11
133
133
23
111
32
133
32
111
97
32
111
106
47
111
23
97
1
68
32
133
111
32
133
32
111
63
23
11
111
11
133
79
1
111
11
106
32
133
141
32
68
32
133
118
1
123
141
1
106
32
133
141
32
68
32
133
32
99
79
11
106
32
133
141
32
68
32
133
23
32
141
11
99
11
141
128
1
11
128
11
106
1
111
133
32
11
63
11
111
23
79
111
32
1
118
23
97
1
123
11
99
118
1
111
11
111
11
99
118
47
116
32
11
133
11
128
11
106
32
133
68
32
133
1
68
32
133
11
97
32
106
32
68
23
68
162
11
111
141
128
11
133
1
99
106
32
23
111
32
97
1
99
23
133
141
32
133
11
106
118
128
32
111
23
32
133
11
106
118
128
32
111
23
32
133
11
116
32
123
97
1
99
23
133
141
32
97
11
1
68
162
11
133
105
1
47
11
68
11
106
23
63
23
68
1
1
63
128
11
32
118
1
123
106
11
111
32
23
1
99
1
63
11
32
133
1
111
32
133
32
23
63
23
47
32
133
32
106
23
128
1
133
97
11
123
11
47
11
128
11
111
68
1
118
11
123
133
32
111
1
97
11
1
97
1
141
1
106
23
11
111
141
32
118
32
123
99
1
106
1
23
32
123
118
1
123
141
11
118
32
123
99
1
118
23
99
32
133
32
106
23
1
11
133
97
32
111
32
147
23
68
1
99
1
63
23
123
141
47
68
23
111
141
11
128
23
32
123
32
63
11
166
11
68
162
63
23
123
141
47
32
133
1
32
63
23
123
141
47
68
11
111
47
11
166
11
147
23
68
1
32
79
99
32
128
23
32
133
1
11
133
118
11
128
1
111
141
133
1
68
11
106
23
68
11
133
133
11
1
68
32
78
23
111
32
78
23
111
68
11
106
23
68
11
99
11
23
141
32
133
1
11
133
118
11
128
1
111
141
133
1
32
133
1
99
47
68
68
11
106
23
118
1
133
133
23
32
111
123
11
118
1
128
32
68
11
106
23
141
32
123
106
11
111
141
32
123
11
156
11
111
11
128
1
147
23
32
111
106
23
1
63
23
47
23
78
23
97
1
147
23
32
111
68
11
106
23
63
23
68
1
123
11
133
47
123
11
147
23
32
111
68
11
106
23
106
47
11
123
141
11
68
11
133
11
32
105
11
79
1
123
1
141
23
97
32
63
68
23
147
23
32
63
11
133
1
123
11
133
133
1
133
106
1
111
32
133
105
11
111
1
133
68
11
123
11
106
11
68
23
32
99
1
23
111
68
23
79
111
23
68
1
68
68
11
106
23
118
11
123
133
32
111
1
99
32
11
106
63
1
123
79
1
68
11
111
68
11
1
97
23
1
68
32
128
32
99
1
141
23
11
123
1
97
11
47
11
105
1
133
11
11
111
99
32
123
11
47
11
128
11
111
147
23
1
141
47
23
1
63
11
133
32
147
11
99
11
133
141
23
111
1
133
11
106
118
128
32
111
23
32
68
11
1
97
11
105
1
133
63
23
47
32
23
32
99
32
133
47
11
133
133
32
133
97
11
23
32
133
32
23
118
23
11
111
133
1
11
133
141
11
111
11
147
23
32
68
11
141
47
1
106
32
68
11
68
1
123
106
11
1
97
32
106
11
123
118
47
11
133
1
99
99
11
133
47
11
116
32
1
99
78
123
11
23
123
99
32
63
11
128
1
68
23
99
11
97
11
147
23
11
123
11
99
1
63
32
97
1
11
97
32
106
23
11
111
147
11
1
63
128
23
123
99
1
63
32
99
133
1
97
11
68
11
99
1
133
32
63
128
1
133
68
47
68
32
97
47
1
111
141
32
106
1
133
68
11
99
1
133
118
1
99
1
63
128
1
133
140
32
97
11
141
11
11
133
141
128
23
11
79
32
1
133
111
1
97
32
140
1
106
1
133
1
47
23
1
133
68
11
106
1
68
123
47
79
1
123
118
1
123
106
11
111
32
79
152
1
23
68
11
32
128
11
166
1
133
97
11
141
1
99
32
23
11
111
118
11
123
68
23
68
32
11
133
97
23
11
111
141
128
1
133
118
11
123
68
23
68
32
1
111
68
1
32
97
1
99
23
133
141
32
68
11
133
1
47
11
111
141
47
128
1
68
32
1
63
1
141
23
68
32
147
23
11
79
32
11
11
111
141
23
11
123
1
11
133
141
1
1
68
32
128
1
111
68
32
1
99
1
106
1
133
1
111
141
23
79
152
1
11
118
47
141
1
141
23
11
123
1
97
11
78
123
11
79
1
128
32
111
133
47
133
11
133
118
1
99
68
1
133
11
111
141
32
68
32
133
99
32
133
63
47
123
68
11
99
11
133
68
11
133
11
141
140
32
11
133
63
11
111
147
23
68
32
11
133
97
1
23
68
32
11
133
111
32
11
133
97
1
118
1
68
162
68
11
111
23
114
152
111
1
123
11
68
11
111
147
23
32
111
111
23
97
32
111
133
11
166
32
111
23
11
133
78
47
11
123
141
133
32
97
1
99
23
133
141
32
97
11
68
11
68
162
23
1
99
1
106
1
68
123
11
118
1
128
11
133
147
11
106
11
97
11
118
11
111
133
1
47
1
97
11
99
11
32
78
123
11
133
147
23
1
118
1
99
1
63
128
1
133
118
32
123
11
133
97
47
133
1
123
79
1
99
1
123
68
32
111
133
11
106
118
128
32
111
23
32
1
133
133
23
99
32
133
11
111
141
23
97
1
99
23
133
141
32
118
47
11
133
63
11
111
97
32
106
23
79
32
141
128
1
11
99
1
133
105
1
47
11
133
97
11
23
32
133
1
111
1
128
11
133
47
68
47
68
1
133
11
106
118
128
32
111
23
32
63
23
11
111
78
1
128
1
133
11
99
47
11
79
32
63
1
106
32
133
97
11
111
32
133
11
68
11
47
11
68
11
140
1
123
97
123
11
133
147
11
123
99
1
23
11
128
47
1
11
111
141
128
11
99
32
133
118
1
111
11
133
111
23
99
1
133
32
133
118
11
141
140
1
11
111
99
32
133
97
32
128
1
141
133
32
111
11
133
68
11
99
32
133
1
106
23
79
32
133
133
23
111
32
1
99
23
106
118
23
1
123
99
1
99
47
11
79
32
97
32
111
11
99
11
133
97
1
123
68
23
105
1
68
11
99
1
133
63
47
11
111
1
133
32
63
128
1
133
97
1
99
23
133
141
32
1
133
141
47
141
32
1
63
99
1
133
63
1
106
32
133
11
111
32
141
1
123
68
11
106
32
133
147
11
99
11
133
141
23
111
1
118
99
1
68
162
11
106
11
118
1
123
106
11
111
32
97
11
1
47
11
106
32
133
1
47
23
68
32
32
118
32
123
141
47
111
23
68
1
68
118
1
128
1
97
11
97
32
111
32
68
162
97
1
133
11
99
1
106
32
123
106
23
32
97
32
111
141
23
79
32
11
99
1
118
1
123
141
11
97
11
11
111
106
23
23
106
106
11
128
23
141
32
141
23
11
111
11
133
11
68
23
79
32
23
106
106
11
128
23
141
32
118
32
123
99
32
97
11
141
11
11
32
23
68
32
68
11
68
162
23
123
68
11
97
11
111
32
1
79
32
97
1
133
32
118
32
123
97
11
63
23
123
141
47
68
111
32
133
1
106
32
111
11
133
141
1
133
47
78
123
23
123
99
1
133
141
11
111
141
1
147
23
32
111
11
133
11
111
32
68
1
123
106
1
99
118
32
123
106
1
99
11
11
133
118
11
147
23
1
99
97
47
1
111
68
32
133
32
106
32
133
141
11
111
141
1
68
32
133
118
32
123
106
32
141
133
32
133
11
111
32
63
23
11
111
23
111
133
141
128
47
141
32
133
11
111
99
32
106
47
111
68
1
111
32
11
111
97
11
97
32
111
111
11
147
23
1
99
11
1
99
141
1
68
118
23
11
123
68
1
111
1
133
23
11
1
133
47
133
1
106
32
133
97
32
106
32
1
79
32
128
1
141
47
1
97
1
99
23
133
141
32
63
23
11
111
141
11
32
23
11
111
32
118
23
11
111
133
11
133
97
11
11
99
32
23
123
97
32
111
99
32
133
32
141
128
32
133
11
140
141
11
128
23
32
128
11
133
133
11
133
32
133
106
23
63
11
166
11
68
162
1
23
1
118
11
123
68
23
68
32
97
11
111
32
133
32
99
32
99
32
97
11
63
11
32
32
23
32
11
97
32
111
32
68
162
97
32
106
1
133
1
63
111
99
32
23
111
141
128
23
111
133
23
97
32
97
32
111
99
32
133
23
111
141
11
105
11
97
141
47
1
99
11
133
32
166
32
133
118
11
111
11
141
128
32
1
133
68
11
133
1
63
11
123
118
1
123
106
11
111
32
97
11
97
1
99
23
133
141
32
1
111
68
1
68
11
1
106
32
123
97
11
140
32
133
32
11
111
32
99
32
166
47
68
162
79
11
133
118
32
123
11
133
32
118
32
123
78
99
1
97
32
97
11
11
99
1
106
32
123
23
106
118
11
128
47
23
32
141
32
68
1
133
99
1
133
97
32
133
1
133
63
11
111
147
11
11
133
1
63
11
133
23
111
32
133
1
63
11
133
97
11
68
32
133
97
32
111
97
99
47
133
23
32
111
11
133
133
32
111
63
11
123
68
1
68
11
128
1
133
99
1
118
128
23
106
11
128
1
97
11
11
133
78
32
123
141
133
32
133
32
11
99
32
106
63
128
11
1
106
1
123
1
99
1
106
47
156
11
123
11
99
1
106
47
156
11
123
1
99
32
106
63
128
11
99
1
133
11
79
152
111
68
1
97
11
11
99
97
11
63
11
123
68
1
68
11
128
1
106
11
111
141
11
1
106
1
11
133
111
11
147
11
133
133
1
128
23
32
97
11
133
11
141
47
123
63
11
97
32
111
99
1
68
47
99
141
133
47
128
1
68
11
99
133
32
63
11
128
1
111
32
68
11
99
11
23
141
11
97
11
118
32
123
11
99
1
68
162
11
68
32
123
68
11
99
1
133
97
32
133
1
133
78
47
11
118
47
11
133
141
32
118
32
123
97
11
11
99
99
23
111
1
166
11
68
11
99
32
133
32
106
63
128
11
133
118
11
123
118
11
141
47
1
133
11
133
23
111
99
32
97
47
1
99
118
11
128
11
133
147
11
128
23
1
11
111
32
133
32
99
32
11
111
99
1
47
106
1
111
1
11
133
118
11
147
23
11
106
1
133
11
111
99
32
133
118
11
133
147
11
133
11
111
99
1
133
63
11
133
141
23
1
133
11
111
99
1
133
1
47
11
133
11
111
99
1
133
123
11
118
141
23
99
23
1
133
23
11
111
99
32
63
11
156
11
141
1
141
23
47
32
1
99
79
152
111
1
133
118
99
1
111
141
1
133
1
111
11
133
141
11
123
11
133
118
11
141
32
133
23
133
23
111
23
111
141
11
123
118
32
133
23
147
23
32
111
68
11
32
141
128
1
97
32
133
1
11
111
118
32
97
1
68
23
133
141
1
111
147
23
1
68
11
141
23
11
123
1
11
133
141
1
111
118
47
11
133
141
1
133
11
111
97
11
1
23
133
32
68
11
141
11
123
106
23
111
1
147
23
32
111
68
11
11
128
47
32
99
1
128
23
32
133
11
1
79
123
23
97
47
99
141
32
128
11
133
133
11
123
106
1
141
140
32
133
11
11
106
63
128
1
133
97
11
68
23
128
1
133
1
11
133
141
32
118
1
123
106
11
111
32
111
11
147
23
47
11
99
32
99
32
97
23
141
32
1
111
156
11
99
23
97
32
118
11
123
99
23
97
1
133
23
106
118
99
11
68
162
23
97
32
99
32
63
23
141
32
133
11
111
141
1
99
156
11
133
141
23
97
32
105
11
79
1
141
11
1
97
1
118
47
141
23
97
32
97
11
111
32
133
1
63
11
133
111
1
68
1
68
11
99
106
47
111
68
32
111
23
68
11
133
47
133
68
11
99
11
23
141
11
133
106
1
133
123
1
47
23
1
106
1
99
1
106
11
106
1
141
11
133
23
141
11
105
11
79
32
1
106
23
1
63
111
97
11
63
23
11
166
1
97
11
99
1
63
32
68
162
141
23
11
111
11
133
123
32
111
97
1
99
1
133
63
1
123
63
1
133
141
11
1
118
47
111
141
1
111
106
1
99
133
32
133
11
79
1
68
23
105
1
68
11
47
11
133
141
11
111
11
123
99
1
118
47
111
141
1
68
11
99
1
63
1
123
23
79
1
118
1
123
106
11
111
32
97
32
106
32
97
32
99
1
68
11
1
99
1
97
123
1
111
147
11
99
11
133
141
23
111
1
11
1
63
111
118
11
32
123
97
11
99
1
32
141
128
1
106
47
11
123
68
11
133
23
111
23
111
141
140
1
123
11
99
1
141
47
23
1
23
111
141
140
1
118
32
123
111
47
11
47
11
106
11
133
11
133
118
1
123
106
11
111
32
23
23
23
147
11
99
11
133
141
23
111
1
123
23
11
133
141
11
99
1
111
68
123
11
68
162
23
105
1
78
23
166
32
118
1
123
106
11
111
32
97
1
105
1
106
1
68
123
11
111
32
106
11
97
47
99
118
11
133
111
23
106
11
141
11
114
1
133
1
63
111
97
11
106
32
141
133
32
118
32
123
23
111
133
23
118
23
11
111
141
11
1
106
32
1
97
1
99
23
133
141
32
118
32
123
97
11
99
11
68
11
47
32
78
23
68
11
99
23
68
1
68
118
32
123
97
123
23
1
111
141
133
1
118
32
123
63
11
111
11
78
23
147
23
32
133
118
32
123
133
11
123
68
11
99
32
111
123
1
68
32
11
63
23
11
111
141
128
1
141
1
68
32
97
11
11
133
99
1
106
1
23
32
123
97
1
68
11
111
1
97
11
11
99
1
106
32
123
68
11
99
133
11
128
47
23
68
32
123
1
99
133
11
128
47
23
147
23
32
68
11
99
133
11
116
32
123
118
128
11
111
68
11
97
47
1
111
141
32
99
32
97
32
111
141
128
1
128
23
32
1
118
1
123
141
1
63
11
32
99
11
118
11
123
68
23
68
32
11
111
32
1
23
97
32
133
1
118
11
32
123
97
11
23
123
141
128
1
133
68
11
133
133
11
32
133
23
111
11
133
118
11
128
1
111
141
133
1
68
11
63
47
11
111
78
23
111
11
11
133
118
11
147
23
1
99
118
11
111
133
1
111
68
32
123
11
106
11
68
23
1
123
133
47
11
141
140
32
141
1
111
1
123
68
47
32
11
68
23
78
23
147
23
99
97
32
111
63
1
111
32
133
97
32
111
133
11
166
32
133
11
111
11
147
23
1
133
123
1
68
162
32
111
11
133
68
11
1
97
11
99
63
128
47
141
32
133
11
106
118
128
32
111
23
32
97
11
11
133
118
11
111
133
1
123
133
1
97
1
123
1
128
1
68
32
128
11
133
1
118
1
99
1
11
1
141
133
1
68
32
111
111
32
99
32
118
47
11
68
32
133
47
78
123
23
123
68
23
79
32
99
32
11
105
32
128
32
147
11
99
11
133
141
23
111
1
118
1
123
106
11
111
32
141
47
111
32
63
11
11
133
97
11
11
133
111
11
147
11
68
1
68
32
133
23
106
118
99
11
68
162
1
105
32
128
1
123
118
32
123
99
32
97
11
97
32
111
105
32
128
1
123
111
32
133
11
118
47
11
68
11
123
11
106
11
68
23
1
123
118
1
123
106
11
111
32
118
32
123
11
133
133
32
105
32
128
32
97
11
133
23
97
32
111
105
32
128
1
123
78
47
11
133
133
11
118
32
133
133
23
63
99
11
141
128
1
11
123
1
106
23
1
106
32
11
99
123
11
106
11
68
23
32
141
1
111
79
123
1
111
68
11
133
11
128
23
1
11
99
118
99
1
68
162
11
123
68
11
99
1
141
1
99
11
133
118
11
128
1
111
141
133
1
97
11
68
11
79
32
68
162
32
111
32
118
32
68
123
23
1
105
32
128
1
123
118
11
128
32
1
133
133
23
118
11
123
68
23
68
1
23
1
141
32
68
1
99
1
11
133
118
11
128
1
111
141
133
1
118
23
11
123
68
32
11
99
1
99
11
79
123
23
1
11
105
32
128
32
147
11
99
11
133
141
23
111
1
105
32
128
1
128
1
133
133
23
111
118
128
32
47
11
141
140
32
118
32
123
99
32
97
11
105
32
128
1
111
68
32
11
133
141
32
128
47
1
123
111
32
118
32
68
123
1
133
111
23
133
1
111
1
123
99
32
118
128
11
133
47
106
1
133
1
32
141
128
32
133
111
32
1
97
32
111
141
11
147
23
68
32
11
133
141
32
118
1
123
106
11
111
32
118
1
123
106
11
111
32
133
23
118
11
128
32
1
106
23
1
106
32
111
32
99
11
97
11
123
23
1
68
32
99
23
11
111
141
11
147
11
99
11
133
141
23
111
1
111
32
99
32
11
133
106
1
133
1
63
111
97
11
78
47
11
133
133
11
68
32
99
23
11
111
141
11
118
32
68
123
23
1
133
1
111
1
123
118
1
123
106
11
111
32
111
32
97
47
128
32
68
11
99
32
97
11
68
23
68
162
11
133
118
32
123
97
11
11
111
99
32
133
63
23
11
111
11
133
106
11
166
32
123
11
133
11
99
1
97
141
32
97
11
99
1
118
32
141
11
111
147
23
1
11
11
111
99
32
133
106
1
99
11
133
106
11
166
32
123
99
1
118
32
141
11
111
147
23
1
97
11
11
99
1
97
141
32
1
133
133
23
97
11
106
11
166
32
123
11
133
133
11
123
133
1
111
32
97
11
118
32
68
11
123
99
32
133
11
123
11
106
11
166
32
123
11
133
118
32
68
11
123
133
11
123
68
32
99
23
11
111
141
11
97
11
133
11
123
11
111
78
11
123
106
32
118
32
123
1
97
141
32
11
118
32
123
141
1
111
141
32
11
133
106
11
166
32
123
141
11
111
11
123
99
1
118
32
141
11
111
147
23
1
11
111
11
99
106
1
99
97
11
11
99
1
97
141
32
147
11
99
11
133
141
23
111
1
32
106
1
99
47
1
68
32
97
32
106
32
97
11
111
32
133
11
141
11
11
111
141
23
11
111
68
11
141
47
111
32
133
23
11
111
141
11
133
133
47
11
111
78
11
123
106
11
68
1
68
97
11
1
133
68
23
141
140
32
1
133
141
1
1
79
32
128
1
68
11
97
11
141
11
97
11
140
1
133
118
47
11
133
63
47
123
99
1
32
68
23
118
32
123
63
11
123
68
1
68
99
32
78
1
99
133
32
11
97
123
11
11
99
32
97
11
97
23
133
23
11
128
11
133
97
11
11
99
11
133
11
111
78
11
123
106
32
118
32
123
1
97
141
32
11
11
99
118
32
68
11
123
133
11
123
133
1
111
32
11
133
11
111
106
1
111
32
68
11
133
141
1
78
99
1
97
1
63
23
11
166
1
118
1
123
106
11
111
32
106
1
133
68
11
133
141
1
78
99
1
97
1
118
47
141
1
63
23
11
166
1
147
11
99
11
133
141
23
111
1
118
47
141
32
133
68
23
1
133
63
23
47
1
133
63
11
105
1
97
23
105
32
11
97
32
106
32
141
11
1
141
128
11
47
11
133
118
1
123
106
11
111
32
97
32
106
32
141
11
97
32
111
32
68
162
97
32
147
11
99
11
133
141
23
111
1
97
23
11
111
11
128
11
133
141
47
118
1
123
106
11
111
32
97
23
11
111
118
1
123
106
11
111
32
23
166
32
68
11
1
99
63
11
123
141
32
141
47
97
32
106
118
1
68
123
11
97
11
11
133
141
47
47
11
97
32
111
141
23
79
32
63
111
106
11
133
97
11
141
11
106
11
68
23
32
106
23
106
1
68
123
11
97
47
1
111
68
32
106
32
128
1
47
1
133
1
99
1
97
47
11
133
141
1
68
11
99
123
23
32
147
11
123
97
1
68
11
99
1
133
141
11
111
11
128
23
1
133
147
11
99
11
133
141
23
111
1
166
11
133
47
166
11
133
47
166
11
133
47
11
141
47
11
128
11
133
118
1
123
106
11
111
32
23
166
32
68
11
99
1
97
99
1
47
68
23
111
1
118
1
123
106
11
111
32
1
99
1
11
23
32
147
11
99
11
133
141
23
111
1
118
47
11
133
78
47
11
79
32
106
1
99
32
141
11
97
11
106
11
97
11
141
1
111
118
47
141
1
63
23
11
166
1
11
128
1
141
47
106
1
68
123
11
97
32
106
32
23
32
118
32
123
97
11
106
11
118
11
123
133
23
79
11
133
118
1
123
106
11
111
32
11
99
11
133
11
99
11
133
118
32
123
99
32
133
133
1
111
97
141
32
133
68
11
68
23
32
133
1
105
11
79
1
141
11
1
106
23
63
11
111
1
97
1
97
11
106
23
105
1
141
133
32
141
11
133
11
118
47
116
1
68
1
133
141
11
68
23
11
111
11
133
141
11
106
47
111
68
32
11
32
141
128
32
133
141
1
111
141
32
133
63
11
133
32
133
1
97
47
11
123
68
1
133
141
11
97
47
1
111
68
32
68
32
123
106
23
1
133
1
106
23
133
118
23
11
133
99
32
97
23
141
32
118
1
123
106
11
111
32
133
23
11
111
63
47
11
111
1
78
11
11
1
99
79
152
111
1
133
63
11
68
162
11
133
1
63
111
97
11
11
128
1
111
23
116
32
106
11
133
47
63
23
1
133
1
99
1
97
1
63
11
141
133
11
128
1
11
106
11
1
118
128
11
141
1
47
1
133
97
32
111
141
23
79
32
11
118
32
123
97
11
32
99
23
1
133
1
63
23
11
166
1
106
11
78
47
23
1
68
11
141
23
147
11
99
11
133
141
23
111
1
106
1
99
1
99
1
111
68
123
11
141
11
106
1
141
11
11
97
32
106
32
99
32
68
23
68
162
11
11
99
68
11
133
47
11
123
79
32
111
141
133
1
68
32
68
11
140
1
68
1
133
63
47
123
99
1
133
11
118
1
133
1
141
23
11
106
118
32
133
32
23
11
1
79
32
128
1
106
23
78
23
166
32
11
11
133
97
47
141
140
1
97
11
1
63
111
97
11
1
63
111
78
23
111
133
32
23
105
1
106
1
68
1
1
32
141
128
32
133
32
63
11
111
23
68
1
11
106
1
79
11
128
1
97
11
97
32
111
141
23
79
32
106
11
1
23
1
78
11
141
140
32
68
11
111
47
11
47
1
133
141
47
11
128
11
133
99
1
97
1
47
133
1
23
166
32
63
23
11
111
133
1
63
11
133
97
32
106
32
141
47
106
1
68
123
11
97
11
68
23
32
133
1
23
1
141
11
106
11
68
23
32
63
23
47
23
11
111
68
32
141
47
118
1
68
123
11
11
99
97
47
1
99
97
32
106
32
68
11
106
23
141
11
78
47
11
133
141
11
97
32
111
32
141
128
1
1
111
133
23
1
111
32
106
47
128
23
32
133
23
111
32
97
32
111
99
1
23
111
147
11
123
141
11
68
47
106
63
128
11
68
11
141
47
63
23
68
1
11
118
11
123
133
32
111
1
118
32
123
99
1
97
47
1
99
1
63
133
11
111
147
23
1
1
99
79
152
111
32
133
1
116
32
133
68
11
133
47
63
11
166
11
68
162
133
47
78
123
23
32
1
114
152
133
141
23
32
133
1
11
97
47
23
68
32
133
1
63
23
68
1
11
1
99
141
23
11
106
118
32
97
11
68
11
105
1
118
1
133
133
32
11
106
63
23
32
118
32
123
106
23
11
11
111
133
47
133
11
97
123
11
141
32
141
11
106
11
11
111
97
1
123
79
32
11
106
11
68
23
140
32
133
23
111
32
141
128
32
141
11
133
141
23
79
32
133
23
111
32
1
97
11
99
97
11
11
133
141
11
133
141
23
79
32
68
11
141
32
68
1
133
99
1
133
32
63
128
1
133
11
118
11
111
133
1
106
23
11
111
141
32
133
11
99
32
133
97
32
128
1
141
133
32
111
11
133
11
11
111
141
128
1
116
1
133
11
133
97
47
68
123
23
116
1
1
99
97
47
1
99
118
47
133
32
11
111
141
128
11
11
99
11
106
23
97
11
141
11
63
47
133
97
1
133
133
11
11
1
105
11
79
1
133
133
11
11
1
63
128
23
79
1
133
133
11
11
97
47
1
111
68
32
68
11
97
32
106
118
99
23
68
1
11
68
1
68
78
47
11
133
11
133
141
1
99
97
11
11
111
141
47
63
23
47
23
123
133
47
118
23
11
133
11
133
141
11
111
11
123
106
1
111
11
128
1
11
78
32
123
106
1
141
11
68
11
133
97
47
63
128
23
11
133
133
11
1
68
32
111
68
11
68
11
140
32
11
111
147
11
123
1
68
1
141
1
99
97
32
118
23
1
68
11
32
128
32
11
118
99
1
141
1
97
11
63
1
133
141
1
106
1
133
97
11
99
1
123
11
111
141
1
68
11
141
47
1
106
32
97
1
99
23
133
141
32
11
118
32
123
97
11
156
11
99
32
118
128
32
106
11
141
23
11
97
32
111
106
23
118
128
32
106
11
133
133
1
105
11
47
32
68
11
133
97
1
111
133
32
11
99
1
78
11
11
133
68
11
79
152
1
123
68
1
123
106
1
133
97
11
1
99
32
133
63
23
47
32
133
1
99
32
133
106
47
11
123
141
32
133
97
11
111
32
118
47
11
68
11
111
1
68
162
11
123
118
32
123
133
23
11
111
118
11
133
97
23
133
1
11
133
11
79
23
106
23
11
111
141
32
141
47
23
32
23
32
11
79
1
133
141
1
68
32
1
133
1
68
162
141
23
11
106
118
32
11
97
47
1
111
141
23
1
133
1
133
141
1
1
79
32
128
1
97
11
1
118
99
1
68
162
23
68
32
1
97
11
99
97
11
141
32
68
32
133
99
32
133
97
47
23
68
1
68
32
133
141
23
11
111
11
11
123
11
106
11
68
23
1
99
1
133
166
47
133
141
1
133
118
11
141
23
147
23
32
111
11
133
11
99
1
133
118
23
1
68
32
133
1
133
32
63
128
1
133
11
111
68
11
128
11
141
133
1
97
11
141
11
1
105
1
133
11
1
97
23
68
32
111
68
11
133
32
99
32
133
1
141
128
11
133
68
23
1
133
97
11
133
11
97
11
106
32
128
1
133
133
23
111
68
47
68
1
68
32
99
32
123
11
133
11
111
141
23
68
32
118
32
123
97
11
1
133
118
32
123
141
1
111
141
1
133
118
1
123
141
11
133
63
1
79
1
68
32
11
118
11
128
11
79
123
23
111
1
68
32
97
11
111
23
1
133
1
47
23
68
32
118
128
32
47
11
141
140
32
111
23
79
1
111
1
68
32
68
11
63
68
32
111
23
1
106
23
133
141
1
68
97
11
97
32
106
32
133
11
111
11
97
1
111
32
133
68
23
68
162
11
99
32
133
118
11
128
11
79
123
23
111
32
133
141
23
11
111
11
111
106
47
141
140
1
133
118
32
133
1
68
1
133
11
118
32
97
1
133
1
106
23
133
141
1
68
11
133
118
32
123
97
11
11
111
63
128
11
47
11
141
23
11
106
118
32
97
32
111
111
23
114
152
111
32
111
32
118
47
11
68
11
111
78
23
123
106
1
123
1
106
23
133
141
1
68
11
11
99
97
11
11
133
141
1
11
111
106
47
141
140
32
133
97
1
63
32
133
11
133
141
1
11
111
111
23
114
152
111
32
111
23
118
47
11
68
11
1
118
128
32
47
11
141
140
1
123
11
99
106
1
111
166
1
123
1
99
32
133
97
47
11
123
118
32
133
97
11
11
111
97
32
106
23
11
111
68
32
133
11
99
1
111
141
133
1
111
23
1
23
97
32
133
1
97
11
106
1
133
99
1
133
1
111
23
68
1
68
23
106
118
23
68
1
97
11
99
1
68
23
47
11
123
133
23
68
1
68
11
106
47
68
1
111
141
133
1
11
63
1
128
23
1
147
23
32
111
68
11
99
32
133
106
1
111
166
1
128
11
133
11
111
47
111
97
1
99
1
105
1
79
1
63
23
11
111
11
1
147
23
97
1
141
128
23
68
162
1
123
11
111
99
1
97
47
1
99
106
47
141
140
1
133
106
11
99
11
68
162
23
111
1
133
133
11
141
23
11
111
141
1
111
111
23
97
32
111
47
1
99
11
133
147
11
99
1
118
99
1
111
141
1
97
11
106
47
141
140
1
133
63
11
147
11
133
11
133
141
128
1
133
118
47
11
133
141
1
111
23
1
23
97
32
133
1
141
1
111
118
128
32
47
11
141
140
32
133
1
97
11
11
111
105
11
79
1
111
68
32
1
118
128
32
47
11
141
140
11
118
32
123
141
1
111
141
32
106
23
23
166
32
68
11
140
1
99
32
133
23
106
118
11
141
47
133
68
11
99
1
166
47
47
11
111
141
47
68
11
141
32
123
111
1
141
11
97
32
111
99
1
68
32
97
141
128
23
111
1
68
11
141
47
133
106
1
23
32
128
11
133
1
99
1
123
1
68
162
32
111
123
11
118
32
133
1
11
111
1
99
79
152
111
1
118
1
123
141
11
11
68
32
111
68
11
106
11
166
32
123
97
11
11
111
106
23
63
32
99
47
111
141
1
68
11
111
106
23
1
111
23
106
32
11
111
106
23
97
32
111
133
11
166
32
1
97
23
11
111
141
47
133
118
1
68
123
11
133
141
11
123
11
106
11
141
23
11
128
32
111
11
23
32
1
133
133
23
97
32
106
32
63
11
123
68
1
68
11
128
1
106
1
68
123
11
141
47
23
1
141
11
68
23
79
32
133
32
99
1
133
106
1
99
11
68
23
147
23
32
111
11
133
97
11
141
47
133
118
1
68
123
11
133
141
11
118
47
133
23
11
128
32
111
133
23
106
11
78
47
11
133
133
11
133
23
111
32
63
11
68
23
11
111
141
11
97
11
118
32
123
11
99
118
128
11
133
11
111
141
11
133
47
78
123
1
133
11
133
23
128
47
1
133
1
11
133
141
11
141
47
1
106
32
97
11
118
128
32
97
47
128
1
133
141
11
1
133
141
1
11
111
11
105
32
1
47
11
123
32
141
128
32
97
32
111
133
11
166
32
106
23
32
118
11
128
32
111
32
97
32
111
111
11
147
23
1
99
11
1
99
141
1
68
118
128
32
118
32
111
23
11
111
68
32
78
23
123
106
11
68
162
1
133
32
63
128
11
99
32
106
32
47
23
63
99
11
97
32
106
32
133
32
111
11
133
141
32
133
133
11
116
32
128
11
133
68
11
133
141
11
141
23
11
106
118
32
11
141
47
79
1
111
1
1
106
23
79
32
133
97
11
11
133
97
32
133
1
68
47
128
1
63
99
11
141
11
111
97
32
111
11
105
32
133
97
32
111
133
141
1
111
147
23
1
111
32
63
23
47
1
133
11
111
78
99
32
128
11
133
68
11
140
1
99
32
133
63
1
111
32
133
118
128
32
106
11
141
23
106
23
11
111
141
32
133
68
11
99
32
133
133
11
116
32
128
11
133
99
32
133
97
47
1
99
11
133
68
11
133
11
141
140
1
111
99
1
133
47
63
133
141
1
111
147
23
1
68
11
133
47
133
133
23
128
47
23
11
111
141
11
133
97
32
111
47
11
97
32
133
11
63
1
111
32
133
118
128
32
106
11
141
23
106
23
11
111
141
32
133
97
32
106
32
99
1
133
1
114
23
166
47
11
99
1
133
1
97
1
99
1
133
1
114
123
11
68
11
133
1
79
123
1
68
11
133
147
11
111
23
111
166
47
128
23
1
111
32
99
47
23
68
1
111
133
11
128
47
23
147
23
32
133
111
23
11
79
1
111
79
1
99
1
123
68
32
111
79
152
1
23
68
11
97
23
11
111
11
111
118
1
99
1
147
23
32
11
111
47
11
166
11
147
11
97
32
106
32
133
11
11
133
97
123
23
47
11
68
11
99
1
118
128
32
63
1
141
23
97
1
118
23
133
147
23
111
1
97
11
68
11
147
23
11
111
141
32
97
11
11
111
141
128
1
47
1
111
133
1
111
1
47
1
63
111
32
11
133
141
32
133
133
11
116
32
128
11
133
68
11
133
141
11
141
23
11
106
118
32
106
1
133
1
106
1
111
1
133
23
97
11
1
99
32
133
133
47
23
32
133
11
111
32
23
11
123
1
111
99
32
133
133
47
23
32
133
23
79
152
1
99
106
11
111
141
11
99
32
68
11
47
11
111
1
68
162
11
123
118
11
123
68
23
68
1
133
133
32
111
99
1
133
106
11
123
147
11
68
11
133
99
1
133
106
1
79
111
23
78
23
147
11
111
147
23
1
133
99
32
133
1
97
141
32
133
111
32
63
99
11
133
97
1
68
1
63
111
32
68
11
133
141
32
133
97
1
141
23
47
1
11
106
11
68
162
97
23
111
1
106
11
111
141
11
118
128
32
97
47
128
1
111
133
47
23
111
141
11
128
11
133
133
11
97
32
111
99
32
133
133
47
23
32
133
118
47
11
133
1
97
11
105
32
133
111
32
68
11
47
11
111
106
11
111
32
133
1
68
162
11
123
97
32
106
32
133
11
1
111
11
111
78
1
97
47
99
141
1
68
11
133
106
11
111
32
128
11
133
133
23
111
32
63
23
47
23
123
1
133
47
99
11
23
68
23
79
32
99
32
78
23
166
32
118
1
123
106
11
111
32
118
32
123
97
11
11
133
141
11
141
47
1
106
32
97
32
106
32
68
23
68
162
11
111
106
11
118
1
128
11
147
11
123
32
106
118
11
111
11
147
23
32
133
68
11
141
32
68
32
133
133
11
97
23
11
128
11
133
11
128
47
23
123
133
23
111
106
11
123
147
11
68
106
23
128
1
63
23
11
111
97
123
11
11
106
11
11
111
133
47
97
1
133
1
97
32
63
128
1
1
106
23
79
32
133
97
11
11
133
11
99
106
1
23
32
123
118
128
11
147
23
32
106
47
111
68
1
111
32
97
11
97
32
111
11
99
111
32
118
23
11
111
133
11
133
141
11
111
11
123
1
106
23
133
141
1
68
97
32
106
32
118
32
123
99
1
68
23
78
11
128
11
111
147
23
1
68
11
99
32
133
11
133
141
1
68
32
133
32
97
32
111
68
23
147
23
32
111
11
133
118
32
97
1
133
63
11
68
162
11
133
97
32
111
141
11
68
162
97
1
97
1
133
32
11
133
32
78
123
11
147
23
68
32
97
32
106
32
133
1
63
11
133
11
111
97
11
141
32
68
32
133
106
11
68
123
11
106
32
133
11
141
47
118
32
123
11
99
118
128
11
133
11
111
141
11
141
11
123
11
106
11
68
23
11
133
97
11
99
32
1
99
97
11
141
11
11
68
23
141
140
32
79
152
1
123
68
1
68
32
141
11
11
133
141
1
1
133
47
141
23
11
106
118
32
11
106
47
141
140
32
141
11
1
118
128
32
47
11
141
140
1
128
1
133
133
23
11
111
68
32
1
106
23
79
32
68
11
133
11
106
118
128
32
111
23
32
118
1
123
106
11
111
32
147
11
99
11
133
141
23
111
1
141
32
68
32
141
128
11
106
32
11
111
32
23
123
141
11
111
32
133
11
97
11
1
79
1
118
11
123
118
99
11
140
32
11
133
141
32
118
32
123
63
111
1
118
1
123
141
11
141
11
114
32
141
11
118
32
123
106
1
68
123
11
118
32
123
32
141
128
1
1
97
1
99
23
133
141
32
118
32
123
1
106
32
123
23
97
11
68
162
1
68
11
133
133
11
32
118
11
128
32
97
23
11
111
141
32
123
118
11
106
11
111
141
11
133
47
63
11
1
99
32
1
99
141
32
106
1
133
1
23
111
1
97
1
11
97
11
133
47
63
23
32
111
32
97
11
128
23
1
63
23
11
111
11
133
106
1
99
79
1
111
1
68
32
133
147
11
99
11
133
141
23
111
1
23
32
133
23
1
141
47
11
123
141
32
32
1
68
11
128
11
141
140
32
111
47
11
133
141
128
1
97
1
133
1
1
133
141
1
11
99
141
11
141
140
32
118
1
123
106
11
111
32
118
47
11
133
23
32
97
32
111
11
105
32
133
111
32
63
23
47
23
128
23
1
97
32
111
141
11
111
141
32
11
141
11
114
32
118
32
123
32
111
11
133
141
1
97
32
133
1
99
1
118
32
63
128
11
68
162
1
1
99
11
79
123
11
11
1
63
111
106
1
133
141
11
68
23
79
32
97
11
111
32
99
32
133
97
11
118
32
97
32
141
23
11
111
11
111
133
32
111
118
32
63
128
11
133
106
1
133
99
32
133
97
11
106
47
141
140
32
68
11
133
133
11
1
111
11
118
32
123
11
133
141
32
1
63
111
97
11
106
1
133
68
23
79
1
133
111
32
141
11
97
123
11
32
11
111
11
133
141
1
118
1
123
141
11
97
11
123
23
1
118
1
133
133
1
123
99
1
63
23
68
1
133
23
111
11
106
63
23
68
23
1
99
32
133
23
11
123
106
32
133
11
1
133
118
11
128
11
68
162
1
133
23
111
141
11
106
32
123
11
99
133
47
11
116
32
133
23
111
133
32
63
128
11
133
1
99
141
32
99
1
133
23
111
166
47
128
23
1
133
97
32
111
123
11
133
118
47
11
133
141
1
99
1
133
78
47
11
123
141
133
1
133
133
23
111
68
11
111
47
11
133
141
32
99
1
133
118
128
11
106
23
1
133
97
32
111
123
11
133
23
133
141
11
111
147
23
1
147
11
99
11
133
141
23
111
1
32
23
166
32
63
23
11
111
68
23
68
162
11
111
97
11
99
1
118
128
47
68
11
111
147
23
1
133
111
32
118
47
11
68
11
133
11
123
133
23
111
32
11
111
99
32
133
63
23
11
166
32
133
11
141
47
106
47
141
140
32
11
128
11
133
106
32
141
133
32
118
1
123
106
11
111
32
106
47
141
140
32
133
11
79
152
128
1
11
133
99
1
106
1
111
133
1
118
32
63
128
11
68
162
1
147
11
99
11
133
141
23
111
1
106
1
133
68
23
97
32
106
32
106
1
23
32
123
97
11
99
1
78
32
123
141
47
111
1
1
23
47
68
1
1
99
32
133
32
133
1
68
32
133
11
68
11
106
1
133
68
11
133
141
32
97
23
11
111
11
133
97
11
141
11
114
1
63
23
11
111
11
133
11
111
99
1
123
11
118
47
63
99
23
97
1
97
11
11
133
97
32
166
1
63
23
47
23
123
133
23
111
1
106
23
79
32
133
118
47
11
133
99
32
1
68
32
68
23
32
133
63
23
11
111
11
133
141
23
11
111
11
133
11
111
32
133
1
63
11
133
97
11
1
133
106
11
111
11
133
141
11
123
1
106
23
79
32
133
118
1
128
1
99
32
133
97
32
111
133
11
128
47
1
123
11
111
32
118
23
11
111
133
11
133
97
11
141
47
118
128
23
47
1
111
141
133
1
97
32
111
11
133
141
11
133
11
116
32
123
141
11
1
68
162
11
133
11
79
152
128
32
97
11
97
47
1
111
141
32
106
1
23
32
123
11
133
99
1
78
32
123
141
47
111
1
141
1
111
141
32
11
133
106
11
111
32
133
133
11
79
152
128
1
11
118
32
123
141
1
111
141
32
11
111
99
32
133
23
111
78
32
123
141
47
111
23
32
133
11
99
123
11
106
11
68
23
32
11
133
1
99
32
133
1
106
23
79
32
133
11
1
68
32
111
68
11
118
47
11
68
11
133
79
1
111
1
123
106
11
166
32
123
11
133
141
11
68
11
63
68
32
97
11
68
32
111
68
11
99
1
133
141
128
11
133
106
1
111
11
128
1
133
68
11
1
106
23
133
141
1
68
97
32
111
97
47
123
11
111
97
32
111
47
23
11
111
11
1
133
1
63
11
123
118
32
123
63
23
11
111
11
118
128
32
47
11
141
140
32
11
68
11
99
11
23
141
11
118
32
123
63
23
11
111
106
23
128
1
99
1
63
32
99
47
111
141
1
68
68
11
133
11
106
118
128
32
111
23
32
97
32
111
78
32
123
106
11
1
99
1
141
47
23
1
11
99
1
79
123
1
111
133
23
106
23
99
23
141
47
68
97
11
141
47
23
11
99
11
111
99
1
63
23
123
141
47
68
141
11
111
11
23
133
118
32
123
118
128
32
47
11
141
140
32
11
111
99
1
106
1
111
32
11
133
141
1
133
23
133
32
23
133
97
32
111
97
32
123
68
11
133
118
32
123
68
11
99
11
23
141
11
133
11
106
11
166
1
63
99
11
11
133
97
32
106
32
133
11
1
23
133
11
111
11
68
1
68
68
23
133
118
47
11
133
141
32
133
118
1
128
1
141
32
68
32
99
23
111
1
166
11
68
11
118
99
1
68
162
11
123
11
111
97
11
106
1
133
99
32
133
106
32
141
133
32
133
97
11
99
32
133
63
23
11
166
32
133
133
11
166
47
111
141
1
111
1
133
133
23
97
32
106
32
118
1
128
1
166
47
79
1
123
118
1
128
1
63
11
133
141
23
123
118
1
128
1
63
47
123
99
1
123
118
1
128
1
97
32
106
11
123
11
63
11
47
11
123
118
1
128
1
111
11
79
32
147
23
1
123
1
106
32
128
11
133
166
47
111
141
32
133
68
11
97
32
106
118
1
116
23
1
32
133
23
97
23
133
23
11
133
133
11
133
118
1
123
106
11
111
32
97
11
63
23
68
1
79
32
68
162
1
128
23
1
106
32
133
133
11
106
118
128
32
111
23
32
1
106
1
1
11
99
23
147
23
1
118
128
23
106
1
68
11
1
128
11
47
133
1
118
1
123
106
11
111
32
68
11
1
128
11
47
133
1
147
11
99
11
133
141
23
111
1
68
11
1
128
11
47
133
1
118
1
123
106
11
111
32
68
11
1
128
11
47
133
1
23
166
1
68
11
11
99
23
133
32
147
11
99
11
133
141
23
111
1
68
11
1
128
11
47
133
1
23
166
1
68
11
11
99
23
133
32
118
1
123
106
11
111
32
147
23
11
123
141
32
147
11
99
11
133
141
23
111
1
147
23
11
123
141
32
118
1
123
106
11
111
32
106
1
128
1
47
23
105
32
133
1
97
32
133
1
11
133
147
11
99
11
133
141
23
111
1
118
11
128
32
63
23
11
111
141
11
118
1
128
11
133
147
11
118
1
123
106
11
111
32
111
32
97
32
133
1
106
11
166
32
123
147
11
99
11
133
141
23
111
1
118
47
11
133
141
47
63
47
11
111
1
68
23
141
140
1
97
23
11
128
11
1
97
23
11
133
141
1
97
23
11
111
141
11
99
1
68
1
128
1
118
1
123
106
11
111
32
106
23
78
11
106
1
68
123
11
111
32
97
123
11
32
1
111
1
68
23
11
147
11
99
11
133
141
23
111
1
11
133
141
128
11
106
32
11
133
97
123
11
11
123
1
141
32
68
32
133
11
23
11
123
32
111
32
97
123
11
11
123
1
111
23
79
152
111
32
118
1
123
106
11
111
32
68
23
79
32
97
11
141
11
97
123
11
32
118
11
128
32
111
32
106
11
1
141
128
11
47
32
68
11
140
1
106
11
147
11
99
11
133
141
23
111
1
32
106
11
68
162
97
23
111
32
68
11
11
111
78
11
123
106
32
97
32
128
1
141
133
32
111
11
133
111
32
118
32
68
11
123
133
47
78
123
23
123
11
99
63
23
11
111
68
1
68
23
32
133
1
47
1
133
1
97
23
11
111
111
32
141
23
11
111
11
97
23
140
1
68
1
133
32
133
23
106
118
99
11
68
23
128
1
133
97
11
1
68
32
111
68
11
1
23
106
1
23
32
123
11
111
141
11
111
68
23
106
23
11
111
141
32
1
23
106
11
111
32
123
78
32
123
141
47
111
1
11
68
32
111
68
11
106
1
133
68
23
133
97
123
11
147
23
32
111
1
105
23
11
133
106
11
111
32
123
99
1
78
32
123
141
47
111
1
68
23
141
140
32
133
133
32
111
118
1
123
106
11
111
32
32
147
11
99
11
133
141
23
111
1
32
23
68
32
11
1
106
23
133
106
1
23
32
128
11
133
97
11
63
111
11
140
11
106
118
99
32
68
11
99
47
140
47
128
23
1
32
1
47
1
128
23
147
23
1
106
47
141
140
32
106
1
99
1
68
162
11
11
97
11
97
32
111
1
97
11
105
32
133
68
11
47
11
32
106
63
128
11
97
32
111
47
11
123
133
1
123
97
11
99
11
78
1
79
1
111
106
11
166
32
123
11
1
97
11
105
32
133
68
11
140
1
123
1
97
23
11
111
11
99
106
11
166
32
128
11
133
118
23
11
111
133
1
1
68
162
11
123
11
133
11
106
118
128
32
111
23
32
11
111
133
47
11
111
140
11
106
118
99
32
111
32
106
11
1
128
1
106
11
166
32
123
111
23
23
32
1
11
99
133
1
111
1
128
11
133
47
63
23
147
23
32
11
118
47
11
133
141
32
97
11
23
32
1
99
32
97
11
68
23
68
162
11
133
106
11
23
111
97
99
23
111
11
133
32
99
32
23
32
97
11
123
23
1
133
1
63
11
123
99
32
118
32
123
97
11
1
99
32
106
11
111
32
133
118
32
123
11
99
11
140
11
106
118
99
32
78
47
11
133
11
32
97
47
99
141
32
11
99
118
11
97
1
68
32
11
133
23
32
106
63
128
11
63
11
111
147
23
68
32
68
11
99
68
11
99
11
23
141
11
63
1
97
32
111
141
128
1
99
1
63
23
123
141
47
68
111
32
133
11
1
141
128
11
47
1
1
99
1
32
111
11
133
141
1
68
147
11
99
11
133
141
23
111
1
133
23
111
118
128
47
68
11
111
147
23
1
1
63
99
1
133
97
11
68
11
111
23
114
152
111
1
97
32
133
1
11
133
1
99
11
79
123
11
118
32
133
133
11
133
133
23
32
111
133
23
111
97
32
106
118
1
116
23
1
111
32
141
11
123
11
141
128
1
23
1
133
111
23
1
106
1
123
79
11
133
97
11
99
1
111
1
141
47
128
1
47
23
11
99
32
141
128
23
133
141
11
11
1
118
11
141
11
147
11
99
32
68
11
99
11
97
141
1
63
99
11
11
99
68
11
99
11
23
141
11
11
133
97
32
111
99
32
133
1
106
23
79
32
133
11
111
99
1
133
97
32
133
1
133
133
11
111
133
47
1
99
11
133
11
11
133
118
11
147
23
1
99
11
111
123
11
97
32
111
141
1
123
99
1
133
97
32
133
1
133
68
11
1
106
32
128
11
133
11
97
32
106
47
111
23
97
1
123
99
1
133
11
133
141
32
23
68
162
11
11
133
141
32
32
141
128
32
106
11
68
23
140
32
141
1
99
68
32
111
1
23
128
11
118
1
133
133
1
106
32
133
68
11
141
1
99
106
1
111
11
128
1
99
1
141
32
106
11
1
133
133
23
99
1
63
11
133
11
1
133
133
23
106
11
106
32
123
68
23
32
1
133
133
23
99
1
1
63
128
1
147
11
1
133
133
23
133
11
1
105
11
79
32
32
97
11
78
1
63
99
1
32
97
11
79
123
1
147
23
1
32
97
11
166
47
11
79
32
133
32
97
11
63
11
133
32
133
63
1
106
32
133
1
105
1
63
32
99
47
1
106
32
133
1
97
1
1
111
68
11
99
1
106
47
133
23
97
1
118
23
111
141
11
106
32
133
99
32
133
106
32
141
11
133
97
1
111
141
11
106
32
133
97
1
111
147
23
32
111
11
133
23
111
47
11
111
147
23
32
111
11
133
166
47
133
141
11
106
32
133
97
11
147
23
106
11
128
1
133
1
97
1
128
11
106
32
133
32
97
11
99
11
141
128
1
23
1
63
1
1
99
1
106
23
133
133
1
106
1
116
1
111
1
133
1
99
68
123
1
123
32
111
68
11
106
32
133
133
47
97
1
105
11
106
23
128
1
133
47
97
1
123
141
1
63
1
106
32
133
68
11
111
32
141
140
11
141
11
111
106
11
11
99
11
133
97
1
99
1
1
79
152
1
123
68
1
1
99
1
118
47
11
123
141
1
97
32
106
32
141
11
78
47
11
97
1
141
1
11
99
97
32
123
111
47
68
32
133
32
99
1
99
1
68
11
140
1
68
1
99
11
32
141
128
1
63
47
11
99
141
1
141
32
123
111
11
106
32
133
1
105
1
11
118
1
128
1
11
133
141
32
118
1
123
106
11
111
32
1
23
68
11
99
11
23
141
11
133
23
111
97
32
106
118
1
116
23
1
1
99
1
11
1
99
1
11
99
1
97
11
99
1
133
133
1
63
11
99
1
133
141
1
116
11
11
133
141
11
11
133
11
99
68
11
99
11
23
141
11
97
11
99
32
1
99
106
11
166
32
123
99
32
78
1
68
162
11
111
99
32
133
1
133
111
32
133
11
111
11
99
118
128
1
68
32
118
1
123
106
11
111
32
111
32
97
11
123
23
1
106
1
68
123
11
106
11
97
32
106
63
23
68
1
133
133
11
133
1
97
32
111
133
11
166
32
97
32
111
1
106
32
111
11
133
141
1
147
23
32
111
68
11
68
11
99
11
23
141
11
97
32
106
32
23
68
162
23
11
128
32
111
99
32
133
97
11
97
1
128
11
133
147
23
11
111
68
32
68
11
123
1
68
162
32
111
1
63
99
11
78
47
111
68
1
106
23
11
111
141
32
32
118
23
111
1
111
68
32
23
68
162
23
11
128
32
111
133
11
97
141
1
133
11
106
63
47
11
99
141
1
133
11
111
68
47
99
147
11
63
11
111
11
111
32
118
1
128
1
97
1
118
141
1
123
11
141
32
106
1
123
99
1
133
63
32
99
47
111
141
1
68
11
133
68
11
99
32
133
78
99
1
97
32
133
11
97
32
111
118
32
99
47
32
133
68
11
133
1
63
128
32
133
32
1
78
11
141
32
147
11
79
1
128
32
111
99
32
133
32
166
32
133
68
11
99
1
123
1
68
162
32
111
147
11
99
11
133
141
23
111
1
97
11
11
133
123
1
68
162
32
111
99
32
97
32
97
11
11
133
1
78
11
141
32
1
133
111
23
105
32
99
1
68
23
133
97
123
11
147
23
32
111
97
11
111
32
141
23
11
111
11
133
99
32
68
11
141
11
123
106
23
111
1
11
68
11
99
1
68
23
133
97
123
11
147
23
32
111
106
1
23
32
123
11
133
99
1
118
128
47
68
11
111
147
23
1
11
99
1
118
128
47
68
11
111
147
23
1
111
32
118
47
11
68
11
133
11
123
133
23
111
11
133
118
11
128
23
106
23
11
111
141
32
11
99
1
11
133
118
11
128
23
11
111
147
23
1
111
32
118
47
11
68
11
133
11
123
106
1
133
97
11
11
111
99
32
133
63
23
11
166
32
133
11
99
32
133
1
111
147
23
1
111
32
133
133
32
106
32
133
105
1
106
1
68
32
133
118
1
68
123
11
133
11
99
32
133
63
47
11
111
32
133
118
1
68
123
11
133
63
23
11
111
1
97
32
111
133
11
166
1
111
1
133
47
133
23
166
32
133
11
11
133
118
11
147
23
1
99
23
32
1
141
23
97
47
23
1
63
23
68
1
11
32
111
123
1
106
1
133
97
11
99
1
106
23
1
68
11
133
11
32
11
97
47
1
111
68
32
106
11
118
1
79
1
128
1
133
141
47
11
133
141
32
111
47
111
97
1
118
47
11
133
1
99
32
133
118
1
68
123
11
133
11
1
99
32
133
106
1
11
133
141
128
32
133
111
32
118
47
11
68
11
133
11
123
11
141
140
32
133
11
128
47
23
147
23
32
23
79
152
1
99
106
11
111
141
11
118
1
123
106
11
111
32
141
32
68
32
106
11
123
11
147
11
99
32
106
1
68
123
11
68
11
123
11
147
11
63
23
123
68
47
68
32
133
32
97
32
111
133
11
166
32
147
11
99
11
133
141
23
111
1
111
32
97
23
11
128
11
133
118
47
11
133
68
11
68
162
23
123
141
11
11
99
32
97
11
68
23
68
162
11
11
99
133
1
63
23
32
1
99
63
1
128
32
111
97
11
97
32
111
68
47
128
1
147
11
128
47
23
68
162
1
99
97
11
99
11
97
1
133
141
23
79
1
106
11
111
32
133
118
128
11
147
23
1
1
123
11
63
1
141
1
68
32
97
11
63
128
1
111
141
1
106
23
11
111
141
32
99
11
63
11
123
111
1
11
133
1
111
23
68
1
68
111
23
114
152
111
1
99
11
97
32
111
133
23
79
23
128
1
11
1
133
133
23
118
1
123
106
11
111
32
106
11
68
11
133
118
23
68
32
68
11
141
23
11
68
11
133
141
11
111
11
79
32
147
23
32
118
1
123
106
11
111
32
1
118
1
123
141
11
11
111
133
1
116
1
68
1
11
133
141
1
106
23
106
1
68
123
11
68
47
68
1
141
11
114
32
11
111
133
47
97
32
111
133
11
166
32
23
11
123
32
11
133
111
32
97
123
11
11
123
11
97
47
99
118
1
97
123
11
11
123
99
32
141
32
68
32
106
1
133
47
106
1
111
32
11
133
97
32
111
78
23
1
123
106
1
23
32
123
106
11
111
141
11
11
111
11
133
141
1
97
11
23
111
141
11
128
11
133
133
11
118
128
32
106
11
141
11
1
68
32
118
128
32
47
11
141
140
32
111
32
133
118
47
11
68
11
1
105
11
111
68
11
68
11
1
106
32
123
97
32
111
133
11
79
23
123
32
23
68
32
11
97
11
68
11
47
11
32
106
63
128
11
1
133
47
133
106
1
23
32
128
11
133
97
123
11
11
123
11
133
141
1
97
11
106
11
1
97
32
111
133
11
166
1
118
1
68
162
97
32
111
133
11
106
118
128
32
111
23
32
99
1
118
1
68
162
111
32
133
11
68
11
47
11
111
11
79
1
123
97
11
63
23
11
111
1
47
11
111
141
47
128
1
68
32
133
133
32
111
99
32
133
118
1
147
23
78
23
97
32
133
97
11
78
23
166
32
133
68
11
68
23
32
133
133
11
128
1
111
105
1
106
1
68
32
133
1
106
32
123
111
32
133
11
68
11
47
11
123
11
47
23
123
97
1
128
23
68
1
68
1
99
32
133
11
123
106
1
111
32
133
23
111
141
11
128
11
133
133
11
118
32
97
32
133
99
11
1
118
1
123
141
1
111
118
47
11
133
97
23
11
128
32
99
1
97
32
106
118
99
1
68
162
11
123
11
32
23
123
106
1
68
123
11
111
32
133
11
68
11
47
11
11
111
133
1
116
1
123
11
99
106
1
11
133
141
128
32
68
11
99
1
23
79
111
32
128
1
111
147
23
1
68
11
99
68
23
133
147
23
118
47
99
32
133
23
111
32
123
1
128
1
133
63
11
68
162
11
133
118
32
123
99
1
133
147
23
11
111
147
23
1
97
11
11
133
68
11
133
47
111
1
141
47
128
1
99
97
32
106
47
111
23
97
1
63
99
11
11
11
111
118
32
97
32
133
99
47
79
1
128
11
133
133
11
118
32
68
123
23
1
23
111
78
47
111
68
23
123
118
32
123
11
133
32
118
11
123
68
32
111
1
106
11
1
63
99
1
106
11
97
11
111
32
133
32
99
32
97
23
11
128
32
32
23
123
141
11
11
97
123
11
11
123
141
11
106
1
133
11
111
133
23
114
152
99
1
123
106
11
123
147
11
68
123
11
147
23
63
23
123
141
47
97
32
111
133
11
166
32
11
111
32
106
11
99
32
1
79
123
1
68
11
133
97
1
133
118
47
11
133
11
99
99
32
32
123
11
99
1
133
79
123
1
147
23
1
133
68
11
99
1
1
147
23
32
111
106
1
133
1
99
68
1
111
141
11
97
11
111
32
1
99
123
11
147
23
63
23
11
111
141
11
133
11
68
11
47
11
111
68
1
123
118
32
123
11
133
133
32
106
1
111
68
1
97
11
1
141
47
106
1
111
68
1
68
32
106
23
97
32
111
133
11
111
141
23
106
23
11
111
141
32
133
11
47
106
23
99
23
1
147
11
99
11
133
141
23
111
1
68
11
99
32
133
32
106
63
128
11
133
11
133
11
123
1
123
11
63
11
133
141
23
1
99
11
133
99
1
118
32
123
78
23
1
118
32
123
11
111
68
11
79
32
68
162
32
106
11
118
1
123
106
11
111
32
97
11
1
23
1
133
99
23
106
118
23
1
68
32
99
1
133
141
47
123
63
23
1
133
141
11
99
1
133
68
11
141
47
133
32
166
32
133
11
123
11
133
118
32
111
68
23
68
32
1
99
123
11
97
32
111
32
133
147
23
106
23
11
111
141
32
68
23
133
97
123
11
147
23
32
111
11
11
111
156
11
111
23
32
133
32
141
23
99
68
11
141
47
118
1
68
123
11
97
47
23
1
118
11
123
133
32
111
1
1
79
32
128
1
123
11
118
128
11
133
11
111
141
1
68
1
11
111
106
23
106
11
106
32
128
23
1
11
111
141
11
123
111
11
147
11
99
32
133
32
166
32
133
118
23
1
68
32
133
32
133
118
32
123
68
32
141
1
111
1
63
47
111
68
1
111
141
11
133
99
1
79
123
23
106
1
133
63
11
11
133
68
11
123
1
106
1
123
1
99
79
152
111
1
133
63
11
68
162
11
133
68
47
128
32
133
118
128
32
118
32
133
23
141
32
133
97
32
106
32
141
47
68
11
78
11
111
68
23
1
118
11
128
32
99
47
11
79
32
141
32
123
111
1
47
1
1
99
32
147
23
11
123
141
32
11
111
68
23
32
133
11
11
111
106
23
1
111
23
106
1
97
11
11
111
63
11
11
123
1
79
32
128
1
99
32
97
11
1
133
118
32
123
78
23
1
68
32
11
97
32
106
32
1
99
1
63
11
123
68
1
68
11
128
11
133
123
11
68
47
68
162
23
68
32
111
32
118
1
128
11
133
147
11
133
23
111
32
97
11
63
23
47
32
99
11
141
11
114
32
68
11
99
1
111
141
11
32
97
11
118
11
123
133
32
111
1
32
97
11
1
123
141
47
128
1
32
97
11
97
1
128
1
141
1
111
63
11
111
11
128
1
63
99
11
118
11
128
32
97
1
105
11
106
32
133
97
11
133
11
1
147
11
123
97
1
97
1
99
23
133
141
32
11
141
47
111
47
11
47
32
1
106
23
79
32
133
11
106
118
128
32
111
23
32
97
32
111
97
23
11
111
141
47
97
32
111
78
32
123
106
23
68
1
68
118
1
128
1
106
1
133
32
118
32
123
141
47
111
23
68
1
68
68
11
140
32
97
11
68
32
133
11
111
63
111
97
32
128
1
141
133
32
111
63
23
47
23
11
111
68
32
133
32
111
106
1
133
118
32
68
11
128
32
133
32
133
68
11
1
68
162
11
123
11
68
11
11
111
141
11
111
68
11
123
97
1
99
23
133
141
32
68
47
63
68
1
141
128
1
23
79
32
106
1
68
123
11
133
11
79
152
111
106
23
133
23
111
78
32
123
141
47
111
23
32
133
68
11
1
105
1
123
141
11
63
23
47
1
118
11
128
32
106
1
133
11
133
106
1
128
1
47
23
105
1
133
11
79
152
111
11
99
68
11
133
11
32
68
11
97
32
106
32
105
11
79
32
63
23
47
32
123
11
147
23
63
11
99
1
68
1
68
23
47
1
118
32
63
128
11
68
11
1
97
11
99
97
11
97
32
111
11
105
1
99
1
63
23
68
1
141
11
32
78
123
11
147
11
147
11
99
11
133
141
23
111
1
97
32
106
32
11
111
11
99
32
128
32
106
47
23
78
23
111
32
99
1
63
128
1
68
32
118
32
123
99
1
106
1
111
32
68
11
99
133
32
141
23
99
1
123
141
23
78
23
147
11
99
1
32
63
128
1
133
32
63
128
11
118
47
166
1
1
99
1
106
1
141
11
128
23
1
1
133
23
133
11
1
47
11
111
141
1
166
1
1
141
47
106
1
79
111
23
78
23
97
32
68
1
123
99
1
79
123
1
147
23
1
11
78
32
123
106
1
68
11
141
47
68
47
99
147
11
99
23
63
11
128
1
99
23
68
1
68
11
133
23
111
68
47
68
1
99
1
118
128
11
133
141
1
68
1
68
23
47
1
133
47
11
78
11
141
32
1
68
32
63
99
1
68
32
118
32
123
97
11
99
1
97
11
141
1
123
68
1
11
99
118
128
32
106
11
141
23
106
23
11
111
141
32
106
47
11
133
141
128
1
111
11
79
1
123
11
1
123
11
118
11
111
141
23
123
133
11
68
11
99
68
32
111
118
128
32
106
11
141
23
68
32
118
1
123
106
11
111
32
97
11
99
11
68
23
32
133
11
106
118
128
32
111
23
32
133
11
106
118
128
32
111
23
32
147
23
11
111
141
106
32
111
11
68
1
133
11
111
32
128
32
118
1
123
106
11
111
32
23
23
23
133
11
106
118
128
32
111
23
32
1
63
99
32
97
32
111
141
23
79
32
99
1
106
1
68
123
11
118
1
123
106
11
111
32
97
1
105
1
97
11
133
23
133
11
106
118
128
32
111
23
32
118
47
11
133
97
32
106
32
11
133
141
1
106
32
133
118
1
123
106
11
111
32
97
32
106
32
97
23
133
23
11
128
11
133
1
63
111
97
11
11
133
141
32
23
11
133
118
1
111
141
1
68
32
133
11
106
118
128
32
111
23
32
118
47
11
133
97
1
105
1
97
11
23
32
141
11
1
128
11
11
133
118
1
111
141
1
123
68
32
133
141
1
111
141
32
118
1
123
106
11
111
32
32
68
23
32
133
111
32
1
23
118
11
133
141
23
99
11
111
147
23
1
106
1
133
11
78
23
97
1
68
162
97
11
99
11
111
11
106
23
79
32
68
11
97
1
133
1
118
1
128
1
11
106
118
11
147
11
123
97
1
99
23
133
141
32
63
11
1
79
32
128
1
106
1
68
123
11
11
97
32
111
133
47
11
99
1
141
47
97
1
133
1
11
68
11
133
118
47
11
133
63
11
111
11
97
32
111
133
47
11
99
1
99
1
106
23
1
11
99
47
11
79
32
147
11
99
11
133
141
23
111
1
97
11
68
11
68
23
32
133
97
32
111
141
23
79
32
97
1
99
23
133
141
32
23
11
99
141
11
106
11
79
152
1
123
68
11
