# Supplementary material for: Graphemic-phonetic diachronic linguistic invariance of the frequency and of the Index of Coincidence as cryptanalytic tools
Source: PLoS One. 2019 Mar 19;14(3):e0213710. doi: 10.1371/journal.pone.0213710 (PMC6424454; doi:10.1371/journal.pone.0213710)
Supplement: S1 File — (ZIP) [file pone.0213710.s001.zip › Languages/castellano/castellanoP5_v2Porcentaje_Sept2015.txt]

11.88506093
0
0
0
0
0
0
0
0
0
15.27004664
0
0
0
0
0
0
0
0
0
0
0
6.810089765
0
0
0
0
0
0
0
0
10.23017903
0
0
0
0
0
0
0
0
0
0
0
0
0
0
2.896043328
0
0
0
0
0
0
0
0
0
0
0
0
0
0
0
1.885562409
0
0
0
0
4.894438594
0
0
0
0
0
0
0
0
0
0.6218344115
0.9477959982
0
0
0
0
0
0
0
0
0
0
0
0
0
0
0
0
0
4.082042024
0
4.355348277
0
0
0
0
0
0.5064941578
3.605636628
0
0
0
0
6.203299734
0
0
0.1328920315
0
0.1830399679
0
2.715510757
0
0
0
0
3.344867359
0
0
0
0
2.998846597
0
0
0
0
8.971465824
0
0
0
0
0
0
0.4463166341
4.804172308
0
0
0
0
0
0.9979439346
0
0
0
0
0.1654881902
0
0
0
0.140414222
0
0
0
0
0
0.4989719673
0
0
0
0.4061982849
0
0
0
0
0
0
0
0
0
0
0
0
0
0
0
0
0
