# Supplementary material for: Graphemic-phonetic diachronic linguistic invariance of the frequency and of the Index of Coincidence as cryptanalytic tools
Source: PLoS One. 2019 Mar 19;14(3):e0213710. doi: 10.1371/journal.pone.0213710 (PMC6424454; doi:10.1371/journal.pone.0213710)
Supplement: S1 File — (ZIP) [file pone.0213710.s001.zip › Languages/castellano/castellanoP6_v2.txt]

11
111
63
111
99
47
79
1
123
68
11
99
1
106
1
111
141
140
1
68
11
97
47
23
32
111
32
106
63
128
11
111
32
97
23
11
128
32
1
97
32
123
68
1
123
106
11
111
32
1
106
47
141
140
32
141
23
11
106
118
32
97
11
63
23
47
23
1
63
111
23
68
1
99
79
32
68
11
99
32
133
68
11
99
1
111
141
133
1
11
111
1
133
141
23
105
11
128
32
1
68
1
123
79
1
1
111
141
23
79
152
1
123
32
68
162
23
111
78
99
1
97
32
23
79
1
99
79
32
97
32
123
11
68
32
123
63
111
1
32
105
1
68
11
1
99
79
32
106
1
133
63
1
97
1
97
11
97
1
123
111
11
128
32
133
1
99
118
23
97
32
111
99
1
133
106
1
133
111
32
141
140
11
133
68
47
11
99
32
133
23
97
11
63
128
1
111
141
32
133
99
32
133
133
1
63
1
68
32
133
99
1
111
141
11
166
1
133
99
32
133
63
23
11
123
111
11
133
1
99
79
152
111
118
1
99
32
106
23
111
32
68
11
1
116
1
68
23
68
47
128
1
99
32
133
68
32
106
23
114
32
133
97
32
111
133
47
106
23
1
111
99
1
133
141
128
11
133
118
1
123
141
11
133
68
11
133
47
1
68
162
23
11
111
68
1
11
99
123
11
133
141
32
68
11
105
1
97
32
111
97
99
47
23
1
111
133
1
23
32
68
11
63
11
99
1
123
141
11
97
1
99
141
133
1
133
68
11
63
11
105
47
68
32
118
1
128
1
99
1
133
78
23
11
133
141
1
133
97
32
111
133
47
133
118
1
111
141
47
78
99
32
133
68
11
99
32
106
11
133
106
32
23
99
32
133
68
23
1
133
68
11
11
111
141
128
11
133
11
106
1
111
1
133
11
32
111
123
1
47
1
97
32
111
133
47
63
11
105
32
128
23
68
11
99
32
106
1
133
78
23
111
32
141
11
111
23
1
11
111
133
47
97
1
133
1
63
111
1
1
106
1
97
11
118
1
133
133
1
47
1
68
11
99
32
133
97
47
1
128
11
111
141
1
23
63
111
1
133
32
63
128
23
111
1
97
11
111
32
105
11
79
1
47
1
1
99
32
133
63
11
23
111
141
11
23
63
111
106
32
141
133
32
68
11
97
1
106
118
32
23
118
99
1
141
133
1
97
11
1
133
133
23
11
111
133
23
105
1
47
1
11
99
123
32
68
162
23
111
97
32
106
32
141
32
106
1
47
1
99
1
118
32
68
1
68
11
128
1
78
123
23
133
1
47
1
99
1
11
68
1
68
68
11
111
47
11
133
141
128
32
23
68
1
99
79
32
97
32
111
99
32
133
147
23
111
97
11
111
141
1
1
116
32
133
11
128
1
68
11
97
32
106
118
99
11
140
23
32
111
123
11
68
162
23
1
133
11
97
32
68
11
97
1
123
111
11
133
11
111
166
47
141
32
68
11
123
32
133
141
128
32
79
123
1
111
106
1
68
123
47
79
1
68
32
123
23
1
106
23
79
32
68
11
99
1
97
1
141
133
1
97
23
11
128
11
111
68
11
68
162
23
123
97
11
141
11
111
23
1
11
99
133
32
63
128
11
111
32
106
63
128
11
68
11
97
23
140
1
68
1
32
97
11
133
1
68
1
97
11
11
111
11
133
141
32
1
23
1
99
79
152
111
1
68
23
78
11
128
11
111
147
23
1
11
111
99
32
133
1
47
141
32
128
11
133
97
11
68
11
133
141
11
97
1
133
32
11
133
97
123
23
47
11
111
1
47
111
97
11
118
32
123
97
32
111
166
11
141
47
128
1
133
63
11
128
32
133
23
106
23
99
11
133
133
11
68
11
140
1
11
111
141
11
111
68
11
123
97
11
133
11
105
1
106
1
47
1
97
11
140
1
111
1
118
11
128
32
11
133
141
32
23
106
118
32
123
141
1
118
32
97
32
1
111
47
11
133
141
128
32
97
47
11
111
141
32
63
1
133
141
1
97
11
11
111
99
1
111
1
123
1
147
23
32
111
68
11
99
111
32
133
11
133
1
99
79
1
63
111
118
47
111
141
32
68
11
99
1
63
11
123
68
1
68
11
133
118
47
11
133
68
11
133
1
63
11
123
97
11
11
133
141
11
133
32
63
128
11
68
23
141
140
32
23
68
1
99
79
32
99
32
133
123
1
141
32
133
97
11
11
133
141
1
47
1
32
147
23
32
133
32
97
11
11
128
1
111
99
32
133
106
1
133
68
11
99
1
116
32
133
11
68
1
47
1
1
99
11
11
123
99
23
63
128
32
133
68
11
97
1
47
1
105
11
128
23
1
133
97
32
111
141
1
111
141
1
1
78
23
147
23
32
111
23
79
152
133
141
32
97
11
32
99
47
23
68
32
97
1
133
23
68
11
141
32
68
32
118
47
111
141
32
11
99
11
140
11
123
147
23
147
23
32
68
11
99
1
97
1
141
133
1
23
1
47
111
99
1
1
68
106
23
111
23
133
141
128
1
147
23
32
111
68
11
133
47
1
68
162
23
11
111
68
1
23
105
11
79
32
1
141
1
111
141
32
133
47
97
47
128
23
32
133
23
68
1
68
23
68
11
133
1
141
23
111
32
11
111
11
133
141
32
97
11
63
11
111
68
23
32
106
47
141
140
1
133
1
111
11
79
1
133
68
11
141
23
11
123
1
68
11
133
11
106
63
128
1
68
47
128
1
118
1
128
1
97
32
106
118
128
1
123
99
23
63
128
32
133
68
11
97
1
47
1
105
11
128
23
1
133
11
111
97
11
99
11
11
123
23
1
133
133
23
105
11
47
32
1
133
47
97
1
133
1
141
32
68
32
133
97
47
1
111
141
32
133
118
47
68
32
1
47
11
123
68
11
105
32
133
23
68
11
141
32
68
32
133
111
23
114
152
111
32
133
99
11
118
1
128
11
147
23
1
111
141
1
106
63
23
11
111
97
32
106
32
99
32
133
97
11
97
32
106
118
47
133
32
11
99
78
1
106
32
133
32
78
11
99
23
147
23
1
111
32
68
11
133
23
99
47
1
118
32
123
97
11
99
1
97
99
1
128
23
68
1
68
68
11
133
47
118
128
32
133
1
23
1
97
11
105
1
133
11
111
141
128
23
97
1
68
1
133
123
1
68
162
32
111
11
133
133
47
23
1
133
99
11
118
1
128
11
147
23
1
111
68
11
118
11
123
99
1
133
23
106
1
133
97
47
1
111
68
32
105
11
79
1
47
1
1
99
11
11
123
1
97
11
105
32
133
123
11
97
23
11
63
128
32
133
23
97
1
123
141
1
133
68
11
68
11
133
1
78
23
32
133
68
32
111
68
11
11
111
106
47
141
140
1
133
118
1
123
141
11
133
1
105
1
47
1
11
133
97
123
23
141
32
99
1
123
1
68
162
32
111
68
11
99
1
133
23
111
123
1
68
162
32
111
97
11
1
106
23
123
1
68
162
32
111
133
11
1
68
162
11
68
11
141
1
99
106
1
111
11
128
1
106
23
123
1
68
162
32
111
11
111
78
99
1
97
11
68
162
11
97
11
97
32
111
123
1
68
162
32
111
106
11
97
11
140
32
68
11
99
1
63
47
11
133
141
128
1
78
11
123
106
32
133
47
128
1
23
141
1
106
63
23
11
111
97
47
1
111
68
32
99
11
23
1
99
32
133
1
99
141
32
133
147
23
11
99
32
133
97
11
68
11
63
47
11
133
141
128
1
68
23
47
23
111
23
68
1
68
68
23
47
23
111
1
106
11
111
141
11
97
32
111
99
1
133
11
133
141
128
11
105
1
133
32
133
78
32
123
141
23
78
23
97
1
111
23
32
133
1
68
162
11
111
106
11
128
11
147
11
68
32
128
1
68
11
99
106
11
128
11
147
23
106
23
11
111
141
32
97
11
106
11
128
11
147
11
99
1
63
47
11
133
141
128
1
79
123
1
111
68
11
68
162
1
97
32
111
11
133
141
1
133
123
1
68
162
32
111
11
133
118
11
123
68
23
1
11
99
118
32
63
128
11
97
1
47
1
105
11
128
32
11
99
166
47
23
68
162
23
32
23
68
11
133
47
11
99
1
47
1
133
11
118
32
123
11
111
141
11
111
68
11
123
99
1
133
23
68
11
133
11
111
141
128
1
116
1
123
99
11
133
11
99
133
11
111
141
23
68
32
97
11
111
32
133
11
99
32
133
1
97
1
128
1
111
23
99
1
133
11
111
141
11
111
68
23
11
128
1
11
99
106
11
133
106
32
1
128
23
133
141
32
141
11
99
11
133
133
23
123
11
133
47
147
23
141
1
128
1
118
1
128
1
133
32
99
32
11
105
32
111
32
11
133
141
1
47
1
106
47
23
63
23
11
111
97
32
111
99
1
133
11
128
23
68
1
133
97
11
68
32
111
63
11
99
23
1
111
23
133
68
1
47
1
23
123
11
147
11
63
23
1
118
32
123
97
11
133
11
23
106
1
156
23
111
1
47
1
97
11
118
32
123
79
123
1
111
68
11
133
106
1
11
133
141
128
32
133
97
11
99
11
47
47
23
11
133
133
11
111
97
47
128
1
68
32
111
32
68
11
140
1
128
23
1
68
11
141
11
111
11
123
11
99
123
32
133
141
128
32
23
141
32
68
32
11
99
97
47
11
123
118
32
105
11
111
32
68
11
147
23
97
1
141
128
23
147
11
133
23
133
11
116
1
99
11
133
118
11
128
32
97
32
111
141
32
68
32
1
99
1
63
1
47
1
11
111
133
47
1
47
141
32
123
1
97
11
99
1
97
1
63
1
123
133
47
99
23
63
128
32
97
32
111
99
1
118
128
32
106
11
133
133
1
68
11
1
97
11
105
1
23
111
1
97
1
63
1
63
99
11
1
47
11
111
141
47
128
1
23
106
47
141
140
1
133
63
11
68
162
11
133
99
11
63
23
111
32
68
11
133
133
11
32
68
11
141
32
106
1
123
99
1
118
99
47
106
1
23
68
1
105
11
78
23
111
1
99
118
23
11
68
11
99
1
99
11
141
128
1
97
32
106
32
1
105
23
133
11
118
128
32
106
11
141
11
23
133
23
111
68
47
68
1
1
99
79
152
111
1
99
32
23
68
162
23
11
128
1
23
1
47
111
133
1
99
23
11
128
1
97
32
111
11
105
32
133
23
32
141
128
32
133
106
1
23
32
128
11
133
23
97
32
111
141
23
111
47
32
133
118
11
111
133
1
106
23
11
111
141
32
133
111
32
133
11
99
32
11
133
141
32
128
47
1
128
1
111
141
47
47
32
106
47
141
140
1
133
63
11
68
162
11
133
97
32
106
118
11
141
11
111
147
23
1
97
32
111
11
99
97
47
128
1
68
11
133
47
99
47
79
1
123
97
11
11
128
1
32
106
63
128
11
68
32
97
141
32
79
123
1
68
47
1
68
32
11
111
147
23
79
11
111
141
133
1
133
32
63
128
11
97
47
1
99
1
47
23
1
133
23
68
32
106
11
166
32
123
97
1
47
1
105
11
128
32
118
1
99
106
11
128
23
111
68
11
23
114
1
99
1
141
11
123
1
32
1
106
1
68
23
133
68
11
79
1
47
99
1
106
1
133
106
1
11
133
11
111
23
97
32
99
1
133
63
1
123
63
11
128
32
68
11
99
106
11
133
106
32
118
47
11
63
99
32
68
11
68
162
23
1
97
11
111
23
114
152
111
32
105
11
79
1
47
1
1
99
97
1
47
1
105
11
128
32
68
11
99
78
11
63
32
23
97
11
133
23
1
99
79
152
111
32
133
11
99
11
118
32
68
23
1
97
32
106
118
1
128
1
123
11
128
1
68
32
111
79
1
99
1
32
123
11
123
106
1
111
32
68
11
1
106
1
68
23
133
68
11
79
1
47
99
1
118
32
123
97
11
141
11
111
23
1
106
47
23
1
97
32
106
32
68
1
68
1
97
32
111
68
23
147
23
32
111
118
1
128
1
141
32
68
32
97
11
111
32
11
128
1
97
1
47
1
105
11
128
32
106
11
99
23
111
68
123
32
133
32
111
23
141
1
111
105
32
128
32
111
97
32
106
32
133
47
11
123
106
1
111
32
23
97
11
11
111
99
32
68
11
99
1
63
1
99
11
111
141
23
1
111
32
99
11
23
47
1
11
111
141
133
1
79
1
11
111
123
11
133
32
99
47
147
23
32
111
11
99
133
11
11
111
78
123
1
133
97
32
141
1
111
141
32
11
111
133
47
99
11
141
47
128
1
97
11
133
11
99
11
118
1
133
133
1
47
1
111
99
1
133
111
32
141
140
11
133
99
11
23
11
111
68
32
68
11
97
99
1
128
32
11
111
97
99
1
128
32
23
99
32
133
68
23
1
133
68
11
141
47
123
63
23
32
11
111
141
47
123
63
23
32
23
1
133
133
23
68
11
99
118
32
97
32
68
32
123
106
23
123
23
68
11
99
106
47
141
140
32
99
11
11
123
133
11
99
11
133
11
97
32
11
99
147
11
99
11
63
128
32
68
11
106
1
111
11
128
1
97
11
63
23
111
32
1
118
11
123
68
11
123
11
99
166
47
23
68
162
23
32
105
11
111
32
133
11
99
11
99
1
78
1
111
141
1
133
23
1
68
11
141
32
68
32
1
97
11
105
32
97
11
99
11
23
1
11
111
99
32
133
99
23
63
128
32
133
1
133
133
23
68
11
11
111
97
1
111
141
1
106
11
111
141
32
133
97
32
106
32
68
11
118
11
111
68
11
111
147
23
1
133
63
1
141
1
105
1
133
68
11
133
1
78
23
32
133
11
128
23
68
1
133
123
11
97
23
11
63
128
32
133
1
106
32
128
11
133
141
32
123
106
11
111
141
1
133
23
68
23
133
118
1
128
1
141
11
133
23
106
118
32
133
133
23
63
99
11
133
23
1
133
133
11
111
141
32
133
11
99
11
68
11
141
1
99
106
32
68
32
11
111
99
1
23
106
1
156
23
111
1
147
23
32
111
97
11
11
128
1
63
11
123
68
1
68
141
32
68
1
1
97
11
105
1
106
1
97
23
111
1
68
11
1
97
11
105
1
133
133
32
111
1
68
1
133
133
32
116
1
68
1
133
23
111
47
11
111
147
23
32
111
11
133
97
11
99
11
23
1
97
11
118
1
128
1
11
99
111
32
1
47
23
1
32
141
128
1
23
133
141
32
128
23
1
106
1
133
147
23
11
123
141
1
11
111
11
99
106
47
111
68
32
68
11
68
162
23
1
11
99
97
11
11
99
147
23
68
123
47
23
68
23
1
68
162
1
47
23
1
133
23
68
32
106
47
23
63
47
11
111
97
1
47
1
105
11
128
32
118
11
128
32
97
11
111
32
141
11
111
23
1
97
11
63
11
123
97
32
111
11
99
97
1
47
1
105
11
128
32
68
11
99
1
1
123
68
23
11
111
141
11
11
133
118
1
68
1
97
11
68
11
133
32
99
32
63
111
123
11
47
11
133
1
47
23
1
118
1
123
141
23
68
32
118
32
123
106
11
68
23
32
68
32
133
78
23
11
128
32
133
23
68
11
133
97
32
106
47
111
1
99
11
133
156
23
79
1
111
141
11
133
106
11
166
32
123
11
133
141
1
47
1
97
32
111
63
11
123
111
1
123
68
32
68
11
99
97
1
123
118
23
32
118
32
123
97
11
11
111
123
32
111
141
133
11
133
47
1
105
11
133
1
47
23
1
106
47
11
123
141
32
1
123
32
99
68
1
111
11
99
11
111
97
1
111
141
1
68
32
63
1
99
23
11
111
68
32
133
11
68
11
99
1
23
111
68
47
133
141
128
23
1
68
11
11
123
97
47
99
11
133
97
47
1
111
68
32
1
32
79
32
1
1
111
141
11
32
11
99
23
166
32
68
11
99
1
141
23
11
123
1
11
111
141
128
11
99
32
133
63
128
1
141
133
32
133
68
11
68
162
23
1
106
47
141
140
32
63
23
11
111
68
11
99
156
23
79
1
111
141
11
106
32
123
79
1
111
141
11
118
32
123
97
11
97
32
111
133
11
123
68
11
1
97
11
105
1
156
11
111
11
128
1
147
23
32
111
156
23
79
1
111
141
11
1
97
11
141
32
68
32
133
133
32
111
133
32
63
11
128
47
23
32
133
23
68
11
133
97
32
106
11
68
23
68
32
133
11
99
133
32
99
32
11
128
1
1
78
1
63
99
11
23
63
23
11
111
97
123
23
1
68
32
118
11
128
32
133
32
63
128
11
141
32
68
32
133
11
133
141
1
47
1
63
23
11
111
97
32
111
123
11
23
111
1
99
68
32
133
68
11
106
32
111
141
1
99
47
1
111
23
106
1
133
97
47
1
111
68
32
99
11
63
11
23
1
133
1
99
23
123
68
11
133
47
97
1
133
141
23
105
32
23
123
32
63
1
123
97
47
1
111
141
32
133
141
32
118
1
47
1
23
97
47
1
111
68
32
11
111
1
105
11
111
68
11
123
32
63
32
1
97
11
99
23
68
32
99
32
68
11
106
1
32
106
1
97
11
11
128
1
141
32
68
32
68
11
32
128
32
133
11
79
152
111
68
23
68
162
11
133
47
23
133
141
32
128
23
1
68
23
11
128
1
11
99
118
32
123
68
1
123
63
111
1
106
1
111
32
68
11
97
32
68
162
11
133
1
99
141
128
1
23
68
32
123
68
11
79
1
99
1
99
32
111
1
99
1
106
1
97
11
141
11
111
23
1
23
1
47
111
1
133
47
133
32
63
128
23
111
1
68
11
1
116
1
68
23
68
47
128
1
11
111
11
78
11
141
32
123
11
106
1
141
1
68
32
23
1
133
47
166
47
23
68
162
23
32
63
23
111
32
1
68
1
123
11
111
11
99
106
1
133
11
133
141
128
1
116
32
118
11
111
133
1
106
23
11
111
141
32
97
11
166
1
106
1
133
68
23
32
99
32
97
32
11
111
11
99
106
47
111
68
32
23
78
47
11
97
11
99
11
118
1
128
11
147
23
32
97
32
111
47
11
111
23
63
99
11
23
111
11
147
11
133
133
1
128
23
32
1
133
133
23
118
1
128
1
11
99
1
47
106
11
111
141
32
68
11
133
47
32
111
123
1
97
32
106
32
118
1
128
1
11
99
133
11
128
47
23
147
23
32
68
11
133
47
123
11
118
47
63
99
23
97
1
1
68
162
11
123
133
11
97
1
47
1
105
11
128
32
1
111
68
1
111
141
11
23
23
123
133
11
118
32
123
141
32
68
32
11
99
106
47
111
68
32
97
32
111
133
47
133
1
123
106
1
133
23
97
1
47
1
105
32
1
63
47
133
97
1
123
99
1
133
1
47
11
111
141
47
128
1
133
23
1
11
140
11
123
147
23
141
1
123
133
11
11
111
141
32
68
32
1
97
11
105
32
97
11
11
99
1
47
23
1
99
11
23
68
32
97
11
99
32
133
97
1
47
1
105
11
128
32
133
1
111
68
1
111
141
11
133
133
11
11
140
11
123
147
23
141
1
47
1
111
68
11
133
1
68
162
23
11
111
68
32
141
32
68
32
156
11
111
11
128
32
68
11
1
79
123
1
47
23
32
23
118
32
111
23
11
111
68
32
133
11
11
111
32
97
1
133
23
32
111
11
133
23
118
11
99
23
79
123
32
133
68
32
111
68
11
1
97
1
63
1
111
68
32
99
32
133
97
32
63
128
1
133
11
11
141
11
123
111
32
111
32
106
63
128
11
23
78
1
106
1
23
106
1
156
23
111
1
47
1
133
11
11
99
118
32
63
128
11
23
1
97
32
128
32
111
1
68
32
118
32
123
11
99
63
1
99
32
123
68
11
133
47
63
128
1
141
133
32
118
32
123
99
32
106
11
111
32
133
68
11
99
23
106
118
11
128
23
32
68
11
141
128
1
118
23
133
32
111
68
1
23
1
133
133
23
97
32
111
11
133
141
32
133
141
1
111
1
79
123
1
68
1
63
99
11
133
118
11
111
133
1
106
23
11
111
141
32
133
105
11
47
1
68
32
68
11
99
11
133
141
128
1
116
32
79
152
133
141
32
97
11
11
111
11
105
32
133
133
11
111
141
23
1
133
11
68
23
32
118
128
23
11
133
133
1
1
118
32
111
11
123
11
111
11
78
11
141
32
99
32
97
11
68
11
133
133
11
1
47
1
23
99
32
118
128
23
106
11
128
32
97
11
23
68
162
32
78
47
11
99
23
106
118
23
1
123
63
111
1
133
1
123
106
1
133
97
11
1
47
23
1
111
133
23
68
32
68
11
133
47
133
63
23
133
1
63
47
11
99
32
133
97
11
141
32
106
1
68
1
133
68
11
32
128
23
111
23
105
11
111
1
133
68
11
106
32
32
99
47
11
114
32
133
133
23
79
99
32
133
1
47
23
1
97
11
11
133
141
1
47
1
111
118
47
11
133
141
1
133
23
32
99
47
23
68
1
68
1
133
11
111
63
111
123
23
111
97
32
111
99
23
106
118
23
32
99
1
133
23
1
68
11
128
11
141
133
32
99
1
133
99
32
106
11
166
32
123
97
11
118
47
68
32
118
11
128
32
63
23
32
97
11
141
11
111
23
1
111
63
111
1
79
123
1
111
78
1
99
141
1
23
11
128
1
97
11
111
32
141
11
111
23
1
111
68
162
11
99
1
68
1
68
11
11
111
97
1
140
11
133
23
111
32
106
32
123
23
32
111
133
23
106
118
99
11
106
1
133
1
11
133
141
32
133
47
118
99
23
32
133
47
23
111
68
47
133
141
128
23
1
118
32
123
97
11
68
11
97
1
123
141
32
111
11
133
23
68
162
32
63
111
106
32
68
32
68
11
106
11
68
23
1
68
162
11
99
1
68
1
97
11
11
111
97
1
140
1
68
1
97
32
111
11
99
106
32
123
23
32
111
1
68
162
23
1
111
63
111
1
1
118
1
128
23
11
111
147
23
1
68
11
68
162
11
99
1
68
1
11
111
141
11
128
1
11
133
63
11
123
68
1
68
97
11
118
1
128
1
118
128
32
47
1
123
133
23
11
128
1
78
47
11
123
141
11
23
118
32
68
23
1
11
133
141
1
123
1
99
123
23
11
133
79
32
68
11
63
111
1
97
47
141
140
23
105
1
68
1
133
1
97
32
133
47
11
133
118
1
68
1
23
99
11
68
23
32
68
32
133
79
32
99
118
11
133
23
97
32
111
11
99
118
128
23
106
11
128
32
23
11
111
63
111
118
47
111
141
32
68
11
133
23
68
162
32
99
32
97
11
1
47
23
1
11
141
140
32
11
111
63
111
1
133
11
106
1
111
1
23
111
32
68
11
140
32
68
11
118
1
128
11
147
11
123
99
11
106
1
99
99
1
78
1
147
23
99
23
68
1
68
97
32
111
97
11
99
1
1
47
23
1
11
141
140
32
118
11
68
1
141
133
32
133
23
118
32
123
1
133
133
11
79
152
128
1
123
133
11
68
11
133
141
11
118
11
99
23
79
123
32
99
1
141
32
123
111
32
1
1
68
162
11
123
68
11
111
47
11
47
32
118
32
111
23
11
111
68
32
99
11
63
111
1
133
63
1
123
1
133
68
11
23
11
123
32
118
32
123
68
11
68
11
111
141
128
32
68
11
141
1
99
106
1
111
11
128
1
97
11
11
99
97
11
68
32
133
1
141
23
133
78
11
141
140
32
68
11
133
47
78
32
123
141
1
99
11
68
162
1
23
133
23
111
97
11
128
11
123
1
68
162
11
123
111
47
11
47
1
11
140
118
11
128
23
11
111
147
23
1
68
11
105
1
99
1
68
23
118
47
141
32
23
141
47
47
32
118
32
123
68
162
11
99
1
68
1
78
23
111
23
133
133
23
106
1
68
11
11
111
97
1
140
11
78
47
11
99
47
11
79
32
1
63
11
123
133
47
123
32
68
162
23
111
23
1
47
111
97
11
141
11
111
23
1
106
1
133
97
47
1
123
141
32
133
97
11
63
111
123
11
1
99
23
106
1
133
141
1
141
140
1
133
97
11
11
99
97
1
47
1
105
32
68
11
79
32
111
11
99
1
97
11
141
1
111
141
47
106
118
11
105
23
133
11
141
32
133
133
1
78
47
23
141
99
11
118
1
128
11
147
23
32
97
11
111
23
11
99
63
47
68
162
11
78
1
99
32
68
11
1
99
11
140
1
111
68
123
32
111
23
63
1
63
23
11
97
1
11
99
68
11
99
147
23
68
97
32
111
11
99
133
11
23
79
152
1
99
1
47
1
111
97
47
1
141
128
32
68
23
1
133
133
11
99
11
118
1
133
133
1
128
32
111
11
111
23
106
1
156
23
111
1
123
97
11
111
32
106
63
128
11
99
11
118
32
111
68
123
23
1
118
32
123
97
11
133
11
79
152
111
133
11
68
11
68
162
23
1
11
99
1
133
23
106
11
133
106
32
111
32
11
128
1
123
1
68
162
32
111
97
11
97
1
47
1
105
32
68
11
97
1
47
1
105
11
128
32
141
1
111
78
1
106
32
133
32
23
141
1
111
63
47
11
111
32
11
99
118
32
123
133
23
11
133
141
47
47
23
11
133
133
11
133
23
111
111
32
106
63
128
11
97
32
111
32
147
23
68
32
23
1
111
133
23
118
128
32
97
47
128
1
47
1
1
97
32
106
32
68
1
123
133
11
99
11
68
11
106
1
111
11
128
1
97
11
68
11
97
99
1
128
1
133
133
11
97
23
11
111
1
47
23
1
133
23
68
32
1
111
141
11
133
97
11
78
47
11
133
133
11
68
11
97
1
47
1
105
11
128
32
1
111
68
1
111
141
11
23
99
32
97
11
11
128
1
11
111
141
32
111
147
11
133
118
47
11
133
11
133
141
1
47
1
106
47
23
118
47
11
133
141
32
11
111
123
1
68
162
32
111
97
11
106
47
68
1
111
68
32
133
47
133
11
116
32
123
11
133
141
1
68
32
106
47
68
1
133
133
11
11
99
141
1
106
63
23
11
111
11
99
111
32
106
63
128
11
23
97
32
63
128
1
133
133
11
78
1
106
32
133
32
23
68
11
11
133
141
128
47
11
111
68
32
97
32
106
32
97
32
111
47
11
111
23
1
1
99
1
111
47
11
47
1
32
123
68
11
111
23
1
99
111
47
11
47
32
11
140
11
123
147
23
147
23
32
97
11
23
1
118
128
32
78
11
133
133
1
47
1
23
1
133
133
23
68
11
133
118
47
11
133
68
11
106
47
141
140
32
133
111
32
106
63
128
11
133
97
11
78
32
123
106
32
63
32
123
32
23
97
23
141
32
1
116
1
68
23
32
68
11
133
23
68
162
32
23
141
32
123
111
32
1
1
68
162
11
123
11
111
133
47
106
11
106
32
128
23
1
11
23
106
1
156
23
111
1
147
23
32
111
1
99
78
23
111
99
11
63
23
111
32
1
105
1
106
1
123
123
32
68
162
23
111
1
111
141
11
111
32
106
63
128
11
1
133
47
118
1
128
11
147
11
123
1
99
141
32
133
32
111
32
128
32
23
133
23
79
111
23
78
23
97
1
141
23
47
32
68
11
99
32
97
11
1
47
23
1
133
23
68
32
97
47
1
111
68
32
78
47
11
123
32
68
162
23
111
1
111
141
11
133
68
11
99
32
97
11
1
32
128
1
11
128
1
97
11
11
128
1
1
111
141
11
133
23
118
128
23
106
11
128
32
68
11
141
32
68
32
133
99
32
133
123
32
68
162
23
111
11
133
68
11
99
106
47
111
68
32
118
47
11
133
141
32
111
32
106
63
128
11
23
141
1
111
1
133
47
79
152
133
141
32
1
133
47
97
1
47
1
105
32
97
23
133
32
118
32
111
11
123
133
11
99
11
1
133
23
106
23
133
106
32
23
11
111
11
133
141
11
118
11
111
133
1
106
23
11
111
141
32
68
47
128
32
32
141
128
32
133
32
141
140
32
68
23
1
133
23
1
99
97
1
63
32
133
11
63
23
111
32
1
105
1
106
1
123
68
32
111
97
23
140
32
141
11
68
11
68
32
111
68
11
97
32
106
32
97
11
68
1
68
23
141
140
32
141
32
106
1
128
32
111
32
97
1
133
23
32
111
99
32
133
1
47
141
32
128
11
133
68
11
133
141
1
141
1
111
63
11
123
68
1
68
11
128
1
23
133
141
32
128
23
1
97
11
133
23
111
68
47
68
1
133
11
68
11
47
23
1
68
11
105
1
106
1
123
97
23
140
1
68
1
23
111
32
97
11
133
1
68
1
97
32
106
32
32
141
128
32
133
97
23
133
23
11
128
32
111
68
11
68
162
23
123
118
11
128
32
1
97
32
123
68
1
111
68
32
133
11
97
11
11
99
63
1
99
11
128
32
133
32
1
106
1
68
23
133
111
32
133
32
99
32
133
11
1
47
23
1
97
32
111
141
11
111
141
1
68
32
97
32
111
105
1
106
1
123
133
11
1
106
1
68
23
133
1
133
11
97
1
133
133
23
111
32
97
11
1
116
1
68
23
32
11
99
111
32
106
63
128
11
68
11
133
47
123
11
23
111
32
23
118
1
141
128
23
1
118
32
123
11
118
23
99
1
78
1
106
32
133
1
23
133
11
105
1
106
32
1
106
1
68
23
133
68
11
79
1
47
99
1
1
133
133
23
97
23
133
32
97
32
106
32
63
47
11
111
97
1
47
1
105
11
128
32
1
116
1
68
23
123
1
99
133
47
23
32
11
99
111
32
106
63
128
11
68
11
99
1
133
47
23
1
23
105
1
106
1
123
133
11
68
32
111
97
23
140
32
141
11
68
11
99
1
106
1
111
141
140
1
97
32
111
97
11
1
133
47
118
1
128
11
147
11
123
68
11
97
99
1
128
1
47
1
106
47
23
1
99
63
23
47
32
133
47
99
23
111
1
156
11
23
118
1
141
128
23
1
23
99
1
32
111
123
1
47
1
97
32
111
141
32
106
1
123
11
99
133
32
63
128
11
111
32
106
63
128
11
68
11
105
1
99
23
106
118
23
1
133
118
47
11
133
133
47
133
1
123
106
1
133
11
141
140
32
68
11
99
106
32
123
23
32
111
68
162
11
99
1
68
1
118
47
11
133
141
32
111
32
106
63
128
11
1
133
47
123
32
68
162
23
111
23
97
32
111
78
23
123
106
1
111
68
32
133
11
1
133
23
106
23
133
106
32
133
11
68
23
32
1
11
111
141
11
111
68
11
123
97
11
111
32
99
11
78
1
99
141
1
47
1
32
141
128
1
97
32
133
1
133
23
111
32
63
47
133
97
1
123
63
111
1
68
1
106
1
68
11
97
23
11
111
11
111
1
106
32
128
1
123
133
11
118
32
123
97
11
11
99
97
1
47
1
105
11
128
32
1
111
68
1
111
141
11
133
23
111
1
106
32
128
11
133
11
128
1
1
123
63
32
99
133
23
111
32
166
1
133
23
133
23
111
78
123
47
141
32
23
97
47
11
123
118
32
133
23
111
1
99
106
1
68
11
68
162
23
1
133
11
11
99
133
23
23
32
118
32
123
106
1
99
32
133
68
11
106
23
133
118
11
97
1
68
32
133
32
118
32
123
106
23
63
47
11
111
1
133
47
11
123
141
11
106
11
11
111
97
47
11
111
141
128
32
118
32
123
1
23
97
32
111
1
99
79
152
111
156
23
79
1
111
141
11
97
32
106
32
68
11
32
123
68
23
111
1
128
23
32
99
11
133
1
97
32
111
141
11
147
11
1
99
32
133
97
1
47
1
105
11
128
32
133
1
111
68
1
111
141
11
133
23
99
11
68
11
123
23
63
32
68
11
63
111
11
111
97
47
11
111
141
128
32
32
99
11
118
1
123
141
32
118
32
123
106
23
141
1
68
68
11
99
97
47
11
123
118
32
32
78
23
111
1
99
106
11
111
141
11
99
11
63
11
111
141
133
32
23
99
11
123
23
111
68
32
111
32
133
11
128
1
63
23
11
111
141
11
111
11
123
1
97
23
11
111
11
106
63
23
1
123
99
11
118
128
11
133
11
111
141
1
68
32
23
97
11
11
111
141
128
11
23
133
11
23
111
97
11
68
11
123
32
68
23
105
1
133
1
111
141
11
106
23
68
47
99
147
11
133
11
116
32
128
1
23
68
23
79
1
97
32
111
63
32
68
162
47
106
23
99
68
11
23
123
11
111
68
23
68
32
23
32
133
11
116
32
128
1
133
32
23
11
99
156
23
79
1
111
141
11
97
1
128
1
97
47
99
23
1
106
63
128
32
133
11
116
32
123
68
11
99
1
23
111
133
47
99
1
106
1
99
23
111
68
123
1
111
23
1
1
97
23
11
111
63
11
111
147
23
32
11
111
133
23
114
152
99
1
123
63
1
141
1
105
1
11
99
166
1
106
1
133
97
32
106
32
133
11
68
11
47
11
1
99
1
63
1
68
32
97
1
47
1
105
11
128
32
68
32
111
97
23
140
32
141
11
68
11
99
1
106
1
111
141
140
1
11
99
97
47
1
99
106
11
106
1
111
68
32
97
11
106
11
118
128
11
133
11
111
141
1
133
133
11
1
111
141
11
63
47
11
133
141
128
1
106
11
123
147
11
68
118
1
128
1
97
11
99
1
63
47
11
133
141
128
1
79
123
1
111
68
11
68
162
1
68
23
133
118
32
114
1
68
11
106
23
1
133
47
141
1
99
1
111
141
11
32
97
32
106
32
133
11
32
99
79
32
111
47
11
133
141
128
32
63
47
11
111
97
1
47
1
105
11
128
32
97
47
1
111
68
32
47
47
32
11
141
140
32
11
133
141
11
68
23
133
97
47
123
133
32
23
106
1
133
97
47
1
111
68
32
1
105
32
1
97
23
11
111
68
1
123
111
32
106
63
128
11
68
11
133
47
68
1
106
1
23
78
47
11
1
99
32
97
11
133
11
97
123
11
11
97
11
11
111
63
111
99
47
79
1
123
147
11
123
97
1
68
11
99
133
47
23
32
1
47
23
1
63
111
1
106
32
141
133
1
99
1
63
128
1
68
32
128
1
68
11
106
47
23
63
47
11
111
118
1
128
11
147
11
123
68
11
97
23
11
111
11
99
63
111
141
23
11
106
118
32
1
111
68
47
47
32
11
111
1
106
32
128
1
68
32
1
47
111
97
11
133
11
79
152
111
133
11
11
111
141
23
11
111
68
11
11
105
1
166
1
106
1
133
99
32
133
47
118
32
111
23
133
11
68
23
32
97
1
141
1
68
11
105
32
105
1
106
1
47
1
133
11
1
99
68
32
111
141
133
1
99
32
128
11
111
141
133
32
23
1
11
133
141
1
99
11
118
1
128
11
147
23
32
133
11
123
63
23
11
111
68
1
123
99
11
141
23
141
47
99
32
68
11
133
11
116
32
128
1
68
11
133
47
133
118
11
111
133
1
106
23
11
111
141
32
133
23
63
47
133
97
1
111
68
32
99
11
111
32
106
63
128
11
97
11
111
32
68
11
133
68
23
140
11
133
133
11
106
47
141
140
32
68
11
99
133
47
23
32
23
97
11
141
23
128
1
133
133
11
23
133
11
11
111
97
1
106
23
111
1
133
133
11
1
99
68
11
118
128
23
111
147
11
133
1
23
79
123
1
111
133
11
116
32
128
1
63
23
111
32
1
105
1
106
1
123
99
1
68
47
99
147
23
111
11
1
68
11
99
141
32
63
32
133
32
118
32
123
97
11
11
128
1
111
1
141
47
128
1
99
68
11
99
141
32
63
32
133
32
111
32
106
63
128
11
1
133
47
118
1
128
11
147
11
123
106
47
133
23
97
32
23
118
11
128
11
79
123
23
111
32
23
133
23
79
111
23
78
23
97
1
141
23
47
32
97
32
106
32
141
32
68
32
133
99
32
133
68
11
106
1
133
97
11
1
11
99
23
1
133
47
133
97
32
133
1
133
1
47
23
1
118
47
11
133
141
32
