# Supplementary material for: Graphemic-phonetic diachronic linguistic invariance of the frequency and of the Index of Coincidence as cryptanalytic tools
Source: PLoS One. 2019 Mar 19;14(3):e0213710. doi: 10.1371/journal.pone.0213710 (PMC6424454; doi:10.1371/journal.pone.0213710)
Supplement: S1 File — (ZIP) [file pone.0213710.s001.zip › Languages/castellano/castellanoP6_v2Porcentaje_Sept2015.txt]

13.22407106
0
0
0
0
0
0
0
0
0
13.78706368
0
0
0
0
0
0
0
0
0
0
0
7.2813712
0
0
0
0
0
0
0
0
9.971224822
0
0
0
0
0
0
0
0
0
0
0
0
0
0
4.066057801
0
0
0
0
0
0
0
0
0
0
0
0
0
0
0
2.026773427
0
0
0
0
6.142875016
0
0
0
0
0
0
0
0
0
0.6255473539
0.8382334543
0
0
0
0
0
0
0
0
0
0
0
0
0
0
0
0
0
4.116101589
0
4.403853372
0
0
0
0
0
0.9383210309
3.002627299
0
0
0
0
6.793444264
0
0
0.08757662955
0
0.2251970474
0
1.939196797
0
0
0
0
3.102714876
0
0
0
0
3.165269611
0
0
0
0
7.769298136
0
0
0
0
0
0
0.5629926185
3.928437383
0
0
0
0
0
0.7256349306
0
0
0
0
0.2126861003
0
0
0
0.162642312
0
0
0
0
0
0.7256349306
0
0
0
0.1751532591
0
0
0
0
0
0
0
0
0
0
0
0
0
0
0
0
0
