# Supplementary material for: Graphemic-phonetic diachronic linguistic invariance of the frequency and of the Index of Coincidence as cryptanalytic tools
Source: PLoS One. 2019 Mar 19;14(3):e0213710. doi: 10.1371/journal.pone.0213710 (PMC6424454; doi:10.1371/journal.pone.0213710)
Supplement: S1 File — (ZIP) [file pone.0213710.s001.zip › Languages/castellano/castellanoP7_v2.txt]

11
99
11
99
11
78
1
111
141
11
23
32
141
128
32
133
1
111
23
106
1
99
11
133
1
105
1
11
111
141
23
11
106
118
32
68
11
11
111
141
32
111
147
11
133
23
11
111
141
23
11
123
1
133
106
47
23
123
11
106
32
141
1
133
97
47
1
111
68
32
1
63
99
1
63
1
111
99
32
133
63
128
47
141
32
133
133
47
147
23
11
123
141
1
156
11
128
23
79
32
111
68
162
1
111
32
141
32
11
99
133
1
63
23
32
11
23
11
78
1
111
141
11
97
11
11
111
141
128
11
11
105
32
133
11
128
1
106
32
68
1
23
111
97
47
123
23
123
11
111
1
63
47
133
32
133
68
23
79
111
32
133
68
11
79
123
1
111
123
11
78
32
123
106
1
1
78
11
1
123
133
11
99
32
133
97
23
11
128
11
23
1
11
133
141
11
78
23
111
99
32
133
97
32
111
63
32
97
1
1
147
11
47
111
1
123
11
63
11
128
11
111
147
23
1
1
141
32
68
32
133
97
32
111
99
1
141
128
32
106
118
1
23
11
106
118
23
11
68
162
1
1
118
11
123
133
47
1
68
23
123
99
32
133
11
111
47
111
1
1
128
11
114
1
68
32
97
141
1
97
11
118
1
128
1
1
97
11
99
23
111
141
11
111
141
32
11
133
141
47
68
23
32
68
11
106
11
106
32
128
23
1
1
63
32
106
23
111
1
111
68
32
11
133
141
47
63
32
118
32
123
106
1
133
68
11
47
111
97
47
1
123
141
32
68
11
32
128
1
106
23
99
123
23
68
23
97
47
99
1
133
78
1
99
141
1
133
106
23
99
97
32
133
141
47
106
63
128
11
133
63
23
147
23
32
133
1
133
99
1
111
32
147
23
63
1
118
11
128
11
68
162
1
99
1
1
78
11
97
141
1
68
1
63
1
106
63
32
105
1
99
1
1
123
32
79
1
111
141
11
23
79
111
32
128
1
111
147
23
1
99
1
11
111
63
23
68
23
1
106
1
99
23
147
23
32
133
1
79
152
133
141
32
133
32
133
11
111
11
140
141
128
11
106
32
23
1
63
128
23
11
111
68
32
141
1
111
141
1
63
32
97
1
133
47
133
97
32
111
133
11
166
32
133
32
23
1
111
106
47
141
140
32
133
68
11
1
97
11
105
1
141
128
32
118
1
11
99
97
32
123
68
11
128
32
23
111
32
147
11
111
141
11
99
1
133
23
11
106
118
128
11
78
23
11
99
118
1
99
32
106
1
11
99
99
11
1
99
118
11
123
68
23
79
11
128
32
99
1
1
63
11
166
1
1
123
141
23
78
23
147
23
32
133
1
11
99
97
1
63
1
105
32
32
63
11
68
23
11
111
141
11
99
1
32
123
106
23
79
1
1
78
1
111
1
68
32
128
1
11
99
1
63
23
99
140
23
99
79
11
128
23
105
32
99
1
133
23
106
118
99
11
106
1
128
23
118
32
133
1
118
11
128
32
68
11
99
1
47
68
23
141
32
128
23
32
32
141
128
1
118
32
123
147
23
32
111
111
32
97
32
123
141
1
32
78
11
111
68
23
68
1
111
32
118
47
68
32
133
47
78
123
23
123
141
1
111
141
1
118
1
128
32
99
1
11
99
141
23
79
123
11
11
99
123
1
118
1
68
162
99
32
63
32
97
32
111
141
128
1
11
99
147
11
111
133
32
123
133
11
11
111
32
166
1
111
97
11
68
11
23
111
166
47
128
23
1
133
63
32
106
23
141
1
99
1
133
23
11
123
118
11
63
11
111
11
111
32
133
1
106
47
123
106
47
128
1
111
118
32
123
99
32
63
1
140
32
68
162
47
106
63
1
111
68
32
11
111
63
32
147
11
133
123
32
111
97
1
133
11
99
68
162
1
114
1
111
32
99
1
1
63
23
133
118
1
11
99
141
1
63
1
111
32
23
99
1
106
32
133
97
1
133
1
99
11
111
133
11
68
11
99
97
32
111
97
47
123
133
32
118
32
123
111
32
11
133
97
47
141
140
1
123
133
47
133
79
99
32
128
23
1
133
11
99
147
23
79
1
123
32
111
68
1
116
23
111
32
99
1
32
123
47
79
1
23
99
1
99
1
114
32
133
141
1
99
1
79
1
123
68
47
116
1
133
11
11
111
97
32
156
11
68
23
133
23
106
47
99
1
99
1
68
162
32
123
1
23
11
99
23
111
133
32
99
11
111
141
11
106
32
111
32
1
147
11
68
11
141
32
68
32
106
32
78
1
11
133
141
1
63
1
11
99
11
99
11
78
1
111
141
11
63
23
11
111
68
32
99
32
97
32
111
118
1
141
140
32
123
1
23
133
47
123
1
68
162
32
111
1
106
23
11
111
141
32
97
32
111
97
99
47
23
32
11
111
11
133
141
1
78
32
123
106
1
1
141
32
68
32
133
23
1
111
23
114
152
111
32
106
23
133
1
68
63
11
123
141
11
111
147
23
1
133
141
32
97
1
111
97
23
11
111
99
1
133
133
23
11
111
141
11
133
11
97
47
99
118
1
11
99
97
11
111
32
97
11
99
1
133
32
23
79
1
97
23
11
111
106
23
133
78
1
63
47
99
1
133
99
11
1
133
11
118
1
141
1
106
63
23
11
111
97
11
141
32
68
1
133
1
63
99
1
111
1
106
23
99
111
1
147
23
32
111
11
133
111
32
133
32
99
32
1
99
1
11
133
118
1
116
32
99
1
111
23
68
11
11
133
141
32
133
141
23
11
106
118
32
133
1
63
99
1
111
118
32
123
97
11
68
11
78
11
97
141
32
133
111
32
141
1
111
97
11
47
63
32
11
111
11
99
106
47
111
68
32
133
23
11
106
118
128
11
97
32
106
32
99
32
133
1
23
1
32
128
1
23
118
47
11
133
111
32
63
23
141
47
118
11
128
1
111
133
11
116
1
99
1
68
1
133
118
11
123
133
32
111
1
133
97
23
11
111
1
79
1
1
118
99
23
97
1
147
23
32
111
11
133
97
32
111
133
47
118
1
111
133
11
99
32
97
32
106
1
11
99
79
152
133
1
111
32
68
11
133
11
68
1
23
99
1
1
128
1
116
1
141
128
1
63
1
166
1
111
68
32
47
111
79
152
133
1
111
32
133
47
97
1
118
47
105
32
99
1
1
128
1
116
1
97
11
141
11
140
23
1
1
141
32
68
1
118
128
23
133
1
68
11
11
133
141
1
133
47
11
123
141
11
99
11
1
63
99
32
97
32
111
78
1
99
133
1
123
23
133
1
106
47
23
118
128
32
118
23
1
68
11
133
47
32
123
79
152
105
32
97
11
68
23
147
11
68
11
106
23
141
11
99
1
11
99
133
11
32
123
79
152
133
1
111
32
11
133
141
1
106
1
116
1
111
1
99
1
11
106
118
11
147
11
141
11
106
118
128
1
111
32
23
23
1
11
133
141
1
128
1
1
97
1
63
1
68
1
1
106
11
68
23
32
68
23
1
106
23
128
11
97
11
133
47
141
23
99
11
133
106
23
128
11
97
11
63
11
105
1
11
99
79
152
133
1
111
32
97
32
111
133
32
123
111
1
123
11
133
118
32
111
68
23
1
47
133
141
11
68
141
23
11
111
11
123
1
68
162
32
111
1
133
23
133
1
99
11
11
105
1
11
99
32
133
32
99
1
106
32
111
1
23
11
99
147
11
123
68
32
47
111
32
133
32
97
32
111
97
11
99
1
63
23
68
1
79
1
111
1
63
1
47
111
118
23
1
106
32
111
141
11
133
99
1
111
32
106
47
23
63
23
11
111
1
118
128
11
111
68
23
68
1
68
1
111
68
162
1
11
111
133
1
23
1
63
1
11
111
68
32
133
118
23
11
133
97
11
128
23
11
111
68
32
1
147
11
123
68
11
118
11
123
133
32
111
1
68
23
140
32
1
47
111
1
106
32
111
1
97
11
141
1
99
11
128
1
118
11
128
23
141
1
99
1
106
32
111
1
23
123
11
133
118
32
111
68
23
32
99
11
106
47
23
106
1
99
23
32
97
123
11
32
123
11
118
99
23
97
32
11
99
32
133
32
97
11
106
11
1
147
11
133
118
32
97
32
78
1
63
32
123
118
47
11
133
97
11
106
23
1
23
128
11
111
32
11
133
79
1
123
63
32
133
32
111
32
1
79
32
11
99
118
1
133
32
97
32
111
118
128
23
106
32
123
11
133
141
1
63
1
11
99
147
11
123
68
32
118
128
11
133
11
111
141
11
23
68
23
140
32
63
128
1
63
32
63
23
11
111
63
1
63
1
23
99
1
128
23
111
106
1
133
11
140
147
11
99
11
111
141
11
111
32
133
11
1
63
23
133
141
32
111
23
63
11
128
1
11
141
140
32
11
99
32
133
32
1
99
32
23
123
11
133
141
32
133
47
133
97
47
11
111
141
1
133
1
105
1
11
111
141
128
11
133
23
23
97
32
111
1
68
11
106
1
111
106
32
68
11
133
141
32
47
63
32
68
11
11
140
97
99
1
106
1
123
1
133
23
97
47
1
111
68
32
106
11
68
11
133
1
118
128
32
63
1
63
1
99
1
106
32
111
1
105
11
79
11
1
68
47
68
1
123
106
1
133
23
1
97
11
11
99
147
11
123
68
32
106
11
1
99
1
63
1
106
47
23
106
1
99
68
11
63
32
68
11
63
1
23
99
1
123
79
152
1
123
68
11
118
1
128
1
133
47
123
11
79
1
99
32
11
133
141
1
133
11
111
141
11
111
147
23
1
47
111
1
47
141
32
123
133
23
11
99
133
1
63
23
32
111
32
1
118
128
47
11
63
1
106
1
99
32
133
23
11
99
111
11
147
23
32
1
118
99
1
47
68
11
118
11
32
123
99
1
1
63
11
166
1
23
99
32
133
68
162
1
114
1
111
32
133
1
141
128
1
141
1
123
68
11
47
111
79
123
1
63
23
133
23
106
32
111
11
79
32
147
23
32
133
11
166
47
111
141
1
128
32
111
99
32
133
68
162
1
114
1
111
32
133
47
111
68
23
1
97
1
68
1
97
47
1
99
63
1
128
23
32
133
106
11
68
23
32
133
68
23
133
97
47
123
23
1
118
1
128
1
68
23
133
23
106
47
99
1
123
133
47
23
111
47
141
23
99
32
147
23
32
23
118
32
123
99
23
63
128
1
123
133
11
68
11
11
133
141
1
78
11
1
111
32
141
1
1
63
23
133
141
1
68
11
99
32
133
32
141
128
32
133
1
111
23
106
1
99
11
133
1
47
111
11
99
106
1
133
118
11
128
11
68
162
32
133
32
23
106
1
133
23
68
23
32
141
1
97
11
128
23
1
63
23
11
111
32
106
1
99
1
147
11
123
118
1
111
1
99
11
133
106
1
133
97
32
106
32
11
99
141
128
1
63
1
166
1
123
99
11
133
11
128
1
68
47
128
32
23
11
99
11
111
140
1
106
63
128
11
23
111
11
140
118
11
123
141
32
111
32
11
133
141
1
63
1
106
47
23
133
11
79
152
128
32
68
11
123
11
106
1
141
1
123
99
1
11
106
118
128
11
133
1
97
32
111
1
147
23
11
123
141
32
23
111
141
11
111
141
1
128
32
111
133
1
99
23
123
68
11
1
97
11
99
1
118
47
128
32
97
32
111
1
97
47
68
23
123
1
47
111
1
97
32
99
106
11
111
1
63
23
11
166
1
23
133
1
97
1
123
11
99
97
1
68
1
63
11
123
68
11
47
111
1
1
63
11
166
1
106
47
23
1
63
23
99
11
111
133
47
141
23
11
106
118
32
23
99
1
63
32
128
23
32
133
1
1
147
11
123
99
1
97
32
111
99
1
118
32
106
118
1
106
1
133
32
111
123
32
133
1
47
111
1
133
79
123
1
111
68
11
133
11
140
11
97
23
1
133
78
47
111
11
128
1
99
11
133
23
133
47
133
47
123
1
123
11
99
32
156
23
32
133
23
111
106
32
123
141
1
99
11
133
68
11
99
32
23
111
156
11
111
23
32
133
1
97
11
11
128
1
11
111
99
1
63
128
1
123
68
47
99
147
11
106
23
11
99
23
63
99
1
111
68
1
147
11
128
1
97
32
111
11
133
141
32
133
11
1
99
1
63
1
63
1
111
141
1
111
47
78
1
111
32
133
97
11
47
111
1
1
63
11
166
1
99
11
133
68
23
140
32
118
32
123
68
11
133
118
23
97
11
97
32
111
97
11
68
11
11
133
32
11
133
141
1
23
133
63
1
111
32
133
118
47
11
133
133
1
63
11
68
97
11
111
32
63
1
99
11
11
133
11
68
162
47
106
63
23
68
32
47
111
1
79
32
141
1
68
11
106
23
11
99
97
11
23
32
78
1
63
128
23
97
11
97
47
1
111
141
32
133
118
1
133
1
123
118
32
123
133
1
63
23
32
133
1
111
97
11
128
23
68
32
97
32
111
147
23
141
1
123
1
99
32
133
106
47
11
123
141
32
133
97
11
99
32
1
111
133
23
68
32
23
97
11
118
32
106
118
32
133
1
106
11
111
141
11
97
11
99
32
133
147
23
141
1
111
106
1
133
118
128
11
79
152
111
141
32
23
32
1
32
128
1
99
32
133
23
106
23
141
1
111
