# Supplementary material for: Graphemic-phonetic diachronic linguistic invariance of the frequency and of the Index of Coincidence as cryptanalytic tools
Source: PLoS One. 2019 Mar 19;14(3):e0213710. doi: 10.1371/journal.pone.0213710 (PMC6424454; doi:10.1371/journal.pone.0213710)
Supplement: S1 File — (ZIP) [file pone.0213710.s001.zip › Languages/castellano/castellanoP7_v2Porcentaje_Sept2015.txt]

15.00339443
0
0
0
0
0
0
0
0
0
12.21995927
0
0
0
0
0
0
0
0
0
0
0
7.33197556
0
0
0
0
0
0
0
0
10.14935506
0
0
0
0
0
0
0
0
0
0
0
0
0
0
3.156822811
0
0
0
0
0
0
0
0
0
0
0
0
0
0
0
3.021045485
0
0
0
0
4.107264087
0
0
0
0
0
0
0
0
0
0.7807196198
1.120162933
0
0
0
0
0
0
0
0
0
0
0
0
0
0
0
0
0
3.326544467
0
5.431093007
0
0
0
0
0
0.4073319756
3.360488798
0
0
0
0
6.992532247
0
0
0.2036659878
0
0.2376103191
0
2.579769179
0
0
0
0
3.326544467
0
0
0
0
2.817379498
0
0
0
0
7.298031229
0
0
0
0
0
0
0.5431093007
4.005431093
0
0
0
0
0
1.255940258
0
0
0
0
0.339443313
0
0
0
0.1357773252
0
0
0
0
0
0.4752206382
0
0
0
0.3733876443
0
0
0
0
0
0
0
0
0
0
0
0
0
0
0
0
0
