# Supplementary material for: Graphemic-phonetic diachronic linguistic invariance of the frequency and of the Index of Coincidence as cryptanalytic tools
Source: PLoS One. 2019 Mar 19;14(3):e0213710. doi: 10.1371/journal.pone.0213710 (PMC6424454; doi:10.1371/journal.pone.0213710)
Supplement: S1 File — (ZIP) [file pone.0213710.s001.zip › Languages/castellano/castellanoP8_v2.txt]

106
23
63
32
68
162
11
111
1
147
23
68
32
47
111
1
111
32
141
140
11
68
11
63
11
128
1
111
32
11
111
141
128
11
68
32
133
118
1
47
133
1
133
1
63
99
1
106
11
141
11
11
133
97
47
141
140
32
11
111
1
147
23
68
32
133
23
63
23
11
128
1
133
97
11
1
79
32
111
23
1
123
11
118
128
11
133
11
111
141
1
99
1
99
47
111
1
133
23
111
11
133
78
47
11
123
68
162
32
11
111
1
147
23
68
32
141
47
111
32
106
63
128
11
11
128
1
99
1
68
23
141
140
1
63
1
166
32
47
111
78
47
99
79
32
123
47
111
1
11
133
118
11
128
1
111
68
162
1
47
111
1
63
11
105
11
79
1
123
105
11
79
1
123
11
99
106
1
123
11
128
1
47
111
99
1
141
23
68
32
11
99
47
11
97
32
68
11
47
111
1
106
1
111
32
47
111
1
106
11
68
1
105
1
141
23
63
23
1
11
111
141
32
111
147
11
133
133
32
111
118
32
133
23
63
99
11
133
23
1
99
1
133
99
47
147
11
133
99
1
133
97
1
128
23
147
23
1
133
99
1
118
23
11
99
11
99
32
128
23
68
162
32
111
141
11
11
133
11
68
11
147
23
123
118
1
99
1
63
128
1
133
133
23
111
133
11
111
141
23
68
32
97
11
123
47
11
68
1
111
97
32
106
32
32
23
68
32
133
97
1
128
1
97
32
99
11
133
97
32
106
32
47
111
99
32
63
47
99
32
1
63
23
11
123
141
32
97
11
1
106
1
111
11
147
11
11
133
97
47
141
140
1
11
133
97
47
141
140
1
11
111
141
128
11
99
1
99
47
68
162
118
23
133
1
68
1
99
1
118
1
99
1
63
128
1
11
133
1
133
123
23
133
1
133
11
133
32
133
32
141
128
32
133
97
47
141
140
23
105
32
133
11
133
1
68
11
99
23
97
1
68
23
133
23
106
1
118
11
111
47
106
63
128
1
1
63
128
11
99
1
133
118
47
11
123
141
1
133
141
32
68
1
133
1
97
23
1
99
32
23
68
32
63
32
23
1
68
11
147
23
123
106
23
63
32
97
1
133
47
11
99
141
1
47
106
32
63
32
23
1
68
11
147
23
123
106
11
141
1
99
11
133
133
23
111
133
1
99
23
63
1
63
32
23
1
1
63
99
1
123
141
11
106
47
23
63
1
166
32
118
11
128
32
11
133
141
1
133
68
47
99
147
11
133
63
32
99
1
133
68
11
97
123
23
133
141
1
99
11
133
141
1
133
97
1
63
11
147
23
141
1
133
68
11
111
23
116
32
97
11
141
128
23
141
47
128
32
118
11
128
32
11
133
141
1
118
11
111
1
141
140
23
97
1
97
11
106
11
23
106
118
128
11
79
111
1
1
133
141
1
1
147
11
123
106
11
141
1
111
111
11
79
123
32
97
32
106
32
47
111
1
99
1
106
11
1
123
1
133
141
128
32
133
23
111
133
32
111
23
68
32
11
133
97
47
141
140
1
106
11
106
47
23
118
128
32
111
141
32
11
111
11
133
141
11
68
47
99
147
11
32
23
32
111
32
106
11
68
47
11
123
106
32
106
23
63
128
1
68
162
32
97
11
11
133
118
11
133
47
128
1
11
133
141
11
106
32
111
141
11
97
11
1
68
47
68
162
97
32
11
111
11
133
141
1
106
1
111
32
11
133
141
11
68
23
11
111
141
11
32
99
63
23
68
1
68
32
97
11
141
23
11
111
11
133
47
47
99
141
23
106
32
63
128
23
105
32
63
1
166
32
99
1
118
23
11
68
123
1
97
1
99
23
11
111
141
11
63
1
166
32
11
99
118
11
141
140
32
97
11
68
47
11
123
106
11
11
133
141
11
97
1
99
32
123
97
11
1
47
111
97
11
68
1
106
23
128
1
99
32
63
11
133
1
105
1
106
1
133
99
11
166
32
133
11
111
11
99
118
128
23
106
11
123
118
47
99
79
1
123
68
11
47
111
118
23
11
118
11
123
68
23
68
32
1
68
32
111
68
11
111
32
105
11
79
1
128
1
111
111
47
111
97
1
141
47
133
63
11
133
32
133
11
133
97
47
141
140
1
106
11
106
1
133
106
1
133
1
97
23
11
111
11
99
78
32
111
68
32
11
141
140
32
47
111
97
1
128
1
97
32
99
118
11
97
11
116
23
133
23
106
32
97
32
111
63
11
123
141
23
68
32
11
111
47
111
1
133
32
111
123
23
133
1
1
123
32
105
1
68
1
141
32
68
1
63
23
1
133
32
23
97
1
118
1
68
162
68
11
118
128
32
111
47
111
147
23
1
123
11
99
111
32
106
63
128
11
68
11
68
1
123
133
1
114
123
11
23
133
23
99
11
111
147
23
32
11
133
141
1
106
47
133
23
97
1
111
1
147
11
68
11
141
47
133
133
11
111
32
133
111
32
106
11
11
114
1
116
1
133
1
47
111
97
11
141
32
106
11
133
99
1
78
32
123
106
1
68
11
47
111
68
11
99
1
111
141
1
99
32
111
68
47
99
1
68
32
1
47
111
97
11
141
47
97
1
63
11
105
11
128
1
79
123
23
141
11
11
99
111
32
106
63
128
11
68
11
141
32
68
32
133
99
32
133
32
128
23
68
162
32
111
141
11
133
118
11
133
11
1
11
133
141
11
133
32
99
97
11
118
11
133
1
133
32
63
128
11
106
23
133
97
32
23
47
111
141
47
128
1
133
106
1
133
79
123
1
63
11
133
118
11
128
32
141
1
118
1
106
11
118
128
32
111
141
32
11
141
140
1
141
23
11
123
1
11
111
11
99
32
23
32
97
11
111
32
141
11
32
99
63
23
68
11
133
68
11
106
23
111
47
106
11
128
32
97
11
133
11
118
1
133
97
11
106
23
106
1
68
11
128
1
11
133
97
1
123
111
11
97
11
106
23
63
32
68
162
111
32
11
133
99
1
141
47
23
1
23
97
11
97
47
1
111
68
32
133
32
105
32
147
11
133
141
47
79
1
123
79
1
111
141
1
133
11
118
1
68
23
133
141
23
114
23
123
141
32
68
1
63
23
1
106
23
63
11
133
32
68
11
141
47
11
133
78
47
11
123
68
162
32
118
32
123
118
128
32
111
47
111
147
23
1
123
99
32
133
111
32
106
63
128
11
133
97
32
111
106
23
99
11
114
152
1
118
32
123
97
11
23
32
63
32
23
1
68
11
147
23
123
141
11
141
32
68
1
63
23
1
118
32
123
97
11
141
47
118
23
133
1
133
97
1
128
1
97
32
99
11
133
97
11
1
79
152
1
123
68
1
63
1
111
32
23
11
111
68
32
106
23
133
68
32
133
99
1
63
23
32
133
118
1
123
141
23
68
1
1
97
23
99
32
133
97
1
111
141
32
133
99
32
133
79
123
47
118
32
133
99
1
133
78
23
79
152
128
1
133
32
97
1
63
11
68
162
1
133
23
32
32
133
1
106
32
63
1
166
32
11
99
133
47
11
116
32
1
97
23
99
32
133
32
128
23
68
162
32
111
141
11
133
118
32
123
147
23
111
141
47
128
1
133
32
97
1
128
23
147
23
1
133
97
11
105
1
111
32
11
99
106
47
111
68
32
1
133
23
68
32
11
111
141
128
11
11
99
11
141
140
32
133
79
1
123
79
1
111
141
1
133
32
11
133
118
11
133
47
128
1
11
111
141
128
11
68
162
47
106
32
68
11
133
47
11
116
32
32
11
111
141
128
11
11
133
141
128
11
105
1
133
118
23
133
1
123
11
133
68
162
32
68
162
32
63
128
1
123
99
32
133
97
32
128
1
68
162
32
111
11
133
63
32
123
68
1
68
11
106
23
11
99
11
133
141
1
97
141
32
68
11
123
1
106
1
68
32
11
133
1
99
1
68
11
128
1
32
97
47
99
141
1
11
133
1
106
32
111
141
1
116
1
23
111
106
11
111
133
1
1
97
1
133
32
11
99
97
32
128
1
68
162
32
111
11
133
141
1
97
123
11
147
23
11
111
68
32
1
97
1
133
32
133
11
1
11
133
97
1
118
1
68
32
97
32
106
32
47
111
1
63
11
68
11
166
1
111
68
32
99
11
166
1
111
23
1
97
32
106
32
47
111
63
11
133
32
140
11
1
97
47
68
23
68
32
68
32
133
97
99
1
63
32
133
11
133
141
1
111
133
32
99
32
133
118
47
111
141
1
1
118
47
111
141
1
97
1
128
23
147
23
1
23
32
141
11
1
106
32
63
1
166
32
141
23
11
123
1
99
32
133
63
11
133
32
133
111
32
11
133
118
11
128
1
68
32
133
11
133
11
133
23
99
11
111
147
23
32
97
11
11
133
97
1
123
63
32
111
111
32
105
1
106
1
1
123
68
11
123
97
32
106
32
47
111
1
79
123
47
141
1
11
111
141
128
11
99
1
133
106
1
111
32
133
106
32
128
23
123
133
23
111
32
128
23
68
162
32
111
141
11
118
32
123
118
1
99
1
63
128
1
133
32
23
11
111
68
32
97
11
111
32
133
105
1
106
1
111
97
32
111
99
32
133
118
11
99
32
133
147
23
123
97
47
23
141
32
111
32
133
141
1
99
156
23
1
68
11
99
1
106
1
123
133
23
128
11
111
1
133
68
11
99
1
106
1
123
97
11
118
32
123
99
1
133
118
99
1
23
1
133
97
11
68
1
111
68
11
111
32
141
140
11
97
47
1
111
68
32
11
99
106
1
123
133
11
106
1
123
141
140
1
105
1
111
141
32
105
1
111
141
32
68
47
128
11
68
162
1
68
11
99
1
99
47
111
1
23
111
133
11
111
133
23
63
99
11
1
99
1
133
78
99
11
141
140
1
133
68
11
133
111
47
68
1
68
1
133
97
23
11
128
32
141
47
1
106
32
123
1
106
32
123
133
23
128
11
111
1
133
63
23
123
156
11
111
11
133
97
11
11
111
133
1
123
141
1
111
11
111
133
47
133
68
11
68
32
133
99
1
133
79
1
123
79
1
111
141
1
133
97
11
63
32
123
68
11
1
111
11
99
106
47
111
68
32
97
32
111
133
47
133
63
11
133
32
133
133
11
97
32
133
1
99
133
32
99
97
11
63
32
123
1
99
1
63
23
32
133
47
106
11
68
32
133
23
32
111
32
97
23
11
128
32
99
1
133
1
114
123
11
111
23
133
47
11
133
118
11
166
32
23
79
111
32
128
32
133
23
99
1
141
23
11
123
1
11
133
63
11
123
68
11
32
123
32
166
1
133
23
99
1
123
32
97
1
1
78
99
32
141
1
68
32
133
32
63
128
11
11
99
1
79
152
1
118
32
123
106
23
133
63
11
111
1
133
111
32
111
32
106
63
128
11
133
111
32
1
79
32
111
23
1
133
23
111
32
97
1
63
11
105
32
133
111
47
63
23
99
11
133
147
23
123
97
47
99
1
111
23
1
11
133
141
1
123
68
11
63
23
111
23
11
128
1
23
32
97
32
106
32
11
99
133
23
99
11
111
147
23
32
97
1
47
141
32
111
32
133
11
97
23
11
111
11
128
1
1
97
11
99
97
11
99
32
68
11
147
23
1
63
1
166
32
99
47
111
1
68
11
111
1
97
1
128
11
133
32
78
47
11
79
32
63
1
166
32
99
1
23
111
106
11
111
133
1
105
1
106
1
32
11
111
11
99
78
32
111
68
32
68
11
99
78
123
23
32
11
111
11
133
11
32
166
32
118
128
32
78
47
111
68
32
97
11
63
23
156
23
99
1
118
1
128
1
11
63
23
141
1
123
99
32
133
99
1
63
23
32
133
97
47
1
111
68
32
97
11
106
1
111
97
23
11
128
32
1
147
11
123
141
1
123
97
23
11
128
32
68
11
147
23
123
97
11
133
23
11
106
118
128
11
97
11
133
32
63
128
11
11
99
106
32
111
141
11
11
111
97
123
47
68
162
63
11
111
68
32
99
1
63
23
68
1
63
11
111
68
32
11
133
11
1
68
162
1
123
97
11
133
47
118
99
11
99
1
133
106
23
128
1
68
1
133
23
79
111
32
128
1
111
68
32
97
11
11
99
123
32
133
1
1
106
47
11
123
141
32
133
23
11
106
118
128
11
