# Supplementary material for: Graphemic-phonetic diachronic linguistic invariance of the frequency and of the Index of Coincidence as cryptanalytic tools
Source: PLoS One. 2019 Mar 19;14(3):e0213710. doi: 10.1371/journal.pone.0213710 (PMC6424454; doi:10.1371/journal.pone.0213710)
Supplement: S1 File — (ZIP) [file pone.0213710.s001.zip › Languages/castellano/castellanoP8_v2Porcentaje_Sept2015.txt]

12.95412844
0
0
0
0
0
0
0
0
0
13.10091743
0
0
0
0
0
0
0
0
0
0
0
6.311926606
0
0
0
0
0
0
0
0
10.42201835
0
0
0
0
0
0
0
0
0
0
0
0
0
0
3.706422018
0
0
0
0
0
0
0
0
0
0
0
0
0
0
0
2.935779817
0
0
0
0
4.95412844
0
0
0
0
0
0
0
0
0
0.4403669725
0.9174311927
0
0
0
0
0
0
0
0
0
0
0
0
0
0
0
0
0
4.146788991
0
4.513761468
0
0
0
0
0
0.6605504587
3.229357798
0
0
0
0
6.568807339
0
0
0.1834862385
0
0.2201834862
0
2.128440367
0
0
0
0
3.339449541
0
0
0
0
3.082568807
0
0
0
0
8.550458716
0
0
0
0
0
0
0.623853211
4.293577982
0
0
0
0
0
1.137614679
0
0
0
0
0.1467889908
0
0
0
0.1100917431
0
0
0
0
0
0.8073394495
0
0
0
0.5137614679
0
0
0
0
0
0
0
0
0
0
0
0
0
0
0
0
0
