# Supplementary material for: Graphemic-phonetic diachronic linguistic invariance of the frequency and of the Index of Coincidence as cryptanalytic tools
Source: PLoS One. 2019 Mar 19;14(3):e0213710. doi: 10.1371/journal.pone.0213710 (PMC6424454; doi:10.1371/journal.pone.0213710)
Supplement: S1 File — (ZIP) [file pone.0213710.s001.zip › Languages/castellano/castellanoP9_v2.txt]

23
32
111
1
147
23
11
111
1
63
23
99
1
99
1
63
23
11
166
1
147
23
47
68
1
68
68
11
99
1
133
106
47
128
1
105
1
133
23
97
123
11
32
97
11
11
99
133
23
99
11
111
147
23
32
23
11
99
123
11
97
32
156
23
106
23
11
111
141
32
97
1
133
23
106
23
133
141
23
97
32
68
11
11
133
141
1
147
23
47
68
1
68
133
11
106
11
106
11
141
23
11
128
32
111
11
111
11
99
1
99
106
1
111
1
68
1
106
1
133
111
1
147
11
123
111
32
68
47
68
32
68
11
97
11
1
118
1
123
141
11
32
141
128
1
133
63
1
128
23
1
133
147
23
123
97
47
111
133
141
1
111
147
23
1
133
78
47
11
11
99
97
99
23
106
1
118
1
47
133
1
68
32
23
123
11
141
128
1
23
68
32
68
11
11
133
141
1
147
23
47
68
1
68
11
99
97
11
68
11
141
11
123
106
23
111
32
11
111
79
123
1
111
118
1
123
141
11
99
1
78
32
123
106
1
147
23
32
111
68
11
106
23
97
1
128
1
97
141
11
123
68
11
106
23
118
128
23
106
11
128
1
111
23
116
11
68
162
63
23
11
111
118
32
97
32
123
11
97
47
11
123
68
32
97
1
133
23
118
47
11
68
11
68
11
147
23
123
133
11
97
11
97
32
106
11
111
147
11
1
63
23
63
23
123
1
99
32
133
68
23
11
68
162
1
116
32
133
11
111
97
1
133
1
68
11
68
32
111
106
1
141
11
32
99
11
133
106
11
133
106
23
118
128
32
78
11
133
32
123
106
11
1
97
47
11
123
68
32
118
11
123
78
11
97
141
1
106
11
111
141
11
97
32
106
32
133
23
99
32
11
133
141
47
63
23
11
128
1
63
23
11
111
68
32
68
11
99
68
23
1
97
11
106
23
141
47
141
32
123
106
11
118
128
11
133
11
111
141
32
11
99
133
11
23
111
23
147
23
1
63
1
23
1
11
99
32
141
32
116
32
99
32
133
1
123
63
32
99
11
133
68
11
99
1
97
47
23
68
1
68
97
32
106
11
111
68
162
1
63
1
111
1
1
97
47
133
1
123
99
1
32
78
11
111
133
23
63
1
68
11
99
1
11
133
141
1
147
23
32
111
118
32
123
99
1
133
97
1
105
11
133
1
63
23
1
32
166
1
133
1
106
1
128
23
105
1
133
97
11
11
99
63
23
11
111
141
32
1
123
1
141
32
133
99
11
63
1
111
141
1
63
1
68
11
99
133
47
11
99
32
1
147
23
11
111
68
32
99
1
133
156
23
128
1
123
11
111
97
32
111
78
47
133
32
133
123
11
106
32
99
23
111
32
133
23
147
23
106
32
133
11
99
97
1
106
23
111
32
11
111
99
1
47
99
141
23
106
1
97
1
123
11
141
11
99
1
68
11
133
97
47
63
23
11
123
141
1
97
11
97
11
68
1
63
1
11
111
99
1
147
23
47
68
1
68
141
11
114
32
23
106
118
128
11
133
32
133
11
111
106
23
147
11
128
11
63
128
32
99
32
133
106
11
111
32
128
11
133
68
11
141
1
105
11
133
68
11
1
97
11
105
1
106
23
118
128
23
106
11
128
1
11
140
118
11
128
23
11
111
147
23
1
63
23
1
166
11
128
1
99
32
133
97
1
133
97
32
133
97
1
63
1
105
32
133
106
1
123
141
23
105
11
1
63
1
111
99
1
133
118
23
11
68
123
1
133
68
11
99
1
97
1
99
68
162
1
68
1
123
23
141
106
23
97
1
106
11
111
141
11
11
111
141
1
111
141
32
99
1
133
123
47
11
68
1
133
123
23
156
23
68
1
133
23
133
23
111
63
1
105
11
133
141
1
133
1
147
23
1
111
133
1
99
141
1
123
23
97
123
47
166
23
123
11
99
97
32
141
140
11
97
32
111
79
123
1
111
68
11
133
11
133
118
11
128
1
147
23
32
111
68
11
106
23
141
23
32
23
11
140
141
128
1
32
123
68
23
111
1
128
23
32
123
11
79
32
147
23
166
32
118
32
123
106
23
118
1
123
141
11
23
79
111
32
128
32
99
1
133
97
1
105
11
133
97
11
123
11
97
32
123
23
106
32
133
1
133
141
1
105
11
79
1
123
1
99
1
118
99
1
147
23
141
1
133
23
99
11
111
141
11
68
32
111
68
11
1
63
23
141
1
63
1
68
32
111
106
1
141
11
32
11
128
1
47
111
1
118
99
1
68
162
1
123
11
97
141
1
114
152
99
1
123
97
32
111
47
111
1
106
11
133
11
141
1
11
111
11
99
147
11
111
141
128
32
1
99
1
97
11
133
11
105
11
79
1
63
1
106
11
123
147
11
68
1
99
1
47
140
23
99
23
32
68
11
141
128
11
133
11
133
97
1
99
32
111
11
133
68
11
118
23
11
68
123
1
11
111
99
1
106
11
133
11
141
1
97
123
11
147
23
1
111
47
111
32
133
1
123
63
32
99
11
133
156
23
79
1
111
141
11
133
97
32
133
97
11
97
32
63
23
166
1
63
1
111
63
1
166
32
133
23
47
111
1
78
47
11
111
141
11
68
11
1
79
152
1
97
123
23
133
141
1
99
23
111
1
105
11
111
1
68
11
123
47
106
32
128
11
133
23
11
97
32
133
11
140
141
128
1
116
32
133
68
11
99
32
141
128
32
99
1
68
32
68
11
99
1
118
99
1
68
162
1
147
11
123
1
63
1
133
47
133
97
32
111
78
23
111
11
133
47
111
1
106
1
111
133
23
32
111
1
116
32
133
1
11
23
106
118
32
111
11
111
141
11
68
32
111
68
11
47
111
11
140
141
128
1
116
32
123
11
99
23
11
63
11
118
128
32
141
11
156
23
68
32
11
111
47
111
1
32
123
111
1
147
23
111
1
1
63
99
1
63
1
68
11
32
106
63
128
11
133
23
141
23
11
106
118
32
133
123
11
106
32
141
32
133
32
106
63
128
11
133
23
141
23
11
106
118
32
133
23
68
32
133
118
11
128
32
97
47
23
1
23
133
141
32
128
23
1
118
11
123
68
47
128
1
63
1
1
106
1
123
1
68
1
1
1
97
11
105
1
133
118
23
11
68
123
1
133
106
23
99
11
111
1
128
23
1
133
97
47
1
111
68
32
68
11
133
147
11
111
68
23
106
32
133
68
11
99
97
32
141
140
11
11
140
118
11
128
23
106
11
111
141
11
47
111
1
133
23
111
147
11
128
1
63
32
97
1
147
23
32
111
68
11
133
11
123
1
47
128
23
79
1
141
11
111
23
1
11
99
97
32
141
140
11
128
32
47
111
1
133
118
11
97
141
32
23
106
118
32
111
11
111
141
11
11
111
97
1
128
1
106
1
68
32
11
111
133
47
133
23
141
23
1
99
68
11
99
1
111
141
11
128
32
97
32
111
99
32
133
118
23
11
133
97
47
63
23
11
123
141
32
133
118
32
123
47
111
1
106
11
68
23
1
63
32
141
1
1
141
140
1
128
32
99
1
68
1
23
47
111
1
133
118
32
99
1
23
111
1
133
63
99
1
111
97
1
133
118
128
32
141
11
156
23
11
111
68
32
99
11
133
47
133
118
23
11
123
111
1
133
68
11
99
79
1
68
1
133
23
133
23
111
78
32
123
106
1
118
11
128
32
106
23
141
23
32
97
11
111
32
68
11
63
23
1
68
11
133
11
111
141
23
123
1
147
23
1
11
99
11
99
106
23
133
106
32
123
11
133
118
11
141
32
97
11
23
32
99
11
68
11
133
118
23
68
23
32
141
1
111
118
128
32
111
141
32
118
47
133
23
106
32
133
111
47
11
133
141
128
1
133
47
106
1
111
23
68
1
68
11
133
11
111
141
23
11
123
1
1
111
141
11
133
68
11
111
1
68
1
106
11
68
23
166
32
106
23
141
23
32
1
99
63
11
123
133
11
1
133
32
99
1
133
97
32
111
106
23
79
32
118
1
128
1
97
47
1
111
68
32
99
32
111
11
147
11
133
23
141
11
133
133
1
63
11
97
11
141
47
118
1
68
123
11
133
11
105
1
106
32
166
1
23
106
11
23
141
47
106
1
68
123
11
106
1
128
23
1
11
111
141
32
68
1
106
23
63
23
68
1
141
47
63
11
32
141
128
1
23
68
11
1
68
11
106
23
133
118
1
68
123
11
133
11
111
1
68
11
99
1
111
141
11
133
23
11
106
118
128
11
97
11
133
47
133
111
32
106
63
128
11
133
68
11
63
23
1
111
78
23
79
152
128
1
123
11
111
1
99
79
152
111
68
32
97
47
106
11
111
141
32
99
32
23
147
11
97
32
111
133
141
1
123
1
133
23
1
116
1
68
23
11
111
68
32
11
111
141
128
11
118
1
128
11
111
141
11
133
23
133
78
1
105
11
147
23
68
32
1
47
111
97
47
1
111
68
32
11
111
123
11
1
99
23
68
1
68
111
1
68
23
11
106
11
47
63
23
11
128
1
1
133
11
79
152
128
1
68
32
141
1
99
68
11
133
11
111
99
1
147
11
1
97
141
32
133
11
79
23
68
32
106
23
141
23
32
68
11
133
63
23
32
133
47
133
97
32
111
133
11
166
32
133
1
147
23
1
32
141
128
32
99
1
68
32
11
133
141
1
141
11
78
32
123
106
1
99
118
128
32
97
47
128
1
97
1
47
133
1
123
1
11
133
141
11
32
106
63
128
11
47
111
1
63
47
11
111
1
23
106
118
128
11
133
23
32
111
111
32
11
111
123
11
68
11
133
111
23
141
11
47
123
79
11
133
11
111
99
1
133
111
1
128
23
147
11
133
11
111
78
23
111
118
32
123
141
1
141
11
97
32
106
32
47
111
97
1
63
1
105
11
128
32
68
23
141
140
32
11
133
141
32
111
32
133
1
147
11
123
97
1
106
32
133
1
99
1
97
1
133
1
97
47
23
1
78
1
141
140
1
68
1
111
32
118
32
68
23
1
133
11
123
106
1
133
68
11
118
128
23
106
11
111
141
11
141
11
111
23
1
133
32
99
32
68
32
133
118
23
133
32
133
23
68
11
63
1
166
32
47
111
11
111
141
128
11
133
47
11
99
32
97
32
111
63
11
111
141
1
111
1
133
63
1
166
1
133
11
111
63
11
68
162
68
11
63
1
99
97
32
111
11
133
99
1
118
1
123
141
11
23
68
162
97
23
11
123
68
1
68
11
99
1
97
1
133
1
141
11
111
23
1
47
111
1
133
32
99
1
78
23
99
1
68
11
47
11
97
32
133
1
47
111
97
47
1
111
68
32
133
47
133
47
118
11
123
78
23
147
23
11
11
128
1
106
1
133
1
106
118
99
23
1
97
11
99
1
68
11
99
1
68
11
128
11
141
140
1
123
11
97
32
123
68
1
111
68
32
118
32
123
133
47
11
133
118
11
147
23
1
99
1
133
23
106
11
141
128
23
1
11
99
68
11
133
11
97
23
99
23
63
128
23
32
68
11
99
1
78
1
68
162
68
11
47
111
141
47
11
123
141
32
106
23
141
23
32
1
111
68
47
63
32
47
111
118
32
97
32
68
11
133
32
128
23
11
111
141
1
68
32
68
11
133
68
11
97
11
11
111
141
128
1
106
32
133
11
111
99
1
97
1
133
1
141
32
68
32
133
11
99
11
1
147
23
1
106
23
128
1
123
23
123
11
106
23
128
1
123
97
32
111
1
141
11
111
147
23
32
111
141
32
68
1
133
99
1
133
118
47
11
123
141
1
133
97
32
111
97
11
141
128
32
118
11
68
162
1
63
1
106
32
133
1
141
1
99
118
47
111
141
32
105
11
79
32
133
47
78
1
99
141
1
68
11
68
32
106
23
111
23
32
68
11
99
1
133
23
141
47
1
147
23
32
111
97
11
106
11
133
47
63
23
32
1
133
141
1
11
99
133
11
79
152
111
68
32
118
23
133
32
133
32
99
32
118
1
128
1
118
128
11
79
152
111
141
1
123
133
23
63
23
63
23
1
1
105
23
68
32
111
106
1
141
11
32
99
11
133
106
11
133
99
11
68
23
166
11
128
32
111
97
11
11
99
133
11
116
32
123
99
11
133
106
11
133
63
23
63
23
1
1
63
1
166
32
11
111
11
99
11
111
141
128
11
133
47
11
99
32
23
141
47
63
23
106
32
133
97
11
68
11
133
1
147
11
123
11
99
97
1
106
23
111
32
1
111
68
1
68
32
133
23
111
123
11
141
140
23
133
141
1
123
118
11
111
133
11
118
1
128
1
106
23
97
11
11
111
97
32
111
141
128
1
68
11
99
133
23
133
141
11
106
1
68
11
106
23
141
47
141
32
123
133
23
133
11
23
79
111
32
128
1
11
99
118
23
133
32
68
11
99
1
118
11
123
133
32
111
1
97
11
63
47
133
97
1
106
32
133
123
11
133
47
99
141
1
106
1
133
118
128
32
63
11
141
140
32
133
32
118
128
11
79
152
111
141
1
123
1
63
1
166
32
97
11
133
47
63
23
123
1
133
141
1
11
99
47
99
141
23
106
32
118
23
133
32
118
1
128
1
99
47
11
79
32
1
99
32
106
11
166
32
123
141
11
111
11
123
97
11
63
32
99
63
11
123
1
63
1
166
1
123
111
32
99
11
68
23
166
11
111
1
68
1
133
23
111
11
106
63
1
123
79
32
118
32
123
97
11
23
1
106
11
1
63
23
1
11
111
97
1
128
11
147
23
68
32
11
111
123
11
147
23
11
111
141
11
32
97
1
133
23
32
111
97
11
99
11
106
32
99
11
133
141
1
63
1
97
11
47
111
106
32
97
32
133
47
11
99
32
97
32
106
32
23
32
141
128
1
141
1
133
11
68
11
11
111
106
11
111
68
1
123
133
47
133
68
11
147
23
133
23
32
111
11
133
1
111
141
11
133
68
11
105
1
106
1
123
106
23
141
23
32
106
11
11
133
141
23
128
32
99
1
97
32
123
63
1
141
1
23
106
11
1
68
63
23
123
141
23
32
68
11
111
47
11
63
32
133
32
63
128
11
99
1
111
11
147
11
133
23
68
1
68
68
11
97
11
106
11
97
32
106
118
32
123
141
1
128
1
97
32
123
11
97
141
1
106
11
111
141
11
11
111
118
128
11
133
11
111
147
23
1
68
11
68
32
111
106
1
141
11
32
68
11
133
118
47
11
133
141
32
106
32
11
99
105
1
106
1
68
32
123
11
111
133
47
106
1
111
32
23
99
1
63
23
11
166
1
97
1
133
1
123
11
141
11
106
63
99
32
63
1
166
32
11
99
11
97
32
68
11
68
32
133
118
32
68
11
128
32
133
32
133
79
32
99
118
11
133
97
47
1
111
68
32
106
11
11
111
141
128
11
141
11
111
23
1
106
23
128
1
111
68
32
99
1
133
11
133
141
128
11
141
140
1
133
23
118
32
99
63
32
128
23
11
111
141
1
133
11
133
97
1
99
11
128
1
133
97
11
1
123
1
111
97
1
63
1
111
68
11
106
23
133
118
23
11
133
133
11
1
63
128
23
32
99
1
118
47
11
123
141
1
23
106
23
141
47
141
32
123
141
32
106
1
111
68
32
106
11
68
11
99
1
106
1
111
32
118
11
111
11
141
128
32
11
111
99
1
97
1
133
1
47
111
1
106
47
166
11
123
23
111
68
11
78
23
111
23
63
99
11
111
32
133
1
63
23
1
1
63
23
11
123
141
32
97
11
68
32
133
11
118
1
128
1
68
1
1
99
63
11
123
111
32
133
11
111
141
128
1
123
141
1
111
123
11
133
47
11
99
141
1
106
11
111
141
11
1
79
1
123
1
111
68
32
133
11
97
32
111
97
47
1
141
128
32
68
11
68
32
133
99
1
133
68
32
133
118
47
111
141
1
133
63
1
166
1
133
68
11
133
47
68
11
99
1
111
141
1
99
1
99
97
1
63
32
68
11
47
111
123
1
141
32
111
32
133
11
133
118
11
141
32
118
32
123
97
23
11
111
118
128
11
79
152
111
141
1
111
47
133
141
11
68
11
133
123
11
97
47
11
123
68
32
11
99
79
32
68
162
32
97
11
106
11
118
128
32
68
47
166
32
11
133
141
11
118
128
23
106
11
123
141
128
23
47
111
78
32
68
11
106
23
32
111
32
128
1
63
23
99
23
68
1
68
111
47
111
97
1
1
133
141
1
11
99
106
32
106
11
111
141
32
106
11
105
1
106
1
128
32
111
68
11
47
133
141
11
68
23
11
99
11
141
140
32
68
11
97
11
1
97
11
105
1
106
47
166
11
123
106
11
118
1
128
1
114
32
111
1
133
11
11
111
68
23
79
111
23
68
1
68
97
32
111
106
23
141
47
141
32
123
106
11
32
97
1
133
23
32
111
32
47
111
23
111
141
23
106
32
123
11
79
32
147
23
166
32
11
111
141
32
111
147
11
133
111
32
1
68
63
11
123
141
23
1
23
32
99
32
123
1
128
32
97
11
47
63
23
11
133
11
133
23
68
32
97
11
99
1
106
47
166
11
123
68
23
166
11
128
1
118
32
123
97
23
11
111
118
128
11
79
152
111
141
1
111
47
133
141
11
68
23
11
99
111
23
116
32
11
111
63
11
68
162
68
11
118
32
123
97
23
11
111
118
128
11
79
152
111
141
1
111
47
133
141
11
68
11
133
68
11
1
97
23
97
11
97
32
111
133
23
68
11
128
1
133
11
1
97
11
99
141
128
1
141
32
97
32
106
32
11
99
106
1
23
32
123
141
128
23
47
111
78
32
1
133
141
1
11
111
141
32
111
147
11
133
68
11
106
23
23
32
118
11
123
133
32
111
1
99
11
23
111
68
11
118
11
111
68
23
11
111
141
11
106
23
141
23
32
123
11
133
118
32
111
68
23
32
97
11
63
47
133
97
1
63
1
106
32
133
1
99
133
11
116
32
123
99
11
133
106
11
133
99
1
133
11
116
32
128
1
97
32
111
97
1
128
1
23
111
11
140
118
128
11
133
23
63
1
23
133
23
111
133
32
99
141
1
123
99
1
133
118
47
111
141
1
133
68
11
133
47
68
11
99
1
111
141
1
99
111
32
133
68
23
166
32
97
11
133
47
106
1
128
23
68
32
1
97
1
63
1
63
1
68
11
133
1
99
23
123
118
11
128
32
97
11
111
32
141
1
123
68
1
128
23
1
11
111
123
11
79
123
11
133
1
123
118
32
123
97
11
11
133
118
11
128
1
63
1
111
47
11
133
141
128
1
63
23
133
23
141
1
1
97
11
105
1
141
1
123
68
11
1
99
32
23
123
106
23
141
47
141
32
123
97
11
99
1
106
47
166
11
123
1
63
99
1
63
1
68
11
133
47
106
1
128
23
68
32
99
1
133
1
99
47
68
32
97
32
123
141
11
133
106
11
111
141
11
68
11
133
11
1
111
68
32
99
11
63
47
11
111
1
133
1
99
47
68
11
105
1
97
32
111
141
11
133
141
32
133
23
111
23
111
106
47
141
1
123
133
11
97
11
99
32
106
23
133
106
32
111
32
133
68
11
133
11
1
63
1
1
111
32
133
32
141
128
32
133
23
111
68
23
97
1
111
68
32
111
32
133
1
97
141
32
133
11
79
23
68
32
97
11
118
1
133
1
128
1
106
32
133
23
111
32
133
133
11
111
141
1
128
1
106
32
133
99
32
23
147
23
106
32
133
11
111
47
111
1
133
1
99
23
141
1
106
47
23
99
23
111
68
1
23
1
133
11
1
68
1
23
47
111
1
63
11
68
162
1
105
23
99
1
133
11
116
32
128
1
111
32
133
68
11
166
32
133
32
99
32
133
118
23
68
23
11
111
68
32
111
32
133
118
11
123
68
32
111
1
111
141
11
133
68
11
1
147
11
123
99
32
11
111
141
32
111
147
11
133
118
47
68
11
78
23
166
1
123
106
11
1
106
23
1
111
141
32
166
32
11
111
99
32
97
11
106
11
123
32
68
11
1
63
1
99
32
133
106
47
11
63
99
11
133
133
11
118
1
128
11
147
23
1
111
106
47
141
140
32
1
99
32
133
68
11
99
1
133
1
99
1
68
11
99
1
97
1
133
1
68
11
106
23
141
23
32
11
111
1
106
63
1
133
133
32
63
128
11
141
32
68
32
99
32
68
11
106
1
133
118
128
11
68
32
106
23
111
1
63
1
111
99
32
133
1
133
23
11
111
141
32
133
11
111
11
133
141
1
1
63
23
1
47
111
118
11
97
11
116
32
133
32
78
1
78
32
123
1
68
32
68
11
123
1
133
32
123
32
166
32
99
32
106
23
133
106
32
97
11
99
1
133
133
23
105
1
133
23
99
1
133
63
47
141
1
97
1
133
11
111
147
23
106
1
68
11
99
133
32
78
1
1
63
23
1
47
111
11
133
118
11
166
32
97
32
111
106
1
123
97
32
68
32
128
1
68
32
123
11
106
1
141
1
68
32
118
32
123
47
111
97
32
118
11
141
11
68
11
68
23
63
47
166
32
133
123
11
141
32
123
147
23
68
32
133
11
111
47
111
123
23
111
97
32
111
47
111
63
11
99
1
68
32
123
111
11
79
123
32
68
11
118
1
141
1
133
79
123
47
11
133
1
133
11
23
133
141
32
128
23
1
68
1
133
97
32
111
47
111
106
1
123
106
32
99
11
111
147
23
106
1
133
32
133
141
11
111
23
1
47
111
1
11
140
141
128
1
116
1
97
1
166
23
141
1
23
47
111
32
133
1
68
32
78
99
32
128
11
128
32
105
11
111
32
68
11
123
32
133
1
133
68
11
141
11
99
1
97
32
111
106
47
141
140
1
133
106
1
111
141
140
23
141
1
133
68
11
106
32
133
97
1
99
32
133
141
1
63
23
97
11
133
23
11
99
141
11
141
140
32
11
133
141
1
63
1
111
68
11
97
32
128
1
68
32
133
68
11
47
111
63
23
63
32
118
1
118
11
99
123
1
106
11
1
68
32
11
111
11
99
1
114
152
99
32
32
118
47
11
133
141
32
1
99
68
11
99
63
11
99
1
68
32
123
1
63
23
1
47
111
118
23
1
111
32
111
11
79
123
32
1
63
23
11
123
141
32
106
32
133
141
128
1
111
68
32
99
32
133
68
23
11
111
141
11
133
97
1
128
23
1
68
32
133
68
11
133
47
133
141
11
97
99
1
133
97
32
111
106
47
141
140
32
1
68
32
123
111
32
11
111
147
23
106
1
1
99
99
1
68
32
68
11
99
118
23
1
111
32
47
111
1
99
23
63
128
11
128
23
1
63
1
166
1
97
32
111
63
1
128
23
32
133
141
32
106
32
133
68
11
99
1
23
99
47
133
141
128
1
147
23
32
111
11
133
118
1
116
32
99
1
23
1
106
11
128
23
97
1
111
1
106
23
141
23
32
133
11
133
11
111
141
32
97
32
111
47
111
1
118
23
11
123
111
1
133
32
63
128
11
99
1
32
141
128
1
11
111
47
111
1
68
11
99
1
133
63
47
141
1
97
1
133
23
32
99
32
23
147
11
11
111
11
99
133
32
78
1
106
47
23
147
11
123
97
1
68
11
11
99
97
32
111
47
111
147
23
11
123
141
32
141
11
106
32
123
1
147
23
1
1
97
11
105
1
97
1
133
1
97
11
11
111
1
68
11
99
1
111
141
11
23
63
1
1
133
11
123
106
23
1
118
32
123
63
1
133
141
1
111
141
11
141
23
11
106
118
32
111
23
114
152
111
32
68
11
99
32
133
68
32
133
68
23
166
23
106
32
133
111
1
68
1
68
47
128
1
111
141
11
68
23
11
68
162
106
23
111
47
141
32
133
97
11
141
1
123
68
32
11
111
123
11
79
123
11
133
1
123
68
32
111
106
1
141
11
32
97
47
1
111
68
32
11
133
141
11
11
111
141
128
32
106
23
141
23
32
133
11
99
11
63
1
111
141
32
23
23
32
99
11
23
106
23
141
11
11
128
1
68
32
111
106
1
141
11
32
47
111
32
106
63
128
11
63
1
166
23
141
32
68
11
106
23
128
1
68
1
99
1
114
23
68
1
68
11
133
141
1
123
141
1
99
1
68
32
23
68
11
1
133
118
11
97
141
32
97
1
111
133
23
111
32
133
32
111
123
23
32
1
106
23
141
23
32
1
99
11
133
141
128
11
141
140
1
123
99
11
99
1
106
1
111
32
23
1
106
23
106
11
1
97
1
128
23
147
23
32
11
99
97
32
79
32
141
11
97
32
111
78
123
23
1
97
32
123
68
23
1
99
23
68
1
68
99
47
11
79
32
111
32
133
133
11
111
141
1
106
32
133
99
32
133
141
128
11
133
23
106
23
141
47
141
32
123
23
68
32
111
106
1
141
11
32
133
11
11
111
123
11
68
1
128
32
111
11
111
47
111
1
97
32
111
63
11
123
133
1
147
23
32
111
23
111
141
11
123
106
23
111
1
63
99
11
133
32
63
128
11
11
111
133
11
116
1
111
68
162
1
97
1
123
11
128
1
133
23
32
111
32
128
1
128
23
32
133
106
23
11
111
141
128
1
133
99
1
97
32
111
63
11
123
133
1
147
23
32
111
156
23
128
32
133
32
63
128
11
99
32
133
68
32
133
118
128
23
106
11
128
32
133
141
11
106
1
133
106
11
118
1
128
11
147
23
32
32
63
133
11
123
63
1
123
97
11
68
32
111
106
1
141
11
32
1
63
99
1
63
1
133
32
63
128
11
11
105
32
97
32
111
99
1
99
1
140
23
141
47
68
23
68
11
133
79
1
111
1
68
11
97
23
11
111
97
47
106
118
99
11
47
111
1
32
63
99
23
79
1
147
23
32
111
1
63
23
141
47
1
99
97
47
1
111
68
32
133
11
1
63
32
123
68
32
11
111
97
1
106
63
23
32
11
99
141
11
106
1
68
11
99
32
133
32
111
32
128
1
128
23
32
133
133
47
133
32
166
32
133
111
1
141
47
128
1
99
106
11
111
141
11
1
118
1
79
1
68
32
133
133
11
1
111
23
106
1
128
32
111
97
32
111
47
111
1
141
140
23
133
118
23
141
1
68
11
97
32
68
23
147
23
1
68
11
11
133
141
32
68
11
68
47
166
11
97
11
68
32
111
106
1
141
11
32
111
32
11
128
1
47
111
32
106
63
128
11
1
97
23
11
111
133
32
63
128
1
128
1
111
123
11
97
47
123
133
32
133
118
1
128
1
63
23
63
23
123
118
32
123
106
23
118
1
123
141
11
99
32
47
111
23
97
32
97
11
133
1
97
11
11
111
99
23
106
118
23
32
68
11
1
97
11
105
1
32
128
1
23
111
141
11
123
106
23
111
1
63
99
11
78
47
11
97
11
106
23
141
23
32
68
11
133
11
1
63
1
68
11
133
11
111
141
11
111
68
11
123
133
11
68
11
106
23
11
68
47
97
1
147
23
32
111
23
97
11
68
32
111
106
1
141
11
32
133
11
11
111
97
1
123
79
1
128
23
1
68
11
11
105
1
1
133
141
1
97
11
23
32
97
32
111
97
99
47
23
11
133
11
11
99
63
1
141
140
23
105
11
128
1
141
32
32
141
128
1
97
32
111
97
99
47
133
23
32
111
97
11
11
140
141
128
1
166
11
68
11
1
97
11
99
166
47
11
79
32
68
11
118
1
99
1
63
128
1
133
78
47
11
99
1
68
11
97
11
23
32
97
11
68
1
128
23
1
68
11
118
47
118
23
99
32
11
111
97
1
133
1
68
11
99
133
11
116
32
123
99
11
133
106
11
133
11
111
141
1
111
141
32
133
11
97
32
106
118
99
11
141
1
63
1
106
23
78
32
123
106
1
147
23
32
111
106
32
128
1
99
11
23
111
141
11
99
11
97
141
47
1
99
11
133
68
11
147
23
123
106
1
133
32
106
11
111
32
133
68
47
128
1
111
141
11
133
23
11
141
11
99
1
123
79
32
133
1
116
32
133
11
133
141
1
133
97
32
111
97
99
47
133
23
32
111
11
133
23
111
23
147
23
1
99
11
133
78
1
63
32
128
11
147
23
1
111
1
106
23
141
23
32
78
11
99
23
140
23
118
11
123
166
47
68
23
97
1
63
1
111
1
106
23
106
1
11
133
141
128
32
23
1
106
23
99
1
68
11
78
23
111
23
141
23
63
1
78
1
63
32
128
11
147
23
1
1
68
32
111
106
1
141
11
32
23
118
11
123
166
47
68
23
97
1
63
1
1
106
23
141
47
141
32
123
133
23
11
111
68
32
106
11
1
106
23
23
111
68
23
78
11
128
11
111
141
11
11
99
133
11
116
32
123
99
11
133
106
11
133
118
32
68
123
23
1
123
11
141
23
128
1
123
106
11
111
133
47
1
99
106
11
111
141
11
68
11
99
63
1
111
97
32
123
11
1
99
11
133
11
111
97
32
111
147
11
118
141
32
68
11
32
111
32
128
1
128
23
32
133
23
79
1
133
141
32
133
68
11
106
1
111
47
141
11
111
147
23
32
111
106
23
141
23
32
166
47
133
141
23
78
23
97
32
133
47
68
11
133
1
118
11
79
32
1
147
23
1
106
23
118
32
63
128
11
47
106
1
111
23
68
1
68
1
99
11
79
1
111
68
32
99
1
133
106
47
141
140
1
133
68
23
78
23
97
47
99
141
1
68
11
133
97
11
99
11
97
123
11
1
63
1
133
47
111
47
11
63
32
97
1
123
79
32
68
11
123
11
118
128
11
133
11
111
141
1
111
141
11
68
11
111
32
133
11
97
11
97
1
133
1
97
32
106
11
123
147
23
1
99
47
111
1
63
11
68
162
123
11
106
1
141
1
68
32
133
11
133
141
32
133
11
140
141
128
11
106
32
133
106
23
141
47
141
32
123
133
11
118
47
133
32
11
111
118
23
11
1
118
128
32
63
11
141
140
1
111
68
32
99
32
133
63
128
11
63
11
133
23
111
133
141
1
111
141
11
133
97
11
123
11
133
141
1
63
1
111
1
133
141
1
133
47
23
111
106
23
111
11
111
141
11
68
11
133
118
11
68
23
68
1
11
111
11
111
133
1
99
68
162
1
123
23
99
32
1
123
106
23
133
97
47
1
99
23
68
1
68
11
133
78
23
133
23
97
1
133
11
133
118
23
128
23
141
47
1
99
11
133
11
23
111
141
11
99
11
97
141
47
1
99
11
133
97
32
133
1
97
11
1
133
141
1
11
133
141
11
68
23
1
166
1
106
1
133
32
23
11
128
1
11
111
133
47
133
99
1
63
23
32
133
1
111
141
11
106
23
1
133
32
106
63
128
32
68
32
111
106
1
141
11
32
133
32
111
123
23
32
1
133
11
79
152
128
1
111
68
32
97
11
32
63
133
11
123
63
1
63
1
11
111
106
23
97
1
128
1
11
133
1
133
106
1
128
1
63
23
105
32
133
1
133
68
32
141
11
133
97
11
106
23
141
23
32
78
11
99
23
140
1
97
1
63
1
63
1
68
11
1
141
128
23
63
47
23
123
106
11
47
111
141
1
111
141
32
1
123
63
23
141
128
1
128
23
1
106
11
111
141
11
11
128
1
111
141
1
111
78
1
99
133
1
133
47
111
1
133
23
32
141
128
1
133
106
1
111
23
78
11
133
141
1
147
23
32
111
11
133
97
11
1
118
11
133
1
123
68
11
106
23
97
32
123
141
1
11
68
1
68
111
32
68
11
166
11
68
11
63
11
123
97
11
99
1
133
68
11
106
23
141
23
32
99
1
133
118
1
141
128
32
147
23
111
1
63
1
133
47
78
11
123
63
23
11
111
141
11
68
11
133
11
32
68
11
68
11
133
1
147
11
123
133
11
68
11
106
23
23
99
1
133
68
11
106
23
78
47
141
47
128
32
106
1
11
133
141
128
32
99
32
133
118
23
114
47
11
133
32
111
32
128
1
128
23
32
133
23
79
1
133
141
32
133
68
11
106
1
111
47
141
11
111
147
23
32
111
97
11
106
23
1
99
23
106
11
111
141
32
78
23
133
23
97
32
11
23
111
141
11
99
11
97
141
47
1
99
99
11
118
128
32
97
47
128
1
128
23
1
1
118
32
97
32
106
23
141
23
32
11
133
141
128
11
141
140
32
99
1
106
1
111
32
68
11
1
97
11
99
32
106
63
128
11
97
23
11
111
118
32
123
133
47
118
1
123
141
11
123
11
141
47
63
32
99
1
68
11
106
23
141
23
32
97
32
111
47
111
97
1
99
32
123
23
106
118
128
32
118
23
32
68
11
68
32
133
118
11
123
133
32
111
1
133
97
11
1
97
1
63
1
63
1
111
68
11
97
32
111
32
147
11
123
133
11
1
118
128
32
63
11
141
140
1
111
68
32
1
68
11
106
1
133
99
1
133
32
99
11
106
111
11
68
11
133
118
11
68
23
68
1
118
1
128
1
63
32
99
63
11
123
1
1
97
1
128
23
147
23
1
123
106
11
11
99
97
32
79
32
141
11
11
133
141
1
63
11
68
162
97
32
111
11
99
97
1
99
32
123
23
111
141
11
128
11
133
1
68
32
97
11
118
32
111
68
123
23
1
47
111
79
123
1
111
166
11
128
32
11
111
68
1
123
11
99
118
23
11
111
133
32
1
133
47
63
1
97
1
68
11
99
11
141
140
11
141
32
68
32
97
11
68
32
11
111
97
11
23
32
106
11
23
111
97
32
123
118
32
128
1
128
23
1
1
99
1
63
23
68
1
23
111
141
23
106
1
68
11
68
32
111
106
1
141
11
32
11
111
99
1
111
32
141
140
11
68
11
99
68
23
1
133
23
79
23
11
111
141
11
11
111
99
1
133
63
11
23
111
141
23
97
47
1
141
128
32
32
128
1
133
97
11
133
23
79
23
11
128
32
111
63
23
63
23
47
111
1
63
23
68
1
68
11
11
140
118
11
97
141
1
141
23
63
1
111
32
1
105
1
63
1
11
111
106
23
133
166
47
11
79
32
133
99
1
133
133
11
111
133
1
147
23
32
111
11
133
1
123
32
63
1
68
32
128
1
133
68
11
106
11
166
32
128
11
133
68
23
1
133
23
47
111
23
97
1
106
11
111
141
11
106
23
118
128
32
140
23
106
32
68
11
133
141
23
111
32
32
97
47
118
1
63
1
141
32
68
32
133
106
23
133
118
11
111
133
1
106
23
11
111
141
32
133
68
11
133
118
47
11
133
68
11
97
32
106
11
123
106
23
141
23
32
106
11
32
123
68
11
111
32
118
128
11
118
1
128
1
133
11
106
23
133
97
32
133
1
133
11
111
97
32
106
118
1
116
23
1
68
11
11
99
11
111
1
133
47
63
23
11
166
1
97
123
23
1
68
1
1
133
23
99
32
23
147
23
106
32
133
23
1
111
141
11
133
68
11
99
1
133
32
141
140
32
118
1
123
141
23
1
23
32
68
11
1
97
11
105
1
97
1
133
1
11
111
11
99
106
23
133
106
32
97
32
141
140
11
68
11
97
1
63
1
105
32
133
97
11
99
1
141
1
123
68
11
1
111
141
11
128
23
32
123
97
47
1
111
68
32
106
11
1
118
11
11
11
111
99
1
118
47
11
123
141
1
68
11
68
32
111
106
1
141
11
32
106
11
23
111
63
1
68
23
32
47
111
1
133
11
111
133
1
147
23
32
111
68
11
133
32
99
11
68
1
68
97
32
106
32
111
32
99
1
1
63
23
1
133
11
111
141
23
68
32
111
47
111
97
1
106
11
1
147
23
1
11
99
11
78
11
97
141
32
68
11
97
11
111
1
68
23
11
11
111
11
99
106
47
111
68
32
68
1
128
23
1
47
111
118
1
133
32
118
32
123
1
78
11
97
141
32
1
147
23
1
106
23
23
32
11
128
1
47
111
11
133
141
32
123
63
32
97
11
47
111
23
97
1
106
11
111
141
11
118
32
123
68
23
111
11
128
32
118
32
68
23
1
1
147
11
118
141
1
123
133
11
97
47
1
111
68
32
105
1
106
11
68
11
63
23
99
106
11
111
141
11
11
111
99
1
118
47
11
123
141
1
68
11
99
133
11
116
32
123
99
11
133
106
11
133
106
23
106
1
111
32
141
11
106
63
99
1
63
1
111
32
23
79
111
32
128
1
63
1
97
11
97
32
111
47
111
118
1
133
32
106
1
133
78
123
1
111
97
11
1
111
68
32
1
97
11
99
47
106
63
128
1
99
23
111
1
47
79
152
128
1
128
23
1
47
111
1
11
128
1
68
11
147
23
133
23
63
1
68
11
106
23
11
140
23
133
141
11
111
147
23
1
133
1
99
23
11
128
32
111
1
123
11
147
23
63
23
123
106
11
68
32
111
106
1
141
11
32
23
133
47
11
133
118
32
133
1
1
97
11
99
106
11
1
97
32
156
23
32
97
32
111
47
111
1
133
32
111
123
23
133
1
23
106
11
118
128
11
79
152
111
141
32
118
32
123
106
23
141
23
32
11
133
141
1
106
11
133
1
99
47
68
32
78
123
23
1
106
11
111
141
11
133
23
111
68
11
166
1
123
68
11
1
79
1
123
1
123
99
1
133
11
133
97
23
111
1
133
68
11
133
47
68
11
99
1
111
141
1
99
97
32
106
32
133
23
11
111
123
11
1
99
23
68
1
68
111
32
133
11
47
63
23
11
133
11
106
32
63
23
68
32
68
11
99
1
118
32
133
141
47
128
1
11
111
97
11
99
1
68
11
166
1
128
1
106
32
133
99
1
111
32
141
140
11
1
111
141
11
128
23
32
123
111
32
106
11
118
1
133
1
128
32
111
1
99
1
133
1
99
23
141
1
68
11
99
118
23
1
111
32
97
32
106
32
23
32
11
133
118
11
128
1
63
1
106
1
133
141
1
123
68
11
106
11
97
32
111
63
11
111
147
23
68
11
97
11
11
128
1
11
133
141
1
47
111
1
68
11
11
133
1
133
1
63
23
141
1
147
23
32
111
11
133
68
11
11
133
141
1
123
68
32
111
68
11
111
32
133
11
11
133
141
1
111
47
111
97
1
106
11
97
32
111
68
47
166
11
128
32
111
1
47
111
97
47
1
123
141
32
68
11
118
11
97
11
116
1
133
118
128
32
118
32
123
147
23
32
111
11
133
133
23
141
47
1
68
32
11
111
78
123
11
111
141
11
68
11
99
1
133
1
99
23
141
1
23
97
32
111
47
111
1
63
11
111
141
1
111
1
141
1
106
63
23
11
111
118
11
97
11
116
1
97
11
68
1
63
1
1
99
1
118
99
1
68
162
1
97
1
133
23
118
11
79
1
68
1
1
99
1
63
11
111
141
1
111
1
1
63
23
1
47
111
1
97
1
106
23
105
1
97
32
111
63
128
1
133
11
128
32
23
1
1
118
11
133
1
123
68
11
11
133
141
1
123
1
47
99
141
23
106
32
133
68
11
133
11
118
141
23
11
106
63
128
11
23
166
47
111
141
32
1
99
1
118
47
11
123
141
1
47
111
1
11
133
118
11
147
23
11
68
11
141
128
23
111
141
140
11
128
32
97
32
111
97
32
118
1
133
23
141
1
68
162
1
133
97
32
99
32
97
1
68
1
133
1
105
23
97
32
111
23
111
141
11
111
147
23
32
111
11
63
23
68
11
111
141
11
68
11
99
47
147
23
123
99
1
133
11
99
123
11
133
141
32
68
11
99
106
32
63
23
99
23
1
128
23
32
99
32
97
32
111
133
141
23
141
47
23
1
111
47
111
32
133
141
1
63
47
128
11
141
11
133
68
11
106
1
68
11
128
1
23
47
111
1
63
47
141
1
97
23
105
1
68
11
106
23
106
63
128
11
133
23
141
47
1
68
32
141
32
68
32
1
99
123
11
68
11
68
32
123
68
11
99
1
97
1
106
23
105
1
1
68
11
106
1
133
99
32
97
11
23
1
106
11
123
11
133
47
99
141
32
106
1
133
23
111
141
11
128
11
133
1
111
141
11
11
111
47
111
123
23
111
97
32
111
68
11
99
1
1
63
23
141
1
147
23
32
111
133
11
99
11
63
1
111
141
1
63
1
47
111
1
11
133
118
11
147
23
11
68
11
141
128
23
118
32
68
11
133
32
133
141
11
111
23
11
111
68
32
47
111
1
118
11
147
11
128
1
68
11
97
123
23
133
141
1
99
63
11
123
68
32
133
32
97
11
11
111
147
11
123
1
63
1
68
32
133
118
11
147
11
147
23
105
32
133
68
11
97
32
99
32
123
11
111
97
1
123
111
1
68
32
99
32
133
106
23
128
11
97
32
111
133
23
106
118
1
141
23
1
118
32
123
97
11
106
11
118
1
128
11
147
23
32
97
11
141
1
106
63
23
11
111
11
105
32
133
11
133
141
1
63
1
111
118
128
23
133
23
32
111
11
128
32
133
97
32
106
32
23
32
11
111
106
1
111
32
133
68
11
1
97
11
99
32
106
63
128
11
141
140
23
97
23
141
23
111
97
11
133
11
105
1
106
1
63
1
97
32
106
32
47
111
1
118
32
133
141
32
99
68
11
97
123
23
133
141
32
99
32
97
11
106
11
141
140
32
97
32
133
32
63
128
11
106
1
111
11
128
1
78
47
11
63
11
123
99
1
106
11
133
1
68
23
133
118
47
11
133
141
1
118
1
128
1
147
11
111
1
123
97
47
1
111
68
32
1
47
111
111
32
11
128
1
111
99
1
133
32
141
140
32
23
106
11
68
23
1
68
11
99
1
111
32
141
140
11
23
106
1
156
23
111
11
97
11
11
111
141
128
1
63
1
11
111
47
111
1
68
11
11
133
1
133
63
23
68
1
133
68
11
32
123
68
11
111
97
11
141
1
111
141
32
106
11
68
23
133
79
152
133
141
1
63
1
111
1
133
23
23
141
32
68
32
47
63
11
68
11
123
11
133
23
79
111
1
123
106
11
23
133
11
111
141
1
123
106
11
1
99
1
106
11
133
1
1
111
141
11
99
1
23
111
68
23
97
1
147
23
32
111
68
11
106
23
106
1
11
133
141
128
32
11
133
118
11
128
11
23
106
118
1
147
23
11
111
141
11
1
97
11
63
23
111
23
11
133
11
111
106
23
133
97
32
106
118
1
116
11
128
32
133
68
11
106
11
133
1
118
47
11
133
106
23
97
47
128
23
32
133
23
68
1
68
1
68
63
23
123
141
23
32
111
1
68
1
106
1
133
11
111
141
128
1
123
97
11
1
63
23
1
11
111
11
105
1
97
47
1
141
128
32
118
99
1
141
32
133
23
97
11
23
32
133
47
118
23
11
128
1
111
32
11
128
1
106
32
133
106
1
133
97
11
141
128
11
133
99
32
133
97
32
106
11
111
133
1
99
11
133
1
99
1
118
1
128
11
147
11
123
106
23
106
1
11
133
141
128
32
97
32
111
47
111
1
111
23
116
23
141
1
97
32
106
32
68
11
141
128
11
133
1
116
32
133
68
11
99
1
106
1
111
32
99
32
97
32
106
118
128
11
111
68
23
141
32
68
32
23
133
11
106
11
97
1
23
32
11
99
1
99
106
1
1
99
32
133
118
23
11
133
11
128
1
99
1
23
166
1
68
11
99
106
1
141
128
23
106
32
111
23
32
23
118
1
128
1
106
23
47
111
141
128
1
133
141
32
97
11
11
111
106
32
68
32
1
99
79
152
111
32
68
11
133
11
1
63
1
99
1
133
11
111
141
1
128
32
111
11
111
47
111
1
133
23
105
1
1
106
23
99
1
68
32
68
11
133
118
47
11
133
68
11
118
32
111
11
123
68
11
63
1
166
32
141
128
11
133
79
123
1
111
68
11
133
97
32
166
23
111
11
133
68
32
111
106
1
141
11
32
106
11
118
128
11
133
11
111
141
32
1
99
1
141
140
23
97
23
105
1
1
118
47
111
141
1
111
68
32
106
11
97
32
111
11
99
68
11
68
32
47
111
68
11
68
32
106
1
111
141
140
1
68
32
68
11
141
23
68
162
1
23
68
23
147
23
11
111
68
32
99
11
97
11
11
133
141
11
11
128
1
11
99
111
11
111
11
97
11
118
1
118
1
118
128
32
106
11
141
23
11
128
1
141
128
1
11
123
99
11
99
1
111
23
116
1
133
32
111
123
23
32
1
147
11
111
141
47
1
111
68
32
133
47
133
78
99
1
147
23
68
32
133
106
32
78
99
11
141
11
133
23
111
1
141
47
128
1
99
106
11
111
141
11
111
32
147
11
133
32
11
111
141
32
68
1
99
1
147
11
111
1
68
11
68
1
123
106
11
79
32
99
118
11
133
11
111
47
111
63
128
1
68
162
32
97
32
111
47
111
141
11
111
11
68
32
123
47
133
1
68
32
23
123
11
118
11
141
23
123
111
11
111
11
111
11
111
11
1
133
141
1
47
111
147
11
111
141
11
111
1
123
68
11
63
11
147
11
133
111
32
141
47
63
11
32
141
128
32
123
11
106
11
68
23
32
97
11
133
32
111
123
11
23
123
99
11
1
47
111
97
11
133
47
97
1
99
23
78
23
97
1
141
23
63
32
111
32
106
11
1
79
123
1
68
1
133
11
68
11
106
1
133
23
1
68
32
1
97
11
105
1
106
23
133
106
1
111
32
141
140
11
106
11
11
111
141
11
128
11
68
11
63
1
128
23
1
133
97
32
133
1
133
99
1
106
47
166
11
123
68
11
68
32
111
106
1
141
11
32
133
11
105
1
106
1
63
1
79
123
11
79
32
128
23
1
23
111
32
11
128
1
1
106
23
79
1
68
11
118
1
99
1
63
128
1
133
111
23
1
47
111
11
111
11
99
133
11
111
32
23
111
141
23
106
32
68
11
99
1
78
1
106
23
99
23
1
68
32
111
106
1
141
11
32
141
11
111
23
1
99
1
97
1
123
11
128
1
68
11
106
1
11
133
141
128
32
97
1
123
11
128
1
97
11
11
140
118
99
32
141
1
63
1
68
11
47
111
1
106
1
111
11
128
1
32
128
23
156
23
111
1
99
11
128
1
1
68
11
106
1
133
11
99
118
128
32
141
32
141
23
118
32
68
11
99
106
1
11
133
141
128
32
68
11
123
11
79
99
1
133
78
23
166
1
133
23
111
97
32
111
106
32
63
23
63
99
11
133
23
68
11
106
11
68
162
97
23
111
32
133
32
128
23
68
162
32
111
141
11
133
133
47
133
118
128
23
106
23
147
23
1
133
118
11
68
1
79
32
156
23
97
1
133
106
11
99
1
133
63
128
23
111
68
32
99
1
106
23
133
106
1
111
32
141
140
11
68
11
106
23
105
11
79
1
68
1
133
1
63
11
133
99
11
11
123
118
11
68
123
32
97
32
106
11
111
68
162
32
133
23
133
11
116
32
123
133
1
63
11
133
11
133
97
123
23
63
23
123
133
23
133
11
116
32
123
133
1
63
11
133
133
47
106
1
123
133
23
133
11
116
32
123
133
1
63
11
133
123
11
133
141
1
123
133
23
133
11
116
32
123
133
1
63
11
133
106
47
99
141
23
118
99
23
97
1
123
133
23
133
11
116
32
123
133
1
63
11
133
68
23
63
23
68
23
123
133
23
133
11
116
32
123
97
32
111
32
147
11
133
99
1
118
32
141
11
111
147
23
1
147
23
32
111
111
32
133
11
116
32
123
133
32
111
123
23
32
133
47
78
23
147
23
11
111
141
11
106
11
111
141
11
23
1
116
1
68
23
32
63
11
133
141
140
23
97
23
141
32
68
11
11
133
141
1
106
1
111
11
128
1
141
1
111
133
11
111
147
23
105
1
118
47
11
68
32
1
68
23
63
23
111
1
123
11
111
47
111
106
32
106
11
111
141
32
1
133
141
1
68
32
111
68
11
105
11
79
1
111
141
47
133
97
32
111
32
147
23
106
23
11
111
141
32
133
106
11
99
23
63
128
11
106
47
23
63
23
11
111
68
11
68
11
147
23
123
99
11
97
11
141
32
68
32
11
133
32
118
32
68
123
23
1
1
63
11
123
99
32
133
1
63
23
68
32
133
23
111
79
1
133
141
1
123
141
1
111
141
1
133
1
99
23
63
1
118
128
11
79
152
111
141
1
111
68
32
106
11
68
23
128
11
97
141
1
106
11
111
141
11
23
68
11
47
111
1
63
11
68
162
133
23
97
32
111
32
147
23
1
99
1
133
97
47
1
141
128
32
123
11
79
99
1
133
11
111
11
133
141
11
68
11
141
1
105
11
11
133
141
1
118
11
123
78
11
97
141
1
106
11
111
141
11
123
11
141
128
1
141
1
68
32
11
99
118
128
32
147
11
68
23
106
23
11
111
141
32
118
11
68
1
79
32
156
23
97
32
68
11
68
32
111
106
1
141
11
32
11
128
1
11
111
11
106
23
79
32
68
11
97
32
111
147
11
118
141
32
133
156
11
111
11
128
1
99
11
133
68
11
23
68
11
1
133
1
63
133
141
128
1
97
141
1
133
11
99
97
11
128
23
1
11
99
97
32
111
32
147
23
106
23
11
111
141
32
118
1
123
141
23
97
47
99
1
123
23
97
32
111
97
123
11
141
32
99
1
123
1
106
1
1
47
111
97
11
23
79
111
32
128
1
133
11
106
32
133
11
99
141
128
32
111
97
32
68
11
68
32
111
68
11
133
1
99
23
1
1
111
141
11
133
68
11
1
97
32
133
141
1
123
106
11
1
47
111
141
47
63
11
47
111
1
133
1
141
23
133
78
1
97
147
23
32
111
1
97
11
105
1
111
32
141
140
11
97
32
111
32
147
23
1
78
1
111
23
78
1
111
23
11
128
1
47
111
1
118
11
123
23
141
1
123
1
141
32
111
11
128
1
97
32
111
118
133
23
97
32
99
32
156
23
1
68
11
79
1
141
32
11
128
1
78
1
99
68
11
128
1
1
106
1
111
141
11
68
11
99
78
32
79
32
111
23
106
23
106
32
133
1
118
1
128
1
123
11
97
99
1
106
1
123
99
32
133
68
11
133
118
11
123
68
23
147
23
32
133
68
11
99
1
97
1
123
111
11
111
32
32
63
133
141
1
111
141
11
11
111
133
47
133
106
1
111
23
78
11
133
141
1
147
23
32
111
11
133
68
11
97
1
128
23
116
32
11
128
1
118
11
123
32
68
11
133
68
11
11
99
32
147
23
97
32
1
133
141
1
99
1
118
47
111
141
1
68
11
99
123
1
63
32
111
32
141
11
97
11
141
32
68
32
133
11
111
1
97
11
105
1
97
1
133
1
1
106
1
63
1
111
1
99
1
111
23
106
1
99
106
1
133
68
11
99
32
97
11
1
118
1
128
11
111
141
11
106
11
111
141
11
133
11
1
106
1
63
1
111
11
111
141
128
11
133
23
23
32
141
1
106
63
23
11
111
99
11
97
32
156
23
97
1
128
23
116
32
118
32
123
97
11
118
32
123
99
32
106
11
111
32
133
68
11
106
32
133
141
128
1
63
1
99
1
1
99
11
79
123
23
1
68
11
63
23
63
23
123
97
11
111
32
11
140
23
133
141
23
1
1
99
118
1
128
11
147
11
123
11
111
99
32
133
118
11
141
140
32
133
68
11
99
32
133
68
11
106
1
133
1
63
23
141
1
111
141
11
133
68
11
99
1
97
1
133
1
97
47
1
111
68
32
118
32
97
32
106
1
133
141
1
123
68
11
68
32
111
106
1
141
11
32
106
11
1
97
32
106
118
1
116
32
1
106
23
97
47
1
123
141
32
23
133
11
68
11
133
118
23
68
23
32
68
11
106
23
68
11
133
11
1
111
68
32
106
11
63
47
11
111
1
133
111
32
141
140
11
133
63
32
99
63
23
1
11
140
118
11
128
23
106
11
111
141
1
123
99
1
1
114
152
133
141
23
1
68
11
133
32
99
11
68
1
68
97
11
106
11
1
97
32
114
32
166
1
133
11
47
111
1
32
128
1
1
111
141
11
133
11
111
97
32
111
141
128
11
106
23
1
63
23
141
1
147
23
32
111
78
123
23
1
68
11
133
141
1
123
141
1
99
1
68
1
11
111
63
47
11
99
141
1
11
111
47
111
1
106
63
23
11
111
141
11
68
11
141
128
23
133
141
11
68
162
1
97
11
99
32
23
106
118
128
11
79
111
1
63
1
141
32
68
32
97
1
106
1
1
123
106
1
128
23
32
106
11
133
1
23
1
133
141
1
106
23
118
128
32
118
23
32
133
11
123
141
11
106
63
99
1
63
1
1
99
68
11
133
111
47
68
1
123
106
11
1
47
111
97
11
11
99
78
123
23
32
111
32
1
63
23
1
97
32
106
11
111
68
162
1
68
32
1
47
111
1
68
11
133
11
111
63
1
23
111
1
123
133
47
133
97
47
141
140
23
105
32
133
106
11
68
1
63
1
99
1
133
11
111
133
1
147
23
32
111
68
11
97
11
141
32
68
32
141
32
68
32
1
133
141
1
99
1
133
118
1
128
11
68
11
133
23
11
99
141
11
141
140
32
68
11
99
1
1
63
23
141
1
147
23
32
111
11
133
141
1
63
1
47
106
11
68
32
68
11
106
11
99
1
111
97
32
99
23
1
118
32
123
32
141
128
32
99
1
68
32
111
1
68
23
11
133
11
118
128
11
32
97
47
118
32
68
11
105
11
63
1
123
1
1
97
11
99
97
47
1
123
141
32
99
1
97
1
128
23
147
23
1
68
11
47
111
68
11
141
1
105
11
141
32
68
32
123
1
133
118
1
63
1
1
128
1
116
1
63
1
97
32
106
32
123
1
133
118
1
111
23
1
128
1
116
1
111
99
1
133
97
32
133
1
133
118
128
1
97
141
23
97
1
133
111
32
11
140
23
133
141
23
1
47
111
1
97
32
123
141
23
111
1
32
47
111
1
11
133
141
11
128
1
32
47
111
1
97
32
99
141
140
1
32
47
111
1
99
1
106
118
1
128
1
97
32
111
47
111
1
97
123
11
141
32
111
1
118
128
11
141
11
111
147
23
32
133
1
1
105
23
141
32
68
32
11
128
1
123
23
156
23
68
32
97
32
106
32
99
1
63
23
68
1
23
47
141
23
99
97
32
106
32
99
1
106
1
141
11
128
23
1
99
23
68
1
68
68
11
99
68
23
111
11
128
32
99
32
11
133
1
99
32
133
11
133
118
23
128
23
141
47
133
1
63
1
128
32
133
106
11
123
11
133
23
79
111
11
118
32
123
97
11
11
133
141
1
63
23
68
1
1
123
1
133
141
128
1
68
1
106
1
141
11
128
23
1
99
23
68
162
1
68
1
11
133
141
1
63
1
78
32
123
68
162
1
68
32
1
63
23
63
23
123
99
1
47
111
32
133
97
47
1
111
141
32
133
1
116
32
133
23
1
99
1
118
1
79
1
123
99
1
99
47
68
162
23
105
11
111
1
123
133
11
68
11
99
1
79
123
23
106
1
133
106
23
133
32
166
32
133
97
11
1
79
152
1
123
68
1
128
32
111
1
99
1
133
141
23
111
23
11
63
99
1
133
118
1
128
1
111
32
11
133
97
1
111
68
1
99
23
68
162
1
123
1
99
1
106
1
141
11
128
23
1
97
11
106
11
11
111
63
32
99
63
23
1
106
23
118
11
111
133
1
106
23
11
111
141
32
97
11
68
32
106
47
23
147
11
123
97
1
68
11
111
141
128
32
68
11
99
1
106
23
133
106
1
97
1
133
1
118
11
128
32
97
1
133
47
1
99
106
11
111
141
11
78
47
11
1
118
1
128
1
123
1
78
1
111
23
23
1
99
32
133
68
32
133
118
11
147
11
147
23
105
32
133
123
32
166
32
133
97
11
111
1
68
1
63
1
111
11
111
99
1
118
11
147
11
128
1
63
11
123
68
11
