# Supplementary material for: Graphemic-phonetic diachronic linguistic invariance of the frequency and of the Index of Coincidence as cryptanalytic tools
Source: PLoS One. 2019 Mar 19;14(3):e0213710. doi: 10.1371/journal.pone.0213710 (PMC6424454; doi:10.1371/journal.pone.0213710)
Supplement: S1 File — (ZIP) [file pone.0213710.s001.zip › Languages/castellano/castellanoP9_v2Porcentaje_Sept2015.txt]

13.63746272
0
0
0
0
0
0
0
0
0
13.79060208
0
0
0
0
0
0
0
0
0
0
0
7.608608044
0
0
0
0
0
0
0
0
9.252841138
0
0
0
0
0
0
0
0
0
0
0
0
0
0
2.837108084
0
0
0
0
0
0
0
0
0
0
0
0
0
0
0
2.579189167
0
0
0
0
5.44047715
0
0
0
0
0
0
0
0
0
0.5561376642
0.709277021
0
0
0
0
0
0
0
0
0
0
0
0
0
0
0
0
0
3.755944225
0
4.005803176
0
0
0
0
0
0.491657935
3.973563311
0
0
0
0
7.05247038
0
0
0.07253969533
0
0.3304586121
0
2.28097042
0
0
0
0
3.232046425
0
0
0
0
3.038607238
0
0
0
0
7.350689127
0
0
0
0
0
0
0.5158378335
5.23091803
0
0
0
0
0
1.184815024
0
0
0
0
0.1692592891
0
0
0
0.1289594584
0
0
0
0
0
0.2579189167
0
0
0
0.5158378335
0
0
0
0
0
0
0
0
0
0
0
0
0
0
0
0
0
