# Supplementary material for: Graphemic-phonetic diachronic linguistic invariance of the frequency and of the Index of Coincidence as cryptanalytic tools
Source: PLoS One. 2019 Mar 19;14(3):e0213710. doi: 10.1371/journal.pone.0213710 (PMC6424454; doi:10.1371/journal.pone.0213710)
Supplement: S1 File — (ZIP) [file pone.0213710.s001.zip › Languages/castellano/castellanoT3_v2.txt]

4
5
12
1
23
5
13
1
19
9
1
4
5
20
1
14
21
1
13
1
19
9
1
1
23
5
13
1
19
9
1
7
12
16
19
9
16
20
1
23
9
19
7
5
14
20
1
14
21
1
17
19
5
170
9
16
20
1
3
16
13
16
5
19
5
20
17
9
1
4
16
20
1
21
16
4
1
23
9
1
7
19
1
170
9
1
17
12
5
14
1
20
9
14
13
1
14
170
9
12
12
1
1
2
16
7
1
4
1
17
16
19
12
1
21
22
13
5
19
170
5
4
20
5
15
16
19
1
6
1
20
5
20
21
1
13
1
19
1
23
9
12
12
1
20
5
15
1
12
1
4
1
17
16
19
12
1
21
22
2
16
14
4
1
4
1
7
16
19
1
7
16
1
19
4
1
13
5
21
16
4
1
8
16
19
1
4
5
13
22
5
19
21
5
23
5
19
7
16
15
16
20
1
17
16
19
18
22
5
12
16
5
1
21
9
6
5
19
13
16
20
1
14
16
3
8
5
5
4
9
1
4
16
13
9
14
22
20
21
5
3
22
13
5
20
21
19
5
12
12
1
19
5
20
17
12
1
14
4
5
170
9
5
14
21
5
13
5
12
5
20
9
14
1
4
5
3
16
26
4
1
4
16
20
3
1
21
1
4
22
19
1
13
22
26
2
5
12
12
1
19
5
12
22
20
9
5
14
21
5
20
9
14
13
1
14
20
9
12
12
1
4
5
17
5
3
1
4
16
20
17
16
19
12
16
20
21
22
20
7
16
20
16
20
17
19
5
170
9
1
4
16
20
21
5
17
9
4
16
23
9
19
21
22
16
20
1
18
22
5
13
5
7
22
1
19
4
5
20
12
9
13
17
9
1
19
16
20
1
4
5
6
16
26
12
9
1
2
5
14
5
4
9
3
21
1
21
22
8
16
14
19
1
4
1
20
9
14
5
7
22
1
12
1
14
170
1
20
9
5
14
4
16
23
9
19
7
16
3
16
14
170
5
2
9
20
21
5
4
5
12
16
20
1
14
7
5
12
5
20
12
16
1
4
1
5
14
1
12
21
5
20
1
17
16
19
5
12
6
9
10
16
18
22
5
17
1
19
9
20
21
5
17
16
19
12
1
7
19
1
170
9
1
18
22
5
16
23
9
20
21
5
16
2
5
14
4
9
3
8
1
6
19
16
19
5
19
16
20
1
21
22
13
5
7
22
1
19
4
1
17
9
1
4
16
20
1
5
21
13
5
7
22
9
1
9
14
13
22
12
9
5
19
9
2
22
20
5
20
20
3
16
7
9
4
1
20
1
14
21
1
13
1
4
19
5
4
5
3
8
19
9
20
21
9
1
14
16
20
1
13
17
1
19
1
14
170
1
4
5
12
16
20
20
1
14
21
16
20
2
9
5
14
20
5
19
23
9
4
1
5
21
21
22
17
1
4
19
5
5
20
21
22
6
9
10
16
20
9
14
4
22
2
4
1
14
170
1
16
23
9
19
7
5
14
13
9
6
9
1
14
170
1
4
5
7
5
14
21
5
13
1
12
9
170
9
16
20
1
3
19
22
5
12
13
1
12
1
20
16
2
5
19
2
9
16
20
1
13
5
4
5
20
23
9
1
5
21
2
5
14
5
4
9
3
21
22
20
6
19
22
3
21
22
20
6
16
12
7
22
19
1
5
21
20
1
12
23
1
170
9
16
14
4
5
12
12
9
14
1
7
5
8
22
13
1
14
1
12
18
22
5
21
9
19
1
20
21
5
12
1
21
19
9
20
21
22
19
1
5
17
5
19
4
9
13
9
5
14
21
16
18
22
5
17
16
19
14
22
5
20
21
19
16
5
20
18
22
9
23
16
13
1
12
5
12
4
9
1
2
12
16
20
22
20
9
16
21
1
12
3
16
14
20
22
16
2
12
1
5
14
7
1
15
16
20
1
5
14
3
1
19
170
5
12
17
5
12
9
7
19
16
20
1
26
1
17
16
14
9
1
23
5
14
21
19
9
20
21
22
9
20
1
14
21
1
6
12
16
19
14
16
14
21
1
15
9
4
1
17
16
19
12
1
21
22
7
19
1
14
4
20
1
14
21
9
4
1
4
21
22
13
5
7
22
1
19
4
1
4
5
5
19
19
1
19
18
22
5
5
14
13
9
23
9
4
1
20
9
5
13
17
19
5
20
9
7
1
5
14
2
16
14
4
1
4
18
22
5
13
5
19
5
20
3
1
5
7
22
1
12
4
1
4
3
16
14
12
16
20
20
1
14
21
16
20
13
22
26
7
19
1
170
9
16
20
1
5
14
4
22
12
170
16
19
13
1
19
1
23
9
12
12
16
20
1
16
13
1
19
9
1
3
1
14
21
9
3
1
4
5
12
16
16
19
5
20
4
5
20
1
14
21
1
13
1
19
9
1
13
9
19
1
7
12
16
20
13
22
3
8
16
20
6
1
20
5
23
9
19
7
5
14
20
9
5
13
17
19
5
17
22
19
1
1
7
16
1
19
4
1
14
4
16
12
16
20
3
16
26
21
1
4
16
20
4
5
4
16
12
16
19
5
21
4
5
21
19
9
20
21
22
19
1
5
12
18
22
5
12
16
1
21
22
6
9
7
22
19
1
14
16
12
16
4
5
25
5
20
16
12
23
9
4
1
4
16
14
16
14
3
1
21
1
14
4
16
20
22
17
5
3
1
4
16
20
1
12
23
1
20
12
16
4
5
1
13
1
19
7
22
19
1
1
26
22
4
1
20
1
12
9
14
16
170
5
14
21
5
3
16
14
1
13
16
19
13
22
26
23
5
19
4
1
4
5
19
16
1
12
18
22
5
5
20
21
22
20
5
19
23
9
4
16
19
2
9
5
14
12
16
12
9
2
19
1
20
4
5
12
9
7
5
19
16
14
16
14
12
5
5
20
6
1
12
12
5
170
5
4
5
19
16
21
22
1
3
16
19
19
16
20
9
14
4
22
4
1
14
170
1
7
22
1
19
4
1
12
16
4
5
13
1
12
1
22
4
1
14
170
1
5
12
21
22
2
9
5
14
7
19
1
14
4
5
12
12
5
14
5
19
16
19
5
26
14
1
23
9
19
7
5
14
13
9
5
20
6
22
5
19
170
16
26
16
20
5
17
22
5
20
21
16
5
14
21
1
12
5
20
17
1
14
21
16
17
16
19
12
16
18
22
1
12
1
21
9
2
5
14
4
9
7
16
18
22
5
13
5
7
22
1
19
4
5
20
4
5
18
22
5
2
19
1
14
21
16
17
22
5
20
1
21
9
20
5
15
16
19
1
3
1
14
21
16
21
22
13
5
7
22
1
19
4
1
4
5
12
9
20
9
16
14
4
5
13
22
5
19
21
5
5
21
4
5
16
3
1
20
9
16
14
17
16
19
21
22
6
9
10
16
10
5
20
22
20
1
14
21
16
26
16
20
16
13
22
3
8
16
1
7
19
1
23
9
1
4
16
5
14
5
20
21
1
170
9
2
4
1
4
20
5
26
5
14
4
16
21
22
1
3
16
19
19
16
5
21
7
22
1
19
4
1
6
22
5
19
21
5
1
13
9
12
9
2
19
5
4
5
6
5
14
4
9
5
14
4
16
17
22
5
20
1
21
9
13
5
5
14
3
16
13
9
5
14
4
16
14
16
14
13
5
20
5
1
20
4
5
20
4
5
15
16
20
1
21
22
2
16
14
4
1
4
13
1
19
1
23
9
12
12
16
20
1
12
16
1
19
5
20
9
5
13
17
19
5
20
9
19
23
9
5
14
4
16
1
21
9
13
5
5
14
3
16
13
9
5
14
4
16
23
9
19
7
5
14
20
1
14
21
1
13
1
19
9
1
12
1
13
9
3
16
26
21
1
21
22
12
1
17
1
19
21
5
21
22
13
5
20
1
12
23
1
5
13
5
7
22
9
1
5
21
13
5
7
22
1
19
4
1
21
16
4
1
23
9
1
17
9
1
4
16
20
1
23
9
19
7
5
14
20
1
14
21
1
17
16
19
12
1
21
22
13
5
19
170
5
4
18
22
5
5
20
21
1
14
21
1
18
22
5
4
5
20
9
19
14
16
14
12
1
17
16
4
19
9
1
3
1
14
21
9
3
1
4
5
12
16
16
19
5
20
4
5
20
1
14
21
1
13
1
19
9
1
20
1
14
21
1
23
9
19
7
5
14
5
20
3
16
7
9
4
1
4
5
4
9
16
20
13
1
4
19
5
13
22
26
1
13
1
4
1
5
14
12
16
20
170
9
5
12
16
20
5
14
20
1
12
170
1
4
1
4
5
12
13
22
14
4
16
20
1
12
22
4
5
23
9
4
1
4
5
12
13
22
14
4
16
20
1
12
22
4
5
23
9
4
1
4
5
13
22
5
19
21
5
4
5
20
21
19
22
9
13
9
5
14
21
16
4
5
7
19
1
3
9
1
12
12
5
14
1
3
16
13
17
12
9
4
1
4
5
3
16
26
21
1
4
16
20
20
1
12
23
1
13
9
5
14
21
16
4
5
1
18
22
5
20
21
5
4
16
12
16
19
18
22
5
20
9
5
14
21
16
5
14
17
19
5
20
9
16
14
20
9
14
13
5
19
5
20
170
5
19
21
22
13
5
4
5
15
1
5
20
21
16
19
170
5
19
3
16
14
5
12
21
22
4
5
6
5
14
4
9
13
9
5
14
21
16
3
16
14
5
12
21
22
4
5
6
5
14
4
9
13
9
5
14
21
16
14
16
14
3
1
21
1
14
4
16
13
9
13
1
12
4
1
4
14
9
14
5
12
13
9
13
5
19
5
20
170
9
13
9
5
14
21
16
13
1
20
12
1
21
22
17
19
16
17
9
1
2
16
14
4
1
4
18
22
5
3
16
14
6
9
5
20
16
5
14
23
5
19
4
1
21
18
22
5
20
16
17
5
3
1
4
16
19
5
19
19
1
4
16
4
5
21
9
20
5
1
1
26
22
4
1
4
16
17
16
19
12
1
21
22
23
9
19
7
9
14
9
4
1
4
17
16
19
12
1
21
22
23
9
19
7
9
14
9
4
1
4
18
22
5
14
16
14
8
1
3
16
13
17
1
19
1
170
9
16
14
14
9
14
16
23
9
20
21
5
5
7
22
1
12
4
1
4
5
14
16
2
19
1
5
5
14
21
5
14
170
9
16
14
3
16
13
17
12
9
4
1
4
5
2
5
14
4
9
170
9
16
14
17
5
19
16
14
16
14
20
16
13
5
19
5
20
170
9
5
14
21
5
23
5
14
7
1
1
21
9
20
5
15
16
19
1
5
14
13
9
5
14
21
5
4
5
3
16
13
17
12
9
19
13
9
17
5
21
9
170
9
16
14
4
5
3
16
13
17
12
9
19
13
9
17
5
21
9
170
9
16
14
3
16
13
16
1
16
21
19
16
20
26
1
3
16
13
17
12
9
20
21
5
4
5
21
1
14
6
22
5
19
21
5
21
5
14
21
1
170
9
16
14
5
14
18
22
5
20
16
3
16
26
21
1
4
16
21
19
9
20
21
5
17
22
5
20
17
16
4
5
19
1
20
5
21
16
23
9
20
21
5
21
22
13
5
7
22
1
19
4
1
5
14
21
22
13
1
14
16
2
9
5
14
1
3
16
19
19
5
20
13
22
26
4
5
12
12
1
14
16
1
12
18
22
5
18
22
9
5
19
5
20
5
21
18
22
9
20
9
20
21
5
3
1
14
21
9
3
1
4
5
12
16
16
19
5
20
4
5
20
1
14
21
1
13
1
19
9
1
18
22
9
5
19
16
20
5
7
22
9
19
1
21
9
6
12
16
19
4
5
12
1
20
6
12
16
19
5
20
20
9
5
13
17
19
5
4
5
20
9
19
3
1
14
21
1
19
4
5
21
22
20
12
16
16
19
5
20
14
16
14
13
5
17
1
19
21
9
19
4
5
21
5
20
5
19
23
9
19
13
5
10
16
19
4
5
12
1
13
5
10
16
19
5
20
7
19
1
14
4
6
9
1
14
170
1
8
5
26
16
5
14
21
9
20
5
15
16
19
1
12
1
13
9
5
20
17
5
19
1
14
170
1
5
14
21
9
5
20
21
16
4
1
8
16
19
1
4
5
21
19
9
2
22
12
1
170
9
16
14
20
9
14
21
1
19
4
1
14
170
1
23
5
14
13
5
12
9
2
19
1
19
1
7
16
19
1
23
9
19
7
5
14
13
22
26
20
1
14
21
1
26
16
17
1
20
16
1
21
19
9
2
22
12
1
4
16
17
5
14
1
1
21
1
14
21
1
3
16
14
4
16
12
16
19
1
21
16
19
13
5
14
21
1
4
16
5
14
21
22
5
20
17
5
19
1
14
170
1
3
16
26
21
1
1
21
1
14
21
1
18
22
5
23
5
16
13
1
12
17
5
3
1
4
16
5
20
21
19
5
12
12
1
4
5
12
13
1
19
17
22
5
19
21
16
4
5
6
16
12
7
22
19
1
4
5
4
16
12
16
19
3
16
13
17
12
9
4
16
5
21
4
5
21
19
9
20
21
22
19
1
23
5
14
13
5
12
9
2
19
1
19
5
21
3
16
14
16
19
21
1
19
20
5
15
16
19
1
4
5
12
1
12
21
22
19
1
14
22
14
3
1
6
1
12
12
5
170
5
12
1
21
22
13
5
19
170
5
4
3
16
13
17
12
9
4
1
20
9
5
13
17
19
5
7
22
1
19
5
20
170
5
20
4
5
3
16
26
21
1
20
5
21
4
1
20
23
9
4
1
14
22
14
3
1
17
5
19
5
20
170
5
14
9
14
5
14
21
19
9
20
21
5
170
5
18
22
9
5
14
1
21
9
14
16
14
16
12
23
9
4
1
20
22
6
19
16
7
19
1
14
4
13
1
12
20
9
14
13
5
19
5
20
170
5
19
1
21
22
5
19
21
16
5
20
3
19
9
2
16
21
1
12
17
16
19
18
22
5
17
9
5
14
20
16
20
5
19
13
22
5
19
21
16
13
1
20
21
22
13
5
23
1
12
18
22
5
14
16
14
23
5
16
1
12
18
22
5
13
5
20
1
18
22
5
1
17
22
5
19
21
16
3
1
14
21
9
3
1
4
5
12
16
16
19
5
20
4
5
20
1
14
21
1
13
1
19
9
1
5
14
21
9
5
20
13
9
5
20
17
5
19
1
14
170
1
23
9
19
7
5
14
20
1
14
21
1
13
1
19
9
1
5
12
20
5
15
16
19
4
5
21
1
12
23
1
12
9
1
5
20
19
1
27
16
14
4
5
8
1
2
5
19
6
9
1
14
170
1
23
5
14
21
22
19
1
1
20
21
19
16
20
1
3
19
22
5
12
5
14
16
10
16
20
1
3
1
17
21
9
23
1
13
5
20
18
22
9
14
1
17
16
19
18
22
5
5
19
5
20
20
1
15
16
20
1
3
16
14
21
19
1
13
9
21
1
14
4
1
15
16
20
1
5
21
6
1
12
20
1
23
5
20
9
14
1
14
16
14
20
5
5
20
3
19
5
2
9
19
14
9
14
17
22
5
4
16
4
5
20
9
19
12
1
3
16
26
21
1
5
20
21
19
1
15
1
18
22
5
13
5
6
1
20
5
20
20
16
6
19
9
19
3
16
14
4
5
20
5
16
23
5
23
9
19
5
14
21
16
19
13
5
14
21
1
21
1
13
1
15
1
6
1
20
21
1
8
16
26
21
16
4
1
23
9
1
13
1
14
21
16
23
9
20
21
5
17
16
19
6
9
1
5
14
13
5
13
1
12
21
19
1
5
19
6
1
20
26
1
3
16
19
21
5
20
9
1
5
4
1
13
5
1
12
5
7
19
9
1
7
1
20
1
10
16
5
21
17
12
1
20
5
19
5
21
20
9
21
22
13
5
21
9
19
1
19
5
20
3
16
26
21
1
5
17
5
20
1
19
5
20
5
21
13
9
7
19
1
14
4
21
19
9
2
22
12
1
14
170
1
5
14
7
16
27
16
21
16
19
14
1
19
5
20
5
21
2
9
5
14
1
26
22
4
1
19
5
20
6
1
19
1
20
2
22
5
14
1
5
20
21
1
14
170
1
13
1
20
20
9
21
22
17
16
19
6
9
1
20
5
21
14
16
14
21
5
4
5
20
23
9
1
20
4
5
13
9
20
17
5
14
1
20
3
19
5
20
170
5
19
26
1
12
1
20
3
16
26
21
1
20
13
9
1
20
5
14
13
22
26
17
16
3
16
20
4
9
1
20
17
16
4
19
1
14
6
5
14
5
20
170
5
19
