# Supplementary material for: Graphemic-phonetic diachronic linguistic invariance of the frequency and of the Index of Coincidence as cryptanalytic tools
Source: PLoS One. 2019 Mar 19;14(3):e0213710. doi: 10.1371/journal.pone.0213710 (PMC6424454; doi:10.1371/journal.pone.0213710)
Supplement: S1 File — (ZIP) [file pone.0213710.s001.zip › Languages/castellano/castellanoT4_v2Porcentaje_Sept2015.txt]

12.15141956
0.9968454259
3.078864353
5.034700315
13.22397476
0.8832807571
1.186119874
0.7570977918
4.479495268
0.3154574132
0
5.350157729
2.927444795
6.72555205
0.2649842271
10.15772871
2.094637224
1.652996845
6.511041009
10.03154574
3.873817035
5.350157729
1.52681388
0
0.2397476341
0.3785488959
0.5552050473
0
0
0
0
0
0
0
0
0
0
0
0
0
0
0
0
0
0
0
0
0
0
0
0
0
0
0
0
0
0
0
0
0
0
0
0
0
0
0
0
0
0
0
0
0
0
0
0
0
0
0
0
0
0
0
0
0
0
0
0
0
0
0
0
0
0
0
0
0
0
0
0
0
0
0
0
0
0
0
0
0
0
0
0
0
0
0
0
0
0
0
0
0
0
0
0
0
0
0
0
0
0
0
0
0
0
0
0
0
0
0
0
0
0
0
0
0
0
0
0
0
0
0
0
0
0
0
0
0
0
0
0
0
0
0
0
0
0
0
0
0
0
0.2523659306
0
0
0
0
0
0
0
0
0
0
0
0
0
0
0
0
0
0
0
0
0
0
0
0
0
0
0
0
0
0
0
0
0
0
0
0
