# Supplementary material for: Graphemic-phonetic diachronic linguistic invariance of the frequency and of the Index of Coincidence as cryptanalytic tools
Source: PLoS One. 2019 Mar 19;14(3):e0213710. doi: 10.1371/journal.pone.0213710 (PMC6424454; doi:10.1371/journal.pone.0213710)
Supplement: S1 File — (ZIP) [file pone.0213710.s001.zip › Languages/castellano/castellanoT6_v2.txt]

5
14
23
14
12
22
7
1
19
4
5
12
1
13
1
14
3
8
1
4
5
3
22
26
16
14
16
13
2
19
5
14
16
18
22
9
5
19
16
1
3
16
19
4
1
19
13
5
14
16
8
1
13
22
3
8
16
21
9
5
13
17
16
18
22
5
23
9
22
9
1
23
14
8
9
4
1
12
7
16
4
5
12
16
20
4
5
12
1
14
170
1
5
14
1
20
21
9
12
12
5
19
16
1
4
1
19
7
1
1
14
21
9
7
22
1
19
16
27
9
14
6
12
1
3
16
26
7
1
12
7
16
3
16
19
19
5
4
16
19
23
14
1
16
12
12
1
4
5
1
12
7
16
13
1
20
23
1
3
1
18
22
5
3
1
19
14
5
19
16
20
1
12
17
9
3
16
14
12
1
20
13
1
20
14
16
3
8
5
20
4
22
5
12
16
20
26
18
22
5
2
19
1
14
21
16
20
12
16
20
20
1
2
1
4
16
20
12
1
14
21
5
10
1
20
12
16
20
23
9
5
19
14
5
20
1
12
7
22
14
17
1
12
16
13
9
14
16
4
5
1
15
1
4
9
4
22
19
1
12
16
20
4
16
13
9
14
7
16
20
3
16
14
20
22
13
9
1
14
12
1
20
21
19
5
20
17
1
19
21
5
20
4
5
20
22
8
1
27
9
5
14
4
1
5
12
19
5
20
21
16
4
5
12
12
1
3
16
14
3
12
22
9
1
14
20
1
26
16
4
5
23
5
12
1
19
21
5
3
1
12
170
1
20
4
5
23
5
12
12
22
4
16
17
1
19
1
12
1
20
6
9
5
20
21
1
20
3
16
14
20
22
20
17
1
14
21
22
6
12
16
20
4
5
12
16
13
5
20
13
16
26
12
16
20
4
9
1
20
4
5
5
14
21
19
5
20
5
13
1
14
1
20
5
8
16
14
19
1
22
1
3
16
14
20
22
23
5
12
12
16
19
9
4
5
12
16
13
1
20
6
9
14
16
21
5
14
9
1
5
14
20
22
3
1
20
1
23
14
1
1
13
1
18
22
5
17
1
20
20
1
22
1
4
5
12
16
20
18
22
1
19
5
14
21
1
26
23
14
1
20
16
2
19
9
14
1
18
22
5
14
16
12
12
5
7
1
22
1
1
12
16
20
23
5
26
14
21
5
26
23
14
13
16
170
16
4
5
3
1
13
17
16
26
17
12
1
170
1
18
22
5
1
20
20
9
5
14
20
9
12
12
1
22
1
5
12
19
16
27
9
14
3
16
13
16
21
16
13
1
22
1
12
1
17
16
4
1
4
5
19
1
6
19
9
20
1
22
1
12
1
5
4
1
4
4
5
14
22
5
20
21
19
16
8
9
4
1
12
7
16
3
16
14
12
16
20
3
9
14
18
22
5
14
21
1
1
15
16
20
5
19
1
4
5
3
16
13
17
12
5
25
9
16
14
19
5
27
9
1
20
5
3
16
4
5
3
1
19
14
5
20
5
14
10
22
21
16
4
5
19
16
20
21
19
16
7
19
1
14
13
1
4
19
22
7
1
4
16
19
26
1
13
9
7
16
4
5
12
1
3
1
170
1
18
22
9
5
19
5
14
4
5
27
9
19
18
22
5
21
5
14
9
1
5
12
20
16
2
19
5
14
16
13
2
19
5
4
5
18
22
9
25
1
4
1
16
18
22
5
20
1
4
1
18
22
5
5
14
5
20
21
16
1
26
1
12
7
22
14
1
4
9
6
5
19
5
14
3
9
1
5
14
12
16
20
1
22
21
16
19
5
20
18
22
5
4
5
20
21
5
3
1
20
16
5
20
3
19
9
22
5
14
1
22
14
18
22
5
17
16
19
3
16
14
10
5
21
22
19
1
20
23
5
19
16
20
9
13
9
12
5
20
20
5
4
5
25
1
5
14
21
5
14
4
5
19
18
22
5
20
5
12
12
1
13
1
22
1
18
22
5
25
1
14
1
17
5
19
16
5
20
21
16
9
13
17
16
19
21
1
17
16
3
16
1
14
22
5
20
21
19
16
3
22
5
14
21
16
2
1
20
21
1
18
22
5
5
14
12
1
14
1
19
19
1
3
9
16
14
4
5
12
14
16
20
5
20
1
12
7
1
23
14
17
22
14
21
16
4
5
12
1
23
5
19
4
1
4
5
20
17
22
5
20
4
5
20
1
2
5
19
18
22
5
5
20
21
5
20
16
2
19
5
4
9
3
8
16
8
9
4
1
12
7
16
12
16
20
19
1
21
16
20
18
22
5
5
20
21
1
22
1
16
3
9
16
20
16
18
22
5
5
19
1
14
12
16
20
13
1
20
4
5
12
1
15
16
20
5
4
1
22
1
1
12
5
5
19
12
9
2
19
16
20
4
5
3
1
22
1
12
12
5
19
9
1
20
3
16
14
21
1
14
21
1
1
6
9
3
9
16
14
26
7
22
20
21
16
18
22
5
16
12
22
9
4
16
3
1
20
9
4
5
21
16
4
16
17
22
14
21
16
5
12
5
25
5
19
3
9
3
9
16
4
5
12
1
3
1
170
1
26
1
22
14
12
1
1
4
13
9
14
9
20
21
19
1
3
9
16
14
4
5
20
22
8
1
27
9
5
14
4
1
26
12
12
5
7
16
1
21
1
14
21
16
20
22
3
22
19
9
16
20
9
4
1
4
26
4
5
20
1
21
9
14
16
5
14
5
20
21
16
18
22
5
23
5
14
4
9
16
13
22
3
8
1
20
8
1
14
5
7
1
20
4
5
21
9
5
19
19
1
4
5
20
5
13
2
19
1
4
22
19
1
17
1
19
1
3
16
13
17
19
1
19
12
9
2
19
16
20
4
5
3
1
22
1
12
12
5
19
9
1
20
5
14
18
22
5
12
5
5
19
26
1
20
20
9
12
12
5
22
16
1
20
22
3
1
20
1
21
16
4
16
20
18
22
1
14
21
16
20
17
22
4
16
1
22
5
19
4
5
12
12
16
20
26
4
5
21
16
4
16
20
14
9
14
7
22
14
16
20
12
5
17
1
19
5
3
9
1
14
21
1
13
2
9
5
14
3
16
13
16
12
16
20
18
22
5
3
16
13
17
22
20
16
5
12
6
1
13
16
20
16
6
5
12
9
3
9
1
14
16
4
5
20
9
12
22
1
17
16
19
18
22
5
12
1
3
12
1
19
9
4
1
4
4
5
20
22
17
19
16
20
1
26
1
18
22
5
12
12
1
20
5
14
21
19
9
3
1
4
1
20
19
1
27
16
14
5
20
20
22
26
1
20
12
5
17
1
19
5
3
9
1
14
4
5
17
5
19
12
1
20
26
13
1
20
18
22
1
14
4
16
12
12
5
7
1
22
1
1
12
5
5
19
1
18
22
5
12
12
16
20
19
5
18
22
9
5
2
19
16
20
26
3
1
19
21
1
20
4
5
4
5
20
1
6
9
16
20
4
16
14
4
5
5
14
13
22
3
8
1
20
17
1
19
21
5
20
8
1
12
12
1
22
1
5
20
3
19
9
21
16
12
1
19
1
27
16
14
4
5
12
1
20
9
14
19
1
27
16
14
18
22
5
1
13
9
19
1
27
16
14
20
5
8
1
27
5
4
5
21
1
12
13
1
14
5
19
1
13
9
19
1
27
16
14
5
14
6
12
1
18
22
5
27
5
18
22
5
3
16
14
19
1
27
16
14
13
5
18
22
5
25
16
4
5
12
1
23
22
5
20
21
19
1
6
5
19
13
16
20
22
19
1
26
21
1
13
2
9
5
14
18
22
1
14
4
16
12
5
9
1
12
16
20
1
12
21
16
20
3
9
5
12
16
20
18
22
5
4
5
23
22
5
20
21
19
1
4
9
22
9
14
9
4
1
4
4
9
22
9
14
1
13
5
14
21
5
3
16
14
12
1
20
5
20
21
19
5
12
12
1
20
16
20
6
16
19
21
9
6
9
3
1
14
26
16
20
8
1
27
5
14
13
5
19
5
3
5
4
16
19
1
4
5
12
13
5
19
5
3
9
13
9
5
14
21
16
18
22
5
13
5
19
5
3
5
12
1
23
22
5
20
21
19
1
7
19
1
14
4
5
27
1
3
16
14
5
20
21
1
20
19
1
27
16
14
5
20
17
5
19
4
9
1
5
12
17
16
2
19
5
3
1
22
1
12
12
5
19
16
5
12
10
22
26
27
9
16
26
4
5
20
22
5
12
1
22
1
20
5
17
16
19
5
14
21
5
14
4
5
19
12
1
20
26
4
5
20
5
14
21
19
1
15
1
19
12
5
20
5
12
20
5
14
21
9
4
16
18
22
5
14
16
20
5
12
16
20
1
3
1
19
1
14
9
12
1
20
5
14
21
5
14
4
9
5
19
1
5
12
13
5
20
13
16
1
19
9
20
21
16
21
5
12
5
20
20
9
19
5
20
22
3
9
21
1
19
1
17
1
19
1
20
16
12
16
5
12
12
16
14
16
5
20
21
1
22
1
13
22
26
2
9
5
14
3
16
14
12
1
20
8
5
19
9
4
1
20
18
22
5
4
16
14
2
5
12
9
1
14
9
20
4
1
22
1
26
19
5
3
5
2
9
1
17
16
19
18
22
5
20
5
9
13
1
7
9
14
1
22
1
18
22
5
17
16
19
7
19
1
14
4
5
20
13
1
5
20
21
19
16
20
18
22
5
12
5
8
22
22
9
5
20
20
5
14
3
22
19
1
4
16
14
16
4
5
25
1
19
9
1
4
5
21
5
14
5
19
5
12
19
16
20
21
19
16
26
21
16
4
16
5
12
3
22
5
19
17
16
12
12
5
14
16
4
5
3
9
3
1
21
19
9
3
5
20
26
20
5
15
1
12
5
20
17
5
19
16
3
16
14
21
16
4
16
1
12
1
2
1
22
1
5
14
20
22
1
22
21
16
19
1
18
22
5
12
1
3
1
2
1
19
20
22
12
9
2
19
16
3
16
14
12
1
17
19
16
13
5
20
20
1
4
5
1
18
22
5
12
12
1
9
14
1
3
1
2
1
2
12
5
1
22
5
14
21
22
19
1
26
13
22
3
8
1
20
23
5
27
5
20
12
5
23
9
14
16
4
5
20
20
5
16
4
5
21
16
13
1
19
12
1
17
12
22
13
1
26
4
1
12
12
5
6
9
14
1
12
17
9
5
4
5
12
1
12
5
21
19
1
3
16
13
16
1
12
12
9
20
5
17
19
16
13
5
21
5
26
20
9
14
4
22
4
1
1
12
7
22
14
1
12
16
8
9
27
9
5
19
1
26
1
22
14
20
1
12
9
5
19
1
3
16
14
5
12
12
16
20
9
16
21
19
16
20
13
1
26
16
19
5
20
26
3
16
14
21
9
14
22
16
20
17
5
14
20
1
13
9
5
14
21
16
20
14
16
20
5
12
16
5
20
21
16
19
22
1
19
1
14
21
22
22
16
13
22
3
8
1
20
23
5
27
5
20
3
16
13
17
5
21
5
14
3
9
1
3
16
14
5
12
3
22
19
1
4
5
20
22
12
22
7
1
19
18
22
5
5
19
1
8
16
13
2
19
5
4
16
3
21
16
7
19
1
4
22
1
4
16
5
14
3
9
7
22
5
14
170
1
20
16
2
19
5
18
22
1
12
1
22
9
1
20
9
4
16
13
5
10
16
19
3
1
22
1
12
12
5
19
16
17
1
12
13
5
19
9
14
4
5
9
14
7
1
12
1
21
5
19
19
1
16
1
13
1
4
9
20
4
5
7
1
22
12
1
13
1
20
13
1
5
20
5
14
9
3
16
12
1
20
2
1
19
2
5
19
16
4
5
12
13
5
20
13
16
17
22
5
2
12
16
4
5
27
9
1
18
22
5
14
9
14
7
22
14
16
12
12
5
7
1
22
1
1
12
3
1
22
1
12
12
5
19
16
4
5
12
6
5
2
16
26
18
22
5
20
9
1
12
7
22
14
16
20
5
12
5
17
16
4
9
1
3
16
13
17
1
19
1
19
5
19
1
4
16
14
7
1
12
1
16
19
8
5
19
13
1
14
16
4
5
1
13
1
4
9
20
4
5
7
1
22
12
1
17
16
19
18
22
5
21
5
14
9
1
13
22
26
1
3
16
13
16
4
1
4
1
3
16
14
4
9
3
9
16
14
17
1
19
1
21
16
4
16
18
22
5
14
16
5
19
1
3
1
22
1
12
12
5
19
16
13
5
12
9
14
4
19
16
20
16
14
9
21
1
14
12
12
16
19
16
14
3
16
13
16
20
22
8
5
19
13
1
14
16
26
18
22
5
5
14
12
16
4
5
12
1
23
1
12
5
14
21
9
1
14
16
12
5
26
22
1
5
14
170
1
7
1
5
14
19
5
20
16
12
22
3
9
16
14
5
12
20
5
5
14
6
19
1
20
3
16
21
1
14
21
16
5
14
20
22
12
5
21
22
19
1
18
22
5
20
5
12
5
17
1
20
20
1
22
1
14
12
1
20
14
16
3
8
5
20
12
5
26
5
14
4
16
4
5
3
12
1
19
16
5
14
3
12
1
19
16
26
12
16
20
4
9
1
20
4
5
21
22
19
2
9
16
5
14
21
22
19
2
9
16
26
1
20
20
9
4
5
12
17
16
3
16
4
16
19
13
9
19
26
4
5
12
13
22
3
8
16
12
5
5
19
20
5
12
5
20
5
3
16
5
12
3
5
12
5
2
19
16
4
5
13
1
14
5
19
1
18
22
5
23
9
14
16
1
17
5
19
4
5
19
5
12
10
22
26
27
9
16
12
12
5
14
16
20
5
12
5
12
1
6
1
14
21
1
20
9
1
4
5
21
16
4
16
1
18
22
5
12
12
16
18
22
5
12
5
9
1
5
14
12
16
20
12
9
2
19
16
20
1
20
20
9
4
5
5
14
3
1
14
21
1
13
5
14
21
16
20
3
16
13
16
4
5
17
5
14
4
5
14
3
9
1
20
2
1
21
1
12
12
1
20
4
5
20
1
6
9
16
20
8
5
19
9
4
1
20
19
5
18
22
9
5
2
19
16
20
1
13
16
19
5
20
21
16
19
13
5
14
21
1
20
26
4
9
20
17
1
19
1
21
5
20
9
13
17
16
20
20
9
2
12
5
20
26
1
20
20
5
14
21
16
20
5
12
5
4
5
21
1
12
13
16
4
16
5
14
12
1
9
13
1
7
9
14
1
3
9
16
14
18
22
5
5
19
1
23
5
19
4
1
4
21
16
4
1
1
18
22
5
12
12
1
13
1
18
22
9
14
1
4
5
1
18
22
5
12
12
1
20
20
16
14
1
4
1
20
20
16
15
1
4
1
20
9
14
22
5
14
3
9
16
14
5
20
18
22
5
12
5
9
1
18
22
5
17
1
19
1
5
12
14
16
1
22
9
1
16
21
19
1
8
9
20
21
16
19
9
1
13
1
20
3
9
5
19
21
1
5
14
5
12
13
22
14
4
16
4
5
27
9
1
5
12
18
22
5
5
12
3
9
4
19
22
26
4
9
1
27
1
22
9
1
20
9
4
16
13
22
26
2
22
5
14
3
1
22
1
12
12
5
19
16
17
5
19
16
18
22
5
14
16
21
5
14
9
1
18
22
5
23
5
19
3
16
14
5
12
3
1
22
1
12
12
5
19
16
4
5
12
1
1
19
4
9
5
14
21
5
5
20
17
1
4
1
18
22
5
4
5
20
16
12
16
23
14
19
5
22
5
20
1
22
9
1
17
1
19
21
9
4
16
17
16
19
13
5
4
9
16
4
16
20
6
9
5
19
16
20
26
4
5
20
3
16
13
22
14
1
12
5
20
7
9
7
1
14
21
5
20
13
5
10
16
19
5
20
21
1
22
1
3
16
14
2
5
19
14
1
19
4
16
4
5
12
3
1
19
17
9
16
17
16
19
18
22
5
5
14
19
16
14
170
5
20
22
1
12
12
5
20
1
22
9
1
13
22
5
19
21
16
1
19
16
12
4
1
14
5
12
5
14
3
1
14
21
1
4
16
23
1
12
9
5
14
4
16
20
5
4
5
12
1
9
14
4
22
20
21
19
9
1
4
5
8
5
19
3
22
12
5
20
18
22
1
14
4
16
1
8
16
7
16
1
1
14
21
5
16
5
12
8
9
10
16
4
5
12
1
21
9
5
19
19
1
5
14
21
19
5
12
16
20
2
19
1
170
16
20
4
5
27
9
1
13
22
3
8
16
2
9
5
14
4
5
12
7
9
7
1
14
21
5
13
16
19
7
1
14
21
5
17
16
19
18
22
5
3
16
14
20
5
19
4
5
1
18
22
5
12
12
1
7
5
14
5
19
1
3
9
16
14
7
9
7
1
14
21
5
1
18
22
5
21
16
4
16
20
20
16
14
20
16
2
5
19
22
9
16
20
26
4
5
20
3
16
13
5
4
9
4
16
20
5
12
20
16
12
16
5
19
1
1
6
1
2
12
5
26
2
9
5
14
3
19
9
1
4
16
17
5
19
16
20
16
2
19
5
21
16
4
16
20
5
20
21
1
22
1
2
9
5
14
3
16
14
19
5
26
14
1
12
4
16
20
4
5
13
16
14
21
1
12
22
1
14
26
13
1
20
18
22
1
14
4
16
12
5
23
5
9
1
20
1
12
9
19
4
5
20
22
3
1
20
21
9
12
12
16
26
19
16
2
1
19
18
22
1
14
21
16
20
21
16
17
1
22
1
26
18
22
1
14
4
16
5
14
1
12
12
5
14
4
5
19
16
2
16
1
18
22
5
12
9
4
16
12
16
4
5
13
1
8
16
13
1
18
22
5
5
19
1
21
16
4
16
4
5
16
19
16
20
5
7
22
14
4
9
27
5
20
22
8
9
20
21
16
19
9
1
4
9
5
19
1
5
12
17
16
19
4
1
19
23
14
1
13
1
14
16
4
5
3
16
27
5
20
1
12
21
19
1
26
4
16
19
4
5
7
1
12
1
12
16
14
1
12
1
13
1
18
22
5
21
5
14
9
1
26
1
22
14
1
20
22
20
16
2
19
9
14
1
4
5
1
15
1
4
9
4
22
19
1
5
14
5
6
5
21
16
19
5
13
1
21
1
4
16
26
1
20
22
10
22
26
27
9
16
23
9
14
16
1
4
1
19
5
14
5
12
13
1
20
5
20
21
19
1
15
16
17
5
14
20
1
13
9
5
14
21
16
18
22
5
10
1
13
1
20
4
9
16
12
16
3
16
5
14
5
12
13
22
14
4
16
26
6
22
5
18
22
5
12
5
17
1
19
5
3
9
16
3
16
14
22
5
14
9
2
12
5
26
14
5
3
5
20
20
1
19
9
16
1
20
20
9
17
1
19
1
5
12
1
22
13
5
14
21
16
4
5
20
22
8
16
14
19
1
3
16
13
16
17
1
19
1
5
12
20
5
19
22
9
3
9
16
4
5
20
22
19
5
17
22
2
12
9
3
1
8
1
27
5
19
20
5
3
1
22
1
12
12
5
19
16
1
14
4
1
14
21
5
26
26
19
20
5
17
16
19
21
16
4
16
5
12
13
22
14
4
16
3
16
14
20
22
20
1
19
13
1
20
26
3
1
22
1
12
12
16
1
2
22
20
3
1
19
12
1
20
1
22
5
14
21
22
19
1
20
26
1
5
25
5
19
3
9
21
1
19
20
5
5
14
21
16
4
16
1
18
22
5
12
12
16
18
22
5
5
12
1
22
9
1
12
5
26
4
16
18
22
5
12
16
20
3
1
22
1
12
12
5
19
16
20
1
14
4
1
14
21
5
20
20
5
5
25
5
19
3
9
21
1
22
1
14
4
5
20
8
1
27
9
5
14
4
16
21
16
4
16
7
5
14
5
19
16
4
5
1
7
19
1
22
9
16
26
17
16
14
9
5
14
4
16
20
5
5
14
16
3
1
20
9
16
14
5
20
26
17
5
12
9
7
19
16
20
4
16
14
4
5
1
3
1
2
1
14
4
16
12
16
20
3
16
2
19
1
20
5
5
21
5
19
14
16
14
16
13
2
19
5
26
6
1
13
1
26
13
1
7
9
14
1
22
1
20
5
5
12
17
16
2
19
5
26
1
3
16
19
16
14
1
4
16
17
16
19
5
12
23
1
12
16
19
4
5
20
22
2
19
1
170
16
17
16
19
12
16
13
5
14
16
20
4
5
12
9
13
17
5
19
9
16
4
5
21
19
1
17
9
20
16
14
4
1
26
1
20
20
9
3
16
14
5
20
21
16
20
21
1
14
1
7
19
1
4
1
2
12
5
20
17
5
14
20
1
13
9
5
14
21
16
20
12
12
5
22
1
4
16
4
5
12
5
20
21
19
1
15
16
7
22
20
21
16
18
22
5
5
14
5
12
12
16
20
20
5
14
21
9
1
20
5
4
9
16
17
19
9
5
20
20
1
1
17
16
14
5
19
5
14
5
6
5
21
16
12
16
18
22
5
4
5
20
20
5
1
22
1
26
12
16
17
19
9
13
5
19
16
18
22
5
8
9
27
16
6
22
5
12
9
13
17
9
1
19
23
14
1
20
1
19
13
1
20
18
22
5
1
22
9
1
14
20
9
4
16
4
5
20
22
20
23
9
20
1
2
22
5
12
16
20
18
22
5
21
16
13
1
4
1
20
4
5
16
19
9
14
26
12
12
5
14
1
20
4
5
13
16
8
16
12
22
5
14
7
16
20
20
9
7
12
16
20
1
22
9
1
18
22
5
5
20
21
1
22
1
14
17
22
5
20
21
1
20
26
16
12
22
9
4
1
4
1
20
5
14
23
14
19
9
14
3
16
14
12
9
13
17
9
16
12
1
20
26
1
4
5
19
5
170
16
12
1
20
12
16
13
5
10
16
19
18
22
5
17
22
4
16
17
5
19
16
23
9
16
18
22
5
21
5
14
9
1
14
23
14
1
7
19
1
14
6
1
12
21
1
26
5
19
1
18
22
5
14
16
21
5
14
9
1
14
27
5
12
1
4
1
4
5
5
14
3
1
25
5
20
9
14
16
13
16
19
19
9
16
14
20
9
13
17
12
5
13
1
20
1
5
20
21
16
20
22
17
12
9
16
20
22
9
14
4
22
20
21
19
9
1
17
16
19
18
22
5
4
5
3
1
19
21
16
14
5
20
8
9
27
16
23
14
13
16
4
16
4
5
13
5
4
9
1
27
5
12
1
4
1
18
22
5
5
14
3
1
25
1
4
1
3
16
14
5
12
13
16
19
19
9
16
14
8
1
27
9
1
14
23
14
1
1
17
1
19
9
5
14
3
9
1
4
5
27
5
12
1
4
1
5
14
21
5
19
1
5
20
23
5
19
4
1
4
18
22
5
17
1
19
1
17
19
16
22
1
19
20
9
5
19
1
6
22
5
19
21
5
26
17
16
4
9
1
5
20
21
1
19
1
12
19
9
5
20
7
16
4
5
23
14
1
3
22
3
8
9
12
12
1
4
1
20
1
3
16
20
22
5
20
17
1
4
1
26
12
5
4
9
16
4
16
20
7
16
12
17
5
20
26
3
16
14
5
12
17
19
9
13
5
19
16
26
5
14
23
14
17
22
14
21
16
4
5
20
8
9
27
16
12
16
18
22
5
1
22
9
1
8
5
3
8
16
5
14
23
14
1
20
5
13
1
14
1
26
14
16
4
5
25
16
4
5
17
1
19
5
3
5
19
12
5
13
1
12
12
1
6
1
3
9
12
9
4
1
4
3
16
14
18
22
5
12
1
1
22
9
1
8
5
3
8
16
17
5
4
1
170
16
20
26
17
16
19
1
20
20
5
7
22
19
1
19
20
5
4
5
20
21
5
17
5
12
9
7
19
16
12
1
21
16
19
14
16
1
8
1
27
5
19
4
5
14
22
5
22
16
17
16
14
9
5
14
4
16
12
5
23
14
1
20
2
1
19
19
1
20
4
5
8
9
5
19
19
16
17
16
19
4
5
4
5
14
21
19
16
4
5
21
1
12
13
1
14
5
19
1
18
22
5
5
12
18
22
5
4
16
20
1
21
9
20
6
5
3
8
16
4
5
20
22
6
16
19
21
1
12
5
27
1
26
20
9
14
18
22
5
19
5
19
8
1
27
5
19
14
22
5
22
1
5
25
17
5
19
9
5
14
3
9
1
4
5
12
12
1
12
1
4
9
17
22
21
16
26
21
22
22
16
17
16
19
27
5
12
1
4
1
6
9
14
9
20
20
9
13
1
4
5
5
14
3
1
25
5
6
22
5
12
22
5
7
16
1
23
5
19
20
22
19
16
27
9
14
26
1
22
14
18
22
5
21
5
14
9
1
13
1
20
18
22
1
19
21
16
20
18
22
5
23
14
19
5
1
12
26
13
1
20
21
1
3
8
1
20
18
22
5
5
12
3
1
22
1
12
12
16
4
5
7
16
14
5
12
1
18
22
5
21
1
14
21
22
13
17
5
12
12
9
20
5
21
16
20
20
1
6
22
9
21
12
5
17
1
19
5
3
9
16
18
22
5
14
9
5
12
2
22
27
5
6
1
12
16
4
5
1
12
5
25
1
14
4
19
16
14
9
2
1
2
9
5
3
1
5
12
4
5
12
3
9
4
3
16
14
5
12
20
5
26
7
22
1
12
1
22
1
14
18
22
1
21
19
16
4
9
1
20
20
5
12
5
17
1
20
20
1
19
16
14
5
14
9
13
1
7
9
14
1
19
18
22
5
14
16
13
2
19
5
12
5
17
16
14
4
19
9
1
17
16
19
18
22
5
20
5
7
22
14
20
5
4
5
27
9
1
5
12
1
20
9
13
5
20
13
16
14
16
5
19
1
19
1
27
16
14
18
22
5
3
1
22
1
12
12
16
4
5
3
1
22
1
12
12
5
19
16
21
1
14
6
1
13
16
20
16
26
21
1
14
2
22
5
14
16
5
12
17
16
19
20
9
5
20
21
22
22
9
5
20
20
5
20
9
14
14
16
13
2
19
5
3
16
14
16
3
9
4
16
26
1
14
20
9
17
19
16
3
22
19
1
22
1
1
3
16
13
16
4
1
19
20
5
12
5
4
5
13
1
14
5
19
1
18
22
5
4
5
3
12
1
19
1
20
20
5
18
22
9
5
14
1
22
9
1
20
9
4
16
1
14
21
5
20
18
22
5
6
22
5
20
20
5
4
5
3
1
22
1
12
12
5
19
16
1
14
4
1
14
21
5
26
12
16
18
22
5
5
19
1
5
14
21
16
14
3
5
20
17
22
5
20
5
20
21
1
22
1
13
22
26
17
22
5
20
21
16
5
14
19
1
27
16
14
18
22
5
13
22
4
1
14
4
16
20
22
20
5
15
16
19
5
20
21
1
4
16
13
22
4
1
20
20
5
5
12
21
1
13
2
9
5
14
5
12
14
16
13
2
19
5
26
3
16
2
19
1
20
20
5
6
1
13
16
20
16
26
4
5
5
20
21
19
22
5
14
4
16
3
16
13
16
3
16
14
22
5
14
9
1
1
12
1
14
22
5
22
1
16
19
4
5
14
26
1
12
14
22
5
22
16
5
25
5
19
3
9
3
9
16
18
22
5
26
1
17
19
16
6
5
20
20
1
22
1
26
1
20
20
9
4
5
20
17
22
5
20
4
5
13
22
3
8
16
20
14
16
13
2
19
5
20
18
22
5
6
16
19
13
16
2
16
19
19
16
26
18
22
9
21
16
1
15
1
4
9
16
4
5
20
8
9
27
16
26
21
16
19
14
16
1
8
1
27
5
19
5
14
20
22
13
5
13
16
19
9
1
5
9
13
1
7
9
14
1
3
9
16
14
1
12
6
9
14
12
5
23
9
14
16
1
12
12
1
13
1
19
19
16
27
9
14
1
14
21
5
14
16
13
2
19
5
1
20
22
17
1
19
5
3
5
19
1
12
21
16
20
16
14
16
19
16
26
20
9
7
14
9
6
9
3
1
21
9
22
16
4
5
12
16
18
22
5
1
22
9
1
20
9
4
16
18
22
1
14
4
16
6
22
5
19
16
27
9
14
1
14
21
5
20
4
5
12
16
18
22
5
1
16
19
1
5
19
1
18
22
5
5
19
1
1
14
21
5
20
26
17
19
9
13
5
19
16
4
5
21
16
4
16
20
12
16
20
19
16
27
9
14
5
20
4
5
12
13
22
14
4
16
17
22
5
20
21
16
14
16
13
2
19
5
26
21
1
14
1
20
22
7
22
20
21
16
1
20
22
3
1
22
1
12
12
16
18
22
9
20
16
17
16
14
5
19
20
5
12
5
1
20
9
13
9
20
13
16
26
5
14
5
20
21
5
17
5
14
20
1
13
9
5
14
21
16
4
22
19
16
16
21
19
16
20
16
3
8
16
4
9
1
20
26
1
12
3
1
2
16
20
5
23
9
14
16
1
12
12
1
13
1
19
4
16
14
18
22
9
25
16
21
5
4
5
4
16
14
4
5
3
16
13
16
18
22
5
4
1
4
9
3
8
16
21
16
13
1
19
16
14
16
3
1
20
9
16
14
12
16
20
1
22
21
16
19
5
20
4
5
20
21
1
21
1
14
23
5
19
4
1
4
5
19
1
8
9
20
21
16
19
9
1
18
22
5
20
9
14
4
22
4
1
20
5
4
5
22
9
1
4
5
12
12
1
13
1
19
18
22
9
25
1
4
1
26
14
16
18
22
5
20
1
4
1
3
16
13
16
16
21
19
16
20
18
22
9
20
9
5
19
16
14
4
5
27
9
19
17
5
19
16
1
3
16
19
4
1
14
4
16
20
5
18
22
5
5
12
23
1
12
5
19
16
20
16
1
13
1
4
9
20
14
16
20
16
12
16
20
5
1
22
9
1
3
16
14
21
5
14
21
1
4
16
3
16
14
12
12
1
13
1
19
20
5
1
13
1
4
9
20
1
20
5
3
1
20
20
9
14
16
18
22
5
1
15
1
4
9
16
5
12
14
16
13
2
19
5
4
5
20
22
19
5
26
14
16
26
17
1
21
19
9
1
17
16
19
8
5
17
9
12
1
6
1
13
16
20
1
26
20
5
12
12
1
13
16
1
13
1
4
9
20
4
5
7
1
22
12
1
1
20
20
9
18
22
9
20
16
3
16
13
16
2
22
5
14
3
1
22
1
12
12
5
19
16
1
15
1
4
9
19
1
12
20
22
26
16
5
12
14
16
13
2
19
5
4
5
12
1
20
22
26
1
26
12
12
1
13
1
19
20
5
4
16
14
18
22
9
25
16
21
5
4
5
12
1
13
1
14
3
8
1
3
16
14
18
22
5
1
20
22
17
1
19
5
3
5
19
4
5
3
12
1
19
1
22
1
13
22
26
1
12
23
9
22
16
20
22
12
9
14
1
7
5
26
17
1
21
19
9
1
26
12
1
8
16
14
19
1
22
1
3
16
14
21
16
13
1
19
5
12
20
16
2
19
5
14
16
13
2
19
5
4
5
12
12
1
12
9
13
17
9
1
20
17
22
5
20
20
22
20
1
19
13
1
20
8
5
3
8
16
4
5
12
13
16
19
19
9
16
14
27
5
12
1
4
1
17
22
5
20
21
16
14
16
13
2
19
5
1
20
22
19
16
27
9
14
26
3
16
14
6
9
19
13
1
14
4
16
20
5
1
20
9
13
9
20
13
16
20
5
4
9
16
1
5
14
21
5
14
4
5
19
18
22
5
14
16
12
5
6
1
12
21
1
22
1
16
21
19
1
3
16
20
1
20
9
14
16
2
22
20
3
1
19
23
14
1
4
1
13
1
4
5
18
22
9
5
14
5
14
1
13
16
19
1
19
20
5
17
16
19
18
22
5
5
12
3
1
22
1
12
12
5
19
16
1
14
4
1
14
21
5
20
9
14
1
13
16
19
5
20
5
19
1
1
19
2
16
12
20
9
14
8
16
10
1
20
26
20
9
14
6
19
22
21
16
26
3
22
5
19
17
16
20
9
14
1
12
13
1
4
5
27
9
1
20
5
5
12
20
9
26
16
17
16
19
13
1
12
16
20
4
5
13
9
20
17
5
3
1
4
16
20
16
17
16
19
13
9
2
22
5
14
1
20
22
5
19
21
5
13
5
5
14
3
22
5
14
21
19
16
17
16
19
1
8
9
3
16
14
1
12
7
22
14
7
9
7
1
14
21
5
3
16
13
16
4
5
16
19
4
9
14
1
19
9
16
12
5
20
1
3
16
14
21
5
3
5
1
12
16
20
3
1
22
1
12
12
5
19
16
20
1
14
4
1
14
21
5
20
26
12
5
4
5
19
19
9
2
16
4
5
23
14
5
14
3
22
5
14
21
19
16
16
12
5
17
1
19
21
16
17
16
19
13
9
21
1
4
4
5
12
3
22
5
19
17
16
16
6
9
14
1
12
13
5
14
21
5
12
5
23
5
14
170
16
26
12
5
19
9
14
4
16
14
16
20
5
19
1
2
9
5
14
21
5
14
5
19
1
18
22
9
5
14
5
13
2
9
1
19
12
5
17
19
5
20
5
14
21
1
4
16
26
18
22
5
5
14
21
19
5
26
20
5
8
9
14
18
22
5
4
5
19
16
4
9
12
12
1
20
1
14
21
5
13
9
4
22
12
3
5
20
5
15
16
19
1
26
4
9
7
1
3
16
14
23
16
27
8
22
13
9
12
4
5
26
19
5
14
4
9
4
16
26
16
20
5
15
16
19
1
20
16
26
5
12
7
9
7
1
14
21
5
3
1
19
1
3
22
12
9
1
13
2
19
16
20
5
15
16
19
4
5
12
1
9
14
20
22
12
1
13
1
12
9
14
4
19
1
14
9
1
1
18
22
9
5
14
23
5
14
3
9
16
5
14
20
9
14
7
22
12
1
19
2
1
21
1
12
12
1
5
12
10
1
13
1
20
3
16
13
16
20
5
4
5
22
5
1
12
1
2
1
4
16
3
1
22
1
12
12
5
19
16
4
16
14
18
22
9
25
16
21
5
4
5
12
1
13
1
14
3
8
1
5
12
18
22
1
12
13
5
13
1
14
4
16
18
22
5
13
5
17
19
5
20
5
14
21
1
20
20
5
1
14
21
5
23
22
5
20
21
19
1
13
5
19
3
5
4
17
1
19
1
18
22
5
12
1
23
22
5
20
21
19
1
7
19
1
14
4
5
27
1
4
9
20
17
16
14
7
1
4
5
13
9
1
20
22
21
1
12
1
14
21
5
16
3
16
13
16
20
5
8
16
12
7
16
14
22
5
20
21
19
16
2
22
5
14
3
1
22
1
12
12
5
19
16
18
22
1
14
4
16
8
22
22
16
8
5
3
8
16
5
20
21
5
4
9
20
3
22
19
20
16
26
13
1
20
18
22
1
14
4
16
8
1
12
12
16
1
18
22
9
5
14
4
1
19
14
16
13
2
19
5
4
5
20
22
4
1
13
1
26
6
22
5
1
12
16
18
22
5
20
5
3
19
5
5
18
22
5
5
14
23
14
12
22
7
1
19
3
5
19
3
1
4
5
12
20
22
26
16
1
22
9
1
23
14
1
13
16
170
1
12
1
2
19
1
4
16
19
1
4
5
13
22
26
2
22
5
14
17
1
19
5
3
5
19
4
5
18
22
9
5
14
5
12
23
14
21
9
5
13
17
16
1
14
4
22
22
16
5
14
1
13
16
19
1
4
16
1
22
14
18
22
5
20
5
7
22
14
20
5
5
14
21
9
5
14
4
5
5
12
12
1
10
1
13
1
20
12
16
20
22
17
16
14
9
20
5
4
9
16
3
1
21
1
4
5
12
12
16
12
12
1
13
1
22
1
20
5
1
12
4
16
14
170
1
12
16
19
5
14
170
16
26
1
5
20
21
1
12
5
17
1
19
5
3
9
16
20
5
19
2
9
5
14
4
1
19
12
5
21
9
21
22
12
16
4
5
20
5
15
16
19
1
4
5
20
22
20
17
5
14
20
1
13
9
5
14
21
16
20
26
2
22
20
3
1
14
4
16
12
5
14
16
13
2
19
5
18
22
5
14
16
4
5
20
4
9
25
5
20
20
5
13
22
3
8
16
4
5
12
20
22
26
16
26
18
22
5
21
9
19
1
20
20
5
26
20
5
5
14
3
1
13
9
14
1
20
20
5
1
12
4
5
17
19
9
14
3
5
20
1
26
7
19
1
14
20
5
15
16
19
1
23
9
14
16
1
12
12
1
13
1
19
12
1
4
22
12
3
9
14
5
1
4
5
12
21
16
2
16
20
16
17
16
19
18
22
5
5
19
1
14
1
21
22
19
1
12
4
5
12
21
16
2
16
20
16
14
16
13
2
19
5
1
20
22
17
1
19
5
3
5
19
13
22
20
9
3
16
26
17
5
19
5
7
19
9
14
16
26
20
9
7
14
9
6
9
3
1
21
9
22
16
3
16
13
16
21
16
4
16
20
12
16
20
4
5
13
1
20
18
22
5
1
5
12
26
1
20
22
20
3
16
20
1
20
1
22
9
1
17
22
5
20
21
16
