# Supplementary material for: Graphemic-phonetic diachronic linguistic invariance of the frequency and of the Index of Coincidence as cryptanalytic tools
Source: PLoS One. 2019 Mar 19;14(3):e0213710. doi: 10.1371/journal.pone.0213710 (PMC6424454; doi:10.1371/journal.pone.0213710)
Supplement: S1 File — (ZIP) [file pone.0213710.s001.zip › Languages/castellano/castellanoT7_v2.txt]

5
12
5
12
5
6
1
14
21
5
26
16
21
19
16
20
1
14
9
13
1
12
5
20
1
12
12
1
5
14
21
9
5
13
17
16
4
5
5
14
21
16
14
3
5
20
26
5
14
21
9
5
19
19
1
20
13
22
9
19
5
13
16
21
1
20
18
22
1
14
4
16
8
1
2
12
1
2
1
14
12
16
20
2
19
22
21
16
20
20
22
3
9
5
19
21
1
7
5
19
9
7
16
14
27
1
14
16
21
16
5
12
20
1
2
9
16
5
9
5
6
1
14
21
5
18
22
5
5
14
21
19
5
5
12
12
16
20
5
19
1
13
16
4
1
9
14
3
22
19
19
9
19
5
14
1
2
22
20
16
20
4
9
7
14
16
20
4
5
7
19
1
14
19
5
6
16
19
13
1
1
6
5
1
19
20
5
12
16
20
18
22
9
5
19
5
26
1
5
20
21
5
6
9
14
12
16
20
3
16
14
23
16
3
1
8
1
3
5
22
14
1
19
5
23
5
19
5
14
3
9
1
1
21
16
4
16
20
3
16
14
12
1
21
19
16
13
17
1
26
5
13
17
9
5
27
1
1
17
5
19
20
22
1
4
9
19
12
16
20
5
14
22
14
1
1
19
5
14
7
1
4
16
3
21
1
18
22
5
17
1
19
1
1
18
22
5
12
9
14
21
5
14
21
16
5
20
21
22
4
9
16
4
5
13
5
13
16
19
9
1
1
2
16
13
9
14
1
14
4
16
5
20
21
22
23
16
17
16
19
13
1
20
4
5
22
14
18
22
1
19
21
16
4
5
8
16
19
1
13
9
12
19
9
4
9
3
22
12
1
20
6
1
12
21
1
20
13
9
12
3
16
20
21
22
13
2
19
5
20
23
9
3
9
16
20
1
20
12
1
14
16
3
9
23
1
17
5
19
5
27
1
12
1
1
6
5
3
21
1
4
1
2
1
13
2
16
12
12
1
12
1
1
19
19
16
7
1
14
21
5
9
7
14
16
19
1
14
3
9
1
12
1
5
14
23
9
4
9
1
13
1
12
9
3
9
16
20
1
7
22
20
21
16
20
16
20
5
14
5
25
21
19
5
13
16
26
1
2
19
9
5
14
4
16
21
1
14
21
1
2
16
3
1
20
22
20
3
16
14
20
5
10
16
20
16
9
1
14
13
22
3
8
16
20
4
5
1
18
22
5
12
12
1
21
19
16
17
1
5
12
3
16
19
4
5
19
16
9
14
16
3
5
14
21
5
12
1
20
9
5
13
17
19
5
6
9
5
12
17
1
12
16
13
1
5
12
12
5
1
12
17
5
19
4
9
7
22
5
19
16
12
1
1
2
5
10
1
1
19
21
9
6
9
3
9
16
20
1
5
12
3
1
2
1
12
12
16
16
2
5
4
9
5
14
21
5
12
1
8
16
19
13
9
7
1
1
6
1
14
1
4
16
19
1
5
12
8
1
2
9
12
25
9
12
7
22
5
19
9
12
12
16
12
1
20
9
13
17
12
5
13
1
19
9
17
16
20
1
17
5
19
16
4
5
12
1
22
4
9
21
16
19
9
16
16
21
19
1
17
16
19
3
9
16
14
14
16
3
16
19
21
1
16
6
5
14
4
9
4
1
14
16
17
22
4
16
20
22
6
19
9
19
21
1
14
21
1
17
1
19
16
12
1
5
12
21
9
7
19
5
5
12
19
1
17
1
27
12
16
2
16
3
16
14
21
19
1
5
12
3
5
14
20
16
19
20
5
5
14
16
10
1
14
18
22
5
4
5
9
14
10
22
19
9
1
20
23
16
13
9
21
1
12
1
20
9
5
19
17
5
23
5
14
5
14
16
20
1
13
22
19
13
22
19
1
14
17
16
19
12
16
2
1
25
16
27
22
13
2
1
14
4
16
5
14
23
16
3
5
20
19
16
14
3
1
20
5
12
27
1
14
7
1
14
16
12
1
1
2
9
20
17
1
5
12
21
1
2
1
14
16
26
12
1
13
16
20
3
1
20
1
12
5
14
20
5
4
5
12
3
16
14
3
22
19
20
16
17
16
19
14
16
5
20
3
22
3
8
1
19
20
22
20
7
12
16
19
9
1
20
5
12
3
9
7
1
19
19
16
14
4
1
15
9
14
16
12
1
18
19
22
7
1
26
12
1
12
1
14
7
16
20
21
1
12
1
7
1
19
4
22
15
1
20
5
5
14
3
16
7
5
4
9
20
9
13
22
12
1
12
1
27
16
19
19
1
26
5
12
9
14
20
16
12
5
14
21
5
13
16
14
16
8
1
3
5
4
5
21
16
4
16
13
16
6
1
5
20
21
1
2
1
5
12
5
12
5
6
1
14
21
5
23
9
5
14
4
16
12
16
3
16
14
17
1
3
8
16
19
19
1
26
20
22
19
1
27
16
14
1
13
9
5
14
21
16
3
16
14
3
12
22
26
16
5
14
5
20
21
1
6
16
19
13
1
1
21
16
4
16
20
26
1
14
9
14
7
22
14
16
13
9
20
1
4
23
5
19
21
5
14
3
9
1
20
21
16
3
1
14
18
22
9
5
14
12
1
20
20
9
5
14
21
5
20
5
3
22
12
17
1
5
12
18
22
5
14
16
18
22
5
12
1
20
16
9
7
1
18
22
9
5
14
13
9
20
6
1
2
22
12
1
20
12
5
1
20
5
17
1
21
1
13
2
9
5
14
18
22
5
21
16
4
1
20
8
1
2
12
1
14
1
13
9
12
14
1
3
9
16
14
5
20
14
16
20
16
12
16
1
12
1
5
20
17
1
15
16
12
1
14
9
4
5
5
20
21
16
20
21
9
5
13
17
16
20
8
1
2
12
1
14
17
16
19
18
22
5
4
5
6
5
3
21
16
20
14
16
21
1
14
18
22
5
8
22
2
16
5
14
5
12
13
22
14
4
16
20
9
5
13
17
19
5
3
16
13
16
12
16
20
8
1
9
1
8
16
19
1
26
17
22
5
20
14
16
23
9
21
22
17
5
19
1
14
20
5
15
1
12
1
4
1
20
17
5
19
20
16
14
1
20
18
22
9
5
14
8
1
7
1
1
17
12
9
3
1
3
9
16
14
5
20
3
16
14
20
22
17
1
14
20
5
12
16
3
16
13
1
5
12
7
22
20
1
14
16
4
5
20
5
4
1
26
12
1
1
19
1
15
1
21
19
1
2
1
10
1
14
4
16
22
14
7
22
20
1
14
16
20
22
3
1
17
22
12
12
16
12
1
1
19
1
15
1
18
22
5
21
5
25
9
1
1
21
16
4
1
17
19
9
20
1
4
5
5
20
21
1
20
22
5
19
21
5
12
5
8
1
2
12
16
3
16
14
6
1
12
20
1
19
9
20
1
13
22
9
17
19
16
17
9
1
4
5
20
22
16
19
7
22
12
12
16
18
22
5
4
9
3
5
4
5
13
9
21
5
12
1
5
12
20
5
16
19
7
22
20
1
14
16
5
20
21
1
13
1
15
1
14
1
12
1
5
13
17
5
3
5
21
5
13
17
19
1
14
16
26
26
1
5
20
21
1
19
1
1
3
1
2
1
4
1
1
13
5
4
9
16
4
9
1
13
9
19
5
18
22
5
20
22
21
9
12
5
20
13
9
19
5
18
22
5
2
5
12
12
1
5
12
7
22
20
1
14
16
3
16
14
20
16
19
14
1
19
5
20
17
16
14
4
9
1
22
20
21
5
4
21
9
5
14
5
19
1
27
16
14
1
20
9
20
1
12
5
5
12
12
1
5
12
16
20
16
12
1
13
16
14
1
26
5
12
3
5
19
4
16
22
14
16
20
16
3
16
14
18
22
5
12
1
23
9
4
1
7
1
14
1
2
1
22
14
17
9
1
13
16
14
21
5
20
12
1
14
16
13
22
9
2
9
5
14
1
17
19
5
14
4
9
4
1
4
1
14
27
1
5
14
20
1
26
1
2
1
5
14
4
16
20
17
9
5
20
18
22
5
19
9
5
14
4
16
8
1
3
5
19
4
5
17
5
19
20
16
14
1
4
9
25
16
1
22
14
1
13
16
14
1
18
22
5
21
1
12
5
19
1
17
5
19
9
21
1
12
1
13
16
14
1
26
19
5
20
17
16
14
4
9
16
12
5
13
22
9
13
1
12
26
16
3
19
5
16
19
5
17
12
9
3
16
5
12
16
20
16
18
22
5
13
5
8
1
3
5
20
17
16
3
16
6
1
23
16
19
17
22
5
20
18
22
5
13
9
1
9
19
5
14
16
5
20
7
1
19
2
16
20
16
14
16
8
1
7
16
5
12
17
1
20
16
3
16
14
17
19
9
13
16
19
5
20
21
1
2
1
5
12
3
5
19
4
16
17
19
5
20
5
14
21
5
26
4
9
25
16
2
19
1
23
16
2
9
5
14
23
1
2
1
9
12
1
19
9
14
13
1
20
5
25
3
5
12
5
14
21
5
14
16
20
5
8
1
23
9
20
21
16
14
9
23
5
19
1
5
3
8
16
5
12
16
20
16
1
12
16
9
19
5
20
21
16
20
22
20
3
22
5
14
21
1
20
1
12
12
1
5
14
21
19
5
20
9
26
3
16
14
1
4
5
13
1
14
13
16
4
5
20
21
16
8
22
2
16
4
5
5
25
3
12
1
13
1
19
1
20
9
18
22
1
14
4
16
13
5
4
5
20
1
17
19
16
2
1
2
1
12
1
13
16
14
1
12
12
5
7
22
5
1
4
22
4
1
19
13
1
20
26
1
18
22
5
5
12
3
5
19
4
16
13
5
1
12
1
2
1
13
22
9
13
1
12
4
5
2
16
4
5
2
1
9
12
1
19
7
22
1
19
4
5
17
1
19
1
20
22
19
5
7
1
12
16
5
20
21
1
20
5
14
21
5
14
3
9
1
22
14
1
22
21
16
19
20
9
5
12
20
1
2
9
16
14
16
1
17
19
22
5
2
1
13
1
12
16
20
9
5
12
14
5
3
9
16
1
17
12
1
22
4
5
17
5
16
19
12
1
1
2
5
10
1
26
12
16
20
27
1
14
7
1
14
16
20
1
21
19
1
21
1
19
4
5
22
14
7
19
1
23
9
20
9
13
16
14
5
7
16
3
9
16
20
5
10
22
14
21
1
19
16
14
12
16
20
27
1
14
7
1
14
16
20
22
14
4
9
1
3
1
4
1
18
22
1
12
23
1
19
9
16
20
13
5
4
9
16
20
4
9
20
3
22
19
19
9
1
17
1
19
1
4
9
20
9
13
22
12
1
19
20
22
9
14
22
21
9
12
16
3
9
16
26
17
16
19
12
9
2
19
1
19
20
5
4
5
5
20
21
1
6
5
1
14
16
21
1
1
23
9
20
21
1
4
5
12
16
20
16
21
19
16
20
1
14
9
13
1
12
5
20
1
22
14
5
12
13
1
20
17
5
19
5
27
16
20
16
26
13
1
20
9
4
9
16
21
1
18
22
5
19
9
1
2
9
5
14
16
13
1
12
8
1
3
5
19
17
1
14
1
12
5
20
13
1
20
3
16
13
16
5
12
21
19
1
2
1
10
1
19
12
5
20
5
19
1
4
22
19
16
26
5
12
5
14
25
1
13
2
19
5
9
14
5
25
17
5
19
21
16
14
16
5
20
21
1
2
1
13
22
9
20
5
7
22
19
16
4
5
19
5
13
1
21
1
19
12
1
5
13
17
19
5
20
1
3
16
14
1
3
9
5
19
21
16
9
14
21
5
14
21
1
19
16
14
20
1
12
9
19
4
5
1
18
22
5
12
1
17
22
19
16
3
16
14
1
3
22
4
9
19
1
22
14
1
3
16
12
13
5
14
1
23
9
5
10
1
26
20
1
3
1
19
5
12
3
1
4
1
23
5
19
4
5
22
14
1
1
2
5
10
1
13
22
9
8
1
2
9
12
5
14
20
22
21
9
5
13
17
16
26
12
1
2
16
19
9
16
20
1
8
1
3
5
19
12
1
3
16
14
12
1
17
16
13
17
1
13
1
20
8
16
14
19
16
20
1
22
14
1
20
7
19
1
14
4
5
20
5
25
5
18
22
9
1
20
6
22
14
5
19
1
12
5
20
26
20
22
20
22
19
19
1
19
5
12
16
7
9
16
20
9
14
13
16
19
21
1
12
5
20
4
5
12
16
9
14
7
5
14
9
16
20
1
18
22
5
5
19
1
5
14
12
1
2
19
1
19
4
22
12
3
5
13
9
5
12
26
2
12
1
14
4
1
3
5
19
1
3
16
14
5
20
21
16
20
5
1
12
1
2
1
2
1
14
21
1
14
22
6
1
14
16
20
18
22
5
22
14
1
1
2
5
10
1
12
5
20
4
9
25
16
17
16
19
4
5
20
17
9
18
22
5
3
16
14
18
22
5
4
5
5
20
16
5
20
21
1
9
20
23
1
14
16
20
17
22
5
20
20
1
2
5
4
18
22
5
14
16
23
1
12
5
5
20
5
27
22
13
2
9
4
16
22
14
1
7
16
21
1
4
5
13
9
5
12
18
22
5
26
16
6
1
2
19
9
18
22
5
18
22
1
14
21
16
20
17
1
20
1
19
17
16
19
20
1
2
9
16
20
8
1
14
18
22
5
19
9
4
16
3
16
14
3
9
21
1
19
1
12
16
20
13
22
5
19
21
16
20
18
22
5
12
16
8
1
14
20
9
4
16
26
18
22
5
17
16
13
17
16
20
1
13
5
14
21
5
18
22
5
12
16
20
3
9
21
1
14
13
1
20
17
19
5
7
22
14
21
16
26
16
1
8
16
19
1
12
16
20
9
13
9
21
1
14
