# Supplementary material for: Graphemic-phonetic diachronic linguistic invariance of the frequency and of the Index of Coincidence as cryptanalytic tools
Source: PLoS One. 2019 Mar 19;14(3):e0213710. doi: 10.1371/journal.pone.0213710 (PMC6424454; doi:10.1371/journal.pone.0213710)
Supplement: S1 File — (ZIP) [file pone.0213710.s001.zip › Languages/castellano/castellanoT8_v2.txt]

13
9
23
16
27
8
5
14
1
3
9
4
16
22
14
1
14
16
3
8
5
4
5
23
5
19
1
14
16
5
14
21
19
5
4
16
20
17
1
22
20
1
20
8
1
2
12
1
13
5
21
5
5
20
3
22
3
8
16
8
5
14
1
3
9
4
16
20
9
23
9
5
19
1
20
18
22
5
1
7
16
14
9
1
19
5
17
19
5
20
5
14
21
1
12
1
12
22
14
1
20
9
14
5
20
6
22
5
19
27
16
8
5
14
1
3
9
4
16
21
22
14
16
13
2
19
5
5
19
1
12
1
4
9
3
8
1
2
1
10
16
22
14
6
22
12
7
16
19
22
14
1
5
20
17
5
19
1
14
27
1
22
14
1
23
5
12
12
5
7
1
19
12
12
5
7
1
19
5
12
13
1
19
5
19
1
22
14
12
1
21
9
4
16
5
12
8
22
5
3
16
4
5
22
14
1
13
1
14
16
22
14
1
13
5
4
1
12
12
1
21
9
2
9
1
5
14
21
16
14
3
5
20
20
16
14
17
16
20
9
2
12
5
20
26
1
12
1
20
12
22
3
5
20
12
1
20
3
1
19
9
3
9
1
20
12
1
17
9
5
12
5
12
8
16
19
9
27
16
14
21
5
5
20
5
4
5
3
9
19
17
1
12
1
2
19
1
20
20
9
14
20
5
14
21
9
4
16
18
22
5
19
22
5
4
1
14
3
16
13
16
16
9
4
16
20
3
1
19
1
3
16
12
5
20
3
16
13
16
22
14
12
16
2
22
12
16
1
2
9
5
19
21
16
18
22
5
1
13
1
14
5
3
5
5
20
3
22
3
8
1
5
20
3
22
3
8
1
5
14
21
19
5
12
1
12
22
27
17
9
20
1
4
1
12
1
17
1
12
1
2
19
1
5
20
1
20
19
9
20
1
20
5
20
16
20
16
21
19
16
20
3
22
3
8
9
12
12
16
20
5
20
1
4
5
12
9
3
1
4
9
20
9
13
1
17
5
14
22
13
2
19
1
1
2
19
5
12
1
20
17
22
5
19
21
1
20
21
16
4
1
20
1
18
22
9
1
12
16
9
4
16
23
16
26
1
4
5
3
9
19
13
9
2
16
3
1
20
22
5
12
21
1
8
22
13
16
23
16
26
1
4
5
3
9
19
13
5
21
1
12
5
20
20
9
14
20
1
12
9
23
1
23
16
26
1
8
1
2
12
1
19
21
5
13
22
26
2
1
10
16
17
5
19
16
5
20
21
1
20
4
22
12
3
5
20
2
16
12
1
20
4
5
3
19
9
20
21
1
12
5
20
21
1
20
3
1
2
5
3
9
21
1
20
4
5
14
9
15
16
18
22
5
21
19
9
21
22
19
16
17
5
19
16
5
20
21
1
17
5
14
1
3
8
9
3
1
18
22
5
13
5
9
13
17
19
5
7
14
1
8
1
20
21
1
8
1
3
5
19
13
5
21
1
14
14
5
7
19
16
3
16
13
16
22
14
1
12
1
13
5
1
19
19
1
20
21
19
16
20
9
14
20
16
14
9
4
16
5
20
3
22
3
8
1
13
5
13
22
26
17
19
16
14
21
16
5
14
5
20
21
5
4
22
12
3
5
8
16
26
16
14
16
13
5
4
22
5
19
13
16
13
9
2
19
1
27
16
18
22
5
5
20
17
5
20
22
19
1
5
20
21
5
13
16
14
21
5
18
22
5
1
4
22
27
3
16
5
14
5
20
21
1
13
1
14
16
5
20
21
5
4
9
5
14
21
5
16
12
23
9
4
1
4
16
18
22
5
21
9
5
14
5
20
22
22
12
21
9
13
16
2
19
9
12
12
16
2
1
10
16
12
1
17
9
5
4
19
1
3
1
12
9
5
14
21
5
2
1
10
16
5
12
17
5
3
8
16
18
22
5
4
22
5
19
13
5
5
20
21
5
3
1
12
16
19
18
22
5
1
22
14
18
22
5
4
1
13
9
19
1
12
16
23
5
20
1
12
12
1
13
1
20
12
5
10
16
20
5
14
5
12
17
19
9
13
5
19
17
22
12
7
1
19
4
5
22
14
17
9
5
17
5
19
4
9
4
16
1
4
16
14
4
5
14
16
12
12
5
7
1
19
1
14
14
22
14
3
1
21
22
20
2
5
20
16
20
5
20
3
22
3
8
1
13
5
13
1
20
13
1
20
1
18
22
9
5
14
5
12
6
16
14
4
16
8
5
3
8
16
22
14
3
1
19
1
3
16
12
17
5
18
22
5
15
9
20
9
13
16
3
16
14
23
5
19
21
9
4
16
5
14
22
14
1
20
16
14
19
9
20
1
1
19
19
16
12
12
1
4
1
21
16
4
1
23
9
1
20
16
26
3
1
17
1
27
4
5
17
19
16
14
22
14
3
9
1
19
5
12
14
16
13
2
19
5
4
5
4
1
19
20
1
14
7
19
5
26
20
9
12
5
14
3
9
16
5
20
21
1
13
22
20
9
3
1
14
1
3
5
4
5
21
22
20
20
5
14
16
20
14
16
13
5
5
14
7
1
15
1
20
1
22
14
18
22
5
21
16
13
5
20
12
1
6
16
19
13
1
4
5
22
14
4
5
12
1
14
21
1
12
16
14
4
22
12
1
4
16
1
22
14
18
22
5
21
22
3
1
2
5
12
12
5
19
1
7
19
9
21
5
5
12
14
16
13
2
19
5
4
5
21
16
4
16
20
12
16
20
8
16
19
9
27
16
14
21
5
20
17
5
20
5
1
5
20
21
5
20
16
12
18
22
5
17
5
20
1
20
16
2
19
5
13
9
20
3
16
26
22
14
21
22
19
1
20
13
1
20
7
19
1
23
5
20
17
5
19
16
21
1
17
1
13
5
17
19
16
14
21
16
5
3
8
1
21
9
5
19
19
1
5
14
5
12
8
16
26
16
18
22
5
14
16
21
5
16
12
23
9
4
5
20
4
5
13
9
14
22
13
5
19
16
18
22
5
20
5
17
1
20
18
22
5
13
9
13
1
4
5
19
1
5
20
3
1
19
14
5
18
22
5
13
9
23
16
27
14
16
5
20
12
1
21
22
26
1
26
18
22
5
3
22
1
14
4
16
20
16
12
12
16
3
5
20
21
22
7
1
19
7
1
14
21
1
20
5
17
1
4
9
20
21
9
14
7
22
9
19
21
16
4
1
23
9
1
13
9
2
5
20
16
4
5
21
22
5
20
6
22
5
19
27
16
17
16
19
17
19
16
14
22
14
3
9
1
19
12
16
20
14
16
13
2
19
5
20
3
16
14
13
9
12
5
14
7
22
1
17
16
19
18
22
5
26
16
23
16
26
1
4
5
3
9
19
21
5
21
16
4
1
23
9
1
17
16
19
18
22
5
21
22
17
9
20
1
20
3
1
19
1
3
16
12
5
20
18
22
5
1
7
22
1
19
4
1
2
1
14
16
26
5
14
4
16
13
9
20
4
16
20
12
1
2
9
16
20
17
1
19
21
9
4
1
1
18
22
9
12
16
20
3
1
14
21
16
20
12
16
20
7
19
22
17
16
20
12
1
20
6
9
7
22
19
1
20
16
8
3
1
2
5
27
1
20
26
16
16
20
1
13
16
2
1
10
16
5
12
20
22
5
15
16
1
18
22
9
12
16
20
8
16
19
9
27
16
14
21
5
20
17
16
19
3
9
14
21
22
19
1
20
16
8
3
1
19
9
3
9
1
20
18
22
5
12
12
1
14
16
5
12
13
22
14
4
16
8
1
20
9
4
16
5
14
21
19
5
8
5
12
5
3
8
16
20
7
1
19
7
1
14
21
1
20
16
5
20
17
5
20
22
19
1
5
14
21
19
5
27
22
13
16
4
5
20
22
5
15
16
16
5
14
21
19
5
5
20
21
19
5
12
12
1
20
17
9
20
1
19
5
20
27
16
27
16
2
19
1
19
12
16
20
3
16
19
1
27
16
14
5
20
2
16
19
4
1
4
5
13
9
5
12
5
20
21
1
3
21
16
4
5
19
19
1
13
1
4
16
5
20
1
12
1
4
5
19
1
16
3
22
12
21
1
5
20
1
13
16
14
21
1
15
1
9
14
13
5
14
20
1
1
3
1
20
16
5
12
3
16
19
1
27
16
14
5
20
21
1
3
19
5
3
9
5
14
4
16
1
3
1
20
16
20
5
8
1
5
20
3
1
17
1
4
16
3
16
13
16
22
14
1
23
5
4
5
10
1
14
4
16
12
5
10
1
14
9
1
3
16
13
16
22
14
2
5
20
16
25
8
5
1
3
22
4
9
4
16
4
16
20
3
12
1
23
16
20
5
20
21
1
14
20
16
12
16
20
17
22
14
21
1
1
17
22
14
21
1
3
1
19
9
3
9
1
26
16
21
5
1
13
16
2
1
10
16
21
9
5
19
19
1
12
16
20
2
5
20
16
20
14
16
5
20
17
5
19
1
4
16
20
5
20
5
20
9
12
5
14
3
9
16
18
22
5
5
20
3
1
19
2
16
14
14
16
12
12
1
13
1
1
19
4
5
19
3
16
13
16
22
14
1
7
19
22
21
1
5
14
21
19
5
12
1
20
13
1
14
16
20
13
16
19
9
19
20
9
14
8
16
19
9
27
16
14
21
5
17
16
19
17
1
12
1
2
19
1
20
16
26
5
14
4
16
18
22
5
14
16
20
12
12
1
13
1
14
3
16
14
12
16
20
17
5
12
16
20
3
9
19
3
22
9
21
16
14
16
20
21
1
12
7
9
1
4
5
12
1
13
1
19
20
9
19
5
14
1
20
4
5
12
1
13
1
19
18
22
5
17
16
19
12
1
20
17
12
1
26
1
20
18
22
5
4
1
14
4
5
14
16
3
8
5
3
22
1
14
4
16
5
12
13
1
19
20
5
13
1
19
3
8
1
12
12
1
14
21
16
12
12
1
14
21
16
4
22
19
5
27
1
4
5
12
1
12
22
14
1
9
14
20
5
14
20
9
2
12
5
1
12
1
20
6
12
5
3
8
1
20
4
5
20
14
22
4
1
4
1
20
18
22
9
5
19
16
21
22
1
13
16
19
1
13
16
19
20
9
19
5
14
1
20
23
9
19
7
5
14
5
20
18
22
5
5
14
20
1
19
21
1
14
5
14
20
22
20
4
5
4
16
20
12
1
20
7
1
19
7
1
14
21
1
20
18
22
5
2
16
19
4
5
1
14
5
12
13
22
14
4
16
3
16
14
20
22
20
2
5
20
16
20
20
5
3
16
20
1
12
20
16
12
18
22
5
2
16
19
19
1
12
1
2
9
16
20
8
22
13
5
4
16
20
26
16
14
16
18
22
9
5
19
16
12
1
20
1
14
7
19
5
14
9
20
22
5
20
17
5
10
16
9
7
14
16
19
16
20
9
12
1
21
9
5
19
19
1
5
20
23
5
19
4
5
16
19
16
10
1
20
9
12
1
19
16
3
1
8
1
6
12
16
21
1
4
16
20
16
2
19
5
5
12
1
7
22
1
17
16
19
13
9
20
23
5
14
1
20
14
16
14
16
13
2
19
5
20
14
16
1
7
16
14
9
1
20
9
14
16
3
1
2
5
12
12
16
20
14
22
2
9
12
5
20
3
9
19
3
22
12
1
14
26
1
5
20
21
1
19
4
5
23
9
14
9
5
19
1
26
16
3
16
13
16
5
12
20
9
12
5
14
3
9
16
3
1
22
21
16
14
16
20
5
18
22
9
5
14
5
19
1
1
18
22
5
12
18
22
5
12
16
4
5
3
9
1
2
1
10
16
12
22
14
1
4
5
14
1
3
1
19
5
20
16
6
22
5
7
16
2
1
10
16
12
1
9
14
13
5
14
20
1
12
12
1
13
1
16
5
14
5
12
6
16
14
4
16
4
5
12
6
19
9
16
5
14
5
20
5
16
10
16
17
19
16
6
22
14
4
16
18
22
5
23
9
7
9
12
1
17
1
19
1
5
23
9
21
1
19
12
16
20
12
1
2
9
16
20
3
22
1
14
4
16
18
22
5
13
1
14
18
22
9
5
19
16
1
3
5
19
21
1
19
18
22
9
5
19
16
4
5
3
9
19
18
22
5
20
9
5
13
17
19
5
18
22
5
20
16
2
19
5
5
12
13
16
14
21
5
5
14
3
19
22
27
23
5
14
4
16
12
1
23
9
4
1
23
5
14
4
16
5
20
5
1
27
1
19
18
22
5
20
22
17
12
5
12
1
20
13
9
19
1
4
1
20
9
7
14
16
19
1
14
4
16
18
22
5
5
12
19
16
20
1
8
1
13
22
5
19
21
16
20
9
5
13
17
19
5
