# Supplementary material for: Graphemic-phonetic diachronic linguistic invariance of the frequency and of the Index of Coincidence as cryptanalytic tools
Source: PLoS One. 2019 Mar 19;14(3):e0213710. doi: 10.1371/journal.pone.0213710 (PMC6424454; doi:10.1371/journal.pone.0213710)
Supplement: S1 File — (ZIP) [file pone.0213710.s001.zip › Languages/catalan/catalanP1_v2.txt]

118
32
97
141
11
106
118
133
1
118
1
133
1
141
97
47
11
133
141
1
111
141
11
111
100
1
118
128
11
133
37
111
32
118
11
128
68
11
106
19
128
23
141
133
97
47
11
106
32
133
118
11
128
133
11
79
23
68
37
133
11
11
111
57
11
68
166
32
133
32
133
133
1
57
11
133
11
111
97
32
111
141
128
1
106
23
133
11
79
32
111
133
97
47
11
68
11
133
118
47
92
133
97
100
1
128
1
106
11
111
141
1
100
47
128
57
11
128
79
32
116
1
133
16
133
68
11
106
32
133
141
128
1
141
106
1
133
118
11
128
133
32
100
1
23
111
23
97
47
23
141
1
141
97
47
11
106
1
57
23
11
111
32
118
11
128
57
11
111
141
47
128
1
118
11
128
1
100
97
47
111
133
1
97
128
11
141
68
166
47
158
68
11
68
16
47
47
111
68
23
57
11
111
68
128
11
133
11
111
141
32
128
111
106
23
141
68
166
11
111
23
141
133
141
47
68
23
1
111
141
11
111
100
1
97
1
106
57
128
1
32
111
68
166
32
1
57
23
1
1
97
32
133
141
47
106
1
141
133
141
1
128
100
1
97
47
1
100
16
133
141
11
133
141
23
106
32
111
23
68
11
100
11
133
106
23
11
133
97
32
68
166
23
141
1
141
133
23
32
111
133
106
11
57
11
111
97
78
32
128
141
79
128
1
111
68
11
133
23
79
68
11
68
32
128
106
23
128
11
100
11
57
1
111
141
106
11
11
111
118
11
47
133
118
1
133
11
68
166
16
47
111
118
32
97
118
11
128
100
1
68
23
141
1
97
1
106
57
128
1
106
1
133
133
32
118
141
1
141
68
11
106
32
100
141
1
133
32
111
97
32
57
11
111
97
106
11
68
166
23
141
1
128
133
32
57
128
11
100
100
23
141
11
133
32
118
141
32
133
1
106
11
111
141
133
11
111
133
68
11
133
118
47
105
1
128
1
68
32
128
106
23
106
111
32
118
1
133
11
111
100
1
78
32
128
106
1
1
97
32
133
141
47
106
1
68
1
106
1
133
11
111
1
97
47
11
105
1
97
47
11
106
1
100
1
100
141
133
32
78
1
106
11
68
166
1
111
141
133
133
32
100
11
111
68
32
128
106
23
128
11
133
141
1
111
141
1
97
133
23
1
106
23
1
118
118
1
128
11
97
1
106
32
111
57
23
92
1
128
11
133
47
111
32
106
68
11
106
23
92
1
133
141
1
141
47
128
1
1
57
123
11
57
11
128
11
111
141
97
1
128
1
57
11
133
141
23
141
68
11
57
11
105
47
141
118
11
100
37
133
97
1
128
106
11
133
23
133
11
106
57
128
1
141
68
11
97
32
128
32
111
11
133
68
32
57
100
11
133
68
1
47
128
1
57
47
111
57
1
123
11
141
57
11
128
106
11
105
11
111
100
32
97
1
118
11
1
97
32
106
118
11
116
1
57
11
111
100
32
68
32
133
37
106
11
111
133
68
11
79
128
1
111
133
141
1
141
47
128
1
100
1
47
111
68
11
100
133
97
47
1
100
133
11
128
1
68
166
32
57
11
78
32
128
141
57
11
105
11
141
11
111
23
1
47
111
1
123
32
141
1
11
111
141
128
11
100
11
133
106
1
111
133
100
1
100
141
128
11
11
128
1
106
32
100
141
57
11
105
1
57
100
32
111
79
1
57
1
128
57
1
11
133
11
111
133
47
105
133
100
32
97
47
1
100
141
11
111
23
11
47
111
79
128
1
111
57
1
133
141
37
11
111
100
1
106
1
11
11
111
141
32
128
111
100
32
133
68
11
133
47
133
68
23
141
133
1
57
23
11
106
32
100
141
133
78
1
100
97
32
111
133
1
133
141
32
128
133
11
97
1
111
133
68
11
68
23
57
11
128
133
1
111
1
141
47
128
1
97
47
23
97
128
23
68
1
57
11
111
11
47
68
47
100
1
57
11
111
78
32
128
141
100
11
68
166
11
106
11
111
141
11
97
47
1
111
141
1
79
181
23
57
16
123
11
106
23
128
1
141
133
118
11
141
133
23
1
100
106
11
111
141
100
32
68
11
133
47
133
68
23
141
32
106
68
11
106
23
92
1
133
141
1
141
47
128
1
1
106
23
78
32
57
23
92
1
128
11
133
97
47
11
57
11
16
133
100
32
123
11
92
11
111
68
166
32
1
111
68
1
128
1
79
37
68
11
79
100
32
128
23
32
133
1
106
11
106
37
128
23
1
97
47
23
118
32
97
141
11
106
118
133
1
57
23
11
97
47
11
11
128
1
118
1
133
1
141
68
11
133
141
1
57
23
68
1
1
100
97
47
1
100
68
166
32
100
32
111
79
1
106
11
111
141
1
57
23
1
133
11
128
57
23
141
11
68
47
57
141
1
111
141
97
47
23
11
128
1
133
118
1
32
128
68
23
106
141
11
123
23
57
100
1
106
11
111
141
100
1
68
32
111
97
133
11
105
106
11
68
23
97
133
100
47
116
1
141
32
141
1
118
1
32
128
68
11
141
47
97
1
128
68
166
32
133
37
1
97
47
11
105
97
47
11
118
11
111
133
11
133
97
47
1
111
141
68
166
32
100
32
158
118
1
128
100
1
128
97
32
111
11
79
181
23
100
141
1
111
141
32
133
141
118
47
92
133
141
128
11
106
32
100
1
111
141
68
23
79
181
23
32
133
11
116
32
128
97
32
106
133
32
141
133
57
37
133
1
141
133
23
11
111
32
106
32
128
23
133
100
1
100
141
128
11
68
23
1
111
32
106
32
128
23
68
23
97
133
11
105
106
1
133
100
11
97
133
16
100
1
97
1
128
111
1
100
1
133
47
1
106
1
128
11
11
123
11
141
23
100
11
133
118
11
128
23
141
1
68
16
47
97
47
23
100
106
11
1
57
23
11
68
32
111
1
141
97
32
106
100
11
133
118
11
128
23
141
68
23
79
23
68
166
32
111
32
118
47
23
97
133
97
128
11
47
128
11
97
47
11
100
11
133
118
11
128
23
141
133
23
123
11
133
16
133
118
47
97
133
1
141
11
111
23
128
1
100
141
128
11
97
1
106
23
133
23
111
37
1
97
47
11
105
97
47
11
100
1
97
1
128
111
141
16
11
68
32
111
97
133
97
47
11
11
111
141
11
111
133
68
23
97
133
11
105
97
47
11
133
23
1
68
166
32
111
32
133
1
118
133
97
47
11
100
1
100
141
128
11
68
23
1
118
1
133
16
68
11
100
1
57
23
68
1
97
32
128
118
32
128
1
100
11
111
97
47
19
11
128
1
32
23
141
32
11
68
23
128
123
11
133
118
32
111
79
181
23
68
166
32
106
1
133
1
128
1
111
32
32
97
128
11
97
97
1
128
133
23
78
37
133
11
141
133
106
32
128
141
111
32
78
37
128
11
141
133
1
141
133
23
11
11
111
141
16
111
97
47
11
133
32
141
133
57
23
47
106
1
133
100
1
68
166
11
111
141
32
118
11
128
141
1
100
97
32
106
32
57
32
100
128
23
11
97
1
128
141
32
141
133
141
11
106
118
133
133
11
1
100
11
79
128
11
68
11
111
32
57
23
141
1
141
133
11
133
118
11
141
133
23
1
100
106
11
111
141
68
11
111
32
57
11
105
1
133
11
116
32
128
23
1
32
118
11
128
1
100
97
47
111
1
57
1
128
1
141
1
128
23
1
97
47
11
57
32
100
78
11
128
1
106
11
133
11
111
78
1
106
1
97
47
11
133
32
141
133
106
32
128
141
100
1
78
1
106
1
68
23
97
133
11
105
11
133
57
11
128
1
97
47
11
68
166
32
11
118
1
79
1
141
100
32
68
11
47
141
11
1
111
1
141
47
128
1
11
100
32
106
11
47
11
133
118
11
128
23
141
16
133
1
97
47
11
133
141
97
47
11
118
1
128
100
11
1
57
141
47
57
37
133
133
11
116
32
128
106
11
118
32
128
11
141
133
68
23
128
97
47
19
47
133
118
100
1
47
128
1
106
1
133
118
1
128
100
1
111
141
1
57
57
32
133
141
128
1
123
11
57
11
128
19
111
141
133
23
1
68
166
32
111
32
97
128
11
47
128
16
97
47
11
133
23
1
141
133
106
32
128
141
97
1
128
37
106
11
111
133
106
32
128
141
133
111
32
118
1
128
100
11
111
57
11
128
16
133
68
23
97
133
11
105
97
47
11
100
133
106
32
128
141
133
111
32
118
1
128
100
11
111
106
1
133
100
11
133
118
11
128
23
141
111
32
106
32
128
11
118
11
128
97
32
111
133
11
79
11
111
141
111
32
100
23
16
133
23
111
118
32
133
23
57
100
11
118
1
128
100
1
128
111
32
106
1
118
118
1
128
68
23
79
23
68
166
32
97
47
11
100
11
133
118
11
128
23
141
133
23
11
123
11
133
1
118
128
16
133
100
1
106
32
128
141
97
1
128
106
32
100
141
11
133
57
11
79
1
68
11
133
11
57
23
133
141
106
32
128
23
128
37
106
11
111
133
11
57
19
133
141
23
11
133
11
32
141
133
11
105
133
11
111
32
57
11
158
1
97
47
11
133
118
11
128
23
141
111
11
1
100
141
128
11
97
32
133
1
100
47
128
133
23
133
97
47
16
133
68
11
100
97
32
128
133
118
11
128
100
1
97
47
1
100
68
166
32
118
32
79
181
16
133
97
32
111
19
97
133
11
128
97
47
11
97
1
128
111
11
133
118
11
128
23
141
78
32
133
11
111
68
47
11
133
97
32
133
11
133
68
23
133
141
23
111
97
141
11
133
11
133
11
118
1
128
1
68
11
133
106
1
133
141
32
133
141
11
106
118
133
11
97
128
11
11
79
181
141
97
47
11
141
133
32
97
47
11
32
106
68
23
47
133
118
11
128
23
141
32
1
111
23
106
1
111
32
78
32
133
1
100
133
133
23
111
37
100
1
133
1
111
97
32
100
1
97
1
100
32
128
111
1
141
47
128
1
100
97
47
11
16
133
11
111
100
32
97
32
128
133
97
47
11
118
11
128
100
1
68
23
133
97
128
11
118
1
111
141
133
23
1
68
11
100
11
133
133
47
11
133
97
47
1
141
128
11
47
106
32
128
133
106
32
128
1
97
133
23
97
32
106
78
1
100
32
78
32
97
118
11
128
100
32
57
11
111
141
97
47
11
100
68
166
23
141
1
68
11
133
32
111
100
32
97
32
97
47
1
111
141
16
133
97
32
123
47
106
118
47
141
100
32
133
47
57
68
166
11
97
141
11
111
97
47
19
16
133
97
47
23
133
1
118
1
79
1
11
68
1
97
47
23
1
57
1
111
141
111
32
100
57
11
47
32
106
