# Supplementary material for: Graphemic-phonetic diachronic linguistic invariance of the frequency and of the Index of Coincidence as cryptanalytic tools
Source: PLoS One. 2019 Mar 19;14(3):e0213710. doi: 10.1371/journal.pone.0213710 (PMC6424454; doi:10.1371/journal.pone.0213710)
Supplement: S1 File — (ZIP) [file pone.0213710.s001.zip › Languages/catalan/catalanP1_v2Porcentaje_Sept2015.txt]

11.1297774
0
0
0
0
0
0
0
0
0
12.76774465
0
0
0
0
0.9239815204
0
0
0.2939941201
0
0
0
5.165896682
0
0
0
0
0
0
0
0
7.097858043
0
0
0
0
0.6719865603
0
0
0
0
0
0
0
0
0
4.577908442
0
0
0
0
0
0
0
0
0
2.897942041
0
0
0
0
0
0
0
0
0
0
4.115917682
0
0
0
0
0
0
0
0
0
0.6719865603
1.00797984
0
0
0
0
0
0
0
0
0
0
0
0
0.2939941201
0
0
0
0
5.207895842
0
0
4.577908442
0
0
0
0
0.6719865603
4.073918522
0
0
0
0
5.795884082
0
0
0
0
0.2519949601
0
3.065938681
0
0
0
0
0.5039899202
0
0
0
0
6.593868123
0
0
0
0
9.407811844
0
0
0
0
0
0
0
6.845863083
0
0
0
0
0
0
0
0
0
0
0
0
0
0
0
0
0.1259974801
0
0
0
0
0
0
0
1.00797984
0
0
0
0
0
0
0
0
0
0
0
0
0
0
0.2519949601
0
0
