# Supplementary material for: Graphemic-phonetic diachronic linguistic invariance of the frequency and of the Index of Coincidence as cryptanalytic tools
Source: PLoS One. 2019 Mar 19;14(3):e0213710. doi: 10.1371/journal.pone.0213710 (PMC6424454; doi:10.1371/journal.pone.0213710)
Supplement: S1 File — (ZIP) [file pone.0213710.s001.zip › Languages/catalan/catalanP2_v2.txt]

97
47
23
133
11
128
1
1
97
47
11
105
68
11
100
106
37
111
133
47
118
11
128
23
32
128
97
47
11
57
11
128
23
141
1
141
68
11
57
37
133
1
106
23
123
11
97
32
111
141
11
97
47
23
133
1
57
68
23
128
32
111
133
11
128
1
97
47
11
105
1
78
128
32
111
141
97
47
11
111
37
133
1
47
128
11
106
118
32
128
141
1
111
141
79
32
23
79
32
68
32
100
32
128
100
32
133
100
32
97
133
133
11
128
1
111
106
32
133
141
128
1
111
141
133
100
32
57
16
32
106
1
100
133
11
79
32
111
133
11
111
11
105
133
106
1
100
32
57
16
133
97
32
111
141
11
111
68
128
1
11
133
23
111
37
133
68
32
133
47
111
100
32
97
111
32
97
47
118
1
128
1
100
32
118
1
128
141
23
106
11
111
141
133
11
128
1
118
11
128
118
11
141
47
1
100
100
11
133
79
181
1
128
141
97
47
11
92
32
68
11
57
37
133
11
111
32
133
11
79
181
1
100
1
97
133
23
68
23
57
11
128
133
16
133
32
97
32
111
141
128
1
128
23
1
111
141
100
11
133
118
11
111
11
133
79
128
1
111
133
68
23
111
78
11
128
111
92
32
133
37
68
47
57
141
1
111
141
141
32
141
97
47
1
111
141
111
16
100
11
133
141
1
68
32
100
32
128
23
128
106
11
57
1
100
11
118
47
92
133
57
11
141
11
106
118
133
97
47
11
47
133
92
106
1
79
23
111
1
100
106
37
111
1
57
11
128
1
57
106
23
57
11
128
68
1
68
11
128
1
106
23
133
141
1
141
1
97
47
11
105
68
11
100
23
141
97
47
11
100
106
37
111
118
32
141
1
57
11
128
68
1
141
78
78
32
128
141
97
32
128
16
133
32
57
133
1
106
11
106
57
128
1
128
100
32
97
47
11
78
32
111
100
32
68
32
100
32
128
37
133
11
106
23
133
11
128
1
57
100
11
68
32
111
133
141
128
1
116
11
106
32
100
141
106
1
133
118
128
11
133
141
1
106
11
111
141
118
11
128
68
47
141
16
133
141
32
141
141
133
32
97
47
1
111
141
11
111
100
32
106
37
111
11
1
47
141
100
1
106
32
128
141
100
1
141
32
100
141
11
118
32
128
141
1
141
111
32
133
16
32
111
106
1
78
32
128
141
68
32
100
32
128
111
32
57
1
133
141
1
78
11
128
57
1
100
11
128
97
47
11
100
1
106
23
133
141
1
141
78
32
133
11
133
141
1
68
1
111
32
123
11
133
1
111
133
133
37
97
32
111
141
11
111
141
68
1
97
47
11
105
1
97
47
11
78
32
106
16
133
133
23
57
16
141
128
23
133
141
32
128
118
11
128
1
97
47
11
105
1
133
32
78
11
128
32
111
16
133
1
97
47
11
105
97
47
23
111
32
133
118
11
128
1
118
100
1
11
128
11
111
32
1
133
79
181
1
128
141
1
57
32
111
1
47
106
1
100
1
78
23
106
23
128
1
100
32
106
37
111
57
11
47
133
11
68
166
32
57
11
92
106
11
133
97
47
23
97
32
106
68
166
1
111
32
158
16
133
32
111
78
11
128
106
11
133
32
111
57
32
100
11
128
68
128
11
141
133
1
133
32
133
47
105
133
11
111
57
11
128
133
100
1
118
1
128
141
68
11
100
141
133
11
105
11
68
23
47
1
68
16
47
1
57
68
166
11
133
141
111
32
133
1
141
133
47
106
23
100
118
1
128
1
47
100
11
133
141
1
100
133
97
47
11
118
47
92
133
133
11
111
141
16
118
11
128
57
23
105
106
1
133
100
32
106
23
128
1
141
68
1
57
1
111
141
123
1
37
141
16
57
11
100
32
68
16
47
118
11
128
97
47
19
111
32
123
32
106
118
100
1
106
1
128
79
181
1
78
11
100
1
97
47
11
105
97
47
23
57
11
47
1
133
32
111
1
106
23
97
118
11
128
23
128
97
47
1
111
141
106
16
133
118
47
133
57
32
100
141
1
111
68
32
100
141
133
1
106
32
128
141
133
32
78
128
23
128
79
128
1
111
133
1
57
32
128
1
118
47
92
133
133
11
118
128
11
111
118
11
128
141
1
100
141
133
11
100
141
47
118
23
11
141
1
141
97
32
106
68
32
128
106
133
11
111
1
97
47
11
105
97
1
133
97
47
11
100
97
32
128
68
11
97
1
128
111
78
11
128
11
133
97
100
1
141
1
128
111
32
133
1
57
133
111
32
141
11
111
133
118
32
68
11
128
97
47
11
141
1
100
78
11
141
111
32
1
97
6
57
133
97
47
1
100
141
1
111
97
128
47
11
105
97
47
11
111
141
1
100
97
1
133
111
32
141
100
32
1
133
1
128
97
47
11
128
111
32
133
16
97
47
11
141
128
11
133
32
141
133
11
105
133
118
100
1
79
181
1
133
1
57
47
111
133
32
100
97
32
100
118
97
47
11
111
32
78
32
133
57
11
111
97
32
111
141
11
111
141
106
1
141
1
111
141
100
32
133
68
32
133
23
11
100
141
11
128
141
133
11
111
11
133
141
1
106
11
111
141
97
47
11
118
11
128
106
23
79
106
32
128
141
32
118
128
32
118
68
11
106
32
128
141
118
32
128
141
1
133
106
32
128
141
11
111
47
111
97
32
100
118
100
32
133
141
128
11
133
57
16
111
133
106
1
78
11
128
23
141
133
100
32
133
68
32
133
133
37
111
106
32
128
141
133
100
47
141
23
100
92
11
100
68
11
100
23
141
37
133
11
133
23
100
32
111
11
133
141
118
11
128
68
16
133
68
11
100
141
133
11
100
123
11
97
32
128
133
133
32
133
68
11
123
16
133
68
166
32
128
111
133
133
11
128
23
11
111
68
166
1
78
23
111
23
141
133
92
32
111
32
118
47
97
68
23
128
97
47
11
111
32
133
11
111
141
1
68
11
100
23
141
133
68
11
100
118
11
111
133
1
106
11
111
141
118
47
92
133
97
47
11
118
11
128
68
128
11
111
32
100
57
47
105
11
111
100
32
106
11
47
106
1
100
1
100
79
181
111
57
16
133
23
123
11
97
47
105
141
1
100
97
47
11
100
118
100
1
11
128
118
128
11
133
11
111
141
106
19
141
11
111
32
57
100
23
141
133
118
11
111
133
11
97
1
133
97
47
97
47
1
111
141
78
32
111
1
111
133
68
11
133
1
106
32
128
141
97
47
11
118
11
128
68
47
141
11
105
92
32
111
1
57
32
123
11
133
97
141
32
141
57
16
111
32
133
16
32
111
68
166
1
47
133
23
123
11
97
32
128
141
111
32
100
133
32
133
141
16
97
1
128
141
32
141
133
106
32
133
133
11
116
133
1
111
118
11
128
68
47
141
100
47
128
68
11
118
32
128
141
118
11
128
57
16
97
47
11
100
133
68
23
141
133
68
11
100
133
133
1
57
23
133
92
32
123
11
97
32
128
141
128
11
118
141
1
111
141
1
97
47
11
105
133
97
47
23
1
100
1
128
79
11
111
133
32
111
68
32
100
11
92
32
133
1
57
23
97
47
11
57
32
111
1
123
1
37
57
32
100
97
47
11
111
47
105
123
11
106
11
92
16
133
68
32
100
128
11
133
68
11
100
97
47
23
133
106
32
128
141
11
141
32
141
97
47
1
111
141
100
32
106
118
11
128
133
1
57
32
100
47
111
141
1
141
78
1
133
11
68
11
47
68
128
11
141
133
1
128
1
100
79
181
111
1
57
32
111
1
118
1
128
141
11
97
47
11
100
32
68
32
100
133
23
16
133
141
32
100
141
23
97
133
68
32
106
141
1
128
141
97
1
128
141
133
11
128
141
1
106
11
111
141
11
111
11
105
68
11
100
23
141
11
133
141
1
118
11
128
32
133
23
68
32
100
106
1
92
123
1
37
100
97
32
106
118
32
128
141
1
1
97
47
11
133
141
133
11
128
1
97
47
11
92
32
111
118
128
11
133
11
111
141
133
32
133
141
11
111
97
47
111
141
1
100
68
11
100
23
141
1
57
133
1
57
32
128
1
79
128
1
158
118
128
11
111
97
97
47
11
111
68
11
133
23
68
166
1
128
1
100
141
128
11
57
16
97
32
128
111
32
106
57
1
128
23
47
128
11
68
166
1
106
16
133
111
32
106
118
100
6
97
141
1
111
141
97
32
106
11
133
141
118
100
32
128
100
1
92
79
181
1
68
11
100
133
47
105
133
123
11
133
141
1
111
68
32
100
141
133
111
32
106
1
118
6
128
111
32
118
128
11
111
97
11
116
32
128
133
23
111
32
106
118
47
97
68
11
100
23
141
1
128
97
32
111
141
128
1
100
1
106
32
128
141
106
11
141
128
32
118
11
133
78
32
128
141
133
1
141
97
32
128
11
133
23
141
32
141
133
141
11
106
118
133
11
111
97
32
111
141
23
111
47
47
111
32
118
100
32
128
68
11
106
32
111
123
11
97
32
128
141
1
97
47
11
105
1
111
32
106
118
1
128
141
11
133
97
1
111
133
57
47
105
97
47
11
68
32
100
106
11
100
11
23
97
133
97
47
11
133
23
100
68
166
1
97
47
11
133
97
106
32
111
133
11
111
141
23
106
11
111
141
57
47
105
97
47
11
106
47
92
128
1
133
23
106
32
128
118
47
92
133
97
47
11
68
11
100
23
141
1
106
1
68
32
100
32
128
133
11
79
11
23
97
133
23
111
79
128
1
141
133
11
128
16
133
23
11
105
1
111
32
106
1
97
32
133
141
141
1
100
133
11
111
141
23
106
11
111
141
68
11
106
1
100
11
57
16
97
32
106
118
32
133
141
141
11
106
118
133
106
23
111
57
1
100
106
1
100
11
100
32
57
16
141
32
141
133
68
166
32
128
111
133
97
128
11
23
97
133
47
111
79
128
1
111
68
11
100
23
141
11
111
106
1
118
11
111
133
1
133
111
32
68
128
11
23
97
133
97
47
1
111
141
1
100
79
181
111
78
11
141
133
11
111
133
100
1
106
32
128
141
68
11
105
1
118
11
111
133
97
47
1
111
141
106
11
118
11
128
97
11
57
68
11
68
32
100
32
128
111
32
106
68
11
78
78
11
111
133
118
11
111
133
1
111
141
97
47
11
106
32
128
141
118
11
128
141
32
133
141
11
106
118
133
111
32
133
118
1
128
141
11
23
97
133
1
97
47
11
133
141
68
11
100
23
141
100
1
118
11
111
133
1
100
78
1
11
100
118
11
128
141
78
78
32
97
16
133
106
32
111
106
1
100
11
106
32
111
57
16
133
11
106
57
100
1
78
47
106
11
111
1
97
47
11
133
141
97
1
133
68
11
133
32
106
118
111
23
141
16
97
32
133
141
47
106
57
16
133
11
111
141
68
47
128
106
11
111
141
11
106
1
100
97
47
1
111
141
133
37
68
11
133
118
11
128
141
92
32
111
32
118
47
97
68
23
128
97
47
11
111
32
133
23
1
68
11
133
11
128
141
68
11
141
32
141
68
11
100
23
141
97
47
1
111
141
106
32
128
141
1
100
23
106
1
79
23
111
68
11
106
23
106
1
141
11
23
97
133
106
11
133
118
6
111
141
97
47
1
111
141
92
32
106
1
78
78
23
111
118
11
111
133
1
111
141
133
1
106
32
128
141
11
106
118
1
128
97
47
11
111
32
111
133
37
141
133
11
128
141
141
1
100
106
47
68
1
106
11
111
141
11
57
23
133
141
11
111
141
11
106
118
133
141
1
111
57
128
11
47
97
47
11
100
97
47
23
106
57
32
100
79
181
16
57
32
100
11
128
1
106
23
111
32
118
32
141
111
11
133
11
111
141
111
11
57
11
47
111
11
111
141
16
111
133
23
100
68
23
97
106
32
111
57
32
141
11
141
32
141
16
133
57
16
118
47
92
133
16
133
32
57
128
1
68
11
68
16
47
141
32
128
111
1
68
1
1
141
47
97
47
23
11
133
141
106
1
128
11
92
78
23
105
1
68
11
68
16
47
133
47
118
118
100
23
97
47
11
106
32
100
141
118
47
23
133
11
105
111
32
106
57
32
100
32
92
128
97
47
11
111
1
97
47
11
133
141
106
37
111
133
1
128
106
1
118
47
133
97
1
57
11
111
23
128
118
11
128
97
47
19
106
1
57
23
133
32
111
16
133
100
11
133
141
1
141
68
166
11
133
11
47
