# Supplementary material for: Graphemic-phonetic diachronic linguistic invariance of the frequency and of the Index of Coincidence as cryptanalytic tools
Source: PLoS One. 2019 Mar 19;14(3):e0213710. doi: 10.1371/journal.pone.0213710 (PMC6424454; doi:10.1371/journal.pone.0213710)
Supplement: S1 File — (ZIP) [file pone.0213710.s001.zip › Languages/catalan/catalanP2_v2Porcentaje_Sept2015.txt]

8.834178132
0
0
0
0
0.1448225923
0
0
0
0
11.54960174
0
0
0
0
1.593048516
0
0
0.1086169442
0
0
0
3.620564808
0
0
0
0
0
0
0
0
8.182476466
0
0
0
0
0.7241129616
0
0
0
0
0
0
0
0
0
5.032585083
0
0
0
0
0
0
0
0
0
2.64301231
0
0
0
0
0
0
0
0
0
0
3.620564808
0
0
0
0
0
0
0
0
0
1.158580739
0.8327299059
0
0
0
0
0
0
0
0
0
0
0
0
0.8689355539
0
0
0
0
4.923968139
0
0
5.068790731
0
0
0
0
1.013758146
4.380883418
0
0
0
0
7.16871832
0
0
0
0
0.1086169442
0
3.258508327
0
0
0
0
0.5430847212
0
0
0
0
6.444605358
0
0
0
0
9.123823316
0
0
0
0
0
0
0
8.218682114
0
0
0
0
0
0
0
0
0
0
0
0
0
0
0
0
0.07241129616
0
0
0
0
0
0
0
0.3982621289
0
0
0
0
0
0
0
0
0
0
0
0
0
0
0.3620564808
0
0
