# Supplementary material for: Graphemic-phonetic diachronic linguistic invariance of the frequency and of the Index of Coincidence as cryptanalytic tools
Source: PLoS One. 2019 Mar 19;14(3):e0213710. doi: 10.1371/journal.pone.0213710 (PMC6424454; doi:10.1371/journal.pone.0213710)
Supplement: S1 File — (ZIP) [file pone.0213710.s001.zip › Languages/catalan/catalanP3_v2.txt]

11
111
47
111
1
141
133
23
47
141
1
141
133
11
133
11
79
23
97
47
11
47
111
68
23
133
118
32
133
141
68
166
32
47
11
68
166
11
111
141
23
100
32
106
11
78
23
105
68
11
47
111
111
32
57
100
11
57
47
128
68
166
11
133
11
128
1
123
32
106
1
133
1
118
128
11
133
100
1
106
32
128
141
68
11
133
32
111
118
11
106
32
100
141
1
57
47
111
68
32
133
68
11
100
11
133
141
11
106
118
32
128
1
100
133
128
23
97
47
11
11
133
92
78
32
111
118
11
57
1
47
23
1
100
97
128
23
1
141
11
1
57
23
141
47
1
141
1
106
32
100
141
57
32
111
11
133
97
32
133
141
47
106
11
133
11
133
141
68
166
32
47
11
1
47
23
1
111
32
106
11
47
1
133
141
100
32
97
47
1
100
133
32
111
57
11
105
68
11
118
128
11
133
32
111
1
11
111
32
57
100
11
68
11
97
32
128
92
106
32
100
141
57
11
111
1
118
1
128
11
111
141
1
141
92
133
1
57
23
1
141
1
111
141
11
133
100
11
141
128
11
133
92
133
141
133
23
11
111
141
133
23
11
133
97
47
11
11
111
141
11
111
23
1
133
47
78
78
23
141
133
23
11
111
141
106
11
111
141
100
1
133
1
111
97
141
1
133
97
128
23
118
141
47
128
1
106
32
100
141
133
32
111
11
47
1
133
141
97
32
118
68
23
141
133
23
1
141
11
111
100
1
141
133
23
47
141
1
141
118
32
128
32
106
11
111
133
68
11
123
11
100
23
68
166
23
32
92
118
32
128
1
100
79
181
111
133
1
100
141
128
11
133
32
106
11
133
133
11
97
47
100
1
128
133
100
32
133
97
47
1
100
133
68
11
133
141
68
166
1
47
111
133
11
128
1
11
105
1
97
32
133
141
1
141
133
118
11
128
57
23
1
68
11
106
1
141
23
106
32
111
23
106
11
111
141
128
11
133
97
47
11
11
47
1
133
141
11
128
1
1
97
133
23
123
11
97
47
11
133
141
1
32
128
68
11
118
11
128
100
32
133
123
11
100
23
68
166
23
32
133
32
133
11
1
106
1
141
128
23
106
32
111
23
118
11
128
100
32
133
57
32
111
133
32
106
11
111
133
133
11
97
47
100
1
128
133
97
32
111
133
23
68
11
128
1
47
111
1
111
23
141
11
111
100
32
128
68
11
68
11
123
11
100
23
68
166
23
32
92
11
111
100
32
128
68
11
68
11
106
1
141
128
23
106
32
111
23
11
57
23
111
79
11
100
23
11
111
57
32
100
47
111
141
1
141
97
47
11
123
11
57
11
133
123
11
100
23
68
166
23
32
118
11
128
141
1
100
97
47
11
78
32
68
166
23
133
68
11
100
133
57
1
111
133
68
11
100
23
141
133
68
11
1
97
47
11
133
141
106
32
111
106
1
133
123
11
97
32
128
68
1
133
11
68
11
100
11
133
79
128
1
111
133
123
23
97
47
11
133
11
133
141
11
106
118
32
128
1
100
133
97
47
11
133
32
111
118
1
128
11
100
23
1
47
23
1
100
11
97
133
1
68
11
133
92
97
32
106
11
128
1
11
111
97
1
123
11
97
68
11
106
1
111
141
11
111
23
128
100
1
79
128
1
111
97
1
133
1
92
100
1
79
128
1
111
1
100
106
32
92
111
1
97
47
11
133
32
111
118
1
128
11
78
11
92
1
57
23
47
23
111
141
11
111
11
133
141
1
118
128
11
133
11
111
141
57
23
68
1
118
11
128
141
32
141
11
133
11
133
141
11
133
123
1
32
111
133
92
118
11
128
97
32
97
47
11
11
105
11
128
1
141
1
106
57
11
97
1
118
68
11
133
32
111
100
23
111
1
141
68
166
11
23
111
97
100
23
111
1
133
1
11
111
141
128
1
128
11
111
32
128
68
11
68
11
106
1
141
128
23
106
32
111
23
92
118
128
11
118
32
133
1
97
47
11
11
133
141
1
111
141
11
111
106
1
141
128
23
106
32
111
23
68
32
111
1
133
57
32
111
1
68
32
97
141
128
23
1
92
11
97
133
11
106
118
100
11
1
141
32
141
133
1
97
47
11
105
133
97
47
23
133
32
111
11
111
32
128
68
11
68
11
106
1
141
128
23
106
32
111
23
11
68
11
133
23
68
166
1
57
1
47
11
128
78
23
105
133
100
32
133
97
47
1
100
133
78
32
133
11
111
133
11
128
47
11
111
141
133
68
11
68
11
47
1
97
47
23
11
105
118
32
79
11
133
100
11
97
133
1
128
100
32
133
57
11
111
133
141
11
106
118
32
128
1
100
133
97
47
11
141
11
111
23
1
92
97
47
11
1
111
133
68
11
133
1
106
32
128
141
133
11
128
47
23
133
1
68
11
47
11
111
1
100
79
181
111
1
32
128
68
11
68
11
123
11
100
23
68
166
23
32
100
32
106
11
57
47
1
100
141
1
79
11
97
32
111
141
133
11
57
47
141
92
68
11
105
23
57
11
128
1
141
11
111
133
1
57
32
100
47
111
141
1
141
97
47
11
1
106
1
133
100
32
128
68
11
68
11
106
1
141
128
23
106
32
111
23
68
23
128
1
1
100
79
181
111
133
68
11
100
32
133
118
1
128
11
111
141
133
11
106
1
68
166
32
128
106
11
111
141
1
1
97
47
11
105
133
11
111
97
47
23
11
105
106
32
100
141
133
11
78
23
1
47
1
97
47
11
100
23
141
133
11
128
97
1
133
11
111
11
111
100
1
141
133
23
47
141
1
141
1
100
79
181
111
1
68
32
111
141
133
11
105
1
97
47
11
78
32
133
68
11
111
32
57
100
11
100
23
111
1
141
68
166
11
100
1
128
118
11
128
111
32
57
100
11
1
68
11
100
23
111
1
141
68
166
11
11
133
11
111
111
32
57
100
23
141
100
32
97
32
128
97
32
111
141
128
1
106
1
100
47
11
133
141
1
141
92
11
111
79
1
111
11
57
32
100
79
11
1
47
11
128
106
47
105
11
128
97
47
11
78
32
133
133
1
111
1
92
57
11
111
78
32
128
106
1
68
1
11
111
133
1
118
11
128
133
32
111
1
57
11
128
141
1
100
97
47
11
111
1
141
47
128
1
23
118
32
79
11
133
68
1
128
57
32
111
1
68
23
133
118
32
133
23
141
133
23
32
1
100
133
78
23
105
133
11
133
32
57
128
11
141
32
141
11
133
97
32
133
11
133
11
47
1
133
141
118
128
11
79
1
1
133
32
133
118
1
128
11
111
141
133
97
47
11
100
23
141
133
11
128
97
1
133
11
111
106
47
105
11
128
57
11
111
97
128
23
1
68
1
11
47
106
23
100
11
97
47
11
133
32
133
118
1
128
11
111
141
133
92
11
105
1
133
11
141
23
79
11
133
11
111
118
11
128
57
11
111
97
32
111
141
11
111
141
133
92
32
111
128
1
141
133
68
11
100
133
11
47
1
97
32
133
141
1
106
11
111
141
11
111
1
97
47
11
105
1
141
133
23
47
141
1
141
1
47
23
1
47
111
1
68
32
111
1
32
111
128
1
68
1
92
106
32
100
141
57
11
111
1
97
32
133
141
47
106
1
68
11
100
1
97
47
1
100
79
128
1
111
141
11
106
118
133
11
128
1
11
133
141
1
68
1
57
23
47
68
1
92
141
11
111
23
1
47
111
1
78
23
105
1
97
47
11
1
47
23
1
111
32
106
1
100
32
106
1
78
1
106
1
11
128
1
118
11
128
141
32
141
1
1
97
47
11
105
1
141
133
23
47
141
1
141
97
47
11
1
97
47
11
105
1
68
32
111
141
133
11
105
1
123
11
68
166
23
1
11
106
1
111
1
47
1
141
32
141
1
100
1
97
1
133
1
68
11
100
1
106
1
128
11
11
97
47
11
11
128
1
106
32
100
141
57
32
111
1
92
100
1
57
32
111
1
68
32
111
1
133
1
106
1
128
1
100
23
111
68
1
47
1
1
97
133
23
118
32
68
11
128
118
141
1
100
97
47
11
133
1
57
11
133
1
47
11
128
106
1
111
11
128
1
68
11
106
1
111
141
11
111
23
128
92
68
11
123
11
68
166
23
128
100
1
97
1
133
1
97
47
1
111
141
78
32
133
97
1
133
1
68
1
11
68
1
47
1
100
23
78
1
11
111
11
133
57
11
128
141
133
32
97
47
11
11
111
133
32
111
118
11
111
133
1
106
11
111
141
118
11
128
32
141
133
23
32
133
23
141
1
141
111
32
11
111
141
128
1
133
11
111
106
1
100
47
1
68
11
133
97
32
68
166
23
141
1
141
133
23
32
111
133
11
78
32
105
11
133
100
11
133
97
47
1
100
133
100
1
23
111
97
100
23
111
1
133
11
111
1
57
23
100
133
32
57
128
11
133
100
11
133
97
32
111
68
23
141
133
23
32
111
133
141
32
141
11
133
97
47
11
11
47
1
133
141
68
11
133
23
68
166
47
1
47
11
111
133
1
106
47
105
11
128
11
128
11
111
11
111
1
100
32
106
1
92
1
97
47
11
105
133
97
47
23
141
133
11
128
97
1
47
11
111
106
47
105
11
128
118
11
128
1
11
47
1
133
141
133
11
79
32
111
133
100
1
57
32
100
47
111
141
1
141
78
32
128
11
111
141
133
11
128
141
23
78
23
97
1
141
133
68
11
100
11
133
57
32
111
11
133
97
32
133
141
47
106
11
133
68
11
1
100
32
106
1
92
118
11
128
57
32
100
47
111
141
1
141
68
11
68
11
47
78
32
111
78
11
141
97
1
133
1
106
11
111
141
68
11
11
47
1
133
141
92
68
11
1
100
32
106
1
