# Supplementary material for: Graphemic-phonetic diachronic linguistic invariance of the frequency and of the Index of Coincidence as cryptanalytic tools
Source: PLoS One. 2019 Mar 19;14(3):e0213710. doi: 10.1371/journal.pone.0213710 (PMC6424454; doi:10.1371/journal.pone.0213710)
Supplement: S1 File — (ZIP) [file pone.0213710.s001.zip › Languages/catalan/catalanP3_v2Porcentaje_Sept2015.txt]

12.39592969
0
0
0
0
0
0
0
0
0
14.56984274
0
0
0
0
0
0
0
0
0
0
0
5.226641998
0
0
0
0
0
0
0
0
6.845513414
0
0
0
0
0
0
0
0
0
0
0
0
0
0
5.180388529
0
0
0
0
0
0
0
0
0
2.173913043
0
0
0
0
0
0
0
0
0
0
4.394079556
0
0
0
0
0
0
0
0
0
1.017576318
0.8325624422
0
0
0
0
0
0
0
0
0
0
0
0
1.202590194
0
0
0
0
4.070305273
0
0
4.717853839
0
0
0
0
1.110083256
3.2839963
0
0
0
0
7.400555042
0
0
0
0
0
0
2.035152636
0
0
0
0
0.6475485661
0
0
0
0
5.180388529
0
0
0
0
9.389454209
0
0
0
0
0
0
0
7.215541166
0
0
0
0
0
0
0
0
0
0
0
0
0
0
0
0
0
0
0
0
0
0
0
0
0.9250693802
0
0
0
0
0
0
0
0
0
0
0
0
0
0
0.185013876
0
0
