# Supplementary material for: Graphemic-phonetic diachronic linguistic invariance of the frequency and of the Index of Coincidence as cryptanalytic tools
Source: PLoS One. 2019 Mar 19;14(3):e0213710. doi: 10.1371/journal.pone.0213710 (PMC6424454; doi:10.1371/journal.pone.0213710)
Supplement: S1 File — (ZIP) [file pone.0213710.s001.zip › Languages/catalan/catalanT1_v2.txt]

17
16
3
8
21
5
13
17
20
8
1
17
1
20
20
1
21
18
22
5
20
21
1
14
21
5
14
12
1
17
19
5
20
72
14
16
17
5
19
4
5
13
42
19
9
21
20
18
22
5
13
16
20
17
5
19
20
5
7
22
9
4
72
20
5
5
14
23
5
10
16
20
16
20
20
1
2
5
20
20
5
14
3
16
14
21
19
1
13
9
20
5
7
16
14
20
18
22
5
4
5
20
17
22
26
20
3
12
1
19
1
13
5
14
21
1
12
22
19
23
5
19
7
16
14
26
1
20
43
20
4
5
13
16
20
21
19
1
21
13
1
20
17
5
19
20
16
12
1
9
14
9
18
22
9
21
1
21
18
22
5
13
8
1
23
9
5
14
16
17
5
19
23
5
14
21
22
19
1
17
5
19
1
12
3
22
14
20
1
3
19
5
21
10
22
159
4
5
4
43
22
22
14
4
9
23
5
14
4
19
5
20
5
14
21
16
19
14
13
9
21
7
5
14
9
21
20
21
22
4
9
1
14
21
5
14
12
1
3
1
13
2
19
1
16
14
10
16
8
1
23
9
1
1
3
16
20
21
22
13
1
21
20
21
1
19
12
1
18
22
1
12
43
20
21
5
20
21
9
13
16
14
9
4
5
12
5
20
13
9
5
20
3
16
7
9
21
1
3
9
16
14
20
13
5
23
5
14
3
8
6
16
19
21
7
19
1
14
4
5
20
9
7
4
5
4
16
19
13
9
19
5
12
5
23
1
14
21
13
5
5
14
17
5
22
20
17
1
20
20
5
10
43
22
14
17
16
3
8
17
5
19
12
1
4
9
21
1
3
1
13
2
19
1
13
1
20
20
16
17
21
1
21
4
5
13
16
12
21
1
20
16
14
3
16
23
5
14
3
8
13
5
7
9
21
1
19
20
16
2
19
5
12
12
9
21
5
20
16
17
21
16
20
1
13
5
14
21
20
5
14
20
4
5
20
17
22
12
12
1
19
1
4
16
19
13
60
13
14
16
17
1
20
5
14
12
1
6
16
19
13
1
1
3
16
20
21
22
13
1
4
1
13
1
20
5
14
1
18
22
5
12
12
1
18
22
5
13
1
12
1
12
21
20
16
6
1
13
5
10
1
14
21
20
20
16
12
5
14
4
16
19
13
9
19
5
20
21
1
14
21
1
25
60
1
13
9
1
17
17
1
19
5
3
8
1
13
16
14
23
9
26
1
19
5
20
22
14
8
16
13
4
5
13
9
26
1
20
21
1
21
22
19
1
1
2
19
5
23
5
19
5
14
21
3
1
19
1
23
5
20
21
9
21
4
5
23
5
12
12
22
21
17
5
12
72
20
3
1
19
13
5
20
60
20
5
13
2
19
1
21
4
5
3
16
19
16
14
5
20
4
16
2
12
5
20
4
1
22
19
1
2
22
14
2
1
19
19
5
21
23
5
19
13
5
12
12
5
14
12
16
3
1
17
5
1
3
16
13
17
5
14
26
1
23
5
14
12
16
4
16
20
8
71
13
5
14
20
4
5
7
19
1
14
20
21
1
21
22
19
1
12
1
22
14
4
5
12
20
18
22
1
12
20
5
19
1
10
16
23
5
6
16
19
21
2
5
12
12
5
21
5
14
9
1
22
14
1
19
16
21
1
5
14
21
19
5
12
5
20
13
1
14
20
12
1
12
21
19
5
5
19
1
13
16
12
21
23
5
12
12
1
2
12
16
14
7
1
2
1
19
2
1
5
20
5
14
20
22
12
12
20
12
16
18
22
1
12
21
5
14
9
5
22
14
7
19
1
14
2
1
20
21
72
5
14
12
1
13
28
5
5
14
21
16
19
14
12
16
20
4
5
20
20
86
20
4
9
21
20
8
1
23
9
5
13
16
12
21
20
6
1
12
3
16
14
20
1
20
21
16
19
20
5
3
1
14
20
4
5
4
9
23
5
19
20
1
14
1
21
22
19
1
18
22
9
3
19
9
4
1
23
5
14
5
22
4
22
12
1
23
5
14
6
16
19
21
12
5
7
5
13
5
14
21
5
18
22
1
14
21
8
1
7
22
60
2
43
19
5
13
9
19
1
21
20
17
5
3
9
1
12
13
5
14
21
12
16
4
5
20
20
86
20
4
9
21
8
16
13
4
5
13
9
26
1
20
21
1
21
22
19
1
1
13
9
6
16
23
9
26
1
19
5
20
18
22
5
23
5
43
20
12
16
19
5
26
5
14
10
16
8
1
14
4
1
19
1
7
72
4
5
7
12
16
19
9
16
20
1
13
5
13
71
19
9
1
18
22
9
17
16
3
8
21
5
13
17
20
8
1
23
9
5
18
22
5
5
19
1
17
1
20
20
1
21
4
5
20
21
1
23
9
4
1
1
12
18
22
1
12
10
16
12
16
14
7
1
13
5
14
21
8
1
23
9
1
20
5
19
23
9
21
5
4
22
2
21
1
14
21
18
22
9
5
19
1
20
17
1
16
19
4
60
13
21
5
19
19
9
2
12
1
13
5
14
21
12
1
4
16
14
3
8
20
5
12
12
13
5
4
9
25
12
22
14
26
1
21
16
21
1
17
1
16
19
4
5
21
22
3
1
19
10
16
20
72
1
18
22
5
12
12
18
22
5
17
5
14
20
5
20
18
22
1
14
21
10
16
12
8
16
159
17
1
19
12
1
19
3
16
14
5
7
22
60
12
21
1
14
21
16
20
21
17
22
26
20
21
19
5
13
16
12
1
14
21
4
9
7
22
60
16
20
5
14
26
16
19
3
16
13
20
16
21
20
23
72
20
1
170
60
5
14
16
13
16
19
60
20
12
1
12
21
19
5
4
9
1
14
16
13
16
19
60
4
9
25
5
12
12
13
1
20
12
5
25
43
12
1
3
1
19
14
1
12
1
20
22
1
13
1
19
5
5
19
5
21
60
12
5
20
17
5
19
9
21
1
4
43
22
18
22
9
12
13
5
8
1
23
9
5
4
16
14
1
21
3
16
13
12
5
20
17
5
19
9
21
4
9
7
22
9
10
16
14
16
17
22
9
25
3
19
5
22
19
5
18
22
5
12
5
20
17
5
19
9
21
20
9
19
5
20
43
20
17
22
25
1
21
5
14
9
19
1
12
21
19
5
3
1
13
60
20
9
14
72
1
18
22
5
12
12
18
22
5
12
1
3
1
19
14
21
43
5
4
16
14
3
8
20
18
22
5
5
14
21
5
14
20
4
9
25
5
12
12
18
22
5
20
9
1
10
16
14
16
20
1
17
20
18
22
5
12
1
12
21
19
5
4
9
1
17
1
20
20
43
4
5
12
1
23
9
4
1
3
16
19
17
16
19
1
12
5
14
18
22
42
5
19
1
8
16
62
21
8
16
8
5
4
9
19
19
5
20
17
16
14
7
22
60
10
16
13
1
20
1
19
1
14
16
8
16
3
19
5
3
8
3
1
19
20
9
6
72
20
20
5
21
20
13
16
19
21
14
16
6
72
19
5
21
20
1
170
60
5
5
14
21
43
14
18
22
5
20
16
21
20
23
9
22
13
1
20
12
1
7
5
14
21
16
17
5
19
21
1
12
3
16
13
8
16
23
16
12
19
9
5
3
1
19
21
16
21
20
21
5
13
17
20
20
5
1
12
5
7
19
5
4
5
14
16
23
9
21
1
21
20
5
20
17
5
3
9
1
12
13
5
14
21
4
5
14
16
23
5
12
12
1
20
5
14
26
16
19
9
1
16
17
5
19
1
12
3
22
14
1
2
1
19
1
21
1
19
9
1
18
22
5
23
16
12
6
5
19
8
1
13
5
20
5
14
6
1
13
1
18
22
5
20
16
21
20
13
16
19
21
12
1
6
1
13
1
4
9
25
5
12
12
5
20
23
5
19
1
18
22
5
10
16
8
5
17
1
7
1
21
12
16
4
5
22
21
5
1
14
1
21
22
19
1
5
12
16
13
5
22
5
20
17
5
19
9
21
43
20
1
18
22
5
20
21
18
22
5
17
1
19
12
5
1
2
21
22
23
72
20
20
5
14
26
16
19
13
5
17
16
19
5
21
20
4
9
19
18
22
42
22
20
17
12
1
22
19
28
13
1
20
17
1
19
12
1
14
21
1
2
23
16
20
21
19
1
19
5
23
5
19
42
14
3
9
1
10
16
14
16
3
19
5
22
19
43
18
22
5
20
9
1
21
20
13
16
19
21
3
1
19
8
71
13
5
14
20
13
16
19
21
20
14
16
17
1
19
12
5
14
23
5
19
43
20
4
9
25
5
12
12
18
22
5
12
20
13
16
19
21
20
14
16
17
1
19
12
5
14
13
1
20
12
5
20
17
5
19
9
21
14
16
13
16
19
5
17
5
19
3
16
14
20
5
7
22
5
14
21
14
16
12
9
43
20
9
14
17
16
20
20
9
2
12
5
17
1
19
12
1
19
14
16
13
1
17
17
1
19
4
9
7
22
9
10
16
18
22
5
12
5
20
17
5
19
9
21
20
9
5
19
5
20
1
17
19
43
20
12
1
13
16
19
21
3
1
19
13
16
12
21
5
20
23
5
7
1
4
5
20
8
5
23
9
20
21
13
16
19
9
19
8
71
13
5
14
20
5
2
42
20
21
9
5
20
5
16
170
5
12
12
20
5
14
16
23
5
161
1
18
22
5
20
17
5
19
9
21
14
5
1
12
21
19
5
3
16
20
1
12
22
19
20
9
20
18
22
43
20
4
5
12
3
16
19
20
17
5
19
12
1
18
22
1
12
10
16
17
16
7
22
43
20
3
16
14
42
25
5
19
18
22
5
3
1
19
14
5
20
17
5
19
9
21
6
16
20
20
5
14
4
22
5
20
3
16
20
5
20
4
9
20
21
9
14
3
21
5
20
5
20
5
17
1
19
1
4
5
20
13
1
20
21
16
20
21
5
13
17
20
8
5
3
19
5
5
7
22
21
18
22
5
170
16
18
22
5
8
16
13
4
9
22
20
17
5
19
9
21
16
28
14
9
13
1
14
16
6
16
20
28
12
20
20
9
14
72
12
1
20
1
14
3
8
16
12
1
3
1
12
16
19
14
1
21
22
19
1
12
18
22
5
43
20
5
14
12
16
3
16
19
20
18
22
5
17
5
19
12
1
4
9
20
3
19
5
17
28
14
3
9
1
4
5
12
5
20
20
22
5
20
18
22
1
21
19
5
8
22
13
16
19
20
13
16
19
1
25
60
3
16
13
6
1
12
16
6
16
3
8
17
5
19
12
16
23
5
14
21
18
22
5
12
7
9
21
1
4
5
20
16
14
12
16
3
8
16
18
22
1
14
21
43
20
3
16
19
19
22
13
17
22
21
12
16
20
22
2
10
5
3
21
5
14
18
22
42
43
20
18
22
9
20
1
17
1
7
1
5
4
1
18
22
60
1
23
1
14
21
14
16
12
23
5
22
8
16
13
