# Supplementary material for: Graphemic-phonetic diachronic linguistic invariance of the frequency and of the Index of Coincidence as cryptanalytic tools
Source: PLoS One. 2019 Mar 19;14(3):e0213710. doi: 10.1371/journal.pone.0213710 (PMC6424454; doi:10.1371/journal.pone.0213710)
Supplement: S1 File — (ZIP) [file pone.0213710.s001.zip › Languages/catalan/catalanT1_v2Porcentaje_Sept2015.txt]

10.76604555
0.9523809524
2.732919255
3.064182195
12.58799172
0.6625258799
1.242236025
1.614906832
4.389233954
0.7453416149
0
5.838509317
4.016563147
5.962732919
0
6.997929607
3.022774327
2.15320911
7.122153209
8.861283644
6.376811594
4.844720497
1.904761905
0
0.4554865424
0.5383022774
0
0.2070393375
0
0
0
0
0
0
0
0
0
0
0
0
0
0.2898550725
0.9109730849
0
0
0
0
0
0
0
0
0
0
0
0
0
0
0
0
0.6625258799
0
0.04140786749
0
0
0
0
0
0
0
0
0.16563147
0.4968944099
0
0
0
0
0
0
0
0
0
0
0
0
0
0.08281573499
0
0
0
0
0
0
0
0
0
0
0
0
0
0
0
0
0
0
0
0
0
0
0
0
0
0
0
0
0
0
0
0
0
0
0
0
0
0
0
0
0
0
0
0
0
0
0
0
0
0
0
0
0
0
0
0
0
0
0
0
0
0
0
0
0
0
0
0
0
0
0
0
0.08281573499
0
0.04140786749
0
0
0
0
0
0
0
0
0.16563147
0
0
0
0
0
0
0
0
0
0
0
0
0
0
0
0
0
0
0
0
0
0
0
0
0
0
0
0
0
0
0
0
0
0
0
0
