# Supplementary material for: Graphemic-phonetic diachronic linguistic invariance of the frequency and of the Index of Coincidence as cryptanalytic tools
Source: PLoS One. 2019 Mar 19;14(3):e0213710. doi: 10.1371/journal.pone.0213710 (PMC6424454; doi:10.1371/journal.pone.0213710)
Supplement: S1 File — (ZIP) [file pone.0213710.s001.zip › Languages/catalan/catalanT2_v2.txt]

18
22
9
20
5
19
28
1
18
22
5
12
12
4
5
12
13
72
14
20
22
17
5
19
9
16
19
18
22
5
23
5
19
9
21
1
21
4
5
23
72
20
1
13
9
19
5
3
74
14
21
5
18
22
9
20
1
2
4
9
19
16
14
20
5
19
28
18
22
5
12
12
1
6
19
16
14
21
18
22
5
14
72
20
8
1
22
19
5
13
17
16
19
21
1
14
21
7
16
9
7
16
4
16
12
16
19
12
16
20
12
16
3
8
20
20
5
19
1
14
13
16
20
21
19
1
14
21
20
12
16
2
43
16
13
1
12
20
5
7
16
14
20
5
14
5
12
12
20
13
1
12
16
2
43
20
3
16
14
21
5
14
4
19
28
5
20
9
14
72
20
4
16
20
8
22
14
12
16
3
8
14
16
3
22
17
1
19
28
12
16
17
1
19
21
9
13
5
14
21
20
5
19
28
17
5
19
17
5
21
22
1
12
12
5
20
7
22
1
19
21
18
22
5
26
16
4
5
23
72
20
8
5
14
16
20
5
7
22
1
12
1
25
60
4
9
23
5
19
20
43
20
16
3
16
14
21
19
1
19
9
1
14
21
12
5
20
17
5
14
5
20
7
19
1
14
20
4
9
14
6
5
19
14
26
16
20
72
4
22
2
21
1
14
21
21
16
21
18
22
1
14
21
14
43
12
5
20
21
1
4
16
12
16
19
9
19
13
5
23
1
12
5
17
22
26
20
23
5
21
5
13
17
20
18
22
5
22
20
26
13
1
7
62
14
1
12
13
72
14
8
1
23
5
19
1
2
13
9
23
5
19
4
1
4
5
19
1
13
9
20
21
1
21
1
18
22
5
12
12
4
5
12
9
21
18
22
5
12
13
72
14
17
16
21
8
1
23
5
19
4
1
21
6
6
16
19
21
3
16
19
43
20
16
2
20
1
13
5
13
2
19
1
19
12
16
18
22
5
6
74
14
12
16
4
16
12
16
19
72
20
5
13
9
20
5
19
1
2
12
5
4
16
14
20
21
19
1
14
26
5
13
16
12
21
13
1
20
17
19
5
20
21
1
13
5
14
21
17
5
19
4
22
21
43
20
21
16
21
170
16
18
22
1
14
21
5
14
12
16
13
72
14
8
5
8
1
89
21
12
1
13
16
19
21
12
28
21
16
12
21
5
17
16
19
21
1
21
14
16
20
20
43
16
14
13
1
6
16
19
21
4
16
12
16
19
14
16
2
1
20
21
1
6
5
19
23
1
12
5
19
18
22
5
12
1
13
9
20
21
1
21
6
16
20
5
20
21
1
4
1
14
16
19
5
20
1
14
20
20
72
3
16
14
21
5
14
21
4
1
18
22
5
12
12
1
18
22
5
6
16
13
43
20
20
9
2
43
21
19
9
20
21
16
19
17
5
19
1
18
22
5
12
12
1
20
16
6
44
19
8
16
14
43
20
1
18
22
5
12
12
18
22
9
14
16
20
17
5
19
1
17
12
1
5
19
5
14
16
28
20
7
22
1
19
21
1
2
16
14
1
22
13
1
12
1
6
9
13
9
19
1
12
16
13
72
14
23
5
22
20
5
10
16
23
5
26
13
5
20
18
22
60
3
16
13
10
1
14
16
161
43
20
8
16
14
6
5
19
13
5
20
16
14
23
16
12
5
19
4
19
5
170
1
20
16
20
22
12
12
20
5
14
23
5
19
20
12
1
17
1
19
21
4
5
12
3
5
12
12
5
4
9
22
1
4
43
22
1
2
7
5
20
21
14
16
20
1
21
20
8
22
13
9
12
17
1
19
1
22
12
5
20
21
1
12
20
18
22
5
17
22
26
20
20
5
14
21
43
17
5
19
23
9
12
12
13
1
20
12
16
13
9
19
1
21
4
1
23
1
14
21
19
1
8
72
21
43
23
5
12
8
16
4
43
22
17
5
19
18
22
42
14
16
19
16
13
17
12
1
13
1
19
7
22
1
6
5
12
1
18
22
5
12
12
18
22
9
23
5
22
1
20
16
14
1
13
9
3
8
17
5
19
9
19
18
22
1
14
21
13
43
20
17
22
20
23
16
12
21
1
14
4
16
12
170
1
13
16
19
21
20
16
6
19
9
19
7
19
1
14
20
1
2
16
19
8
1
17
22
26
20
20
5
17
19
5
14
17
5
19
21
1
12
27
5
12
21
22
17
9
5
21
1
21
3
16
13
4
16
19
13
20
5
14
1
18
22
5
12
12
3
1
20
18
22
5
12
3
16
19
4
5
3
1
19
14
6
5
19
5
20
3
12
1
21
1
19
14
16
20
1
2
20
14
16
21
5
14
20
17
16
4
5
19
18
22
5
21
1
12
6
5
21
14
16
1
3
30
2
20
18
22
1
12
21
1
14
3
19
22
5
12
12
18
22
5
14
21
1
12
3
1
20
14
16
21
12
16
28
20
1
19
18
22
5
19
14
16
20
43
18
22
5
21
19
5
20
8
16
3
5
12
12
20
17
12
1
7
22
28
20
1
2
22
14
20
16
12
3
16
12
17
18
22
5
14
16
6
16
20
2
5
14
3
16
14
21
5
14
21
13
1
21
1
14
21
12
16
20
4
16
20
8
9
5
12
21
5
19
170
5
14
5
20
21
1
13
5
14
21
18
22
5
17
5
19
13
9
7
13
16
19
21
16
17
19
16
17
4
5
13
16
19
21
17
16
19
21
28
20
13
16
19
21
5
14
22
14
3
16
12
17
12
16
20
21
19
5
20
2
43
14
20
13
28
6
5
19
9
21
20
12
16
20
4
16
20
20
72
14
13
16
19
21
20
12
86
21
9
12
26
5
12
4
5
12
9
21
72
20
5
20
9
12
16
14
5
20
21
17
5
19
4
43
20
4
5
12
3
5
12
19
5
3
16
19
20
20
16
20
4
5
19
19
43
20
10
16
19
14
20
20
5
19
9
5
14
10
1
6
9
14
9
21
20
26
16
14
16
17
22
3
8
4
9
19
18
22
5
14
16
20
5
14
21
1
4
5
12
9
21
20
4
5
12
17
5
14
20
1
13
5
14
21
17
22
26
20
18
22
5
17
5
19
4
19
5
14
16
12
23
22
12
12
5
14
12
16
13
5
22
13
1
12
1
12
7
22
14
2
43
20
62
19
5
3
22
12
12
21
1
12
18
22
5
12
17
12
1
5
19
17
19
5
20
5
14
21
13
42
21
5
14
16
2
12
9
21
20
17
5
14
20
5
3
1
20
3
86
18
22
1
14
21
6
74
14
1
14
20
4
5
20
1
13
16
19
21
18
22
5
17
5
19
4
22
21
5
12
12
26
16
14
1
23
16
19
19
5
20
3
8
21
16
21
2
43
14
16
20
43
8
16
14
10
1
22
20
9
19
5
3
16
19
21
14
16
12
20
16
20
21
43
3
1
19
21
16
21
20
13
16
20
20
5
14
26
20
28
14
17
5
19
4
22
21
12
22
19
4
5
17
16
19
21
17
5
19
2
43
18
22
5
12
20
4
9
21
20
4
5
12
20
20
1
23
9
20
26
16
19
5
3
74
19
21
19
5
17
21
1
14
21
1
18
22
5
12
12
20
18
22
9
1
12
1
19
7
22
5
14
20
16
14
4
16
12
5
26
16
20
1
2
60
18
22
5
2
16
14
1
19
1
8
72
23
16
12
18
22
5
14
22
12
12
19
5
13
5
26
43
20
4
16
12
19
5
20
4
5
12
18
22
9
20
13
16
19
21
5
21
16
21
18
22
1
14
21
12
16
13
17
5
19
20
1
23
16
12
22
14
21
1
21
6
1
20
5
4
5
22
4
19
5
170
1
19
1
12
7
22
14
1
2
16
14
1
17
1
19
21
5
18
22
5
12
16
4
16
12
20
9
43
20
21
16
12
21
9
25
4
16
13
21
1
19
21
3
1
19
3
5
19
21
1
13
5
14
21
5
14
5
12
12
4
5
12
9
21
5
20
21
28
17
5
19
16
20
9
4
16
12
13
1
26
19
1
72
12
3
16
13
17
16
19
21
28
1
18
22
5
20
21
20
5
19
28
18
22
5
26
16
14
17
19
5
20
5
14
21
20
16
20
21
5
14
3
8
22
14
21
1
12
4
5
12
9
21
1
2
20
1
2
16
19
1
7
19
1
161
17
19
5
14
3
8
18
22
5
14
4
5
20
9
10
1
19
1
12
21
19
5
2
43
3
16
19
14
16
13
23
1
19
9
22
19
5
10
1
13
43
20
14
16
13
17
12
30
3
8
21
1
14
21
3
16
13
5
20
21
17
12
16
19
12
1
26
7
22
1
4
5
12
20
8
22
12
12
20
19
5
20
21
1
14
4
16
12
170
14
16
13
1
17
30
19
14
16
17
19
5
14
3
8
5
14
26
16
19
20
9
14
16
13
17
22
3
8
4
5
12
9
21
1
19
3
16
14
21
19
1
12
1
13
16
19
21
13
5
21
19
74
17
5
20
6
16
19
170
1
21
3
16
19
5
20
9
21
16
21
20
21
5
13
17
20
5
14
3
16
14
21
9
14
89
22
14
16
17
12
74
19
4
5
13
16
14
19
5
3
16
19
21
1
18
22
5
12
12
1
14
16
13
17
1
19
21
44
20
3
8
1
14
20
23
22
12
12
18
22
5
4
16
12
13
5
12
5
62
25
18
22
5
20
9
12
10
1
18
22
44
20
3
8
13
16
14
20
5
14
21
9
13
5
14
21
23
22
12
12
18
22
5
13
22
26
19
1
20
9
13
16
19
17
22
26
20
18
22
5
4
5
12
9
21
1
13
1
4
16
12
16
19
20
5
7
22
5
9
25
9
14
7
19
1
21
20
5
19
43
20
9
5
12
12
1
14
16
13
1
3
74
20
21
21
1
12
20
5
14
21
9
13
5
14
21
4
5
13
1
12
5
2
43
3
16
13
17
16
20
21
21
5
13
17
20
13
9
14
23
1
12
13
1
12
5
12
16
2
43
21
16
21
20
10
16
19
14
20
3
19
5
9
25
22
14
7
19
1
14
4
5
12
9
21
5
14
13
1
17
5
14
20
20
1
20
14
16
4
19
5
9
25
18
22
1
14
21
1
12
7
22
14
6
5
21
20
5
14
20
12
1
13
16
19
21
4
5
12
12
1
17
44
14
20
18
22
1
14
21
13
5
17
5
19
3
44
2
4
5
4
16
12
16
19
14
16
13
4
5
6
6
44
14
20
17
5
14
20
20
1
14
21
18
22
5
13
16
19
21
17
5
19
21
16
20
21
5
13
17
20
14
16
20
17
1
19
21
5
9
25
1
18
22
5
20
21
4
5
12
9
21
12
1
17
5
14
20
20
1
12
6
1
5
12
17
5
19
21
6
6
16
3
8
43
20
13
16
14
13
1
12
5
13
16
14
2
43
20
5
13
2
12
1
6
22
13
5
14
1
18
22
5
20
21
3
1
20
4
5
20
16
13
17
14
9
21
43
3
16
20
21
22
13
2
43
20
44
14
21
4
22
19
13
5
14
21
5
13
1
12
18
22
1
14
21
20
72
4
5
20
17
5
19
21
26
16
14
16
17
22
3
8
4
9
19
18
22
5
14
16
20
9
1
4
5
20
5
19
21
4
5
21
16
21
4
5
12
9
21
18
22
1
14
21
13
16
19
21
1
12
9
13
1
7
62
14
4
5
13
9
13
1
21
5
9
25
13
5
20
17
30
14
21
18
22
1
14
21
26
16
13
1
6
6
62
14
17
5
14
20
20
1
14
21
20
1
13
16
19
21
5
13
17
1
19
18
22
5
14
16
14
20
72
3
5
19
21
21
1
12
13
22
4
1
13
5
14
21
8
5
23
9
20
21
5
14
21
5
13
17
20
21
1
14
2
19
5
22
18
22
5
12
18
22
9
13
23
16
12
7
22
43
23
16
12
5
19
1
13
9
14
16
17
16
21
14
5
20
5
14
21
14
5
23
5
22
14
5
14
21
43
14
20
9
12
4
9
3
8
13
16
14
23
16
21
5
21
16
21
43
20
2
43
17
22
26
20
43
20
16
2
19
1
4
5
4
43
22
21
16
19
14
1
4
1
1
21
22
18
22
9
5
20
21
13
1
19
5
26
6
9
12
12
1
4
5
4
43
22
20
22
17
17
12
9
18
22
5
13
16
12
21
17
22
9
20
5
12
12
14
16
13
23
16
12
16
26
19
18
22
5
14
1
18
22
5
20
21
13
72
14
20
1
19
13
1
17
22
20
3
1
23
5
14
9
19
17
5
19
18
22
42
13
1
23
62
20
8
16
14
43
20
12
5
20
21
1
21
7
5
20
5
22
