# Supplementary material for: Graphemic-phonetic diachronic linguistic invariance of the frequency and of the Index of Coincidence as cryptanalytic tools
Source: PLoS One. 2019 Mar 19;14(3):e0213710. doi: 10.1371/journal.pone.0213710 (PMC6424454; doi:10.1371/journal.pone.0213710)
Supplement: S1 File — (ZIP) [file pone.0213710.s001.zip › Languages/catalan/catalanT2_v2Porcentaje_Sept2015.txt]

8.16399287
1.319073084
2.139037433
3.172905526
11.12299465
1.140819964
0.8912655971
1.247771836
3.244206774
0.320855615
0
6.987522282
4.31372549
7.165775401
0
7.807486631
3.20855615
2.602495544
6.951871658
8.413547237
7.629233512
5.240641711
1.28342246
0
0.2852049911
0.9625668449
0.03565062389
0.5347593583
0
0.1426024955
0
0
0
0
0
0
0
0
0
0
0
0.1069518717
1.568627451
0.2495543672
0
0
0
0
0
0
0
0
0
0
0
0
0
0
0
0.1069518717
0
0.2139037433
0
0
0
0
0
0
0
0
0
0.7130124777
0
0.2495543672
0
0
0
0
0
0
0
0
0
0
0
0.07130124777
0
0
0.07130124777
0
0
0
0
0
0
0
0
0
0
0
0
0
0
0
0
0
0
0
0
0
0
0
0
0
0
0
0
0
0
0
0
0
0
0
0
0
0
0
0
0
0
0
0
0
0
0
0
0
0
0
0
0
0
0
0
0
0
0
0
0
0
0
0
0
0
0
0
0
0
0
0.07130124777
0
0
0
0
0
0
0
0
0.2495543672
0
0
0
0
0
0
0
0
0
0
0
0
0
0
0
0
0
0
0
0
0
0
0
0
0
0
0
0
0
0
0
0
0
0
0
0
