# Supplementary material for: Graphemic-phonetic diachronic linguistic invariance of the frequency and of the Index of Coincidence as cryptanalytic tools
Source: PLoS One. 2019 Mar 19;14(3):e0213710. doi: 10.1371/journal.pone.0213710 (PMC6424454; doi:10.1371/journal.pone.0213710)
Supplement: S1 File — (ZIP) [file pone.0213710.s001.zip › Languages/catalan/catalanT3_v2.txt]

5
14
22
14
1
3
9
22
21
1
21
20
5
20
5
7
22
9
18
22
5
8
22
14
4
9
20
17
16
20
21
10
16
22
5
7
5
14
21
9
12
8
16
13
5
6
9
12
12
4
5
8
22
14
14
16
2
12
5
2
22
19
7
5
20
5
19
1
19
16
13
1
20
1
17
19
5
20
12
1
13
16
19
21
4
5
20
16
14
17
5
13
16
12
21
1
2
22
14
4
16
20
4
5
12
5
20
21
5
13
17
16
19
1
12
20
19
9
18
22
5
5
20
26
6
16
14
17
5
2
1
22
9
1
12
3
19
9
1
21
5
8
1
2
9
21
22
1
21
1
13
16
12
21
2
16
14
5
20
3
16
20
21
22
13
5
20
5
20
21
10
16
22
5
8
1
22
9
1
14
16
13
5
22
1
20
21
12
16
18
22
1
12
20
16
14
2
5
12
12
4
5
17
19
5
20
16
14
1
5
14
16
2
12
5
4
5
3
16
19
26
13
16
12
21
2
5
14
1
17
1
19
5
14
21
1
21
26
20
1
2
9
1
21
1
14
21
5
20
12
5
21
19
5
20
26
20
3
9
5
14
3
9
5
20
18
22
5
5
14
21
5
14
9
1
20
22
6
6
9
3
9
5
14
21
13
5
14
21
12
1
20
1
14
3
21
1
20
3
19
9
17
21
22
19
1
13
16
12
21
20
16
14
5
22
1
20
21
3
16
17
4
9
3
9
1
21
5
14
12
1
3
9
22
21
1
21
17
16
19
8
16
13
5
14
20
4
5
19
5
12
9
7
9
16
26
17
16
19
1
12
7
22
14
20
1
12
21
19
5
20
8
16
13
5
20
20
5
3
22
12
1
19
20
12
16
20
18
22
1
12
20
4
5
20
21
10
1
22
14
20
5
19
1
5
12
12
1
3
16
20
21
1
21
20
17
5
19
23
9
1
4
5
13
1
21
9
13
16
14
9
13
5
14
21
19
5
20
18
22
5
5
22
1
20
21
5
19
1
1
25
9
19
5
18
22
5
20
21
1
16
19
4
5
17
5
19
12
16
20
19
5
12
9
7
9
16
20
16
20
5
1
13
1
21
19
9
13
16
14
9
17
5
19
12
16
20
2
16
14
20
8
16
13
5
14
20
20
5
3
22
12
1
19
20
3
16
14
20
9
4
5
19
1
8
22
14
1
14
9
21
5
14
12
16
19
4
5
4
5
19
5
12
9
7
9
16
26
5
14
12
16
19
4
5
4
5
13
1
21
19
9
13
16
14
9
5
23
9
14
7
22
5
12
9
5
14
23
16
12
22
14
21
1
21
18
22
5
19
5
2
5
20
19
5
12
9
7
9
16
17
5
19
21
1
12
18
22
5
6
16
7
9
20
4
5
12
20
23
1
14
20
4
5
12
9
21
20
4
5
1
18
22
5
20
21
13
16
14
13
1
20
19
5
3
16
19
4
1
20
5
4
5
12
5
20
7
19
1
14
20
19
9
18
22
5
20
5
20
21
5
13
17
16
19
1
12
20
18
22
5
20
16
14
17
1
19
5
12
9
8
1
22
9
1
12
5
25
1
4
5
20
26
3
16
13
5
19
1
5
14
3
1
19
19
5
3
8
4
5
13
1
14
21
5
14
9
19
12
1
7
19
1
14
3
1
20
1
26
12
1
7
19
1
14
1
12
13
16
26
14
1
18
22
5
20
16
14
17
1
19
5
6
5
26
1
23
9
22
9
14
21
5
14
5
20
21
1
17
19
5
20
5
14
21
23
9
4
1
17
5
19
21
16
21
5
20
5
20
21
5
20
19
1
8
16
14
20
26
17
5
19
3
16
18
22
5
5
12
12
5
19
1
21
1
13
2
5
3
1
17
4
5
20
16
14
12
9
14
1
21
7
5
9
14
3
12
9
14
1
20
1
5
14
21
19
1
19
5
14
16
19
4
5
4
5
13
1
21
19
9
13
16
14
9
26
17
19
5
17
16
20
1
18
22
5
5
20
21
1
14
21
5
14
13
1
21
19
9
13
16
14
9
4
16
14
1
20
2
16
14
1
4
16
3
21
19
9
1
26
5
25
5
13
17
12
5
1
21
16
21
20
1
18
22
5
12
12
20
18
22
9
20
16
14
5
14
16
19
4
5
4
5
13
1
21
19
9
13
16
14
9
5
4
5
20
9
10
1
2
1
22
5
19
6
9
12
12
20
12
16
20
18
22
1
12
20
6
16
20
20
5
14
20
5
19
22
5
14
21
20
4
5
4
5
22
1
18
22
9
5
12
12
17
16
7
22
5
20
12
5
25
1
19
12
16
20
2
5
14
20
21
5
13
17
16
19
1
12
20
18
22
5
21
5
14
9
1
26
18
22
5
1
14
20
4
5
20
1
13
16
19
21
20
5
19
22
9
20
1
4
5
22
5
14
1
12
7
22
14
1
16
19
4
5
4
5
19
5
12
9
7
9
16
12
16
13
5
23
22
1
12
21
8
1
7
22
5
3
16
14
3
5
2
22
21
26
4
5
12
12
9
2
5
19
1
21
5
14
20
1
23
16
12
22
14
21
1
21
18
22
5
1
13
1
20
12
16
19
4
5
4
5
13
1
21
19
9
13
16
14
9
4
9
19
1
1
12
7
22
14
20
4
5
12
16
20
17
1
19
5
14
21
20
5
13
1
10
16
19
13
5
14
21
1
1
18
22
5
12
12
20
5
14
18
22
9
5
12
12
13
16
12
21
20
5
6
9
1
22
1
18
22
5
12
9
3
5
19
3
1
20
20
5
14
5
14
12
1
3
9
22
21
1
21
1
12
7
22
14
1
4
16
14
27
5
12
12
1
18
22
5
6
16
20
4
5
14
16
2
12
5
12
9
14
1
21
7
5
12
1
19
17
5
19
14
16
2
12
5
1
4
5
12
9
14
1
21
7
5
5
20
5
14
14
16
2
12
9
21
12
16
3
16
19
3
16
14
21
19
1
13
1
12
22
5
20
21
1
21
26
5
14
7
1
14
5
23
16
12
7
22
5
8
1
22
5
19
13
22
12
12
5
19
18
22
5
6
16
20
20
1
14
1
26
2
5
14
6
16
19
13
1
4
1
5
14
20
1
17
5
19
20
16
14
1
2
5
19
21
1
12
18
22
5
14
1
21
22
19
1
8
9
17
16
7
22
5
20
4
1
19
2
16
14
1
4
9
20
17
16
20
9
3
9
16
1
12
20
6
9
12
12
20
5
20
16
2
19
5
21
16
21
5
20
3
16
20
5
20
5
22
1
20
21
17
19
5
7
1
1
20
16
20
17
1
19
5
14
21
20
18
22
5
12
9
3
5
19
3
1
20
20
5
14
13
22
12
12
5
19
2
5
14
3
19
9
1
4
1
5
8
22
13
9
12
5
18
22
5
20
16
20
17
1
19
5
14
21
20
26
5
12
12
1
20
5
21
9
7
22
5
20
20
5
14
17
5
19
2
5
14
3
16
14
21
5
14
21
20
26
8
16
14
19
1
21
20
4
5
12
20
5
22
1
3
16
20
21
1
13
5
14
21
5
14
1
18
22
5
12
12
1
3
9
22
21
1
21
8
1
22
9
1
8
22
14
1
4
16
14
1
8
16
14
19
1
4
1
26
13
16
12
21
2
5
14
1
3
16
20
21
22
13
1
4
5
12
1
18
22
1
12
7
19
1
14
21
5
13
17
20
5
19
1
5
20
21
1
4
1
23
9
22
4
1
26
21
5
14
9
1
22
14
1
6
9
12
12
1
18
22
5
8
1
22
9
1
14
16
13
1
12
16
13
1
6
1
13
1
5
19
1
17
5
19
21
16
21
1
1
18
22
5
12
12
1
3
9
22
21
1
21
18
22
5
1
18
22
5
12
12
1
4
16
14
27
5
12
12
1
19
5
7
9
1
5
13
1
14
1
22
1
21
16
21
1
12
1
3
1
20
1
4
5
12
1
13
1
19
5
5
18
22
5
5
19
1
13
16
12
21
2
16
14
1
26
12
1
2
16
14
1
4
16
14
1
20
1
13
1
19
1
12
9
14
4
1
22
1
1
25
9
17
16
4
5
19
17
21
1
12
18
22
5
20
1
2
5
20
8
1
22
5
19
13
1
14
5
19
1
4
5
13
1
14
21
5
14
9
19
26
4
5
19
5
7
9
19
12
1
3
1
20
1
18
22
1
14
21
6
16
20
3
1
20
1
4
1
5
4
1
22
1
12
9
6
1
8
5
14
5
20
2
5
19
170
16
18
22
5
5
14
20
16
14
17
5
14
20
1
13
5
14
21
17
5
19
16
3
9
16
20
9
21
1
21
14
16
5
14
21
19
1
20
20
5
14
13
1
12
22
1
4
5
20
3
16
7
9
21
1
3
9
16
14
20
5
6
16
12
12
5
20
12
5
20
18
22
1
12
20
12
1
9
14
3
12
9
14
1
20
20
5
14
1
23
9
12
20
16
2
19
5
20
12
5
20
3
16
14
4
9
3
9
16
14
20
21
16
21
5
20
18
22
5
5
22
1
20
21
4
5
20
9
10
22
1
22
5
14
20
1
13
22
12
12
5
19
5
19
5
14
5
14
1
12
16
13
1
26
1
18
22
5
12
12
20
18
22
9
3
5
19
3
1
22
5
14
13
22
12
12
5
19
17
5
19
1
5
22
1
20
21
20
5
7
16
14
20
12
1
23
16
12
22
14
21
1
21
6
16
19
5
14
3
5
19
21
9
6
9
3
1
21
20
4
5
12
5
20
2
16
14
5
20
3
16
20
21
22
13
5
20
4
5
1
12
16
13
1
26
17
5
19
23
16
12
22
14
21
1
21
4
5
4
5
22
6
16
14
6
5
21
3
1
20
1
13
5
14
21
4
5
5
22
1
20
21
26
4
5
1
12
16
13
1
