# Supplementary material for: Graphemic-phonetic diachronic linguistic invariance of the frequency and of the Index of Coincidence as cryptanalytic tools
Source: PLoS One. 2019 Mar 19;14(3):e0213710. doi: 10.1371/journal.pone.0213710 (PMC6424454; doi:10.1371/journal.pone.0213710)
Supplement: S1 File — (ZIP) [file pone.0213710.s001.zip › Languages/chahuia/chahuiaP1_v2.txt]

89
1
121
138
23
141
111
99
84
47
99
68
141
1
121
23
92
1
123
141
123
47
87
16
111
68
23
138
1
92
1
68
16
111
133
23
99
16
84
106
1
111
111
133
16
111
156
16
99
73
16
111
84
16
123
141
106
47
123
141
111
138
138
92
1
68
16
141
23
99
16
84
106
1
111
99
99
78
16
111
1
133
16
111
123
16
141
168
16
111
111
16
89
111
23
141
138
1
92
1
68
16
111
1
99
99
106
1
84
123
16
57
47
1
68
123
16
152
87
16
111
84
16
123
47
106
97
1
111
111
133
16
111
1
133
133
68
23
111
23
79
79
47
123
68
152
1
92
92
47
78
1
99
68
166
16
123
123
16
141
99
84
47
99
68
23
133
141
99
1
141
1
111
99
16
121
68
1
106
23
73
16
78
123
23
141
92
16
79
79
47
123
92
47
78
23
141
1
111
23
79
23
57
162
16
73
99
152
16
89
123
111
141
23
123
16
140
141
23
97
97
16
123
23
106
106
16
73
123
1
111
68
23
123
16
152
87
68
84
16
123
23
138
168
23
78
16
111
111
111
16
133
23
111
111
1
1
133
16
111
111
16
141
140
47
78
23
84
68
84
68
166
16
123
123
16
141
99
84
47
99
1
92
1
152
1
141
111
16
99
87
1
121
111
111
1
111
1
133
99
1
111
16
141
140
111
23
47
89
111
99
1
87
1
121
140
1
1
152
1
92
47
1
133
111
162
16
106
106
16
123
23
111
111
1
1
133
16
111
47
140
16
141
78
16
99
99
1
123
57
1
168
145
1
140
106
47
133
133
1
111
106
1
123
16
152
87
16
84
68
1
141
1
23
68
23
111
47
123
68
123
16
152
87
16
84
140
1
1
152
23
141
1
99
84
16
106
23
111
47
133
138
138
92
1
68
16
141
1
68
16
141
140
1
23
68
23
111
92
47
92
23
123
23
73
16
78
123
1
133
99
68
166
16
123
123
16
141
23
99
84
47
99
68
23
111
92
47
92
23
123
123
57
16
168
106
47
133
133
1
111
111
16
141
141
1
23
79
79
47
123
1
111
47
1
97
92
47
78
1
23
78
123
23
92
1
68
78
23
141
92
47
78
1
141
1
121
23
92
1
123
141
68
23
133
89
16
111
111
1
1
133
106
1
141
1
1
140
68
92
47
152
23
111
1
140
92
16
141
140
99
84
47
99
1
92
1
23
111
111
1
1
133
140
16
106
106
1
106
106
16
97
99
121
16
138
138
16
141
111
111
16
106
106
1
106
106
16
97
1
140
16
106
68
92
47
152
23
111
89
16
111
111
1
1
133
1
133
133
1
141
99
1
141
1
106
47
133
133
1
111
133
16
79
1
92
68
92
47
152
23
111
16
141
140
141
1
133
99
23
141
111
106
106
23
133
168
16
106
106
23
23
68
68
23
111
92
47
152
92
1
92
68
99
84
47
99
1
111
16
141
140
121
121
23
106
16
84
68
23
79
23
78
123
23
23
141
141
1
152
92
1
92
68
99
106
1
97
16
99
141
121
121
23
106
16
84
47
1
92
23
111
84
23
23
111
111
1
1
133
106
1
111
23
133
1
68
23
141
141
1
68
16
78
68
23
123
1
68
68
23
123
16
152
16
87
89
16
111
111
1
1
133
152
1
68
1
57
123
23
68
111
111
16
133
92
47
68
16
78
1
106
106
1
133
111
23
78
123
23
23
168
16
106
106
16
123
99
106
1
121
123
47
111
111
111
16
133
23
121
121
23
106
1
133
23
141
152
1
68
166
1
99
106
1
84
123
16
57
1
111
111
1
97
23
156
99
16
73
99
84
47
99
23
123
78
16
68
162
162
111
1
68
92
47
141
23
133
92
47
84
23
141
68
166
1
123
89
23
141
141
1
152
23
111
1
111
111
1
97
92
16
123
133
1
99
123
92
68
84
1
123
133
92
1
78
23
141
92
47
152
23
68
133
16
111
111
99
16
168
57
1
68
1
89
16
111
23
133
133
47
106
1
89
16
111
92
16
141
140
92
16
111
133
1
111
16
141
141
1
68
141
106
16
145
145
47
141
68
23
111
68
16
79
23
78
123
23
1
68
16
141
140
1
23
68
23
111
73
16
99
99
16
111
133
133
123
1
92
16
111
68
47
79
47
162
123
16
78
23
141
16
78
78
16
123
16
111
123
16
78
68
16
111
1
106
23
162
16
106
123
16
111
47
92
23
123
16
111
1
133
133
68
23
111
152
23
133
123
57
1
168
145
1
140
156
16
99
73
16
111
84
16
141
47
106
97
1
111
111
23
138
168
23
78
16
111
111
133
16
111
92
47
78
23
89
16
111
141
123
1
166
1
111
99
111
111
1
1
133
16
111
99
57
16
168
141
1
133
1
97
133
47
106
111
138
138
92
1
68
16
141
1
92
1
152
1
111
123
47
87
16
141
84
16
123
23
78
123
23
156
16
99
73
16
111
57
68
47
111
123
16
78
78
68
16
111
68
23
133
133
99
1
87
68
99
121
16
140
140
168
16
57
57
1
111
68
23
23
99
16
84
106
1
111
111
133
16
111
47
133
23
111
68
1
68
123
16
152
87
16
111
89
1
121
99
23
168
141
111
133
16
111
111
16
89
111
23
156
16
99
73
16
111
68
1
106
106
1
133
106
47
57
123
23
68
97
97
133
16
111
89
1
106
16
145
145
47
141
23
47
123
92
1
162
68
23
111
111
111
1
111
1
133
1
123
1
87
1
111
111
47
84
16
111
68
47
79
47
57
123
23
68
23
133
133
23
152
16
99
99
57
1
123
47
68
68
166
1
123
1
133
16
111
99
111
84
1
133
23
133
16
111
123
16
57
168
1
111
16
141
141
1
68
141
106
16
145
145
47
141
47
92
23
123
16
111
152
1
87
1
68
133
16
111
1
99
68
23
156
16
99
73
16
111
89
1
121
99
23
168
141
111
133
16
111
89
16
123
140
99
16
111
