# Supplementary material for: Graphemic-phonetic diachronic linguistic invariance of the frequency and of the Index of Coincidence as cryptanalytic tools
Source: PLoS One. 2019 Mar 19;14(3):e0213710. doi: 10.1371/journal.pone.0213710 (PMC6424454; doi:10.1371/journal.pone.0213710)
Supplement: S1 File — (ZIP) [file pone.0213710.s001.zip › Languages/chahuia/chahuiaP1_v2Porcentaje_Sept2015.txt]

12.47165533
0
0
0
0
0
0
0
0
0
0
0
0
0
0
11.33786848
0
0
0
0
0
0
8.314436886
0
0
0
0
0
0
0
0
0
0
0
0
0
0
0
0
0
0
0
0
0
0
0
4.535147392
0
0
0
0
0
0
0
0
0
1.209372638
0
0
0
0
0
0
0
0
0
0
5.59334845
0
0
0
0
0.8314436886
0
0
0
0
2.116402116
0.9070294785
0
0
0
0
2.191987906
0
0
0.9826152683
0
1.209372638
0
0
3.552532124
0
0
0
0
0.9826152683
0
4.535147392
0
0
0
0
0
0
3.930461073
0
0
0
0
10.80876795
0
0
0
0
0
0
0
0
0
1.284958428
0
5.366591081
0
0
0
0
0
0
0
0
0
5.064247921
0
0
0
0
0.9826152683
0
1.587301587
5.215419501
0
0
0
0.604686319
0
0
0
0
0
0
1.814058957
0
0
0
0.4535147392
0
0
0
0
0
0.5291005291
0
0
0
0.5291005291
0
1.058201058
0
0
0
0
0
0
0
0
0
0
0
0
0
0
0
