# Supplementary material for: Graphemic-phonetic diachronic linguistic invariance of the frequency and of the Index of Coincidence as cryptanalytic tools
Source: PLoS One. 2019 Mar 19;14(3):e0213710. doi: 10.1371/journal.pone.0213710 (PMC6424454; doi:10.1371/journal.pone.0213710)
Supplement: S1 File — (ZIP) [file pone.0213710.s001.zip › Languages/chahuia/chahuiaP2_v2.txt]

23
1
32
47
1
133
133
1
68
106
32
47
68
68
23
84
32
47
23
133
133
23
111
32
47
78
23
84
16
111
23
1
141
141
1
68
99
1
111
133
16
111
57
16
99
84
32
47
78
16
99
99
1
99
99
1
23
111
1
123
1
57
57
23
97
89
141
1
141
23
141
1
79
32
47
106
16
111
78
97
23
23
23
1
141
141
23
133
133
23
32
47
1
106
1
111
79
79
32
47
23
162
1
23
106
32
47
84
1
23
57
1
141
133
32
47
141
133
32
47
84
1
32
47
16
111
111
16
97
99
99
23
84
1
99
79
1
106
32
47
111
123
1
57
57
23
32
47
123
32
47
78
23
84
1
141
16
111
133
32
47
84
1
123
32
47
1
89
1
123
141
23
79
16
106
106
23
68
1
123
141
1
106
106
16
111
141
1
47
99
1
1
141
1
23
23
79
79
32
47
23
162
32
47
89
1
123
1
106
133
141
1
68
68
16
123
141
99
97
97
1
111
23
106
1
99
1
133
133
141
1
133
23
68
23
1
141
99
97
89
23
57
23
141
141
1
106
106
16
123
141
1
141
1
106
106
16
111
141
111
1
133
23
79
23
133
23
1
111
32
47
73
1
73
99
140
89
1
87
111
32
47
123
23
97
16
106
106
23
99
89
1
23
1
68
23
1
111
140
89
166
23
1
32
47
1
99
99
23
141
16
111
141
23
99
1
111
99
133
133
32
47
68
1
68
23
1
99
99
162
16
123
79
99
133
32
47
1
106
23
1
84
32
47
78
32
47
133
23
32
47
141
23
23
32
47
89
1
123
1
106
16
79
79
32
47
68
23
84
97
32
47
99
99
32
47
84
99
106
1
97
1
111
1
133
23
111
23
133
141
23
106
16
162
79
23
68
1
133
84
16
99
111
23
23
133
32
47
84
1
111
23
106
23
141
141
16
123
99
97
78
1
111
84
23
79
79
23
111
23
97
89
78
23
111
32
47
1
123
123
16
121
121
1
111
32
47
1
106
1
111
1
123
141
121
1
162
16
106
1
99
87
1
57
1
57
1
123
141
1
99
99
1
106
1
32
47
1
23
1
73
1
23
111
111
1
111
32
47
1
23
111
111
1
23
1
111
1
32
47
111
141
23
111
111
1
111
99
32
47
23
106
1
141
16
111
23
123
87
1
106
123
1
57
57
23
141
23
111
23
141
1
133
1
106
23
111
32
47
123
23
141
141
32
47
141
84
111
121
16
57
32
47
123
23
32
47
97
32
47
123
141
23
133
23
141
1
111
23
162
32
47
99
1
84
106
1
111
23
111
1
68
1
133
23
140
89
140
89
1
111
1
97
32
47
123
1
23
