# Supplementary material for: Graphemic-phonetic diachronic linguistic invariance of the frequency and of the Index of Coincidence as cryptanalytic tools
Source: PLoS One. 2019 Mar 19;14(3):e0213710. doi: 10.1371/journal.pone.0213710 (PMC6424454; doi:10.1371/journal.pone.0213710)
Supplement: S1 File — (ZIP) [file pone.0213710.s001.zip › Languages/chahuia/chahuiaP2_v2Porcentaje.txt]

16.72240803
0
0
0
0
0
0
0
0
0
0
0
0
0
0
4.013377926
0
0
0
0
0
0
12.87625418
0
0
0
0
0
0
0
0
7.525083612
0
0
0
0
0
0
0
0
0
0
0
0
0
0
7.692307692
0
0
0
0
0
0
0
0
0
2.006688963
0
0
0
0
0
0
0
0
0
0
2.341137124
0
0
0
0
0.5016722408
0
0
0
0
1.170568562
2.341137124
0
0
0
0
2.675585284
0
0
0.5016722408
0
1.839464883
0
0
0
0
0
0
0
2.173913043
0
5.351170569
0
0
0
0
0
0
4.849498328
0
0
0
0
7.859531773
0
0
0
0
0
0
0
0
0
0.6688963211
0
3.846153846
0
0
0
0
0
0
0
0
0
4.515050167
0
0
0
0
0
0
0.6688963211
6.688963211
0
0
0
0
0
0
0
0
0
0
0
0
0
0
0
0
0
0
0
0
1.003344482
0
0
0
0.1672240803
0
0
0
0
0
0
0
0
0
0
0
0
0
0
0
0
0
