# Supplementary material for: Graphemic-phonetic diachronic linguistic invariance of the frequency and of the Index of Coincidence as cryptanalytic tools
Source: PLoS One. 2019 Mar 19;14(3):e0213710. doi: 10.1371/journal.pone.0213710 (PMC6424454; doi:10.1371/journal.pone.0213710)
Supplement: S1 File — (ZIP) [file pone.0213710.s001.zip › Languages/chahuia/chahuiaT1_v2.txt]

8
1
18
146
9
154
14
12
116
22
12
107
154
1
18
9
26
1
19
154
19
22
117
5
14
107
9
146
1
26
1
107
5
14
20
9
12
5
116
13
1
14
14
20
5
14
25
5
12
106
5
14
116
5
19
154
13
22
19
154
14
146
146
26
1
4
5
154
9
12
5
116
13
1
14
12
12
6
5
14
1
20
5
14
19
5
154
56
5
14
14
5
8
14
9
21
146
1
26
1
107
5
14
1
12
12
13
1
116
19
5
2
22
1
107
19
5
24
117
5
14
116
5
19
22
13
11
1
14
14
20
5
14
1
20
20
107
9
14
9
7
7
22
19
107
24
1
26
26
22
6
1
12
113
5
19
19
5
154
12
116
22
12
107
9
20
154
12
1
154
1
14
12
5
18
107
1
13
9
106
5
6
19
9
21
26
5
7
7
22
19
26
22
6
9
154
1
14
9
7
9
2
27
5
106
12
24
5
8
19
14
154
9
19
5
3
154
9
11
11
5
19
9
13
13
5
106
19
1
14
107
9
19
5
24
117
107
116
5
19
9
146
56
9
6
5
14
14
14
5
20
9
14
14
1
1
20
5
14
14
5
102
22
6
9
116
107
116
113
5
19
19
5
154
12
116
22
12
1
26
1
24
1
21
14
5
12
117
1
18
14
14
1
14
1
20
12
1
14
5
102
14
9
22
8
14
12
1
117
1
18
3
1
1
24
1
26
22
1
20
14
27
5
13
13
5
19
9
14
14
1
1
20
5
14
22
3
5
154
6
5
12
12
1
19
2
1
56
152
1
3
13
22
20
20
1
14
13
1
19
5
24
117
5
116
107
1
154
1
9
107
9
14
22
19
107
19
5
24
117
5
116
3
1
1
24
9
154
1
12
116
5
13
9
14
22
20
146
146
26
1
107
5
154
1
107
5
102
1
9
107
9
14
26
22
26
9
19
9
106
5
6
19
1
20
12
113
5
19
19
5
154
9
12
116
22
12
107
9
14
26
22
26
9
19
19
2
5
56
13
22
20
20
1
14
14
5
21
21
1
9
7
7
22
19
1
14
22
1
11
26
22
6
1
9
6
19
9
26
1
107
6
9
154
26
22
6
1
154
1
18
9
26
1
19
154
107
9
20
8
5
14
14
1
1
20
13
1
21
1
1
3
107
26
22
24
9
14
1
3
26
5
102
12
116
22
12
1
26
1
9
14
14
1
1
20
3
5
13
13
1
13
13
5
11
12
18
5
146
146
5
154
14
14
5
13
13
1
13
13
5
11
1
3
5
13
107
26
22
24
9
14
8
5
14
14
1
1
20
1
20
20
1
154
12
1
154
1
13
22
20
20
1
14
20
5
7
1
26
107
26
22
24
9
14
5
102
154
1
20
12
9
154
14
13
13
9
20
56
5
13
13
9
9
107
107
9
14
26
22
24
26
1
26
107
12
116
22
12
1
14
5
102
18
18
9
13
5
116
107
9
7
9
6
19
9
9
21
21
1
24
26
1
26
107
12
13
1
11
5
12
154
18
18
9
13
5
116
22
1
26
9
14
116
9
9
14
14
1
1
20
13
1
14
9
20
1
107
9
21
21
1
107
5
6
107
9
19
1
107
107
9
19
5
24
5
117
8
5
14
14
1
1
20
24
1
107
1
2
19
9
107
14
14
5
20
26
22
107
5
6
1
13
13
1
20
14
9
6
19
9
9
56
5
13
13
5
19
12
13
1
18
19
22
14
14
14
5
20
9
18
18
9
13
1
20
9
154
24
1
113
1
12
13
1
116
19
5
2
1
14
14
1
11
9
25
12
5
106
12
116
22
12
9
19
6
5
107
27
27
14
1
107
26
22
154
9
20
26
22
116
9
154
113
1
19
8
9
154
154
1
24
9
14
1
14
14
1
11
26
5
19
20
1
12
19
26
107
116
1
19
20
26
1
6
9
154
26
22
24
9
107
20
5
14
14
12
5
56
2
1
107
1
8
5
14
9
20
20
22
13
1
8
5
14
26
5
102
26
5
14
20
1
14
5
21
21
1
107
154
13
5
152
152
22
154
107
9
14
107
5
7
9
6
19
9
1
107
5
102
1
9
107
9
14
106
5
12
12
5
14
20
20
19
1
26
5
14
107
22
7
22
27
19
5
6
9
21
5
6
6
5
19
5
14
19
5
6
107
5
14
1
13
9
27
5
13
19
5
14
22
26
9
19
5
14
1
20
20
107
9
14
24
9
20
19
2
1
56
152
1
3
25
5
12
106
5
14
116
5
21
22
13
11
1
14
14
9
146
56
9
6
5
14
14
20
5
14
26
22
6
9
8
5
14
21
19
1
10
1
14
12
14
14
1
1
20
5
14
12
2
5
56
21
1
20
1
11
20
22
13
14
146
146
26
1
107
5
154
1
26
1
24
1
14
19
22
117
5
154
116
5
19
9
6
19
9
25
5
12
106
5
14
2
107
22
14
19
5
6
6
107
5
14
107
9
20
20
12
1
117
107
12
18
5
3
3
56
5
2
2
1
14
107
9
9
12
5
116
13
1
14
14
20
5
14
22
20
9
14
107
1
107
19
5
24
117
5
14
8
1
18
12
9
56
154
14
20
5
14
14
5
8
14
9
25
5
12
106
5
14
107
1
13
13
1
20
13
22
2
19
9
107
11
11
20
5
14
8
1
13
5
152
152
22
154
9
22
19
26
1
27
107
9
14
14
14
1
14
1
20
1
19
1
117
1
14
14
22
116
5
14
107
22
7
22
2
19
9
107
9
20
20
9
24
5
12
12
2
1
19
22
4
113
1
19
1
20
5
14
12
14
116
1
20
9
20
5
14
19
5
2
56
1
14
5
21
21
1
107
154
13
5
152
152
22
154
22
26
9
19
5
14
24
1
117
1
107
20
5
14
1
12
107
9
25
5
12
106
5
14
8
1
18
12
9
56
154
14
20
5
14
8
5
19
3
12
5
14
