# Supplementary material for: Graphemic-phonetic diachronic linguistic invariance of the frequency and of the Index of Coincidence as cryptanalytic tools
Source: PLoS One. 2019 Mar 19;14(3):e0213710. doi: 10.1371/journal.pone.0213710 (PMC6424454; doi:10.1371/journal.pone.0213710)
Supplement: S1 File — (ZIP) [file pone.0213710.s001.zip › Languages/chahuia/chahuiaT1_v2Porcentaje_Sept2015.txt]

12.60504202
1.222307105
0.9931245225
0.1527883881
11.45912911
2.139037433
0.9167303285
1.222307105
8.403361345
0.07639419404
0.9931245225
4.583651642
3.97249809
10.92436975
0
0
0
1.298701299
5.423987777
5.118411001
1.375095493
4.583651642
0
1.833460657
0.4583651642
3.59052712
0.5347593583
0
0
0
0
0
0
0
0
0
0
0
0
0
0
0
0
0
0
0
0
0
0
0
0
0
0
0
0
1.069518717
0
0
0
0
0
0
0
0
0
0
0
0
0
0
0
0
0
0
0
0
0
0
0
0
0
0
0
0
0
0
0
0
0
0
0
0
0
0
0
0
0
0
0
0
0
0.6111535523
0
0
0
0.8403361345
5.042016807
0
0
0
0
0
0.4583651642
0
0
2.215431627
0.9931245225
0
0
0
0
0
0
0
0
0
0
0
0
0
0
0
0
0
0
0
0
0
0
0
0
0
0
0
0
0.9931245225
0
0
0
0
0
0.6111535523
0
3.284950344
0
0
0
0
0
0
0
0
0
0
0
0
0
0
0
0
0
0
0
0
0
0
0
0
0
0
0
0
0
0
0
0
0
0
0
0
0
0
0
0
0
0
0
0
0
0
0
0
0
0
0
0
