# Supplementary material for: Graphemic-phonetic diachronic linguistic invariance of the frequency and of the Index of Coincidence as cryptanalytic tools
Source: PLoS One. 2019 Mar 19;14(3):e0213710. doi: 10.1371/journal.pone.0213710 (PMC6424454; doi:10.1371/journal.pone.0213710)
Supplement: S1 File — (ZIP) [file pone.0213710.s001.zip › Languages/chahuia/chahuiaT2_v2.txt]

9
1
16
22
1
20
20
1
4
13
16
22
4
4
9
7
8
16
22
9
20
20
9
14
16
22
6
9
7
8
5
14
9
1
21
21
1
4
12
1
14
20
5
14
2
5
12
7
8
16
22
6
5
12
12
1
12
12
1
9
14
1
19
1
2
2
9
11
8
21
1
21
9
21
1
7
16
22
13
5
14
6
11
9
9
9
1
21
21
9
20
20
9
16
22
1
13
1
14
7
7
16
22
9
27
1
9
13
16
22
7
8
1
9
2
1
21
20
16
22
21
20
16
22
7
8
1
16
22
5
14
14
5
11
12
12
9
7
8
1
12
7
1
13
16
22
14
19
1
2
2
9
16
22
19
16
22
6
9
7
8
1
21
5
14
20
16
22
7
8
1
19
16
22
1
8
1
19
21
9
7
5
13
13
9
4
1
19
21
1
13
13
5
14
21
1
22
12
1
1
21
1
9
9
7
7
16
22
9
27
16
22
8
1
19
1
13
20
21
1
4
4
5
19
21
12
11
11
1
14
9
13
1
12
1
20
20
21
1
20
9
4
9
1
21
12
11
8
9
2
9
21
21
1
13
13
5
19
21
1
21
1
13
13
5
14
21
14
1
20
9
7
9
20
9
1
14
16
22
106
1
106
12
3
8
1
117
14
16
22
19
9
11
5
13
13
9
12
8
1
9
1
4
9
1
14
3
8
10
9
1
16
22
1
12
12
9
21
5
14
21
9
12
1
14
12
20
20
16
22
4
1
4
9
1
12
12
27
5
19
7
12
20
16
22
1
13
9
1
7
8
16
22
6
16
22
20
9
16
22
21
9
9
16
22
8
1
19
1
13
5
7
7
16
22
4
9
7
8
11
16
22
12
12
16
22
7
8
12
13
1
11
1
14
1
20
9
14
9
20
21
9
13
5
27
7
9
4
1
20
7
8
5
12
14
9
9
20
16
22
7
8
1
14
9
13
9
21
21
5
19
12
11
6
1
14
7
8
9
7
7
9
14
9
11
8
6
9
14
16
22
1
19
19
5
18
18
1
14
16
22
1
13
1
14
1
19
21
18
1
27
5
13
1
12
117
1
2
1
2
1
19
21
1
12
12
1
13
1
16
22
1
9
1
106
1
9
14
14
1
14
16
22
1
9
14
14
1
9
1
14
1
16
22
14
21
9
14
14
1
14
12
16
22
9
13
1
21
5
14
9
19
117
1
13
19
1
2
2
9
21
9
14
9
21
1
20
1
13
9
14
16
22
19
9
21
21
16
22
21
7
8
14
18
5
2
16
22
19
9
16
22
11
16
22
19
21
9
20
9
21
1
14
9
27
16
22
12
1
7
8
13
1
14
9
14
1
4
1
20
9
3
8
3
8
1
14
1
11
16
22
19
1
9
