# Supplementary material for: Graphemic-phonetic diachronic linguistic invariance of the frequency and of the Index of Coincidence as cryptanalytic tools
Source: PLoS One. 2019 Mar 19;14(3):e0213710. doi: 10.1371/journal.pone.0213710 (PMC6424454; doi:10.1371/journal.pone.0213710)
Supplement: S1 File — (ZIP) [file pone.0213710.s001.zip › Languages/checheno/chechenoP1_v2.txt]

11
99
29
133
16
141
68
91
40
162
16
99
156
32
141
140
47
156
92
32
99
47
92
1
99
156
16
99
84
16
57
47
142
57
32
99
47
140
68
16
99
16
68
166
16
57
123
16
29
99
106
16
99
29
97
68
16
156
24
141
29
123
16
79
16
99
29
99
16
92
106
16
156
97
16
123
16
111
16
162
16
123
141
141
133
182
11
92
32
99
141
140
47
84
16
99
16
106
16
123
11
106
141
133
182
11
92
32
99
47
92
32
168
133
141
16
79
92
32
99
141
140
47
68
16
47
68
118
16
141
140
141
140
16
156
179
16
111
141
182
9
156
179
11
111
16
156
148
32
99
141
140
47
92
47
133
47
118
141
133
16
162
16
156
16
99
32
68
24
141
133
29
111
16
92
1
123
16
106
16
123
11
106
29
162
16
92
32
99
141
140
47
16
68
11
16
111
16
106
16
99
29
97
32
11
99
29
123
16
106
16
123
140
16
99
99
16
68
47
156
179
91
40
79
16
68
16
99
16
156
179
47
111
16
68
29
97
16
111
29
79
68
29
111
16
123
79
148
11
162
16
11
99
16
156
179
91
40
141
133
16
148
47
29
68
11
140
111
16
140
57
16
156
179
16
111
16
68
32
99
47
140
106
16
123
11
106
133
29
111
141
11
106
57
16
92
111
16
92
1
123
16
141
133
32
32
92
99
16
92
32
123
16
156
168
47
111
106
9
168
111
16
68
32
99
47
140
68
47
29
106
16
123
140
16
99
99
16
57
32
156
47
140
106
16
99
29
97
32
57
32
156
47
123
16
106
16
121
11
123
16
106
16
123
11
106
68
16
99
16
156
179
47
111
16
68
29
97
16
111
29
79
68
29
111
16
16
156
179
97
182
16
111
141
148
24
123
148
47
141
133
158
111
16
111
141
133
182
11
168
24
133
16
16
141
158
99
99
47
123
92
47
16
156
179
29
162
16
133
24
99
16
156
179
156
29
123
148
47
141
133
47
111
16
156
148
11
162
16
148
32
122
16
141
140
47
111
97
182
16
111
141
11
123
68
47
148
11
162
16
141
140
47
68
16
99
16
141
133
47
111
111
16
141
133
158
111
16
111
68
11
111
68
16
47
68
16
111
118
16
141
140
141
140
16
156
179
16
99
99
16
99
47
123
68
47
79
47
142
16
123
16
11
123
123
29
79
92
1
121
182
47
57
16
111
141
182
9
156
179
11
111
111
16
141
182
11
156
179
97
159
79
16
99
99
16
68
11
140
156
29
123
148
47
29
162
16
141
133
158
111
16
111
118
16
141
140
141
140
16
156
179
16
99
99
16
141
133
121
182
16
16
121
16
141
140
32
123
68
16
141
133
29
162
16
106
47
156
16
156
29
123
68
47
156
9
142
29
123
16
106
16
123
11
106
16
133
32
156
168
29
111
141
133
16
16
92
32
168
133
141
16
79
106
16
92
47
106
16
99
29
97
32
166
32
118
68
11
99
99
16
156
179
47
111
16
141
182
11
68
11
99
16
111
133
16
68
158
134
47
123
68
47
148
11
162
16
148
32
122
16
141
140
47
111
111
29
141
133
121
182
32
68
168
16
156
179
47
99
92
24
123
92
47
156
179
32
141
133
47
111
68
11
99
16
156
179
16
111
156
29
111
68
32
99
47
57
11
123
68
11
162
16
156
29
123
68
47
141
133
47
111
16
156
148
11
162
16
141
140
47
68
11
99
16
111
97
182
16
111
141
16
11
123
68
47
156
179
16
111
79
11
123
79
16
123
16
92
32
99
141
140
47
11
99
29
133
16
141
16
16
97
182
16
111
141
148
24
123
148
47
140
16
156
16
111
111
16
92
32
122
16
11
99
16
156
179
16
141
133
47
111
16
156
29
162
16
68
91
40
162
16
99
156
32
156
158
99
47
140
92
1
141
133
57
32
156
47
140
68
159
141
133
47
123
16
141
121
182
16
29
162
16
92
1
99
156
16
99
84
16
57
47
142
57
47
68
91
40
162
16
99
156
32
141
140
47
156
92
32
99
47
68
11
99
11
68
16
111
16
141
133
16
99
47
140
156
168
47
106
106
16
16
106
16
68
16
141
133
133
32
68
11
99
16
111
99
16
92
92
47
11
99
29
123
16
106
16
123
11
106
16
16
156
179
106
16
57
32
156
156
47
68
11
123
123
29
79
29
156
158
99
24
99
16
133
91
40
141
133
16
92
47
156
16
106
16
99
29
97
68
168
16
68
16
156
16
123
16
29
162
16
92
32
99
141
140
158
123
16
106
16
133
11
156
68
11
68
9
99
141
140
16
106
16
123
11
106
133
29
156
32
111
141
133
16
92
1
156
168
47
68
106
11
156
97
16
111
99
16
106
16
111
141
133
16
92
32
99
141
140
47
141
133
156
179
16
111
16
92
158
123
141
16
92
1
156
16
123
16
162
16
97
123
29
111
141
133
182
16
141
140
47
16
92
9
99
99
16
11
99
29
133
16
141
11
106
16
123
140
16
99
99
16
156
9
142
29
123
16
141
133
32
11
99
29
133
16
141
111
16
106
16
123
11
106
16
111
106
16
123
140
16
99
99
16
156
11
162
141
140
16
141
133
158
111
16
111
97
24
123
16
123
16
57
11
123
141
32
156
16
68
11
99
29
123
16
32
141
133
141
133
47
156
11
111
16
156
179
11
99
29
133
16
141
68
11
99
16
111
133
29
111
16
156
92
158
162
29
123
16
141
133
32
11
99
29
123
16
141
140
182
32
79
84
16
162
47
68
16
123
140
111
16
92
47
121
182
16
156
179
68
11
121
182
16
99
16
92
47
156
179
32
156
179
16
111
97
24
123
16
123
16
57
11
123
16
68
47
68
11
121
182
16
99
16
133
91
40
79
16
123
16
156
168
47
111
68
29
97
16
111
29
79
68
9
99
99
16
141
11
140
16
133
16
111
11
99
16
111
111
16
111
16
133
32
92
32
99
141
140
47
92
1
123
111
16
156
179
16
111
106
16
123
140
16
99
99
16
156
11
162
141
140
16
133
16
111
97
24
123
16
123
16
57
11
123
156
16
162
16
156
11
142
16
141
32
156
16
68
11
99
29
123
16
68
11
121
182
16
99
16
92
47
68
16
99
16
57
32
156
47
123
79
121
32
141
140
47
140
156
29
99
16
123
156
141
11
140
111
16
123
79
141
182
16
122
16
106
16
123
11
106
16
11
99
29
123
16
133
16
111
68
16
79
32
121
182
32
57
16
99
148
32
148
11
162
16
11
99
16
141
133
47
111
111
16
133
32
97
182
11
99
156
179
16
123
92
32
122
47
141
140
47
68
16
99
99
16
68
32
122
16
68
11
140
68
47
29
162
16
156
168
47
111
68
16
9
99
141
140
16
141
133
158
111
16
111
99
16
92
92
32
99
141
140
47
133
16
111
97
182
11
162
29
79
156
29
99
16
123
16
111
141
29
68
16
106
57
29
111
16
141
133
32
156
168
29
111
141
133
16
106
16
134
32
16
141
182
9
156
179
11
111
16
140
16
133
32
156
68
11
121
182
16
99
111
29
79
11
123
68
47
156
168
47
111
68
16
9
99
141
140
16
111
158
141
133
121
182
16
99
141
140
32
133
47
111
16
133
24
99
16
156
179
84
47
99
99
16
121
16
140
68
29
111
16
68
11
99
16
141
133
158
111
16
111
141
133
182
11
11
162
16
92
47
141
133
158
111
16
111
121
182
29
111
156
11
141
16
106
141
182
9
156
179
11
111
16
140
97
16
123
16
141
182
9
156
179
11
111
16
140
97
16
141
133
47
111
16
156
121
91
40
123
47
141
140
16
123
16
156
57
47
140
11
111
111
158
141
133
121
182
16
99
141
140
47
97
159
79
16
141
133
16
141
133
32
133
24
99
16
156
179
84
47
99
99
16
121
16
140
121
32
141
140
47
140
68
29
111
16
141
133
32
57
16
123
166
24
111
16
68
168
16
133
16
57
9
156
111
16
140
16
92
111
68
11
79
111
16
140
97
16
156
179
97
47
123
16
57
11
148
99
99
16
123
140
118
16
141
140
141
140
16
156
179
16
140
140
16
92
111
84
16
111
141
16
140
97
16
123
16
57
29
134
24
111
16
141
121
182
16
106
29
133
97
16
111
16
156
141
133
32
16
92
29
111
16
141
133
32
106
11
141
133
16
111
16
140
68
29
97
16
141
140
47
121
16
141
140
16
111
16
156
57
47
162
24
111
16
156
179
16
99
68
11
123
140
156
168
47
106
16
141
133
16
99
47
140
68
168
16
57
16
156
24
141
29
111
16
141
133
32
84
32
68
29
111
16
140
11
111
92
1
99
156
32
141
140
47
111
111
16
29
133
123
16
29
99
16
111
156
16
99
121
182
16
111
16
141
133
158
111
16
111
68
16
79
16
156
179
68
16
123
16
29
57
123
16
156
168
29
106
111
16
16
141
133
158
111
16
111
141
182
9
156
179
11
111
111
16
16
79
47
142
16
123
11
111
111
16
16
121
182
29
111
156
11
141
16
106
57
16
111
148
16
92
111
68
16
92
140
97
16
141
133
32
106
16
16
99
99
16
123
16
106
16
123
11
106
121
16
16
57
16
142
16
156
179
79
11
123
79
79
16
11
99
29
133
16
141
92
32
99
141
140
32
156
179
156
179
32
140
16
99
84
16
156
179
16
168
24
111
16
141
133
182
16
11
16
123
16
32
141
133
47
68
11
111
32
140
97
16
156
179
16
148
79
47
133
141
141
133
182
11
92
32
99
141
140
47
118
16
141
140
141
140
16
156
179
11
123
16
32
106
123
16
68
11
99
29
123
16
123
29
106
118
16
141
140
156
179
16
99
121
11
123
16
106
16
134
32
16
16
68
16
106
68
168
16
92
1
162
68
11
9
99
99
16
133
29
123
29
106
16
156
97
16
156
179
97
158
123
111
16
106
11
156
97
16
111
97
159
79
16
99
156
32
148
32
99
141
140
47
156
11
111
16
156
179
16
68
16
106
24
111
68
158
156
156
179
16
123
99
11
123
16
68
168
16
92
1
162
68
16
123
68
16
123
16
29
162
16
141
133
47
111
68
11
99
16
156
168
32
123
16
16
140
16
133
156
179
16
148
9
99
99
16
141
140
47
84
16
99
16
148
16
156
16
123
16
68
168
16
92
1
162
148
16
99
16
92
47
133
47
118
16
148
16
156
16
123
16
79
16
99
29
99
16
92
111
106
16
156
97
16
123
141
140
47
111
16
162
16
123
141
84
16
99
16
123
16
92
1
156
168
47
68
106
16
156
97
16
68
16
47
68
118
16
141
140
141
140
16
156
179
148
29
111
141
140
47
57
16
92
141
99
16
156
16
106
84
16
99
16
156
168
47
111
68
16
9
99
141
140
16
29
162
16
68
16
47
68
16
111
141
133
182
24
111
16
156
133
156
179
16
148
9
99
99
16
148
16
123
16
29
162
16
68
91
40
162
16
99
156
32
141
140
47
156
92
32
99
47
16
140
11
141
133
16
162
16
156
16
99
32
68
24
141
133
29
111
16
92
32
99
47
16
106
16
123
11
106
16
11
141
133
111
16
68
168
16
92
1
162
148
16
99
16
148
91
40
68
47
140
148
16
123
16
158
140
57
16
92
141
99
16
156
16
106
11
156
179
57
32
99
47
140
68
91
40
162
16
99
156
32
68
158
111
11
111
141
140
47
148
32
99
47
156
16
111
141
182
11
121
11
141
140
29
123
16
106
16
123
11
106
16
97
182
16
111
141
148
29
123
16
140
11
111
68
158
156
156
179
16
123
99
11
123
16
68
91
40
162
16
99
156
32
141
133
32
29
162
16
68
168
16
16
156
179
16
123
141
140
24
111
16
140
9
140
141
140
32
156
179
68
32
99
141
140
47
57
32
166
16
99
16
111
156
179
9
148
68
29
141
140
47
148
29
99
99
29
123
16
156
168
47
111
68
16
9
99
141
140
16
141
133
16
123
111
16
156
179
11
140
16
111
141
133
182
16
141
140
32
156
179
106
11
142
29
79
16
140
141
133
16
121
9
141
140
111
11
123
16
32
141
133
47
106
16
156
97
16
156
179
16
123
16
156
179
57
159
133
16
111
111
16
140
16
92
111
166
16
140
99
16
123
68
11
140
168
47
92
57
16
123
16
141
133
182
11
156
156
179
16
111
16
141
133
16
123
111
16
156
179
16
99
156
16
148
11
162
16
141
140
47
11
99
16
111
106
16
99
29
97
156
168
91
40
142
29
123
16
148
11
162
16
141
140
47
11
99
11
123
16
68
32
99
141
140
47
111
158
123
16
141
133
16
158
140
133
11
123
99
16
16
57
32
156
47
140
141
140
182
32
84
16
121
11
123
16
57
11
99
29
123
16
168
47
92
106
16
99
29
97
32
11
99
29
123
16
141
133
9
123
79
16
121
11
123
16
106
16
99
32
99
16
140
133
32
140
158
79
16
106
16
134
32
16
16
68
16
106
68
16
122
24
68
11
111
68
32
99
47
156
16
162
16
121
16
169
57
16
156
179
16
140
68
11
16
111
16
141
16
156
16
111
16
68
16
47
68
16
111
84
16
99
16
156
179
68
158
111
11
111
141
140
47
148
9
99
99
16
140
47
97
182
11
99
156
179
16
123
68
32
156
47
123
79
148
11
162
16
11
99
16
148
32
99
47
68
16
99
16
99
11
123
123
29
111
16
121
182
32
57
16
99
148
29
111
16
123
79
156
168
16
123
16
57
29
99
79
16
99
32
92
47
140
47
111
16
68
168
16
156
179
16
123
141
140
24
111
16
57
11
123
97
16
123
32
123
68
47
140
47
111
16
156
179
9
148
68
29
141
140
32
156
179
141
133
182
11
156
156
179
16
111
16
106
16
99
29
97
16
111
16
47
99
99
32
133
141
29
79
16
99
16
123
16
148
47
111
32
68
32
122
16
106
16
99
29
97
24
111
11
133
97
16
123
68
91
40
134
29
123
16
141
133
16
123
16
68
16
99
99
16
156
16
133
141
16
106
16
140
16
57
11
140
57
32
156
47
123
16
99
16
121
16
123
141
140
47
133
141
29
79
16
99
140
97
16
156
179
68
16
99
99
16
156
16
133
141
16
106
57
47
68
158
111
11
111
141
182
11
156
179
68
11
99
16
123
11
162
16
148
32
99
141
140
47
16
68
16
106
16
140
111
16
106
16
140
16
123
57
47
106
16
99
29
97
16
140
133
141
29
79
16
99
16
156
179
16
99
16
68
11
148
99
141
140
16
168
47
140
16
148
37
55
140
16
140
97
16
11
99
29
123
16
57
16
92
141
99
16
156
16
106
11
16
68
16
156
16
111
16
141
133
29
79
16
156
179
156
168
47
111
156
29
99
99
16
156
179
37
55
133
16
68
11
162
16
148
16
92
148
16
92
79
16
148
11
162
16
141
140
47
11
99
32
57
16
24
141
29
111
16
123
79
156
168
47
111
156
16
16
106
57
47
158
140
141
133
29
79
16
133
29
156
32
111
141
133
16
57
16
156
16
123
16
141
133
16
123
111
16
97
16
123
24
123
16
106
16
123
11
106
16
92
47
133
47
118
16
156
179
9
148
68
16
111
16
156
179
168
158
99
99
47
57
11
123
16
57
11
123
79
29
111
16
141
140
47
141
133
16
123
16
68
24
141
133
29
123
16
141
133
47
111
16
156
57
32
99
47
140
16
92
79
16
57
29
111
141
140
47
156
16
16
106
16
156
99
9
141
133
111
16
106
16
134
32
16
99
16
68
47
84
47
140
148
11
123
79
141
133
11
141
133
148
9
99
99
11
123
16
168
47
140
16
68
24
141
133
29
111
141
140
47
111
111
16
141
121
182
16
106
16
123
11
106
16
68
11
123
123
29
79
16
156
11
162
111
16
123
79
140
11
111
68
16
79
141
140
32
156
179
99
16
142
16
68
32
123
16
168
47
92
92
47
156
16
57
29
123
162
29
123
16
68
16
99
99
16
156
16
133
141
16
106
16
57
11
140
156
168
47
111
68
16
9
99
141
140
16
141
133
16
123
111
16
156
11
162
111
16
123
79
16
79
29
111
16
123
79
16
106
16
99
29
97
32
141
133
9
123
79
16
106
16
16
99
99
16
123
16
156
29
99
99
11
123
16
57
32
125
16
99
84
16
141
140
47
68
24
111
16
156
179
97
182
16
111
141
156
16
68
32
148
11
162
16
140
148
16
123
16
141
133
158
111
16
111
141
133
182
11
168
24
133
16
141
29
99
99
29
123
16
29
141
133
182
11
141
133
47
111
111
16
106
16
99
29
97
32
29
162
16
111
11
111
16
111
97
24
123
16
16
148
16
99
11
141
29
99
99
29
111
16
92
1
123
16
106
47
133
16
118
16
92
156
16
106
16
123
16
111
141
37
55
123
16
141
156
179
11
156
16
106
16
140
141
182
11
156
179
92
1
162
68
29
111
16
106
16
156
29
99
99
16
123
16
141
133
11
123
16
111
141
133
182
11
111
16
156
158
99
47
168
16
68
16
141
16
111
156
16
111
141
182
11
121
9
141
140
141
140
16
106
16
123
11
106
16
92
47
133
47
118
16
168
24
133
16
16
11
141
133
111
16
92
1
123
47
140
16
99
16
92
106
11
68
11
16
123
16
29
162
16
148
11
162
16
141
140
47
11
99
16
111
16
156
179
16
99
156
16
156
168
32
142
32
156
168
47
111
68
16
9
99
141
140
16
148
11
162
16
141
140
47
11
99
32
141
37
55
123
16
141
141
182
11
156
179
141
182
11
106
16
68
29
99
99
16
123
16
106
158
99
156
156
16
16
68
158
156
156
179
16
123
99
11
123
16
57
91
40
123
140
16
57
11
123
148
11
162
16
141
140
47
11
99
16
111
16
99
11
123
29
111
16
156
29
99
16
68
11
162
16
141
133
47
99
133
37
55
140
29
121
32
121
16
92
1
121
182
32
123
121
32
121
16
57
11
111
16
57
11
92
141
29
111
16
133
16
84
16
68
16
122
16
68
11
162
16
123
16
148
11
162
16
141
140
47
11
99
32
141
37
55
123
16
141
11
156
179
106
16
16
99
99
16
123
16
141
133
47
156
11
111
16
156
179
92
1
123
47
140
16
99
16
92
106
11
156
179
140
16
106
168
16
141
133
182
11
92
32
99
47
140
141
133
156
179
16
133
141
16
79
148
16
123
16
29
162
16
141
140
182
32
84
16
68
11
99
16
156
121
91
40
123
47
140
16
68
29
97
16
99
11
99
16
140
16
29
133
123
16
29
99
16
111
156
16
99
121
182
16
111
16
133
29
111
141
11
106
156
29
99
16
123
11
133
16
141
159
133
47
140
16
133
141
16
79
148
16
123
16
68
11
99
16
111
133
16
16
68
16
123
16
141
133
158
111
141
133
16
141
133
47
111
111
16
68
11
99
16
111
133
29
111
11
123
16
156
16
16
106
57
16
123
16
148
11
162
16
141
140
47
11
99
32
99
11
123
123
29
111
16
121
182
32
57
16
99
148
29
111
16
123
79
79
16
99
99
16
99
141
133
29
162
16
99
24
123
148
16
141
133
9
99
99
16
68
11
99
16
111
133
29
111
32
148
16
99
24
123
16
29
162
16
68
11
99
16
111
141
133
182
24
111
16
111
97
11
123
141
16
106
16
123
11
106
106
24
92
47
133
47
119
24
166
29
106
16
168
24
133
16
92
141
133
29
79
16
57
9
156
97
29
141
140
16
168
24
133
16
111
16
141
182
11
156
179
68
16
99
16
141
37
55
123
16
141
16
156
179
141
182
11
106
16
68
29
99
99
16
123
16
84
47
99
99
16
121
68
16
111
140
16
106
168
16
133
168
24
133
16
97
159
79
16
140
141
182
11
133
156
179
16
16
11
141
133
111
16
68
16
99
99
16
156
16
133
141
16
106
16
57
11
140
11
99
29
123
16
156
168
29
111
141
133
16
16
92
156
179
16
106
16
16
99
99
16
123
16
133
16
68
16
99
16
123
16
142
16
68
32
99
47
140
156
179
16
92
111
99
16
92
148
32
99
47
133
32
68
168
16
156
11
141
133
16
156
179
16
156
179
16
99
68
32
99
47
11
99
16
156
168
47
111
68
16
9
99
141
140
16
133
16
111
57
168
9
123
79
16
140
111
16
79
29
123
16
16
68
16
106
16
140
97
182
11
99
156
179
16
123
68
32
156
47
68
11
123
79
16
156
179
106
16
134
32
16
156
16
99
121
182
16
140
111
16
156
179
16
99
156
16
97
11
141
140
68
29
111
16
68
32
99
47
29
162
16
121
11
141
140
47
121
182
9
106
111
16
140
111
16
68
11
99
16
79
47
141
140
48
16
122
16
123
16
111
133
11
123
99
32
16
92
47
156
179
16
111
29
133
123
16
29
99
16
111
156
16
99
121
182
16
111
133
24
16
68
47
68
16
92
111
16
111
24
141
140
182
32
84
16
141
133
11
141
133
68
9
99
99
11
123
16
140
16
92
111
97
182
16
111
141
16
156
99
9
141
133
111
16
140
16
106
168
16
133
68
24
141
133
29
111
141
140
47
156
140
16
106
168
16
133
68
11
99
11
68
24
156
29
123
16
158
140
121
182
32
57
16
99
57
11
9
99
99
16
57
11
123
16
111
111
11
111
11
106
16
123
11
106
11
141
133
32
11
99
29
123
16
156
168
16
123
16
57
11
123
68
16
99
16
121
182
32
57
16
99
68
29
111
16
68
47
29
133
123
16
29
99
16
111
156
16
99
121
182
16
111
16
92
47
121
182
16
123
16
68
47
121
16
156
57
11
123
140
156
168
16
99
99
16
97
179
156
29
99
16
123
156
179
16
106
16
16
97
182
11
99
156
179
16
123
57
16
156
16
123
156
179
16
106
16
16
156
168
16
123
16
57
11
123
68
16
99
16
11
99
99
16
57
29
99
79
16
99
32
156
29
123
92
47
16
106
106
16
121
47
111
111
16
123
11
162
16
57
32
141
133
47
123
140
16
156
29
123
57
47
29
140
142
16
68
47
121
16
141
140
47
16
68
16
106
24
111
68
16
79
16
156
179
68
11
123
79
79
47
141
140
47
68
11
123
68
47
16
106
106
16
156
179
16
111
68
32
79
141
47
123
141
140
11
121
68
9
122
29
141
140
16
133
16
111
111
16
57
16
99
16
111
11
156
179
156
29
123
68
47
121
47
162
16
156
179
92
1
123
16
16
140
16
123
16
111
141
133
182
24
111
16
156
16
92
32
99
47
140
140
11
79
16
156
179
68
11
99
11
123
16
156
16
16
106
57
32
99
47
140
92
32
99
47
118
16
111
47
16
99
16
111
92
32
168
168
16
92
111
16
169
29
162
16
148
47
111
32
121
182
16
111
169
11
99
99
16
92
1
123
16
106
16
92
123
16
141
140
158
111
141
133
16
148
32
125
140
32
57
11
111
141
133
156
179
9
111
16
68
9
122
29
111
16
92
1
141
133
16
123
16
29
162
16
148
16
166
16
92
32
99
47
156
16
111
92
29
133
29
111
16
168
16
140
92
9
122
29
111
11
123
16
141
133
32
156
168
29
111
141
133
16
141
133
158
111
16
111
68
11
162
141
121
182
11
68
29
169
140
32
68
16
123
16
29
162
16
68
11
99
16
111
141
133
182
24
111
16
111
97
11
123
141
16
123
16
68
168
16
141
133
16
92
32
99
47
140
68
24
111
16
156
179
16
57
47
133
16
16
68
16
99
99
16
106
16
123
156
16
111
16
140
141
133
16
16
68
32
168
16
111
16
140
141
133
16
16
84
47
99
99
16
121
68
11
140
92
1
123
16
32
141
133
47
156
11
111
16
156
179
141
133
16
123
111
16
141
182
11
11
16
111
16
141
133
32
68
16
99
99
16
57
16
123
97
16
99
99
16
16
57
32
156
47
140
92
1
123
47
140
16
99
16
92
106
118
16
123
84
16
141
169
92
1
122
16
123
11
133
16
141
159
133
47
141
140
47
111
16
156
11
32
141
133
47
57
11
123
16
156
99
9
141
133
111
16
68
159
141
133
47
123
16
92
47
133
47
118
16
106
16
123
11
106
16
148
11
162
16
141
140
47
11
99
32
141
182
11
68
29
99
99
29
111
16
84
47
99
99
16
121
68
29
111
16
16
68
9
99
99
16
140
16
92
111
79
16
99
29
99
16
92
106
16
156
97
16
123
141
140
47
111
16
162
16
123
141
84
16
99
16
92
47
156
16
68
29
123
162
29
123
16
