# Supplementary material for: Graphemic-phonetic diachronic linguistic invariance of the frequency and of the Index of Coincidence as cryptanalytic tools
Source: PLoS One. 2019 Mar 19;14(3):e0213710. doi: 10.1371/journal.pone.0213710 (PMC6424454; doi:10.1371/journal.pone.0213710)
Supplement: S1 File — (ZIP) [file pone.0213710.s001.zip › Languages/checheno/chechenoP1_v2Porcentaje_Sept2015.txt]

0.4765395894
0
0
0
0
0
0
0
0.8614369501
0
5.003665689
0
0
0
0
20.76612903
0
0
0
0
0
0
0
0.8980938416
0
0
0
0
3.519061584
0
0
3.097507331
0
0
0
0
0.1282991202
0
0
0.293255132
0
0
0
0
0
0
4.435483871
0.01832844575
0
0
0
0
0
0
0.1282991202
0
1.521260997
0
0
0
0
0
0
0
0
0
0
4.013929619
0
0
0
0
0
0
0
0
0
0
1.301319648
0
0
0
0
0.4398826979
0
0
0
0
0
0
0.293255132
2.107771261
0
0
0
0
1.209677419
0
6.469941349
0
0
0
0
0
0
2.492668622
0
0
0
0
5.718475073
0
0
0
0
0
0
0.293255132
0.01832844575
0
1.118035191
0.2565982405
5.076979472
0
0.0366568915
0
0
0
0
0
0
0
3.995601173
0.146627566
0
0
0
0
0
4.032258065
5.901759531
0.2565982405
0
0
0
0
0
1.282991202
0
0
0
0
0
0
0
5.168621701
0
0.6964809384
0.1649560117
0
0
1.392961877
0
0
0
0.1282991202
0
1.191348974
0.09164222874
0
0
0
0
0
0
0
0
0
2.016129032
0
0
1.539589443
0
