# Supplementary material for: Graphemic-phonetic diachronic linguistic invariance of the frequency and of the Index of Coincidence as cryptanalytic tools
Source: PLoS One. 2019 Mar 19;14(3):e0213710. doi: 10.1371/journal.pone.0213710 (PMC6424454; doi:10.1371/journal.pone.0213710)
Supplement: S1 File — (ZIP) [file pone.0213710.s001.zip › Languages/checheno/chechenoT1_v2.txt]

5
12
9
20
1
21
4
75
27
1
12
25
16
170
22
25
26
16
12
22
26
1
12
25
1
12
114
1
2
22
21
21
2
16
12
22
147
4
1
12
1
4
167
1
2
19
1
9
12
13
1
12
9
11
4
1
25
12
26
21
9
19
1
7
1
12
9
12
1
26
13
1
25
11
1
19
1
14
1
27
1
19
21
103
5
26
16
12
170
22
114
1
12
1
13
1
19
5
13
103
5
26
16
12
22
26
16
10
20
21
1
7
26
16
12
170
22
4
1
22
4
17
1
170
170
1
25
1
14
21
8
31
25
5
14
1
25
23
16
12
170
22
26
22
20
22
17
3
1
27
1
25
1
12
16
4
12
26
3
9
14
1
26
1
19
1
13
1
19
5
13
9
27
1
26
16
12
170
22
1
4
5
1
14
1
13
1
12
9
11
16
5
12
9
19
1
13
1
19
147
1
12
12
1
4
22
25
75
7
1
4
1
12
1
25
22
14
1
4
9
11
1
14
9
7
4
9
14
1
19
7
23
5
27
1
5
12
1
25
75
3
1
23
22
9
4
5
147
14
1
147
2
1
25
1
14
1
4
16
12
22
147
13
1
19
5
13
20
9
14
21
5
13
2
1
26
14
1
26
1
19
1
3
16
16
26
12
1
26
16
19
1
25
10
22
14
13
31
10
14
1
4
16
12
22
147
4
22
9
13
1
19
147
1
12
12
1
2
16
25
22
147
13
1
12
9
11
16
2
16
25
22
19
1
13
1
18
5
19
1
13
1
19
5
13
4
1
12
1
25
22
14
1
4
9
11
1
14
9
7
4
9
14
1
1
25
11
8
1
14
21
23
12
26
19
23
22
3
89
14
1
14
103
5
10
12
26
20
1
1
21
89
12
12
22
19
26
22
1
25
9
27
1
20
12
26
12
1
25
25
9
19
23
22
3
22
14
1
25
23
5
27
1
23
16
18
18
1
170
22
14
11
8
1
14
21
5
19
4
22
23
5
27
1
170
22
4
1
12
1
3
22
14
14
1
3
89
14
1
14
4
5
14
4
1
22
4
1
14
17
1
170
170
1
25
1
12
12
1
12
22
19
4
22
7
22
21
21
1
19
1
5
19
19
9
7
26
1
138
22
2
1
14
21
8
31
25
5
14
14
1
21
8
5
25
11
89
26
7
1
12
12
1
4
5
147
25
9
19
23
22
9
27
1
3
89
14
1
14
17
1
170
170
1
25
1
12
12
1
3
138
1
1
18
1
170
16
19
4
1
3
9
27
1
13
22
25
1
25
9
19
4
22
25
31
21
21
9
19
1
13
1
19
5
13
1
20
16
25
10
9
14
3
1
1
26
16
10
20
21
1
7
13
1
26
22
13
1
12
9
11
16
167
16
17
4
5
12
12
1
25
22
14
1
21
8
5
4
5
12
1
14
20
1
4
89
20
20
22
19
4
22
23
5
27
1
23
16
18
18
1
170
22
14
14
9
3
138
16
4
10
1
25
22
12
26
12
26
19
26
22
25
16
3
22
14
4
5
12
1
25
1
14
25
9
14
4
16
12
22
2
5
19
4
5
27
1
25
9
19
4
22
3
22
14
1
25
23
5
27
1
170
22
4
5
12
1
14
11
8
1
14
21
1
5
19
4
22
25
1
14
7
5
19
7
1
19
1
26
16
12
170
22
5
12
9
20
1
21
1
1
11
8
1
14
21
23
12
26
19
23
22
147
1
25
1
14
14
1
26
16
18
18
1
5
12
1
25
1
3
22
14
1
25
9
27
1
4
75
27
1
12
25
16
25
89
12
22
147
26
1
3
2
16
25
22
147
4
89
26
3
22
19
1
21
138
1
9
27
1
26
1
12
25
1
12
114
1
2
22
21
21
2
22
4
75
27
1
12
25
16
170
22
25
26
16
12
22
4
5
12
5
4
1
14
1
3
1
12
22
147
25
10
22
13
13
1
1
13
1
4
1
3
20
16
4
5
12
1
14
12
1
26
26
22
5
12
9
19
1
13
1
19
5
13
1
1
25
13
1
2
16
25
25
22
4
5
19
19
9
7
9
25
89
12
12
26
12
1
20
75
3
1
26
22
25
1
13
1
12
9
11
4
10
1
4
1
25
1
19
1
9
27
1
26
16
12
170
89
19
1
13
1
20
5
25
4
5
4
31
12
170
1
13
1
19
5
13
20
9
25
16
14
3
1
26
1
25
10
22
4
13
5
25
11
1
14
12
1
13
1
14
3
1
26
16
12
170
22
3
25
1
14
1
26
89
19
21
1
26
1
25
1
19
1
27
1
11
19
9
14
103
1
170
22
1
26
31
12
12
1
5
12
9
20
1
21
5
13
1
19
147
1
12
12
1
25
31
21
21
9
19
1
3
16
5
12
9
20
1
21
14
1
13
1
19
5
13
1
14
13
1
19
147
1
12
12
1
25
5
27
170
1
3
89
14
1
14
11
12
26
19
1
19
1
2
5
19
21
16
25
1
4
5
12
9
19
1
16
3
3
22
25
5
14
1
25
5
12
9
20
1
21
4
5
12
1
14
20
9
14
1
25
26
89
27
9
19
1
3
16
5
12
9
19
1
172
16
7
114
1
27
22
4
1
19
147
14
1
26
22
138
1
25
4
5
138
1
12
1
26
22
25
16
25
1
14
11
12
26
19
1
19
1
2
5
19
1
4
22
4
5
138
1
12
1
20
75
7
1
19
1
25
10
22
14
4
9
11
1
14
9
7
4
31
12
12
1
21
5
147
1
20
1
14
5
12
1
14
14
1
14
1
20
16
26
16
12
170
22
26
1
19
14
1
25
1
14
13
1
19
147
1
12
12
1
25
5
27
170
1
20
1
14
11
12
26
19
1
19
1
2
5
19
25
1
27
1
25
5
21
21
1
21
16
25
1
4
5
12
9
19
1
4
5
138
1
12
1
26
22
4
1
12
1
2
16
25
22
19
7
18
16
170
22
147
25
9
12
1
19
25
21
5
147
14
1
19
7
21
8
1
18
18
1
13
1
19
5
13
1
5
12
9
19
1
20
1
14
4
1
7
16
138
16
2
1
12
23
16
23
5
27
1
5
12
1
3
22
14
14
1
20
16
11
8
5
12
25
1
19
26
16
18
18
22
170
22
4
1
12
12
1
4
16
18
18
1
4
5
147
4
22
9
27
1
25
10
22
14
4
1
31
12
170
1
3
89
14
1
14
12
1
26
26
16
12
170
22
20
1
14
11
8
5
27
9
7
25
9
12
1
19
1
14
21
9
4
1
13
2
9
14
1
3
16
25
10
9
14
3
1
13
1
20
20
16
1
21
8
31
25
5
14
1
147
1
20
16
25
4
5
138
1
12
14
9
7
5
19
4
22
25
10
22
14
4
1
31
12
170
1
14
89
3
138
1
12
170
16
20
22
14
1
20
12
26
12
1
25
114
22
12
12
1
18
1
147
4
9
14
1
4
5
12
1
3
89
14
1
14
103
5
5
27
1
26
22
3
89
14
1
14
138
9
14
25
5
21
1
13
21
8
31
25
5
14
1
147
11
1
19
1
21
8
31
25
5
14
1
147
11
1
3
22
14
1
25
18
75
19
22
170
1
19
1
25
2
22
147
5
14
14
89
3
138
1
12
170
22
11
89
26
7
1
3
1
3
16
20
12
26
12
1
25
114
22
12
12
1
18
1
147
18
16
170
22
147
4
9
14
1
3
16
2
1
19
167
12
26
14
1
4
10
1
20
1
2
31
25
14
1
147
1
26
14
4
5
7
14
1
147
11
1
25
11
22
19
1
2
5
23
12
12
1
19
147
17
1
170
170
1
25
1
147
147
1
26
14
114
1
14
21
1
147
11
1
19
1
2
9
20
20
12
26
14
1
21
138
1
13
9
20
11
1
14
1
25
3
16
1
26
9
14
1
3
16
13
5
3
1
14
1
147
4
9
11
1
170
22
18
1
170
1
14
1
25
2
22
27
12
26
14
1
25
1
12
4
5
19
147
25
10
22
13
1
3
1
12
22
147
4
10
1
2
1
25
12
26
21
9
14
1
3
16
114
16
4
9
14
1
147
5
14
26
1
12
25
16
170
22
14
14
1
9
20
19
1
9
12
1
14
25
1
12
138
1
14
1
3
89
14
1
14
4
1
7
1
25
4
1
19
1
9
2
19
1
25
10
9
13
14
1
1
3
89
14
1
14
21
8
31
25
5
14
14
1
1
7
22
21
21
1
19
5
14
14
1
1
138
9
14
25
5
21
1
13
2
1
14
23
1
26
14
4
1
26
147
11
1
3
16
13
1
1
12
12
1
19
1
13
1
19
5
13
18
1
1
2
1
21
21
1
25
7
5
19
7
7
1
5
12
9
20
1
21
26
16
12
170
16
25
25
16
147
1
12
114
1
25
1
10
12
26
14
1
103
1
5
1
19
1
16
3
22
4
5
14
16
147
11
1
25
1
23
7
22
20
21
103
5
26
16
12
170
22
17
1
170
170
1
25
5
19
1
16
13
19
1
4
5
12
9
19
1
19
9
13
17
1
170
25
1
12
18
5
19
1
13
1
20
20
16
1
1
4
1
13
4
10
1
26
1
27
4
5
31
12
12
1
20
9
19
9
13
1
25
11
1
25
11
89
19
14
1
13
5
25
11
1
14
11
89
26
7
1
12
25
16
23
16
12
170
22
25
5
14
1
25
1
4
1
13
12
26
14
4
89
25
25
1
19
12
5
19
1
4
10
1
26
1
27
4
1
19
4
1
19
1
9
27
1
3
22
14
4
5
12
1
25
10
16
19
1
1
147
1
20
25
1
23
31
12
12
1
170
22
114
1
12
1
23
1
25
1
19
1
4
10
1
26
1
27
23
1
12
1
26
22
20
22
17
1
23
1
25
1
19
1
7
1
12
9
12
1
26
14
13
1
25
11
1
19
170
22
14
1
27
1
19
21
114
1
12
1
19
1
26
1
25
10
22
4
13
1
25
11
1
4
1
22
4
17
1
170
170
1
25
23
9
14
170
22
2
1
26
21
12
1
25
1
13
114
1
12
1
25
10
22
14
4
1
31
12
170
1
9
27
1
4
1
22
4
1
14
103
12
26
14
1
25
20
25
1
23
31
12
12
1
23
1
19
1
9
27
1
4
75
27
1
12
25
16
170
22
25
26
16
12
22
1
147
5
3
1
27
1
25
1
12
16
4
12
26
3
9
14
1
26
16
12
22
1
13
1
19
5
13
1
5
3
14
1
4
10
1
26
1
27
23
1
12
1
23
75
4
22
147
23
1
19
1
89
147
2
1
26
21
12
1
25
1
13
5
25
2
16
12
22
147
4
75
27
1
12
25
16
4
89
14
5
14
170
22
23
16
12
22
25
1
14
21
8
5
18
5
170
9
19
1
13
1
19
5
13
1
11
8
1
14
21
23
9
19
1
147
5
14
4
89
25
25
1
19
12
5
19
1
4
75
27
1
12
25
16
3
16
9
27
1
4
10
1
1
25
1
19
170
12
26
14
1
147
31
147
170
16
25
4
16
12
170
22
2
16
167
1
12
1
14
25
31
23
4
9
170
22
23
9
12
12
9
19
1
25
10
22
14
4
1
31
12
170
1
3
1
19
14
1
25
5
147
1
14
103
1
170
16
25
13
5
21
21
9
7
1
147
3
1
18
31
170
14
5
19
1
16
3
22
13
1
25
11
1
25
1
19
1
25
2
89
26
20
1
14
14
1
147
1
26
14
167
1
147
12
1
19
4
5
147
10
22
26
2
1
19
1
103
5
25
25
1
14
1
3
1
19
14
1
25
1
12
25
1
23
5
27
1
170
22
5
12
1
14
13
1
12
9
11
25
10
75
21
21
9
19
1
23
5
27
1
170
22
5
12
5
19
1
4
16
12
170
22
14
89
19
1
3
1
89
147
20
5
19
12
1
1
2
16
25
22
147
172
16
114
1
18
5
19
1
2
5
12
9
19
1
10
22
26
13
1
12
9
11
16
5
12
9
19
1
3
31
19
7
1
18
5
19
1
13
1
12
16
12
1
147
20
16
147
89
7
1
13
1
20
20
16
1
1
4
1
13
4
1
18
18
12
26
4
5
14
4
16
12
22
25
1
27
1
18
1
54
2
1
25
1
147
4
5
1
14
1
21
1
25
1
14
1
4
1
22
4
1
14
114
1
12
1
25
4
89
14
5
14
170
22
23
31
12
12
1
147
22
11
8
5
12
25
1
19
4
16
25
22
19
7
23
5
27
1
5
12
1
23
16
12
22
4
1
12
1
12
5
19
19
9
14
1
138
16
2
1
12
23
9
14
1
19
7
25
10
1
19
1
2
9
12
7
1
12
16
26
22
147
22
14
1
4
10
1
25
1
19
170
12
26
14
1
2
5
19
11
1
19
16
19
4
22
147
22
14
1
25
31
23
4
9
170
16
25
103
5
25
25
1
14
1
13
1
12
9
11
1
14
1
22
12
12
16
20
21
9
7
1
12
1
19
1
23
22
14
16
4
16
18
18
1
13
1
12
9
11
12
26
14
5
20
11
1
19
4
75
20
20
9
19
1
3
1
19
1
4
1
12
12
1
25
1
20
21
1
13
1
147
1
2
5
147
2
16
25
22
19
1
12
1
18
1
19
170
22
20
21
9
7
1
12
147
11
1
25
4
1
12
12
1
25
1
20
21
1
13
2
22
4
89
14
5
14
21
8
5
25
4
5
12
1
19
5
27
1
23
16
12
170
22
1
4
1
13
1
147
14
1
13
1
147
1
19
2
22
13
1
12
9
11
1
147
20
21
9
7
1
12
1
25
1
12
1
4
5
23
12
170
1
10
22
147
1
23
16
23
147
1
147
11
1
5
12
9
19
1
2
1
26
21
12
1
25
1
13
5
1
4
1
25
1
14
1
3
9
7
1
25
25
10
22
14
25
9
12
12
1
25
16
23
20
1
4
5
27
1
23
1
26
23
1
26
7
1
23
5
27
1
170
22
5
12
16
2
1
12
26
21
9
14
1
19
7
25
10
22
14
25
1
1
13
2
22
89
147
3
9
7
1
20
9
25
16
14
3
1
2
1
25
1
19
1
3
1
19
14
1
11
1
19
12
26
19
1
13
1
19
5
13
1
26
22
20
22
17
1
25
31
23
4
1
14
1
25
10
89
12
12
22
2
5
19
1
2
5
19
7
9
14
1
170
22
3
1
19
1
4
12
26
3
9
19
1
3
22
14
1
25
2
16
12
22
147
1
26
7
1
2
9
14
170
22
25
1
1
13
1
25
12
31
3
14
1
13
1
20
20
16
1
12
1
4
22
114
22
147
23
5
19
7
3
5
3
23
31
12
12
5
19
1
10
22
147
1
4
12
26
3
9
14
170
22
14
14
1
21
138
1
13
1
19
5
13
1
4
5
19
19
9
7
1
25
5
27
14
1
19
7
147
5
14
4
1
7
170
16
25
12
1
21
21
1
4
16
19
1
10
22
26
26
22
25
1
2
9
19
27
9
19
1
4
1
12
12
1
25
1
20
21
1
13
1
2
5
147
25
10
22
14
4
1
31
12
170
1
3
1
19
14
1
25
5
27
14
1
19
7
1
7
9
14
1
19
7
1
13
1
12
9
11
16
3
31
19
7
1
13
1
1
12
12
1
19
1
25
9
12
12
5
19
1
2
16
19
8
1
12
114
1
170
22
4
12
26
14
1
25
11
8
1
14
21
25
1
4
16
23
5
27
1
147
23
1
19
1
3
89
14
1
14
103
5
10
12
26
20
1
21
9
12
12
9
19
1
9
103
5
3
22
14
14
1
13
1
12
9
11
16
9
27
1
14
5
14
1
14
11
12
26
19
1
1
23
1
12
5
21
9
12
12
9
14
1
26
1
19
1
13
22
20
1
17
1
26
25
1
13
1
19
1
14
21
16
23
19
1
21
25
5
25
1
13
1
147
21
8
5
25
26
1
27
4
9
14
1
13
1
25
9
12
12
1
19
1
3
5
19
1
14
103
5
14
1
25
89
12
22
10
1
4
1
21
1
14
25
1
14
21
8
5
18
31
170
170
1
13
1
19
5
13
1
26
22
20
22
17
1
10
12
26
20
1
1
5
3
14
1
26
1
19
22
147
1
12
1
26
13
5
4
5
1
19
1
9
27
1
23
5
27
1
170
22
5
12
1
14
1
25
1
12
25
1
25
10
16
21
21
16
25
10
22
14
4
1
31
12
170
1
23
5
27
1
170
22
5
12
16
21
16
23
19
1
21
21
8
5
25
21
8
5
13
1
4
9
12
12
1
19
1
13
89
12
25
25
1
1
4
89
25
25
1
19
12
5
19
1
2
75
19
147
1
2
5
19
23
5
27
1
170
22
5
12
1
14
1
12
5
19
9
14
1
25
9
12
1
4
5
27
1
3
22
12
20
16
23
147
9
18
16
18
1
26
1
138
16
19
18
16
18
1
2
5
14
1
2
5
26
21
9
14
1
20
1
114
1
4
1
18
18
1
4
5
27
1
19
1
23
5
27
1
170
22
5
12
16
21
16
23
19
1
21
5
25
13
1
1
12
12
1
19
1
3
22
25
5
14
1
25
26
1
19
22
147
1
12
1
26
13
5
25
147
1
13
10
1
103
5
26
16
12
22
147
3
25
1
20
21
1
7
23
1
19
1
9
27
1
172
16
114
1
4
5
12
1
25
18
75
19
22
147
1
4
9
11
1
12
5
12
1
147
1
9
20
19
1
9
12
1
14
25
1
12
138
1
14
1
20
9
14
21
5
13
25
9
12
1
19
5
20
1
21
89
26
20
22
147
1
20
21
1
7
23
1
19
1
4
5
12
1
14
20
1
1
4
1
19
1
3
89
14
3
1
3
22
14
14
1
4
5
12
1
14
20
9
14
5
19
1
25
1
1
13
2
1
19
1
23
5
27
1
170
22
5
12
16
12
5
19
19
9
14
1
138
16
2
1
12
23
9
14
1
19
7
7
1
12
12
1
12
3
9
27
1
12
12
26
19
23
1
3
31
12
12
1
4
5
12
1
14
20
9
14
16
23
1
12
12
26
19
1
9
27
1
4
5
12
1
14
103
12
26
14
1
14
11
5
19
21
1
13
1
19
5
13
13
12
26
26
22
20
22
17
17
12
26
167
9
13
1
10
12
26
20
1
26
3
9
7
1
2
31
25
11
9
170
1
10
12
26
20
1
14
1
21
8
5
25
4
1
12
1
21
16
23
19
1
21
1
25
21
8
5
13
1
4
9
12
12
1
19
1
114
22
12
12
1
18
4
1
14
147
1
13
10
1
20
10
12
26
20
1
11
89
26
7
1
147
21
8
5
20
25
1
1
5
3
14
1
4
1
12
12
1
25
1
20
21
1
13
1
2
5
147
5
12
9
19
1
25
10
9
14
3
1
1
26
25
1
13
1
1
12
12
1
19
1
20
1
4
1
12
1
19
1
21
21
1
4
16
12
22
147
25
1
26
14
12
1
26
23
16
12
22
20
16
4
10
1
25
5
3
1
25
1
25
1
12
4
16
12
22
5
12
1
25
10
22
14
4
1
31
12
170
1
20
1
14
2
10
31
19
7
1
147
14
1
7
9
19
1
1
4
1
13
1
147
11
8
5
12
25
1
19
4
16
25
22
4
5
19
7
1
25
13
1
20
20
16
1
25
1
12
138
1
147
14
1
25
1
12
25
1
11
5
170
4
9
14
1
4
16
12
22
9
27
1
18
5
170
22
138
31
13
14
1
147
14
1
4
5
12
1
7
22
170
22
23
1
18
18
1
19
1
14
20
5
19
12
16
1
26
22
25
1
14
9
20
19
1
9
12
1
14
25
1
12
138
1
14
20
12
26
1
4
22
4
1
26
14
1
14
12
26
172
16
114
1
3
5
3
4
31
12
12
5
19
1
147
1
26
14
11
8
1
14
21
1
25
12
31
3
14
1
147
1
13
10
1
20
4
12
26
3
9
14
170
22
25
147
1
13
10
1
20
4
5
12
5
4
12
26
25
9
19
1
89
147
138
16
2
1
12
2
5
31
12
12
1
2
5
19
1
14
14
5
14
5
13
1
19
5
13
5
3
16
5
12
9
19
1
25
10
1
19
1
2
5
19
4
1
12
1
138
16
2
1
12
4
9
14
1
4
22
9
20
19
1
9
12
1
14
25
1
12
138
1
14
1
26
22
138
1
19
1
4
22
18
1
25
2
5
19
147
25
10
1
12
12
1
11
25
9
12
1
19
25
1
13
1
1
11
8
5
12
25
1
19
2
1
25
1
19
25
1
13
1
1
25
10
1
19
1
2
5
19
4
1
12
1
5
12
12
1
2
9
12
7
1
12
16
25
9
19
26
22
1
13
13
1
18
22
14
14
1
19
5
27
1
2
16
3
22
19
147
1
25
9
19
2
22
9
147
21
21
1
4
22
18
1
170
22
1
4
1
13
12
26
14
4
1
7
1
25
4
5
19
7
7
22
170
22
4
5
19
4
22
1
13
13
1
25
1
14
4
16
7
21
22
19
170
5
18
4
31
18
18
9
170
1
20
1
14
14
1
2
1
12
1
14
5
25
25
9
19
4
22
18
22
27
1
25
26
1
19
1
1
147
1
19
1
14
103
12
26
14
1
25
1
26
16
12
22
147
147
5
7
1
25
4
5
12
5
19
1
25
1
1
13
2
16
12
22
147
26
16
12
22
17
1
14
22
1
12
1
14
26
16
10
10
1
26
14
1
54
9
27
1
23
22
14
16
138
1
14
54
5
12
12
1
26
1
19
1
13
1
26
19
1
170
89
14
3
1
23
16
19
8
147
16
2
5
14
3
25
31
14
1
4
31
18
18
9
14
1
26
1
3
1
19
1
9
27
1
23
1
167
1
26
16
12
22
25
1
14
26
9
20
9
14
1
10
1
147
26
31
18
18
9
14
5
19
1
3
16
25
10
9
14
3
1
3
89
14
1
14
4
5
27
21
138
5
4
9
54
147
16
4
1
19
1
9
27
1
4
5
12
1
14
103
12
26
14
1
14
11
5
19
21
1
19
1
4
10
1
3
1
26
16
12
22
147
4
12
26
14
1
25
1
2
22
20
1
1
4
1
12
12
1
13
1
19
25
1
14
1
147
3
1
1
4
16
10
1
14
1
147
3
1
1
114
22
12
12
1
18
4
5
147
26
1
19
1
16
3
22
25
5
14
1
25
3
1
19
14
1
21
8
5
5
1
14
1
3
16
4
1
12
12
1
2
1
19
11
1
12
12
1
1
2
16
25
22
147
26
1
19
22
147
1
12
1
26
13
17
1
19
114
1
21
54
26
1
18
18
1
19
5
20
1
21
89
26
20
22
170
22
14
1
25
5
16
3
22
2
5
19
1
25
12
31
3
14
1
4
89
26
3
22
19
1
26
22
20
22
17
1
13
1
19
5
13
1
23
5
27
1
170
22
5
12
16
21
8
5
4
9
12
12
9
14
1
114
22
12
12
1
18
4
9
14
1
1
4
31
12
12
1
147
1
26
14
7
1
12
9
12
1
26
13
1
25
11
1
19
170
22
14
1
27
1
19
21
114
1
12
1
26
22
25
1
4
9
19
27
9
19
1
