# Supplementary material for: Graphemic-phonetic diachronic linguistic invariance of the frequency and of the Index of Coincidence as cryptanalytic tools
Source: PLoS One. 2019 Mar 19;14(3):e0213710. doi: 10.1371/journal.pone.0213710 (PMC6424454; doi:10.1371/journal.pone.0213710)
Supplement: S1 File — (ZIP) [file pone.0213710.s001.zip › Languages/checheno/chechenoT1_v2Porcentaje_Sept2015.txt]

22.53548513
1.61384406
2.177717286
4.25821505
5.308185884
0
1.380517208
0.6610927474
3.733229633
1.263853782
1.283297686
7.816449543
2.64437099
6.066498153
0
3.422127163
0.349990278
1.147190356
5.42484931
2.022166051
2.274936807
4.724868754
1.516624538
0
5.483181023
3.36379545
1.47773673
0
0
0
0.9138635038
0
0
0
0
0
0
0
0
0
0
0
0
0
0
0
0
0
0
0
0
0
0
0.09721952168
0
0
0
0
0
0
0
0
0
0
0
0
0
0
0
0
0
0
0
0
0.3111024694
0
0
0
0
0
0
0
0
0
0
0
0
0
0.9138635038
0
0
0
0
0
0
0
0
0
0
0
0
0
0.349990278
0
0
0
0
0
0
0
0
0
0
0.4666537041
0
0
0
0
0
0
0
0
0
0
0
0
0
0
0
0
0
0
0
0
0
0
0
0.5833171301
0
0
0
0
0
0
0
0
2.274936807
0
0
0
0
0
0
0
0
0
0
0
0
0
0
0
0
0
0
0
0.1361073304
0
0
1.924946529
0
0.07777561734
0
0
0
0
0
0
0
0
0
0
0
0
0
0
0
0
0
0
0
0
0
0
0
0
0
0
0
0
0
0
0
0
0
0
