# Supplementary material for: Graphemic-phonetic diachronic linguistic invariance of the frequency and of the Index of Coincidence as cryptanalytic tools
Source: PLoS One. 2019 Mar 19;14(3):e0213710. doi: 10.1371/journal.pone.0213710 (PMC6424454; doi:10.1371/journal.pone.0213710)
Supplement: S1 File — (ZIP) [file pone.0213710.s001.zip › Languages/cherba/cherbaP1_v2.txt]

1
123
158
1
162
68
171
1
158
23
99
141
23
133
68
1
94
68
23
68
158
23
105
1
1
123
158
1
162
158
23
68
68
1
123
111
23
141
141
1
68
11
99
171
23
99
141
23
133
68
158
23
105
23
133
23
68
94
47
106
106
1
133
133
23
79
79
23
47
68
94
47
106
106
1
133
1
141
158
23
141
133
23
79
79
23
68
158
23
133
84
1
1
94
68
23
68
57
1
86
23
97
47
99
106
1
99
1
133
158
23
78
78
1
84
99
23
99
156
23
68
106
1
141
1
158
154
1
140
179
140
179
1
99
171
23
99
141
23
133
23
68
158
23
105
23
133
1
123
57
1
99
23
111
111
23
97
106
23
141
78
78
1
94
68
23
68
99
47
97
1
111
1
1
158
23
133
23
99
23
99
154
1
105
1
86
23
154
23
99
141
1
79
1
171
171
23
23
140
23
141
23
133
133
23
79
106
23
141
158
121
23
121
23
141
79
141
1
68
68
1
123
141
23
68
94
47
106
106
1
133
133
23
79
79
23
47
68
94
47
106
106
1
133
1
141
141
23
79
171
1
141
1
78
123
47
156
141
154
1
86
68
1
133
79
141
23
68
68
1
123
141
141
47
106
106
1
133
68
23
123
1
123
23
133
133
154
23
94
68
23
68
158
1
156
156
23
158
23
133
133
23
99
1
133
1
133
133
23
133
47
79
79
23
68
111
23
141
154
1
94
23
68
133
23
79
106
1
140
179
23
123
111
23
133
111
23
141
158
23
68
154
23
99
68
68
154
1
123
158
1
162
154
23
99
158
47
78
23
140
1
94
68
23
68
23
77
23
121
158
121
1
105
57
23
111
141
23
78
78
1
84
111
1
141
23
77
23
133
133
23
158
158
47
123
111
1
141
141
11
23
84
1
57
1
141
141
23
133
133
1
154
79
1
68
158
23
79
79
1
68
1
79
79
1
68
1
99
23
111
23
141
99
23
140
140
47
94
123
1
141
133
68
23
144
144
47
140
179
111
1
141
11
99
154
1
94
23
68
140
1
47
162
47
141
111
1
144
144
23
140
179
140
179
23
68
158
23
79
171
1
133
154
1
68
47
11
140
140
47
94
123
1
141
158
1
156
23
158
1
68
94
23
111
111
141
1
78
123
47
156
141
141
23
79
171
1
144
47
144
123
47
141
47
79
79
23
68
78
158
23
105
23
133
141
47
77
1
23
106
23
144
144
1
154
111
23
133
78
23
140
179
140
179
23
68
158
23
97
97
23
123
158
1
162
23
111
141
1
99
23
78
133
1
111
23
111
111
23
94
57
1
140
141
23
141
90
1
97
97
1
123
68
154
23
99
23
111
23
111
111
23
94
141
1
99
23
141
1
99
23
78
133
1
141
97
1
123
123
1
140
141
1
106
1
144
144
47
141
141
48
77
1
158
1
84
84
23
1
140
179
140
179
23
68
23
84
1
133
23
133
158
23
133
140
123
47
158
23
133
1
79
79
1
68
141
1
86
154
1
141
1
78
123
47
156
141
141
23
162
123
23
158
1
68
94
23
133
111
57
47
123
47
86
23
111
141
23
133
133
47
78
1
84
1
106
1
140
97
47
111
133
23
141
141
1
97
123
23
140
141
111
158
1
68
94
23
133
141
1
123
94
1
171
23
133
158
23
133
111
141
106
47
123
141
141
23
133
99
23
57
1
57
23
133
158
23
141
57
1
158
158
23
141
133
1
141
106
1
144
144
144
23
68
1
111
141
23
79
171
1
99
23
133
111
23
111
154
23
99
141
1
121
121
23
99
133
141
23
158
158
47
123
1
99
1
68
158
23
106
106
23
141
158
23
97
57
1
123
158
47
106
1
133
158
23
106
106
1
156
133
141
57
1
158
141
1
158
1
156
23
158
1
84
141
1
106
1
144
144
47
144
1
106
106
1
154
23
97
99
141
1
121
23
99
1
141
23
68
68
1
123
23
68
106
106
47
99
141
106
1
133
141
78
1
97
97
1
123
79
106
133
1
99
1
57
1
140
1
141
1
121
77
1
78
23
105
1
133
141
23
158
158
47
123
99
23
141
133
1
90
90
1
123
141
141
47
106
106
1
158
1
140
179
23
158
158
23
68
106
133
1
99
1
1
141
23
158
158
1
84
1
154
23
99
141
99
1
133
106
1
123
158
1
162
23
154
11
99
99
90
1
140
179
23
99
47
141
47
140
1
133
23
133
133
1
86
123
133
1
133
133
141
23
158
23
141
23
68
57
1
140
144
1
106
1
144
144
47
144
1
141
23
68
121
1
99
57
99
1
1
123
158
1
162
1
141
1
121
77
1
78
23
105
1
133
11
99
90
1
140
179
23
99
47
23
141
84
23
162
162
141
1
106
1
144
144
47
144
133
47
79
106
1
111
133
23
23
105
23
68
158
23
133
133
11
133
133
1
90
123
133
154
1
140
23
68
141
140
1
141
23
68
121
23
99
141
23
162
123
23
141
1
106
1
144
144
47
144
141
1
97
123
23
140
141
23
133
141
23
133
133
23
79
79
23
68
99
154
1
123
158
1
162
23
133
141
47
106
106
1
158
1
133
154
23
99
141
106
1
97
141
23
154
158
1
97
11
99
171
1
123
23
158
158
47
123
1
133
23
84
84
23
141
158
47
106
158
23
133
99
23
23
68
133
23
133
23
121
106
106
23
141
99
23
84
1
57
23
141
158
23
68
94
23
141
68
23
111
158
1
133
97
23
123
97
23
133
23
105
23
111
23
141
141
1
133
158
23
68
154
23
99
141
123
1
23
94
1
141
1
78
123
47
156
141
99
23
158
158
1
106
1
141
1
99
1
141
1
97
23
162
23
105
23
158
47
106
1
133
158
23
68
94
23
141
68
23
111
111
23
141
141
1
141
23
79
1
171
106
23
162
84
1
68
23
141
23
144
144
123
47
158
1
133
23
68
1
123
158
1
162
78
23
99
94
1
68
47
123
57
1
171
68
106
1
79
133
141
1
90
97
1
141
156
47
123
123
1
78
141
23
133
158
123
47
1
123
158
1
162
158
23
57
99
47
57
133
23
99
79
68
1
133
57
1
140
1
158
23
141
57
23
68
23
133
158
23
133
133
141
23
141
57
1
158
158
23
141
23
133
158
23
133
133
141
1
123
47
1
78
123
47
156
57
1
171
68
106
1
79
158
23
97
57
47
123
1
78
123
47
156
158
47
106
106
1
1
156
133
1
133
141
1
79
1
156
1
99
23
68
11
144
144
1
154
111
23
133
141
23
141
111
1
97
97
1
123
144
1
106
1
144
144
47
144
57
1
123
144
23
144
23
111
106
121
23
105
23
99
23
158
1
86
57
23
68
11
99
57
1
57
144
144
1
78
68
1
84
123
1
133
99
1
171
158
1
99
158
47
106
1
133
68
141
99
1
144
111
23
144
144
111
1
154
23
1
106
106
1
154
23
99
141
141
47
97
23
140
141
47
106
106
1
158
23
133
111
23
140
68
23
111
123
1
111
23
141
1
121
1
105
23
99
23
141
57
23
105
1
86
23
23
68
94
23
68
1
68
23
79
171
23
84
133
23
68
23
133
1
154
23
111
140
123
47
123
1
111
23
99
47
162
1
154
1
94
23
68
133
47
68
78
23
111
141
23
111
111
141
23
68
68
1
123
141
23
111
133
23
111
47
140
111
1
133
23
111
141
171
1
140
140
1
154
57
1
171
68
106
1
79
84
1
162
162
1
111
158
47
106
106
1
1
78
123
47
156
158
23
106
106
11
156
11
123
78
1
111
11
99
121
23
140
179
140
179
23
141
141
23
57
68
1
141
171
1
97
97
1
158
23
133
47
99
1
171
158
1
99
99
158
47
106
1
133
141
23
133
133
1
84
68
1
158
1
106
106
1
154
23
99
141
47
97
23
140
23
111
111
1
141
156
47
123
123
1
78
78
23
105
1
133
111
23
141
141
1
141
111
23
141
141
1
154
23
99
141
47
97
140
141
90
1
97
97
1
68
158
23
133
133
158
1
156
23
158
47
106
1
133
158
23
133
99
23
133
23
79
141
156
47
123
123
1
78
141
140
123
47
158
23
57
68
1
158
23
144
144
123
47
141
1
154
23
111
1
158
121
123
23
57
99
1
90
97
1
158
1
141
90
1
68
1
123
57
1
140
1
141
47
121
1
23
144
106
23
123
99
121
1
171
1
141
141
90
1
57
57
47
141
23
57
99
1
171
99
1
171
158
1
99
158
47
106
1
133
141
1
133
23
68
133
141
23
57
99
1
171
90
1
141
141
1
111
23
141
141
1
99
97
47
105
23
140
141
23
94
57
23
68
133
47
79
162
1
154
23
133
171
1
99
1
156
1
144
23
123
158
133
1
156
78
23
141
154
1
94
23
68
154
1
121
141
23
105
23
158
23
78
78
1
84
1
68
133
23
79
99
121
1
171
1
141
23
123
47
158
23
106
106
1
158
1
133
133
1
106
86
23
68
23
68
68
123
1
111
106
171
1
57
1
171
77
86
47
106
79
23
99
156
23
123
