# Supplementary material for: Graphemic-phonetic diachronic linguistic invariance of the frequency and of the Index of Coincidence as cryptanalytic tools
Source: PLoS One. 2019 Mar 19;14(3):e0213710. doi: 10.1371/journal.pone.0213710 (PMC6424454; doi:10.1371/journal.pone.0213710)
Supplement: S1 File — (ZIP) [file pone.0213710.s001.zip › Languages/cherba/cherbaP1_v2Porcentaje_Sept2015.txt]

16.24441133
0
0
0
0
0
0
0
0
0
0.6458022851
0
0
0
0
0
0
0
0
0
0
0
15.49925484
0
0
0
0
0
0
0
0
0
0
0
0
0
0
0
0
0
0
0
0
0
0
0
4.272230502
0.04967709886
0
0
0
0
0
0
0
0
1.937406855
0
0
0
0
0
0
0
0
0
0
4.967709886
0
0
0
0
0
0
0
0
0.347739692
1.639344262
2.036761053
0
0
0
0
0.9935419771
0
0.4967709886
0
0
0
0.5961251863
0
0
0
1.341281669
0
0
1.639344262
0
4.073522106
0
0
0
0
0
0.8445106806
3.775459513
0
0
0
0
3.079980129
0
0
0
0
0
0
0
0
0
0.9935419771
0
3.874813711
0
0
0
0
0
0
0
0
0
6.50769995
0
0
0
0
0
0
2.235469449
8.296075509
0
0
2.235469449
0
0
0
0
0
0
0
0
0
1.788375559
0
1.142573274
0
5.315449578
0
0
0
0.9935419771
0
0
0
0
0
0
0
0
1.390958768
0
0
0
0
0
0
0
0.7451564829
0
0
0
0
