# Supplementary material for: Graphemic-phonetic diachronic linguistic invariance of the frequency and of the Index of Coincidence as cryptanalytic tools
Source: PLoS One. 2019 Mar 19;14(3):e0213710. doi: 10.1371/journal.pone.0213710 (PMC6424454; doi:10.1371/journal.pone.0213710)
Supplement: S1 File — (ZIP) [file pone.0213710.s001.zip › Languages/cherba/cherbaP2_v2.txt]

158
1
171
1
57
68
1
105
1
86
158
1
106
23
106
106
23
141
1
106
162
1
141
23
162
162
1
68
68
23
68
23
1
140
57
140
47
57
23
133
68
1
162
47
79
79
1
84
141
23
144
144
1
154
23
111
133
106
106
47
162
99
1
84
1
106
57
1
57
23
1
133
23
57
57
1
84
133
23
123
47
133
57
23
68
68
1
106
23
106
99
1
158
11
106
106
11
99
79
1
144
144
1
144
23
90
1
106
99
1
106
1
156
144
47
144
141
1
90
141
11
156
162
1
106
99
1
106
1
156
57
47
57
99
23
99
154
1
123
123
1
68
1
158
1
106
47
90
1
106
106
1
68
90
1
77
123
23
111
140
179
1
105
47
171
99
23
86
1
90
77
1
123
158
1
162
23
111
47
97
1
68
68
23
133
141
47
140
23
68
144
23
106
162
23
111
141
47
140
23
68
23
123
68
1
111
141
47
140
23
68
47
68
23
133
1
57
23
123
158
1
90
1
57
57
47
144
23
106
162
23
106
133
1
133
133
23
78
1
1
133
133
23
123
1
90
78
23
105
1
1
144
144
1
111
1
154
23
154
133
1
123
90
1
111
133
1
68
123
1
154
90
23
111
133
23
123
86
79
1
111
133
23
99
1
84
106
1
111
133
1
162
1
144
144
1
133
1
111
11
97
68
1
1
99
171
23
68
133
11
68
158
1
154
23
68
78
1
105
1
1
140
68
1
90
1
123
79
47
79
23
111
111
23
1
140
68
1
90
1
123
79
47
79
23
111
111
23
1
140
68
1
57
23
133
97
1
23
68
57
1
57
23
133
86
1
106
99
23
111
141
1
68
1
86
154
1
111
106
1
111
23
68
57
1
57
23
97
158
1
86
154
1
99
154
1
68
68
1
158
158
23
68
94
23
141
23
68
68
1
123
141
23
133
158
1
86
154
1
99
154
1
68
68
1
158
158
23
68
94
23
141
23
68
68
1
123
141
23
133
