# Supplementary material for: Graphemic-phonetic diachronic linguistic invariance of the frequency and of the Index of Coincidence as cryptanalytic tools
Source: PLoS One. 2019 Mar 19;14(3):e0213710. doi: 10.1371/journal.pone.0213710 (PMC6424454; doi:10.1371/journal.pone.0213710)
Supplement: S1 File — (ZIP) [file pone.0213710.s001.zip › Languages/cherba/cherbaP2_v2Porcentaje_Sept2015.txt]

21.36363636
0
0
0
0
0
0
0
0
0
1.136363636
0
0
0
0
0
0
0
0
0
0
0
12.72727273
0
0
0
0
0
0
0
0
0
0
0
0
0
0
0
0
0
0
0
0
0
0
0
3.636363636
0
0
0
0
0
0
0
0
0
4.090909091
0
0
0
0
0
0
0
0
0
0
8.409090909
0
0
0
0
0
0
0
0
0.4545454545
0.6818181818
1.818181818
0
0
0
0
0.9090909091
0
1.590909091
0
0
0
2.5
0
0
0
0.4545454545
0
0
0.9090909091
0
2.954545455
0
0
0
0
0
0.9090909091
5.454545455
0
0
0
0
4.090909091
0
0
0
0
0
0
0
0
0
0
0
3.409090909
0
0
0
0
0
0
0
0
0
5.227272727
0
0
0
0
0
0
2.045454545
2.954545455
0
0
2.954545455
0
0
0
0
0
0
0
0
0
2.5
0
0.6818181818
0
2.954545455
0
0
0
2.272727273
0
0
0
0
0
0
0
0
0.6818181818
0
0
0
0
0
0
0
0.2272727273
0
0
0
0
