# Supplementary material for: Graphemic-phonetic diachronic linguistic invariance of the frequency and of the Index of Coincidence as cryptanalytic tools
Source: PLoS One. 2019 Mar 19;14(3):e0213710. doi: 10.1371/journal.pone.0213710 (PMC6424454; doi:10.1371/journal.pone.0213710)
Supplement: S1 File — (ZIP) [file pone.0213710.s001.zip › Languages/cherba/cherbaP3_v2.txt]

1
106
106
47
68
23
133
68
1
111
111
23
154
1
106
1
111
154
23
99
23
158
23
141
90
47
133
133
78
23
99
94
1
106
123
23
141
97
1
111
154
23
105
1
111
158
1
78
23
133
78
23
105
1
133
171
47
106
123
23
133
78
47
133
23
23
68
94
23
111
154
23
99
158
23
141
133
1
78
78
1
121
1
106
1
111
23
105
23
158
86
1
79
79
1
111
79
23
133
133
23
68
123
23
141
141
1
162
47
106
106
47
123
141
1
154
99
1
99
23
111
141
1
106
1
57
23
111
78
77
1
154
1
86
154
1
141
47
84
23
133
79
23
123
158
1
162
23
111
99
1
105
47
78
1
123
158
1
162
23
111
111
1
158
133
1
141
141
1
84
158
23
133
121
1
68
99
23
144
123
47
78
141
78
1
156
68
133
23
79
79
23
68
106
47
162
162
23
84
23
111
23
133
158
57
1
123
123
1
121
68
23
68
144
144
1
154
23
111
23
133
78
144
23
144
144
1
133
141
133
154
1
106
1
111
23
133
141
47
158
1
99
79
94
47
111
111
1
133
84
1
111
111
1
94
106
1
171
1
141
79
23
99
86
1
111
47
141
154
23
105
1
99
133
158
1
78
78
1
84
23
133
133
23
133
23
111
1
158
23
106
106
23
141
84
123
23
133
90
1
111
68
1
106
1
105
1
99
47
99
23
84
1
77
77
1
162
68
158
23
133
133
97
1
111
23
105
1
158
1
171
1
57
133
23
99
171
23
105
1
141
111
1
68
154
23
105
1
158
23
78
78
1
84
133
23
99
106
23
105
11
141
121
47
57
57
23
141
111
1
141
1
162
23
162
154
141
141
1
141
133
1
97
97
1
123
97
1
111
133
11
99
121
47
68
123
1
141
141
23
141
106
23
123
97
1
111
133
11
99
47
162
162
1
99
1
106
1
105
23
68
1
106
1
105
1
97
1
106
1
105
1
99
106
23
111
97
1
133
111
11
99
57
47
105
1
123
1
84
84
23
99
1
106
1
111
1
141
1
105
23
99
171
1
78
23
141
1
158
68
23
133
1
158
1
171
23
133
78
23
105
1
97
133
1
158
84
47
133
141
47
79
68
23
68
141
1
133
23
123
141
158
47
106
78
47
133
111
141
1
133
23
123
141
47
99
111
141
1
133
23
123
141
141
1
123
140
1
99
78
1
123
68
1
141
111
141
1
133
23
123
141
141
1
57
1
105
47
141
141
23
57
1
105
1
141
23
111
1
84
123
1
47
106
47
68
1
111
99
90
1
111
111
23
141
23
79
1
123
141
154
1
79
1
123
99
156
23
105
1
141
141
1
99
1
121
121
1
141
99
78
47
123
77
23
23
47
78
78
1
68
23
11
99
154
1
140
106
97
1
133
97
1
133
106
141
1
84
47
123
23
23
133
133
90
1
111
23
133
133
90
1
111
23
111
158
1
111
23
133
68
1
99
1
162
1
144
144
1
158
1
133
23
123
121
1
133
23
111
141
23
99
23
105
23
23
79
47
111
1
106
1
171
106
47
68
106
111
47
99
47
1
106
47
111
68
47
68
1
78
23
68
94
23
94
47
99
1
106
99
47
133
144
47
141
1
158
1
68
158
1
111
141
141
1
94
47
141
140
1
1
121
1
123
68
1
140
141
23
94
47
141
140
1
23
121
1
123
68
1
140
23
111
1
106
140
23
141
1
162
162
1
111
23
141
106
47
162
68
23
23
106
23
140
68
1
111
141
1
162
57
47
57
141
