# Supplementary material for: Graphemic-phonetic diachronic linguistic invariance of the frequency and of the Index of Coincidence as cryptanalytic tools
Source: PLoS One. 2019 Mar 19;14(3):e0213710. doi: 10.1371/journal.pone.0213710 (PMC6424454; doi:10.1371/journal.pone.0213710)
Supplement: S1 File — (ZIP) [file pone.0213710.s001.zip › Languages/cherba/cherbaP3_v2Porcentaje_Sept2015.txt]

19.26020408
0
0
0
0
0
0
0
0
0
0.637755102
0
0
0
0
0
0
0
0
0
0
0
13.01020408
0
0
0
0
0
0
0
0
0
0
0
0
0
0
0
0
0
0
0
0
0
0
0
5.357142857
0
0
0
0
0
0
0
0
0
1.275510204
0
0
0
0
0
0
0
0
0
0
3.826530612
0
0
0
0
0
0
0
0
0.5102040816
2.933673469
1.530612245
0
0
0
0
1.658163265
0
0.3826530612
0
0
0
0.637755102
0
0
0
1.020408163
0
0
1.403061224
0
4.209183673
0
0
0
0
0
2.551020408
4.336734694
0
0
0
0
6.37755102
0
0
0
0
0
0
0
0
0
1.275510204
0
3.571428571
0
0
0
0
0
0
0
0
0
6.632653061
0
0
0
0
0
0
1.020408163
7.653061224
0
0
1.147959184
0
0
0
0
0
0
0
0
0
1.785714286
0
0.2551020408
0
2.933673469
0
0
0
1.913265306
0
0
0
0
0
0
0
0
0.8928571429
0
0
0
0
0
0
0
0
0
0
0
0
