# Supplementary material for: Graphemic-phonetic diachronic linguistic invariance of the frequency and of the Index of Coincidence as cryptanalytic tools
Source: PLoS One. 2019 Mar 19;14(3):e0213710. doi: 10.1371/journal.pone.0213710 (PMC6424454; doi:10.1371/journal.pone.0213710)
Supplement: S1 File — (ZIP) [file pone.0213710.s001.zip › Languages/cherba/cherbaT1_v2.txt]

1
19
26
1
27
4
199
1
26
9
12
21
9
20
4
1
164
4
9
4
26
9
12
12
1
1
19
26
1
27
26
9
4
4
1
19
14
9
21
21
1
4
5
12
199
9
12
21
9
20
4
26
9
12
12
9
20
9
4
164
22
13
13
1
20
20
9
7
7
9
22
4
164
22
13
13
1
20
1
21
26
9
21
20
9
7
7
9
4
26
9
20
116
1
1
164
4
9
4
2
1
8
9
11
22
12
13
1
12
1
20
26
9
6
6
1
116
12
9
12
25
9
4
13
1
21
1
26
24
1
146
146
1
12
199
9
12
21
9
20
9
4
26
9
12
12
9
20
1
19
2
1
12
9
14
14
9
11
13
9
21
6
6
1
164
4
9
4
12
22
11
1
14
1
1
26
9
20
9
12
9
12
24
1
12
12
1
8
9
24
9
12
21
1
7
1
199
199
9
9
145
9
21
9
20
20
9
7
13
9
21
26
18
9
18
9
21
7
21
1
4
4
1
19
21
9
4
164
22
13
13
1
20
20
9
7
7
9
22
4
164
22
13
13
1
20
1
21
21
9
7
199
1
21
1
6
19
22
25
21
24
1
8
4
1
20
7
21
9
4
4
1
19
21
21
22
13
13
1
20
4
9
19
1
19
9
20
20
24
9
164
4
9
4
26
1
25
25
9
26
9
20
20
9
12
1
20
1
20
20
9
20
22
7
7
9
4
14
9
21
24
1
164
9
4
20
9
7
13
1
146
9
19
14
9
20
14
9
21
26
9
4
24
9
12
4
4
24
1
19
26
1
27
24
9
12
26
22
6
9
145
1
164
4
9
4
9
111
9
18
26
18
1
12
12
2
9
14
21
9
6
6
1
116
14
1
21
9
111
9
20
20
9
26
26
22
19
14
1
21
21
5
9
116
1
2
1
21
21
9
20
20
1
24
7
1
4
26
9
7
7
1
4
1
7
7
1
4
1
12
9
14
9
21
12
9
145
145
22
164
19
1
21
20
4
9
152
152
22
146
14
1
21
5
12
24
1
164
9
4
145
1
22
27
22
21
14
1
152
152
9
146
146
9
4
26
9
7
199
1
20
24
1
4
22
5
145
145
22
164
19
1
21
26
1
25
9
26
1
4
164
9
14
14
21
1
6
19
22
25
21
21
9
7
199
1
152
22
152
19
22
21
22
7
7
9
4
6
26
9
12
12
9
20
21
22
166
1
9
13
9
152
152
1
24
14
9
20
6
9
146
146
9
4
26
9
11
11
9
19
26
1
27
9
14
21
1
12
9
6
20
1
14
9
14
14
9
164
2
1
145
21
9
21
117
1
11
11
1
19
4
24
9
12
9
14
9
14
14
9
164
21
1
12
9
21
1
12
9
6
20
1
21
11
1
19
19
1
145
21
1
13
1
152
152
22
21
21
88
166
1
26
1
116
116
9
1
146
146
9
4
9
116
1
20
9
20
26
9
20
145
19
22
26
9
20
1
7
7
1
4
21
1
8
24
1
21
1
6
19
22
25
21
21
9
27
19
9
26
1
4
164
9
20
14
2
22
19
22
8
9
14
21
9
20
20
22
6
1
116
1
13
1
145
11
22
14
20
9
21
21
1
11
19
9
145
21
14
26
1
4
164
9
20
21
1
19
164
1
199
9
20
26
9
20
14
21
13
22
19
21
21
9
20
12
9
2
1
2
9
20
26
9
21
2
1
26
26
9
21
20
1
21
13
1
152
152
152
9
106
1
14
21
9
7
199
1
12
9
20
14
9
14
24
9
12
21
1
18
18
9
12
20
21
9
26
26
22
19
1
12
1
4
26
9
13
13
9
21
26
9
11
2
1
19
26
22
13
1
20
26
9
13
13
1
25
20
21
2
1
26
21
1
26
1
25
9
26
1
116
21
1
13
1
152
152
22
152
1
13
13
1
24
9
11
12
21
1
18
9
12
1
21
9
4
4
1
19
9
4
13
13
22
12
21
13
1
20
21
6
1
11
11
1
19
7
13
20
1
12
1
2
1
145
1
21
1
18
111
1
6
9
12
12
1
20
21
9
26
26
22
19
12
9
21
20
1
117
117
1
19
21
21
22
13
13
1
26
1
146
9
26
26
9
4
13
20
1
12
1
1
21
9
26
26
1
116
1
24
9
12
21
12
1
20
13
1
19
26
1
27
9
24
5
12
12
117
1
146
9
12
22
21
22
145
1
20
9
20
20
1
8
19
20
1
20
20
21
9
26
9
21
9
4
2
1
145
152
1
13
1
152
152
22
152
1
21
9
4
18
1
12
2
12
1
1
19
26
1
27
1
21
1
18
111
1
6
9
12
12
1
20
5
12
117
1
146
9
12
22
9
21
116
9
27
27
21
1
13
1
152
152
22
152
20
22
7
13
1
14
20
9
9
12
12
9
4
26
9
20
20
5
20
20
1
117
19
20
24
1
145
9
4
21
145
1
21
9
4
18
9
12
21
9
27
19
9
21
1
13
1
152
152
22
152
21
1
11
19
9
145
21
9
20
21
9
20
20
9
7
7
9
4
12
24
1
19
26
1
27
9
20
21
22
13
13
1
26
1
20
24
9
12
21
13
1
11
21
9
24
26
1
11
5
12
199
1
19
9
26
26
22
19
1
20
9
116
116
9
21
26
22
13
26
9
20
12
9
9
4
20
9
20
9
18
13
13
9
21
12
9
116
1
2
9
21
26
9
4
164
9
21
4
9
14
26
1
20
11
9
19
11
9
20
9
12
12
9
14
9
21
21
1
20
26
9
4
24
9
12
21
19
1
9
164
1
21
1
6
19
22
25
21
12
9
26
26
1
13
1
21
1
12
1
21
1
11
9
27
9
12
12
9
26
22
13
1
20
26
9
4
164
9
21
4
9
14
14
9
21
21
1
21
9
7
1
199
13
9
27
116
1
4
9
21
9
152
152
19
22
26
1
20
9
4
1
19
26
1
27
6
9
12
164
1
4
22
19
2
1
199
4
13
1
7
20
21
1
117
11
1
21
25
22
19
19
1
6
21
9
20
26
19
22
1
19
26
1
27
26
9
2
12
22
2
20
9
12
7
4
1
20
2
1
145
1
26
9
21
2
9
4
9
20
26
9
20
20
21
9
21
2
1
26
26
9
21
9
20
26
9
20
20
21
1
19
22
1
6
19
22
25
2
1
199
4
13
1
7
26
9
11
2
22
19
1
6
19
22
25
26
22
13
13
1
1
25
20
1
20
21
1
7
1
25
1
12
9
4
5
152
152
1
24
14
9
20
21
9
21
14
1
11
11
1
19
152
1
13
1
152
152
22
152
2
1
19
152
9
152
9
14
13
18
9
12
12
9
12
9
26
1
8
2
9
4
5
12
2
1
2
152
152
1
6
4
1
116
19
1
20
12
1
199
26
1
12
26
22
13
1
20
4
21
12
1
152
14
9
152
152
14
1
24
9
1
13
13
1
24
9
12
21
21
22
11
9
145
21
22
13
13
1
26
9
20
14
9
145
4
9
14
19
1
14
9
21
1
18
1
12
12
9
12
9
21
2
9
12
12
1
8
9
9
4
164
9
4
1
4
9
7
199
9
116
20
9
4
9
20
1
24
9
14
145
19
22
19
1
14
9
12
22
27
1
24
1
164
9
4
20
22
4
6
9
14
21
9
14
14
21
9
4
4
1
19
21
9
14
20
9
14
22
145
14
1
20
9
14
21
199
1
145
145
1
24
2
1
199
4
13
1
7
116
1
27
27
1
14
26
22
13
13
1
1
6
19
22
25
26
9
13
13
5
25
5
19
6
1
14
5
12
18
9
146
146
9
21
21
9
2
4
1
21
199
1
11
11
1
26
9
20
22
12
1
199
26
1
12
12
26
22
13
1
20
21
9
20
20
1
116
4
1
26
1
13
13
1
24
9
12
21
22
11
9
145
9
14
14
1
21
25
22
19
19
1
6
6
9
12
12
1
20
14
9
21
21
1
21
14
9
21
21
1
24
9
12
21
22
11
145
21
117
1
11
11
1
4
26
9
20
20
26
1
25
9
26
22
13
1
20
26
9
20
12
9
20
9
7
21
25
22
19
19
1
6
21
145
19
22
26
9
2
4
1
26
9
152
152
19
22
21
1
24
9
14
1
26
18
19
9
2
12
1
117
11
1
26
1
21
117
1
4
1
19
2
1
145
1
21
22
18
1
9
152
13
9
19
12
18
1
199
1
21
21
117
1
2
2
22
21
9
2
12
1
199
12
1
199
26
1
12
26
22
13
1
20
21
1
20
9
4
20
21
9
2
12
1
199
117
1
21
21
1
14
9
21
21
1
12
11
22
12
12
9
145
21
9
164
2
9
4
20
22
7
27
1
24
9
20
199
1
12
1
25
1
152
9
19
26
20
1
25
6
9
21
24
1
164
9
4
24
1
18
21
9
12
12
9
26
9
6
6
1
116
1
4
20
9
7
12
18
1
199
1
21
9
19
22
26
9
13
13
1
26
1
20
20
1
13
8
9
4
9
4
4
19
1
14
13
199
1
2
1
199
111
8
22
13
7
9
12
25
9
19
