# Supplementary material for: Graphemic-phonetic diachronic linguistic invariance of the frequency and of the Index of Coincidence as cryptanalytic tools
Source: PLoS One. 2019 Mar 19;14(3):e0213710. doi: 10.1371/journal.pone.0213710 (PMC6424454; doi:10.1371/journal.pone.0213710)
Supplement: S1 File — (ZIP) [file pone.0213710.s001.zip › Languages/cherba/cherbaT1_v2Porcentaje_Sept2015.txt]

16.22828784
1.935483871
0
4.913151365
0.6451612903
1.637717122
2.034739454
0.4962779156
15.48387097
0
1.637717122
5.756823821
3.771712159
3.076923077
0
0
0
0.9925558313
3.870967742
6.501240695
8.287841191
4.267990074
0
1.786600496
1.141439206
5.310173697
0.9925558313
0
0
0
0
0
0
0
0
0
0
0
0
0
0
0
0
0
0
0
0
0
0
0
0
0
0
0
0
0
0
0
0
0
0
0
0
0
0
0
0
0
0
0
0
0
0
0
0
0
0
0
0
0
0
0
0
0
0
0
0
0.04962779156
0
0
0
0
0
0
0
0
0
0
0
0
0
0
0
0
0
0.04962779156
0
0
0
0
0.2481389578
0
0
0
0
0.9925558313
0.5955334988
0
0
0
0
0
0
0
0
0
0
0
0
0
0
0
0
0
0
0
0
0
0
0
0
0
0
0
1.488833747
0.7444168734
0
0
0
0
0
2.23325062
0
0
0
0
0
0
0
0
0
0
0
1.339950372
0
0.09925558313
0
0
0
0
0
0
0
0
0
0
0
0
0
0
0
0
0
0
0
0
0
0
0
0
0
0
0
0
0
0
0
0
1.389578164
0
0
0
0
0
0
0
