# Supplementary material for: Graphemic-phonetic diachronic linguistic invariance of the frequency and of the Index of Coincidence as cryptanalytic tools
Source: PLoS One. 2019 Mar 19;14(3):e0213710. doi: 10.1371/journal.pone.0213710 (PMC6424454; doi:10.1371/journal.pone.0213710)
Supplement: S1 File — (ZIP) [file pone.0213710.s001.zip › Languages/cherba/cherbaT2_v2.txt]

26
1
199
1
2
4
1
12
12
1
8
26
1
13
9
13
13
9
21
1
13
27
1
21
9
27
27
1
4
4
9
4
9
1
145
2
145
22
2
9
20
4
1
27
22
7
7
1
116
21
9
152
152
1
24
9
14
20
13
13
22
27
12
1
116
1
13
2
1
2
9
1
20
9
2
2
1
116
20
9
19
22
20
2
9
4
4
1
13
9
13
12
1
26
5
13
13
5
12
7
1
152
152
1
152
9
117
1
13
12
1
13
1
25
152
22
152
21
1
117
21
5
25
27
1
13
12
1
13
1
25
2
22
2
12
9
12
24
1
19
19
1
4
1
26
1
13
22
117
1
13
13
1
4
117
1
111
19
9
14
146
1
12
12
22
199
12
9
8
1
117
111
1
19
26
1
27
9
14
22
11
1
4
4
9
20
21
22
145
9
4
152
9
13
27
9
14
21
22
145
9
4
9
19
4
1
14
21
22
145
9
4
22
4
9
20
1
2
9
19
26
1
117
1
2
2
22
152
9
13
27
9
13
20
1
20
20
9
6
1
1
20
20
9
19
1
117
6
9
12
12
1
1
152
152
1
14
1
24
9
24
20
1
19
117
1
14
20
1
4
19
1
24
117
9
14
20
9
19
8
7
1
14
20
9
12
1
116
13
1
14
20
1
27
1
152
152
1
20
1
14
5
11
4
1
1
12
199
9
4
20
5
4
26
1
24
9
4
6
1
12
12
1
1
145
4
1
117
1
19
7
22
7
9
14
14
9
1
145
4
1
117
1
19
7
22
7
9
14
14
9
1
145
4
1
2
9
20
11
1
9
4
2
1
2
9
20
8
1
13
12
9
14
21
1
4
1
8
24
1
14
13
1
14
9
4
2
1
2
9
11
26
1
8
24
1
12
24
1
4
4
1
26
26
9
4
164
9
21
9
4
4
1
19
21
9
20
26
1
8
24
1
12
24
1
4
4
1
26
26
9
4
164
9
21
9
4
4
1
19
21
9
20
