# Supplementary material for: Graphemic-phonetic diachronic linguistic invariance of the frequency and of the Index of Coincidence as cryptanalytic tools
Source: PLoS One. 2019 Mar 19;14(3):e0213710. doi: 10.1371/journal.pone.0213710 (PMC6424454; doi:10.1371/journal.pone.0213710)
Supplement: S1 File — (ZIP) [file pone.0213710.s001.zip › Languages/cherba/cherbaT2_v2Porcentaje_Sept2015.txt]

21.21896163
4.063205418
0
8.35214447
1.128668172
0.6772009029
1.805869074
1.58013544
12.64108352
0
0.9029345372
4.740406321
5.417607223
4.063205418
0
0
0
0
3.386004515
5.191873589
2.934537246
3.611738149
0
2.483069977
0.6772009029
2.934537246
2.257336343
0
0
0
0
0
0
0
0
0
0
0
0
0
0
0
0
0
0
0
0
0
0
0
0
0
0
0
0
0
0
0
0
0
0
0
0
0
0
0
0
0
0
0
0
0
0
0
0
0
0
0
0
0
0
0
0
0
0
0
0
0
0
0
0
0
0
0
0
0
0
0
0
0
0
0
0
0
0
0
0
0
0
0
0.4514672686
0
0
0
0
0.9029345372
2.483069977
0
0
0
0
0
0
0
0
0
0
0
0
0
0
0
0
0
0
0
0
0
0
0
0
0
0
0
1.805869074
0.2257336343
0
0
0
0
0
2.934537246
0
0
0
0
0
0
0
0
0
0
0
0.4514672686
0
0
0
0
0
0
0
0
0
0
0
0
0
0
0
0
0
0
0
0
0
0
0
0
0
0
0
0
0
0
0
0
0
0
0.6772009029
0
0
0
0
0
0
0
