# Supplementary material for: Graphemic-phonetic diachronic linguistic invariance of the frequency and of the Index of Coincidence as cryptanalytic tools
Source: PLoS One. 2019 Mar 19;14(3):e0213710. doi: 10.1371/journal.pone.0213710 (PMC6424454; doi:10.1371/journal.pone.0213710)
Supplement: S1 File — (ZIP) [file pone.0213710.s001.zip › Languages/cherba/cherbaT3_v2.txt]

1
13
13
22
4
9
20
4
1
14
14
9
24
1
13
1
14
24
9
12
9
26
9
21
117
22
20
20
6
9
12
164
1
13
19
9
21
11
1
14
24
9
12
12
1
14
26
1
6
9
20
6
9
12
12
1
20
199
22
13
19
9
20
6
22
20
9
9
4
164
9
14
24
9
12
26
9
21
20
1
6
6
1
18
1
13
1
14
9
12
12
9
26
8
1
7
7
1
14
7
9
20
20
9
4
19
9
21
21
1
27
22
13
13
22
19
21
1
24
12
1
12
9
14
21
1
13
1
2
9
14
6
166
1
24
1
8
24
1
21
22
116
9
20
7
9
19
26
1
27
9
14
12
1
12
12
22
6
1
19
26
1
27
9
14
14
1
26
20
1
21
21
1
116
26
9
20
18
1
4
12
9
152
19
22
6
21
6
1
25
4
20
9
7
7
9
4
13
22
27
27
9
116
9
14
9
20
26
2
1
19
19
1
18
4
9
4
152
152
1
24
9
14
9
20
6
152
9
152
152
1
20
21
20
24
1
13
1
14
9
20
21
22
26
1
12
7
164
22
14
14
1
20
116
1
14
14
1
164
13
1
199
1
21
7
9
12
8
1
14
22
21
24
9
12
12
1
12
20
26
1
6
6
1
116
9
20
20
9
20
9
14
1
26
9
13
13
9
21
116
19
9
20
117
1
14
4
1
13
1
12
12
1
12
22
12
9
116
1
166
166
1
27
4
26
9
20
20
11
1
14
9
12
12
1
26
1
199
1
2
20
9
12
199
9
12
12
1
21
14
1
4
24
9
12
12
1
26
9
6
6
1
116
20
9
12
13
9
12
12
5
21
18
22
2
2
9
21
14
1
21
1
27
9
27
24
21
21
1
21
20
1
11
11
1
19
11
1
14
20
5
12
18
22
4
19
1
21
21
9
21
13
9
19
11
1
14
20
5
12
22
27
27
1
12
1
13
1
12
12
9
4
1
13
1
12
12
1
11
1
13
1
12
12
1
12
13
9
14
11
1
20
14
5
12
2
22
12
12
1
19
1
116
116
9
12
1
13
1
14
1
21
1
12
12
9
12
199
1
6
9
21
1
26
4
9
20
1
26
1
199
9
20
6
9
12
12
1
11
20
1
26
116
22
20
21
22
7
4
9
4
21
1
20
9
19
21
26
22
13
6
22
20
14
21
1
20
9
19
21
22
12
14
21
1
20
9
19
21
21
1
19
145
1
12
6
1
19
4
1
21
14
21
1
20
9
19
21
21
1
2
1
12
12
22
21
21
9
2
1
12
12
1
21
9
14
1
116
19
1
22
13
22
4
1
14
12
117
1
14
14
9
21
9
7
1
19
21
24
1
7
1
19
12
25
9
12
12
1
21
21
1
12
1
18
18
1
21
12
6
22
19
111
9
9
22
6
6
1
4
9
5
12
24
1
145
13
11
1
20
11
1
20
13
21
1
116
22
19
9
9
20
20
117
1
14
9
20
20
117
1
14
9
14
26
1
14
9
20
4
1
12
1
27
1
152
152
1
26
1
20
9
19
18
1
20
9
14
21
9
12
9
12
12
9
9
7
22
14
1
13
1
199
13
22
4
13
14
22
12
22
1
13
22
14
4
22
4
1
6
9
4
164
9
164
22
12
1
13
12
22
20
152
22
21
1
26
1
4
26
1
14
21
21
1
164
22
21
145
1
1
18
1
19
4
1
145
21
9
164
22
21
145
1
9
18
1
19
4
1
145
9
14
1
13
145
9
21
1
27
27
1
14
9
21
13
22
27
4
9
9
13
9
145
4
1
14
21
1
27
2
22
2
21
