# Supplementary material for: Graphemic-phonetic diachronic linguistic invariance of the frequency and of the Index of Coincidence as cryptanalytic tools
Source: PLoS One. 2019 Mar 19;14(3):e0213710. doi: 10.1371/journal.pone.0213710 (PMC6424454; doi:10.1371/journal.pone.0213710)
Supplement: S1 File — (ZIP) [file pone.0213710.s001.zip › Languages/cherba/cherbaT3_v2Porcentaje_Sept2015.txt]

18.78109453
1.243781095
0
3.731343284
0.6218905473
2.860696517
1.492537313
0.3731343284
12.68656716
0
1.368159204
9.07960199
4.228855721
6.218905473
0
0
0
1.243781095
3.482587065
6.467661692
7.462686567
5.223880597
0
1.741293532
0.2487562189
2.860696517
1.865671642
0
0
0
0
0
0
0
0
0
0
0
0
0
0
0
0
0
0
0
0
0
0
0
0
0
0
0
0
0
0
0
0
0
0
0
0
0
0
0
0
0
0
0
0
0
0
0
0
0
0
0
0
0
0
0
0
0
0
0
0
0
0
0
0
0
0
0
0
0
0
0
0
0
0
0
0
0
0
0
0
0
0
0
0.1243781095
0
0
0
0
1.616915423
0.6218905473
0
0
0
0
0
0
0
0
0
0
0
0
0
0
0
0
0
0
0
0
0
0
0
0
0
0
0
0.9950248756
0
0
0
0
0
0
1.119402985
0
0
0
0
0
0
0
0
0
0
0
0.9950248756
0
0.3731343284
0
0
0
0
0
0
0
0
0
0
0
0
0
0
0
0
0
0
0
0
0
0
0
0
0
0
0
0
0
0
0
0
0.8706467662
0
0
0
0
0
0
0
