# Supplementary material for: Graphemic-phonetic diachronic linguistic invariance of the frequency and of the Index of Coincidence as cryptanalytic tools
Source: PLoS One. 2019 Mar 19;14(3):e0213710. doi: 10.1371/journal.pone.0213710 (PMC6424454; doi:10.1371/journal.pone.0213710)
Supplement: S2 File — (MW) [file pone.0213710.s002.mw]

<?xml version="1.0" encoding="UTF-8"?>
<Worksheet>
<Version major="18" minor="0"/>
<Label-Scheme value="2" prefix=""/>
<View-Properties presentation="true" autoexpanding_sections="true">
</View-Properties>
<MapleNet-Properties elisiondigitsbefore="100" labelling="true" indentamount="4" elisiontermsthreshold="10000" ansi="false" errorbreak="1" useclientjvm="true" echo="1" imaginaryunit="I" labelwidth="20" unitattributes="&quot;fontweight&quot; = &quot;bold&quot;" contextmenusize="automatic" plotdriver="opengl" elisiondigitsafter="100" plotoutput="terminal" helpbrowser="standard" rtablesize="10" elisiontermsbefore="100" elisiondigitsthreshold="10000" typesetting="standard" plotdevice="inline" verboseproc="1" showassumed="1" quiet="false" errorcursor="false" longdelim="true" plotoptions="" elisiontermsafter="100" screenwidth="79" preplot="" prettyprint="3" displayprecision="-1" screenpixelheight="1080" warnlevel="3" screenheight="25" latexwidth="8.0" postplot="" prompt="&gt; " ShowLabels="true"/>
<Styles>
<Font name="Ordered List 1" background="[255,255,255]" bold="false" executable="false" family="Times New Roman" foreground="[0,0,0]" italic="false" opaque="false" readonly="false" size="12" subscript="false" superscript="false" underline="false" placeholder="false"/>
<Font name="Annotation Text" background="[255,255,255]" bold="false" executable="false" family="Times New Roman" foreground="[0,0,0]" italic="false" opaque="false" readonly="false" size="12" subscript="false" superscript="false" underline="false" placeholder="false"/>
<Font name="Ordered List 2" background="[255,255,255]" bold="false" executable="false" family="Times New Roman" foreground="[0,0,0]" italic="false" opaque="false" readonly="false" size="12" subscript="false" superscript="false" underline="false" placeholder="false"/>
<Font name="Ordered List 3" background="[255,255,255]" bold="false" executable="false" family="Times New Roman" foreground="[0,0,0]" italic="false" opaque="false" readonly="false" size="12" subscript="false" superscript="false" underline="false" placeholder="false"/>
<Font name="Ordered List 4" background="[255,255,255]" bold="false" executable="false" family="Times New Roman" foreground="[0,0,0]" italic="false" opaque="false" readonly="false" size="12" subscript="false" superscript="false" underline="false" placeholder="false"/>
<Font name="Ordered List 5" background="[255,255,255]" bold="false" executable="false" family="Times New Roman" foreground="[0,0,0]" italic="false" opaque="false" readonly="false" size="12" subscript="false" superscript="false" underline="false" placeholder="false"/>
<Font name="Author" background="[255,255,255]" bold="false" executable="false" family="Times New Roman" foreground="[0,0,0]" italic="false" opaque="false" readonly="false" size="12" subscript="false" superscript="false" underline="false" placeholder="false"/>
<Font name="Annotation Title" background="[255,255,255]" bold="true" executable="false" family="Times New Roman" foreground="[0,0,0]" italic="false" opaque="false" readonly="false" size="18" subscript="false" superscript="false" underline="false" placeholder="false"/>
<Font name="Warning" background="[255,255,255]" bold="false" executable="false" family="Courier New" foreground="[0,0,255]" italic="false" opaque="false" readonly="true" size="12" subscript="false" superscript="false" underline="false" placeholder="false"/>
<Font name="Caption Reference" background="[255,255,255]" bold="true" executable="false" family="Times New Roman" foreground="[0,0,0]" italic="false" opaque="false" readonly="false" size="12" subscript="false" superscript="false" underline="false" placeholder="false"/>
<Font name="Maple Input Placeholder" background="[255,255,255]" bold="true" executable="true" family="Courier New" foreground="[200,0,200]" italic="false" opaque="false" readonly="false" size="12" subscript="false" superscript="false" underline="false" placeholder="true"/>
<Font name="Maple Plot" background="[255,255,255]" bold="false" executable="false" family="Times New Roman" foreground="[0,0,0]" italic="false" opaque="false" readonly="false" size="12" subscript="false" superscript="false" underline="false" placeholder="false"/>
<Font name="Code" background="[255,255,255]" bold="false" executable="false" family="Courier New" foreground="[255,0,0]" italic="false" opaque="false" readonly="false" size="12" subscript="false" superscript="false" underline="false" placeholder="false"/>
<Font name="Line Printed Output" background="[255,255,255]" bold="false" executable="false" family="Courier New" foreground="[0,0,255]" italic="false" opaque="false" readonly="true" size="12" subscript="false" superscript="false" underline="false" placeholder="false"/>
<Font name="Text Output" background="[255,255,255]" bold="false" executable="false" family="Courier New" foreground="[0,0,255]" italic="false" opaque="false" readonly="true" size="12" subscript="false" superscript="false" underline="false" placeholder="false"/>
<Font name="Diagnostic" background="[255,255,255]" bold="false" executable="false" family="Courier New" foreground="[40,120,40]" italic="false" opaque="false" readonly="true" size="12" subscript="false" superscript="false" underline="false" placeholder="false"/>
<Font name="2D Inert Output" background="[255,255,255]" bold="false" executable="true" family="Times New Roman" foreground="[144,144,144]" italic="false" opaque="false" readonly="false" size="12" subscript="false" superscript="false" underline="false" placeholder="false"/>
<Font name="Normal" background="[255,255,255]" bold="false" executable="false" family="Times New Roman" foreground="[0,0,0]" italic="false" opaque="false" readonly="false" size="12" subscript="false" superscript="false" underline="false" placeholder="false"/>
<Font name="Hyperlink" background="[255,255,255]" bold="false" executable="false" family="Times New Roman" foreground="[0,128,128]" italic="false" opaque="false" readonly="false" size="12" subscript="false" superscript="false" underline="true" placeholder="false"/>
<Font name="Maple Output" background="[255,255,255]" bold="false" executable="false" family="Times New Roman" foreground="[0,0,0]" italic="false" opaque="false" readonly="false" size="12" subscript="false" superscript="false" underline="false" placeholder="false"/>
<Font name="Dash Item" background="[255,255,255]" bold="false" executable="false" family="Times New Roman" foreground="[0,0,0]" italic="false" opaque="false" readonly="false" size="12" subscript="false" superscript="false" underline="false" placeholder="false"/>
<Font name="2D Math" background="[255,255,255]" bold="false" executable="false" family="Times New Roman" foreground="[0,0,0]" italic="false" opaque="false" readonly="false" size="12" subscript="false" superscript="false" underline="false" placeholder="false"/>
<Font name="Maple Input" background="[255,255,255]" bold="true" executable="true" family="Courier New" foreground="[120,0,14]" italic="false" opaque="false" readonly="false" size="12" subscript="false" superscript="false" underline="false" placeholder="false"/>
<Font name="2D Output" background="[255,255,255]" bold="false" executable="false" family="Times New Roman" foreground="[0,0,255]" italic="false" opaque="false" readonly="true" size="12" subscript="false" superscript="false" underline="false" placeholder="false"/>
<Font name="2D Input" background="[255,255,255]" bold="false" executable="true" family="Times New Roman" foreground="[0,0,0]" italic="false" opaque="false" readonly="false" size="12" subscript="false" superscript="false" underline="false" placeholder="false"/>
<Font name="HyperlinkError" background="[255,255,255]" bold="false" executable="false" family="Courier New" foreground="[255,0,255]" italic="false" opaque="false" readonly="true" size="12" subscript="false" superscript="false" underline="true" placeholder="false"/>
<Font name="Header and Footer" background="[255,255,255]" bold="false" executable="false" family="Times New Roman" foreground="[0,0,0]" italic="false" opaque="false" readonly="false" size="10" subscript="false" superscript="false" underline="false" placeholder="false"/>
<Font name="Error" background="[255,255,255]" bold="false" executable="false" family="Courier New" foreground="[255,0,255]" italic="false" opaque="false" readonly="true" size="12" subscript="false" superscript="false" underline="false" placeholder="false"/>
<Font name="Title" background="[255,255,255]" bold="true" executable="false" family="Times New Roman" foreground="[0,0,0]" italic="false" opaque="false" readonly="false" size="18" subscript="false" superscript="false" underline="false" placeholder="false"/>
<Font name="Heading 1" background="[255,255,255]" bold="true" executable="false" family="Times New Roman" foreground="[0,0,0]" italic="false" opaque="false" readonly="false" size="18" subscript="false" superscript="false" underline="false" placeholder="false"/>
<Font name="Text" background="[255,255,255]" bold="false" executable="false" family="Times New Roman" foreground="[0,0,0]" italic="false" opaque="false" readonly="false" size="12" subscript="false" superscript="false" underline="false" placeholder="false"/>
<Font name="Bullet Item" background="[255,255,255]" bold="false" executable="false" family="Times New Roman" foreground="[0,0,0]" italic="false" opaque="false" readonly="false" size="12" subscript="false" superscript="false" underline="false" placeholder="false"/>
<Font name="Heading 4" background="[255,255,255]" bold="false" executable="false" family="Times New Roman" foreground="[0,0,0]" italic="true" opaque="false" readonly="false" size="12" subscript="false" superscript="false" underline="false" placeholder="false"/>
<Font name="Equation Label" background="[255,255,255]" bold="true" executable="false" family="Times New Roman" foreground="[0,0,0]" italic="false" opaque="false" readonly="false" size="12" subscript="false" superscript="false" underline="false" placeholder="false"/>
<Font name="Heading 3" background="[255,255,255]" bold="true" executable="false" family="Times New Roman" foreground="[0,0,0]" italic="true" opaque="false" readonly="false" size="14" subscript="false" superscript="false" underline="false" placeholder="false"/>
<Font name="Heading 2" background="[255,255,255]" bold="true" executable="false" family="Times New Roman" foreground="[0,0,0]" italic="false" opaque="false" readonly="false" size="16" subscript="false" superscript="false" underline="false" placeholder="false"/>
<Font name="HyperlinkWarning" background="[255,255,255]" bold="false" executable="false" family="Courier New" foreground="[0,0,255]" italic="false" opaque="false" readonly="true" size="12" subscript="false" superscript="false" underline="true" placeholder="false"/>
<Font name="Dictionary Hyperlink" background="[255,255,255]" bold="false" executable="false" family="Times New Roman" foreground="[147,0,15]" italic="false" opaque="false" readonly="false" size="12" subscript="false" superscript="false" underline="true" placeholder="false"/>
<Font name="Atomic Variable" background="[255,255,255]" bold="false" executable="false" family="Times New Roman" foreground="[175,0,175]" italic="true" opaque="false" readonly="false" size="12" subscript="false" superscript="false" underline="false" placeholder="false"/>
<Font name="Caption Text" background="[255,255,255]" bold="true" executable="false" family="Times New Roman" foreground="[0,0,0]" italic="false" opaque="false" readonly="false" size="12" subscript="false" superscript="false" underline="false" placeholder="false"/>
<Font name="List Item" background="[255,255,255]" bold="false" executable="false" family="Times New Roman" foreground="[0,0,0]" italic="false" opaque="false" readonly="false" size="12" subscript="false" superscript="false" underline="false" placeholder="false"/>
<Layout name="Ordered List 1" alignment="left" bullet="numeric" firstindent="0" leftmargin="0" rightmargin="0" linespacing="0.0" spaceabove="3" spacebelow="3" linebreak="space" pagebreak-before="false" initial="-1" bulletsuffix=""/>
<Layout name="Ordered List 2" alignment="left" bullet="alphabetic" firstindent="0" leftmargin="36" rightmargin="0" linespacing="0.0" spaceabove="3" spacebelow="3" linebreak="space" pagebreak-before="false" initial="-1" bulletsuffix=""/>
<Layout name="Ordered List 3" alignment="left" bullet="roman" firstindent="0" leftmargin="72" rightmargin="0" linespacing="0.0" spaceabove="3" spacebelow="3" linebreak="space" pagebreak-before="false" initial="-1" bulletsuffix=""/>
<Layout name="Ordered List 4" alignment="left" bullet="ALPHABETIC" firstindent="0" leftmargin="108" rightmargin="0" linespacing="0.0" spaceabove="3" spacebelow="3" linebreak="space" pagebreak-before="false" initial="-1" bulletsuffix=""/>
<Layout name="Ordered List 5" alignment="left" bullet="ROMAN" firstindent="0" leftmargin="144" rightmargin="0" linespacing="0.0" spaceabove="3" spacebelow="3" linebreak="space" pagebreak-before="false" initial="-1" bulletsuffix=""/>
<Layout name="Author" alignment="centred" bullet="none" firstindent="0" leftmargin="0" rightmargin="0" linespacing="0.0" spaceabove="8" spacebelow="8" linebreak="space" pagebreak-before="false" initial="0" bulletsuffix=""/>
<Layout name="Warning" alignment="left" bullet="none" firstindent="0" leftmargin="0" rightmargin="0" linespacing="0.0" spaceabove="0" spacebelow="0" linebreak="space" pagebreak-before="false" initial="0" bulletsuffix=""/>
<Layout name="Annotation Title" alignment="centred" bullet="none" firstindent="0" leftmargin="0" rightmargin="0" linespacing="0.0" spaceabove="12" spacebelow="12" linebreak="space" pagebreak-before="false" initial="0" bulletsuffix=""/>
<Layout name="Maple Plot" alignment="centred" bullet="none" firstindent="0" leftmargin="0" rightmargin="0" linespacing="0.0" spaceabove="0" spacebelow="0" linebreak="space" pagebreak-before="false" initial="0" bulletsuffix=""/>
<Layout name="Line Printed Output" alignment="left" bullet="none" firstindent="0" leftmargin="0" rightmargin="0" linespacing="0.0" spaceabove="0" spacebelow="0" linebreak="any" pagebreak-before="false" initial="0" bulletsuffix=""/>
<Layout name="Text Output" alignment="left" bullet="none" firstindent="0" leftmargin="0" rightmargin="0" linespacing="0.0" spaceabove="0" spacebelow="0" linebreak="newline" pagebreak-before="false" initial="0" bulletsuffix=""/>
<Layout name="Diagnostic" alignment="left" bullet="none" firstindent="0" leftmargin="0" rightmargin="0" linespacing="0.0" spaceabove="0" spacebelow="0" linebreak="any" pagebreak-before="false" initial="0" bulletsuffix=""/>
<Layout name="Normal" alignment="left" bullet="none" firstindent="0" leftmargin="0" rightmargin="0" linespacing="0.0" spaceabove="0" spacebelow="0" linebreak="space" pagebreak-before="false" initial="0" bulletsuffix=""/>
<Layout name="Maple Output" alignment="centred" bullet="none" firstindent="0" leftmargin="0" rightmargin="0" linespacing="0.3" spaceabove="0" spacebelow="0" linebreak="space" pagebreak-before="false" initial="0" bulletsuffix=""/>
<Layout name="Dash Item" alignment="left" bullet="dash" firstindent="0" leftmargin="0" rightmargin="0" linespacing="0.0" spaceabove="3" spacebelow="3" linebreak="space" pagebreak-before="false" initial="0" bulletsuffix=""/>
<Layout name="HyperlinkError" alignment="left" bullet="none" firstindent="0" leftmargin="0" rightmargin="0" linespacing="0.0" spaceabove="0" spacebelow="0" linebreak="space" pagebreak-before="false" initial="0" bulletsuffix=""/>
<Layout name="Error" alignment="left" bullet="none" firstindent="0" leftmargin="0" rightmargin="0" linespacing="0.0" spaceabove="0" spacebelow="0" linebreak="space" pagebreak-before="false" initial="0" bulletsuffix=""/>
<Layout name="Title" alignment="centred" bullet="none" firstindent="0" leftmargin="0" rightmargin="0" linespacing="0.0" spaceabove="12" spacebelow="12" linebreak="space" pagebreak-before="false" initial="0" bulletsuffix=""/>
<Layout name="Heading 1" alignment="left" bullet="none" firstindent="0" leftmargin="0" rightmargin="0" linespacing="0.0" spaceabove="8" spacebelow="4" linebreak="space" pagebreak-before="false" initial="0" bulletsuffix=""/>
<Layout name="Bullet Item" alignment="left" bullet="dot" firstindent="0" leftmargin="0" rightmargin="0" linespacing="0.0" spaceabove="3" spacebelow="3" linebreak="space" pagebreak-before="false" initial="0" bulletsuffix=""/>
<Layout name="Heading 4" alignment="left" bullet="none" firstindent="0" leftmargin="0" rightmargin="0" linespacing="0.0" spaceabove="0" spacebelow="0" linebreak="space" pagebreak-before="false" initial="0" bulletsuffix=""/>
<Layout name="Heading 3" alignment="left" bullet="none" firstindent="0" leftmargin="0" rightmargin="0" linespacing="0.0" spaceabove="0" spacebelow="0" linebreak="space" pagebreak-before="false" initial="0" bulletsuffix=""/>
<Layout name="Heading 2" alignment="left" bullet="none" firstindent="0" leftmargin="0" rightmargin="0" linespacing="0.0" spaceabove="8" spacebelow="2" linebreak="space" pagebreak-before="false" initial="0" bulletsuffix=""/>
<Layout name="HyperlinkWarning" alignment="left" bullet="none" firstindent="0" leftmargin="0" rightmargin="0" linespacing="0.0" spaceabove="0" spacebelow="0" linebreak="space" pagebreak-before="false" initial="0" bulletsuffix=""/>
<Layout name="List Item" alignment="left" bullet="indent" firstindent="0" leftmargin="0" rightmargin="0" linespacing="0.0" spaceabove="3" spacebelow="3" linebreak="space" pagebreak-before="false" initial="0" bulletsuffix=""/>
<Pencil-style name="Pencil 5" pen-color="[255,0,0]" pen-height="5.0" pen-width="5.0" pen-opacity="1.0"/>
<Pencil-style name="Pencil 4" pen-color="[0,0,255]" pen-height="3.0" pen-width="3.0" pen-opacity="1.0"/>
<Pencil-style name="Pencil 3" pen-color="[0,0,0]" pen-height="3.0" pen-width="3.0" pen-opacity="1.0"/>
<Pencil-style name="Pencil 2" pen-color="[0,0,255]" pen-height="1.0" pen-width="1.0" pen-opacity="1.0"/>
<Pencil-style name="Pencil 1" pen-color="[0,0,0]" pen-height="1.0" pen-width="1.0" pen-opacity="1.0"/>
<Highlighter-style name="Highlighter 2" pen-color="[255,204,0]" pen-height="14.0" pen-width="14.0" pen-opacity="0.8"/>
<Highlighter-style name="Highlighter 1" pen-color="[255,153,255]" pen-height="12.0" pen-width="8.0" pen-opacity="0.8"/>
<Highlighter-style name="Highlighter 4" pen-color="[0,255,255]" pen-height="32.0" pen-width="32.0" pen-opacity="0.8"/>
<Highlighter-style name="Highlighter 3" pen-color="[51,255,0]" pen-height="24.0" pen-width="24.0" pen-opacity="0.8"/>
<Highlighter-style name="Highlighter 5" pen-color="[255,255,0]" pen-height="48.0" pen-width="48.0" pen-opacity="0.8"/>
</Styles>
<Task-table>
    <Task-category name="&lt;default&gt;"/>
</Task-table>
<Task/><Presentation-Block>
<Group view="code" labelreference="L2" drawlabel="true">
<Input>
<Text-field prompt="&gt; " style="Maple Input" layout="Normal"><Equation executable="true" style="2D Input" input-equation="" display="LUklbXJvd0c2Iy9JK21vZHVsZW5hbWVHNiJJLFR5cGVzZXR0aW5nR0koX3N5c2xpYkdGJzYmLUkjbWlHRiQ2JVEocmVzdGFydEYnLyUnaXRhbGljR1EldHJ1ZUYnLyUsbWF0aHZhcmlhbnRHUSdpdGFsaWNGJy1JI21vR0YkNi1RIjtGJy9GM1Enbm9ybWFsRicvJSZmZW5jZUdRJmZhbHNlRicvJSpzZXBhcmF0b3JHRjEvJSlzdHJldGNoeUdGPS8lKnN5bW1ldHJpY0dGPS8lKGxhcmdlb3BHRj0vJS5tb3ZhYmxlbGltaXRzR0Y9LyUnYWNjZW50R0Y9LyUnbHNwYWNlR1EmMC4wZW1GJy8lJ3JzcGFjZUdRLDAuMjc3Nzc3OGVtRicvJStleGVjdXRhYmxlR0Y9Rjk=">LUklbXJvd0c2Iy9JK21vZHVsZW5hbWVHNiJJLFR5cGVzZXR0aW5nR0koX3N5c2xpYkdGJzYkLUkjbWlHRiQ2JVEocmVzdGFydEYnLyUnaXRhbGljR1EldHJ1ZUYnLyUsbWF0aHZhcmlhbnRHUSdpdGFsaWNGJy1JI21vR0YkNi1RIjtGJy9GM1Enbm9ybWFsRicvJSZmZW5jZUdRJmZhbHNlRicvJSpzZXBhcmF0b3JHRjEvJSlzdHJldGNoeUdGPS8lKnN5bW1ldHJpY0dGPS8lKGxhcmdlb3BHRj0vJS5tb3ZhYmxlbGltaXRzR0Y9LyUnYWNjZW50R0Y9LyUnbHNwYWNlR1EmMC4wZW1GJy8lJ3JzcGFjZUdRLDAuMjc3Nzc3OGVtRic=</Equation></Text-field>
</Input>
</Group>
<Group view="code" labelreference="L3" drawlabel="true">
<Input>
<Text-field prompt="&gt; " style="Maple Input" layout="Normal"><Equation executable="true" style="2D Input" input-equation="" display="LUklbXJvd0c2Iy9JK21vZHVsZW5hbWVHNiJJLFR5cGVzZXR0aW5nR0koX3N5c2xpYkdGJzYlLUkjbWlHRiQ2I1EhRicvJStleGVjdXRhYmxlR1EmZmFsc2VGJy8lLG1hdGh2YXJpYW50R1Enbm9ybWFsRic=">JSFH</Equation></Text-field>
</Input>
</Group>
<Group view="code" labelreference="L4" drawlabel="true">
<Input>
<Text-field prompt="&gt; " style="Maple Input" layout="Normal"><Equation executable="true" style="2D Input" input-equation="" display="LUklbXJvd0c2Iy9JK21vZHVsZW5hbWVHNiJJLFR5cGVzZXR0aW5nR0koX3N5c2xpYkdGJzYlLUkjbWlHRiQ2I1EhRicvJStleGVjdXRhYmxlR1EmZmFsc2VGJy8lLG1hdGh2YXJpYW50R1Enbm9ybWFsRic=">JSFH</Equation></Text-field>
</Input>
</Group>
<Group labelreference="L5" drawlabel="true">
<Input>
<Text-field prompt="&gt; " style="Maple Input" layout="Normal"><Equation executable="true" style="2D Input" input-equation="" display="LUklbXJvd0c2Iy9JK21vZHVsZW5hbWVHNiJJLFR5cGVzZXR0aW5nR0koX3N5c2xpYkdGJzYlLUkjbWlHRiQ2I1EhRicvJStleGVjdXRhYmxlR1EmZmFsc2VGJy8lLG1hdGh2YXJpYW50R1Enbm9ybWFsRic=">JSFH</Equation></Text-field>
</Input>
</Group>
<Group labelreference="L6" drawlabel="true">
<Input>
<Text-field prompt="&gt; " style="Maple Input" layout="Normal"><Equation executable="true" style="2D Input" input-equation="grafemas := [6296, 5148, 7513, 2726, 19867, 1954, 2469, 19522, 11868, 4672, 3798, 7463, 3090, 1108, 4107, 3872, 4548, 4540, 6088, 2920, 5916, 5574, 2365, 2074, 5445, 2415, 2805, 2177, 8945, 8420, 3675, 7925, 40861, 8206, 3024, 2807, 12702, 4968, 1272, 5093, 1967, 3361, 2354, 1851, 980, 5104, 1738, 5258, 2095, 2112, 3678, 1792, 7679, 242, 3606, 5227, 675, 2072, 1935, 15863, 2737, 5129, 2197, 6090, 5325, 3307, 1363, 1992, 23754, 3805, 2359, 1301, 4845, 6186, 8186, 1352, 5268, 2764, 10201, 3684, 2236, 9589, 2851, 1763, 2963, 5782, 1580, 1693, 1647, 1501, 2840, 5811, 7326, 1996, 4638, 6166, 2266, 4297, 3424, 1344, 6683, 2379, 3401, 5316, 2441, 3662, 7217, 5475, 2432, 1321, 283, 623, 717, 382, 1352, 1090, 8363, 1049, 4570, 857, 653, 2571, 5906, 2542, 1767, 4174, 4385, 2332, 5955, 734, 5434, 4055, 3256, 16852, 4822, 2534, 3942, 5155, 321, 9728, 5143, 2147, 7774, 7816, 5387, 1128, 139, 2703, 1132, 694, 1367, 2806, 841, 5145, 4761, 4511, 2015, 443, 804, 1523, 4605, 1529, 2183, 1256, 1793, 3153, 3204, 1287, 777, 879, 4904, 1309, 1110, 5714, 792, 5474, 3042, 2442, 1139, 1206, 2069, 3122, 1440, 1433, 7235, 1846, 660, 374, 5012, 1009, 3776, 5309, 1637, 2671, 6538, 1362, 5308, 1233, 5720, 1556, 5963, 6474, 4593, 707, 1526, 4900, 740, 734, 2066, 118, 2330, 452, 3925, 1137, 803, 2930, 4960, 2231, 3720, 1849, 5748, 4102, 2329, 4849, 982, 1270, 5932, 2698, 2266, 4892, 5479, 1832, 6110, 1564, 1443, 1071, 4522, 693, 1864, 5535, 1634, 253, 2432, 4940, 1272, 3258, 4763, 2518, 2029, 975, 1177, 4914, 3011, 6374, 1627, 4156, 1106, 6382, 322, 659, 1146]:" display="LUklbXJvd0c2Iy9JK21vZHVsZW5hbWVHNiJJLFR5cGVzZXR0aW5nR0koX3N5c2xpYkdGJzYoLUkjbWlHRiQ2JVEpZ3JhZmVtYXNGJy8lJ2l0YWxpY0dRJXRydWVGJy8lLG1hdGh2YXJpYW50R1EnaXRhbGljRictSSNtb0dGJDYtUSomY29sb25lcTtGJy9GM1Enbm9ybWFsRicvJSZmZW5jZUdRJmZhbHNlRicvJSpzZXBhcmF0b3JHRj0vJSlzdHJldGNoeUdGPS8lKnN5bW1ldHJpY0dGPS8lKGxhcmdlb3BHRj0vJS5tb3ZhYmxlbGltaXRzR0Y9LyUnYWNjZW50R0Y9LyUnbHNwYWNlR1EsMC4yNzc3Nzc4ZW1GJy8lJ3JzcGFjZUdGTC1JKG1mZW5jZWRHRiQ2Ji1GIzZnW20tSSNtbkdGJDYkUSU2Mjk2RidGOS1GNjYtUSIsRidGOUY7L0Y/RjFGQEZCRkRGRkZIL0ZLUSYwLjBlbUYnL0ZOUSwwLjMzMzMzMzNlbUYnLUZVNiRRJTUxNDhGJ0Y5RlgtRlU2JFElNzUxM0YnRjlGWC1GVTYkUSUyNzI2RidGOUZYLUZVNiRRJjE5ODY3RidGOUZYLUZVNiRRJTE5NTRGJ0Y5RlgtRlU2JFElMjQ2OUYnRjlGWC1GVTYkUSYxOTUyMkYnRjlGWC1GVTYkUSYxMTg2OEYnRjlGWC1GVTYkUSU0NjcyRidGOUZYLUZVNiRRJTM3OThGJ0Y5RlgtRlU2JFElNzQ2M0YnRjlGWC1GVTYkUSUzMDkwRidGOUZYLUZVNiRRJTExMDhGJ0Y5RlgtRlU2JFElNDEwN0YnRjlGWC1GVTYkUSUzODcyRidGOUZYLUZVNiRRJTQ1NDhGJ0Y5RlgtRlU2JFElNDU0MEYnRjlGWC1GVTYkUSU2MDg4RidGOUZYLUZVNiRRJTI5MjBGJ0Y5RlgtRlU2JFElNTkxNkYnRjlGWC1GVTYkUSU1NTc0RidGOUZYLUZVNiRRJTIzNjVGJ0Y5RlgtRlU2JFElMjA3NEYnRjlGWC1GVTYkUSU1NDQ1RidGOUZYLUZVNiRRJTI0MTVGJ0Y5RlgtRlU2JFElMjgwNUYnRjlGWC1GVTYkUSUyMTc3RidGOUZYLUZVNiRRJTg5NDVGJ0Y5RlgtRlU2JFElODQyMEYnRjlGWC1GVTYkUSUzNjc1RidGOUZYLUZVNiRRJTc5MjVGJ0Y5RlgtRlU2JFEmNDA4NjFGJ0Y5RlgtRlU2JFElODIwNkYnRjlGWC1GVTYkUSUzMDI0RidGOUZYLUZVNiRRJTI4MDdGJ0Y5RlgtRlU2JFEmMTI3MDJGJ0Y5RlgtRlU2JFElNDk2OEYnRjlGWC1GVTYkUSUxMjcyRidGOUZYLUZVNiRRJTUwOTNGJ0Y5RlgtRlU2JFElMTk2N0YnRjlGWC1GVTYkUSUzMzYxRidGOUZYLUZVNiRRJTIzNTRGJ0Y5RlgtRlU2JFElMTg1MUYnRjlGWC1GVTYkUSQ5ODBGJ0Y5RlgtRlU2JFElNTEwNEYnRjlGWC1GVTYkUSUxNzM4RidGOUZYLUZVNiRRJTUyNThGJ0Y5RlgtRlU2JFElMjA5NUYnRjlGWC1GVTYkUSUyMTEyRidGOUZYLUZVNiRRJTM2NzhGJ0Y5RlgtRlU2JFElMTc5MkYnRjlGWC1GVTYkUSU3Njc5RidGOUZYLUZVNiRRJDI0MkYnRjlGWC1GVTYkUSUzNjA2RidGOUZYLUZVNiRRJTUyMjdGJ0Y5RlgtRlU2JFEkNjc1RidGOUZYLUZVNiRRJTIwNzJGJ0Y5RlgtRlU2JFElMTkzNUYnRjlGWC1GVTYkUSYxNTg2M0YnRjlGWC1GVTYkUSUyNzM3RidGOUZYLUZVNiRRJTUxMjlGJ0Y5RlgtRlU2JFElMjE5N0YnRjlGWC1GVTYkUSU2MDkwRidGOUZYLUZVNiRRJTUzMjVGJ0Y5RlgtRlU2JFElMzMwN0YnRjlGWC1GVTYkUSUxMzYzRidGOUZYLUZVNiRRJTE5OTJGJ0Y5RlgtRlU2JFEmMjM3NTRGJ0Y5RlgtRlU2JFElMzgwNUYnRjlGWC1GVTYkUSUyMzU5RidGOUZYLUZVNiRRJTEzMDFGJ0Y5RlgtRlU2JFElNDg0NUYnRjlGWC1GVTYkUSU2MTg2RidGOUZYLUZVNiRRJTgxODZGJ0Y5RlgtRlU2JFElMTM1MkYnRjlGWC1GVTYkUSU1MjY4RidGOUZYLUZVNiRRJTI3NjRGJ0Y5RlgtRlU2JFEmMTAyMDFGJ0Y5RlgtRlU2JFElMzY4NEYnRjlGWC1GVTYkUSUyMjM2RidGOUZYLUZVNiRRJTk1ODlGJ0Y5RlgtRlU2JFElMjg1MUYnRjlGWC1GVTYkUSUxNzYzRidGOUZYLUZVNiRRJTI5NjNGJ0Y5RlgtRlU2JFElNTc4MkYnRjlGWC1GVTYkUSUxNTgwRidGOUZYLUZVNiRRJTE2OTNGJ0Y5RlgtRlU2JFElMTY0N0YnRjlGWC1GVTYkUSUxNTAxRidGOUZYLUZVNiRRJTI4NDBGJ0Y5RlgtRlU2JFElNTgxMUYnRjlGWC1GVTYkUSU3MzI2RidGOUZYLUZVNiRRJTE5OTZGJ0Y5RlgtRlU2JFElNDYzOEYnRjlGWC1GVTYkUSU2MTY2RidGOUZYLUZVNiRRJTIyNjZGJ0Y5RlgtRlU2JFElNDI5N0YnRjlGWC1GVTYkUSUzNDI0RidGOUZYLUZVNiRRJTEzNDRGJ0Y5RlgtRlU2JFElNjY4M0YnRjlGWC1GVTYkUSUyMzc5RidGOUZYLUZVNiRRJTM0MDFGJ0Y5RlgtRlU2JFElNTMxNkYnRjlGWC1GVTYkUSUyNDQxRidGOUZYLUZVNiRRJTM2NjJGJ0Y5RlgtRlU2JFElNzIxN0YnRjlGWC1GVTYkUSU1NDc1RidGOUZYLUZVNiRRJTI0MzJGJ0Y5RlgtRlU2JFElMTMyMUYnRjlGWC1GVTYkUSQyODNGJ0Y5RlgtRlU2JFEkNjIzRidGOUZYLUZVNiRRJDcxN0YnRjlGWC1GVTYkUSQzODJGJ0Y5RlhGaFxsRlgtRlU2JFElMTA5MEYnRjlGWC1GVTYkUSU4MzYzRidGOUZYLUZVNiRRJTEwNDlGJ0Y5RlgtRlU2JFElNDU3MEYnRjlGWC1GVTYkUSQ4NTdGJ0Y5RlgtRlU2JFEkNjUzRidGOUZYLUZVNiRRJTI1NzFGJ0Y5RlgtRlU2JFElNTkwNkYnRjlGWC1GVTYkUSUyNTQyRidGOUZYLUZVNiRRJTE3NjdGJ0Y5RlgtRlU2JFElNDE3NEYnRjlGWC1GVTYkUSU0Mzg1RidGOUZYLUZVNiRRJTIzMzJGJ0Y5RlgtRlU2JFElNTk1NUYnRjlGWC1GVTYkUSQ3MzRGJ0Y5RlgtRlU2JFElNTQzNEYnRjlGWC1GVTYkUSU0MDU1RidGOUZYLUZVNiRRJTMyNTZGJ0Y5RlgtRlU2JFEmMTY4NTJGJ0Y5RlgtRlU2JFElNDgyMkYnRjlGWC1GVTYkUSUyNTM0RidGOUZYLUZVNiRRJTM5NDJGJ0Y5RlgtRlU2JFElNTE1NUYnRjlGWC1GVTYkUSQzMjFGJ0Y5RlgtRlU2JFElOTcyOEYnRjlGWC1GVTYkUSU1MTQzRidGOUZYLUZVNiRRJTIxNDdGJ0Y5RlgtRlU2JFElNzc3NEYnRjlGWC1GVTYkUSU3ODE2RidGOUZYLUZVNiRRJTUzODdGJ0Y5RlgtRlU2JFElMTEyOEYnRjlGWC1GVTYkUSQxMzlGJ0Y5RlgtRlU2JFElMjcwM0YnRjlGWC1GVTYkUSUxMTMyRidGOUZYLUZVNiRRJDY5NEYnRjlGWC1GVTYkUSUxMzY3RidGOUZYLUZVNiRRJTI4MDZGJ0Y5RlgtRlU2JFEkODQxRidGOUZYLUZVNiRRJTUxNDVGJ0Y5RlgtRlU2JFElNDc2MUYnRjlGWC1GVTYkUSU0NTExRidGOUZYLUZVNiRRJTIwMTVGJ0Y5RlgtRlU2JFEkNDQzRidGOUZYLUZVNiRRJDgwNEYnRjlGWC1GVTYkUSUxNTIzRidGOUZYLUZVNiRRJTQ2MDVGJ0Y5RlgtRlU2JFElMTUyOUYnRjlGWC1GVTYkUSUyMTgzRidGOUZYLUZVNiRRJTEyNTZGJ0Y5RlgtRlU2JFElMTc5M0YnRjlGWC1GVTYkUSUzMTUzRidGOUZYLUZVNiRRJTMyMDRGJ0Y5RlgtRlU2JFElMTI4N0YnRjlGWC1GVTYkUSQ3NzdGJ0Y5RlgtRlU2JFEkODc5RidGOUZYLUZVNiRRJTQ5MDRGJ0Y5RlgtRlU2JFElMTMwOUYnRjlGWC1GVTYkUSUxMTEwRidGOUZYLUZVNiRRJTU3MTRGJ0Y5RlgtRlU2JFEkNzkyRidGOUZYLUZVNiRRJTU0NzRGJ0Y5RlgtRlU2JFElMzA0MkYnRjlGWC1GVTYkUSUyNDQyRidGOUZYLUZVNiRRJTExMzlGJ0Y5RlgtRlU2JFElMTIwNkYnRjlGWC1GVTYkUSUyMDY5RidGOUZYLUZVNiRRJTMxMjJGJ0Y5RlgtRlU2JFElMTQ0MEYnRjlGWC1GVTYkUSUxNDMzRidGOUZYLUZVNiRRJTcyMzVGJ0Y5RlgtRlU2JFElMTg0NkYnRjlGWC1GVTYkUSQ2NjBGJ0Y5RlgtRlU2JFEkMzc0RidGOUZYLUZVNiRRJTUwMTJGJ0Y5RlgtRlU2JFElMTAwOUYnRjlGWC1GVTYkUSUzNzc2RidGOUZYLUZVNiRRJTUzMDlGJ0Y5RlgtRlU2JFElMTYzN0YnRjlGWC1GVTYkUSUyNjcxRidGOUZYLUZVNiRRJTY1MzhGJ0Y5RlgtRlU2JFElMTM2MkYnRjlGWC1GVTYkUSU1MzA4RidGOUZYLUZVNiRRJTEyMzNGJ0Y5RlgtRlU2JFElNTcyMEYnRjlGWC1GVTYkUSUxNTU2RidGOUZYLUZVNiRRJTU5NjNGJ0Y5RlgtRlU2JFElNjQ3NEYnRjlGWC1GVTYkUSU0NTkzRidGOUZYLUZVNiRRJDcwN0YnRjlGWC1GVTYkUSUxNTI2RidGOUZYLUZVNiRRJTQ5MDBGJ0Y5RlgtRlU2JFEkNzQwRidGOUZYRmdmbEZYLUZVNiRRJTIwNjZGJ0Y5RlgtRlU2JFEkMTE4RidGOUZYLUZVNiRRJTIzMzBGJ0Y5RlgtRlU2JFEkNDUyRidGOUZYLUZVNiRRJTM5MjVGJ0Y5RlgtRlU2JFElMTEzN0YnRjlGWC1GVTYkUSQ4MDNGJ0Y5RlgtRlU2JFElMjkzMEYnRjlGWC1GVTYkUSU0OTYwRidGOUZYLUZVNiRRJTIyMzFGJ0Y5RlgtRlU2JFElMzcyMEYnRjlGWC1GVTYkUSUxODQ5RidGOUZYLUZVNiRRJTU3NDhGJ0Y5RlgtRlU2JFElNDEwMkYnRjlGWC1GVTYkUSUyMzI5RidGOUZYLUZVNiRRJTQ4NDlGJ0Y5RlgtRlU2JFEkOTgyRidGOUZYLUZVNiRRJTEyNzBGJ0Y5RlgtRlU2JFElNTkzMkYnRjlGWC1GVTYkUSUyNjk4RidGOUZYRmdgbEZYLUZVNiRRJTQ4OTJGJ0Y5RlgtRlU2JFElNTQ3OUYnRjlGWC1GVTYkUSUxODMyRidGOUZYLUZVNiRRJTYxMTBGJ0Y5RlgtRlU2JFElMTU2NEYnRjlGWC1GVTYkUSUxNDQzRidGOUZYLUZVNiRRJTEwNzFGJ0Y5RlgtRlU2JFElNDUyMkYnRjlGWC1GVTYkUSQ2OTNGJ0Y5RlgtRlU2JFElMTg2NEYnRjlGWC1GVTYkUSU1NTM1RidGOUZYLUZVNiRRJTE2MzRGJ0Y5RlgtRlU2JFEkMjUzRidGOUZYRltjbEZYLUZVNiRRJTQ5NDBGJ0Y5RlhGaXVGWC1GVTYkUSUzMjU4RidGOUZYLUZVNiRRJTQ3NjNGJ0Y5RlgtRlU2JFElMjUxOEYnRjlGWC1GVTYkUSUyMDI5RidGOUZYLUZVNiRRJDk3NUYnRjlGWC1GVTYkUSUxMTc3RidGOUZYLUZVNiRRJTQ5MTRGJ0Y5RlgtRlU2JFElMzAxMUYnRjlGWC1GVTYkUSU2Mzc0RidGOUZYLUZVNiRRJTE2MjdGJ0Y5RlgtRlU2JFElNDE1NkYnRjlGWC1GVTYkUSUxMTA2RidGOUZYLUZVNiRRJTYzODJGJ0Y5RlgtRlU2JFEkMzIyRidGOUZYLUZVNiRRJDY1OUYnRjlGWC1GVTYkUSUxMTQ2RidGOS8lK2V4ZWN1dGFibGVHRj1GOUY5LyUlb3BlbkdRIltGJy8lJmNsb3NlR1EiXUYnLUY2Ni1RIjpGJ0Y5RjtGPkZARkJGREZGRkhGSkZNRmdebkY5">QyQ+SSlncmFmZW1hc0c2IjdhW2wiJSdIJyIlW14iJTh2IiVFRiImbik+IiVhPiIlcEMiJkEmPiImbz0iIiVzWSIlKXokIiVqdSIlITQkIiUzNiIlMlQiJXNRIiVbWCIlU1giJSkzJyIlP0giJTtmIiV1YiIlbEIiJXU/IiVYYSIlOkMiJTBHIiV4QCIlWCopIiU/JSkiJXZPIiVEeiImaDMlIiUxIykiJUNJIiUyRyImLUYiIiVvXCIlczciJSQ0JiIlbj4iJWhMIiVhQiIlXj0iJCEpKiIlL14iJVE8IiVlXyIlJjQjIiU3QCIleU8iJSN6IiIlenciJFUjIiUxTyIlRl8iJHYnIiVzPyIlTj4iJmplIiIlUEYiJUheIiUoPiMiJSE0JyIlRGAiJTJMIiVqOCIlIyo+IiZhUCMiJTBRIiVmQiIlLDgiJVhbIiUnPSciJSc9KSIlXzgiJW9fIiVrRiImLC0iIiUlbyQiJU9BIiUqZSoiJV5HIiVqPCIlakgiJSN5JiIlIWUiIiUkcCIiJVo7IiUsOiIlU0ciJTZlIiVFdCIlJyo+IiVRWSIlbWgiJW1BIiUoSCUiJUNNIiVXOCIlJG8nIiV6QiIlLE0iJTtgIiVUQyIlaU8iJTxzIiV2YSIlS0MiJUA4IiQkRyIkQiciJDwoIiQjUUZccCIlITQiIiVqJCkiJVw1IiVxWCIkZCkiJGAnIiVyRCIlMWYiJVVEIiVuPCIldVQiJSZRJSIlS0IiJWJmIiRNKCIlTWEiJWJTIiVjSyImX28iIiVBWyIlTUQiJVVSIiViXiIkQCQiJUcoKiIlVl4iJVpAIiV1eCIlO3kiJShRJiIlRzYiJFIiIiUuRiIlSzYiJCVwIiVuOCIlMUciJFQpIiVYXiIlaFoiJTZYIiU6PyIkViUiJC8pIiVCOiIlMFkiJUg6IiUkPSMiJWM3IiUkeiIiJWBKIiUvSyIlKEciIiR4KCIkeikiJS9cIiU0OCIlNTYiJTlkIiQjeiIldWEiJVVJIiVVQyIlUjYiJTE3IiVwPyIlQUoiJVM5IiVMOSIlTnMiJVk9IiRnJyIkdSQiJTddIiU0NSIld1AiJTRgIiVQOyIlckUiJVFsIiVpOCIlM2AiJUw3IiU/ZCIlYzoiJWpmIiV1ayIlJGYlIiQyKCIlRToiJStcIiRTKEZhcyIlbT8iJD0iIiVJQiIkXyUiJURSIiVQNiIkLikiJUlIIiVnXCIlSkEiJT9QIiVcPSIlW2QiJS1UIiVIQiIlXFsiJCMpKiIlcTciJUtmIiUpcCNGYXEiJSMqWyIlemEiJUs9IiU1aCIlazoiJVY5IiVyNSIlQVgiJCRwIiVrPSIlTmIiJU07IiRgI0ZdciIlU1xGTSIlZUsiJWpaIiU9RCIlSD8iJHYqIiV4NiIlOVwiJTZJIiV1aiIlRjsiJWNUIiUxNiIlI1EnIiRBJCIkZiciJVk2ISIi</Equation></Text-field>
</Input>
</Group>
<Group labelreference="L7" drawlabel="true">
<Input>
<Text-field prompt="&gt; " style="Maple Input" layout="Normal"><Equation executable="true" style="2D Input" input-equation="" display="LUklbXJvd0c2Iy9JK21vZHVsZW5hbWVHNiJJLFR5cGVzZXR0aW5nR0koX3N5c2xpYkdGJzYlLUkjbWlHRiQ2I1EhRicvJStleGVjdXRhYmxlR1EmZmFsc2VGJy8lLG1hdGh2YXJpYW50R1Enbm9ybWFsRic=">JSFH</Equation></Text-field>
</Input>
</Group></Presentation-Block><Presentation-Block>
<Group labelreference="L1197" drawlabel="true">
<Input>
<Text-field prompt="&gt; " style="Maple Input" layout="Normal"><Equation executable="true" style="2D Input" input-equation="with(Statistics):" display="LUklbXJvd0c2Iy9JK21vZHVsZW5hbWVHNiJJLFR5cGVzZXR0aW5nR0koX3N5c2xpYkdGJzYnLUkjbWlHRiQ2JVEld2l0aEYnLyUnaXRhbGljR1EldHJ1ZUYnLyUsbWF0aHZhcmlhbnRHUSdpdGFsaWNGJy1JKG1mZW5jZWRHRiQ2JC1GIzYlLUYsNiVRK1N0YXRpc3RpY3NGJ0YvRjIvJStleGVjdXRhYmxlR1EmZmFsc2VGJy9GM1Enbm9ybWFsRidGQC1JI21vR0YkNi1RIjpGJ0ZALyUmZmVuY2VHRj8vJSpzZXBhcmF0b3JHRj8vJSlzdHJldGNoeUdGPy8lKnN5bW1ldHJpY0dGPy8lKGxhcmdlb3BHRj8vJS5tb3ZhYmxlbGltaXRzR0Y/LyUnYWNjZW50R0Y/LyUnbHNwYWNlR1EsMC4yNzc3Nzc4ZW1GJy8lJ3JzcGFjZUdGVkY9RkA=">QyQtSSV3aXRoRzYiNiNJK1N0YXRpc3RpY3NHNiQlKnByb3RlY3RlZEdJKF9zeXNsaWJHRiUhIiI=</Equation></Text-field>
</Input>
</Group>
<Group labelreference="L1201" drawlabel="true">
<Input>
<Text-field prompt="&gt; " style="Maple Input" layout="Normal"><Equation executable="true" style="2D Input" input-equation="MediaGafemas := Mean(grafemas);" display="LUklbXJvd0c2Iy9JK21vZHVsZW5hbWVHNiJJLFR5cGVzZXR0aW5nR0koX3N5c2xpYkdGJzYpLUkjbWlHRiQ2JVEtTWVkaWFHYWZlbWFzRicvJSdpdGFsaWNHUSV0cnVlRicvJSxtYXRodmFyaWFudEdRJ2l0YWxpY0YnLUkjbW9HRiQ2LVEqJmNvbG9uZXE7RicvRjNRJ25vcm1hbEYnLyUmZmVuY2VHUSZmYWxzZUYnLyUqc2VwYXJhdG9yR0Y9LyUpc3RyZXRjaHlHRj0vJSpzeW1tZXRyaWNHRj0vJShsYXJnZW9wR0Y9LyUubW92YWJsZWxpbWl0c0dGPS8lJ2FjY2VudEdGPS8lJ2xzcGFjZUdRLDAuMjc3Nzc3OGVtRicvJSdyc3BhY2VHRkwtRiw2JVElTWVhbkYnRi9GMi1JKG1mZW5jZWRHRiQ2JC1GIzYlLUYsNiVRKWdyYWZlbWFzRidGL0YyLyUrZXhlY3V0YWJsZUdGPUY5RjktRjY2LVEiO0YnRjlGOy9GP0YxRkBGQkZERkZGSC9GS1EmMC4wZW1GJ0ZNRlpGOQ==">QyQ+SS1NZWRpYUdhZmVtYXNHNiItSSVNZWFuR0YlNiNJKWdyYWZlbWFzR0YlIiIi</Equation></Text-field>
</Input>
<Output>
<Text-field style="2D Output" layout="Maple Output"><Equation executable="false" style="2D Output" display="LUklbXJvd0c2Iy9JK21vZHVsZW5hbWVHNiJJLFR5cGVzZXR0aW5nR0koX3N5c2xpYkdGJzYoLUkjbWlHRiQ2JVEtTWVkaWFHYWZlbWFzRicvJSdpdGFsaWNHUSV0cnVlRicvJSxtYXRodmFyaWFudEdRJ2l0YWxpY0YnLUkjbW9HRiQ2LVEjOj1GJy9GM1Enbm9ybWFsRicvJSZmZW5jZUdRJmZhbHNlRicvJSpzZXBhcmF0b3JHRj0vJSlzdHJldGNoeUdGPS8lKnN5bW1ldHJpY0dGPS8lKGxhcmdlb3BHRj0vJS5tb3ZhYmxlbGltaXRzR0Y9LyUnYWNjZW50R0Y9LyUnbHNwYWNlR1EsMC4yNzc3Nzc4ZW1GJy8lJ3JzcGFjZUdGTC1JI21uR0YkNiRRMTM3ODQuNjM2MDE1MzI1NjdGJ0Y5LyUrZm9yZWdyb3VuZEdRKFswLDAsMF1GJy8lKXJlYWRvbmx5R0Y9Rjk=">XTQwQUQ5MTQ1QTNDQ0ZGMDU=</Equation></Text-field>
</Output>
</Group>
<Group labelreference="L1200" drawlabel="true">
<Input>
<Text-field prompt="&gt; " style="Maple Input" layout="Normal"><Equation executable="true" style="2D Input" input-equation="DesviacionMediaGrafemas := MeanDeviation(grafemas);" display="LUklbXJvd0c2Iy9JK21vZHVsZW5hbWVHNiJJLFR5cGVzZXR0aW5nR0koX3N5c2xpYkdGJzYqLUkjbWlHRiQ2JVE4RGVzdmlhY2lvbk1lZGlhR3JhZmVtYXNGJy8lJ2l0YWxpY0dRJXRydWVGJy8lLG1hdGh2YXJpYW50R1EnaXRhbGljRictSSNtb0dGJDYtUSomY29sb25lcTtGJy9GM1Enbm9ybWFsRicvJSZmZW5jZUdRJmZhbHNlRicvJSpzZXBhcmF0b3JHRj0vJSlzdHJldGNoeUdGPS8lKnN5bW1ldHJpY0dGPS8lKGxhcmdlb3BHRj0vJS5tb3ZhYmxlbGltaXRzR0Y9LyUnYWNjZW50R0Y9LyUnbHNwYWNlR1EsMC4yNzc3Nzc4ZW1GJy8lJ3JzcGFjZUdGTC1GLDYlUS5NZWFuRGV2aWF0aW9uRidGL0YyLUkobWZlbmNlZEdGJDYkLUYjNiUtRiw2JVEpZ3JhZmVtYXNGJ0YvRjIvJStleGVjdXRhYmxlR0Y9RjlGOS1GNjYtUSI7RidGOUY7L0Y/RjFGQEZCRkRGRkZIL0ZLUSYwLjBlbUYnRk0tRjY2LVEifkYnRjlGO0Y+RkBGQkZERkZGSEZqbi9GTkZbb0ZaRjk=">QyQ+SThEZXN2aWFjaW9uTWVkaWFHcmFmZW1hc0c2Ii1JLk1lYW5EZXZpYXRpb25HRiU2I0kpZ3JhZmVtYXNHRiUiIiI=</Equation></Text-field>
</Input>
<Output>
<Text-field style="2D Output" layout="Maple Output"><Equation executable="false" style="2D Output" display="LUklbXJvd0c2Iy9JK21vZHVsZW5hbWVHNiJJLFR5cGVzZXR0aW5nR0koX3N5c2xpYkdGJzYoLUkjbWlHRiQ2JVE4RGVzdmlhY2lvbk1lZGlhR3JhZmVtYXNGJy8lJ2l0YWxpY0dRJXRydWVGJy8lLG1hdGh2YXJpYW50R1EnaXRhbGljRictSSNtb0dGJDYtUSM6PUYnL0YzUSdub3JtYWxGJy8lJmZlbmNlR1EmZmFsc2VGJy8lKnNlcGFyYXRvckdGPS8lKXN0cmV0Y2h5R0Y9LyUqc3ltbWV0cmljR0Y9LyUobGFyZ2VvcEdGPS8lLm1vdmFibGVsaW1pdHNHRj0vJSdhY2NlbnRHRj0vJSdsc3BhY2VHUSwwLjI3Nzc3NzhlbUYnLyUncnNwYWNlR0ZMLUkjbW5HRiQ2JFExMjM5Ni41ODMzNDQzNDMxNUYnRjkvJStmb3JlZ3JvdW5kR1EoWzAsMCwwXUYnLyUpcmVhZG9ubHlHRj1GOQ==">XTQwQTJCOTJBQUMxQzE4NEQ=</Equation></Text-field>
</Output>
</Group>
<Group labelreference="L1199" drawlabel="true">
<Input>
<Text-field prompt="&gt; " style="Maple Input" layout="Normal"><Equation executable="true" style="2D Input" input-equation="DesviacionEstandarGrafemas := StandardDeviation(grafemas);" display="LUklbXJvd0c2Iy9JK21vZHVsZW5hbWVHNiJJLFR5cGVzZXR0aW5nR0koX3N5c2xpYkdGJzYpLUkjbWlHRiQ2JVE7RGVzdmlhY2lvbkVzdGFuZGFyR3JhZmVtYXNGJy8lJ2l0YWxpY0dRJXRydWVGJy8lLG1hdGh2YXJpYW50R1EnaXRhbGljRictSSNtb0dGJDYtUSomY29sb25lcTtGJy9GM1Enbm9ybWFsRicvJSZmZW5jZUdRJmZhbHNlRicvJSpzZXBhcmF0b3JHRj0vJSlzdHJldGNoeUdGPS8lKnN5bW1ldHJpY0dGPS8lKGxhcmdlb3BHRj0vJS5tb3ZhYmxlbGltaXRzR0Y9LyUnYWNjZW50R0Y9LyUnbHNwYWNlR1EsMC4yNzc3Nzc4ZW1GJy8lJ3JzcGFjZUdGTC1GLDYlUTJTdGFuZGFyZERldmlhdGlvbkYnRi9GMi1JKG1mZW5jZWRHRiQ2JC1GIzYlLUYsNiVRKWdyYWZlbWFzRidGL0YyLyUrZXhlY3V0YWJsZUdGPUY5RjktRjY2LVEiO0YnRjlGOy9GP0YxRkBGQkZERkZGSC9GS1EmMC4wZW1GJ0ZNRlpGOQ==">QyQ+STtEZXN2aWFjaW9uRXN0YW5kYXJHcmFmZW1hc0c2Ii1JMlN0YW5kYXJkRGV2aWF0aW9uR0YlNiNJKWdyYWZlbWFzR0YlIiIi</Equation></Text-field>
</Input>
<Output>
<Text-field style="2D Output" layout="Maple Output"><Equation executable="false" style="2D Output" display="LUklbXJvd0c2Iy9JK21vZHVsZW5hbWVHNiJJLFR5cGVzZXR0aW5nR0koX3N5c2xpYkdGJzYoLUkjbWlHRiQ2JVE7RGVzdmlhY2lvbkVzdGFuZGFyR3JhZmVtYXNGJy8lJ2l0YWxpY0dRJXRydWVGJy8lLG1hdGh2YXJpYW50R1EnaXRhbGljRictSSNtb0dGJDYtUSM6PUYnL0YzUSdub3JtYWxGJy8lJmZlbmNlR1EmZmFsc2VGJy8lKnNlcGFyYXRvckdGPS8lKXN0cmV0Y2h5R0Y9LyUqc3ltbWV0cmljR0Y9LyUobGFyZ2VvcEdGPS8lLm1vdmFibGVsaW1pdHNHRj0vJSdhY2NlbnRHRj0vJSdsc3BhY2VHUSwwLjI3Nzc3NzhlbUYnLyUncnNwYWNlR0ZMLUkjbW5HRiQ2JFExMzkzMy42NzAyNDI3MzA1OEYnRjkvJStmb3JlZ3JvdW5kR1EoWzAsMCwwXUYnLyUpcmVhZG9ubHlHRj1GOQ==">XTQwQUVCQjU3MkEwRTIwNzY=</Equation></Text-field>
</Output>
</Group>
<Group view="code" labelreference="L1198" drawlabel="true">
<Input>
<Text-field prompt="&gt; " style="Maple Input" layout="Normal"><Equation executable="true" style="2D Input" input-equation="" display="LUklbXJvd0c2Iy9JK21vZHVsZW5hbWVHNiJJLFR5cGVzZXR0aW5nR0koX3N5c2xpYkdGJzYlLUkjbWlHRiQ2I1EhRicvJStleGVjdXRhYmxlR1EmZmFsc2VGJy8lLG1hdGh2YXJpYW50R1Enbm9ybWFsRic=">LUklbXJvd0c2Iy9JK21vZHVsZW5hbWVHNiJJLFR5cGVzZXR0aW5nR0koX3N5c2xpYkdGJzYjLUkjbWlHRiQ2I1EhRic=</Equation></Text-field>
</Input>
</Group></Presentation-Block><Presentation-Block>
<Group labelreference="L8" drawlabel="true">
<Input>
<Text-field prompt="&gt; " style="Maple Input" layout="Normal"><Equation executable="true" style="2D Input" input-equation="sort(grafemas);" display="LUklbXJvd0c2Iy9JK21vZHVsZW5hbWVHNiJJLFR5cGVzZXR0aW5nR0koX3N5c2xpYkdGJzYnLUkjbWlHRiQ2JVElc29ydEYnLyUnaXRhbGljR1EldHJ1ZUYnLyUsbWF0aHZhcmlhbnRHUSdpdGFsaWNGJy1JKG1mZW5jZWRHRiQ2JC1GIzYlLUYsNiVRKWdyYWZlbWFzRidGL0YyLyUrZXhlY3V0YWJsZUdRJmZhbHNlRicvRjNRJ25vcm1hbEYnRkAtSSNtb0dGJDYtUSI7RidGQC8lJmZlbmNlR0Y/LyUqc2VwYXJhdG9yR0YxLyUpc3RyZXRjaHlHRj8vJSpzeW1tZXRyaWNHRj8vJShsYXJnZW9wR0Y/LyUubW92YWJsZWxpbWl0c0dGPy8lJ2FjY2VudEdGPy8lJ2xzcGFjZUdRJjAuMGVtRicvJSdyc3BhY2VHUSwwLjI3Nzc3NzhlbUYnRj1GQA==">QyQtSSVzb3J0RyUqcHJvdGVjdGVkRzYjSSlncmFmZW1hc0c2IiIiIg==</Equation></Text-field>
</Input>
<Output>
<Text-field style="2D Output" layout="Maple Output"><Equation executable="false" style="2D Output">N2FbbCIkPSIiJFIiIiRVIyIkYCMiJCRHIiRAJCIkQSQiJHUkIiQjUSIkViUiJF8lIiRCJyIkYCciJGYnIiRnJyIkdiciJCRwIiQlcCIkMigiJDwoIiRNKEY3IiRTKCIkeCgiJCN6IiQuKSIkLykiJFQpIiRkKSIkeikiJHYqIiQhKSoiJCMpKiIlNDUiJVw1IiVyNSIlITQiIiUxNiIlMzYiJTU2IiVHNiIlSzYiJVA2IiVSNiIlWTYiJXg2IiUxNyIlTDciJWM3IiVxNyIlczdGVCIlKEciIiUsOCIlNDgiJUA4IiVXOCIlXzhGWiIlaTgiJWo4IiVuOCIlTDkiJVM5IiVWOSIlLDoiJUI6IiVFOiIlSDoiJWM6IiVrOiIlIWUiIiVGOyIlTTsiJVA7IiVaOyIlJHAiIiVRPCIlajwiJW48IiUjeiIiJSR6IiIlSz0iJVk9IiVcPSIlXj0iJWs9IiVOPiIlYT4iJW4+IiUjKj4iJScqPiIlOj8iJUg/IiVtPyIlcD8iJXM/IiV1PyIlJjQjIiU3QCIlWkAiJXhAIiUkPSMiJSg+IyIlSkEiJU9BIiVtQUZkcSIlSEIiJUlCIiVLQiIlYUIiJWZCIiVsQiIlekIiJTpDIiVLQ0ZdciIlVEMiJVVDIiVwQyIlPUQiJU1EIiVVRCIlckQiJXJFIiUpcCMiJS5GIiVFRiIlUEYiJWtGIiUwRyIlMUciJTJHIiVTRyIlXkciJT9IIiVJSCIlakgiJTZJIiVDSSIlVUkiJSE0JCIlQUoiJWBKIiUvSyIlY0siJWVLIiUyTCIlaEwiJSxNIiVDTSIlMU8iJWlPIiV2TyIleU8iJSVvJCIlP1AiJXdQIiUpeiQiJTBRIiVzUSIlRFIiJVVSIiViUyIlLVQiJTJUIiVjVCIldVQiJShIJSIlJlElIiU2WCIlQVgiJVNYIiVbWCIlcVgiJSRmJSIlMFkiJVFZIiVzWSIlaFoiJWpaIiVBWyIlWFsiJVxbIiUjKlsiJStcIiUvXCIlOVwiJVNcIiVnXCIlb1wiJTddIiUkNCYiJS9eIiVIXiIlVl4iJVheIiVbXiIlYl4iJUZfIiVlXyIlb18iJTNgIiU0YCIlO2AiJURgIiUoUSYiJU1hIiVYYSIldWEiJXZhIiV6YSIlTmIiJXViIiU5ZCIlP2QiJVtkIiUjeSYiJTZlIiUxZiIlO2YiJUtmIiViZiIlamYiJSkzJyIlITQnIiU1aCIlbWgiJSc9JyIlJ0gnIiV1aiIlI1EnIiV1ayIlUWwiJSRvJyIlPHMiJU5zIiVFdCIlanUiJTh2IiV6dyIldXgiJTt5IiVEeiIlJz0pIiUxIykiJWokKSIlPyUpIiVYKikiJSplKiIlRygqIiYsLSIiJm89IiImLUYiIiZqZSIiJl9vIiImQSY+IiZuKT4iJmFQIyImaDMl</Equation></Text-field>
</Output>
</Group>
<Group labelreference="L1203" drawlabel="true">
<Input>
<Text-field prompt="&gt; " style="Maple Input" layout="Normal"><Equation executable="true" style="2D Input" input-equation="" display="LUklbXJvd0c2Iy9JK21vZHVsZW5hbWVHNiJJLFR5cGVzZXR0aW5nR0koX3N5c2xpYkdGJzYlLUkjbWlHRiQ2I1EhRicvJStleGVjdXRhYmxlR1EmZmFsc2VGJy8lLG1hdGh2YXJpYW50R1Enbm9ybWFsRic=">JSFH</Equation></Text-field>
</Input>
</Group>
<Group labelreference="L1204" drawlabel="true">
<Input>
<Text-field prompt="&gt; " style="Maple Input" layout="Normal"><Equation executable="true" style="2D Input" input-equation="" display="LUklbXJvd0c2Iy9JK21vZHVsZW5hbWVHNiJJLFR5cGVzZXR0aW5nR0koX3N5c2xpYkdGJzYlLUkjbWlHRiQ2I1EhRicvJStleGVjdXRhYmxlR1EmZmFsc2VGJy8lLG1hdGh2YXJpYW50R1Enbm9ybWFsRic=">JSFH</Equation></Text-field>
</Input>
</Group>
<Group labelreference="L1205" drawlabel="true">
<Input>
<Text-field prompt="&gt; " style="Maple Input" layout="Normal"><Equation executable="true" style="2D Input" input-equation="fonemas := [6342, 5175, 7546, 2729, 20066, 1963, 2510, 19599, 11936, 4696, 3745, 7350, 3146, 1106, 4067, 3834, 4432, 4530, 6093, 2822, 5731, 5384, 2310, 2017, 5292, 2381, 2762, 2162, 8899, 8208, 3665, 7727, 39882, 7993, 2946, 2725, 12407, 4874, 1225, 4831, 1864, 3254, 2211, 1792, 974, 5174, 1776, 5432, 2133, 2138, 3743, 1808, 7707, 240, 3486, 5055, 685, 2127, 2053, 15665, 2620, 5007, 2049, 5831, 4903, 3229, 1319, 1917, 26830, 3880, 2491, 1291, 5121, 6060, 8406, 1376, 5319, 2919, 10786, 3818, 2259, 9948, 2908, 1748, 2944, 5727, 1567, 1685, 1644, 1470, 2632, 5456, 7031, 1870, 4378, 6006, 2189, 4136, 3226, 1236, 6105, 2134, 3143, 5050, 2246, 3470, 6833, 5049, 2282, 1218, 283, 630, 718, 388, 1376, 1025, 9327, 1104, 5159, 885, 683, 2624, 5841, 2577, 1801, 4235, 4209, 2220, 5821, 735, 5249, 4003, 3879, 17934, 5300, 2620, 3957, 5273, 348, 10596, 5456, 2355, 8461, 8461, 5362, 1131, 140, 2774, 1141, 715, 1409, 2817, 847, 5188, 4941, 4603, 2013, 440, 784, 1543, 4662, 1570, 2223, 1290, 1795, 3153, 3366, 1332, 777, 860, 4925, 1323, 1143, 5897, 833, 5596, 3010, 2352, 1154, 1224, 2069, 3122, 1440, 1480, 7485, 1907, 687, 396, 5102, 1013, 3861, 5378, 1658, 2689, 5713, 1368, 5300, 1244, 5752, 1587, 5976, 6236, 4593, 707, 1486, 4795, 729, 734, 2066, 118, 2321, 446, 3877, 1137, 803, 2930, 4811, 2076, 3422, 1849, 5748, 4102, 2293, 4385, 894, 1253, 5857, 2670, 2250, 4903, 5480, 1838, 6264, 1599, 1456, 1087, 4579, 682, 1819, 5477, 1600, 247, 2421, 5028, 1308, 3335, 4804, 2591, 2052, 990, 1202, 5093, 2922, 6289, 1578, 4092, 1094, 6244, 337, 724, 1211]:" display="LUklbXJvd0c2Iy9JK21vZHVsZW5hbWVHNiJJLFR5cGVzZXR0aW5nR0koX3N5c2xpYkdGJzYoLUkjbWlHRiQ2JVEoZm9uZW1hc0YnLyUnaXRhbGljR1EldHJ1ZUYnLyUsbWF0aHZhcmlhbnRHUSdpdGFsaWNGJy1JI21vR0YkNi1RKiZjb2xvbmVxO0YnL0YzUSdub3JtYWxGJy8lJmZlbmNlR1EmZmFsc2VGJy8lKnNlcGFyYXRvckdGPS8lKXN0cmV0Y2h5R0Y9LyUqc3ltbWV0cmljR0Y9LyUobGFyZ2VvcEdGPS8lLm1vdmFibGVsaW1pdHNHRj0vJSdhY2NlbnRHRj0vJSdsc3BhY2VHUSwwLjI3Nzc3NzhlbUYnLyUncnNwYWNlR0ZMLUkobWZlbmNlZEdGJDYmLUYjNmdbbS1JI21uR0YkNiRRJTYzNDJGJ0Y5LUY2Ni1RIixGJ0Y5RjsvRj9GMUZARkJGREZGRkgvRktRJjAuMGVtRicvRk5RLDAuMzMzMzMzM2VtRictRlU2JFElNTE3NUYnRjlGWC1GVTYkUSU3NTQ2RidGOUZYLUZVNiRRJTI3MjlGJ0Y5RlgtRlU2JFEmMjAwNjZGJ0Y5RlgtRlU2JFElMTk2M0YnRjlGWC1GVTYkUSUyNTEwRidGOUZYLUZVNiRRJjE5NTk5RidGOUZYLUZVNiRRJjExOTM2RidGOUZYLUZVNiRRJTQ2OTZGJ0Y5RlgtRlU2JFElMzc0NUYnRjlGWC1GVTYkUSU3MzUwRidGOUZYLUZVNiRRJTMxNDZGJ0Y5RlgtRlU2JFElMTEwNkYnRjlGWC1GVTYkUSU0MDY3RidGOUZYLUZVNiRRJTM4MzRGJ0Y5RlgtRlU2JFElNDQzMkYnRjlGWC1GVTYkUSU0NTMwRidGOUZYLUZVNiRRJTYwOTNGJ0Y5RlgtRlU2JFElMjgyMkYnRjlGWC1GVTYkUSU1NzMxRidGOUZYLUZVNiRRJTUzODRGJ0Y5RlgtRlU2JFElMjMxMEYnRjlGWC1GVTYkUSUyMDE3RidGOUZYLUZVNiRRJTUyOTJGJ0Y5RlgtRlU2JFElMjM4MUYnRjlGWC1GVTYkUSUyNzYyRidGOUZYLUZVNiRRJTIxNjJGJ0Y5RlgtRlU2JFElODg5OUYnRjlGWC1GVTYkUSU4MjA4RidGOUZYLUZVNiRRJTM2NjVGJ0Y5RlgtRlU2JFElNzcyN0YnRjlGWC1GVTYkUSYzOTg4MkYnRjlGWC1GVTYkUSU3OTkzRidGOUZYLUZVNiRRJTI5NDZGJ0Y5RlgtRlU2JFElMjcyNUYnRjlGWC1GVTYkUSYxMjQwN0YnRjlGWC1GVTYkUSU0ODc0RidGOUZYLUZVNiRRJTEyMjVGJ0Y5RlgtRlU2JFElNDgzMUYnRjlGWC1GVTYkUSUxODY0RidGOUZYLUZVNiRRJTMyNTRGJ0Y5RlgtRlU2JFElMjIxMUYnRjlGWC1GVTYkUSUxNzkyRidGOUZYLUZVNiRRJDk3NEYnRjlGWC1GVTYkUSU1MTc0RidGOUZYLUZVNiRRJTE3NzZGJ0Y5RlgtRlU2JFElNTQzMkYnRjlGWC1GVTYkUSUyMTMzRidGOUZYLUZVNiRRJTIxMzhGJ0Y5RlgtRlU2JFElMzc0M0YnRjlGWC1GVTYkUSUxODA4RidGOUZYLUZVNiRRJTc3MDdGJ0Y5RlgtRlU2JFEkMjQwRidGOUZYLUZVNiRRJTM0ODZGJ0Y5RlgtRlU2JFElNTA1NUYnRjlGWC1GVTYkUSQ2ODVGJ0Y5RlgtRlU2JFElMjEyN0YnRjlGWC1GVTYkUSUyMDUzRidGOUZYLUZVNiRRJjE1NjY1RidGOUZYLUZVNiRRJTI2MjBGJ0Y5RlgtRlU2JFElNTAwN0YnRjlGWC1GVTYkUSUyMDQ5RidGOUZYLUZVNiRRJTU4MzFGJ0Y5RlgtRlU2JFElNDkwM0YnRjlGWC1GVTYkUSUzMjI5RidGOUZYLUZVNiRRJTEzMTlGJ0Y5RlgtRlU2JFElMTkxN0YnRjlGWC1GVTYkUSYyNjgzMEYnRjlGWC1GVTYkUSUzODgwRidGOUZYLUZVNiRRJTI0OTFGJ0Y5RlgtRlU2JFElMTI5MUYnRjlGWC1GVTYkUSU1MTIxRidGOUZYLUZVNiRRJTYwNjBGJ0Y5RlgtRlU2JFElODQwNkYnRjlGWC1GVTYkUSUxMzc2RidGOUZYLUZVNiRRJTUzMTlGJ0Y5RlgtRlU2JFElMjkxOUYnRjlGWC1GVTYkUSYxMDc4NkYnRjlGWC1GVTYkUSUzODE4RidGOUZYLUZVNiRRJTIyNTlGJ0Y5RlgtRlU2JFElOTk0OEYnRjlGWC1GVTYkUSUyOTA4RidGOUZYLUZVNiRRJTE3NDhGJ0Y5RlgtRlU2JFElMjk0NEYnRjlGWC1GVTYkUSU1NzI3RidGOUZYLUZVNiRRJTE1NjdGJ0Y5RlgtRlU2JFElMTY4NUYnRjlGWC1GVTYkUSUxNjQ0RidGOUZYLUZVNiRRJTE0NzBGJ0Y5RlgtRlU2JFElMjYzMkYnRjlGWC1GVTYkUSU1NDU2RidGOUZYLUZVNiRRJTcwMzFGJ0Y5RlgtRlU2JFElMTg3MEYnRjlGWC1GVTYkUSU0Mzc4RidGOUZYLUZVNiRRJTYwMDZGJ0Y5RlgtRlU2JFElMjE4OUYnRjlGWC1GVTYkUSU0MTM2RidGOUZYLUZVNiRRJTMyMjZGJ0Y5RlgtRlU2JFElMTIzNkYnRjlGWC1GVTYkUSU2MTA1RidGOUZYLUZVNiRRJTIxMzRGJ0Y5RlgtRlU2JFElMzE0M0YnRjlGWC1GVTYkUSU1MDUwRidGOUZYLUZVNiRRJTIyNDZGJ0Y5RlgtRlU2JFElMzQ3MEYnRjlGWC1GVTYkUSU2ODMzRidGOUZYLUZVNiRRJTUwNDlGJ0Y5RlgtRlU2JFElMjI4MkYnRjlGWC1GVTYkUSUxMjE4RidGOUZYLUZVNiRRJDI4M0YnRjlGWC1GVTYkUSQ2MzBGJ0Y5RlgtRlU2JFEkNzE4RidGOUZYLUZVNiRRJDM4OEYnRjlGWEZoXGxGWC1GVTYkUSUxMDI1RidGOUZYLUZVNiRRJTkzMjdGJ0Y5RlgtRlU2JFElMTEwNEYnRjlGWC1GVTYkUSU1MTU5RidGOUZYLUZVNiRRJDg4NUYnRjlGWC1GVTYkUSQ2ODNGJ0Y5RlgtRlU2JFElMjYyNEYnRjlGWC1GVTYkUSU1ODQxRidGOUZYLUZVNiRRJTI1NzdGJ0Y5RlgtRlU2JFElMTgwMUYnRjlGWC1GVTYkUSU0MjM1RidGOUZYLUZVNiRRJTQyMDlGJ0Y5RlgtRlU2JFElMjIyMEYnRjlGWC1GVTYkUSU1ODIxRidGOUZYLUZVNiRRJDczNUYnRjlGWC1GVTYkUSU1MjQ5RidGOUZYLUZVNiRRJTQwMDNGJ0Y5RlgtRlU2JFElMzg3OUYnRjlGWC1GVTYkUSYxNzkzNEYnRjlGWC1GVTYkUSU1MzAwRidGOUZYRlt6RlgtRlU2JFElMzk1N0YnRjlGWC1GVTYkUSU1MjczRidGOUZYLUZVNiRRJDM0OEYnRjlGWC1GVTYkUSYxMDU5NkYnRjlGWEZoX2xGWC1GVTYkUSUyMzU1RidGOUZYLUZVNiRRJTg0NjFGJ0Y5RlhGaGhsRlgtRlU2JFElNTM2MkYnRjlGWC1GVTYkUSUxMTMxRidGOUZYLUZVNiRRJDE0MEYnRjlGWC1GVTYkUSUyNzc0RidGOUZYLUZVNiRRJTExNDFGJ0Y5RlgtRlU2JFEkNzE1RidGOUZYLUZVNiRRJTE0MDlGJ0Y5RlgtRlU2JFElMjgxN0YnRjlGWC1GVTYkUSQ4NDdGJ0Y5RlgtRlU2JFElNTE4OEYnRjlGWC1GVTYkUSU0OTQxRidGOUZYLUZVNiRRJTQ2MDNGJ0Y5RlgtRlU2JFElMjAxM0YnRjlGWC1GVTYkUSQ0NDBGJ0Y5RlgtRlU2JFEkNzg0RidGOUZYLUZVNiRRJTE1NDNGJ0Y5RlgtRlU2JFElNDY2MkYnRjlGWC1GVTYkUSUxNTcwRidGOUZYLUZVNiRRJTIyMjNGJ0Y5RlgtRlU2JFElMTI5MEYnRjlGWC1GVTYkUSUxNzk1RidGOUZYLUZVNiRRJTMxNTNGJ0Y5RlgtRlU2JFElMzM2NkYnRjlGWC1GVTYkUSUxMzMyRidGOUZYLUZVNiRRJDc3N0YnRjlGWC1GVTYkUSQ4NjBGJ0Y5RlgtRlU2JFElNDkyNUYnRjlGWC1GVTYkUSUxMzIzRidGOUZYLUZVNiRRJTExNDNGJ0Y5RlgtRlU2JFElNTg5N0YnRjlGWC1GVTYkUSQ4MzNGJ0Y5RlgtRlU2JFElNTU5NkYnRjlGWC1GVTYkUSUzMDEwRidGOUZYLUZVNiRRJTIzNTJGJ0Y5RlgtRlU2JFElMTE1NEYnRjlGWC1GVTYkUSUxMjI0RidGOUZYLUZVNiRRJTIwNjlGJ0Y5RlgtRlU2JFElMzEyMkYnRjlGWC1GVTYkUSUxNDQwRidGOUZYLUZVNiRRJTE0ODBGJ0Y5RlgtRlU2JFElNzQ4NUYnRjlGWC1GVTYkUSUxOTA3RidGOUZYLUZVNiRRJDY4N0YnRjlGWC1GVTYkUSQzOTZGJ0Y5RlgtRlU2JFElNTEwMkYnRjlGWC1GVTYkUSUxMDEzRidGOUZYLUZVNiRRJTM4NjFGJ0Y5RlgtRlU2JFElNTM3OEYnRjlGWC1GVTYkUSUxNjU4RidGOUZYLUZVNiRRJTI2ODlGJ0Y5RlgtRlU2JFElNTcxM0YnRjlGWC1GVTYkUSUxMzY4RidGOUZYRmZnbEZYLUZVNiRRJTEyNDRGJ0Y5RlgtRlU2JFElNTc1MkYnRjlGWC1GVTYkUSUxNTg3RidGOUZYLUZVNiRRJTU5NzZGJ0Y5RlgtRlU2JFElNjIzNkYnRjlGWC1GVTYkUSU0NTkzRidGOUZYLUZVNiRRJDcwN0YnRjlGWC1GVTYkUSUxNDg2RidGOUZYLUZVNiRRJTQ3OTVGJ0Y5RlgtRlU2JFEkNzI5RidGOUZYLUZVNiRRJDczNEYnRjlGWC1GVTYkUSUyMDY2RidGOUZYLUZVNiRRJDExOEYnRjlGWC1GVTYkUSUyMzIxRidGOUZYLUZVNiRRJDQ0NkYnRjlGWC1GVTYkUSUzODc3RidGOUZYLUZVNiRRJTExMzdGJ0Y5RlgtRlU2JFEkODAzRidGOUZYLUZVNiRRJTI5MzBGJ0Y5RlgtRlU2JFElNDgxMUYnRjlGWC1GVTYkUSUyMDc2RidGOUZYLUZVNiRRJTM0MjJGJ0Y5RlgtRlU2JFElMTg0OUYnRjlGWC1GVTYkUSU1NzQ4RidGOUZYLUZVNiRRJTQxMDJGJ0Y5RlgtRlU2JFElMjI5M0YnRjlGWC1GVTYkUSU0Mzg1RidGOUZYLUZVNiRRJDg5NEYnRjlGWC1GVTYkUSUxMjUzRidGOUZYLUZVNiRRJTU4NTdGJ0Y5RlgtRlU2JFElMjY3MEYnRjlGWC1GVTYkUSUyMjUwRidGOUZYRmd6RlgtRlU2JFElNTQ4MEYnRjlGWC1GVTYkUSUxODM4RidGOUZYLUZVNiRRJTYyNjRGJ0Y5RlgtRlU2JFElMTU5OUYnRjlGWC1GVTYkUSUxNDU2RidGOUZYLUZVNiRRJTEwODdGJ0Y5RlgtRlU2JFElNDU3OUYnRjlGWC1GVTYkUSQ2ODJGJ0Y5RlgtRlU2JFElMTgxOUYnRjlGWC1GVTYkUSU1NDc3RidGOUZYLUZVNiRRJTE2MDBGJ0Y5RlgtRlU2JFEkMjQ3RidGOUZYLUZVNiRRJTI0MjFGJ0Y5RlgtRlU2JFElNTAyOEYnRjlGWC1GVTYkUSUxMzA4RidGOUZYLUZVNiRRJTMzMzVGJ0Y5RlgtRlU2JFElNDgwNEYnRjlGWC1GVTYkUSUyNTkxRidGOUZYLUZVNiRRJTIwNTJGJ0Y5RlgtRlU2JFEkOTkwRidGOUZYLUZVNiRRJTEyMDJGJ0Y5RlgtRlU2JFElNTA5M0YnRjlGWC1GVTYkUSUyOTIyRidGOUZYLUZVNiRRJTYyODlGJ0Y5RlgtRlU2JFElMTU3OEYnRjlGWC1GVTYkUSU0MDkyRidGOUZYLUZVNiRRJTEwOTRGJ0Y5RlgtRlU2JFElNjI0NEYnRjlGWC1GVTYkUSQzMzdGJ0Y5RlgtRlU2JFEkNzI0RidGOUZYLUZVNiRRJTEyMTFGJ0Y5LyUrZXhlY3V0YWJsZUdGPUY5RjkvJSVvcGVuR1EiW0YnLyUmY2xvc2VHUSJdRictRjY2LVEiOkYnRjlGO0Y+RkBGQkZERkZGSEZKRk1GZF5uRjk=">QyQ+SShmb25lbWFzRzYiN2FbbCIlVWoiJXZeIiVZdiIlSEYiJm0rIyIlaj4iJTVEIiYqZj4iJk8+IiIlJ3AlIiVYUCIlXXQiJVlKIiUxNiIlblMiJU1RIiVLVyIlSVgiJSQ0JyIlQUciJUpkIiUlUSYiJTVCIiU8PyIlI0gmIiUiUSMiJWlGIiVpQCIlKiopKSIlMyMpIiVsTyIlRngiJiMpKVIiJSQqeiIlWUgiJURGIiYyQyIiJXVbIiVENyIlSlsiJWs9IiVhSyIlNkEiJSN6IiIkdSoiJXVeIiV3PCIlS2EiJUxAIiVRQCIlVlAiJTM9IiUyeCIkUyMiJSdbJCIlYl0iJCZvIiVGQCIlYD8iJmxjIiIlP0UiJTJdIiVcPyIlSmUiJS5cIiVISyIlPjgiJTw+IiZJbyMiJSEpUSIlIlwjIiUiSCIiJUBeIiVnZyIlMSUpIiV3OCIlPmAiJT5IIiYneTUiJT1RIiVmQSIlWyoqIiUzSCIlWzwiJVdIIiVGZCIlbjoiJSZvIiIlVzsiJXE5IiVLRSIlY2EiJUpxIiVxPSIleVYiJTFnIiUqPSMiJU9UIiVFSyIlTzciJTBoIiVNQCIlVkoiJV1dIiVZQSIlcU0iJUxvIiVcXSIlI0cjIiU9NyIkJEciJEknIiQ9KCIkKVFGXHAiJUQ1IiVGJCoiJS82IiVmXiIkJikpIiQkbyIlQ0UiJVRlIiV4RCIlLD0iJU5VIiU0VSIlP0EiJUBlIiROKCIlXF8iJS5TIiV6USImTXoiIiUrYEZdbyIlZFIiJXRfIiRbJCImJ2Y1RlxxIiViQiIlaCUpRlx0IiVpYCIlSjYiJFMiIiV1RiIlVDYiJDooIiU0OSIlPEciJFopIiUpPSYiJVRcIiUuWSIlOD8iJFMlIiQleSIlVjoiJWlZIiVxOiIlQkEiJSFIIiIlJnoiIiVgSiIlbUwiJUs4IiR4KCIkZykiJURcIiVCOCIlVjYiJSgqZSIkTCkiJSdmJiIlNUkiJV9CIiVhNiIlQzciJXA/IiVBSiIlUzkiJSFbIiIlJlsoIiUyPiIkKG8iJCdSIiUtXiIlODUiJWhRIiV5YCIlZTsiJSpvIyIlOGQiJW84RmZzIiVXNyIlX2QiJShlIiIld2YiJU9pIiUkZiUiJDIoIiUnWyIiJSZ6JSIkSCgiJE0oIiVtPyIkPSIiJUBCIiRZJSIleFEiJVA2IiQuKSIlSUgiJTZbIiV3PyIlQU0iJVw9IiVbZCIlLVQiJSRIIyIlJlElIiQlKikiJWA3IiVkZSIlcUUiJV1BRmFvIiUhWyYiJVE9IiVraSIlKmYiIiVjOSIlKDMiIiV6WCIkI28iJT49IiV4YSIlKzsiJFojIiVAQyIlR10iJTM4IiVOTCIlL1siJSJmIyIlXz8iJCEqKiIlLTciJSQ0JiIlQUgiJSpHJyIleToiJSM0JSIlJTQiIiVXaSIkUCQiJEMoIiU2NyEiIg==</Equation></Text-field>
</Input>
</Group></Presentation-Block><Presentation-Block>
<Group labelreference="L1209" drawlabel="true">
<Input>
<Text-field prompt="&gt; " style="Maple Input" layout="Normal"><Equation executable="true" style="2D Input" input-equation="MediaFonemas := Mean(fonemas);" display="LUklbXJvd0c2Iy9JK21vZHVsZW5hbWVHNiJJLFR5cGVzZXR0aW5nR0koX3N5c2xpYkdGJzYpLUkjbWlHRiQ2JVEtTWVkaWFGb25lbWFzRicvJSdpdGFsaWNHUSV0cnVlRicvJSxtYXRodmFyaWFudEdRJ2l0YWxpY0YnLUkjbW9HRiQ2LVEqJmNvbG9uZXE7RicvRjNRJ25vcm1hbEYnLyUmZmVuY2VHUSZmYWxzZUYnLyUqc2VwYXJhdG9yR0Y9LyUpc3RyZXRjaHlHRj0vJSpzeW1tZXRyaWNHRj0vJShsYXJnZW9wR0Y9LyUubW92YWJsZWxpbWl0c0dGPS8lJ2FjY2VudEdGPS8lJ2xzcGFjZUdRLDAuMjc3Nzc3OGVtRicvJSdyc3BhY2VHRkwtRiw2JVElTWVhbkYnRi9GMi1JKG1mZW5jZWRHRiQ2JC1GIzYlLUYsNiVRKGZvbmVtYXNGJ0YvRjIvJStleGVjdXRhYmxlR0Y9RjlGOS1GNjYtUSI7RidGOUY7L0Y/RjFGQEZCRkRGRkZIL0ZLUSYwLjBlbUYnRk1GWkY5">QyQ+SS1NZWRpYUZvbmVtYXNHNiItSSVNZWFuR0YlNiNJKGZvbmVtYXNHRiUiIiI=</Equation></Text-field>
</Input>
<Output>
<Text-field style="2D Output" layout="Maple Output"><Equation executable="false" style="2D Output" display="LUklbXJvd0c2Iy9JK21vZHVsZW5hbWVHNiJJLFR5cGVzZXR0aW5nR0koX3N5c2xpYkdGJzYoLUkjbWlHRiQ2JVEtTWVkaWFGb25lbWFzRicvJSdpdGFsaWNHUSV0cnVlRicvJSxtYXRodmFyaWFudEdRJ2l0YWxpY0YnLUkjbW9HRiQ2LVEjOj1GJy9GM1Enbm9ybWFsRicvJSZmZW5jZUdRJmZhbHNlRicvJSpzZXBhcmF0b3JHRj0vJSlzdHJldGNoeUdGPS8lKnN5bW1ldHJpY0dGPS8lKGxhcmdlb3BHRj0vJS5tb3ZhYmxlbGltaXRzR0Y9LyUnYWNjZW50R0Y9LyUnbHNwYWNlR1EsMC4yNzc3Nzc4ZW1GJy8lJ3JzcGFjZUdGTC1JI21uR0YkNiRRMTM3OTAuMDkxOTU0MDIyOTlGJ0Y5LyUrZm9yZWdyb3VuZEdRKFswLDAsMF1GJy8lKXJlYWRvbmx5R0Y9Rjk=">XTQwQUQ5QzJGMTQ5OTAyRjE=</Equation></Text-field>
</Output>
</Group>
<Group labelreference="L1208" drawlabel="true">
<Input>
<Text-field prompt="&gt; " style="Maple Input" layout="Normal"><Equation executable="true" style="2D Input" input-equation="DesviacionMediaFonemas := MeanDeviation(fonemas);" display="LUklbXJvd0c2Iy9JK21vZHVsZW5hbWVHNiJJLFR5cGVzZXR0aW5nR0koX3N5c2xpYkdGJzYqLUkjbWlHRiQ2JVE3RGVzdmlhY2lvbk1lZGlhRm9uZW1hc0YnLyUnaXRhbGljR1EldHJ1ZUYnLyUsbWF0aHZhcmlhbnRHUSdpdGFsaWNGJy1JI21vR0YkNi1RKiZjb2xvbmVxO0YnL0YzUSdub3JtYWxGJy8lJmZlbmNlR1EmZmFsc2VGJy8lKnNlcGFyYXRvckdGPS8lKXN0cmV0Y2h5R0Y9LyUqc3ltbWV0cmljR0Y9LyUobGFyZ2VvcEdGPS8lLm1vdmFibGVsaW1pdHNHRj0vJSdhY2NlbnRHRj0vJSdsc3BhY2VHUSwwLjI3Nzc3NzhlbUYnLyUncnNwYWNlR0ZMLUYsNiVRLk1lYW5EZXZpYXRpb25GJ0YvRjItSShtZmVuY2VkR0YkNiQtRiM2JS1GLDYlUShmb25lbWFzRidGL0YyLyUrZXhlY3V0YWJsZUdGPUY5RjktRjY2LVEiO0YnRjlGOy9GP0YxRkBGQkZERkZGSC9GS1EmMC4wZW1GJ0ZNLUY2Ni1RIn5GJ0Y5RjtGPkZARkJGREZGRkhGam4vRk5GW29GWkY5">QyQ+STdEZXN2aWFjaW9uTWVkaWFGb25lbWFzRzYiLUkuTWVhbkRldmlhdGlvbkdGJTYjSShmb25lbWFzR0YlIiIi</Equation></Text-field>
</Input>
<Output>
<Text-field style="2D Output" layout="Maple Output"><Equation executable="false" style="2D Output" display="LUklbXJvd0c2Iy9JK21vZHVsZW5hbWVHNiJJLFR5cGVzZXR0aW5nR0koX3N5c2xpYkdGJzYoLUkjbWlHRiQ2JVE3RGVzdmlhY2lvbk1lZGlhRm9uZW1hc0YnLyUnaXRhbGljR1EldHJ1ZUYnLyUsbWF0aHZhcmlhbnRHUSdpdGFsaWNGJy1JI21vR0YkNi1RIzo9RicvRjNRJ25vcm1hbEYnLyUmZmVuY2VHUSZmYWxzZUYnLyUqc2VwYXJhdG9yR0Y9LyUpc3RyZXRjaHlHRj0vJSpzeW1tZXRyaWNHRj0vJShsYXJnZW9wR0Y9LyUubW92YWJsZWxpbWl0c0dGPS8lJ2FjY2VudEdGPS8lJ2xzcGFjZUdRLDAuMjc3Nzc3OGVtRicvJSdyc3BhY2VHRkwtSSNtbkdGJDYkUTEyNDEzLjc2NTc5OTA5Mjc5RidGOS8lK2ZvcmVncm91bmRHUShbMCwwLDBdRicvJSlyZWFkb25seUdGPUY5">XTQwQTJEQjg4MTZEMTk1QjM=</Equation></Text-field>
</Output>
</Group>
<Group labelreference="L1210" drawlabel="true">
<Input>
<Text-field prompt="&gt; " style="Maple Input" layout="Normal"><Equation executable="true" style="2D Input" input-equation="DesviacionEstandarFonemas := StandardDeviation(fonemas);" display="LUklbXJvd0c2Iy9JK21vZHVsZW5hbWVHNiJJLFR5cGVzZXR0aW5nR0koX3N5c2xpYkdGJzYpLUkjbWlHRiQ2JVE6RGVzdmlhY2lvbkVzdGFuZGFyRm9uZW1hc0YnLyUnaXRhbGljR1EldHJ1ZUYnLyUsbWF0aHZhcmlhbnRHUSdpdGFsaWNGJy1JI21vR0YkNi1RKiZjb2xvbmVxO0YnL0YzUSdub3JtYWxGJy8lJmZlbmNlR1EmZmFsc2VGJy8lKnNlcGFyYXRvckdGPS8lKXN0cmV0Y2h5R0Y9LyUqc3ltbWV0cmljR0Y9LyUobGFyZ2VvcEdGPS8lLm1vdmFibGVsaW1pdHNHRj0vJSdhY2NlbnRHRj0vJSdsc3BhY2VHUSwwLjI3Nzc3NzhlbUYnLyUncnNwYWNlR0ZMLUYsNiVRMlN0YW5kYXJkRGV2aWF0aW9uRidGL0YyLUkobWZlbmNlZEdGJDYkLUYjNiUtRiw2JVEoZm9uZW1hc0YnRi9GMi8lK2V4ZWN1dGFibGVHRj1GOUY5LUY2Ni1RIjtGJ0Y5RjsvRj9GMUZARkJGREZGRkgvRktRJjAuMGVtRidGTUZaRjk=">QyQ+STpEZXN2aWFjaW9uRXN0YW5kYXJGb25lbWFzRzYiLUkyU3RhbmRhcmREZXZpYXRpb25HRiU2I0koZm9uZW1hc0dGJSIiIg==</Equation></Text-field>
</Input>
<Output>
<Text-field style="2D Output" layout="Maple Output"><Equation executable="false" style="2D Output" display="LUklbXJvd0c2Iy9JK21vZHVsZW5hbWVHNiJJLFR5cGVzZXR0aW5nR0koX3N5c2xpYkdGJzYoLUkjbWlHRiQ2JVE6RGVzdmlhY2lvbkVzdGFuZGFyRm9uZW1hc0YnLyUnaXRhbGljR1EldHJ1ZUYnLyUsbWF0aHZhcmlhbnRHUSdpdGFsaWNGJy1JI21vR0YkNi1RIzo9RicvRjNRJ25vcm1hbEYnLyUmZmVuY2VHUSZmYWxzZUYnLyUqc2VwYXJhdG9yR0Y9LyUpc3RyZXRjaHlHRj0vJSpzeW1tZXRyaWNHRj0vJShsYXJnZW9wR0Y9LyUubW92YWJsZWxpbWl0c0dGPS8lJ2FjY2VudEdGPS8lJ2xzcGFjZUdRLDAuMjc3Nzc3OGVtRicvJSdyc3BhY2VHRkwtSSNtbkdGJDYkUTEzOTkwLjA0NTk4NTc1NDQzRidGOS8lK2ZvcmVncm91bmRHUShbMCwwLDBdRicvJSlyZWFkb25seUdGPUY5">XTQwQUYyQzE3OEI3MURFQjA=</Equation></Text-field>
</Output>
</Group></Presentation-Block><Presentation-Block>
<Group labelreference="L1206" drawlabel="true">
<Input>
<Text-field prompt="&gt; " style="Maple Input" layout="Normal"><Equation executable="true" style="2D Input" input-equation="sort(fonemas);" display="LUklbXJvd0c2Iy9JK21vZHVsZW5hbWVHNiJJLFR5cGVzZXR0aW5nR0koX3N5c2xpYkdGJzYnLUkjbWlHRiQ2JVElc29ydEYnLyUnaXRhbGljR1EldHJ1ZUYnLyUsbWF0aHZhcmlhbnRHUSdpdGFsaWNGJy1JKG1mZW5jZWRHRiQ2JC1GIzYkLUYsNiVRKGZvbmVtYXNGJ0YvRjIvRjNRJ25vcm1hbEYnRj0tSSNtb0dGJDYtUSI7RidGPS8lJmZlbmNlR1EmZmFsc2VGJy8lKnNlcGFyYXRvckdGMS8lKXN0cmV0Y2h5R0ZFLyUqc3ltbWV0cmljR0ZFLyUobGFyZ2VvcEdGRS8lLm1vdmFibGVsaW1pdHNHRkUvJSdhY2NlbnRHRkUvJSdsc3BhY2VHUSYwLjBlbUYnLyUncnNwYWNlR1EsMC4yNzc3Nzc4ZW1GJy8lK2V4ZWN1dGFibGVHRkVGPQ==">QyQtSSVzb3J0RyUqcHJvdGVjdGVkRzYjSShmb25lbWFzRzYiIiIi</Equation></Text-field>
</Input>
<Output>
<Text-field style="2D Output" layout="Maple Output"><Equation executable="false" style="2D Output">N2FbbCIkPSIiJFMiIiRTIyIkWiMiJCRHIiRQJCIkWyQiJClRIiQnUiIkUyUiJFklIiRJJyIkI28iJCRvIiQmbyIkKG8iJDIoIiQ6KCIkPSgiJEMoIiRIKCIkTSgiJE4oIiR4KCIkJXkiJC4pIiRMKSIkWikiJGcpIiQmKSkiJCUqKSIkdSoiJCEqKiIlODUiJUQ1IiUoMyIiJSU0IiIlLzYiJTE2IiVKNiIlUDYiJVQ2IiVWNiIlYTYiJS03IiU2NyIlPTciJUM3IiVENyIlTzciJVc3IiVgNyIlIUgiIiUiSCIiJTM4IiU+OCIlQjgiJUs4IiVvOCIldzhGaG4iJTQ5IiVTOSIlYzkiJXE5IiUhWyIiJSdbIiIlVjoiJW46IiVxOiIleToiJShlIiIlKmYiIiUrOyIlVzsiJWU7IiUmbyIiJVs8IiV3PCIlI3oiIiUmeiIiJSw9IiUzPSIlPj0iJVE9IiVcPSIlaz0iJXE9IiUyPiIlPD4iJWo+IiU4PyIlPD8iJVw/IiVfPyIlYD8iJW0/IiVwPyIldz8iJUZAIiVMQCIlTUAiJVFAIiVpQCIlKj0jIiU2QSIlP0EiJUJBIiVZQSIlXUEiJWZBIiUjRyMiJSRIIyIlNUIiJUBCIiVfQiIlYkIiJSJRIyIlQEMiJSJcIyIlNUQiJXhEIiUiZiMiJT9FRmdyIiVDRSIlS0UiJXFFIiUqbyMiJURGIiVIRiIlaUYiJXVGIiU8RyIlQUciJTNIIiU+SCIlQUgiJUlIIiVXSCIlWUgiJTVJIiVBSiIlVkoiJVlKIiVgSiIlRUsiJUhLIiVhSyIlTkwiJW1MIiVBTSIlcU0iJSdbJCIlbE8iJVZQIiVYUCIlPVEiJU1RIiVoUSIleFEiJXpRIiUhKVEiJWRSIiUuUyIlblMiJSM0JSIlLVQiJU9UIiU0VSIlTlUiJXlWIiUmUSUiJUtXIiVJWCIlelgiJSRmJSIlLlkiJWlZIiUncCUiJSZ6JSIlL1siJTZbIiVKWyIldVsiJS5cRmR2IiVEXCIlVFwiJTJdIiVHXSIlXF0iJV1dIiViXSIlJDQmIiUtXiIlQF4iJWZeIiV1XiIldl4iJSk9JiIlXF8iJXRfIiUjSCYiJStgRmZ3IiU+YCIlaWAiJXlgIiUlUSYiJUthIiVjYUZceCIleGEiJSFbJiIlJ2YmIiU4ZCIlRmQiJUpkIiVbZCIlX2QiJUBlIiVKZSIlVGUiJWRlIiUoKmUiJXdmIiUxZyIlZ2ciJSQ0JyIlMGgiJU9pIiVXaSIla2kiJSpHJyIlVWoiJUxvIiVKcSIlXXQiJSZbKCIlWXYiJTJ4IiVGeCIlJCp6IiUzIykiJTElKSIlaCUpRl56IiUqKikpIiVGJCoiJVsqKiImJ2Y1IiYneTUiJk8+IiImMkMiIiZsYyIiJk16IiImKmY+IiZtKyMiJklvIyImIykpUg==</Equation></Text-field>
</Output>
</Group>
<Group labelreference="L1207" drawlabel="true">
<Input>
<Text-field prompt="&gt; " style="Maple Input" layout="Normal"><Equation executable="true" style="2D Input" input-equation="" display="LUklbXJvd0c2Iy9JK21vZHVsZW5hbWVHNiJJLFR5cGVzZXR0aW5nR0koX3N5c2xpYkdGJzYlLUkjbWlHRiQ2I1EhRicvJStleGVjdXRhYmxlR1EmZmFsc2VGJy8lLG1hdGh2YXJpYW50R1Enbm9ybWFsRic=">JSFH</Equation></Text-field>
</Input>
</Group></Presentation-Block><Presentation-Block>
<Group view="presentation" hide-input="false" hide-output="true" inline-output="false" labelreference="L1202" drawlabel="true">
<Input>
<Text-field style="Text" layout="Normal"><Equation executable="false" style="2D Math" input-equation="" display="LUklbXJvd0c2Iy9JK21vZHVsZW5hbWVHNiJJLFR5cGVzZXR0aW5nR0koX3N5c2xpYkdGJzYkLUkjbWlHRiQ2I1EhRicvJSxtYXRodmFyaWFudEdRJ25vcm1hbEYn">JSFH</Equation></Text-field>
</Input>
</Group></Presentation-Block>
</Worksheet>
