# Supplementary material for: Graphemic-phonetic diachronic linguistic invariance of the frequency and of the Index of Coincidence as cryptanalytic tools
Source: PLoS One. 2019 Mar 19;14(3):e0213710. doi: 10.1371/journal.pone.0213710 (PMC6424454; doi:10.1371/journal.pone.0213710)
Supplement: S3 File — (MWS) [file pone.0213710.s003.mws]

{VERSION 2017 3 "Windows 7" "2017.3" }
{USTYLETAB {PSTYLE "Heading 1" -1 3 1 {CSTYLE "" -1 -1 "Times" 1 18 0
 0 0 1 2 1 2 2 2 2 1 0 0 1 }1 1 0 0 8 4 2 0 2 0 2 2 -1 1 }{PSTYLE "War
ning" -1 7 1 {CSTYLE "" -1 -1 "Courier" 1 10 0 0 255 1 2 2 2 2 2 1 1 0
 0 1 }1 1 0 0 0 0 2 0 2 0 2 2 -1 1 }{PSTYLE "Left Justified Maple Outp
ut" -1 12 1 {CSTYLE "" -1 -1 "Times" 1 12 0 0 0 1 2 2 2 2 2 2 1 0 0 1 
}1 1 0 0 0 0 2 0 2 0 2 2 -1 1 }{PSTYLE "Fixed Width" -1 17 1 {CSTYLE "
" -1 -1 "Courier" 1 10 0 0 0 1 2 2 2 2 2 2 1 0 0 1 }3 1 0 0 0 0 2 0 2 
0 2 2 -1 1 }{PSTYLE "Help" -1 10 1 {CSTYLE "" -1 -1 "Courier" 1 9 0 0 
255 1 2 2 2 2 2 1 1 0 0 1 }1 1 0 0 0 0 2 0 2 0 2 2 -1 1 }{PSTYLE "Head
ing 4" -1 20 1 {CSTYLE "" -1 -1 "Times" 1 10 0 0 0 1 1 1 2 2 2 2 1 0 0
 1 }1 1 0 0 0 0 2 0 2 0 2 2 -1 1 }{PSTYLE "Line Printed Output" -1 6 1
 {CSTYLE "" -1 -1 "Courier" 1 10 0 0 255 1 2 2 2 2 2 1 1 0 0 1 }1 1 0 
0 0 0 2 0 2 0 2 2 -1 1 }{PSTYLE "Heading 2" -1 4 1 {CSTYLE "" -1 -1 "T
imes" 1 14 0 0 0 1 2 1 2 2 2 2 1 0 0 1 }1 1 0 0 8 2 2 0 2 0 2 2 -1 1 }
{PSTYLE "Maple Output" -1 11 1 {CSTYLE "" -1 -1 "Times" 1 12 0 0 0 1 2
 2 2 2 2 2 1 0 0 1 }3 1 0 0 0 0 2 0 2 0 2 2 -1 1 }{PSTYLE "Heading 3" 
-1 5 1 {CSTYLE "" -1 -1 "Times" 1 12 0 0 0 1 1 1 2 2 2 2 1 0 0 1 }1 1 
0 0 0 0 2 0 2 0 2 2 -1 1 }{PSTYLE "Diagnostic" -1 9 1 {CSTYLE "" -1 -1
 "Courier" 1 10 64 128 64 1 2 2 2 2 2 1 1 0 0 1 }1 1 0 0 0 0 2 0 2 0 2
 2 -1 1 }{PSTYLE "Ordered List 1" -1 200 1 {CSTYLE "" -1 -1 "Times" 1 
12 0 0 0 1 2 2 2 2 2 2 1 0 0 1 }1 1 0 0 3 3 2 0 2 0 2 2 -1 1 }{PSTYLE 
"Text Output" -1 2 1 {CSTYLE "" -1 -1 "Courier" 1 10 0 0 255 1 2 2 2 2
 2 1 1 0 0 1 }1 1 0 0 0 0 2 0 2 0 2 2 -1 1 }{PSTYLE "Ordered List 2" 
-1 201 1 {CSTYLE "" -1 -1 "Times" 1 12 0 0 0 1 2 2 2 2 2 2 1 0 0 1 }1 
1 0 0 3 3 2 36 2 0 2 2 -1 1 }{PSTYLE "Ordered List 3" -1 202 1 {CSTYLE
 "" -1 -1 "Times" 1 12 0 0 0 1 2 2 2 2 2 2 1 0 0 1 }1 1 0 0 3 3 2 72 2
 0 2 2 -1 1 }{PSTYLE "Ordered List 4" -1 203 1 {CSTYLE "" -1 -1 "Times
" 1 12 0 0 0 1 2 2 2 2 2 2 1 0 0 1 }1 1 0 0 3 3 2 108 2 0 2 2 -1 1 }
{PSTYLE "Ordered List 5" -1 204 1 {CSTYLE "" -1 -1 "Times" 1 12 0 0 0 
1 2 2 2 2 2 2 1 0 0 1 }1 1 0 0 3 3 2 144 2 0 2 2 -1 1 }{PSTYLE "Annota
tion Title" -1 205 1 {CSTYLE "" -1 -1 "Times" 1 18 0 0 0 1 2 1 2 2 2 2
 1 0 0 1 }3 1 0 0 12 12 2 0 2 0 2 2 -1 1 }{PSTYLE "Maple Output12" -1 
206 1 {CSTYLE "" -1 -1 "Times" 1 12 0 0 0 1 2 2 2 2 2 2 1 0 0 1 }1 1 0
 0 0 0 2 0 2 0 2 2 -1 1 }{PSTYLE "HyperlinkError" -1 207 1 {CSTYLE "" 
-1 -1 "Courier New" 1 12 255 0 255 1 2 2 1 2 2 1 1 0 0 1 }1 1 0 0 0 0 
2 0 2 0 2 2 -1 1 }{PSTYLE "HyperlinkWarning" -1 208 1 {CSTYLE "" -1 -1
 "Courier New" 1 12 0 0 255 1 2 2 1 2 2 1 1 0 0 1 }1 1 0 0 0 0 2 0 2 0
 2 2 -1 1 }{PSTYLE "Bullet Item" -1 15 1 {CSTYLE "" -1 -1 "Times" 1 12
 0 0 0 1 2 2 2 2 2 2 1 0 0 1 }1 1 0 0 3 3 2 0 2 0 2 2 -1 1 }{PSTYLE "M
aple Plot" -1 13 1 {CSTYLE "" -1 -1 "Times" 1 12 0 0 0 1 2 2 2 2 2 2 1
 0 0 1 }3 1 0 0 0 0 2 0 2 0 2 2 -1 1 }{PSTYLE "List Item" -1 14 1 
{CSTYLE "" -1 -1 "Times" 1 12 0 0 0 1 2 2 2 2 2 2 1 0 0 1 }1 1 0 0 3 3
 2 0 2 0 2 2 -1 1 }{PSTYLE "Normal256" -1 209 1 {CSTYLE "" -1 -1 "Time
s" 1 12 0 0 0 1 2 1 1 2 2 2 1 0 0 1 }1 1 0 0 0 0 2 0 2 0 2 2 -1 1 }
{PSTYLE "Dash Item" -1 16 1 {CSTYLE "" -1 -1 "Times" 1 12 0 0 0 1 2 2 
2 2 2 2 1 0 0 1 }1 1 0 0 3 3 2 0 2 0 2 2 -1 1 }{PSTYLE "Error" -1 8 1 
{CSTYLE "" -1 -1 "Courier" 1 10 255 0 255 1 2 2 2 2 2 1 1 0 0 1 }1 1 0
 0 0 0 2 0 2 0 2 2 -1 1 }{PSTYLE "Title" -1 18 1 {CSTYLE "" -1 -1 "Tim
es" 1 18 0 0 0 1 2 1 1 2 2 2 1 0 0 1 }3 1 0 0 12 12 2 0 2 0 2 2 -1 1 }
{PSTYLE "Normal" -1 0 1 {CSTYLE "" -1 -1 "Times" 1 12 0 0 0 1 2 2 2 2 
2 2 1 0 0 1 }1 1 0 0 0 0 2 0 2 0 2 2 -1 1 }{PSTYLE "Author" -1 19 1 
{CSTYLE "" -1 -1 "Times" 1 12 0 0 0 1 2 2 2 2 2 2 1 0 0 1 }3 1 0 0 8 8
 2 0 2 0 2 2 -1 1 }{CSTYLE "Help Variable" -1 25 "Courier" 1 12 0 0 0 
1 2 2 2 2 2 2 0 0 0 1 }{CSTYLE "Help Underlined Bold" -1 41 "Times" 1 
12 0 0 0 1 1 1 2 2 2 2 0 0 0 1 }{CSTYLE "Copyright" -1 34 "Times" 1 10
 0 0 0 1 2 2 2 2 2 2 0 0 0 1 }{CSTYLE "Maple Comment" -1 21 "Courier" 
1 12 0 0 0 1 2 1 2 2 2 2 0 0 0 1 }{CSTYLE "Popup" -1 31 "Times" 1 12 0
 128 128 1 1 2 1 2 2 2 0 0 0 1 }{CSTYLE "Atomic Variable" -1 200 "Time
s" 1 12 175 0 175 1 1 2 2 2 2 2 0 0 0 1 }{CSTYLE "Dictionary Hyperlink
" -1 45 "Times" 1 12 147 0 15 1 2 2 1 2 2 2 0 0 0 1 }{CSTYLE "Plot Tex
t" -1 28 "Times" 1 8 0 0 0 1 2 2 2 2 2 2 0 0 0 1 }{CSTYLE "2D Input" 
-1 19 "Times" 1 12 255 0 0 1 2 2 2 2 1 2 0 0 0 1 }{CSTYLE "Code" -1 
201 "Courier New" 1 12 255 0 0 1 2 2 2 2 2 2 0 0 0 1 }{CSTYLE "2D Math
 Italic" -1 3 "Times" 1 12 0 0 0 1 1 2 2 2 2 2 0 0 0 1 }{CSTYLE "2D Ma
th Small" -1 7 "Times" 1 1 0 0 0 1 2 2 2 2 2 2 0 0 0 1 }{CSTYLE "2D Ma
th Bold Small" -1 10 "Times" 1 1 0 0 0 1 2 1 2 2 2 2 0 0 0 1 }{CSTYLE 
"Help Bold" -1 39 "Times" 1 12 0 0 0 1 2 1 2 2 2 2 0 0 0 1 }{CSTYLE "H
elp Menus" -1 36 "Times" 1 12 0 0 0 1 2 1 2 2 2 2 0 0 0 1 }{CSTYLE "He
lp Heading" -1 26 "Times" 1 14 0 0 0 1 2 1 2 2 2 2 0 0 0 1 }{CSTYLE "2
D Output" -1 20 "Times" 1 12 0 0 255 1 2 2 2 2 2 2 0 0 0 1 }{CSTYLE "2
D Inert Output" -1 202 "Times" 1 12 144 144 144 1 2 2 2 2 1 2 0 0 0 1 
}{CSTYLE "Help Normal" -1 30 "Times" 1 12 0 0 0 1 2 2 2 2 2 2 0 0 0 1 
}{CSTYLE "Maple Input" -1 0 "Courier" 1 12 255 0 0 1 2 1 2 2 1 2 0 0 0
 1 }{CSTYLE "Page Number" -1 33 "Times" 1 12 0 0 0 1 2 2 2 2 2 2 0 0 0
 1 }{CSTYLE "Header and Footer" -1 203 "Times" 1 10 0 0 0 1 2 2 2 2 2 
2 0 0 0 1 }{CSTYLE "2D Math Italic Small204" -1 204 "Times" 1 1 0 0 0 
1 1 2 2 2 2 2 0 0 0 1 }{CSTYLE "Help Fixed" -1 23 "Courier" 1 10 0 0 0
 1 2 2 2 2 2 2 0 0 0 1 }{CSTYLE "Output Labels" -1 29 "Times" 1 8 0 0 
0 1 2 2 2 2 2 2 0 0 0 1 }{CSTYLE "Help Notes" -1 37 "Times" 1 12 0 0 0
 1 2 1 2 2 2 2 0 0 0 1 }{CSTYLE "Help Underlined" -1 44 "Times" 1 12 0
 0 0 1 2 2 1 2 2 2 0 0 0 1 }{CSTYLE "2D Math Italic Small" -1 205 "Tim
es" 1 1 0 0 0 1 1 2 2 2 2 2 0 0 0 1 }{CSTYLE "2D Math Symbol 2" -1 16 
"Times" 1 12 0 0 0 1 2 2 2 2 2 2 0 0 0 1 }{CSTYLE "2D Math" -1 2 "Time
s" 1 12 0 0 0 1 2 2 2 2 2 2 0 0 0 1 }{CSTYLE "Help Nonterminal" -1 24 
"Courier" 1 12 0 0 0 1 2 1 2 2 2 2 0 0 0 1 }{CSTYLE "2D Math Italic Sm
all209" -1 206 "Times" 1 1 0 0 0 1 1 2 2 2 2 2 0 0 0 1 }{CSTYLE "Annot
ation Text" -1 207 "Times" 1 12 0 0 0 1 2 2 2 2 2 2 0 0 0 1 }{CSTYLE "
Help Maple Name" -1 35 "Times" 1 12 104 64 92 1 2 1 2 2 2 2 0 0 0 1 }
{CSTYLE "Text" -1 208 "Times" 1 12 0 0 0 1 2 2 2 2 2 2 0 0 0 1 }
{CSTYLE "Plot Title" -1 27 "Times" 1 10 0 0 0 1 2 1 2 2 2 2 0 0 0 1 }
{CSTYLE "Help Underlined Italic" -1 43 "Times" 1 12 0 0 0 1 1 2 1 2 2 
2 0 0 0 1 }{CSTYLE "Caption Reference" -1 209 "Times" 1 12 0 0 0 1 2 1
 2 2 2 2 0 0 0 1 }{CSTYLE "Default" -1 38 "Times" 1 12 0 0 0 1 2 2 2 2
 2 2 0 0 0 1 }{CSTYLE "Help Italic Bold" -1 40 "Times" 1 12 0 0 0 1 1 
2 2 2 2 2 0 0 0 1 }{CSTYLE "Maple Input Placeholder" -1 210 "Courier N
ew" 1 12 200 0 200 1 2 1 2 2 1 2 0 0 0 1 }{CSTYLE "LaTeX" -1 32 "Times
" 1 12 0 0 0 1 2 2 2 2 2 2 0 0 0 1 }{CSTYLE "Help Emphasized" -1 22 "T
imes" 1 12 0 0 0 1 1 2 2 2 2 2 0 0 0 1 }{CSTYLE "Equation Label" -1 
211 "Times" 1 12 0 0 0 1 2 1 2 2 2 2 0 0 0 1 }{CSTYLE "2D Math Italic \+
Small210" -1 212 "Times" 1 1 0 0 0 1 1 2 2 2 2 2 0 0 0 1 }{CSTYLE "2D \+
Comment" -1 18 "Times" 1 12 0 0 0 1 2 2 2 2 2 2 0 0 0 1 }{CSTYLE "Help
 Italic" -1 42 "Times" 1 12 0 0 0 1 1 2 2 2 2 2 0 0 0 1 }{CSTYLE "Prom
pt" -1 1 "Courier" 1 12 0 0 0 1 2 1 2 2 2 2 0 0 0 1 }{CSTYLE "2D Math \+
Bold" -1 5 "Times" 1 12 0 0 0 1 2 1 2 2 2 2 0 0 0 1 }{CSTYLE "Hyperlin
k" -1 17 "Times" 1 12 0 128 128 1 2 2 1 2 2 2 0 0 0 1 }{CSTYLE "Captio
n Text" -1 213 "Times" 1 12 0 0 0 1 2 1 2 2 2 2 0 0 0 1 }{PSTYLE "" -1
 210 1 {CSTYLE "" -1 -1 "Times" 1 12 0 0 0 1 2 1 1 2 2 2 1 0 0 1 }1 1 
0 0 0 0 2 0 2 0 2 2 -1 1 }{CSTYLE "" -1 214 "Times" 1 12 0 0 0 1 2 2 2
 2 2 2 0 0 0 1 }{CSTYLE "" -1 215 "Times" 1 12 0 0 0 1 2 2 2 2 2 2 0 0
 0 1 }{CSTYLE "" -1 216 "Times" 1 12 0 0 0 1 2 2 2 2 2 2 0 0 0 1 }
{CSTYLE "" -1 217 "Times" 1 12 0 0 0 1 2 2 2 2 2 2 0 0 0 1 }{CSTYLE ""
 -1 218 "Times" 1 12 0 0 0 1 2 2 2 2 2 2 0 0 0 1 }{CSTYLE "" -1 219 "T
imes" 1 12 0 0 0 1 2 2 2 2 2 2 0 0 0 1 }{CSTYLE "" -1 220 "Times" 1 12
 0 0 0 1 2 2 2 2 2 2 0 0 0 1 }{CSTYLE "" -1 221 "Times" 1 10 0 0 0 1 2
 2 2 2 2 2 0 0 0 1 }{CSTYLE "" -1 222 "Times" 1 10 0 0 0 1 2 2 2 2 2 2
 0 0 0 1 }{CSTYLE "" -1 223 "Times" 1 12 0 0 0 1 2 2 2 2 2 2 0 0 0 1 }
{CSTYLE "" -1 224 "Times" 1 10 0 0 0 1 2 2 2 2 2 2 0 0 0 1 }{CSTYLE ""
 -1 225 "Times" 1 10 0 0 0 1 2 2 2 2 2 2 0 0 0 1 }{CSTYLE "" -1 226 "T
imes" 1 12 0 0 0 1 2 2 2 2 2 2 0 0 0 1 }{CSTYLE "" -1 227 "Times" 1 12
 0 0 0 1 2 2 2 2 2 2 0 0 0 1 }{CSTYLE "" -1 228 "Times" 1 12 0 0 0 1 2
 2 2 2 2 2 0 0 0 1 }{CSTYLE "" -1 229 "Times" 1 12 0 0 0 1 2 2 2 2 2 2
 0 0 0 1 }{CSTYLE "" -1 230 "Times" 1 12 0 0 0 1 2 2 2 2 2 2 0 0 0 1 }
{CSTYLE "" -1 231 "Times" 1 10 0 0 0 1 2 2 2 2 2 2 0 0 0 1 }{CSTYLE ""
 -1 232 "Times" 1 10 0 0 0 1 2 2 2 2 2 2 0 0 0 1 }{CSTYLE "" -1 233 "T
imes" 1 12 0 0 0 1 2 2 2 2 2 2 0 0 0 1 }{CSTYLE "" -1 234 "Times" 1 12
 0 0 0 1 2 2 2 2 2 2 0 0 0 1 }{CSTYLE "" -1 235 "Times" 1 12 0 0 0 1 2
 2 2 2 2 2 0 0 0 1 }{CSTYLE "" -1 236 "Times" 1 12 0 0 0 1 2 2 2 2 2 2
 0 0 0 1 }}
{SECT 0 {EXCHG {PARA 0 "> " 0 "" {MPLTEXT 1 0 8 "restart;" }}}{EXCHG 
{PARA 0 "> " 0 "" {MPLTEXT 1 0 16 "with(ListTools):" }}}{EXCHG {PARA 0
 "> " 0 "" {MPLTEXT 1 0 12 "with(plots):" }}}{EXCHG {PARA 0 "> " 0 "" 
{MPLTEXT 1 0 17 "with(Statistics):" }}}{EXCHG {PARA 0 "> " 0 "" 
{MPLTEXT 1 0 0 "" }}}{EXCHG {PARA 0 "> " 0 "" {MPLTEXT 1 0 18 "NumeroT
extos:=261:" }}}{EXCHG {PARA 0 "> " 0 "" {MPLTEXT 1 0 0 "" }}}{EXCHG 
{PARA 0 "> " 0 "" {MPLTEXT 1 0 0 "" }}}{EXCHG {PARA 210 "" 0 "" {TEXT 
208 8 "GRAFEMAS" }}}{EXCHG {PARA 0 "> " 0 "" {XPPEDIT 19 1 "Typesettin
g:-mi(\"`?`\", italic = \"true\", mathvariant = \"italic\");" }}{PARA 
11 "" 1 "" {XPPMATH 20 "I\"?G6\"" }}}{EXCHG {PARA 0 "> " 0 "" 
{XPPEDIT 19 1 "Typesetting:-mi(\"`?`\", italic = \"true\", mathvariant
 = \"italic\");" }}{PARA 11 "" 1 "" {XPPMATH 20 "I\"?G6\"" }}}{EXCHG 
{PARA 0 "> " 0 "" {MPLTEXT 1 0 160 "TextosCharv2[1]:=readdata(\"c:
\\\\Users\\\\vjv\\\\Desktop\\\\000-CANDLE-TESIS\\\\ACABADISIMO\\\\cap.
5-LENGUA-BASE\\\\galeria-textos-version-ordenada-time\\\\latin\\\\T1_v
2.txt\"):\n" }{MPLTEXT 1 0 160 "TextosCharv2[2]:=readdata(\"c:\\\\User
s\\\\vjv\\\\Desktop\\\\000-CANDLE-TESIS\\\\ACABADISIMO\\\\cap.5-LENGUA
-BASE\\\\galeria-textos-version-ordenada-time\\\\latin\\\\T2_v2.txt\")
:\n" }{MPLTEXT 1 0 160 "TextosCharv2[3]:=readdata(\"c:\\\\Users\\\\vjv
\\\\Desktop\\\\000-CANDLE-TESIS\\\\ACABADISIMO\\\\cap.5-LENGUA-BASE
\\\\galeria-textos-version-ordenada-time\\\\latin\\\\T3_v2.txt\"):\n" 
}{MPLTEXT 1 0 160 "TextosCharv2[4]:=readdata(\"c:\\\\Users\\\\vjv\\\\D
esktop\\\\000-CANDLE-TESIS\\\\ACABADISIMO\\\\cap.5-LENGUA-BASE\\\\gale
ria-textos-version-ordenada-time\\\\latin\\\\T4_v2.txt\"):\n" }
{MPLTEXT 1 0 160 "TextosCharv2[5]:=readdata(\"c:\\\\Users\\\\vjv\\\\De
sktop\\\\000-CANDLE-TESIS\\\\ACABADISIMO\\\\cap.5-LENGUA-BASE\\\\galer
ia-textos-version-ordenada-time\\\\latin\\\\T5_v2.txt\"):\n" }{MPLTEXT
 1 0 160 "TextosCharv2[6]:=readdata(\"c:\\\\Users\\\\vjv\\\\Desktop
\\\\000-CANDLE-TESIS\\\\ACABADISIMO\\\\cap.5-LENGUA-BASE\\\\galeria-te
xtos-version-ordenada-time\\\\latin\\\\T6_v2.txt\"):\n" }{MPLTEXT 1 0 
160 "TextosCharv2[7]:=readdata(\"c:\\\\Users\\\\vjv\\\\Desktop\\\\000-
CANDLE-TESIS\\\\ACABADISIMO\\\\cap.5-LENGUA-BASE\\\\galeria-textos-ver
sion-ordenada-time\\\\latin\\\\T7_v2.txt\"):\n" }{MPLTEXT 1 0 160 "Tex
tosCharv2[8]:=readdata(\"c:\\\\Users\\\\vjv\\\\Desktop\\\\000-CANDLE-T
ESIS\\\\ACABADISIMO\\\\cap.5-LENGUA-BASE\\\\galeria-textos-version-ord
enada-time\\\\latin\\\\T8_v2.txt\"):\n" }{MPLTEXT 1 0 160 "TextosCharv
2[9]:=readdata(\"c:\\\\Users\\\\vjv\\\\Desktop\\\\000-CANDLE-TESIS
\\\\ACABADISIMO\\\\cap.5-LENGUA-BASE\\\\galeria-textos-version-ordenad
a-time\\\\latin\\\\T9_v2.txt\"):\n" }{MPLTEXT 1 0 162 "TextosCharv2[10
]:=readdata(\"c:\\\\Users\\\\vjv\\\\Desktop\\\\000-CANDLE-TESIS\\\\ACA
BADISIMO\\\\cap.5-LENGUA-BASE\\\\galeria-textos-version-ordenada-time
\\\\latin\\\\T10_v2.txt\"):\n" }{MPLTEXT 1 0 163 "TextosCharv2[11]:=re
addata(\"c:\\\\Users\\\\vjv\\\\Desktop\\\\000-CANDLE-TESIS\\\\ACABADIS
IMO\\\\cap.5-LENGUA-BASE\\\\galeria-textos-version-ordenada-time\\\\to
scano\\\\T1_v2.txt\"):\n" }{MPLTEXT 1 0 163 "TextosCharv2[12]:=readdat
a(\"c:\\\\Users\\\\vjv\\\\Desktop\\\\000-CANDLE-TESIS\\\\ACABADISIMO
\\\\cap.5-LENGUA-BASE\\\\galeria-textos-version-ordenada-time\\\\tosca
no\\\\T2_v2.txt\"):\n" }{MPLTEXT 1 0 164 "TextosCharv2[13]:=readdata(
\"c:\\\\Users\\\\vjv\\\\Desktop\\\\000-CANDLE-TESIS\\\\ACABADISIMO
\\\\cap.5-LENGUA-BASE\\\\galeria-textos-version-ordenada-time\\\\lomba
rdo\\\\T1_v2.txt\"):\n" }{MPLTEXT 1 0 165 "TextosCharv2[14]:=readdata(
\"c:\\\\Users\\\\vjv\\\\Desktop\\\\000-CANDLE-TESIS\\\\ACABADISIMO
\\\\cap.5-LENGUA-BASE\\\\galeria-textos-version-ordenada-time\\\\venec
iano\\\\T1_v2.txt\"):\n" }{MPLTEXT 1 0 165 "TextosCharv2[15]:=readdata
(\"c:\\\\Users\\\\vjv\\\\Desktop\\\\000-CANDLE-TESIS\\\\ACABADISIMO
\\\\cap.5-LENGUA-BASE\\\\galeria-textos-version-ordenada-time\\\\venec
iano\\\\T2_v2.txt\"):\n" }{MPLTEXT 1 0 166 "TextosCharv2[16]:=readdata
(\"c:\\\\Users\\\\vjv\\\\Desktop\\\\000-CANDLE-TESIS\\\\ACABADISIMO
\\\\cap.5-LENGUA-BASE\\\\galeria-textos-version-ordenada-time\\\\napol
itano\\\\T1_v2.txt\"):\n" }{MPLTEXT 1 0 161 "TextosCharv2[17]:=readdat
a(\"c:\\\\Users\\\\vjv\\\\Desktop\\\\000-CANDLE-TESIS\\\\ACABADISIMO
\\\\cap.5-LENGUA-BASE\\\\galeria-textos-version-ordenada-time\\\\sardo
\\\\T1_v2.txt\"):\n" }{MPLTEXT 1 0 161 "TextosCharv2[18]:=readdata(\"c
:\\\\Users\\\\vjv\\\\Desktop\\\\000-CANDLE-TESIS\\\\ACABADISIMO\\\\cap
.5-LENGUA-BASE\\\\galeria-textos-version-ordenada-time\\\\sardo\\\\T2_
v2.txt\"):\n" }{MPLTEXT 1 0 161 "TextosCharv2[19]:=readdata(\"c:\\\\Us
ers\\\\vjv\\\\Desktop\\\\000-CANDLE-TESIS\\\\ACABADISIMO\\\\cap.5-LENG
UA-BASE\\\\galeria-textos-version-ordenada-time\\\\sardo\\\\T3_v2.txt
\"):\n" }{MPLTEXT 1 0 162 "TextosCharv2[20]:=readdata(\"c:\\\\Users
\\\\vjv\\\\Desktop\\\\000-CANDLE-TESIS\\\\ACABADISIMO\\\\cap.5-LENGUA-
BASE\\\\galeria-textos-version-ordenada-time\\\\ladino\\\\T1_v2.txt\")
:\n" }{MPLTEXT 1 0 162 "TextosCharv2[21]:=readdata(\"c:\\\\Users\\\\vj
v\\\\Desktop\\\\000-CANDLE-TESIS\\\\ACABADISIMO\\\\cap.5-LENGUA-BASE
\\\\galeria-textos-version-ordenada-time\\\\ladino\\\\T2_v2.txt\"):\n"
 }{MPLTEXT 1 0 162 "TextosCharv2[22]:=readdata(\"c:\\\\Users\\\\vjv
\\\\Desktop\\\\000-CANDLE-TESIS\\\\ACABADISIMO\\\\cap.5-LENGUA-BASE
\\\\galeria-textos-version-ordenada-time\\\\ladino\\\\T3_v2.txt\"):\n"
 }{MPLTEXT 1 0 172 "TextosCharv2[23]:=readdata(\"c:\\\\Users\\\\vjv
\\\\Desktop\\\\000-CANDLE-TESIS\\\\ACABADISIMO\\\\cap.5-LENGUA-BASE
\\\\galeria-textos-version-ordenada-time\\\\galego-portugues\\\\T1_v2.
txt\"):\n" }{MPLTEXT 1 0 172 "TextosCharv2[24]:=readdata(\"c:\\\\Users
\\\\vjv\\\\Desktop\\\\000-CANDLE-TESIS\\\\ACABADISIMO\\\\cap.5-LENGUA-
BASE\\\\galeria-textos-version-ordenada-time\\\\galego-portugues\\\\T2
_v2.txt\"):\n" }{MPLTEXT 1 0 172 "TextosCharv2[25]:=readdata(\"c:\\\\U
sers\\\\vjv\\\\Desktop\\\\000-CANDLE-TESIS\\\\ACABADISIMO\\\\cap.5-LEN
GUA-BASE\\\\galeria-textos-version-ordenada-time\\\\galego-portugues
\\\\T3_v2.txt\"):\n" }{MPLTEXT 1 0 163 "TextosCharv2[26]:=readdata(\"c
:\\\\Users\\\\vjv\\\\Desktop\\\\000-CANDLE-TESIS\\\\ACABADISIMO\\\\cap
.5-LENGUA-BASE\\\\galeria-textos-version-ordenada-time\\\\catalan\\\\T
1_v2.txt\"):\n" }{MPLTEXT 1 0 163 "TextosCharv2[27]:=readdata(\"c:
\\\\Users\\\\vjv\\\\Desktop\\\\000-CANDLE-TESIS\\\\ACABADISIMO\\\\cap.
5-LENGUA-BASE\\\\galeria-textos-version-ordenada-time\\\\catalan\\\\T2
_v2.txt\"):\n" }{MPLTEXT 1 0 163 "TextosCharv2[28]:=readdata(\"c:\\\\U
sers\\\\vjv\\\\Desktop\\\\000-CANDLE-TESIS\\\\ACABADISIMO\\\\cap.5-LEN
GUA-BASE\\\\galeria-textos-version-ordenada-time\\\\catalan\\\\T3_v2.t
xt\"):\n" }{MPLTEXT 1 0 166 "TextosCharv2[29]:=readdata(\"c:\\\\Users
\\\\vjv\\\\Desktop\\\\000-CANDLE-TESIS\\\\ACABADISIMO\\\\cap.5-LENGUA-
BASE\\\\galeria-textos-version-ordenada-time\\\\castellano\\\\T1_v2.tx
t\"):\n" }{MPLTEXT 1 0 166 "TextosCharv2[30]:=readdata(\"c:\\\\Users
\\\\vjv\\\\Desktop\\\\000-CANDLE-TESIS\\\\ACABADISIMO\\\\cap.5-LENGUA-
BASE\\\\galeria-textos-version-ordenada-time\\\\castellano\\\\T2_v2.tx
t\"):\n" }{MPLTEXT 1 0 166 "TextosCharv2[31]:=readdata(\"c:\\\\Users
\\\\vjv\\\\Desktop\\\\000-CANDLE-TESIS\\\\ACABADISIMO\\\\cap.5-LENGUA-
BASE\\\\galeria-textos-version-ordenada-time\\\\castellano\\\\T3_v2.tx
t\"):\n" }{MPLTEXT 1 0 166 "TextosCharv2[32]:=readdata(\"c:\\\\Users
\\\\vjv\\\\Desktop\\\\000-CANDLE-TESIS\\\\ACABADISIMO\\\\cap.5-LENGUA-
BASE\\\\galeria-textos-version-ordenada-time\\\\castellano\\\\T4_v2.tx
t\"):\n" }{MPLTEXT 1 0 166 "TextosCharv2[33]:=readdata(\"c:\\\\Users
\\\\vjv\\\\Desktop\\\\000-CANDLE-TESIS\\\\ACABADISIMO\\\\cap.5-LENGUA-
BASE\\\\galeria-textos-version-ordenada-time\\\\castellano\\\\T5_v2.tx
t\"):\n" }{MPLTEXT 1 0 166 "TextosCharv2[34]:=readdata(\"c:\\\\Users
\\\\vjv\\\\Desktop\\\\000-CANDLE-TESIS\\\\ACABADISIMO\\\\cap.5-LENGUA-
BASE\\\\galeria-textos-version-ordenada-time\\\\castellano\\\\T6_v2.tx
t\"):\n" }{MPLTEXT 1 0 166 "TextosCharv2[35]:=readdata(\"c:\\\\Users
\\\\vjv\\\\Desktop\\\\000-CANDLE-TESIS\\\\ACABADISIMO\\\\cap.5-LENGUA-
BASE\\\\galeria-textos-version-ordenada-time\\\\castellano\\\\T7_v2.tx
t\"):\n" }{MPLTEXT 1 0 166 "TextosCharv2[36]:=readdata(\"c:\\\\Users
\\\\vjv\\\\Desktop\\\\000-CANDLE-TESIS\\\\ACABADISIMO\\\\cap.5-LENGUA-
BASE\\\\galeria-textos-version-ordenada-time\\\\castellano\\\\T8_v2.tx
t\"):\n" }{MPLTEXT 1 0 166 "TextosCharv2[37]:=readdata(\"c:\\\\Users
\\\\vjv\\\\Desktop\\\\000-CANDLE-TESIS\\\\ACABADISIMO\\\\cap.5-LENGUA-
BASE\\\\galeria-textos-version-ordenada-time\\\\castellano\\\\T9_v2.tx
t\"):\n" }{MPLTEXT 1 0 167 "TextosCharv2[38]:=readdata(\"c:\\\\Users
\\\\vjv\\\\Desktop\\\\000-CANDLE-TESIS\\\\ACABADISIMO\\\\cap.5-LENGUA-
BASE\\\\galeria-textos-version-ordenada-time\\\\castellano\\\\T10_v2.t
xt\"):\n" }{MPLTEXT 1 0 163 "TextosCharv2[39]:=readdata(\"c:\\\\Users
\\\\vjv\\\\Desktop\\\\000-CANDLE-TESIS\\\\ACABADISIMO\\\\cap.5-LENGUA-
BASE\\\\galeria-textos-version-ordenada-time\\\\frances\\\\T1_v2.txt\"
):\n" }{MPLTEXT 1 0 163 "TextosCharv2[40]:=readdata(\"c:\\\\Users\\\\v
jv\\\\Desktop\\\\000-CANDLE-TESIS\\\\ACABADISIMO\\\\cap.5-LENGUA-BASE
\\\\galeria-textos-version-ordenada-time\\\\frances\\\\T2_v2.txt\"):\n
" }{MPLTEXT 1 0 163 "TextosCharv2[41]:=readdata(\"c:\\\\Users\\\\vjv
\\\\Desktop\\\\000-CANDLE-TESIS\\\\ACABADISIMO\\\\cap.5-LENGUA-BASE
\\\\galeria-textos-version-ordenada-time\\\\frances\\\\T3_v2.txt\"):\n
" }{MPLTEXT 1 0 164 "TextosCharv2[42]:=readdata(\"c:\\\\Users\\\\vjv
\\\\Desktop\\\\000-CANDLE-TESIS\\\\ACABADISIMO\\\\cap.5-LENGUA-BASE
\\\\galeria-textos-version-ordenada-time\\\\arpitano\\\\T1_v2.txt\"):
\n" }{MPLTEXT 1 0 164 "TextosCharv2[43]:=readdata(\"c:\\\\Users\\\\vjv
\\\\Desktop\\\\000-CANDLE-TESIS\\\\ACABADISIMO\\\\cap.5-LENGUA-BASE
\\\\galeria-textos-version-ordenada-time\\\\arpitano\\\\T2_v2.txt\"):
\n" }{MPLTEXT 1 0 164 "TextosCharv2[44]:=readdata(\"c:\\\\Users\\\\vjv
\\\\Desktop\\\\000-CANDLE-TESIS\\\\ACABADISIMO\\\\cap.5-LENGUA-BASE
\\\\galeria-textos-version-ordenada-time\\\\arpitano\\\\T3_v2.txt\"):
\n" }{MPLTEXT 1 0 162 "TextosCharv2[45]:=readdata(\"c:\\\\Users\\\\vjv
\\\\Desktop\\\\000-CANDLE-TESIS\\\\ACABADISIMO\\\\cap.5-LENGUA-BASE
\\\\galeria-textos-version-ordenada-time\\\\rumano\\\\T1_v2.txt\"):\n"
 }{MPLTEXT 1 0 162 "TextosCharv2[46]:=readdata(\"c:\\\\Users\\\\vjv
\\\\Desktop\\\\000-CANDLE-TESIS\\\\ACABADISIMO\\\\cap.5-LENGUA-BASE
\\\\galeria-textos-version-ordenada-time\\\\rumano\\\\T2_v2.txt\"):\n"
 }{MPLTEXT 1 0 162 "TextosCharv2[47]:=readdata(\"c:\\\\Users\\\\vjv
\\\\Desktop\\\\000-CANDLE-TESIS\\\\ACABADISIMO\\\\cap.5-LENGUA-BASE
\\\\galeria-textos-version-ordenada-time\\\\rumano\\\\T3_v2.txt\"):\n"
 }{MPLTEXT 1 0 164 "TextosCharv2[48]:=readdata(\"c:\\\\Users\\\\vjv
\\\\Desktop\\\\000-CANDLE-TESIS\\\\ACABADISIMO\\\\cap.5-LENGUA-BASE
\\\\galeria-textos-version-ordenada-time\\\\prusiano\\\\T1_v2.txt\"):
\n" }{MPLTEXT 1 0 164 "TextosCharv2[49]:=readdata(\"c:\\\\Users\\\\vjv
\\\\Desktop\\\\000-CANDLE-TESIS\\\\ACABADISIMO\\\\cap.5-LENGUA-BASE
\\\\galeria-textos-version-ordenada-time\\\\prusiano\\\\T2_v2.txt\"):
\n" }{MPLTEXT 1 0 164 "TextosCharv2[50]:=readdata(\"c:\\\\Users\\\\vjv
\\\\Desktop\\\\000-CANDLE-TESIS\\\\ACABADISIMO\\\\cap.5-LENGUA-BASE
\\\\galeria-textos-version-ordenada-time\\\\prusiano\\\\T3_v2.txt\"):
\n" }{MPLTEXT 1 0 163 "TextosCharv2[51]:=readdata(\"c:\\\\Users\\\\vjv
\\\\Desktop\\\\000-CANDLE-TESIS\\\\ACABADISIMO\\\\cap.5-LENGUA-BASE
\\\\galeria-textos-version-ordenada-time\\\\lituano\\\\T1_v2.txt\"):\n
" }{MPLTEXT 1 0 163 "TextosCharv2[52]:=readdata(\"c:\\\\Users\\\\vjv
\\\\Desktop\\\\000-CANDLE-TESIS\\\\ACABADISIMO\\\\cap.5-LENGUA-BASE
\\\\galeria-textos-version-ordenada-time\\\\lituano\\\\T2_v2.txt\"):\n
" }{MPLTEXT 1 0 163 "TextosCharv2[53]:=readdata(\"c:\\\\Users\\\\vjv
\\\\Desktop\\\\000-CANDLE-TESIS\\\\ACABADISIMO\\\\cap.5-LENGUA-BASE
\\\\galeria-textos-version-ordenada-time\\\\lituano\\\\T3_v2.txt\"):\n
" }{MPLTEXT 1 0 162 "TextosCharv2[54]:=readdata(\"c:\\\\Users\\\\vjv
\\\\Desktop\\\\000-CANDLE-TESIS\\\\ACABADISIMO\\\\cap.5-LENGUA-BASE
\\\\galeria-textos-version-ordenada-time\\\\polaco\\\\T1_v2.txt\"):\n"
 }{MPLTEXT 1 0 162 "TextosCharv2[55]:=readdata(\"c:\\\\Users\\\\vjv
\\\\Desktop\\\\000-CANDLE-TESIS\\\\ACABADISIMO\\\\cap.5-LENGUA-BASE
\\\\galeria-textos-version-ordenada-time\\\\polaco\\\\T2_v2.txt\"):\n"
 }{MPLTEXT 1 0 162 "TextosCharv2[56]:=readdata(\"c:\\\\Users\\\\vjv
\\\\Desktop\\\\000-CANDLE-TESIS\\\\ACABADISIMO\\\\cap.5-LENGUA-BASE
\\\\galeria-textos-version-ordenada-time\\\\polaco\\\\T3_v2.txt\"):\n"
 }{MPLTEXT 1 0 162 "TextosCharv2[57]:=readdata(\"c:\\\\Users\\\\vjv
\\\\Desktop\\\\000-CANDLE-TESIS\\\\ACABADISIMO\\\\cap.5-LENGUA-BASE
\\\\galeria-textos-version-ordenada-time\\\\croata\\\\T1_v2.txt\"):\n"
 }{MPLTEXT 1 0 162 "TextosCharv2[58]:=readdata(\"c:\\\\Users\\\\vjv
\\\\Desktop\\\\000-CANDLE-TESIS\\\\ACABADISIMO\\\\cap.5-LENGUA-BASE
\\\\galeria-textos-version-ordenada-time\\\\croata\\\\T2_v2.txt\"):\n"
 }{MPLTEXT 1 0 162 "TextosCharv2[59]:=readdata(\"c:\\\\Users\\\\vjv
\\\\Desktop\\\\000-CANDLE-TESIS\\\\ACABADISIMO\\\\cap.5-LENGUA-BASE
\\\\galeria-textos-version-ordenada-time\\\\croata\\\\T3_v2.txt\"):\n"
 }{MPLTEXT 1 0 165 "TextosCharv2[60]:=readdata(\"c:\\\\Users\\\\vjv
\\\\Desktop\\\\000-CANDLE-TESIS\\\\ACABADISIMO\\\\cap.5-LENGUA-BASE
\\\\galeria-textos-version-ordenada-time\\\\ucraniano\\\\T1_v2.txt\"):
\n" }{MPLTEXT 1 0 165 "TextosCharv2[61]:=readdata(\"c:\\\\Users\\\\vjv
\\\\Desktop\\\\000-CANDLE-TESIS\\\\ACABADISIMO\\\\cap.5-LENGUA-BASE
\\\\galeria-textos-version-ordenada-time\\\\ucraniano\\\\T2_v2.txt\"):
\n" }{MPLTEXT 1 0 165 "TextosCharv2[62]:=readdata(\"c:\\\\Users\\\\vjv
\\\\Desktop\\\\000-CANDLE-TESIS\\\\ACABADISIMO\\\\cap.5-LENGUA-BASE
\\\\galeria-textos-version-ordenada-time\\\\ucraniano\\\\T3_v2.txt\"):
\n" }{MPLTEXT 1 0 161 "TextosCharv2[63]:=readdata(\"c:\\\\Users\\\\vjv
\\\\Desktop\\\\000-CANDLE-TESIS\\\\ACABADISIMO\\\\cap.5-LENGUA-BASE
\\\\galeria-textos-version-ordenada-time\\\\gales\\\\T1_v2.txt\"):\n" 
}{MPLTEXT 1 0 161 "TextosCharv2[64]:=readdata(\"c:\\\\Users\\\\vjv
\\\\Desktop\\\\000-CANDLE-TESIS\\\\ACABADISIMO\\\\cap.5-LENGUA-BASE
\\\\galeria-textos-version-ordenada-time\\\\gales\\\\T2_v2.txt\"):\n" 
}{MPLTEXT 1 0 161 "TextosCharv2[65]:=readdata(\"c:\\\\Users\\\\vjv
\\\\Desktop\\\\000-CANDLE-TESIS\\\\ACABADISIMO\\\\cap.5-LENGUA-BASE
\\\\galeria-textos-version-ordenada-time\\\\gales\\\\T3_v2.txt\"):\n" 
}{MPLTEXT 1 0 162 "TextosCharv2[66]:=readdata(\"c:\\\\Users\\\\vjv
\\\\Desktop\\\\000-CANDLE-TESIS\\\\ACABADISIMO\\\\cap.5-LENGUA-BASE
\\\\galeria-textos-version-ordenada-time\\\\breton\\\\T1_v2.txt\"):\n"
 }{MPLTEXT 1 0 162 "TextosCharv2[67]:=readdata(\"c:\\\\Users\\\\vjv
\\\\Desktop\\\\000-CANDLE-TESIS\\\\ACABADISIMO\\\\cap.5-LENGUA-BASE
\\\\galeria-textos-version-ordenada-time\\\\breton\\\\T2_v2.txt\"):\n"
 }{MPLTEXT 1 0 162 "TextosCharv2[68]:=readdata(\"c:\\\\Users\\\\vjv
\\\\Desktop\\\\000-CANDLE-TESIS\\\\ACABADISIMO\\\\cap.5-LENGUA-BASE
\\\\galeria-textos-version-ordenada-time\\\\breton\\\\T3_v2.txt\"):\n"
 }{MPLTEXT 1 0 172 "TextosCharv2[69]:=readdata(\"c:\\\\Users\\\\vjv
\\\\Desktop\\\\000-CANDLE-TESIS\\\\ACABADISIMO\\\\cap.5-LENGUA-BASE
\\\\galeria-textos-version-ordenada-time\\\\gaeilicoirlandes\\\\T1_v2.
txt\"):\n" }{MPLTEXT 1 0 172 "TextosCharv2[70]:=readdata(\"c:\\\\Users
\\\\vjv\\\\Desktop\\\\000-CANDLE-TESIS\\\\ACABADISIMO\\\\cap.5-LENGUA-
BASE\\\\galeria-textos-version-ordenada-time\\\\gaeilicoirlandes\\\\T2
_v2.txt\"):\n" }{MPLTEXT 1 0 172 "TextosCharv2[71]:=readdata(\"c:\\\\U
sers\\\\vjv\\\\Desktop\\\\000-CANDLE-TESIS\\\\ACABADISIMO\\\\cap.5-LEN
GUA-BASE\\\\galeria-textos-version-ordenada-time\\\\gaeilicoirlandes
\\\\T3_v2.txt\"):\n" }{MPLTEXT 1 0 170 "TextosCharv2[72]:=readdata(\"c
:\\\\Users\\\\vjv\\\\Desktop\\\\000-CANDLE-TESIS\\\\ACABADISIMO\\\\cap
.5-LENGUA-BASE\\\\galeria-textos-version-ordenada-time\\\\escocesgaeli
co\\\\T1_v2.txt\"):\n" }{MPLTEXT 1 0 170 "TextosCharv2[73]:=readdata(
\"c:\\\\Users\\\\vjv\\\\Desktop\\\\000-CANDLE-TESIS\\\\ACABADISIMO
\\\\cap.5-LENGUA-BASE\\\\galeria-textos-version-ordenada-time\\\\escoc
esgaelico\\\\T2_v2.txt\"):\n" }{MPLTEXT 1 0 170 "TextosCharv2[74]:=rea
ddata(\"c:\\\\Users\\\\vjv\\\\Desktop\\\\000-CANDLE-TESIS\\\\ACABADISI
MO\\\\cap.5-LENGUA-BASE\\\\galeria-textos-version-ordenada-time\\\\esc
ocesgaelico\\\\T3_v2.txt\"):\n" }{MPLTEXT 1 0 164 "TextosCharv2[75]:=r
eaddata(\"c:\\\\Users\\\\vjv\\\\Desktop\\\\000-CANDLE-TESIS\\\\ACABADI
SIMO\\\\cap.5-LENGUA-BASE\\\\galeria-textos-version-ordenada-time\\\\i
slandes\\\\T1_v2.txt\"):\n" }{MPLTEXT 1 0 164 "TextosCharv2[76]:=readd
ata(\"c:\\\\Users\\\\vjv\\\\Desktop\\\\000-CANDLE-TESIS\\\\ACABADISIMO
\\\\cap.5-LENGUA-BASE\\\\galeria-textos-version-ordenada-time\\\\islan
des\\\\T2_v2.txt\"):\n" }{MPLTEXT 1 0 164 "TextosCharv2[77]:=readdata(
\"c:\\\\Users\\\\vjv\\\\Desktop\\\\000-CANDLE-TESIS\\\\ACABADISIMO
\\\\cap.5-LENGUA-BASE\\\\galeria-textos-version-ordenada-time\\\\islan
des\\\\T3_v2.txt\"):\n" }{MPLTEXT 1 0 161 "TextosCharv2[78]:=readdata(
\"c:\\\\Users\\\\vjv\\\\Desktop\\\\000-CANDLE-TESIS\\\\ACABADISIMO
\\\\cap.5-LENGUA-BASE\\\\galeria-textos-version-ordenada-time\\\\danes
\\\\T1_v2.txt\"):\n" }{MPLTEXT 1 0 161 "TextosCharv2[79]:=readdata(\"c
:\\\\Users\\\\vjv\\\\Desktop\\\\000-CANDLE-TESIS\\\\ACABADISIMO\\\\cap
.5-LENGUA-BASE\\\\galeria-textos-version-ordenada-time\\\\danes\\\\T2_
v2.txt\"):\n" }{MPLTEXT 1 0 161 "TextosCharv2[80]:=readdata(\"c:\\\\Us
ers\\\\vjv\\\\Desktop\\\\000-CANDLE-TESIS\\\\ACABADISIMO\\\\cap.5-LENG
UA-BASE\\\\galeria-textos-version-ordenada-time\\\\danes\\\\T3_v2.txt
\"):\n" }{MPLTEXT 1 0 163 "TextosCharv2[81]:=readdata(\"c:\\\\Users
\\\\vjv\\\\Desktop\\\\000-CANDLE-TESIS\\\\ACABADISIMO\\\\cap.5-LENGUA-
BASE\\\\galeria-textos-version-ordenada-time\\\\noruego\\\\T1_v2.txt\"
):\n" }{MPLTEXT 1 0 163 "TextosCharv2[82]:=readdata(\"c:\\\\Users\\\\v
jv\\\\Desktop\\\\000-CANDLE-TESIS\\\\ACABADISIMO\\\\cap.5-LENGUA-BASE
\\\\galeria-textos-version-ordenada-time\\\\noruego\\\\T2_v2.txt\"):\n
" }{MPLTEXT 1 0 163 "TextosCharv2[83]:=readdata(\"c:\\\\Users\\\\vjv
\\\\Desktop\\\\000-CANDLE-TESIS\\\\ACABADISIMO\\\\cap.5-LENGUA-BASE
\\\\galeria-textos-version-ordenada-time\\\\noruego\\\\T3_v2.txt\"):\n
" }{MPLTEXT 1 0 161 "TextosCharv2[84]:=readdata(\"c:\\\\Users\\\\vjv
\\\\Desktop\\\\000-CANDLE-TESIS\\\\ACABADISIMO\\\\cap.5-LENGUA-BASE
\\\\galeria-textos-version-ordenada-time\\\\sueco\\\\T1_v2.txt\"):\n" 
}{MPLTEXT 1 0 161 "TextosCharv2[85]:=readdata(\"c:\\\\Users\\\\vjv
\\\\Desktop\\\\000-CANDLE-TESIS\\\\ACABADISIMO\\\\cap.5-LENGUA-BASE
\\\\galeria-textos-version-ordenada-time\\\\sueco\\\\T2_v2.txt\"):\n" 
}{MPLTEXT 1 0 161 "TextosCharv2[86]:=readdata(\"c:\\\\Users\\\\vjv
\\\\Desktop\\\\000-CANDLE-TESIS\\\\ACABADISIMO\\\\cap.5-LENGUA-BASE
\\\\galeria-textos-version-ordenada-time\\\\sueco\\\\T3_v2.txt\"):\n" 
}{MPLTEXT 1 0 166 "TextosCharv2[87]:=readdata(\"c:\\\\Users\\\\vjv
\\\\Desktop\\\\000-CANDLE-TESIS\\\\ACABADISIMO\\\\cap.5-LENGUA-BASE
\\\\galeria-textos-version-ordenada-time\\\\elfdaliano\\\\T1_v2.txt\")
:\n" }{MPLTEXT 1 0 166 "TextosCharv2[88]:=readdata(\"c:\\\\Users\\\\vj
v\\\\Desktop\\\\000-CANDLE-TESIS\\\\ACABADISIMO\\\\cap.5-LENGUA-BASE
\\\\galeria-textos-version-ordenada-time\\\\elfdaliano\\\\T2_v2.txt\")
:\n" }{MPLTEXT 1 0 166 "TextosCharv2[89]:=readdata(\"c:\\\\Users\\\\vj
v\\\\Desktop\\\\000-CANDLE-TESIS\\\\ACABADISIMO\\\\cap.5-LENGUA-BASE
\\\\galeria-textos-version-ordenada-time\\\\elfdaliano\\\\T3_v2.txt\")
:\n" }{MPLTEXT 1 0 162 "TextosCharv2[90]:=readdata(\"c:\\\\Users\\\\vj
v\\\\Desktop\\\\000-CANDLE-TESIS\\\\ACABADISIMO\\\\cap.5-LENGUA-BASE
\\\\galeria-textos-version-ordenada-time\\\\aleman\\\\T1_v2.txt\"):\n"
 }{MPLTEXT 1 0 162 "TextosCharv2[91]:=readdata(\"c:\\\\Users\\\\vjv
\\\\Desktop\\\\000-CANDLE-TESIS\\\\ACABADISIMO\\\\cap.5-LENGUA-BASE
\\\\galeria-textos-version-ordenada-time\\\\aleman\\\\T2_v2.txt\"):\n"
 }{MPLTEXT 1 0 162 "TextosCharv2[92]:=readdata(\"c:\\\\Users\\\\vjv
\\\\Desktop\\\\000-CANDLE-TESIS\\\\ACABADISIMO\\\\cap.5-LENGUA-BASE
\\\\galeria-textos-version-ordenada-time\\\\aleman\\\\T3_v2.txt\"):\n"
 }{MPLTEXT 1 0 164 "TextosCharv2[93]:=readdata(\"c:\\\\Users\\\\vjv
\\\\Desktop\\\\000-CANDLE-TESIS\\\\ACABADISIMO\\\\cap.5-LENGUA-BASE
\\\\galeria-textos-version-ordenada-time\\\\holandes\\\\T1_v2.txt\"):
\n" }{MPLTEXT 1 0 164 "TextosCharv2[94]:=readdata(\"c:\\\\Users\\\\vjv
\\\\Desktop\\\\000-CANDLE-TESIS\\\\ACABADISIMO\\\\cap.5-LENGUA-BASE
\\\\galeria-textos-version-ordenada-time\\\\holandes\\\\T2_v2.txt\"):
\n" }{MPLTEXT 1 0 164 "TextosCharv2[95]:=readdata(\"c:\\\\Users\\\\vjv
\\\\Desktop\\\\000-CANDLE-TESIS\\\\ACABADISIMO\\\\cap.5-LENGUA-BASE
\\\\galeria-textos-version-ordenada-time\\\\holandes\\\\T3_v2.txt\"):
\n" }{MPLTEXT 1 0 166 "TextosCharv2[96]:=readdata(\"c:\\\\Users\\\\vjv
\\\\Desktop\\\\000-CANDLE-TESIS\\\\ACABADISIMO\\\\cap.5-LENGUA-BASE
\\\\galeria-textos-version-ordenada-time\\\\bajoaleman\\\\T1_v2.txt\")
:\n" }{MPLTEXT 1 0 166 "TextosCharv2[97]:=readdata(\"c:\\\\Users\\\\vj
v\\\\Desktop\\\\000-CANDLE-TESIS\\\\ACABADISIMO\\\\cap.5-LENGUA-BASE
\\\\galeria-textos-version-ordenada-time\\\\bajoaleman\\\\T2_v2.txt\")
:\n" }{MPLTEXT 1 0 166 "TextosCharv2[98]:=readdata(\"c:\\\\Users\\\\vj
v\\\\Desktop\\\\000-CANDLE-TESIS\\\\ACABADISIMO\\\\cap.5-LENGUA-BASE
\\\\galeria-textos-version-ordenada-time\\\\bajoaleman\\\\T3_v2.txt\")
:\n" }{MPLTEXT 1 0 162 "TextosCharv2[99]:=readdata(\"c:\\\\Users\\\\vj
v\\\\Desktop\\\\000-CANDLE-TESIS\\\\ACABADISIMO\\\\cap.5-LENGUA-BASE
\\\\galeria-textos-version-ordenada-time\\\\ingles\\\\T1_v2.txt\"):\n"
 }{MPLTEXT 1 0 163 "TextosCharv2[100]:=readdata(\"c:\\\\Users\\\\vjv
\\\\Desktop\\\\000-CANDLE-TESIS\\\\ACABADISIMO\\\\cap.5-LENGUA-BASE
\\\\galeria-textos-version-ordenada-time\\\\ingles\\\\T2_v2.txt\"):\n"
 }{MPLTEXT 1 0 163 "TextosCharv2[101]:=readdata(\"c:\\\\Users\\\\vjv
\\\\Desktop\\\\000-CANDLE-TESIS\\\\ACABADISIMO\\\\cap.5-LENGUA-BASE
\\\\galeria-textos-version-ordenada-time\\\\ingles\\\\T3_v2.txt\"):\n"
 }{MPLTEXT 1 0 164 "TextosCharv2[102]:=readdata(\"c:\\\\Users\\\\vjv
\\\\Desktop\\\\000-CANDLE-TESIS\\\\ACABADISIMO\\\\cap.5-LENGUA-BASE
\\\\galeria-textos-version-ordenada-time\\\\escoces\\\\T1_v2.txt\"):\n
" }{MPLTEXT 1 0 164 "TextosCharv2[103]:=readdata(\"c:\\\\Users\\\\vjv
\\\\Desktop\\\\000-CANDLE-TESIS\\\\ACABADISIMO\\\\cap.5-LENGUA-BASE
\\\\galeria-textos-version-ordenada-time\\\\escoces\\\\T2_v2.txt\"):\n
" }{MPLTEXT 1 0 164 "TextosCharv2[104]:=readdata(\"c:\\\\Users\\\\vjv
\\\\Desktop\\\\000-CANDLE-TESIS\\\\ACABADISIMO\\\\cap.5-LENGUA-BASE
\\\\galeria-textos-version-ordenada-time\\\\escoces\\\\T3_v2.txt\"):\n
" }{MPLTEXT 1 0 163 "TextosCharv2[105]:=readdata(\"c:\\\\Users\\\\vjv
\\\\Desktop\\\\000-CANDLE-TESIS\\\\ACABADISIMO\\\\cap.5-LENGUA-BASE
\\\\galeria-textos-version-ordenada-time\\\\frisio\\\\T1_v2.txt\"):\n"
 }{MPLTEXT 1 0 163 "TextosCharv2[106]:=readdata(\"c:\\\\Users\\\\vjv
\\\\Desktop\\\\000-CANDLE-TESIS\\\\ACABADISIMO\\\\cap.5-LENGUA-BASE
\\\\galeria-textos-version-ordenada-time\\\\frisio\\\\T2_v2.txt\"):\n"
 }{MPLTEXT 1 0 163 "TextosCharv2[107]:=readdata(\"c:\\\\Users\\\\vjv
\\\\Desktop\\\\000-CANDLE-TESIS\\\\ACABADISIMO\\\\cap.5-LENGUA-BASE
\\\\galeria-textos-version-ordenada-time\\\\frisio\\\\T3_v2.txt\"):\n"
 }{MPLTEXT 1 0 163 "TextosCharv2[108]:=readdata(\"c:\\\\Users\\\\vjv
\\\\Desktop\\\\000-CANDLE-TESIS\\\\ACABADISIMO\\\\cap.5-LENGUA-BASE
\\\\galeria-textos-version-ordenada-time\\\\griego\\\\T1_v2.txt\"):\n"
 }{MPLTEXT 1 0 163 "TextosCharv2[109]:=readdata(\"c:\\\\Users\\\\vjv
\\\\Desktop\\\\000-CANDLE-TESIS\\\\ACABADISIMO\\\\cap.5-LENGUA-BASE
\\\\galeria-textos-version-ordenada-time\\\\griego\\\\T2_v2.txt\"):\n"
 }{MPLTEXT 1 0 163 "TextosCharv2[110]:=readdata(\"c:\\\\Users\\\\vjv
\\\\Desktop\\\\000-CANDLE-TESIS\\\\ACABADISIMO\\\\cap.5-LENGUA-BASE
\\\\galeria-textos-version-ordenada-time\\\\griego\\\\T3_v2.txt\"):\n"
 }{MPLTEXT 1 0 165 "TextosCharv2[111]:=readdata(\"c:\\\\Users\\\\vjv
\\\\Desktop\\\\000-CANDLE-TESIS\\\\ACABADISIMO\\\\cap.5-LENGUA-BASE
\\\\galeria-textos-version-ordenada-time\\\\tsakonio\\\\T1_v2.txt\"):
\n" }{MPLTEXT 1 0 165 "TextosCharv2[112]:=readdata(\"c:\\\\Users\\\\vj
v\\\\Desktop\\\\000-CANDLE-TESIS\\\\ACABADISIMO\\\\cap.5-LENGUA-BASE
\\\\galeria-textos-version-ordenada-time\\\\tsakonio\\\\T2_v2.txt\"):
\n" }{MPLTEXT 1 0 165 "TextosCharv2[113]:=readdata(\"c:\\\\Users\\\\vj
v\\\\Desktop\\\\000-CANDLE-TESIS\\\\ACABADISIMO\\\\cap.5-LENGUA-BASE
\\\\galeria-textos-version-ordenada-time\\\\tsakonio\\\\T3_v2.txt\"):
\n" }{MPLTEXT 1 0 164 "TextosCharv2[114]:=readdata(\"c:\\\\Users\\\\vj
v\\\\Desktop\\\\000-CANDLE-TESIS\\\\ACABADISIMO\\\\cap.5-LENGUA-BASE
\\\\galeria-textos-version-ordenada-time\\\\albanes\\\\T1_v2.txt\"):\n
" }{MPLTEXT 1 0 164 "TextosCharv2[115]:=readdata(\"c:\\\\Users\\\\vjv
\\\\Desktop\\\\000-CANDLE-TESIS\\\\ACABADISIMO\\\\cap.5-LENGUA-BASE
\\\\galeria-textos-version-ordenada-time\\\\albanes\\\\T2_v2.txt\"):\n
" }{MPLTEXT 1 0 164 "TextosCharv2[116]:=readdata(\"c:\\\\Users\\\\vjv
\\\\Desktop\\\\000-CANDLE-TESIS\\\\ACABADISIMO\\\\cap.5-LENGUA-BASE
\\\\galeria-textos-version-ordenada-time\\\\albanes\\\\T3_v2.txt\"):\n
" }{MPLTEXT 1 0 164 "TextosCharv2[117]:=readdata(\"c:\\\\Users\\\\vjv
\\\\Desktop\\\\000-CANDLE-TESIS\\\\ACABADISIMO\\\\cap.5-LENGUA-BASE
\\\\galeria-textos-version-ordenada-time\\\\armenio\\\\T1_v2.txt\"):\n
" }{MPLTEXT 1 0 164 "TextosCharv2[118]:=readdata(\"c:\\\\Users\\\\vjv
\\\\Desktop\\\\000-CANDLE-TESIS\\\\ACABADISIMO\\\\cap.5-LENGUA-BASE
\\\\galeria-textos-version-ordenada-time\\\\armenio\\\\T2_v2.txt\"):\n
" }{MPLTEXT 1 0 164 "TextosCharv2[119]:=readdata(\"c:\\\\Users\\\\vjv
\\\\Desktop\\\\000-CANDLE-TESIS\\\\ACABADISIMO\\\\cap.5-LENGUA-BASE
\\\\galeria-textos-version-ordenada-time\\\\armenio\\\\T3_v2.txt\"):\n
" }{MPLTEXT 1 0 163 "TextosCharv2[120]:=readdata(\"c:\\\\Users\\\\vjv
\\\\Desktop\\\\000-CANDLE-TESIS\\\\ACABADISIMO\\\\cap.5-LENGUA-BASE
\\\\galeria-textos-version-ordenada-time\\\\romani\\\\T1_v2.txt\"):\n"
 }{MPLTEXT 1 0 163 "TextosCharv2[121]:=readdata(\"c:\\\\Users\\\\vjv
\\\\Desktop\\\\000-CANDLE-TESIS\\\\ACABADISIMO\\\\cap.5-LENGUA-BASE
\\\\galeria-textos-version-ordenada-time\\\\romani\\\\T2_v2.txt\"):\n"
 }{MPLTEXT 1 0 163 "TextosCharv2[122]:=readdata(\"c:\\\\Users\\\\vjv
\\\\Desktop\\\\000-CANDLE-TESIS\\\\ACABADISIMO\\\\cap.5-LENGUA-BASE
\\\\galeria-textos-version-ordenada-time\\\\romani\\\\T3_v2.txt\"):\n"
 }{MPLTEXT 1 0 163 "TextosCharv2[123]:=readdata(\"c:\\\\Users\\\\vjv
\\\\Desktop\\\\000-CANDLE-TESIS\\\\ACABADISIMO\\\\cap.5-LENGUA-BASE
\\\\galeria-textos-version-ordenada-time\\\\romani\\\\T4_v2.txt\"):\n"
 }{MPLTEXT 1 0 162 "TextosCharv2[124]:=readdata(\"c:\\\\Users\\\\vjv
\\\\Desktop\\\\000-CANDLE-TESIS\\\\ACABADISIMO\\\\cap.5-LENGUA-BASE
\\\\galeria-textos-version-ordenada-time\\\\persa\\\\T1_v2.txt\"):\n" 
}{MPLTEXT 1 0 162 "TextosCharv2[125]:=readdata(\"c:\\\\Users\\\\vjv
\\\\Desktop\\\\000-CANDLE-TESIS\\\\ACABADISIMO\\\\cap.5-LENGUA-BASE
\\\\galeria-textos-version-ordenada-time\\\\persa\\\\T2_v2.txt\"):\n" 
}{MPLTEXT 1 0 162 "TextosCharv2[126]:=readdata(\"c:\\\\Users\\\\vjv
\\\\Desktop\\\\000-CANDLE-TESIS\\\\ACABADISIMO\\\\cap.5-LENGUA-BASE
\\\\galeria-textos-version-ordenada-time\\\\persa\\\\T3_v2.txt\"):\n" 
}{MPLTEXT 1 0 162 "TextosCharv2[127]:=readdata(\"c:\\\\Users\\\\vjv
\\\\Desktop\\\\000-CANDLE-TESIS\\\\ACABADISIMO\\\\cap.5-LENGUA-BASE
\\\\galeria-textos-version-ordenada-time\\\\fines\\\\T1_v2.txt\"):\n" 
}{MPLTEXT 1 0 162 "TextosCharv2[128]:=readdata(\"c:\\\\Users\\\\vjv
\\\\Desktop\\\\000-CANDLE-TESIS\\\\ACABADISIMO\\\\cap.5-LENGUA-BASE
\\\\galeria-textos-version-ordenada-time\\\\fines\\\\T2_v2.txt\"):\n" 
}{MPLTEXT 1 0 162 "TextosCharv2[129]:=readdata(\"c:\\\\Users\\\\vjv
\\\\Desktop\\\\000-CANDLE-TESIS\\\\ACABADISIMO\\\\cap.5-LENGUA-BASE
\\\\galeria-textos-version-ordenada-time\\\\fines\\\\T3_v2.txt\"):\n" 
}{MPLTEXT 1 0 164 "TextosCharv2[130]:=readdata(\"c:\\\\Users\\\\vjv
\\\\Desktop\\\\000-CANDLE-TESIS\\\\ACABADISIMO\\\\cap.5-LENGUA-BASE
\\\\galeria-textos-version-ordenada-time\\\\hungaro\\\\T1_v2.txt\"):\n
" }{MPLTEXT 1 0 164 "TextosCharv2[131]:=readdata(\"c:\\\\Users\\\\vjv
\\\\Desktop\\\\000-CANDLE-TESIS\\\\ACABADISIMO\\\\cap.5-LENGUA-BASE
\\\\galeria-textos-version-ordenada-time\\\\hungaro\\\\T2_v2.txt\"):\n
" }{MPLTEXT 1 0 164 "TextosCharv2[132]:=readdata(\"c:\\\\Users\\\\vjv
\\\\Desktop\\\\000-CANDLE-TESIS\\\\ACABADISIMO\\\\cap.5-LENGUA-BASE
\\\\galeria-textos-version-ordenada-time\\\\hungaro\\\\T3_v2.txt\"):\n
" }{MPLTEXT 1 0 163 "TextosCharv2[133]:=readdata(\"c:\\\\Users\\\\vjv
\\\\Desktop\\\\000-CANDLE-TESIS\\\\ACABADISIMO\\\\cap.5-LENGUA-BASE
\\\\galeria-textos-version-ordenada-time\\\\mongol\\\\T1_v2.txt\"):\n"
 }{MPLTEXT 1 0 163 "TextosCharv2[134]:=readdata(\"c:\\\\Users\\\\vjv
\\\\Desktop\\\\000-CANDLE-TESIS\\\\ACABADISIMO\\\\cap.5-LENGUA-BASE
\\\\galeria-textos-version-ordenada-time\\\\mongol\\\\T2_v2.txt\"):\n"
 }{MPLTEXT 1 0 163 "TextosCharv2[135]:=readdata(\"c:\\\\Users\\\\vjv
\\\\Desktop\\\\000-CANDLE-TESIS\\\\ACABADISIMO\\\\cap.5-LENGUA-BASE
\\\\galeria-textos-version-ordenada-time\\\\mongol\\\\T3_v2.txt\"):\n"
 }{MPLTEXT 1 0 162 "TextosCharv2[136]:=readdata(\"c:\\\\Users\\\\vjv
\\\\Desktop\\\\000-CANDLE-TESIS\\\\ACABADISIMO\\\\cap.5-LENGUA-BASE
\\\\galeria-textos-version-ordenada-time\\\\turco\\\\T1_v2.txt\"):\n" 
}{MPLTEXT 1 0 162 "TextosCharv2[137]:=readdata(\"c:\\\\Users\\\\vjv
\\\\Desktop\\\\000-CANDLE-TESIS\\\\ACABADISIMO\\\\cap.5-LENGUA-BASE
\\\\galeria-textos-version-ordenada-time\\\\turco\\\\T2_v2.txt\"):\n" 
}{MPLTEXT 1 0 162 "TextosCharv2[138]:=readdata(\"c:\\\\Users\\\\vjv
\\\\Desktop\\\\000-CANDLE-TESIS\\\\ACABADISIMO\\\\cap.5-LENGUA-BASE
\\\\galeria-textos-version-ordenada-time\\\\turco\\\\T3_v2.txt\"):\n" 
}{MPLTEXT 1 0 163 "TextosCharv2[139]:=readdata(\"c:\\\\Users\\\\vjv
\\\\Desktop\\\\000-CANDLE-TESIS\\\\ACABADISIMO\\\\cap.5-LENGUA-BASE
\\\\galeria-textos-version-ordenada-time\\\\abkhaz\\\\T1_v2.txt\"):\n"
 }{MPLTEXT 1 0 163 "TextosCharv2[140]:=readdata(\"c:\\\\Users\\\\vjv
\\\\Desktop\\\\000-CANDLE-TESIS\\\\ACABADISIMO\\\\cap.5-LENGUA-BASE
\\\\galeria-textos-version-ordenada-time\\\\abkhaz\\\\T2_v2.txt\"):\n"
 }{MPLTEXT 1 0 165 "TextosCharv2[141]:=readdata(\"c:\\\\Users\\\\vjv
\\\\Desktop\\\\000-CANDLE-TESIS\\\\ACABADISIMO\\\\cap.5-LENGUA-BASE
\\\\galeria-textos-version-ordenada-time\\\\checheno\\\\T1_v2.txt\"):
\n" }{MPLTEXT 1 0 166 "TextosCharv2[142]:=readdata(\"c:\\\\Users\\\\vj
v\\\\Desktop\\\\000-CANDLE-TESIS\\\\ACABADISIMO\\\\cap.5-LENGUA-BASE
\\\\galeria-textos-version-ordenada-time\\\\georgiano\\\\T1_v2.txt\"):
\n" }{MPLTEXT 1 0 166 "TextosCharv2[143]:=readdata(\"c:\\\\Users\\\\vj
v\\\\Desktop\\\\000-CANDLE-TESIS\\\\ACABADISIMO\\\\cap.5-LENGUA-BASE
\\\\galeria-textos-version-ordenada-time\\\\georgiano\\\\T2_v2.txt\"):
\n" }{MPLTEXT 1 0 166 "TextosCharv2[144]:=readdata(\"c:\\\\Users\\\\vj
v\\\\Desktop\\\\000-CANDLE-TESIS\\\\ACABADISIMO\\\\cap.5-LENGUA-BASE
\\\\galeria-textos-version-ordenada-time\\\\georgiano\\\\T3_v2.txt\"):
\n" }{MPLTEXT 1 0 164 "TextosCharv2[145]:=readdata(\"c:\\\\Users\\\\vj
v\\\\Desktop\\\\000-CANDLE-TESIS\\\\ACABADISIMO\\\\cap.5-LENGUA-BASE
\\\\galeria-textos-version-ordenada-time\\\\guanche\\\\T1_v2.txt\"):\n
" }{MPLTEXT 1 0 164 "TextosCharv2[146]:=readdata(\"c:\\\\Users\\\\vjv
\\\\Desktop\\\\000-CANDLE-TESIS\\\\ACABADISIMO\\\\cap.5-LENGUA-BASE
\\\\galeria-textos-version-ordenada-time\\\\guanche\\\\T2_v2.txt\"):\n
" }{MPLTEXT 1 0 163 "TextosCharv2[147]:=readdata(\"c:\\\\Users\\\\vjv
\\\\Desktop\\\\000-CANDLE-TESIS\\\\ACABADISIMO\\\\cap.5-LENGUA-BASE
\\\\galeria-textos-version-ordenada-time\\\\auyila\\\\T1_v2.txt\"):\n"
 }{MPLTEXT 1 0 163 "TextosCharv2[148]:=readdata(\"c:\\\\Users\\\\vjv
\\\\Desktop\\\\000-CANDLE-TESIS\\\\ACABADISIMO\\\\cap.5-LENGUA-BASE
\\\\galeria-textos-version-ordenada-time\\\\auyila\\\\T2_v2.txt\"):\n"
 }{MPLTEXT 1 0 163 "TextosCharv2[149]:=readdata(\"c:\\\\Users\\\\vjv
\\\\Desktop\\\\000-CANDLE-TESIS\\\\ACABADISIMO\\\\cap.5-LENGUA-BASE
\\\\galeria-textos-version-ordenada-time\\\\auyila\\\\T3_v2.txt\"):\n"
 }{MPLTEXT 1 0 162 "TextosCharv2[150]:=readdata(\"c:\\\\Users\\\\vjv
\\\\Desktop\\\\000-CANDLE-TESIS\\\\ACABADISIMO\\\\cap.5-LENGUA-BASE
\\\\galeria-textos-version-ordenada-time\\\\sokna\\\\T1_v2.txt\"):\n" 
}{MPLTEXT 1 0 161 "TextosCharv2[151]:=readdata(\"c:\\\\Users\\\\vjv
\\\\Desktop\\\\000-CANDLE-TESIS\\\\ACABADISIMO\\\\cap.5-LENGUA-BASE
\\\\galeria-textos-version-ordenada-time\\\\sivi\\\\T1_v2.txt\"):\n" }
{MPLTEXT 1 0 163 "TextosCharv2[152]:=readdata(\"c:\\\\Users\\\\vjv
\\\\Desktop\\\\000-CANDLE-TESIS\\\\ACABADISIMO\\\\cap.5-LENGUA-BASE
\\\\galeria-textos-version-ordenada-time\\\\kabyle\\\\T1_v2.txt\"):\n"
 }{MPLTEXT 1 0 163 "TextosCharv2[153]:=readdata(\"c:\\\\Users\\\\vjv
\\\\Desktop\\\\000-CANDLE-TESIS\\\\ACABADISIMO\\\\cap.5-LENGUA-BASE
\\\\galeria-textos-version-ordenada-time\\\\kabyle\\\\T2_v2.txt\"):\n"
 }{MPLTEXT 1 0 163 "TextosCharv2[154]:=readdata(\"c:\\\\Users\\\\vjv
\\\\Desktop\\\\000-CANDLE-TESIS\\\\ACABADISIMO\\\\cap.5-LENGUA-BASE
\\\\galeria-textos-version-ordenada-time\\\\kabyle\\\\T3_v2.txt\"):\n"
 }{MPLTEXT 1 0 164 "TextosCharv2[155]:=readdata(\"c:\\\\Users\\\\vjv
\\\\Desktop\\\\000-CANDLE-TESIS\\\\ACABADISIMO\\\\cap.5-LENGUA-BASE
\\\\galeria-textos-version-ordenada-time\\\\tacheli\\\\T1_v2.txt\"):\n
" }{MPLTEXT 1 0 164 "TextosCharv2[156]:=readdata(\"c:\\\\Users\\\\vjv
\\\\Desktop\\\\000-CANDLE-TESIS\\\\ACABADISIMO\\\\cap.5-LENGUA-BASE
\\\\galeria-textos-version-ordenada-time\\\\tacheli\\\\T2_v2.txt\"):\n
" }{MPLTEXT 1 0 163 "TextosCharv2[157]:=readdata(\"c:\\\\Users\\\\vjv
\\\\Desktop\\\\000-CANDLE-TESIS\\\\ACABADISIMO\\\\cap.5-LENGUA-BASE
\\\\galeria-textos-version-ordenada-time\\\\cherba\\\\T1_v2.txt\"):\n"
 }{MPLTEXT 1 0 163 "TextosCharv2[158]:=readdata(\"c:\\\\Users\\\\vjv
\\\\Desktop\\\\000-CANDLE-TESIS\\\\ACABADISIMO\\\\cap.5-LENGUA-BASE
\\\\galeria-textos-version-ordenada-time\\\\cherba\\\\T2_v2.txt\"):\n"
 }{MPLTEXT 1 0 163 "TextosCharv2[159]:=readdata(\"c:\\\\Users\\\\vjv
\\\\Desktop\\\\000-CANDLE-TESIS\\\\ACABADISIMO\\\\cap.5-LENGUA-BASE
\\\\galeria-textos-version-ordenada-time\\\\cherba\\\\T3_v2.txt\"):\n"
 }{MPLTEXT 1 0 163 "TextosCharv2[160]:=readdata(\"c:\\\\Users\\\\vjv
\\\\Desktop\\\\000-CANDLE-TESIS\\\\ACABADISIMO\\\\cap.5-LENGUA-BASE
\\\\galeria-textos-version-ordenada-time\\\\nafusi\\\\T1_v2.txt\"):\n"
 }{MPLTEXT 1 0 163 "TextosCharv2[161]:=readdata(\"c:\\\\Users\\\\vjv
\\\\Desktop\\\\000-CANDLE-TESIS\\\\ACABADISIMO\\\\cap.5-LENGUA-BASE
\\\\galeria-textos-version-ordenada-time\\\\nafusi\\\\T2_v2.txt\"):\n"
 }{MPLTEXT 1 0 163 "TextosCharv2[162]:=readdata(\"c:\\\\Users\\\\vjv
\\\\Desktop\\\\000-CANDLE-TESIS\\\\ACABADISIMO\\\\cap.5-LENGUA-BASE
\\\\galeria-textos-version-ordenada-time\\\\gomara\\\\T1_v2.txt\"):\n"
 }{MPLTEXT 1 0 164 "TextosCharv2[163]:=readdata(\"c:\\\\Users\\\\vjv
\\\\Desktop\\\\000-CANDLE-TESIS\\\\ACABADISIMO\\\\cap.5-LENGUA-BASE
\\\\galeria-textos-version-ordenada-time\\\\gadames\\\\T1_v2.txt\"):\n
" }{MPLTEXT 1 0 164 "TextosCharv2[164]:=readdata(\"c:\\\\Users\\\\vjv
\\\\Desktop\\\\000-CANDLE-TESIS\\\\ACABADISIMO\\\\cap.5-LENGUA-BASE
\\\\galeria-textos-version-ordenada-time\\\\gadames\\\\T2_v2.txt\"):\n
" }{MPLTEXT 1 0 168 "TextosCharv2[165]:=readdata(\"c:\\\\Users\\\\vjv
\\\\Desktop\\\\000-CANDLE-TESIS\\\\ACABADISIMO\\\\cap.5-LENGUA-BASE
\\\\galeria-textos-version-ordenada-time\\\\tagargrente\\\\T1_v2.txt\"
):\n" }{MPLTEXT 1 0 168 "TextosCharv2[166]:=readdata(\"c:\\\\Users
\\\\vjv\\\\Desktop\\\\000-CANDLE-TESIS\\\\ACABADISIMO\\\\cap.5-LENGUA-
BASE\\\\galeria-textos-version-ordenada-time\\\\tagargrente\\\\T2_v2.t
xt\"):\n" }{MPLTEXT 1 0 168 "TextosCharv2[167]:=readdata(\"c:\\\\Users
\\\\vjv\\\\Desktop\\\\000-CANDLE-TESIS\\\\ACABADISIMO\\\\cap.5-LENGUA-
BASE\\\\galeria-textos-version-ordenada-time\\\\tagargrente\\\\T3_v2.t
xt\"):\n" }{MPLTEXT 1 0 163 "TextosCharv2[168]:=readdata(\"c:\\\\Users
\\\\vjv\\\\Desktop\\\\000-CANDLE-TESIS\\\\ACABADISIMO\\\\cap.5-LENGUA-
BASE\\\\galeria-textos-version-ordenada-time\\\\figuig\\\\T1_v2.txt\")
:\n" }{MPLTEXT 1 0 163 "TextosCharv2[169]:=readdata(\"c:\\\\Users\\\\v
jv\\\\Desktop\\\\000-CANDLE-TESIS\\\\ACABADISIMO\\\\cap.5-LENGUA-BASE
\\\\galeria-textos-version-ordenada-time\\\\tarifi\\\\T1_v2.txt\"):\n"
 }{MPLTEXT 1 0 163 "TextosCharv2[170]:=readdata(\"c:\\\\Users\\\\vjv
\\\\Desktop\\\\000-CANDLE-TESIS\\\\ACABADISIMO\\\\cap.5-LENGUA-BASE
\\\\galeria-textos-version-ordenada-time\\\\tarifi\\\\T2_v2.txt\"):\n"
 }{MPLTEXT 1 0 163 "TextosCharv2[171]:=readdata(\"c:\\\\Users\\\\vjv
\\\\Desktop\\\\000-CANDLE-TESIS\\\\ACABADISIMO\\\\cap.5-LENGUA-BASE
\\\\galeria-textos-version-ordenada-time\\\\tarifi\\\\T3_v2.txt\"):\n"
 }{MPLTEXT 1 0 164 "TextosCharv2[172]:=readdata(\"c:\\\\Users\\\\vjv
\\\\Desktop\\\\000-CANDLE-TESIS\\\\ACABADISIMO\\\\cap.5-LENGUA-BASE
\\\\galeria-textos-version-ordenada-time\\\\chahuia\\\\T1_v2.txt\"):\n
" }{MPLTEXT 1 0 168 "TextosCharv2[173]:=readdata(\"c:\\\\Users\\\\vjv
\\\\Desktop\\\\000-CANDLE-TESIS\\\\ACABADISIMO\\\\cap.5-LENGUA-BASE
\\\\galeria-textos-version-ordenada-time\\\\tuaregadagh\\\\T1_v2.txt\"
):\n" }{MPLTEXT 1 0 169 "TextosCharv2[174]:=readdata(\"c:\\\\Users
\\\\vjv\\\\Desktop\\\\000-CANDLE-TESIS\\\\ACABADISIMO\\\\cap.5-LENGUA-
BASE\\\\galeria-textos-version-ordenada-time\\\\tuaregkidali\\\\T1_v2.
txt\"):\n" }{MPLTEXT 1 0 169 "TextosCharv2[175]:=readdata(\"c:\\\\User
s\\\\vjv\\\\Desktop\\\\000-CANDLE-TESIS\\\\ACABADISIMO\\\\cap.5-LENGUA
-BASE\\\\galeria-textos-version-ordenada-time\\\\tuaregkidali\\\\T2_v2
.txt\"):\n" }{MPLTEXT 1 0 167 "TextosCharv2[176]:=readdata(\"c:\\\\Use
rs\\\\vjv\\\\Desktop\\\\000-CANDLE-TESIS\\\\ACABADISIMO\\\\cap.5-LENGU
A-BASE\\\\galeria-textos-version-ordenada-time\\\\tuaregayer\\\\T1_v2.
txt\"):\n" }{MPLTEXT 1 0 163 "TextosCharv2[177]:=readdata(\"c:\\\\User
s\\\\vjv\\\\Desktop\\\\000-CANDLE-TESIS\\\\ACABADISIMO\\\\cap.5-LENGUA
-BASE\\\\galeria-textos-version-ordenada-time\\\\zenaga\\\\T1_v2.txt\"
):\n" }{MPLTEXT 1 0 163 "TextosCharv2[178]:=readdata(\"c:\\\\Users
\\\\vjv\\\\Desktop\\\\000-CANDLE-TESIS\\\\ACABADISIMO\\\\cap.5-LENGUA-
BASE\\\\galeria-textos-version-ordenada-time\\\\zenaga\\\\T2_v2.txt\")
:\n" }{MPLTEXT 1 0 163 "TextosCharv2[179]:=readdata(\"c:\\\\Users\\\\v
jv\\\\Desktop\\\\000-CANDLE-TESIS\\\\ACABADISIMO\\\\cap.5-LENGUA-BASE
\\\\galeria-textos-version-ordenada-time\\\\punico\\\\T1_v2.txt\"):\n"
 }{MPLTEXT 1 0 163 "TextosCharv2[180]:=readdata(\"c:\\\\Users\\\\vjv
\\\\Desktop\\\\000-CANDLE-TESIS\\\\ACABADISIMO\\\\cap.5-LENGUA-BASE
\\\\galeria-textos-version-ordenada-time\\\\punico\\\\T2_v2.txt\"):\n"
 }{MPLTEXT 1 0 163 "TextosCharv2[181]:=readdata(\"c:\\\\Users\\\\vjv
\\\\Desktop\\\\000-CANDLE-TESIS\\\\ACABADISIMO\\\\cap.5-LENGUA-BASE
\\\\galeria-textos-version-ordenada-time\\\\hebreo\\\\T1_v2.txt\"):\n"
 }{MPLTEXT 1 0 163 "TextosCharv2[182]:=readdata(\"c:\\\\Users\\\\vjv
\\\\Desktop\\\\000-CANDLE-TESIS\\\\ACABADISIMO\\\\cap.5-LENGUA-BASE
\\\\galeria-textos-version-ordenada-time\\\\hebreo\\\\T2_v2.txt\"):\n"
 }{MPLTEXT 1 0 163 "TextosCharv2[183]:=readdata(\"c:\\\\Users\\\\vjv
\\\\Desktop\\\\000-CANDLE-TESIS\\\\ACABADISIMO\\\\cap.5-LENGUA-BASE
\\\\galeria-textos-version-ordenada-time\\\\hebreo\\\\T3_v2.txt\"):\n"
 }{MPLTEXT 1 0 162 "TextosCharv2[184]:=readdata(\"c:\\\\Users\\\\vjv
\\\\Desktop\\\\000-CANDLE-TESIS\\\\ACABADISIMO\\\\cap.5-LENGUA-BASE
\\\\galeria-textos-version-ordenada-time\\\\arabe\\\\T1_v2.txt\"):\n" 
}{MPLTEXT 1 0 162 "TextosCharv2[185]:=readdata(\"c:\\\\Users\\\\vjv
\\\\Desktop\\\\000-CANDLE-TESIS\\\\ACABADISIMO\\\\cap.5-LENGUA-BASE
\\\\galeria-textos-version-ordenada-time\\\\arabe\\\\T2_v2.txt\"):\n" 
}{MPLTEXT 1 0 162 "TextosCharv2[186]:=readdata(\"c:\\\\Users\\\\vjv
\\\\Desktop\\\\000-CANDLE-TESIS\\\\ACABADISIMO\\\\cap.5-LENGUA-BASE
\\\\galeria-textos-version-ordenada-time\\\\arabe\\\\T3_v2.txt\"):\n" 
}{MPLTEXT 1 0 163 "TextosCharv2[187]:=readdata(\"c:\\\\Users\\\\vjv
\\\\Desktop\\\\000-CANDLE-TESIS\\\\ACABADISIMO\\\\cap.5-LENGUA-BASE
\\\\galeria-textos-version-ordenada-time\\\\maltes\\\\T1_v2.txt\"):\n"
 }{MPLTEXT 1 0 163 "TextosCharv2[188]:=readdata(\"c:\\\\Users\\\\vjv
\\\\Desktop\\\\000-CANDLE-TESIS\\\\ACABADISIMO\\\\cap.5-LENGUA-BASE
\\\\galeria-textos-version-ordenada-time\\\\maltes\\\\T2_v2.txt\"):\n"
 }{MPLTEXT 1 0 163 "TextosCharv2[189]:=readdata(\"c:\\\\Users\\\\vjv
\\\\Desktop\\\\000-CANDLE-TESIS\\\\ACABADISIMO\\\\cap.5-LENGUA-BASE
\\\\galeria-textos-version-ordenada-time\\\\maltes\\\\T3_v2.txt\"):\n"
 }{MPLTEXT 1 0 162 "TextosCharv2[190]:=readdata(\"c:\\\\Users\\\\vjv
\\\\Desktop\\\\000-CANDLE-TESIS\\\\ACABADISIMO\\\\cap.5-LENGUA-BASE
\\\\galeria-textos-version-ordenada-time\\\\hausa\\\\T1_v2.txt\"):\n" 
}{MPLTEXT 1 0 162 "TextosCharv2[191]:=readdata(\"c:\\\\Users\\\\vjv
\\\\Desktop\\\\000-CANDLE-TESIS\\\\ACABADISIMO\\\\cap.5-LENGUA-BASE
\\\\galeria-textos-version-ordenada-time\\\\hausa\\\\T2_v2.txt\"):\n" 
}{MPLTEXT 1 0 162 "TextosCharv2[192]:=readdata(\"c:\\\\Users\\\\vjv
\\\\Desktop\\\\000-CANDLE-TESIS\\\\ACABADISIMO\\\\cap.5-LENGUA-BASE
\\\\galeria-textos-version-ordenada-time\\\\hausa\\\\T3_v2.txt\"):\n" 
}{MPLTEXT 1 0 162 "TextosCharv2[193]:=readdata(\"c:\\\\Users\\\\vjv
\\\\Desktop\\\\000-CANDLE-TESIS\\\\ACABADISIMO\\\\cap.5-LENGUA-BASE
\\\\galeria-textos-version-ordenada-time\\\\oromo\\\\T1_v2.txt\"):\n" 
}{MPLTEXT 1 0 162 "TextosCharv2[194]:=readdata(\"c:\\\\Users\\\\vjv
\\\\Desktop\\\\000-CANDLE-TESIS\\\\ACABADISIMO\\\\cap.5-LENGUA-BASE
\\\\galeria-textos-version-ordenada-time\\\\oromo\\\\T2_v2.txt\"):\n" 
}{MPLTEXT 1 0 162 "TextosCharv2[195]:=readdata(\"c:\\\\Users\\\\vjv
\\\\Desktop\\\\000-CANDLE-TESIS\\\\ACABADISIMO\\\\cap.5-LENGUA-BASE
\\\\galeria-textos-version-ordenada-time\\\\oromo\\\\T3_v2.txt\"):\n" 
}{MPLTEXT 1 0 162 "TextosCharv2[196]:=readdata(\"c:\\\\Users\\\\vjv
\\\\Desktop\\\\000-CANDLE-TESIS\\\\ACABADISIMO\\\\cap.5-LENGUA-BASE
\\\\galeria-textos-version-ordenada-time\\\\copto\\\\T1_v2.txt\"):\n" 
}{MPLTEXT 1 0 162 "TextosCharv2[197]:=readdata(\"c:\\\\Users\\\\vjv
\\\\Desktop\\\\000-CANDLE-TESIS\\\\ACABADISIMO\\\\cap.5-LENGUA-BASE
\\\\galeria-textos-version-ordenada-time\\\\copto\\\\T2_v2.txt\"):\n" 
}{MPLTEXT 1 0 162 "TextosCharv2[198]:=readdata(\"c:\\\\Users\\\\vjv
\\\\Desktop\\\\000-CANDLE-TESIS\\\\ACABADISIMO\\\\cap.5-LENGUA-BASE
\\\\galeria-textos-version-ordenada-time\\\\copto\\\\T3_v2.txt\"):\n" 
}{MPLTEXT 1 0 164 "TextosCharv2[199]:=readdata(\"c:\\\\Users\\\\vjv
\\\\Desktop\\\\000-CANDLE-TESIS\\\\ACABADISIMO\\\\cap.5-LENGUA-BASE
\\\\galeria-textos-version-ordenada-time\\\\volayta\\\\T1_v2.txt\"):\n
" }{MPLTEXT 1 0 164 "TextosCharv2[200]:=readdata(\"c:\\\\Users\\\\vjv
\\\\Desktop\\\\000-CANDLE-TESIS\\\\ACABADISIMO\\\\cap.5-LENGUA-BASE
\\\\galeria-textos-version-ordenada-time\\\\volayta\\\\T2_v2.txt\"):\n
" }{MPLTEXT 1 0 164 "TextosCharv2[201]:=readdata(\"c:\\\\Users\\\\vjv
\\\\Desktop\\\\000-CANDLE-TESIS\\\\ACABADISIMO\\\\cap.5-LENGUA-BASE
\\\\galeria-textos-version-ordenada-time\\\\volayta\\\\T3_v2.txt\"):\n
" }{MPLTEXT 1 0 164 "TextosCharv2[202]:=readdata(\"c:\\\\Users\\\\vjv
\\\\Desktop\\\\000-CANDLE-TESIS\\\\ACABADISIMO\\\\cap.5-LENGUA-BASE
\\\\galeria-textos-version-ordenada-time\\\\yurmodo\\\\T1_v2.txt\"):\n
" }{MPLTEXT 1 0 161 "TextosCharv2[203]:=readdata(\"c:\\\\Users\\\\vjv
\\\\Desktop\\\\000-CANDLE-TESIS\\\\ACABADISIMO\\\\cap.5-LENGUA-BASE
\\\\galeria-textos-version-ordenada-time\\\\madi\\\\T1_v2.txt\"):\n" }
{MPLTEXT 1 0 161 "TextosCharv2[204]:=readdata(\"c:\\\\Users\\\\vjv
\\\\Desktop\\\\000-CANDLE-TESIS\\\\ACABADISIMO\\\\cap.5-LENGUA-BASE
\\\\galeria-textos-version-ordenada-time\\\\madi\\\\T2_v2.txt\"):\n" }
{MPLTEXT 1 0 160 "TextosCharv2[205]:=readdata(\"c:\\\\Users\\\\vjv
\\\\Desktop\\\\000-CANDLE-TESIS\\\\ACABADISIMO\\\\cap.5-LENGUA-BASE
\\\\galeria-textos-version-ordenada-time\\\\luo\\\\T1_v2.txt\"):\n" }
{MPLTEXT 1 0 160 "TextosCharv2[206]:=readdata(\"c:\\\\Users\\\\vjv
\\\\Desktop\\\\000-CANDLE-TESIS\\\\ACABADISIMO\\\\cap.5-LENGUA-BASE
\\\\galeria-textos-version-ordenada-time\\\\luo\\\\T2_v2.txt\"):\n" }
{MPLTEXT 1 0 160 "TextosCharv2[207]:=readdata(\"c:\\\\Users\\\\vjv
\\\\Desktop\\\\000-CANDLE-TESIS\\\\ACABADISIMO\\\\cap.5-LENGUA-BASE
\\\\galeria-textos-version-ordenada-time\\\\luo\\\\T3_v2.txt\"):\n" }
{MPLTEXT 1 0 160 "TextosCharv2[208]:=readdata(\"c:\\\\Users\\\\vjv
\\\\Desktop\\\\000-CANDLE-TESIS\\\\ACABADISIMO\\\\cap.5-LENGUA-BASE
\\\\galeria-textos-version-ordenada-time\\\\fur\\\\T1_v2.txt\"):\n" }
{MPLTEXT 1 0 160 "TextosCharv2[209]:=readdata(\"c:\\\\Users\\\\vjv
\\\\Desktop\\\\000-CANDLE-TESIS\\\\ACABADISIMO\\\\cap.5-LENGUA-BASE
\\\\galeria-textos-version-ordenada-time\\\\fur\\\\T2_v2.txt\"):\n" }
{MPLTEXT 1 0 162 "TextosCharv2[210]:=readdata(\"c:\\\\Users\\\\vjv
\\\\Desktop\\\\000-CANDLE-TESIS\\\\ACABADISIMO\\\\cap.5-LENGUA-BASE
\\\\galeria-textos-version-ordenada-time\\\\andan\\\\T1_v2.txt\"):\n" 
}{MPLTEXT 1 0 163 "TextosCharv2[211]:=readdata(\"c:\\\\Users\\\\vjv
\\\\Desktop\\\\000-CANDLE-TESIS\\\\ACABADISIMO\\\\cap.5-LENGUA-BASE
\\\\galeria-textos-version-ordenada-time\\\\kanuri\\\\T1_v2.txt\"):\n"
 }{MPLTEXT 1 0 163 "TextosCharv2[212]:=readdata(\"c:\\\\Users\\\\vjv
\\\\Desktop\\\\000-CANDLE-TESIS\\\\ACABADISIMO\\\\cap.5-LENGUA-BASE
\\\\galeria-textos-version-ordenada-time\\\\kanuri\\\\T2_v2.txt\"):\n"
 }{MPLTEXT 1 0 163 "TextosCharv2[213]:=readdata(\"c:\\\\Users\\\\vjv
\\\\Desktop\\\\000-CANDLE-TESIS\\\\ACABADISIMO\\\\cap.5-LENGUA-BASE
\\\\galeria-textos-version-ordenada-time\\\\kanuri\\\\T3_v2.txt\"):\n"
 }{MPLTEXT 1 0 163 "TextosCharv2[214]:=readdata(\"c:\\\\Users\\\\vjv
\\\\Desktop\\\\000-CANDLE-TESIS\\\\ACABADISIMO\\\\cap.5-LENGUA-BASE
\\\\galeria-textos-version-ordenada-time\\\\masali\\\\T1_v2.txt\"):\n"
 }{MPLTEXT 1 0 162 "TextosCharv2[215]:=readdata(\"c:\\\\Users\\\\vjv
\\\\Desktop\\\\000-CANDLE-TESIS\\\\ACABADISIMO\\\\cap.5-LENGUA-BASE
\\\\galeria-textos-version-ordenada-time\\\\kibet\\\\T1_v2.txt\"):\n" 
}{MPLTEXT 1 0 161 "TextosCharv2[216]:=readdata(\"c:\\\\Users\\\\vjv
\\\\Desktop\\\\000-CANDLE-TESIS\\\\ACABADISIMO\\\\cap.5-LENGUA-BASE
\\\\galeria-textos-version-ordenada-time\\\\maba\\\\T1_v2.txt\"):\n" }
{MPLTEXT 1 0 162 "TextosCharv2[217]:=readdata(\"c:\\\\Users\\\\vjv
\\\\Desktop\\\\000-CANDLE-TESIS\\\\ACABADISIMO\\\\cap.5-LENGUA-BASE
\\\\galeria-textos-version-ordenada-time\\\\zarma\\\\T1_v2.txt\"):\n" 
}{MPLTEXT 1 0 162 "TextosCharv2[218]:=readdata(\"c:\\\\Users\\\\vjv
\\\\Desktop\\\\000-CANDLE-TESIS\\\\ACABADISIMO\\\\cap.5-LENGUA-BASE
\\\\galeria-textos-version-ordenada-time\\\\zarma\\\\T2_v2.txt\"):\n" 
}{MPLTEXT 1 0 162 "TextosCharv2[219]:=readdata(\"c:\\\\Users\\\\vjv
\\\\Desktop\\\\000-CANDLE-TESIS\\\\ACABADISIMO\\\\cap.5-LENGUA-BASE
\\\\galeria-textos-version-ordenada-time\\\\zarma\\\\T3_v2.txt\"):\n" 
}{MPLTEXT 1 0 162 "TextosCharv2[220]:=readdata(\"c:\\\\Users\\\\vjv
\\\\Desktop\\\\000-CANDLE-TESIS\\\\ACABADISIMO\\\\cap.5-LENGUA-BASE
\\\\galeria-textos-version-ordenada-time\\\\berta\\\\T1_v2.txt\"):\n" 
}{MPLTEXT 1 0 162 "TextosCharv2[221]:=readdata(\"c:\\\\Users\\\\vjv
\\\\Desktop\\\\000-CANDLE-TESIS\\\\ACABADISIMO\\\\cap.5-LENGUA-BASE
\\\\galeria-textos-version-ordenada-time\\\\gumuz\\\\T1_v2.txt\"):\n" 
}{MPLTEXT 1 0 162 "TextosCharv2[222]:=readdata(\"c:\\\\Users\\\\vjv
\\\\Desktop\\\\000-CANDLE-TESIS\\\\ACABADISIMO\\\\cap.5-LENGUA-BASE
\\\\galeria-textos-version-ordenada-time\\\\gumuz\\\\T2_v2.txt\"):\n" 
}{MPLTEXT 1 0 162 "TextosCharv2[223]:=readdata(\"c:\\\\Users\\\\vjv
\\\\Desktop\\\\000-CANDLE-TESIS\\\\ACABADISIMO\\\\cap.5-LENGUA-BASE
\\\\galeria-textos-version-ordenada-time\\\\wolof\\\\T1_v2.txt\"):\n" 
}{MPLTEXT 1 0 162 "TextosCharv2[224]:=readdata(\"c:\\\\Users\\\\vjv
\\\\Desktop\\\\000-CANDLE-TESIS\\\\ACABADISIMO\\\\cap.5-LENGUA-BASE
\\\\galeria-textos-version-ordenada-time\\\\wolof\\\\T2_v2.txt\"):\n" 
}{MPLTEXT 1 0 162 "TextosCharv2[225]:=readdata(\"c:\\\\Users\\\\vjv
\\\\Desktop\\\\000-CANDLE-TESIS\\\\ACABADISIMO\\\\cap.5-LENGUA-BASE
\\\\galeria-textos-version-ordenada-time\\\\wolof\\\\T3_v2.txt\"):\n" 
}{MPLTEXT 1 0 162 "TextosCharv2[226]:=readdata(\"c:\\\\Users\\\\vjv
\\\\Desktop\\\\000-CANDLE-TESIS\\\\ACABADISIMO\\\\cap.5-LENGUA-BASE
\\\\galeria-textos-version-ordenada-time\\\\shona\\\\T1_v2.txt\"):\n" 
}{MPLTEXT 1 0 162 "TextosCharv2[227]:=readdata(\"c:\\\\Users\\\\vjv
\\\\Desktop\\\\000-CANDLE-TESIS\\\\ACABADISIMO\\\\cap.5-LENGUA-BASE
\\\\galeria-textos-version-ordenada-time\\\\shona\\\\T2_v2.txt\"):\n" 
}{MPLTEXT 1 0 162 "TextosCharv2[228]:=readdata(\"c:\\\\Users\\\\vjv
\\\\Desktop\\\\000-CANDLE-TESIS\\\\ACABADISIMO\\\\cap.5-LENGUA-BASE
\\\\galeria-textos-version-ordenada-time\\\\shona\\\\T3_v2.txt\"):\n" 
}{MPLTEXT 1 0 161 "TextosCharv2[229]:=readdata(\"c:\\\\Users\\\\vjv
\\\\Desktop\\\\000-CANDLE-TESIS\\\\ACABADISIMO\\\\cap.5-LENGUA-BASE
\\\\galeria-textos-version-ordenada-time\\\\zulu\\\\T1_v2.txt\"):\n" }
{MPLTEXT 1 0 161 "TextosCharv2[230]:=readdata(\"c:\\\\Users\\\\vjv
\\\\Desktop\\\\000-CANDLE-TESIS\\\\ACABADISIMO\\\\cap.5-LENGUA-BASE
\\\\galeria-textos-version-ordenada-time\\\\zulu\\\\T2_v2.txt\"):\n" }
{MPLTEXT 1 0 161 "TextosCharv2[231]:=readdata(\"c:\\\\Users\\\\vjv
\\\\Desktop\\\\000-CANDLE-TESIS\\\\ACABADISIMO\\\\cap.5-LENGUA-BASE
\\\\galeria-textos-version-ordenada-time\\\\zulu\\\\T3_v2.txt\"):\n" }
{MPLTEXT 1 0 164 "TextosCharv2[232]:=readdata(\"c:\\\\Users\\\\vjv
\\\\Desktop\\\\000-CANDLE-TESIS\\\\ACABADISIMO\\\\cap.5-LENGUA-BASE
\\\\galeria-textos-version-ordenada-time\\\\swahili\\\\T1_v2.txt\"):\n
" }{MPLTEXT 1 0 164 "TextosCharv2[233]:=readdata(\"c:\\\\Users\\\\vjv
\\\\Desktop\\\\000-CANDLE-TESIS\\\\ACABADISIMO\\\\cap.5-LENGUA-BASE
\\\\galeria-textos-version-ordenada-time\\\\swahili\\\\T2_v2.txt\"):\n
" }{MPLTEXT 1 0 164 "TextosCharv2[234]:=readdata(\"c:\\\\Users\\\\vjv
\\\\Desktop\\\\000-CANDLE-TESIS\\\\ACABADISIMO\\\\cap.5-LENGUA-BASE
\\\\galeria-textos-version-ordenada-time\\\\swahili\\\\T3_v2.txt\"):\n
" }{MPLTEXT 1 0 163 "TextosCharv2[235]:=readdata(\"c:\\\\Users\\\\vjv
\\\\Desktop\\\\000-CANDLE-TESIS\\\\ACABADISIMO\\\\cap.5-LENGUA-BASE
\\\\galeria-textos-version-ordenada-time\\\\yoruba\\\\T1_v2.txt\"):\n"
 }{MPLTEXT 1 0 163 "TextosCharv2[236]:=readdata(\"c:\\\\Users\\\\vjv
\\\\Desktop\\\\000-CANDLE-TESIS\\\\ACABADISIMO\\\\cap.5-LENGUA-BASE
\\\\galeria-textos-version-ordenada-time\\\\yoruba\\\\T2_v2.txt\"):\n"
 }{MPLTEXT 1 0 163 "TextosCharv2[237]:=readdata(\"c:\\\\Users\\\\vjv
\\\\Desktop\\\\000-CANDLE-TESIS\\\\ACABADISIMO\\\\cap.5-LENGUA-BASE
\\\\galeria-textos-version-ordenada-time\\\\yoruba\\\\T3_v2.txt\"):\n"
 }{MPLTEXT 1 0 160 "TextosCharv2[238]:=readdata(\"c:\\\\Users\\\\vjv
\\\\Desktop\\\\000-CANDLE-TESIS\\\\ACABADISIMO\\\\cap.5-LENGUA-BASE
\\\\galeria-textos-version-ordenada-time\\\\ewe\\\\T1_v2.txt\"):\n" }
{MPLTEXT 1 0 160 "TextosCharv2[239]:=readdata(\"c:\\\\Users\\\\vjv
\\\\Desktop\\\\000-CANDLE-TESIS\\\\ACABADISIMO\\\\cap.5-LENGUA-BASE
\\\\galeria-textos-version-ordenada-time\\\\ewe\\\\T2_v2.txt\"):\n" }
{MPLTEXT 1 0 160 "TextosCharv2[240]:=readdata(\"c:\\\\Users\\\\vjv
\\\\Desktop\\\\000-CANDLE-TESIS\\\\ACABADISIMO\\\\cap.5-LENGUA-BASE
\\\\galeria-textos-version-ordenada-time\\\\ewe\\\\T3_v2.txt\"):\n" }
{MPLTEXT 1 0 162 "TextosCharv2[241]:=readdata(\"c:\\\\Users\\\\vjv
\\\\Desktop\\\\000-CANDLE-TESIS\\\\ACABADISIMO\\\\cap.5-LENGUA-BASE
\\\\galeria-textos-version-ordenada-time\\\\ibani\\\\T1_v2.txt\"):\n" 
}{MPLTEXT 1 0 162 "TextosCharv2[242]:=readdata(\"c:\\\\Users\\\\vjv
\\\\Desktop\\\\000-CANDLE-TESIS\\\\ACABADISIMO\\\\cap.5-LENGUA-BASE
\\\\galeria-textos-version-ordenada-time\\\\ibani\\\\T2_v2.txt\"):\n" 
}{MPLTEXT 1 0 165 "TextosCharv2[243]:=readdata(\"c:\\\\Users\\\\vjv
\\\\Desktop\\\\000-CANDLE-TESIS\\\\ACABADISIMO\\\\cap.5-LENGUA-BASE
\\\\galeria-textos-version-ordenada-time\\\\kalabari\\\\T1_v2.txt\"):
\n" }{MPLTEXT 1 0 161 "TextosCharv2[244]:=readdata(\"c:\\\\Users\\\\vj
v\\\\Desktop\\\\000-CANDLE-TESIS\\\\ACABADISIMO\\\\cap.5-LENGUA-BASE
\\\\galeria-textos-version-ordenada-time\\\\moro\\\\T1_v2.txt\"):\n" }
{MPLTEXT 1 0 161 "TextosCharv2[245]:=readdata(\"c:\\\\Users\\\\vjv
\\\\Desktop\\\\000-CANDLE-TESIS\\\\ACABADISIMO\\\\cap.5-LENGUA-BASE
\\\\galeria-textos-version-ordenada-time\\\\moro\\\\T2_v2.txt\"):\n" }
{MPLTEXT 1 0 161 "TextosCharv2[246]:=readdata(\"c:\\\\Users\\\\vjv
\\\\Desktop\\\\000-CANDLE-TESIS\\\\ACABADISIMO\\\\cap.5-LENGUA-BASE
\\\\galeria-textos-version-ordenada-time\\\\moro\\\\T3_v2.txt\"):\n" }
{MPLTEXT 1 0 164 "TextosCharv2[247]:=readdata(\"c:\\\\Users\\\\vjv
\\\\Desktop\\\\000-CANDLE-TESIS\\\\ACABADISIMO\\\\cap.5-LENGUA-BASE
\\\\galeria-textos-version-ordenada-time\\\\bambara\\\\T1_v2.txt\"):\n
" }{MPLTEXT 1 0 164 "TextosCharv2[248]:=readdata(\"c:\\\\Users\\\\vjv
\\\\Desktop\\\\000-CANDLE-TESIS\\\\ACABADISIMO\\\\cap.5-LENGUA-BASE
\\\\galeria-textos-version-ordenada-time\\\\bambara\\\\T2_v2.txt\"):\n
" }{MPLTEXT 1 0 164 "TextosCharv2[249]:=readdata(\"c:\\\\Users\\\\vjv
\\\\Desktop\\\\000-CANDLE-TESIS\\\\ACABADISIMO\\\\cap.5-LENGUA-BASE
\\\\galeria-textos-version-ordenada-time\\\\bambara\\\\T3_v2.txt\"):\n
" }{MPLTEXT 1 0 165 "TextosCharv2[250]:=readdata(\"c:\\\\Users\\\\vjv
\\\\Desktop\\\\000-CANDLE-TESIS\\\\ACABADISIMO\\\\cap.5-LENGUA-BASE
\\\\galeria-textos-version-ordenada-time\\\\khoikhoi\\\\T1_v2.txt\"):
\n" }{MPLTEXT 1 0 165 "TextosCharv2[251]:=readdata(\"c:\\\\Users\\\\vj
v\\\\Desktop\\\\000-CANDLE-TESIS\\\\ACABADISIMO\\\\cap.5-LENGUA-BASE
\\\\galeria-textos-version-ordenada-time\\\\khoikhoi\\\\T2_v2.txt\"):
\n" }{MPLTEXT 1 0 165 "TextosCharv2[252]:=readdata(\"c:\\\\Users\\\\vj
v\\\\Desktop\\\\000-CANDLE-TESIS\\\\ACABADISIMO\\\\cap.5-LENGUA-BASE
\\\\galeria-textos-version-ordenada-time\\\\khoikhoi\\\\T3_v2.txt\"):
\n" }{MPLTEXT 1 0 165 "TextosCharv2[253]:=readdata(\"c:\\\\Users\\\\vj
v\\\\Desktop\\\\000-CANDLE-TESIS\\\\ACABADISIMO\\\\cap.5-LENGUA-BASE
\\\\galeria-textos-version-ordenada-time\\\\malgache\\\\T1_v2.txt\"):
\n" }{MPLTEXT 1 0 165 "TextosCharv2[254]:=readdata(\"c:\\\\Users\\\\vj
v\\\\Desktop\\\\000-CANDLE-TESIS\\\\ACABADISIMO\\\\cap.5-LENGUA-BASE
\\\\galeria-textos-version-ordenada-time\\\\malgache\\\\T2_v2.txt\"):
\n" }{MPLTEXT 1 0 165 "TextosCharv2[255]:=readdata(\"c:\\\\Users\\\\vj
v\\\\Desktop\\\\000-CANDLE-TESIS\\\\ACABADISIMO\\\\cap.5-LENGUA-BASE
\\\\galeria-textos-version-ordenada-time\\\\malgache\\\\T3_v2.txt\"):
\n" }{MPLTEXT 1 0 164 "TextosCharv2[256]:=readdata(\"c:\\\\Users\\\\vj
v\\\\Desktop\\\\000-CANDLE-TESIS\\\\ACABADISIMO\\\\cap.5-LENGUA-BASE
\\\\galeria-textos-version-ordenada-time\\\\euskera\\\\T1_v2.txt\"):\n
" }{MPLTEXT 1 0 164 "TextosCharv2[257]:=readdata(\"c:\\\\Users\\\\vjv
\\\\Desktop\\\\000-CANDLE-TESIS\\\\ACABADISIMO\\\\cap.5-LENGUA-BASE
\\\\galeria-textos-version-ordenada-time\\\\euskera\\\\T2_v2.txt\"):\n
" }{MPLTEXT 1 0 164 "TextosCharv2[258]:=readdata(\"c:\\\\Users\\\\vjv
\\\\Desktop\\\\000-CANDLE-TESIS\\\\ACABADISIMO\\\\cap.5-LENGUA-BASE
\\\\galeria-textos-version-ordenada-time\\\\euskera\\\\T3_v2.txt\"):\n
" }{MPLTEXT 1 0 164 "TextosCharv2[259]:=readdata(\"c:\\\\Users\\\\vjv
\\\\Desktop\\\\000-CANDLE-TESIS\\\\ACABADISIMO\\\\cap.5-LENGUA-BASE
\\\\galeria-textos-version-ordenada-time\\\\etrusco\\\\T1_v2.txt\"):\n
" }{MPLTEXT 1 0 164 "TextosCharv2[260]:=readdata(\"c:\\\\Users\\\\vjv
\\\\Desktop\\\\000-CANDLE-TESIS\\\\ACABADISIMO\\\\cap.5-LENGUA-BASE
\\\\galeria-textos-version-ordenada-time\\\\etrusco\\\\T2_v2.txt\"):\n
" }{MPLTEXT 1 0 164 "TextosCharv2[261]:=readdata(\"c:\\\\Users\\\\vjv
\\\\Desktop\\\\000-CANDLE-TESIS\\\\ACABADISIMO\\\\cap.5-LENGUA-BASE
\\\\galeria-textos-version-ordenada-time\\\\etrusco\\\\T3_v2.txt\"):\n
" }}}{EXCHG {PARA 0 "> " 0 "" {MPLTEXT 1 0 34 "for i1 from 1 to Numero
Textos do \n" }{MPLTEXT 1 0 25 "Apoyo:=TextosCharv2[i1]:\n" }{MPLTEXT 
1 0 30 "Apoyo2:=convert(Apoyo,array):\n" }{MPLTEXT 1 0 1 "\n" }
{MPLTEXT 1 0 56 "for i from 1 to nops(convert(TextosCharv2[i1],list)) \+
do\n" }{MPLTEXT 1 0 33 "aqui:=ceil(TextosCharv2[i1][i]):\n" }{MPLTEXT 
1 0 17 "Apoyo2[i]:=aqui:\n" }{MPLTEXT 1 0 8 "end do:\n" }{MPLTEXT 1 0 
40 "TextosCharv2[i1]:=convert(Apoyo2,list):\n" }{MPLTEXT 1 0 7 "end do
:" }}}{EXCHG {PARA 0 "> " 0 "" {MPLTEXT 1 0 0 "" }}}{EXCHG {PARA 0 "> 
" 0 "" {MPLTEXT 1 0 18 "with(StringTools):" }}}{EXCHG {PARA 0 "> " 0 "
" {MPLTEXT 1 0 15 "valorSumaIC:=0:" }}}{EXCHG {PARA 0 "> " 0 "" 
{MPLTEXT 1 0 0 "" }}}{EXCHG {PARA 0 "> " 0 "" {MPLTEXT 1 0 33 "for h1 \+
from 1 to NumeroTextos do\n" }{MPLTEXT 1 0 1 "\n" }{MPLTEXT 1 0 24 "to
mo:=TextosCharv2[h1]:\n" }{MPLTEXT 1 0 26 "tomo1:=convert(tomo,set):\n
" }{MPLTEXT 1 0 28 "tomo2:=convert(tomo1,list):\n" }{MPLTEXT 1 0 1 "\n
" }{MPLTEXT 1 0 32 "for h2 from 1 to nops(tomo2) do\n" }{MPLTEXT 1 0 
82 "valorSumaIC:=valorSumaIC+numboccur(tomo,tomo2[h2])*(numboccur(tomo
,tomo2[h2])-1):\n" }{MPLTEXT 1 0 8 "end do:\n" }{MPLTEXT 1 0 1 "\n" }
{MPLTEXT 1 0 67 "valorDefinitivo:=evalf((valorSumaIC)/(nops(tomo)*(nop
s(tomo)-1))):\n" }{MPLTEXT 1 0 53 "TextosCharICSinNumeroElementos[h1]:
=valorDefinitivo:\n" }{MPLTEXT 1 0 1 "\n" }{MPLTEXT 1 0 16 "valorSumaI
C:=0:\n" }{MPLTEXT 1 0 1 "\n" }{MPLTEXT 1 0 7 "end do:" }}}{EXCHG 
{PARA 0 "> " 0 "" {MPLTEXT 1 0 0 "" }}}{EXCHG {PARA 0 "> " 0 "" 
{MPLTEXT 1 0 32 "for i from 1 to NumeroTextos do\n" }{MPLTEXT 1 0 42 "
TextosCharPorcentaje[i]:=TextosCharv2[i]:\n" }{MPLTEXT 1 0 7 "end do:"
 }}}{EXCHG {PARA 0 "> " 0 "" {MPLTEXT 1 0 13 "NumChar:=206:" }}}
{EXCHG {PARA 0 "> " 0 "" {MPLTEXT 1 0 32 "EjeCharArray:=array(1..NumCh
ar):" }}}{EXCHG {PARA 0 "> " 0 "" {MPLTEXT 1 0 0 "" }}}{EXCHG {PARA 0 
"> " 0 "" {MPLTEXT 1 0 0 "" }}}{EXCHG {PARA 0 "> " 0 "" {MPLTEXT 1 0 
0 "" }}}{EXCHG {PARA 0 "" 0 "" {TEXT 208 62 "+++++++++++++++Hacer una \+
sola vez (normalizacion)+++++++++++++" }}}{EXCHG {PARA 0 "> " 0 "" 
{MPLTEXT 1 0 40 "#      for d1 from 1 to NumeroTextos do\n" }{MPLTEXT 
1 0 63 "#      for i3 from 1 to NumChar do EJECharArray[i3]:=0 end do:
\n" }{MPLTEXT 1 0 35 "#      convert(EJECharArray,list):\n" }{MPLTEXT 
1 0 58 "#      longitudEjeChar:=nops(convert(EJECharArray,list)):\n" }
{MPLTEXT 1 0 1 "\n" }{MPLTEXT 1 0 42 "#      for i from 1 to longitudE
jeChar do\n" }{MPLTEXT 1 0 49 "#      for j from 1 to nops(TextosCharv
2[d1]) do\n" }{MPLTEXT 1 0 80 "#      if TextosCharv2[d1][j]=i then EJ
ECharArray[i]:=EJECharArray[i]+1 end if:\n" }{MPLTEXT 1 0 15 "#      e
nd do:\n" }{MPLTEXT 1 0 15 "#      end do:\n" }{MPLTEXT 1 0 1 "\n" }
{MPLTEXT 1 0 17 "#      total:=0:\n" }{MPLTEXT 1 0 1 "\n" }{MPLTEXT 1 
0 60 "#      for i4 from 1 to nops(convert(EJECharArray,list)) do\n" }
{MPLTEXT 1 0 38 "#      total:=total+EJECharArray[i4]:\n" }{MPLTEXT 1 
0 15 "#      end do:\n" }{MPLTEXT 1 0 1 "\n" }{MPLTEXT 1 0 60 "#      \+
for i5 from 1 to nops(convert(EJECharArray,list)) do\n" }{MPLTEXT 1 0 
59 "#      EJECharArray[i5]:=((EJECharArray[i5]*100)/(total)):\n" }
{MPLTEXT 1 0 15 "#      end do:\n" }{MPLTEXT 1 0 1 "\n" }{MPLTEXT 1 0 
61 "#      TextosCharPorcentaje[d1]:=convert(EJECharArray,list):\n" }
{MPLTEXT 1 0 15 "#      end do:\n" }{MPLTEXT 1 0 1 "\n" }{MPLTEXT 1 0 
1 "\n" }{MPLTEXT 1 0 1 "\n" }{MPLTEXT 1 0 1 "\n" }{MPLTEXT 1 0 1 "\n" 
}{MPLTEXT 1 0 1 "\n" }}}{EXCHG {PARA 0 "> " 0 "" {MPLTEXT 1 0 0 "" }}}
{EXCHG {PARA 0 "" 0 "" {TEXT 208 62 "+++++++++++++++Hacer una sola vez
 (normalizacion)+++++++++++++" }{TEXT 208 0 "" }}}{EXCHG {PARA 0 "> " 
0 "" {MPLTEXT 1 0 194 "#writedata(\"c:\\\\Users\\\\vjv\\\\Desktop\\\\0
00-CANDLE-TESIS\\\\ACABADISIMO\\\\cap.5-LENGUA-BASE\\\\galeria-textos-
version-ordenada-time\\\\latin\\\\T1_v2Porcentaje_Sept2015.txt\",Texto
sCharPorcentaje[1]):      \n" }{MPLTEXT 1 0 188 "#writedata(\"c:\\\\Us
ers\\\\vjv\\\\Desktop\\\\000-CANDLE-TESIS\\\\ACABADISIMO\\\\cap.5-LENG
UA-BASE\\\\galeria-textos-version-ordenada-time\\\\latin\\\\T2_v2Porce
ntaje_Sept2015.txt\",TextosCharPorcentaje[2]):\n" }{MPLTEXT 1 0 188 "#
writedata(\"c:\\\\Users\\\\vjv\\\\Desktop\\\\000-CANDLE-TESIS\\\\ACABA
DISIMO\\\\cap.5-LENGUA-BASE\\\\galeria-textos-version-ordenada-time
\\\\latin\\\\T3_v2Porcentaje_Sept2015.txt\",TextosCharPorcentaje[3]):
\n" }{MPLTEXT 1 0 188 "#writedata(\"c:\\\\Users\\\\vjv\\\\Desktop\\\\0
00-CANDLE-TESIS\\\\ACABADISIMO\\\\cap.5-LENGUA-BASE\\\\galeria-textos-
version-ordenada-time\\\\latin\\\\T4_v2Porcentaje_Sept2015.txt\",Texto
sCharPorcentaje[4]):\n" }{MPLTEXT 1 0 188 "#writedata(\"c:\\\\Users
\\\\vjv\\\\Desktop\\\\000-CANDLE-TESIS\\\\ACABADISIMO\\\\cap.5-LENGUA-
BASE\\\\galeria-textos-version-ordenada-time\\\\latin\\\\T5_v2Porcenta
je_Sept2015.txt\",TextosCharPorcentaje[5]):\n" }{MPLTEXT 1 0 188 "#wri
tedata(\"c:\\\\Users\\\\vjv\\\\Desktop\\\\000-CANDLE-TESIS\\\\ACABADIS
IMO\\\\cap.5-LENGUA-BASE\\\\galeria-textos-version-ordenada-time\\\\la
tin\\\\T6_v2Porcentaje_Sept2015.txt\",TextosCharPorcentaje[6]):\n" }
{MPLTEXT 1 0 188 "#writedata(\"c:\\\\Users\\\\vjv\\\\Desktop\\\\000-CA
NDLE-TESIS\\\\ACABADISIMO\\\\cap.5-LENGUA-BASE\\\\galeria-textos-versi
on-ordenada-time\\\\latin\\\\T7_v2Porcentaje_Sept2015.txt\",TextosChar
Porcentaje[7]):\n" }{MPLTEXT 1 0 188 "#writedata(\"c:\\\\Users\\\\vjv
\\\\Desktop\\\\000-CANDLE-TESIS\\\\ACABADISIMO\\\\cap.5-LENGUA-BASE
\\\\galeria-textos-version-ordenada-time\\\\latin\\\\T8_v2Porcentaje_S
ept2015.txt\",TextosCharPorcentaje[8]):\n" }{MPLTEXT 1 0 188 "#writeda
ta(\"c:\\\\Users\\\\vjv\\\\Desktop\\\\000-CANDLE-TESIS\\\\ACABADISIMO
\\\\cap.5-LENGUA-BASE\\\\galeria-textos-version-ordenada-time\\\\latin
\\\\T9_v2Porcentaje_Sept2015.txt\",TextosCharPorcentaje[9]):\n" }
{MPLTEXT 1 0 190 "#writedata(\"c:\\\\Users\\\\vjv\\\\Desktop\\\\000-CA
NDLE-TESIS\\\\ACABADISIMO\\\\cap.5-LENGUA-BASE\\\\galeria-textos-versi
on-ordenada-time\\\\latin\\\\T10_v2Porcentaje_Sept2015.txt\",TextosCha
rPorcentaje[10]):\n" }{MPLTEXT 1 0 191 "#writedata(\"c:\\\\Users\\\\vj
v\\\\Desktop\\\\000-CANDLE-TESIS\\\\ACABADISIMO\\\\cap.5-LENGUA-BASE
\\\\galeria-textos-version-ordenada-time\\\\toscano\\\\T1_v2Porcentaje
_Sept2015.txt\",TextosCharPorcentaje[11]):\n" }{MPLTEXT 1 0 191 "#writ
edata(\"c:\\\\Users\\\\vjv\\\\Desktop\\\\000-CANDLE-TESIS\\\\ACABADISI
MO\\\\cap.5-LENGUA-BASE\\\\galeria-textos-version-ordenada-time\\\\tos
cano\\\\T2_v2Porcentaje_Sept2015.txt\",TextosCharPorcentaje[12]):\n" }
{MPLTEXT 1 0 192 "#writedata(\"c:\\\\Users\\\\vjv\\\\Desktop\\\\000-CA
NDLE-TESIS\\\\ACABADISIMO\\\\cap.5-LENGUA-BASE\\\\galeria-textos-versi
on-ordenada-time\\\\lombardo\\\\T1_v2Porcentaje_Sept2015.txt\",TextosC
harPorcentaje[13]):\n" }{MPLTEXT 1 0 193 "#writedata(\"c:\\\\Users
\\\\vjv\\\\Desktop\\\\000-CANDLE-TESIS\\\\ACABADISIMO\\\\cap.5-LENGUA-
BASE\\\\galeria-textos-version-ordenada-time\\\\veneciano\\\\T1_v2Porc
entaje_Sept2015.txt\",TextosCharPorcentaje[14]):\n" }{MPLTEXT 1 0 193 
"#writedata(\"c:\\\\Users\\\\vjv\\\\Desktop\\\\000-CANDLE-TESIS\\\\ACA
BADISIMO\\\\cap.5-LENGUA-BASE\\\\galeria-textos-version-ordenada-time
\\\\veneciano\\\\T2_v2Porcentaje_Sept2015.txt\",TextosCharPorcentaje[1
5]):\n" }{MPLTEXT 1 0 194 "#writedata(\"c:\\\\Users\\\\vjv\\\\Desktop
\\\\000-CANDLE-TESIS\\\\ACABADISIMO\\\\cap.5-LENGUA-BASE\\\\galeria-te
xtos-version-ordenada-time\\\\napolitano\\\\T1_v2Porcentaje_Sept2015.t
xt\",TextosCharPorcentaje[16]):\n" }{MPLTEXT 1 0 189 "#writedata(\"c:
\\\\Users\\\\vjv\\\\Desktop\\\\000-CANDLE-TESIS\\\\ACABADISIMO\\\\cap.
5-LENGUA-BASE\\\\galeria-textos-version-ordenada-time\\\\sardo\\\\T1_v
2Porcentaje_Sept2015.txt\",TextosCharPorcentaje[17]):\n" }{MPLTEXT 1 
0 189 "#writedata(\"c:\\\\Users\\\\vjv\\\\Desktop\\\\000-CANDLE-TESIS
\\\\ACABADISIMO\\\\cap.5-LENGUA-BASE\\\\galeria-textos-version-ordenad
a-time\\\\sardo\\\\T2_v2Porcentaje_Sept2015.txt\",TextosCharPorcentaje
[18]):\n" }{MPLTEXT 1 0 189 "#writedata(\"c:\\\\Users\\\\vjv\\\\Deskto
p\\\\000-CANDLE-TESIS\\\\ACABADISIMO\\\\cap.5-LENGUA-BASE\\\\galeria-t
extos-version-ordenada-time\\\\sardo\\\\T3_v2Porcentaje_Sept2015.txt\"
,TextosCharPorcentaje[19]):\n" }{MPLTEXT 1 0 190 "#writedata(\"c:\\\\U
sers\\\\vjv\\\\Desktop\\\\000-CANDLE-TESIS\\\\ACABADISIMO\\\\cap.5-LEN
GUA-BASE\\\\galeria-textos-version-ordenada-time\\\\ladino\\\\T1_v2Por
centaje_Sept2015.txt\",TextosCharPorcentaje[20]):\n" }{MPLTEXT 1 0 
190 "#writedata(\"c:\\\\Users\\\\vjv\\\\Desktop\\\\000-CANDLE-TESIS
\\\\ACABADISIMO\\\\cap.5-LENGUA-BASE\\\\galeria-textos-version-ordenad
a-time\\\\ladino\\\\T2_v2Porcentaje_Sept2015.txt\",TextosCharPorcentaj
e[21]):\n" }{MPLTEXT 1 0 190 "#writedata(\"c:\\\\Users\\\\vjv\\\\Deskt
op\\\\000-CANDLE-TESIS\\\\ACABADISIMO\\\\cap.5-LENGUA-BASE\\\\galeria-
textos-version-ordenada-time\\\\ladino\\\\T3_v2Porcentaje_Sept2015.txt
\",TextosCharPorcentaje[22]):\n" }{MPLTEXT 1 0 200 "#writedata(\"c:
\\\\Users\\\\vjv\\\\Desktop\\\\000-CANDLE-TESIS\\\\ACABADISIMO\\\\cap.
5-LENGUA-BASE\\\\galeria-textos-version-ordenada-time\\\\galego-portug
ues\\\\T1_v2Porcentaje_Sept2015.txt\",TextosCharPorcentaje[23]):\n" }
{MPLTEXT 1 0 200 "#writedata(\"c:\\\\Users\\\\vjv\\\\Desktop\\\\000-CA
NDLE-TESIS\\\\ACABADISIMO\\\\cap.5-LENGUA-BASE\\\\galeria-textos-versi
on-ordenada-time\\\\galego-portugues\\\\T2_v2Porcentaje_Sept2015.txt\"
,TextosCharPorcentaje[24]):\n" }{MPLTEXT 1 0 200 "#writedata(\"c:\\\\U
sers\\\\vjv\\\\Desktop\\\\000-CANDLE-TESIS\\\\ACABADISIMO\\\\cap.5-LEN
GUA-BASE\\\\galeria-textos-version-ordenada-time\\\\galego-portugues
\\\\T3_v2Porcentaje_Sept2015.txt\",TextosCharPorcentaje[25]):\n" }
{MPLTEXT 1 0 191 "#writedata(\"c:\\\\Users\\\\vjv\\\\Desktop\\\\000-CA
NDLE-TESIS\\\\ACABADISIMO\\\\cap.5-LENGUA-BASE\\\\galeria-textos-versi
on-ordenada-time\\\\catalan\\\\T1_v2Porcentaje_Sept2015.txt\",TextosCh
arPorcentaje[26]):\n" }{MPLTEXT 1 0 191 "#writedata(\"c:\\\\Users\\\\v
jv\\\\Desktop\\\\000-CANDLE-TESIS\\\\ACABADISIMO\\\\cap.5-LENGUA-BASE
\\\\galeria-textos-version-ordenada-time\\\\catalan\\\\T2_v2Porcentaje
_Sept2015.txt\",TextosCharPorcentaje[27]):\n" }{MPLTEXT 1 0 191 "#writ
edata(\"c:\\\\Users\\\\vjv\\\\Desktop\\\\000-CANDLE-TESIS\\\\ACABADISI
MO\\\\cap.5-LENGUA-BASE\\\\galeria-textos-version-ordenada-time\\\\cat
alan\\\\T3_v2Porcentaje_Sept2015.txt\",TextosCharPorcentaje[28]):\n" }
{MPLTEXT 1 0 194 "#writedata(\"c:\\\\Users\\\\vjv\\\\Desktop\\\\000-CA
NDLE-TESIS\\\\ACABADISIMO\\\\cap.5-LENGUA-BASE\\\\galeria-textos-versi
on-ordenada-time\\\\castellano\\\\T1_v2Porcentaje_Sept2015.txt\",Texto
sCharPorcentaje[29]):\n" }{MPLTEXT 1 0 194 "#writedata(\"c:\\\\Users
\\\\vjv\\\\Desktop\\\\000-CANDLE-TESIS\\\\ACABADISIMO\\\\cap.5-LENGUA-
BASE\\\\galeria-textos-version-ordenada-time\\\\castellano\\\\T2_v2Por
centaje_Sept2015.txt\",TextosCharPorcentaje[30]):\n" }{MPLTEXT 1 0 
194 "#writedata(\"c:\\\\Users\\\\vjv\\\\Desktop\\\\000-CANDLE-TESIS
\\\\ACABADISIMO\\\\cap.5-LENGUA-BASE\\\\galeria-textos-version-ordenad
a-time\\\\castellano\\\\T3_v2Porcentaje_Sept2015.txt\",TextosCharPorce
ntaje[31]):\n" }{MPLTEXT 1 0 194 "#writedata(\"c:\\\\Users\\\\vjv\\\\D
esktop\\\\000-CANDLE-TESIS\\\\ACABADISIMO\\\\cap.5-LENGUA-BASE\\\\gale
ria-textos-version-ordenada-time\\\\castellano\\\\T4_v2Porcentaje_Sept
2015.txt\",TextosCharPorcentaje[32]):\n" }{MPLTEXT 1 0 194 "#writedata
(\"c:\\\\Users\\\\vjv\\\\Desktop\\\\000-CANDLE-TESIS\\\\ACABADISIMO
\\\\cap.5-LENGUA-BASE\\\\galeria-textos-version-ordenada-time\\\\caste
llano\\\\T5_v2Porcentaje_Sept2015.txt\",TextosCharPorcentaje[33]):\n" 
}{MPLTEXT 1 0 194 "#writedata(\"c:\\\\Users\\\\vjv\\\\Desktop\\\\000-C
ANDLE-TESIS\\\\ACABADISIMO\\\\cap.5-LENGUA-BASE\\\\galeria-textos-vers
ion-ordenada-time\\\\castellano\\\\T6_v2Porcentaje_Sept2015.txt\",Text
osCharPorcentaje[34]):\n" }{MPLTEXT 1 0 194 "#writedata(\"c:\\\\Users
\\\\vjv\\\\Desktop\\\\000-CANDLE-TESIS\\\\ACABADISIMO\\\\cap.5-LENGUA-
BASE\\\\galeria-textos-version-ordenada-time\\\\castellano\\\\T7_v2Por
centaje_Sept2015.txt\",TextosCharPorcentaje[35]):\n" }{MPLTEXT 1 0 
194 "#writedata(\"c:\\\\Users\\\\vjv\\\\Desktop\\\\000-CANDLE-TESIS
\\\\ACABADISIMO\\\\cap.5-LENGUA-BASE\\\\galeria-textos-version-ordenad
a-time\\\\castellano\\\\T8_v2Porcentaje_Sept2015.txt\",TextosCharPorce
ntaje[36]):\n" }{MPLTEXT 1 0 194 "#writedata(\"c:\\\\Users\\\\vjv\\\\D
esktop\\\\000-CANDLE-TESIS\\\\ACABADISIMO\\\\cap.5-LENGUA-BASE\\\\gale
ria-textos-version-ordenada-time\\\\castellano\\\\T9_v2Porcentaje_Sept
2015.txt\",TextosCharPorcentaje[37]):\n" }{MPLTEXT 1 0 195 "#writedata
(\"c:\\\\Users\\\\vjv\\\\Desktop\\\\000-CANDLE-TESIS\\\\ACABADISIMO
\\\\cap.5-LENGUA-BASE\\\\galeria-textos-version-ordenada-time\\\\caste
llano\\\\T10_v2Porcentaje_Sept2015.txt\",TextosCharPorcentaje[38]):\n"
 }{MPLTEXT 1 0 191 "#writedata(\"c:\\\\Users\\\\vjv\\\\Desktop\\\\000-
CANDLE-TESIS\\\\ACABADISIMO\\\\cap.5-LENGUA-BASE\\\\galeria-textos-ver
sion-ordenada-time\\\\frances\\\\T1_v2Porcentaje_Sept2015.txt\",Textos
CharPorcentaje[39]):\n" }{MPLTEXT 1 0 191 "#writedata(\"c:\\\\Users
\\\\vjv\\\\Desktop\\\\000-CANDLE-TESIS\\\\ACABADISIMO\\\\cap.5-LENGUA-
BASE\\\\galeria-textos-version-ordenada-time\\\\frances\\\\T2_v2Porcen
taje_Sept2015.txt\",TextosCharPorcentaje[40]):\n" }{MPLTEXT 1 0 191 "#
writedata(\"c:\\\\Users\\\\vjv\\\\Desktop\\\\000-CANDLE-TESIS\\\\ACABA
DISIMO\\\\cap.5-LENGUA-BASE\\\\galeria-textos-version-ordenada-time
\\\\frances\\\\T3_v2Porcentaje_Sept2015.txt\",TextosCharPorcentaje[41]
):\n" }{MPLTEXT 1 0 192 "#writedata(\"c:\\\\Users\\\\vjv\\\\Desktop
\\\\000-CANDLE-TESIS\\\\ACABADISIMO\\\\cap.5-LENGUA-BASE\\\\galeria-te
xtos-version-ordenada-time\\\\arpitano\\\\T1_v2Porcentaje_Sept2015.txt
\",TextosCharPorcentaje[42]):\n" }{MPLTEXT 1 0 192 "#writedata(\"c:
\\\\Users\\\\vjv\\\\Desktop\\\\000-CANDLE-TESIS\\\\ACABADISIMO\\\\cap.
5-LENGUA-BASE\\\\galeria-textos-version-ordenada-time\\\\arpitano\\\\T
2_v2Porcentaje_Sept2015.txt\",TextosCharPorcentaje[43]):\n" }{MPLTEXT 
1 0 192 "#writedata(\"c:\\\\Users\\\\vjv\\\\Desktop\\\\000-CANDLE-TESI
S\\\\ACABADISIMO\\\\cap.5-LENGUA-BASE\\\\galeria-textos-version-ordena
da-time\\\\arpitano\\\\T3_v2Porcentaje_Sept2015.txt\",TextosCharPorcen
taje[44]):\n" }{MPLTEXT 1 0 190 "#writedata(\"c:\\\\Users\\\\vjv\\\\De
sktop\\\\000-CANDLE-TESIS\\\\ACABADISIMO\\\\cap.5-LENGUA-BASE\\\\galer
ia-textos-version-ordenada-time\\\\rumano\\\\T1_v2Porcentaje_Sept2015.
txt\",TextosCharPorcentaje[45]):\n" }{MPLTEXT 1 0 190 "#writedata(\"c:
\\\\Users\\\\vjv\\\\Desktop\\\\000-CANDLE-TESIS\\\\ACABADISIMO\\\\cap.
5-LENGUA-BASE\\\\galeria-textos-version-ordenada-time\\\\rumano\\\\T2_
v2Porcentaje_Sept2015.txt\",TextosCharPorcentaje[46]):\n" }{MPLTEXT 1 
0 190 "#writedata(\"c:\\\\Users\\\\vjv\\\\Desktop\\\\000-CANDLE-TESIS
\\\\ACABADISIMO\\\\cap.5-LENGUA-BASE\\\\galeria-textos-version-ordenad
a-time\\\\rumano\\\\T3_v2Porcentaje_Sept2015.txt\",TextosCharPorcentaj
e[47]):\n" }{MPLTEXT 1 0 192 "#writedata(\"c:\\\\Users\\\\vjv\\\\Deskt
op\\\\000-CANDLE-TESIS\\\\ACABADISIMO\\\\cap.5-LENGUA-BASE\\\\galeria-
textos-version-ordenada-time\\\\prusiano\\\\T1_v2Porcentaje_Sept2015.t
xt\",TextosCharPorcentaje[48]):\n" }{MPLTEXT 1 0 192 "#writedata(\"c:
\\\\Users\\\\vjv\\\\Desktop\\\\000-CANDLE-TESIS\\\\ACABADISIMO\\\\cap.
5-LENGUA-BASE\\\\galeria-textos-version-ordenada-time\\\\prusiano\\\\T
2_v2Porcentaje_Sept2015.txt\",TextosCharPorcentaje[49]):\n" }{MPLTEXT 
1 0 192 "#writedata(\"c:\\\\Users\\\\vjv\\\\Desktop\\\\000-CANDLE-TESI
S\\\\ACABADISIMO\\\\cap.5-LENGUA-BASE\\\\galeria-textos-version-ordena
da-time\\\\prusiano\\\\T3_v2Porcentaje_Sept2015.txt\",TextosCharPorcen
taje[50]):\n" }{MPLTEXT 1 0 191 "#writedata(\"c:\\\\Users\\\\vjv\\\\De
sktop\\\\000-CANDLE-TESIS\\\\ACABADISIMO\\\\cap.5-LENGUA-BASE\\\\galer
ia-textos-version-ordenada-time\\\\lituano\\\\T1_v2Porcentaje_Sept2015
.txt\",TextosCharPorcentaje[51]):\n" }{MPLTEXT 1 0 191 "#writedata(\"c
:\\\\Users\\\\vjv\\\\Desktop\\\\000-CANDLE-TESIS\\\\ACABADISIMO\\\\cap
.5-LENGUA-BASE\\\\galeria-textos-version-ordenada-time\\\\lituano\\\\T
2_v2Porcentaje_Sept2015.txt\",TextosCharPorcentaje[52]):\n" }{MPLTEXT 
1 0 191 "#writedata(\"c:\\\\Users\\\\vjv\\\\Desktop\\\\000-CANDLE-TESI
S\\\\ACABADISIMO\\\\cap.5-LENGUA-BASE\\\\galeria-textos-version-ordena
da-time\\\\lituano\\\\T3_v2Porcentaje_Sept2015.txt\",TextosCharPorcent
aje[53]):\n" }{MPLTEXT 1 0 190 "#writedata(\"c:\\\\Users\\\\vjv\\\\Des
ktop\\\\000-CANDLE-TESIS\\\\ACABADISIMO\\\\cap.5-LENGUA-BASE\\\\galeri
a-textos-version-ordenada-time\\\\polaco\\\\T1_v2Porcentaje_Sept2015.t
xt\",TextosCharPorcentaje[54]):\n" }{MPLTEXT 1 0 190 "#writedata(\"c:
\\\\Users\\\\vjv\\\\Desktop\\\\000-CANDLE-TESIS\\\\ACABADISIMO\\\\cap.
5-LENGUA-BASE\\\\galeria-textos-version-ordenada-time\\\\polaco\\\\T2_
v2Porcentaje_Sept2015.txt\",TextosCharPorcentaje[55]):\n" }{MPLTEXT 1 
0 190 "#writedata(\"c:\\\\Users\\\\vjv\\\\Desktop\\\\000-CANDLE-TESIS
\\\\ACABADISIMO\\\\cap.5-LENGUA-BASE\\\\galeria-textos-version-ordenad
a-time\\\\polaco\\\\T3_v2Porcentaje_Sept2015.txt\",TextosCharPorcentaj
e[56]):\n" }{MPLTEXT 1 0 190 "#writedata(\"c:\\\\Users\\\\vjv\\\\Deskt
op\\\\000-CANDLE-TESIS\\\\ACABADISIMO\\\\cap.5-LENGUA-BASE\\\\galeria-
textos-version-ordenada-time\\\\croata\\\\T1_v2Porcentaje_Sept2015.txt
\",TextosCharPorcentaje[57]):\n" }{MPLTEXT 1 0 190 "#writedata(\"c:
\\\\Users\\\\vjv\\\\Desktop\\\\000-CANDLE-TESIS\\\\ACABADISIMO\\\\cap.
5-LENGUA-BASE\\\\galeria-textos-version-ordenada-time\\\\croata\\\\T2_
v2Porcentaje_Sept2015.txt\",TextosCharPorcentaje[58]):\n" }{MPLTEXT 1 
0 190 "#writedata(\"c:\\\\Users\\\\vjv\\\\Desktop\\\\000-CANDLE-TESIS
\\\\ACABADISIMO\\\\cap.5-LENGUA-BASE\\\\galeria-textos-version-ordenad
a-time\\\\croata\\\\T3_v2Porcentaje_Sept2015.txt\",TextosCharPorcentaj
e[59]):\n" }{MPLTEXT 1 0 193 "#writedata(\"c:\\\\Users\\\\vjv\\\\Deskt
op\\\\000-CANDLE-TESIS\\\\ACABADISIMO\\\\cap.5-LENGUA-BASE\\\\galeria-
textos-version-ordenada-time\\\\ucraniano\\\\T1_v2Porcentaje_Sept2015.
txt\",TextosCharPorcentaje[60]):\n" }{MPLTEXT 1 0 193 "#writedata(\"c:
\\\\Users\\\\vjv\\\\Desktop\\\\000-CANDLE-TESIS\\\\ACABADISIMO\\\\cap.
5-LENGUA-BASE\\\\galeria-textos-version-ordenada-time\\\\ucraniano
\\\\T2_v2Porcentaje_Sept2015.txt\",TextosCharPorcentaje[61]):\n" }
{MPLTEXT 1 0 193 "#writedata(\"c:\\\\Users\\\\vjv\\\\Desktop\\\\000-CA
NDLE-TESIS\\\\ACABADISIMO\\\\cap.5-LENGUA-BASE\\\\galeria-textos-versi
on-ordenada-time\\\\ucraniano\\\\T3_v2Porcentaje_Sept2015.txt\",Textos
CharPorcentaje[62]):\n" }{MPLTEXT 1 0 189 "#writedata(\"c:\\\\Users
\\\\vjv\\\\Desktop\\\\000-CANDLE-TESIS\\\\ACABADISIMO\\\\cap.5-LENGUA-
BASE\\\\galeria-textos-version-ordenada-time\\\\gales\\\\T1_v2Porcenta
je_Sept2015.txt\",TextosCharPorcentaje[63]):\n" }{MPLTEXT 1 0 189 "#wr
itedata(\"c:\\\\Users\\\\vjv\\\\Desktop\\\\000-CANDLE-TESIS\\\\ACABADI
SIMO\\\\cap.5-LENGUA-BASE\\\\galeria-textos-version-ordenada-time\\\\g
ales\\\\T2_v2Porcentaje_Sept2015.txt\",TextosCharPorcentaje[64]):\n" }
{MPLTEXT 1 0 189 "#writedata(\"c:\\\\Users\\\\vjv\\\\Desktop\\\\000-CA
NDLE-TESIS\\\\ACABADISIMO\\\\cap.5-LENGUA-BASE\\\\galeria-textos-versi
on-ordenada-time\\\\gales\\\\T3_v2Porcentaje_Sept2015.txt\",TextosChar
Porcentaje[65]):\n" }{MPLTEXT 1 0 190 "#writedata(\"c:\\\\Users\\\\vjv
\\\\Desktop\\\\000-CANDLE-TESIS\\\\ACABADISIMO\\\\cap.5-LENGUA-BASE
\\\\galeria-textos-version-ordenada-time\\\\breton\\\\T1_v2Porcentaje_
Sept2015.txt\",TextosCharPorcentaje[66]):\n" }{MPLTEXT 1 0 190 "#write
data(\"c:\\\\Users\\\\vjv\\\\Desktop\\\\000-CANDLE-TESIS\\\\ACABADISIM
O\\\\cap.5-LENGUA-BASE\\\\galeria-textos-version-ordenada-time\\\\bret
on\\\\T2_v2Porcentaje_Sept2015.txt\",TextosCharPorcentaje[67]):\n" }
{MPLTEXT 1 0 190 "#writedata(\"c:\\\\Users\\\\vjv\\\\Desktop\\\\000-CA
NDLE-TESIS\\\\ACABADISIMO\\\\cap.5-LENGUA-BASE\\\\galeria-textos-versi
on-ordenada-time\\\\breton\\\\T3_v2Porcentaje_Sept2015.txt\",TextosCha
rPorcentaje[68]):\n" }{MPLTEXT 1 0 200 "#writedata(\"c:\\\\Users\\\\vj
v\\\\Desktop\\\\000-CANDLE-TESIS\\\\ACABADISIMO\\\\cap.5-LENGUA-BASE
\\\\galeria-textos-version-ordenada-time\\\\gaeilicoirlandes\\\\T1_v2P
orcentaje_Sept2015.txt\",TextosCharPorcentaje[69]):\n" }{MPLTEXT 1 0 
200 "#writedata(\"c:\\\\Users\\\\vjv\\\\Desktop\\\\000-CANDLE-TESIS
\\\\ACABADISIMO\\\\cap.5-LENGUA-BASE\\\\galeria-textos-version-ordenad
a-time\\\\gaeilicoirlandes\\\\T2_v2Porcentaje_Sept2015.txt\",TextosCha
rPorcentaje[70]):\n" }{MPLTEXT 1 0 200 "#writedata(\"c:\\\\Users\\\\vj
v\\\\Desktop\\\\000-CANDLE-TESIS\\\\ACABADISIMO\\\\cap.5-LENGUA-BASE
\\\\galeria-textos-version-ordenada-time\\\\gaeilicoirlandes\\\\T3_v2P
orcentaje_Sept2015.txt\",TextosCharPorcentaje[71]):\n" }{MPLTEXT 1 0 
198 "#writedata(\"c:\\\\Users\\\\vjv\\\\Desktop\\\\000-CANDLE-TESIS
\\\\ACABADISIMO\\\\cap.5-LENGUA-BASE\\\\galeria-textos-version-ordenad
a-time\\\\escocesgaelico\\\\T1_v2Porcentaje_Sept2015.txt\",TextosCharP
orcentaje[72]):\n" }{MPLTEXT 1 0 198 "#writedata(\"c:\\\\Users\\\\vjv
\\\\Desktop\\\\000-CANDLE-TESIS\\\\ACABADISIMO\\\\cap.5-LENGUA-BASE
\\\\galeria-textos-version-ordenada-time\\\\escocesgaelico\\\\T2_v2Por
centaje_Sept2015.txt\",TextosCharPorcentaje[73]):\n" }{MPLTEXT 1 0 
198 "#writedata(\"c:\\\\Users\\\\vjv\\\\Desktop\\\\000-CANDLE-TESIS
\\\\ACABADISIMO\\\\cap.5-LENGUA-BASE\\\\galeria-textos-version-ordenad
a-time\\\\escocesgaelico\\\\T3_v2Porcentaje_Sept2015.txt\",TextosCharP
orcentaje[74]):\n" }{MPLTEXT 1 0 192 "#writedata(\"c:\\\\Users\\\\vjv
\\\\Desktop\\\\000-CANDLE-TESIS\\\\ACABADISIMO\\\\cap.5-LENGUA-BASE
\\\\galeria-textos-version-ordenada-time\\\\islandes\\\\T1_v2Porcentaj
e_Sept2015.txt\",TextosCharPorcentaje[75]):\n" }{MPLTEXT 1 0 192 "#wri
tedata(\"c:\\\\Users\\\\vjv\\\\Desktop\\\\000-CANDLE-TESIS\\\\ACABADIS
IMO\\\\cap.5-LENGUA-BASE\\\\galeria-textos-version-ordenada-time\\\\is
landes\\\\T2_v2Porcentaje_Sept2015.txt\",TextosCharPorcentaje[76]):\n"
 }{MPLTEXT 1 0 192 "#writedata(\"c:\\\\Users\\\\vjv\\\\Desktop\\\\000-
CANDLE-TESIS\\\\ACABADISIMO\\\\cap.5-LENGUA-BASE\\\\galeria-textos-ver
sion-ordenada-time\\\\islandes\\\\T3_v2Porcentaje_Sept2015.txt\",Texto
sCharPorcentaje[77]):\n" }{MPLTEXT 1 0 189 "#writedata(\"c:\\\\Users
\\\\vjv\\\\Desktop\\\\000-CANDLE-TESIS\\\\ACABADISIMO\\\\cap.5-LENGUA-
BASE\\\\galeria-textos-version-ordenada-time\\\\danes\\\\T1_v2Porcenta
je_Sept2015.txt\",TextosCharPorcentaje[78]):\n" }{MPLTEXT 1 0 189 "#wr
itedata(\"c:\\\\Users\\\\vjv\\\\Desktop\\\\000-CANDLE-TESIS\\\\ACABADI
SIMO\\\\cap.5-LENGUA-BASE\\\\galeria-textos-version-ordenada-time\\\\d
anes\\\\T2_v2Porcentaje_Sept2015.txt\",TextosCharPorcentaje[79]):\n" }
{MPLTEXT 1 0 189 "#writedata(\"c:\\\\Users\\\\vjv\\\\Desktop\\\\000-CA
NDLE-TESIS\\\\ACABADISIMO\\\\cap.5-LENGUA-BASE\\\\galeria-textos-versi
on-ordenada-time\\\\danes\\\\T3_v2Porcentaje_Sept2015.txt\",TextosChar
Porcentaje[80]):\n" }{MPLTEXT 1 0 191 "#writedata(\"c:\\\\Users\\\\vjv
\\\\Desktop\\\\000-CANDLE-TESIS\\\\ACABADISIMO\\\\cap.5-LENGUA-BASE
\\\\galeria-textos-version-ordenada-time\\\\noruego\\\\T1_v2Porcentaje
_Sept2015.txt\",TextosCharPorcentaje[81]):\n" }{MPLTEXT 1 0 191 "#writ
edata(\"c:\\\\Users\\\\vjv\\\\Desktop\\\\000-CANDLE-TESIS\\\\ACABADISI
MO\\\\cap.5-LENGUA-BASE\\\\galeria-textos-version-ordenada-time\\\\nor
uego\\\\T2_v2Porcentaje_Sept2015.txt\",TextosCharPorcentaje[82]):\n" }
{MPLTEXT 1 0 191 "#writedata(\"c:\\\\Users\\\\vjv\\\\Desktop\\\\000-CA
NDLE-TESIS\\\\ACABADISIMO\\\\cap.5-LENGUA-BASE\\\\galeria-textos-versi
on-ordenada-time\\\\noruego\\\\T3_v2Porcentaje_Sept2015.txt\",TextosCh
arPorcentaje[83]):\n" }{MPLTEXT 1 0 189 "#writedata(\"c:\\\\Users\\\\v
jv\\\\Desktop\\\\000-CANDLE-TESIS\\\\ACABADISIMO\\\\cap.5-LENGUA-BASE
\\\\galeria-textos-version-ordenada-time\\\\sueco\\\\T1_v2Porcentaje_S
ept2015.txt\",TextosCharPorcentaje[84]):\n" }{MPLTEXT 1 0 189 "#writed
ata(\"c:\\\\Users\\\\vjv\\\\Desktop\\\\000-CANDLE-TESIS\\\\ACABADISIMO
\\\\cap.5-LENGUA-BASE\\\\galeria-textos-version-ordenada-time\\\\sueco
\\\\T2_v2Porcentaje_Sept2015.txt\",TextosCharPorcentaje[85]):\n" }
{MPLTEXT 1 0 189 "#writedata(\"c:\\\\Users\\\\vjv\\\\Desktop\\\\000-CA
NDLE-TESIS\\\\ACABADISIMO\\\\cap.5-LENGUA-BASE\\\\galeria-textos-versi
on-ordenada-time\\\\sueco\\\\T3_v2Porcentaje_Sept2015.txt\",TextosChar
Porcentaje[86]):\n" }{MPLTEXT 1 0 194 "#writedata(\"c:\\\\Users\\\\vjv
\\\\Desktop\\\\000-CANDLE-TESIS\\\\ACABADISIMO\\\\cap.5-LENGUA-BASE
\\\\galeria-textos-version-ordenada-time\\\\elfdaliano\\\\T1_v2Porcent
aje_Sept2015.txt\",TextosCharPorcentaje[87]):\n" }{MPLTEXT 1 0 194 "#w
ritedata(\"c:\\\\Users\\\\vjv\\\\Desktop\\\\000-CANDLE-TESIS\\\\ACABAD
ISIMO\\\\cap.5-LENGUA-BASE\\\\galeria-textos-version-ordenada-time
\\\\elfdaliano\\\\T2_v2Porcentaje_Sept2015.txt\",TextosCharPorcentaje[
88]):\n" }{MPLTEXT 1 0 194 "#writedata(\"c:\\\\Users\\\\vjv\\\\Desktop
\\\\000-CANDLE-TESIS\\\\ACABADISIMO\\\\cap.5-LENGUA-BASE\\\\galeria-te
xtos-version-ordenada-time\\\\elfdaliano\\\\T3_v2Porcentaje_Sept2015.t
xt\",TextosCharPorcentaje[89]):\n" }{MPLTEXT 1 0 190 "#writedata(\"c:
\\\\Users\\\\vjv\\\\Desktop\\\\000-CANDLE-TESIS\\\\ACABADISIMO\\\\cap.
5-LENGUA-BASE\\\\galeria-textos-version-ordenada-time\\\\aleman\\\\T1_
v2Porcentaje_Sept2015.txt\",TextosCharPorcentaje[90]):\n" }{MPLTEXT 1 
0 190 "#writedata(\"c:\\\\Users\\\\vjv\\\\Desktop\\\\000-CANDLE-TESIS
\\\\ACABADISIMO\\\\cap.5-LENGUA-BASE\\\\galeria-textos-version-ordenad
a-time\\\\aleman\\\\T2_v2Porcentaje_Sept2015.txt\",TextosCharPorcentaj
e[91]):\n" }{MPLTEXT 1 0 190 "#writedata(\"c:\\\\Users\\\\vjv\\\\Deskt
op\\\\000-CANDLE-TESIS\\\\ACABADISIMO\\\\cap.5-LENGUA-BASE\\\\galeria-
textos-version-ordenada-time\\\\aleman\\\\T3_v2Porcentaje_Sept2015.txt
\",TextosCharPorcentaje[92]):\n" }{MPLTEXT 1 0 192 "#writedata(\"c:
\\\\Users\\\\vjv\\\\Desktop\\\\000-CANDLE-TESIS\\\\ACABADISIMO\\\\cap.
5-LENGUA-BASE\\\\galeria-textos-version-ordenada-time\\\\holandes\\\\T
1_v2Porcentaje_Sept2015.txt\",TextosCharPorcentaje[93]):\n" }{MPLTEXT 
1 0 192 "#writedata(\"c:\\\\Users\\\\vjv\\\\Desktop\\\\000-CANDLE-TESI
S\\\\ACABADISIMO\\\\cap.5-LENGUA-BASE\\\\galeria-textos-version-ordena
da-time\\\\holandes\\\\T2_v2Porcentaje_Sept2015.txt\",TextosCharPorcen
taje[94]):\n" }{MPLTEXT 1 0 192 "#writedata(\"c:\\\\Users\\\\vjv\\\\De
sktop\\\\000-CANDLE-TESIS\\\\ACABADISIMO\\\\cap.5-LENGUA-BASE\\\\galer
ia-textos-version-ordenada-time\\\\holandes\\\\T3_v2Porcentaje_Sept201
5.txt\",TextosCharPorcentaje[95]):\n" }{MPLTEXT 1 0 194 "#writedata(\"
c:\\\\Users\\\\vjv\\\\Desktop\\\\000-CANDLE-TESIS\\\\ACABADISIMO\\\\ca
p.5-LENGUA-BASE\\\\galeria-textos-version-ordenada-time\\\\bajoaleman
\\\\T1_v2Porcentaje_Sept2015.txt\",TextosCharPorcentaje[96]):\n" }
{MPLTEXT 1 0 194 "#writedata(\"c:\\\\Users\\\\vjv\\\\Desktop\\\\000-CA
NDLE-TESIS\\\\ACABADISIMO\\\\cap.5-LENGUA-BASE\\\\galeria-textos-versi
on-ordenada-time\\\\bajoaleman\\\\T2_v2Porcentaje_Sept2015.txt\",Texto
sCharPorcentaje[97]):\n" }{MPLTEXT 1 0 194 "#writedata(\"c:\\\\Users
\\\\vjv\\\\Desktop\\\\000-CANDLE-TESIS\\\\ACABADISIMO\\\\cap.5-LENGUA-
BASE\\\\galeria-textos-version-ordenada-time\\\\bajoaleman\\\\T3_v2Por
centaje_Sept2015.txt\",TextosCharPorcentaje[98]):\n" }{MPLTEXT 1 0 
190 "#writedata(\"c:\\\\Users\\\\vjv\\\\Desktop\\\\000-CANDLE-TESIS
\\\\ACABADISIMO\\\\cap.5-LENGUA-BASE\\\\galeria-textos-version-ordenad
a-time\\\\ingles\\\\T1_v2Porcentaje_Sept2015.txt\",TextosCharPorcentaj
e[99]):\n" }{MPLTEXT 1 0 191 "#writedata(\"c:\\\\Users\\\\vjv\\\\Deskt
op\\\\000-CANDLE-TESIS\\\\ACABADISIMO\\\\cap.5-LENGUA-BASE\\\\galeria-
textos-version-ordenada-time\\\\ingles\\\\T2_v2Porcentaje_Sept2015.txt
\",TextosCharPorcentaje[100]):\n" }{MPLTEXT 1 0 191 "#writedata(\"c:
\\\\Users\\\\vjv\\\\Desktop\\\\000-CANDLE-TESIS\\\\ACABADISIMO\\\\cap.
5-LENGUA-BASE\\\\galeria-textos-version-ordenada-time\\\\ingles\\\\T3_
v2Porcentaje_Sept2015.txt\",TextosCharPorcentaje[101]):\n" }{MPLTEXT 
1 0 192 "#writedata(\"c:\\\\Users\\\\vjv\\\\Desktop\\\\000-CANDLE-TESI
S\\\\ACABADISIMO\\\\cap.5-LENGUA-BASE\\\\galeria-textos-version-ordena
da-time\\\\escoces\\\\T1_v2Porcentaje_Sept2015.txt\",TextosCharPorcent
aje[102]):\n" }{MPLTEXT 1 0 192 "#writedata(\"c:\\\\Users\\\\vjv\\\\De
sktop\\\\000-CANDLE-TESIS\\\\ACABADISIMO\\\\cap.5-LENGUA-BASE\\\\galer
ia-textos-version-ordenada-time\\\\escoces\\\\T2_v2Porcentaje_Sept2015
.txt\",TextosCharPorcentaje[103]):\n" }{MPLTEXT 1 0 192 "#writedata(\"
c:\\\\Users\\\\vjv\\\\Desktop\\\\000-CANDLE-TESIS\\\\ACABADISIMO\\\\ca
p.5-LENGUA-BASE\\\\galeria-textos-version-ordenada-time\\\\escoces
\\\\T3_v2Porcentaje_Sept2015.txt\",TextosCharPorcentaje[104]):\n" }
{MPLTEXT 1 0 191 "#writedata(\"c:\\\\Users\\\\vjv\\\\Desktop\\\\000-CA
NDLE-TESIS\\\\ACABADISIMO\\\\cap.5-LENGUA-BASE\\\\galeria-textos-versi
on-ordenada-time\\\\frisio\\\\T1_v2Porcentaje_Sept2015.txt\",TextosCha
rPorcentaje[105]):\n" }{MPLTEXT 1 0 191 "#writedata(\"c:\\\\Users\\\\v
jv\\\\Desktop\\\\000-CANDLE-TESIS\\\\ACABADISIMO\\\\cap.5-LENGUA-BASE
\\\\galeria-textos-version-ordenada-time\\\\frisio\\\\T2_v2Porcentaje_
Sept2015.txt\",TextosCharPorcentaje[106]):\n" }{MPLTEXT 1 0 191 "#writ
edata(\"c:\\\\Users\\\\vjv\\\\Desktop\\\\000-CANDLE-TESIS\\\\ACABADISI
MO\\\\cap.5-LENGUA-BASE\\\\galeria-textos-version-ordenada-time\\\\fri
sio\\\\T3_v2Porcentaje_Sept2015.txt\",TextosCharPorcentaje[107]):\n" }
{MPLTEXT 1 0 191 "#writedata(\"c:\\\\Users\\\\vjv\\\\Desktop\\\\000-CA
NDLE-TESIS\\\\ACABADISIMO\\\\cap.5-LENGUA-BASE\\\\galeria-textos-versi
on-ordenada-time\\\\griego\\\\T1_v2Porcentaje_Sept2015.txt\",TextosCha
rPorcentaje[108]):\n" }{MPLTEXT 1 0 191 "#writedata(\"c:\\\\Users\\\\v
jv\\\\Desktop\\\\000-CANDLE-TESIS\\\\ACABADISIMO\\\\cap.5-LENGUA-BASE
\\\\galeria-textos-version-ordenada-time\\\\griego\\\\T2_v2Porcentaje_
Sept2015.txt\",TextosCharPorcentaje[109]):\n" }{MPLTEXT 1 0 191 "#writ
edata(\"c:\\\\Users\\\\vjv\\\\Desktop\\\\000-CANDLE-TESIS\\\\ACABADISI
MO\\\\cap.5-LENGUA-BASE\\\\galeria-textos-version-ordenada-time\\\\gri
ego\\\\T3_v2Porcentaje_Sept2015.txt\",TextosCharPorcentaje[110]):\n" }
{MPLTEXT 1 0 193 "#writedata(\"c:\\\\Users\\\\vjv\\\\Desktop\\\\000-CA
NDLE-TESIS\\\\ACABADISIMO\\\\cap.5-LENGUA-BASE\\\\galeria-textos-versi
on-ordenada-time\\\\tsakonio\\\\T1_v2Porcentaje_Sept2015.txt\",TextosC
harPorcentaje[111]):\n" }{MPLTEXT 1 0 193 "#writedata(\"c:\\\\Users
\\\\vjv\\\\Desktop\\\\000-CANDLE-TESIS\\\\ACABADISIMO\\\\cap.5-LENGUA-
BASE\\\\galeria-textos-version-ordenada-time\\\\tsakonio\\\\T2_v2Porce
ntaje_Sept2015.txt\",TextosCharPorcentaje[112]):\n" }{MPLTEXT 1 0 193 
"#writedata(\"c:\\\\Users\\\\vjv\\\\Desktop\\\\000-CANDLE-TESIS\\\\ACA
BADISIMO\\\\cap.5-LENGUA-BASE\\\\galeria-textos-version-ordenada-time
\\\\tsakonio\\\\T3_v2Porcentaje_Sept2015.txt\",TextosCharPorcentaje[11
3]):\n" }{MPLTEXT 1 0 192 "#writedata(\"c:\\\\Users\\\\vjv\\\\Desktop
\\\\000-CANDLE-TESIS\\\\ACABADISIMO\\\\cap.5-LENGUA-BASE\\\\galeria-te
xtos-version-ordenada-time\\\\albanes\\\\T1_v2Porcentaje_Sept2015.txt
\",TextosCharPorcentaje[114]):\n" }{MPLTEXT 1 0 192 "#writedata(\"c:
\\\\Users\\\\vjv\\\\Desktop\\\\000-CANDLE-TESIS\\\\ACABADISIMO\\\\cap.
5-LENGUA-BASE\\\\galeria-textos-version-ordenada-time\\\\albanes\\\\T2
_v2Porcentaje_Sept2015.txt\",TextosCharPorcentaje[115]):\n" }{MPLTEXT 
1 0 192 "#writedata(\"c:\\\\Users\\\\vjv\\\\Desktop\\\\000-CANDLE-TESI
S\\\\ACABADISIMO\\\\cap.5-LENGUA-BASE\\\\galeria-textos-version-ordena
da-time\\\\albanes\\\\T3_v2Porcentaje_Sept2015.txt\",TextosCharPorcent
aje[116]):\n" }{MPLTEXT 1 0 192 "#writedata(\"c:\\\\Users\\\\vjv\\\\De
sktop\\\\000-CANDLE-TESIS\\\\ACABADISIMO\\\\cap.5-LENGUA-BASE\\\\galer
ia-textos-version-ordenada-time\\\\armenio\\\\T1_v2Porcentaje_Sept2015
.txt\",TextosCharPorcentaje[117]):\n" }{MPLTEXT 1 0 192 "#writedata(\"
c:\\\\Users\\\\vjv\\\\Desktop\\\\000-CANDLE-TESIS\\\\ACABADISIMO\\\\ca
p.5-LENGUA-BASE\\\\galeria-textos-version-ordenada-time\\\\armenio
\\\\T2_v2Porcentaje_Sept2015.txt\",TextosCharPorcentaje[118]):\n" }
{MPLTEXT 1 0 192 "#writedata(\"c:\\\\Users\\\\vjv\\\\Desktop\\\\000-CA
NDLE-TESIS\\\\ACABADISIMO\\\\cap.5-LENGUA-BASE\\\\galeria-textos-versi
on-ordenada-time\\\\armenio\\\\T3_v2Porcentaje_Sept2015.txt\",TextosCh
arPorcentaje[119]):\n" }{MPLTEXT 1 0 191 "#writedata(\"c:\\\\Users
\\\\vjv\\\\Desktop\\\\000-CANDLE-TESIS\\\\ACABADISIMO\\\\cap.5-LENGUA-
BASE\\\\galeria-textos-version-ordenada-time\\\\romani\\\\T1_v2Porcent
aje_Sept2015.txt\",TextosCharPorcentaje[120]):\n" }{MPLTEXT 1 0 191 "#
writedata(\"c:\\\\Users\\\\vjv\\\\Desktop\\\\000-CANDLE-TESIS\\\\ACABA
DISIMO\\\\cap.5-LENGUA-BASE\\\\galeria-textos-version-ordenada-time
\\\\romani\\\\T2_v2Porcentaje_Sept2015.txt\",TextosCharPorcentaje[121]
):\n" }{MPLTEXT 1 0 191 "#writedata(\"c:\\\\Users\\\\vjv\\\\Desktop
\\\\000-CANDLE-TESIS\\\\ACABADISIMO\\\\cap.5-LENGUA-BASE\\\\galeria-te
xtos-version-ordenada-time\\\\romani\\\\T3_v2Porcentaje_Sept2015.txt\"
,TextosCharPorcentaje[122]):\n" }{MPLTEXT 1 0 191 "#writedata(\"c:
\\\\Users\\\\vjv\\\\Desktop\\\\000-CANDLE-TESIS\\\\ACABADISIMO\\\\cap.
5-LENGUA-BASE\\\\galeria-textos-version-ordenada-time\\\\romani\\\\T4_
v2Porcentaje_Sept2015.txt\",TextosCharPorcentaje[123]):\n" }{MPLTEXT 
1 0 190 "#writedata(\"c:\\\\Users\\\\vjv\\\\Desktop\\\\000-CANDLE-TESI
S\\\\ACABADISIMO\\\\cap.5-LENGUA-BASE\\\\galeria-textos-version-ordena
da-time\\\\persa\\\\T1_v2Porcentaje_Sept2015.txt\",TextosCharPorcentaj
e[124]):\n" }{MPLTEXT 1 0 190 "#writedata(\"c:\\\\Users\\\\vjv\\\\Desk
top\\\\000-CANDLE-TESIS\\\\ACABADISIMO\\\\cap.5-LENGUA-BASE\\\\galeria
-textos-version-ordenada-time\\\\persa\\\\T2_v2Porcentaje_Sept2015.txt
\",TextosCharPorcentaje[125]):\n" }{MPLTEXT 1 0 190 "#writedata(\"c:
\\\\Users\\\\vjv\\\\Desktop\\\\000-CANDLE-TESIS\\\\ACABADISIMO\\\\cap.
5-LENGUA-BASE\\\\galeria-textos-version-ordenada-time\\\\persa\\\\T3_v
2Porcentaje_Sept2015.txt\",TextosCharPorcentaje[126]):\n" }{MPLTEXT 1 
0 190 "#writedata(\"c:\\\\Users\\\\vjv\\\\Desktop\\\\000-CANDLE-TESIS
\\\\ACABADISIMO\\\\cap.5-LENGUA-BASE\\\\galeria-textos-version-ordenad
a-time\\\\fines\\\\T1_v2Porcentaje_Sept2015.txt\",TextosCharPorcentaje
[127]):\n" }{MPLTEXT 1 0 190 "#writedata(\"c:\\\\Users\\\\vjv\\\\Deskt
op\\\\000-CANDLE-TESIS\\\\ACABADISIMO\\\\cap.5-LENGUA-BASE\\\\galeria-
textos-version-ordenada-time\\\\fines\\\\T2_v2Porcentaje_Sept2015.txt
\",TextosCharPorcentaje[128]):\n" }{MPLTEXT 1 0 190 "#writedata(\"c:
\\\\Users\\\\vjv\\\\Desktop\\\\000-CANDLE-TESIS\\\\ACABADISIMO\\\\cap.
5-LENGUA-BASE\\\\galeria-textos-version-ordenada-time\\\\fines\\\\T3_v
2Porcentaje_Sept2015.txt\",TextosCharPorcentaje[129]):\n" }{MPLTEXT 1 
0 192 "#writedata(\"c:\\\\Users\\\\vjv\\\\Desktop\\\\000-CANDLE-TESIS
\\\\ACABADISIMO\\\\cap.5-LENGUA-BASE\\\\galeria-textos-version-ordenad
a-time\\\\hungaro\\\\T1_v2Porcentaje_Sept2015.txt\",TextosCharPorcenta
je[130]):\n" }{MPLTEXT 1 0 192 "#writedata(\"c:\\\\Users\\\\vjv\\\\Des
ktop\\\\000-CANDLE-TESIS\\\\ACABADISIMO\\\\cap.5-LENGUA-BASE\\\\galeri
a-textos-version-ordenada-time\\\\hungaro\\\\T2_v2Porcentaje_Sept2015.
txt\",TextosCharPorcentaje[131]):\n" }{MPLTEXT 1 0 192 "#writedata(\"c
:\\\\Users\\\\vjv\\\\Desktop\\\\000-CANDLE-TESIS\\\\ACABADISIMO\\\\cap
.5-LENGUA-BASE\\\\galeria-textos-version-ordenada-time\\\\hungaro\\\\T
3_v2Porcentaje_Sept2015.txt\",TextosCharPorcentaje[132]):\n" }{MPLTEXT
 1 0 191 "#writedata(\"c:\\\\Users\\\\vjv\\\\Desktop\\\\000-CANDLE-TES
IS\\\\ACABADISIMO\\\\cap.5-LENGUA-BASE\\\\galeria-textos-version-orden
ada-time\\\\mongol\\\\T1_v2Porcentaje_Sept2015.txt\",TextosCharPorcent
aje[133]):\n" }{MPLTEXT 1 0 191 "#writedata(\"c:\\\\Users\\\\vjv\\\\De
sktop\\\\000-CANDLE-TESIS\\\\ACABADISIMO\\\\cap.5-LENGUA-BASE\\\\galer
ia-textos-version-ordenada-time\\\\mongol\\\\T2_v2Porcentaje_Sept2015.
txt\",TextosCharPorcentaje[134]):\n" }{MPLTEXT 1 0 191 "#writedata(\"c
:\\\\Users\\\\vjv\\\\Desktop\\\\000-CANDLE-TESIS\\\\ACABADISIMO\\\\cap
.5-LENGUA-BASE\\\\galeria-textos-version-ordenada-time\\\\mongol\\\\T3
_v2Porcentaje_Sept2015.txt\",TextosCharPorcentaje[135]):\n" }{MPLTEXT 
1 0 190 "#writedata(\"c:\\\\Users\\\\vjv\\\\Desktop\\\\000-CANDLE-TESI
S\\\\ACABADISIMO\\\\cap.5-LENGUA-BASE\\\\galeria-textos-version-ordena
da-time\\\\turco\\\\T1_v2Porcentaje_Sept2015.txt\",TextosCharPorcentaj
e[136]):\n" }{MPLTEXT 1 0 190 "#writedata(\"c:\\\\Users\\\\vjv\\\\Desk
top\\\\000-CANDLE-TESIS\\\\ACABADISIMO\\\\cap.5-LENGUA-BASE\\\\galeria
-textos-version-ordenada-time\\\\turco\\\\T2_v2Porcentaje_Sept2015.txt
\",TextosCharPorcentaje[137]):\n" }{MPLTEXT 1 0 190 "#writedata(\"c:
\\\\Users\\\\vjv\\\\Desktop\\\\000-CANDLE-TESIS\\\\ACABADISIMO\\\\cap.
5-LENGUA-BASE\\\\galeria-textos-version-ordenada-time\\\\turco\\\\T3_v
2Porcentaje_Sept2015.txt\",TextosCharPorcentaje[138]):\n" }{MPLTEXT 1 
0 191 "#writedata(\"c:\\\\Users\\\\vjv\\\\Desktop\\\\000-CANDLE-TESIS
\\\\ACABADISIMO\\\\cap.5-LENGUA-BASE\\\\galeria-textos-version-ordenad
a-time\\\\abkhaz\\\\T1_v2Porcentaje_Sept2015.txt\",TextosCharPorcentaj
e[139]):\n" }{MPLTEXT 1 0 191 "#writedata(\"c:\\\\Users\\\\vjv\\\\Desk
top\\\\000-CANDLE-TESIS\\\\ACABADISIMO\\\\cap.5-LENGUA-BASE\\\\galeria
-textos-version-ordenada-time\\\\abkhaz\\\\T2_v2Porcentaje_Sept2015.tx
t\",TextosCharPorcentaje[140]):\n" }{MPLTEXT 1 0 193 "#writedata(\"c:
\\\\Users\\\\vjv\\\\Desktop\\\\000-CANDLE-TESIS\\\\ACABADISIMO\\\\cap.
5-LENGUA-BASE\\\\galeria-textos-version-ordenada-time\\\\checheno\\\\T
1_v2Porcentaje_Sept2015.txt\",TextosCharPorcentaje[141]):\n" }{MPLTEXT
 1 0 194 "#writedata(\"c:\\\\Users\\\\vjv\\\\Desktop\\\\000-CANDLE-TES
IS\\\\ACABADISIMO\\\\cap.5-LENGUA-BASE\\\\galeria-textos-version-orden
ada-time\\\\georgiano\\\\T1_v2Porcentaje_Sept2015.txt\",TextosCharPorc
entaje[142]):\n" }{MPLTEXT 1 0 194 "#writedata(\"c:\\\\Users\\\\vjv
\\\\Desktop\\\\000-CANDLE-TESIS\\\\ACABADISIMO\\\\cap.5-LENGUA-BASE
\\\\galeria-textos-version-ordenada-time\\\\georgiano\\\\T2_v2Porcenta
je_Sept2015.txt\",TextosCharPorcentaje[143]):\n" }{MPLTEXT 1 0 194 "#w
ritedata(\"c:\\\\Users\\\\vjv\\\\Desktop\\\\000-CANDLE-TESIS\\\\ACABAD
ISIMO\\\\cap.5-LENGUA-BASE\\\\galeria-textos-version-ordenada-time
\\\\georgiano\\\\T3_v2Porcentaje_Sept2015.txt\",TextosCharPorcentaje[1
44]):\n" }{MPLTEXT 1 0 192 "#writedata(\"c:\\\\Users\\\\vjv\\\\Desktop
\\\\000-CANDLE-TESIS\\\\ACABADISIMO\\\\cap.5-LENGUA-BASE\\\\galeria-te
xtos-version-ordenada-time\\\\guanche\\\\T1_v2Porcentaje_Sept2015.txt
\",TextosCharPorcentaje[145]):\n" }{MPLTEXT 1 0 192 "#writedata(\"c:
\\\\Users\\\\vjv\\\\Desktop\\\\000-CANDLE-TESIS\\\\ACABADISIMO\\\\cap.
5-LENGUA-BASE\\\\galeria-textos-version-ordenada-time\\\\guanche\\\\T2
_v2Porcentaje_Sept2015.txt\",TextosCharPorcentaje[146]):\n" }{MPLTEXT 
1 0 191 "#writedata(\"c:\\\\Users\\\\vjv\\\\Desktop\\\\000-CANDLE-TESI
S\\\\ACABADISIMO\\\\cap.5-LENGUA-BASE\\\\galeria-textos-version-ordena
da-time\\\\auyila\\\\T1_v2Porcentaje_Sept2015.txt\",TextosCharPorcenta
je[147]):\n" }{MPLTEXT 1 0 191 "#writedata(\"c:\\\\Users\\\\vjv\\\\Des
ktop\\\\000-CANDLE-TESIS\\\\ACABADISIMO\\\\cap.5-LENGUA-BASE\\\\galeri
a-textos-version-ordenada-time\\\\auyila\\\\T2_v2Porcentaje_Sept2015.t
xt\",TextosCharPorcentaje[148]):\n" }{MPLTEXT 1 0 191 "#writedata(\"c:
\\\\Users\\\\vjv\\\\Desktop\\\\000-CANDLE-TESIS\\\\ACABADISIMO\\\\cap.
5-LENGUA-BASE\\\\galeria-textos-version-ordenada-time\\\\auyila\\\\T3_
v2Porcentaje_Sept2015.txt\",TextosCharPorcentaje[149]):\n" }{MPLTEXT 
1 0 190 "#writedata(\"c:\\\\Users\\\\vjv\\\\Desktop\\\\000-CANDLE-TESI
S\\\\ACABADISIMO\\\\cap.5-LENGUA-BASE\\\\galeria-textos-version-ordena
da-time\\\\sokna\\\\T1_v2Porcentaje_Sept2015.txt\",TextosCharPorcentaj
e[150]):\n" }{MPLTEXT 1 0 189 "#writedata(\"c:\\\\Users\\\\vjv\\\\Desk
top\\\\000-CANDLE-TESIS\\\\ACABADISIMO\\\\cap.5-LENGUA-BASE\\\\galeria
-textos-version-ordenada-time\\\\sivi\\\\T1_v2Porcentaje_Sept2015.txt
\",TextosCharPorcentaje[151]):\n" }{MPLTEXT 1 0 191 "#writedata(\"c:
\\\\Users\\\\vjv\\\\Desktop\\\\000-CANDLE-TESIS\\\\ACABADISIMO\\\\cap.
5-LENGUA-BASE\\\\galeria-textos-version-ordenada-time\\\\kabyle\\\\T1_
v2Porcentaje_Sept2015.txt\",TextosCharPorcentaje[152]):\n" }{MPLTEXT 
1 0 191 "#writedata(\"c:\\\\Users\\\\vjv\\\\Desktop\\\\000-CANDLE-TESI
S\\\\ACABADISIMO\\\\cap.5-LENGUA-BASE\\\\galeria-textos-version-ordena
da-time\\\\kabyle\\\\T2_v2Porcentaje_Sept2015.txt\",TextosCharPorcenta
je[153]):\n" }{MPLTEXT 1 0 191 "#writedata(\"c:\\\\Users\\\\vjv\\\\Des
ktop\\\\000-CANDLE-TESIS\\\\ACABADISIMO\\\\cap.5-LENGUA-BASE\\\\galeri
a-textos-version-ordenada-time\\\\kabyle\\\\T3_v2Porcentaje_Sept2015.t
xt\",TextosCharPorcentaje[154]):\n" }{MPLTEXT 1 0 192 "#writedata(\"c:
\\\\Users\\\\vjv\\\\Desktop\\\\000-CANDLE-TESIS\\\\ACABADISIMO\\\\cap.
5-LENGUA-BASE\\\\galeria-textos-version-ordenada-time\\\\tacheli\\\\T1
_v2Porcentaje_Sept2015.txt\",TextosCharPorcentaje[155]):\n" }{MPLTEXT 
1 0 192 "#writedata(\"c:\\\\Users\\\\vjv\\\\Desktop\\\\000-CANDLE-TESI
S\\\\ACABADISIMO\\\\cap.5-LENGUA-BASE\\\\galeria-textos-version-ordena
da-time\\\\tacheli\\\\T2_v2Porcentaje_Sept2015.txt\",TextosCharPorcent
aje[156]):\n" }{MPLTEXT 1 0 191 "#writedata(\"c:\\\\Users\\\\vjv\\\\De
sktop\\\\000-CANDLE-TESIS\\\\ACABADISIMO\\\\cap.5-LENGUA-BASE\\\\galer
ia-textos-version-ordenada-time\\\\cherba\\\\T1_v2Porcentaje_Sept2015.
txt\",TextosCharPorcentaje[157]):\n" }{MPLTEXT 1 0 191 "#writedata(\"c
:\\\\Users\\\\vjv\\\\Desktop\\\\000-CANDLE-TESIS\\\\ACABADISIMO\\\\cap
.5-LENGUA-BASE\\\\galeria-textos-version-ordenada-time\\\\cherba\\\\T2
_v2Porcentaje_Sept2015.txt\",TextosCharPorcentaje[158]):\n" }{MPLTEXT 
1 0 191 "#writedata(\"c:\\\\Users\\\\vjv\\\\Desktop\\\\000-CANDLE-TESI
S\\\\ACABADISIMO\\\\cap.5-LENGUA-BASE\\\\galeria-textos-version-ordena
da-time\\\\cherba\\\\T3_v2Porcentaje_Sept2015.txt\",TextosCharPorcenta
je[159]):\n" }{MPLTEXT 1 0 191 "#writedata(\"c:\\\\Users\\\\vjv\\\\Des
ktop\\\\000-CANDLE-TESIS\\\\ACABADISIMO\\\\cap.5-LENGUA-BASE\\\\galeri
a-textos-version-ordenada-time\\\\nafusi\\\\T1_v2Porcentaje_Sept2015.t
xt\",TextosCharPorcentaje[160]):\n" }{MPLTEXT 1 0 191 "#writedata(\"c:
\\\\Users\\\\vjv\\\\Desktop\\\\000-CANDLE-TESIS\\\\ACABADISIMO\\\\cap.
5-LENGUA-BASE\\\\galeria-textos-version-ordenada-time\\\\nafusi\\\\T2_
v2Porcentaje_Sept2015.txt\",TextosCharPorcentaje[161]):\n" }{MPLTEXT 
1 0 191 "#writedata(\"c:\\\\Users\\\\vjv\\\\Desktop\\\\000-CANDLE-TESI
S\\\\ACABADISIMO\\\\cap.5-LENGUA-BASE\\\\galeria-textos-version-ordena
da-time\\\\gomara\\\\T1_v2Porcentaje_Sept2015.txt\",TextosCharPorcenta
je[162]):\n" }{MPLTEXT 1 0 192 "#writedata(\"c:\\\\Users\\\\vjv\\\\Des
ktop\\\\000-CANDLE-TESIS\\\\ACABADISIMO\\\\cap.5-LENGUA-BASE\\\\galeri
a-textos-version-ordenada-time\\\\gadames\\\\T1_v2Porcentaje_Sept2015.
txt\",TextosCharPorcentaje[163]):\n" }{MPLTEXT 1 0 192 "#writedata(\"c
:\\\\Users\\\\vjv\\\\Desktop\\\\000-CANDLE-TESIS\\\\ACABADISIMO\\\\cap
.5-LENGUA-BASE\\\\galeria-textos-version-ordenada-time\\\\gadames\\\\T
2_v2Porcentaje_Sept2015.txt\",TextosCharPorcentaje[164]):\n" }{MPLTEXT
 1 0 196 "#writedata(\"c:\\\\Users\\\\vjv\\\\Desktop\\\\000-CANDLE-TES
IS\\\\ACABADISIMO\\\\cap.5-LENGUA-BASE\\\\galeria-textos-version-orden
ada-time\\\\tagargrente\\\\T1_v2Porcentaje_Sept2015.txt\",TextosCharPo
rcentaje[165]):\n" }{MPLTEXT 1 0 196 "#writedata(\"c:\\\\Users\\\\vjv
\\\\Desktop\\\\000-CANDLE-TESIS\\\\ACABADISIMO\\\\cap.5-LENGUA-BASE
\\\\galeria-textos-version-ordenada-time\\\\tagargrente\\\\T2_v2Porcen
taje_Sept2015.txt\",TextosCharPorcentaje[166]):\n" }{MPLTEXT 1 0 196 "
#writedata(\"c:\\\\Users\\\\vjv\\\\Desktop\\\\000-CANDLE-TESIS\\\\ACAB
ADISIMO\\\\cap.5-LENGUA-BASE\\\\galeria-textos-version-ordenada-time
\\\\tagargrente\\\\T3_v2Porcentaje_Sept2015.txt\",TextosCharPorcentaje
[167]):\n" }{MPLTEXT 1 0 191 "#writedata(\"c:\\\\Users\\\\vjv\\\\Deskt
op\\\\000-CANDLE-TESIS\\\\ACABADISIMO\\\\cap.5-LENGUA-BASE\\\\galeria-
textos-version-ordenada-time\\\\figuig\\\\T1_v2Porcentaje_Sept2015.txt
\",TextosCharPorcentaje[168]):\n" }{MPLTEXT 1 0 191 "#writedata(\"c:
\\\\Users\\\\vjv\\\\Desktop\\\\000-CANDLE-TESIS\\\\ACABADISIMO\\\\cap.
5-LENGUA-BASE\\\\galeria-textos-version-ordenada-time\\\\tarifi\\\\T1_
v2Porcentaje_Sept2015.txt\",TextosCharPorcentaje[169]):\n" }{MPLTEXT 
1 0 191 "#writedata(\"c:\\\\Users\\\\vjv\\\\Desktop\\\\000-CANDLE-TESI
S\\\\ACABADISIMO\\\\cap.5-LENGUA-BASE\\\\galeria-textos-version-ordena
da-time\\\\tarifi\\\\T2_v2Porcentaje_Sept2015.txt\",TextosCharPorcenta
je[170]):\n" }{MPLTEXT 1 0 191 "#writedata(\"c:\\\\Users\\\\vjv\\\\Des
ktop\\\\000-CANDLE-TESIS\\\\ACABADISIMO\\\\cap.5-LENGUA-BASE\\\\galeri
a-textos-version-ordenada-time\\\\tarifi\\\\T3_v2Porcentaje_Sept2015.t
xt\",TextosCharPorcentaje[171]):\n" }{MPLTEXT 1 0 192 "#writedata(\"c:
\\\\Users\\\\vjv\\\\Desktop\\\\000-CANDLE-TESIS\\\\ACABADISIMO\\\\cap.
5-LENGUA-BASE\\\\galeria-textos-version-ordenada-time\\\\chahuia\\\\T1
_v2Porcentaje_Sept2015.txt\",TextosCharPorcentaje[172]):\n" }{MPLTEXT 
1 0 196 "#writedata(\"c:\\\\Users\\\\vjv\\\\Desktop\\\\000-CANDLE-TESI
S\\\\ACABADISIMO\\\\cap.5-LENGUA-BASE\\\\galeria-textos-version-ordena
da-time\\\\tuaregadagh\\\\T1_v2Porcentaje_Sept2015.txt\",TextosCharPor
centaje[173]):\n" }{MPLTEXT 1 0 197 "#writedata(\"c:\\\\Users\\\\vjv
\\\\Desktop\\\\000-CANDLE-TESIS\\\\ACABADISIMO\\\\cap.5-LENGUA-BASE
\\\\galeria-textos-version-ordenada-time\\\\tuaregkidali\\\\T1_v2Porce
ntaje_Sept2015.txt\",TextosCharPorcentaje[174]):\n" }{MPLTEXT 1 0 197 
"#writedata(\"c:\\\\Users\\\\vjv\\\\Desktop\\\\000-CANDLE-TESIS\\\\ACA
BADISIMO\\\\cap.5-LENGUA-BASE\\\\galeria-textos-version-ordenada-time
\\\\tuaregkidali\\\\T2_v2Porcentaje_Sept2015.txt\",TextosCharPorcentaj
e[175]):\n" }{MPLTEXT 1 0 195 "#writedata(\"c:\\\\Users\\\\vjv\\\\Desk
top\\\\000-CANDLE-TESIS\\\\ACABADISIMO\\\\cap.5-LENGUA-BASE\\\\galeria
-textos-version-ordenada-time\\\\tuaregayer\\\\T1_v2Porcentaje_Sept201
5.txt\",TextosCharPorcentaje[176]):\n" }{MPLTEXT 1 0 191 "#writedata(
\"c:\\\\Users\\\\vjv\\\\Desktop\\\\000-CANDLE-TESIS\\\\ACABADISIMO
\\\\cap.5-LENGUA-BASE\\\\galeria-textos-version-ordenada-time\\\\zenag
a\\\\T1_v2Porcentaje_Sept2015.txt\",TextosCharPorcentaje[177]):\n" }
{MPLTEXT 1 0 191 "#writedata(\"c:\\\\Users\\\\vjv\\\\Desktop\\\\000-CA
NDLE-TESIS\\\\ACABADISIMO\\\\cap.5-LENGUA-BASE\\\\galeria-textos-versi
on-ordenada-time\\\\zenaga\\\\T2_v2Porcentaje_Sept2015.txt\",TextosCha
rPorcentaje[178]):\n" }{MPLTEXT 1 0 191 "#writedata(\"c:\\\\Users\\\\v
jv\\\\Desktop\\\\000-CANDLE-TESIS\\\\ACABADISIMO\\\\cap.5-LENGUA-BASE
\\\\galeria-textos-version-ordenada-time\\\\punico\\\\T1_v2Porcentaje_
Sept2015.txt\",TextosCharPorcentaje[179]):\n" }{MPLTEXT 1 0 191 "#writ
edata(\"c:\\\\Users\\\\vjv\\\\Desktop\\\\000-CANDLE-TESIS\\\\ACABADISI
MO\\\\cap.5-LENGUA-BASE\\\\galeria-textos-version-ordenada-time\\\\pun
ico\\\\T2_v2Porcentaje_Sept2015.txt\",TextosCharPorcentaje[180]):\n" }
{MPLTEXT 1 0 191 "#writedata(\"c:\\\\Users\\\\vjv\\\\Desktop\\\\000-CA
NDLE-TESIS\\\\ACABADISIMO\\\\cap.5-LENGUA-BASE\\\\galeria-textos-versi
on-ordenada-time\\\\hebreo\\\\T1_v2Porcentaje_Sept2015.txt\",TextosCha
rPorcentaje[181]):\n" }{MPLTEXT 1 0 191 "#writedata(\"c:\\\\Users\\\\v
jv\\\\Desktop\\\\000-CANDLE-TESIS\\\\ACABADISIMO\\\\cap.5-LENGUA-BASE
\\\\galeria-textos-version-ordenada-time\\\\hebreo\\\\T2_v2Porcentaje_
Sept2015.txt\",TextosCharPorcentaje[182]):\n" }{MPLTEXT 1 0 191 "#writ
edata(\"c:\\\\Users\\\\vjv\\\\Desktop\\\\000-CANDLE-TESIS\\\\ACABADISI
MO\\\\cap.5-LENGUA-BASE\\\\galeria-textos-version-ordenada-time\\\\heb
reo\\\\T3_v2Porcentaje_Sept2015.txt\",TextosCharPorcentaje[183]):\n" }
{MPLTEXT 1 0 190 "#writedata(\"c:\\\\Users\\\\vjv\\\\Desktop\\\\000-CA
NDLE-TESIS\\\\ACABADISIMO\\\\cap.5-LENGUA-BASE\\\\galeria-textos-versi
on-ordenada-time\\\\arabe\\\\T1_v2Porcentaje_Sept2015.txt\",TextosChar
Porcentaje[184]):\n" }{MPLTEXT 1 0 190 "#writedata(\"c:\\\\Users\\\\vj
v\\\\Desktop\\\\000-CANDLE-TESIS\\\\ACABADISIMO\\\\cap.5-LENGUA-BASE
\\\\galeria-textos-version-ordenada-time\\\\arabe\\\\T2_v2Porcentaje_S
ept2015.txt\",TextosCharPorcentaje[185]):\n" }{MPLTEXT 1 0 190 "#write
data(\"c:\\\\Users\\\\vjv\\\\Desktop\\\\000-CANDLE-TESIS\\\\ACABADISIM
O\\\\cap.5-LENGUA-BASE\\\\galeria-textos-version-ordenada-time\\\\arab
e\\\\T3_v2Porcentaje_Sept2015.txt\",TextosCharPorcentaje[186]):\n" }
{MPLTEXT 1 0 191 "#writedata(\"c:\\\\Users\\\\vjv\\\\Desktop\\\\000-CA
NDLE-TESIS\\\\ACABADISIMO\\\\cap.5-LENGUA-BASE\\\\galeria-textos-versi
on-ordenada-time\\\\maltes\\\\T1_v2Porcentaje_Sept2015.txt\",TextosCha
rPorcentaje[187]):\n" }{MPLTEXT 1 0 191 "#writedata(\"c:\\\\Users\\\\v
jv\\\\Desktop\\\\000-CANDLE-TESIS\\\\ACABADISIMO\\\\cap.5-LENGUA-BASE
\\\\galeria-textos-version-ordenada-time\\\\maltes\\\\T2_v2Porcentaje_
Sept2015.txt\",TextosCharPorcentaje[188]):\n" }{MPLTEXT 1 0 191 "#writ
edata(\"c:\\\\Users\\\\vjv\\\\Desktop\\\\000-CANDLE-TESIS\\\\ACABADISI
MO\\\\cap.5-LENGUA-BASE\\\\galeria-textos-version-ordenada-time\\\\mal
tes\\\\T3_v2Porcentaje_Sept2015.txt\",TextosCharPorcentaje[189]):\n" }
{MPLTEXT 1 0 190 "#writedata(\"c:\\\\Users\\\\vjv\\\\Desktop\\\\000-CA
NDLE-TESIS\\\\ACABADISIMO\\\\cap.5-LENGUA-BASE\\\\galeria-textos-versi
on-ordenada-time\\\\hausa\\\\T1_v2Porcentaje_Sept2015.txt\",TextosChar
Porcentaje[190]):\n" }{MPLTEXT 1 0 190 "#writedata(\"c:\\\\Users\\\\vj
v\\\\Desktop\\\\000-CANDLE-TESIS\\\\ACABADISIMO\\\\cap.5-LENGUA-BASE
\\\\galeria-textos-version-ordenada-time\\\\hausa\\\\T2_v2Porcentaje_S
ept2015.txt\",TextosCharPorcentaje[191]):\n" }{MPLTEXT 1 0 190 "#write
data(\"c:\\\\Users\\\\vjv\\\\Desktop\\\\000-CANDLE-TESIS\\\\ACABADISIM
O\\\\cap.5-LENGUA-BASE\\\\galeria-textos-version-ordenada-time\\\\haus
a\\\\T3_v2Porcentaje_Sept2015.txt\",TextosCharPorcentaje[192]):\n" }
{MPLTEXT 1 0 190 "#writedata(\"c:\\\\Users\\\\vjv\\\\Desktop\\\\000-CA
NDLE-TESIS\\\\ACABADISIMO\\\\cap.5-LENGUA-BASE\\\\galeria-textos-versi
on-ordenada-time\\\\oromo\\\\T1_v2Porcentaje_Sept2015.txt\",TextosChar
Porcentaje[193]):\n" }{MPLTEXT 1 0 190 "#writedata(\"c:\\\\Users\\\\vj
v\\\\Desktop\\\\000-CANDLE-TESIS\\\\ACABADISIMO\\\\cap.5-LENGUA-BASE
\\\\galeria-textos-version-ordenada-time\\\\oromo\\\\T2_v2Porcentaje_S
ept2015.txt\",TextosCharPorcentaje[194]):\n" }{MPLTEXT 1 0 190 "#write
data(\"c:\\\\Users\\\\vjv\\\\Desktop\\\\000-CANDLE-TESIS\\\\ACABADISIM
O\\\\cap.5-LENGUA-BASE\\\\galeria-textos-version-ordenada-time\\\\orom
o\\\\T3_v2Porcentaje_Sept2015.txt\",TextosCharPorcentaje[195]):\n" }
{MPLTEXT 1 0 190 "#writedata(\"c:\\\\Users\\\\vjv\\\\Desktop\\\\000-CA
NDLE-TESIS\\\\ACABADISIMO\\\\cap.5-LENGUA-BASE\\\\galeria-textos-versi
on-ordenada-time\\\\copto\\\\T1_v2Porcentaje_Sept2015.txt\",TextosChar
Porcentaje[196]):\n" }{MPLTEXT 1 0 190 "#writedata(\"c:\\\\Users\\\\vj
v\\\\Desktop\\\\000-CANDLE-TESIS\\\\ACABADISIMO\\\\cap.5-LENGUA-BASE
\\\\galeria-textos-version-ordenada-time\\\\copto\\\\T2_v2Porcentaje_S
ept2015.txt\",TextosCharPorcentaje[197]):\n" }{MPLTEXT 1 0 190 "#write
data(\"c:\\\\Users\\\\vjv\\\\Desktop\\\\000-CANDLE-TESIS\\\\ACABADISIM
O\\\\cap.5-LENGUA-BASE\\\\galeria-textos-version-ordenada-time\\\\copt
o\\\\T3_v2Porcentaje_Sept2015.txt\",TextosCharPorcentaje[198]):\n" }
{MPLTEXT 1 0 192 "#writedata(\"c:\\\\Users\\\\vjv\\\\Desktop\\\\000-CA
NDLE-TESIS\\\\ACABADISIMO\\\\cap.5-LENGUA-BASE\\\\galeria-textos-versi
on-ordenada-time\\\\volayta\\\\T1_v2Porcentaje_Sept2015.txt\",TextosCh
arPorcentaje[199]):\n" }{MPLTEXT 1 0 192 "#writedata(\"c:\\\\Users
\\\\vjv\\\\Desktop\\\\000-CANDLE-TESIS\\\\ACABADISIMO\\\\cap.5-LENGUA-
BASE\\\\galeria-textos-version-ordenada-time\\\\volayta\\\\T2_v2Porcen
taje_Sept2015.txt\",TextosCharPorcentaje[200]):\n" }{MPLTEXT 1 0 192 "
#writedata(\"c:\\\\Users\\\\vjv\\\\Desktop\\\\000-CANDLE-TESIS\\\\ACAB
ADISIMO\\\\cap.5-LENGUA-BASE\\\\galeria-textos-version-ordenada-time
\\\\volayta\\\\T3_v2Porcentaje_Sept2015.txt\",TextosCharPorcentaje[201
]):\n" }{MPLTEXT 1 0 192 "#writedata(\"c:\\\\Users\\\\vjv\\\\Desktop
\\\\000-CANDLE-TESIS\\\\ACABADISIMO\\\\cap.5-LENGUA-BASE\\\\galeria-te
xtos-version-ordenada-time\\\\yurmodo\\\\T1_v2Porcentaje_Sept2015.txt
\",TextosCharPorcentaje[202]):\n" }{MPLTEXT 1 0 189 "#writedata(\"c:
\\\\Users\\\\vjv\\\\Desktop\\\\000-CANDLE-TESIS\\\\ACABADISIMO\\\\cap.
5-LENGUA-BASE\\\\galeria-textos-version-ordenada-time\\\\madi\\\\T1_v2
Porcentaje_Sept2015.txt\",TextosCharPorcentaje[203]):\n" }{MPLTEXT 1 
0 189 "#writedata(\"c:\\\\Users\\\\vjv\\\\Desktop\\\\000-CANDLE-TESIS
\\\\ACABADISIMO\\\\cap.5-LENGUA-BASE\\\\galeria-textos-version-ordenad
a-time\\\\madi\\\\T2_v2Porcentaje_Sept2015.txt\",TextosCharPorcentaje[
204]):\n" }{MPLTEXT 1 0 188 "#writedata(\"c:\\\\Users\\\\vjv\\\\Deskto
p\\\\000-CANDLE-TESIS\\\\ACABADISIMO\\\\cap.5-LENGUA-BASE\\\\galeria-t
extos-version-ordenada-time\\\\luo\\\\T1_v2Porcentaje_Sept2015.txt\",T
extosCharPorcentaje[205]):\n" }{MPLTEXT 1 0 188 "#writedata(\"c:\\\\Us
ers\\\\vjv\\\\Desktop\\\\000-CANDLE-TESIS\\\\ACABADISIMO\\\\cap.5-LENG
UA-BASE\\\\galeria-textos-version-ordenada-time\\\\luo\\\\T2_v2Porcent
aje_Sept2015.txt\",TextosCharPorcentaje[206]):\n" }{MPLTEXT 1 0 188 "#
writedata(\"c:\\\\Users\\\\vjv\\\\Desktop\\\\000-CANDLE-TESIS\\\\ACABA
DISIMO\\\\cap.5-LENGUA-BASE\\\\galeria-textos-version-ordenada-time
\\\\luo\\\\T3_v2Porcentaje_Sept2015.txt\",TextosCharPorcentaje[207]):
\n" }{MPLTEXT 1 0 188 "#writedata(\"c:\\\\Users\\\\vjv\\\\Desktop\\\\0
00-CANDLE-TESIS\\\\ACABADISIMO\\\\cap.5-LENGUA-BASE\\\\galeria-textos-
version-ordenada-time\\\\fur\\\\T1_v2Porcentaje_Sept2015.txt\",TextosC
harPorcentaje[208]):\n" }{MPLTEXT 1 0 188 "#writedata(\"c:\\\\Users
\\\\vjv\\\\Desktop\\\\000-CANDLE-TESIS\\\\ACABADISIMO\\\\cap.5-LENGUA-
BASE\\\\galeria-textos-version-ordenada-time\\\\fur\\\\T2_v2Porcentaje
_Sept2015.txt\",TextosCharPorcentaje[209]):\n" }{MPLTEXT 1 0 190 "#wri
tedata(\"c:\\\\Users\\\\vjv\\\\Desktop\\\\000-CANDLE-TESIS\\\\ACABADIS
IMO\\\\cap.5-LENGUA-BASE\\\\galeria-textos-version-ordenada-time\\\\an
dan\\\\T1_v2Porcentaje_Sept2015.txt\",TextosCharPorcentaje[210]):\n" }
{MPLTEXT 1 0 191 "#writedata(\"c:\\\\Users\\\\vjv\\\\Desktop\\\\000-CA
NDLE-TESIS\\\\ACABADISIMO\\\\cap.5-LENGUA-BASE\\\\galeria-textos-versi
on-ordenada-time\\\\kanuri\\\\T1_v2Porcentaje_Sept2015.txt\",TextosCha
rPorcentaje[211]):\n" }{MPLTEXT 1 0 191 "#writedata(\"c:\\\\Users\\\\v
jv\\\\Desktop\\\\000-CANDLE-TESIS\\\\ACABADISIMO\\\\cap.5-LENGUA-BASE
\\\\galeria-textos-version-ordenada-time\\\\kanuri\\\\T2_v2Porcentaje_
Sept2015.txt\",TextosCharPorcentaje[212]):\n" }{MPLTEXT 1 0 191 "#writ
edata(\"c:\\\\Users\\\\vjv\\\\Desktop\\\\000-CANDLE-TESIS\\\\ACABADISI
MO\\\\cap.5-LENGUA-BASE\\\\galeria-textos-version-ordenada-time\\\\kan
uri\\\\T3_v2Porcentaje_Sept2015.txt\",TextosCharPorcentaje[213]):\n" }
{MPLTEXT 1 0 191 "#writedata(\"c:\\\\Users\\\\vjv\\\\Desktop\\\\000-CA
NDLE-TESIS\\\\ACABADISIMO\\\\cap.5-LENGUA-BASE\\\\galeria-textos-versi
on-ordenada-time\\\\masali\\\\T1_v2Porcentaje_Sept2015.txt\",TextosCha
rPorcentaje[214]):\n" }{MPLTEXT 1 0 190 "#writedata(\"c:\\\\Users\\\\v
jv\\\\Desktop\\\\000-CANDLE-TESIS\\\\ACABADISIMO\\\\cap.5-LENGUA-BASE
\\\\galeria-textos-version-ordenada-time\\\\kibet\\\\T1_v2Porcentaje_S
ept2015.txt\",TextosCharPorcentaje[215]):\n" }{MPLTEXT 1 0 189 "#write
data(\"c:\\\\Users\\\\vjv\\\\Desktop\\\\000-CANDLE-TESIS\\\\ACABADISIM
O\\\\cap.5-LENGUA-BASE\\\\galeria-textos-version-ordenada-time\\\\maba
\\\\T1_v2Porcentaje_Sept2015.txt\",TextosCharPorcentaje[216]):\n" }
{MPLTEXT 1 0 190 "#writedata(\"c:\\\\Users\\\\vjv\\\\Desktop\\\\000-CA
NDLE-TESIS\\\\ACABADISIMO\\\\cap.5-LENGUA-BASE\\\\galeria-textos-versi
on-ordenada-time\\\\zarma\\\\T1_v2Porcentaje_Sept2015.txt\",TextosChar
Porcentaje[217]):\n" }{MPLTEXT 1 0 190 "#writedata(\"c:\\\\Users\\\\vj
v\\\\Desktop\\\\000-CANDLE-TESIS\\\\ACABADISIMO\\\\cap.5-LENGUA-BASE
\\\\galeria-textos-version-ordenada-time\\\\zarma\\\\T2_v2Porcentaje_S
ept2015.txt\",TextosCharPorcentaje[218]):\n" }{MPLTEXT 1 0 190 "#write
data(\"c:\\\\Users\\\\vjv\\\\Desktop\\\\000-CANDLE-TESIS\\\\ACABADISIM
O\\\\cap.5-LENGUA-BASE\\\\galeria-textos-version-ordenada-time\\\\zarm
a\\\\T3_v2Porcentaje_Sept2015.txt\",TextosCharPorcentaje[219]):\n" }
{MPLTEXT 1 0 190 "#writedata(\"c:\\\\Users\\\\vjv\\\\Desktop\\\\000-CA
NDLE-TESIS\\\\ACABADISIMO\\\\cap.5-LENGUA-BASE\\\\galeria-textos-versi
on-ordenada-time\\\\berta\\\\T1_v2Porcentaje_Sept2015.txt\",TextosChar
Porcentaje[220]):\n" }{MPLTEXT 1 0 190 "#writedata(\"c:\\\\Users\\\\vj
v\\\\Desktop\\\\000-CANDLE-TESIS\\\\ACABADISIMO\\\\cap.5-LENGUA-BASE
\\\\galeria-textos-version-ordenada-time\\\\gumuz\\\\T1_v2Porcentaje_S
ept2015.txt\",TextosCharPorcentaje[221]):\n" }{MPLTEXT 1 0 190 "#write
data(\"c:\\\\Users\\\\vjv\\\\Desktop\\\\000-CANDLE-TESIS\\\\ACABADISIM
O\\\\cap.5-LENGUA-BASE\\\\galeria-textos-version-ordenada-time\\\\gumu
z\\\\T2_v2Porcentaje_Sept2015.txt\",TextosCharPorcentaje[222]):\n" }
{MPLTEXT 1 0 190 "#writedata(\"c:\\\\Users\\\\vjv\\\\Desktop\\\\000-CA
NDLE-TESIS\\\\ACABADISIMO\\\\cap.5-LENGUA-BASE\\\\galeria-textos-versi
on-ordenada-time\\\\wolof\\\\T1_v2Porcentaje_Sept2015.txt\",TextosChar
Porcentaje[223]):\n" }{MPLTEXT 1 0 190 "#writedata(\"c:\\\\Users\\\\vj
v\\\\Desktop\\\\000-CANDLE-TESIS\\\\ACABADISIMO\\\\cap.5-LENGUA-BASE
\\\\galeria-textos-version-ordenada-time\\\\wolof\\\\T2_v2Porcentaje_S
ept2015.txt\",TextosCharPorcentaje[224]):\n" }{MPLTEXT 1 0 190 "#write
data(\"c:\\\\Users\\\\vjv\\\\Desktop\\\\000-CANDLE-TESIS\\\\ACABADISIM
O\\\\cap.5-LENGUA-BASE\\\\galeria-textos-version-ordenada-time\\\\wolo
f\\\\T3_v2Porcentaje_Sept2015.txt\",TextosCharPorcentaje[225]):\n" }
{MPLTEXT 1 0 190 "#writedata(\"c:\\\\Users\\\\vjv\\\\Desktop\\\\000-CA
NDLE-TESIS\\\\ACABADISIMO\\\\cap.5-LENGUA-BASE\\\\galeria-textos-versi
on-ordenada-time\\\\shona\\\\T1_v2Porcentaje_Sept2015.txt\",TextosChar
Porcentaje[226]):\n" }{MPLTEXT 1 0 190 "#writedata(\"c:\\\\Users\\\\vj
v\\\\Desktop\\\\000-CANDLE-TESIS\\\\ACABADISIMO\\\\cap.5-LENGUA-BASE
\\\\galeria-textos-version-ordenada-time\\\\shona\\\\T2_v2Porcentaje_S
ept2015.txt\",TextosCharPorcentaje[227]):\n" }{MPLTEXT 1 0 190 "#write
data(\"c:\\\\Users\\\\vjv\\\\Desktop\\\\000-CANDLE-TESIS\\\\ACABADISIM
O\\\\cap.5-LENGUA-BASE\\\\galeria-textos-version-ordenada-time\\\\shon
a\\\\T3_v2Porcentaje_Sept2015.txt\",TextosCharPorcentaje[228]):\n" }
{MPLTEXT 1 0 189 "#writedata(\"c:\\\\Users\\\\vjv\\\\Desktop\\\\000-CA
NDLE-TESIS\\\\ACABADISIMO\\\\cap.5-LENGUA-BASE\\\\galeria-textos-versi
on-ordenada-time\\\\zulu\\\\T1_v2Porcentaje_Sept2015.txt\",TextosCharP
orcentaje[229]):\n" }{MPLTEXT 1 0 189 "#writedata(\"c:\\\\Users\\\\vjv
\\\\Desktop\\\\000-CANDLE-TESIS\\\\ACABADISIMO\\\\cap.5-LENGUA-BASE
\\\\galeria-textos-version-ordenada-time\\\\zulu\\\\T2_v2Porcentaje_Se
pt2015.txt\",TextosCharPorcentaje[230]):\n" }{MPLTEXT 1 0 189 "#writed
ata(\"c:\\\\Users\\\\vjv\\\\Desktop\\\\000-CANDLE-TESIS\\\\ACABADISIMO
\\\\cap.5-LENGUA-BASE\\\\galeria-textos-version-ordenada-time\\\\zulu
\\\\T3_v2Porcentaje_Sept2015.txt\",TextosCharPorcentaje[231]):\n" }
{MPLTEXT 1 0 192 "#writedata(\"c:\\\\Users\\\\vjv\\\\Desktop\\\\000-CA
NDLE-TESIS\\\\ACABADISIMO\\\\cap.5-LENGUA-BASE\\\\galeria-textos-versi
on-ordenada-time\\\\swahili\\\\T1_v2Porcentaje_Sept2015.txt\",TextosCh
arPorcentaje[232]):\n" }{MPLTEXT 1 0 192 "#writedata(\"c:\\\\Users
\\\\vjv\\\\Desktop\\\\000-CANDLE-TESIS\\\\ACABADISIMO\\\\cap.5-LENGUA-
BASE\\\\galeria-textos-version-ordenada-time\\\\swahili\\\\T2_v2Porcen
taje_Sept2015.txt\",TextosCharPorcentaje[233]):\n" }{MPLTEXT 1 0 192 "
#writedata(\"c:\\\\Users\\\\vjv\\\\Desktop\\\\000-CANDLE-TESIS\\\\ACAB
ADISIMO\\\\cap.5-LENGUA-BASE\\\\galeria-textos-version-ordenada-time
\\\\swahili\\\\T3_v2Porcentaje_Sept2015.txt\",TextosCharPorcentaje[234
]):\n" }{MPLTEXT 1 0 191 "#writedata(\"c:\\\\Users\\\\vjv\\\\Desktop
\\\\000-CANDLE-TESIS\\\\ACABADISIMO\\\\cap.5-LENGUA-BASE\\\\galeria-te
xtos-version-ordenada-time\\\\yoruba\\\\T1_v2Porcentaje_Sept2015.txt\"
,TextosCharPorcentaje[235]):\n" }{MPLTEXT 1 0 191 "#writedata(\"c:
\\\\Users\\\\vjv\\\\Desktop\\\\000-CANDLE-TESIS\\\\ACABADISIMO\\\\cap.
5-LENGUA-BASE\\\\galeria-textos-version-ordenada-time\\\\yoruba\\\\T2_
v2Porcentaje_Sept2015.txt\",TextosCharPorcentaje[236]):\n" }{MPLTEXT 
1 0 191 "#writedata(\"c:\\\\Users\\\\vjv\\\\Desktop\\\\000-CANDLE-TESI
S\\\\ACABADISIMO\\\\cap.5-LENGUA-BASE\\\\galeria-textos-version-ordena
da-time\\\\yoruba\\\\T3_v2Porcentaje_Sept2015.txt\",TextosCharPorcenta
je[237]):\n" }{MPLTEXT 1 0 188 "#writedata(\"c:\\\\Users\\\\vjv\\\\Des
ktop\\\\000-CANDLE-TESIS\\\\ACABADISIMO\\\\cap.5-LENGUA-BASE\\\\galeri
a-textos-version-ordenada-time\\\\ewe\\\\T1_v2Porcentaje_Sept2015.txt
\",TextosCharPorcentaje[238]):\n" }{MPLTEXT 1 0 188 "#writedata(\"c:
\\\\Users\\\\vjv\\\\Desktop\\\\000-CANDLE-TESIS\\\\ACABADISIMO\\\\cap.
5-LENGUA-BASE\\\\galeria-textos-version-ordenada-time\\\\ewe\\\\T2_v2P
orcentaje_Sept2015.txt\",TextosCharPorcentaje[239]):\n" }{MPLTEXT 1 0 
188 "#writedata(\"c:\\\\Users\\\\vjv\\\\Desktop\\\\000-CANDLE-TESIS
\\\\ACABADISIMO\\\\cap.5-LENGUA-BASE\\\\galeria-textos-version-ordenad
a-time\\\\ewe\\\\T3_v2Porcentaje_Sept2015.txt\",TextosCharPorcentaje[2
40]):\n" }{MPLTEXT 1 0 190 "#writedata(\"c:\\\\Users\\\\vjv\\\\Desktop
\\\\000-CANDLE-TESIS\\\\ACABADISIMO\\\\cap.5-LENGUA-BASE\\\\galeria-te
xtos-version-ordenada-time\\\\ibani\\\\T1_v2Porcentaje_Sept2015.txt\",
TextosCharPorcentaje[241]):\n" }{MPLTEXT 1 0 190 "#writedata(\"c:\\\\U
sers\\\\vjv\\\\Desktop\\\\000-CANDLE-TESIS\\\\ACABADISIMO\\\\cap.5-LEN
GUA-BASE\\\\galeria-textos-version-ordenada-time\\\\ibani\\\\T2_v2Porc
entaje_Sept2015.txt\",TextosCharPorcentaje[242]):\n" }{MPLTEXT 1 0 
193 "#writedata(\"c:\\\\Users\\\\vjv\\\\Desktop\\\\000-CANDLE-TESIS
\\\\ACABADISIMO\\\\cap.5-LENGUA-BASE\\\\galeria-textos-version-ordenad
a-time\\\\kalabari\\\\T1_v2Porcentaje_Sept2015.txt\",TextosCharPorcent
aje[243]):\n" }{MPLTEXT 1 0 189 "#writedata(\"c:\\\\Users\\\\vjv\\\\De
sktop\\\\000-CANDLE-TESIS\\\\ACABADISIMO\\\\cap.5-LENGUA-BASE\\\\galer
ia-textos-version-ordenada-time\\\\moro\\\\T1_v2Porcentaje_Sept2015.tx
t\",TextosCharPorcentaje[244]):\n" }{MPLTEXT 1 0 189 "#writedata(\"c:
\\\\Users\\\\vjv\\\\Desktop\\\\000-CANDLE-TESIS\\\\ACABADISIMO\\\\cap.
5-LENGUA-BASE\\\\galeria-textos-version-ordenada-time\\\\moro\\\\T2_v2
Porcentaje_Sept2015.txt\",TextosCharPorcentaje[245]):\n" }{MPLTEXT 1 
0 189 "#writedata(\"c:\\\\Users\\\\vjv\\\\Desktop\\\\000-CANDLE-TESIS
\\\\ACABADISIMO\\\\cap.5-LENGUA-BASE\\\\galeria-textos-version-ordenad
a-time\\\\moro\\\\T3_v2Porcentaje_Sept2015.txt\",TextosCharPorcentaje[
246]):\n" }{MPLTEXT 1 0 192 "#writedata(\"c:\\\\Users\\\\vjv\\\\Deskto
p\\\\000-CANDLE-TESIS\\\\ACABADISIMO\\\\cap.5-LENGUA-BASE\\\\galeria-t
extos-version-ordenada-time\\\\bambara\\\\T1_v2Porcentaje_Sept2015.txt
\",TextosCharPorcentaje[247]):\n" }{MPLTEXT 1 0 192 "#writedata(\"c:
\\\\Users\\\\vjv\\\\Desktop\\\\000-CANDLE-TESIS\\\\ACABADISIMO\\\\cap.
5-LENGUA-BASE\\\\galeria-textos-version-ordenada-time\\\\bambara\\\\T2
_v2Porcentaje_Sept2015.txt\",TextosCharPorcentaje[248]):\n" }{MPLTEXT 
1 0 192 "#writedata(\"c:\\\\Users\\\\vjv\\\\Desktop\\\\000-CANDLE-TESI
S\\\\ACABADISIMO\\\\cap.5-LENGUA-BASE\\\\galeria-textos-version-ordena
da-time\\\\bambara\\\\T3_v2Porcentaje_Sept2015.txt\",TextosCharPorcent
aje[249]):\n" }{MPLTEXT 1 0 193 "#writedata(\"c:\\\\Users\\\\vjv\\\\De
sktop\\\\000-CANDLE-TESIS\\\\ACABADISIMO\\\\cap.5-LENGUA-BASE\\\\galer
ia-textos-version-ordenada-time\\\\khoikhoi\\\\T1_v2Porcentaje_Sept201
5.txt\",TextosCharPorcentaje[250]):\n" }{MPLTEXT 1 0 193 "#writedata(
\"c:\\\\Users\\\\vjv\\\\Desktop\\\\000-CANDLE-TESIS\\\\ACABADISIMO
\\\\cap.5-LENGUA-BASE\\\\galeria-textos-version-ordenada-time\\\\khoik
hoi\\\\T2_v2Porcentaje_Sept2015.txt\",TextosCharPorcentaje[251]):\n" }
{MPLTEXT 1 0 193 "#writedata(\"c:\\\\Users\\\\vjv\\\\Desktop\\\\000-CA
NDLE-TESIS\\\\ACABADISIMO\\\\cap.5-LENGUA-BASE\\\\galeria-textos-versi
on-ordenada-time\\\\khoikhoi\\\\T3_v2Porcentaje_Sept2015.txt\",TextosC
harPorcentaje[252]):\n" }{MPLTEXT 1 0 193 "#writedata(\"c:\\\\Users
\\\\vjv\\\\Desktop\\\\000-CANDLE-TESIS\\\\ACABADISIMO\\\\cap.5-LENGUA-
BASE\\\\galeria-textos-version-ordenada-time\\\\malgache\\\\T1_v2Porce
ntaje_Sept2015.txt\",TextosCharPorcentaje[253]):\n" }{MPLTEXT 1 0 193 
"#writedata(\"c:\\\\Users\\\\vjv\\\\Desktop\\\\000-CANDLE-TESIS\\\\ACA
BADISIMO\\\\cap.5-LENGUA-BASE\\\\galeria-textos-version-ordenada-time
\\\\malgache\\\\T2_v2Porcentaje_Sept2015.txt\",TextosCharPorcentaje[25
4]):\n" }{MPLTEXT 1 0 193 "#writedata(\"c:\\\\Users\\\\vjv\\\\Desktop
\\\\000-CANDLE-TESIS\\\\ACABADISIMO\\\\cap.5-LENGUA-BASE\\\\galeria-te
xtos-version-ordenada-time\\\\malgache\\\\T3_v2Porcentaje_Sept2015.txt
\",TextosCharPorcentaje[255]):\n" }{MPLTEXT 1 0 192 "#writedata(\"c:
\\\\Users\\\\vjv\\\\Desktop\\\\000-CANDLE-TESIS\\\\ACABADISIMO\\\\cap.
5-LENGUA-BASE\\\\galeria-textos-version-ordenada-time\\\\euskera\\\\T1
_v2Porcentaje_Sept2015.txt\",TextosCharPorcentaje[256]):\n" }{MPLTEXT 
1 0 192 "#writedata(\"c:\\\\Users\\\\vjv\\\\Desktop\\\\000-CANDLE-TESI
S\\\\ACABADISIMO\\\\cap.5-LENGUA-BASE\\\\galeria-textos-version-ordena
da-time\\\\euskera\\\\T2_v2Porcentaje_Sept2015.txt\",TextosCharPorcent
aje[257]):\n" }{MPLTEXT 1 0 192 "#writedata(\"c:\\\\Users\\\\vjv\\\\De
sktop\\\\000-CANDLE-TESIS\\\\ACABADISIMO\\\\cap.5-LENGUA-BASE\\\\galer
ia-textos-version-ordenada-time\\\\euskera\\\\T3_v2Porcentaje_Sept2015
.txt\",TextosCharPorcentaje[258]):\n" }{MPLTEXT 1 0 192 "#writedata(\"
c:\\\\Users\\\\vjv\\\\Desktop\\\\000-CANDLE-TESIS\\\\ACABADISIMO\\\\ca
p.5-LENGUA-BASE\\\\galeria-textos-version-ordenada-time\\\\etrusco
\\\\T1_v2Porcentaje_Sept2015.txt\",TextosCharPorcentaje[259]):\n" }
{MPLTEXT 1 0 192 "#writedata(\"c:\\\\Users\\\\vjv\\\\Desktop\\\\000-CA
NDLE-TESIS\\\\ACABADISIMO\\\\cap.5-LENGUA-BASE\\\\galeria-textos-versi
on-ordenada-time\\\\etrusco\\\\T2_v2Porcentaje_Sept2015.txt\",TextosCh
arPorcentaje[260]):\n" }{MPLTEXT 1 0 191 "#writedata(\"c:\\\\Users
\\\\vjv\\\\Desktop\\\\000-CANDLE-TESIS\\\\ACABADISIMO\\\\cap.5-LENGUA-
BASE\\\\galeria-textos-version-ordenada-time\\\\etrusco\\\\T3_v2Porcen
taje_Sept2015.txt\",TextosCharPorcentaje[261]):" }}}{EXCHG {PARA 0 "> 
" 0 "" {MPLTEXT 1 0 0 "" }}}{EXCHG {PARA 0 "> " 0 "" {MPLTEXT 1 0 0 ""
 }}}{EXCHG {PARA 0 "> " 0 "" {MPLTEXT 1 0 0 "" }}}{EXCHG {PARA 0 "" 0 
"" {TEXT 208 37 "Lectura del material. An\341lisis final." }}}{EXCHG 
{PARA 0 "> " 0 "" {MPLTEXT 1 0 0 "" }}}{EXCHG {PARA 0 "> " 0 "" 
{XPPEDIT 19 1 "Typesetting:-mi(\"`?`\", italic = \"true\", mathvariant
 = \"italic\");" }}{PARA 11 "" 1 "" {XPPMATH 20 "I\"?G6\"" }}}{EXCHG 
{PARA 0 "> " 0 "" {MPLTEXT 1 0 187 "TextosCharPorcentaje[1]:=readdata(
\"c:\\\\Users\\\\vjv\\\\Desktop\\\\000-CANDLE-TESIS\\\\ACABADISIMO
\\\\cap.5-LENGUA-BASE\\\\galeria-textos-version-ordenada-time\\\\latin
\\\\T1_v2Porcentaje_Sept2015.txt\"):\n" }{MPLTEXT 1 0 187 "TextosCharP
orcentaje[2]:=readdata(\"c:\\\\Users\\\\vjv\\\\Desktop\\\\000-CANDLE-T
ESIS\\\\ACABADISIMO\\\\cap.5-LENGUA-BASE\\\\galeria-textos-version-ord
enada-time\\\\latin\\\\T2_v2Porcentaje_Sept2015.txt\"):\n" }{MPLTEXT 
1 0 187 "TextosCharPorcentaje[3]:=readdata(\"c:\\\\Users\\\\vjv\\\\Des
ktop\\\\000-CANDLE-TESIS\\\\ACABADISIMO\\\\cap.5-LENGUA-BASE\\\\galeri
a-textos-version-ordenada-time\\\\latin\\\\T3_v2Porcentaje_Sept2015.tx
t\"):\n" }{MPLTEXT 1 0 187 "TextosCharPorcentaje[4]:=readdata(\"c:
\\\\Users\\\\vjv\\\\Desktop\\\\000-CANDLE-TESIS\\\\ACABADISIMO\\\\cap.
5-LENGUA-BASE\\\\galeria-textos-version-ordenada-time\\\\latin\\\\T4_v
2Porcentaje_Sept2015.txt\"):\n" }{MPLTEXT 1 0 187 "TextosCharPorcentaj
e[5]:=readdata(\"c:\\\\Users\\\\vjv\\\\Desktop\\\\000-CANDLE-TESIS
\\\\ACABADISIMO\\\\cap.5-LENGUA-BASE\\\\galeria-textos-version-ordenad
a-time\\\\latin\\\\T5_v2Porcentaje_Sept2015.txt\"):\n" }{MPLTEXT 1 0 
187 "TextosCharPorcentaje[6]:=readdata(\"c:\\\\Users\\\\vjv\\\\Desktop
\\\\000-CANDLE-TESIS\\\\ACABADISIMO\\\\cap.5-LENGUA-BASE\\\\galeria-te
xtos-version-ordenada-time\\\\latin\\\\T6_v2Porcentaje_Sept2015.txt\")
:\n" }{MPLTEXT 1 0 187 "TextosCharPorcentaje[7]:=readdata(\"c:\\\\User
s\\\\vjv\\\\Desktop\\\\000-CANDLE-TESIS\\\\ACABADISIMO\\\\cap.5-LENGUA
-BASE\\\\galeria-textos-version-ordenada-time\\\\latin\\\\T7_v2Porcent
aje_Sept2015.txt\"):\n" }{MPLTEXT 1 0 187 "TextosCharPorcentaje[8]:=re
addata(\"c:\\\\Users\\\\vjv\\\\Desktop\\\\000-CANDLE-TESIS\\\\ACABADIS
IMO\\\\cap.5-LENGUA-BASE\\\\galeria-textos-version-ordenada-time\\\\la
tin\\\\T8_v2Porcentaje_Sept2015.txt\"):\n" }{MPLTEXT 1 0 187 "TextosCh
arPorcentaje[9]:=readdata(\"c:\\\\Users\\\\vjv\\\\Desktop\\\\000-CANDL
E-TESIS\\\\ACABADISIMO\\\\cap.5-LENGUA-BASE\\\\galeria-textos-version-
ordenada-time\\\\latin\\\\T9_v2Porcentaje_Sept2015.txt\"):\n" }
{MPLTEXT 1 0 189 "TextosCharPorcentaje[10]:=readdata(\"c:\\\\Users
\\\\vjv\\\\Desktop\\\\000-CANDLE-TESIS\\\\ACABADISIMO\\\\cap.5-LENGUA-
BASE\\\\galeria-textos-version-ordenada-time\\\\latin\\\\T10_v2Porcent
aje_Sept2015.txt\"):\n" }{MPLTEXT 1 0 190 "TextosCharPorcentaje[11]:=r
eaddata(\"c:\\\\Users\\\\vjv\\\\Desktop\\\\000-CANDLE-TESIS\\\\ACABADI
SIMO\\\\cap.5-LENGUA-BASE\\\\galeria-textos-version-ordenada-time\\\\t
oscano\\\\T1_v2Porcentaje_Sept2015.txt\"):\n" }{MPLTEXT 1 0 190 "Texto
sCharPorcentaje[12]:=readdata(\"c:\\\\Users\\\\vjv\\\\Desktop\\\\000-C
ANDLE-TESIS\\\\ACABADISIMO\\\\cap.5-LENGUA-BASE\\\\galeria-textos-vers
ion-ordenada-time\\\\toscano\\\\T2_v2Porcentaje_Sept2015.txt\"):\n" }
{MPLTEXT 1 0 191 "TextosCharPorcentaje[13]:=readdata(\"c:\\\\Users
\\\\vjv\\\\Desktop\\\\000-CANDLE-TESIS\\\\ACABADISIMO\\\\cap.5-LENGUA-
BASE\\\\galeria-textos-version-ordenada-time\\\\lombardo\\\\T1_v2Porce
ntaje_Sept2015.txt\"):\n" }{MPLTEXT 1 0 192 "TextosCharPorcentaje[14]:
=readdata(\"c:\\\\Users\\\\vjv\\\\Desktop\\\\000-CANDLE-TESIS\\\\ACABA
DISIMO\\\\cap.5-LENGUA-BASE\\\\galeria-textos-version-ordenada-time
\\\\veneciano\\\\T1_v2Porcentaje_Sept2015.txt\"):\n" }{MPLTEXT 1 0 
192 "TextosCharPorcentaje[15]:=readdata(\"c:\\\\Users\\\\vjv\\\\Deskto
p\\\\000-CANDLE-TESIS\\\\ACABADISIMO\\\\cap.5-LENGUA-BASE\\\\galeria-t
extos-version-ordenada-time\\\\veneciano\\\\T2_v2Porcentaje_Sept2015.t
xt\"):\n" }{MPLTEXT 1 0 193 "TextosCharPorcentaje[16]:=readdata(\"c:
\\\\Users\\\\vjv\\\\Desktop\\\\000-CANDLE-TESIS\\\\ACABADISIMO\\\\cap.
5-LENGUA-BASE\\\\galeria-textos-version-ordenada-time\\\\napolitano
\\\\T1_v2Porcentaje_Sept2015.txt\"):\n" }{MPLTEXT 1 0 188 "TextosCharP
orcentaje[17]:=readdata(\"c:\\\\Users\\\\vjv\\\\Desktop\\\\000-CANDLE-
TESIS\\\\ACABADISIMO\\\\cap.5-LENGUA-BASE\\\\galeria-textos-version-or
denada-time\\\\sardo\\\\T1_v2Porcentaje_Sept2015.txt\"):\n" }{MPLTEXT 
1 0 188 "TextosCharPorcentaje[18]:=readdata(\"c:\\\\Users\\\\vjv\\\\De
sktop\\\\000-CANDLE-TESIS\\\\ACABADISIMO\\\\cap.5-LENGUA-BASE\\\\galer
ia-textos-version-ordenada-time\\\\sardo\\\\T2_v2Porcentaje_Sept2015.t
xt\"):\n" }{MPLTEXT 1 0 188 "TextosCharPorcentaje[19]:=readdata(\"c:
\\\\Users\\\\vjv\\\\Desktop\\\\000-CANDLE-TESIS\\\\ACABADISIMO\\\\cap.
5-LENGUA-BASE\\\\galeria-textos-version-ordenada-time\\\\sardo\\\\T3_v
2Porcentaje_Sept2015.txt\"):\n" }{MPLTEXT 1 0 189 "TextosCharPorcentaj
e[20]:=readdata(\"c:\\\\Users\\\\vjv\\\\Desktop\\\\000-CANDLE-TESIS
\\\\ACABADISIMO\\\\cap.5-LENGUA-BASE\\\\galeria-textos-version-ordenad
a-time\\\\ladino\\\\T1_v2Porcentaje_Sept2015.txt\"):\n" }{MPLTEXT 1 0 
189 "TextosCharPorcentaje[21]:=readdata(\"c:\\\\Users\\\\vjv\\\\Deskto
p\\\\000-CANDLE-TESIS\\\\ACABADISIMO\\\\cap.5-LENGUA-BASE\\\\galeria-t
extos-version-ordenada-time\\\\ladino\\\\T2_v2Porcentaje_Sept2015.txt
\"):\n" }{MPLTEXT 1 0 189 "TextosCharPorcentaje[22]:=readdata(\"c:
\\\\Users\\\\vjv\\\\Desktop\\\\000-CANDLE-TESIS\\\\ACABADISIMO\\\\cap.
5-LENGUA-BASE\\\\galeria-textos-version-ordenada-time\\\\ladino\\\\T3_
v2Porcentaje_Sept2015.txt\"):\n" }{MPLTEXT 1 0 199 "TextosCharPorcenta
je[23]:=readdata(\"c:\\\\Users\\\\vjv\\\\Desktop\\\\000-CANDLE-TESIS
\\\\ACABADISIMO\\\\cap.5-LENGUA-BASE\\\\galeria-textos-version-ordenad
a-time\\\\galego-portugues\\\\T1_v2Porcentaje_Sept2015.txt\"):\n" }
{MPLTEXT 1 0 199 "TextosCharPorcentaje[24]:=readdata(\"c:\\\\Users
\\\\vjv\\\\Desktop\\\\000-CANDLE-TESIS\\\\ACABADISIMO\\\\cap.5-LENGUA-
BASE\\\\galeria-textos-version-ordenada-time\\\\galego-portugues\\\\T2
_v2Porcentaje_Sept2015.txt\"):\n" }{MPLTEXT 1 0 199 "TextosCharPorcent
aje[25]:=readdata(\"c:\\\\Users\\\\vjv\\\\Desktop\\\\000-CANDLE-TESIS
\\\\ACABADISIMO\\\\cap.5-LENGUA-BASE\\\\galeria-textos-version-ordenad
a-time\\\\galego-portugues\\\\T3_v2Porcentaje_Sept2015.txt\"):\n" }
{MPLTEXT 1 0 190 "TextosCharPorcentaje[26]:=readdata(\"c:\\\\Users
\\\\vjv\\\\Desktop\\\\000-CANDLE-TESIS\\\\ACABADISIMO\\\\cap.5-LENGUA-
BASE\\\\galeria-textos-version-ordenada-time\\\\catalan\\\\T1_v2Porcen
taje_Sept2015.txt\"):\n" }{MPLTEXT 1 0 190 "TextosCharPorcentaje[27]:=
readdata(\"c:\\\\Users\\\\vjv\\\\Desktop\\\\000-CANDLE-TESIS\\\\ACABAD
ISIMO\\\\cap.5-LENGUA-BASE\\\\galeria-textos-version-ordenada-time
\\\\catalan\\\\T2_v2Porcentaje_Sept2015.txt\"):\n" }{MPLTEXT 1 0 190 "
TextosCharPorcentaje[28]:=readdata(\"c:\\\\Users\\\\vjv\\\\Desktop
\\\\000-CANDLE-TESIS\\\\ACABADISIMO\\\\cap.5-LENGUA-BASE\\\\galeria-te
xtos-version-ordenada-time\\\\catalan\\\\T3_v2Porcentaje_Sept2015.txt
\"):\n" }{MPLTEXT 1 0 193 "TextosCharPorcentaje[29]:=readdata(\"c:
\\\\Users\\\\vjv\\\\Desktop\\\\000-CANDLE-TESIS\\\\ACABADISIMO\\\\cap.
5-LENGUA-BASE\\\\galeria-textos-version-ordenada-time\\\\castellano
\\\\T1_v2Porcentaje_Sept2015.txt\"):\n" }{MPLTEXT 1 0 193 "TextosCharP
orcentaje[30]:=readdata(\"c:\\\\Users\\\\vjv\\\\Desktop\\\\000-CANDLE-
TESIS\\\\ACABADISIMO\\\\cap.5-LENGUA-BASE\\\\galeria-textos-version-or
denada-time\\\\castellano\\\\T2_v2Porcentaje_Sept2015.txt\"):\n" }
{MPLTEXT 1 0 193 "TextosCharPorcentaje[31]:=readdata(\"c:\\\\Users
\\\\vjv\\\\Desktop\\\\000-CANDLE-TESIS\\\\ACABADISIMO\\\\cap.5-LENGUA-
BASE\\\\galeria-textos-version-ordenada-time\\\\castellano\\\\T3_v2Por
centaje_Sept2015.txt\"):\n" }{MPLTEXT 1 0 193 "TextosCharPorcentaje[32
]:=readdata(\"c:\\\\Users\\\\vjv\\\\Desktop\\\\000-CANDLE-TESIS\\\\ACA
BADISIMO\\\\cap.5-LENGUA-BASE\\\\galeria-textos-version-ordenada-time
\\\\castellano\\\\T4_v2Porcentaje_Sept2015.txt\"):\n" }{MPLTEXT 1 0 
193 "TextosCharPorcentaje[33]:=readdata(\"c:\\\\Users\\\\vjv\\\\Deskto
p\\\\000-CANDLE-TESIS\\\\ACABADISIMO\\\\cap.5-LENGUA-BASE\\\\galeria-t
extos-version-ordenada-time\\\\castellano\\\\T5_v2Porcentaje_Sept2015.
txt\"):\n" }{MPLTEXT 1 0 193 "TextosCharPorcentaje[34]:=readdata(\"c:
\\\\Users\\\\vjv\\\\Desktop\\\\000-CANDLE-TESIS\\\\ACABADISIMO\\\\cap.
5-LENGUA-BASE\\\\galeria-textos-version-ordenada-time\\\\castellano
\\\\T6_v2Porcentaje_Sept2015.txt\"):\n" }{MPLTEXT 1 0 193 "TextosCharP
orcentaje[35]:=readdata(\"c:\\\\Users\\\\vjv\\\\Desktop\\\\000-CANDLE-
TESIS\\\\ACABADISIMO\\\\cap.5-LENGUA-BASE\\\\galeria-textos-version-or
denada-time\\\\castellano\\\\T7_v2Porcentaje_Sept2015.txt\"):\n" }
{MPLTEXT 1 0 193 "TextosCharPorcentaje[36]:=readdata(\"c:\\\\Users
\\\\vjv\\\\Desktop\\\\000-CANDLE-TESIS\\\\ACABADISIMO\\\\cap.5-LENGUA-
BASE\\\\galeria-textos-version-ordenada-time\\\\castellano\\\\T8_v2Por
centaje_Sept2015.txt\"):\n" }{MPLTEXT 1 0 193 "TextosCharPorcentaje[37
]:=readdata(\"c:\\\\Users\\\\vjv\\\\Desktop\\\\000-CANDLE-TESIS\\\\ACA
BADISIMO\\\\cap.5-LENGUA-BASE\\\\galeria-textos-version-ordenada-time
\\\\castellano\\\\T9_v2Porcentaje_Sept2015.txt\"):\n" }{MPLTEXT 1 0 
194 "TextosCharPorcentaje[38]:=readdata(\"c:\\\\Users\\\\vjv\\\\Deskto
p\\\\000-CANDLE-TESIS\\\\ACABADISIMO\\\\cap.5-LENGUA-BASE\\\\galeria-t
extos-version-ordenada-time\\\\castellano\\\\T10_v2Porcentaje_Sept2015
.txt\"):\n" }{MPLTEXT 1 0 190 "TextosCharPorcentaje[39]:=readdata(\"c:
\\\\Users\\\\vjv\\\\Desktop\\\\000-CANDLE-TESIS\\\\ACABADISIMO\\\\cap.
5-LENGUA-BASE\\\\galeria-textos-version-ordenada-time\\\\frances\\\\T1
_v2Porcentaje_Sept2015.txt\"):\n" }{MPLTEXT 1 0 190 "TextosCharPorcent
aje[40]:=readdata(\"c:\\\\Users\\\\vjv\\\\Desktop\\\\000-CANDLE-TESIS
\\\\ACABADISIMO\\\\cap.5-LENGUA-BASE\\\\galeria-textos-version-ordenad
a-time\\\\frances\\\\T2_v2Porcentaje_Sept2015.txt\"):\n" }{MPLTEXT 1 
0 190 "TextosCharPorcentaje[41]:=readdata(\"c:\\\\Users\\\\vjv\\\\Desk
top\\\\000-CANDLE-TESIS\\\\ACABADISIMO\\\\cap.5-LENGUA-BASE\\\\galeria
-textos-version-ordenada-time\\\\frances\\\\T3_v2Porcentaje_Sept2015.t
xt\"):\n" }{MPLTEXT 1 0 191 "TextosCharPorcentaje[42]:=readdata(\"c:
\\\\Users\\\\vjv\\\\Desktop\\\\000-CANDLE-TESIS\\\\ACABADISIMO\\\\cap.
5-LENGUA-BASE\\\\galeria-textos-version-ordenada-time\\\\arpitano\\\\T
1_v2Porcentaje_Sept2015.txt\"):\n" }{MPLTEXT 1 0 191 "TextosCharPorcen
taje[43]:=readdata(\"c:\\\\Users\\\\vjv\\\\Desktop\\\\000-CANDLE-TESIS
\\\\ACABADISIMO\\\\cap.5-LENGUA-BASE\\\\galeria-textos-version-ordenad
a-time\\\\arpitano\\\\T2_v2Porcentaje_Sept2015.txt\"):\n" }{MPLTEXT 1 
0 191 "TextosCharPorcentaje[44]:=readdata(\"c:\\\\Users\\\\vjv\\\\Desk
top\\\\000-CANDLE-TESIS\\\\ACABADISIMO\\\\cap.5-LENGUA-BASE\\\\galeria
-textos-version-ordenada-time\\\\arpitano\\\\T3_v2Porcentaje_Sept2015.
txt\"):\n" }{MPLTEXT 1 0 189 "TextosCharPorcentaje[45]:=readdata(\"c:
\\\\Users\\\\vjv\\\\Desktop\\\\000-CANDLE-TESIS\\\\ACABADISIMO\\\\cap.
5-LENGUA-BASE\\\\galeria-textos-version-ordenada-time\\\\rumano\\\\T1_
v2Porcentaje_Sept2015.txt\"):\n" }{MPLTEXT 1 0 189 "TextosCharPorcenta
je[46]:=readdata(\"c:\\\\Users\\\\vjv\\\\Desktop\\\\000-CANDLE-TESIS
\\\\ACABADISIMO\\\\cap.5-LENGUA-BASE\\\\galeria-textos-version-ordenad
a-time\\\\rumano\\\\T2_v2Porcentaje_Sept2015.txt\"):\n" }{MPLTEXT 1 0 
189 "TextosCharPorcentaje[47]:=readdata(\"c:\\\\Users\\\\vjv\\\\Deskto
p\\\\000-CANDLE-TESIS\\\\ACABADISIMO\\\\cap.5-LENGUA-BASE\\\\galeria-t
extos-version-ordenada-time\\\\rumano\\\\T3_v2Porcentaje_Sept2015.txt
\"):\n" }{MPLTEXT 1 0 191 "TextosCharPorcentaje[48]:=readdata(\"c:
\\\\Users\\\\vjv\\\\Desktop\\\\000-CANDLE-TESIS\\\\ACABADISIMO\\\\cap.
5-LENGUA-BASE\\\\galeria-textos-version-ordenada-time\\\\prusiano\\\\T
1_v2Porcentaje_Sept2015.txt\"):\n" }{MPLTEXT 1 0 191 "TextosCharPorcen
taje[49]:=readdata(\"c:\\\\Users\\\\vjv\\\\Desktop\\\\000-CANDLE-TESIS
\\\\ACABADISIMO\\\\cap.5-LENGUA-BASE\\\\galeria-textos-version-ordenad
a-time\\\\prusiano\\\\T2_v2Porcentaje_Sept2015.txt\"):\n" }{MPLTEXT 1 
0 191 "TextosCharPorcentaje[50]:=readdata(\"c:\\\\Users\\\\vjv\\\\Desk
top\\\\000-CANDLE-TESIS\\\\ACABADISIMO\\\\cap.5-LENGUA-BASE\\\\galeria
-textos-version-ordenada-time\\\\prusiano\\\\T3_v2Porcentaje_Sept2015.
txt\"):\n" }{MPLTEXT 1 0 190 "TextosCharPorcentaje[51]:=readdata(\"c:
\\\\Users\\\\vjv\\\\Desktop\\\\000-CANDLE-TESIS\\\\ACABADISIMO\\\\cap.
5-LENGUA-BASE\\\\galeria-textos-version-ordenada-time\\\\lituano\\\\T1
_v2Porcentaje_Sept2015.txt\"):\n" }{MPLTEXT 1 0 190 "TextosCharPorcent
aje[52]:=readdata(\"c:\\\\Users\\\\vjv\\\\Desktop\\\\000-CANDLE-TESIS
\\\\ACABADISIMO\\\\cap.5-LENGUA-BASE\\\\galeria-textos-version-ordenad
a-time\\\\lituano\\\\T2_v2Porcentaje_Sept2015.txt\"):\n" }{MPLTEXT 1 
0 190 "TextosCharPorcentaje[53]:=readdata(\"c:\\\\Users\\\\vjv\\\\Desk
top\\\\000-CANDLE-TESIS\\\\ACABADISIMO\\\\cap.5-LENGUA-BASE\\\\galeria
-textos-version-ordenada-time\\\\lituano\\\\T3_v2Porcentaje_Sept2015.t
xt\"):\n" }{MPLTEXT 1 0 189 "TextosCharPorcentaje[54]:=readdata(\"c:
\\\\Users\\\\vjv\\\\Desktop\\\\000-CANDLE-TESIS\\\\ACABADISIMO\\\\cap.
5-LENGUA-BASE\\\\galeria-textos-version-ordenada-time\\\\polaco\\\\T1_
v2Porcentaje_Sept2015.txt\"):\n" }{MPLTEXT 1 0 189 "TextosCharPorcenta
je[55]:=readdata(\"c:\\\\Users\\\\vjv\\\\Desktop\\\\000-CANDLE-TESIS
\\\\ACABADISIMO\\\\cap.5-LENGUA-BASE\\\\galeria-textos-version-ordenad
a-time\\\\polaco\\\\T2_v2Porcentaje_Sept2015.txt\"):\n" }{MPLTEXT 1 0 
189 "TextosCharPorcentaje[56]:=readdata(\"c:\\\\Users\\\\vjv\\\\Deskto
p\\\\000-CANDLE-TESIS\\\\ACABADISIMO\\\\cap.5-LENGUA-BASE\\\\galeria-t
extos-version-ordenada-time\\\\polaco\\\\T3_v2Porcentaje_Sept2015.txt
\"):\n" }{MPLTEXT 1 0 189 "TextosCharPorcentaje[57]:=readdata(\"c:
\\\\Users\\\\vjv\\\\Desktop\\\\000-CANDLE-TESIS\\\\ACABADISIMO\\\\cap.
5-LENGUA-BASE\\\\galeria-textos-version-ordenada-time\\\\croata\\\\T1_
v2Porcentaje_Sept2015.txt\"):\n" }{MPLTEXT 1 0 189 "TextosCharPorcenta
je[58]:=readdata(\"c:\\\\Users\\\\vjv\\\\Desktop\\\\000-CANDLE-TESIS
\\\\ACABADISIMO\\\\cap.5-LENGUA-BASE\\\\galeria-textos-version-ordenad
a-time\\\\croata\\\\T2_v2Porcentaje_Sept2015.txt\"):\n" }{MPLTEXT 1 0 
189 "TextosCharPorcentaje[59]:=readdata(\"c:\\\\Users\\\\vjv\\\\Deskto
p\\\\000-CANDLE-TESIS\\\\ACABADISIMO\\\\cap.5-LENGUA-BASE\\\\galeria-t
extos-version-ordenada-time\\\\croata\\\\T3_v2Porcentaje_Sept2015.txt
\"):\n" }{MPLTEXT 1 0 192 "TextosCharPorcentaje[60]:=readdata(\"c:
\\\\Users\\\\vjv\\\\Desktop\\\\000-CANDLE-TESIS\\\\ACABADISIMO\\\\cap.
5-LENGUA-BASE\\\\galeria-textos-version-ordenada-time\\\\ucraniano
\\\\T1_v2Porcentaje_Sept2015.txt\"):\n" }{MPLTEXT 1 0 192 "TextosCharP
orcentaje[61]:=readdata(\"c:\\\\Users\\\\vjv\\\\Desktop\\\\000-CANDLE-
TESIS\\\\ACABADISIMO\\\\cap.5-LENGUA-BASE\\\\galeria-textos-version-or
denada-time\\\\ucraniano\\\\T2_v2Porcentaje_Sept2015.txt\"):\n" }
{MPLTEXT 1 0 192 "TextosCharPorcentaje[62]:=readdata(\"c:\\\\Users
\\\\vjv\\\\Desktop\\\\000-CANDLE-TESIS\\\\ACABADISIMO\\\\cap.5-LENGUA-
BASE\\\\galeria-textos-version-ordenada-time\\\\ucraniano\\\\T3_v2Porc
entaje_Sept2015.txt\"):\n" }{MPLTEXT 1 0 188 "TextosCharPorcentaje[63]
:=readdata(\"c:\\\\Users\\\\vjv\\\\Desktop\\\\000-CANDLE-TESIS\\\\ACAB
ADISIMO\\\\cap.5-LENGUA-BASE\\\\galeria-textos-version-ordenada-time
\\\\gales\\\\T1_v2Porcentaje_Sept2015.txt\"):\n" }{MPLTEXT 1 0 188 "Te
xtosCharPorcentaje[64]:=readdata(\"c:\\\\Users\\\\vjv\\\\Desktop\\\\00
0-CANDLE-TESIS\\\\ACABADISIMO\\\\cap.5-LENGUA-BASE\\\\galeria-textos-v
ersion-ordenada-time\\\\gales\\\\T2_v2Porcentaje_Sept2015.txt\"):\n" }
{MPLTEXT 1 0 188 "TextosCharPorcentaje[65]:=readdata(\"c:\\\\Users
\\\\vjv\\\\Desktop\\\\000-CANDLE-TESIS\\\\ACABADISIMO\\\\cap.5-LENGUA-
BASE\\\\galeria-textos-version-ordenada-time\\\\gales\\\\T3_v2Porcenta
je_Sept2015.txt\"):\n" }{MPLTEXT 1 0 189 "TextosCharPorcentaje[66]:=re
addata(\"c:\\\\Users\\\\vjv\\\\Desktop\\\\000-CANDLE-TESIS\\\\ACABADIS
IMO\\\\cap.5-LENGUA-BASE\\\\galeria-textos-version-ordenada-time\\\\br
eton\\\\T1_v2Porcentaje_Sept2015.txt\"):\n" }{MPLTEXT 1 0 189 "TextosC
harPorcentaje[67]:=readdata(\"c:\\\\Users\\\\vjv\\\\Desktop\\\\000-CAN
DLE-TESIS\\\\ACABADISIMO\\\\cap.5-LENGUA-BASE\\\\galeria-textos-versio
n-ordenada-time\\\\breton\\\\T2_v2Porcentaje_Sept2015.txt\"):\n" }
{MPLTEXT 1 0 189 "TextosCharPorcentaje[68]:=readdata(\"c:\\\\Users
\\\\vjv\\\\Desktop\\\\000-CANDLE-TESIS\\\\ACABADISIMO\\\\cap.5-LENGUA-
BASE\\\\galeria-textos-version-ordenada-time\\\\breton\\\\T3_v2Porcent
aje_Sept2015.txt\"):\n" }{MPLTEXT 1 0 199 "TextosCharPorcentaje[69]:=r
eaddata(\"c:\\\\Users\\\\vjv\\\\Desktop\\\\000-CANDLE-TESIS\\\\ACABADI
SIMO\\\\cap.5-LENGUA-BASE\\\\galeria-textos-version-ordenada-time\\\\g
aeilicoirlandes\\\\T1_v2Porcentaje_Sept2015.txt\"):\n" }{MPLTEXT 1 0 
199 "TextosCharPorcentaje[70]:=readdata(\"c:\\\\Users\\\\vjv\\\\Deskto
p\\\\000-CANDLE-TESIS\\\\ACABADISIMO\\\\cap.5-LENGUA-BASE\\\\galeria-t
extos-version-ordenada-time\\\\gaeilicoirlandes\\\\T2_v2Porcentaje_Sep
t2015.txt\"):\n" }{MPLTEXT 1 0 199 "TextosCharPorcentaje[71]:=readdata
(\"c:\\\\Users\\\\vjv\\\\Desktop\\\\000-CANDLE-TESIS\\\\ACABADISIMO
\\\\cap.5-LENGUA-BASE\\\\galeria-textos-version-ordenada-time\\\\gaeil
icoirlandes\\\\T3_v2Porcentaje_Sept2015.txt\"):\n" }{MPLTEXT 1 0 197 "
TextosCharPorcentaje[72]:=readdata(\"c:\\\\Users\\\\vjv\\\\Desktop
\\\\000-CANDLE-TESIS\\\\ACABADISIMO\\\\cap.5-LENGUA-BASE\\\\galeria-te
xtos-version-ordenada-time\\\\escocesgaelico\\\\T1_v2Porcentaje_Sept20
15.txt\"):\n" }{MPLTEXT 1 0 197 "TextosCharPorcentaje[73]:=readdata(\"
c:\\\\Users\\\\vjv\\\\Desktop\\\\000-CANDLE-TESIS\\\\ACABADISIMO\\\\ca
p.5-LENGUA-BASE\\\\galeria-textos-version-ordenada-time\\\\escocesgael
ico\\\\T2_v2Porcentaje_Sept2015.txt\"):\n" }{MPLTEXT 1 0 197 "TextosCh
arPorcentaje[74]:=readdata(\"c:\\\\Users\\\\vjv\\\\Desktop\\\\000-CAND
LE-TESIS\\\\ACABADISIMO\\\\cap.5-LENGUA-BASE\\\\galeria-textos-version
-ordenada-time\\\\escocesgaelico\\\\T3_v2Porcentaje_Sept2015.txt\"):\n
" }{MPLTEXT 1 0 191 "TextosCharPorcentaje[75]:=readdata(\"c:\\\\Users
\\\\vjv\\\\Desktop\\\\000-CANDLE-TESIS\\\\ACABADISIMO\\\\cap.5-LENGUA-
BASE\\\\galeria-textos-version-ordenada-time\\\\islandes\\\\T1_v2Porce
ntaje_Sept2015.txt\"):\n" }{MPLTEXT 1 0 191 "TextosCharPorcentaje[76]:
=readdata(\"c:\\\\Users\\\\vjv\\\\Desktop\\\\000-CANDLE-TESIS\\\\ACABA
DISIMO\\\\cap.5-LENGUA-BASE\\\\galeria-textos-version-ordenada-time
\\\\islandes\\\\T2_v2Porcentaje_Sept2015.txt\"):\n" }{MPLTEXT 1 0 191 
"TextosCharPorcentaje[77]:=readdata(\"c:\\\\Users\\\\vjv\\\\Desktop
\\\\000-CANDLE-TESIS\\\\ACABADISIMO\\\\cap.5-LENGUA-BASE\\\\galeria-te
xtos-version-ordenada-time\\\\islandes\\\\T3_v2Porcentaje_Sept2015.txt
\"):\n" }{MPLTEXT 1 0 188 "TextosCharPorcentaje[78]:=readdata(\"c:
\\\\Users\\\\vjv\\\\Desktop\\\\000-CANDLE-TESIS\\\\ACABADISIMO\\\\cap.
5-LENGUA-BASE\\\\galeria-textos-version-ordenada-time\\\\danes\\\\T1_v
2Porcentaje_Sept2015.txt\"):\n" }{MPLTEXT 1 0 188 "TextosCharPorcentaj
e[79]:=readdata(\"c:\\\\Users\\\\vjv\\\\Desktop\\\\000-CANDLE-TESIS
\\\\ACABADISIMO\\\\cap.5-LENGUA-BASE\\\\galeria-textos-version-ordenad
a-time\\\\danes\\\\T2_v2Porcentaje_Sept2015.txt\"):\n" }{MPLTEXT 1 0 
188 "TextosCharPorcentaje[80]:=readdata(\"c:\\\\Users\\\\vjv\\\\Deskto
p\\\\000-CANDLE-TESIS\\\\ACABADISIMO\\\\cap.5-LENGUA-BASE\\\\galeria-t
extos-version-ordenada-time\\\\danes\\\\T3_v2Porcentaje_Sept2015.txt\"
):\n" }{MPLTEXT 1 0 190 "TextosCharPorcentaje[81]:=readdata(\"c:\\\\Us
ers\\\\vjv\\\\Desktop\\\\000-CANDLE-TESIS\\\\ACABADISIMO\\\\cap.5-LENG
UA-BASE\\\\galeria-textos-version-ordenada-time\\\\noruego\\\\T1_v2Por
centaje_Sept2015.txt\"):\n" }{MPLTEXT 1 0 190 "TextosCharPorcentaje[82
]:=readdata(\"c:\\\\Users\\\\vjv\\\\Desktop\\\\000-CANDLE-TESIS\\\\ACA
BADISIMO\\\\cap.5-LENGUA-BASE\\\\galeria-textos-version-ordenada-time
\\\\noruego\\\\T2_v2Porcentaje_Sept2015.txt\"):\n" }{MPLTEXT 1 0 190 "
TextosCharPorcentaje[83]:=readdata(\"c:\\\\Users\\\\vjv\\\\Desktop
\\\\000-CANDLE-TESIS\\\\ACABADISIMO\\\\cap.5-LENGUA-BASE\\\\galeria-te
xtos-version-ordenada-time\\\\noruego\\\\T3_v2Porcentaje_Sept2015.txt
\"):\n" }{MPLTEXT 1 0 188 "TextosCharPorcentaje[84]:=readdata(\"c:
\\\\Users\\\\vjv\\\\Desktop\\\\000-CANDLE-TESIS\\\\ACABADISIMO\\\\cap.
5-LENGUA-BASE\\\\galeria-textos-version-ordenada-time\\\\sueco\\\\T1_v
2Porcentaje_Sept2015.txt\"):\n" }{MPLTEXT 1 0 188 "TextosCharPorcentaj
e[85]:=readdata(\"c:\\\\Users\\\\vjv\\\\Desktop\\\\000-CANDLE-TESIS
\\\\ACABADISIMO\\\\cap.5-LENGUA-BASE\\\\galeria-textos-version-ordenad
a-time\\\\sueco\\\\T2_v2Porcentaje_Sept2015.txt\"):\n" }{MPLTEXT 1 0 
188 "TextosCharPorcentaje[86]:=readdata(\"c:\\\\Users\\\\vjv\\\\Deskto
p\\\\000-CANDLE-TESIS\\\\ACABADISIMO\\\\cap.5-LENGUA-BASE\\\\galeria-t
extos-version-ordenada-time\\\\sueco\\\\T3_v2Porcentaje_Sept2015.txt\"
):\n" }{MPLTEXT 1 0 193 "TextosCharPorcentaje[87]:=readdata(\"c:\\\\Us
ers\\\\vjv\\\\Desktop\\\\000-CANDLE-TESIS\\\\ACABADISIMO\\\\cap.5-LENG
UA-BASE\\\\galeria-textos-version-ordenada-time\\\\elfdaliano\\\\T1_v2
Porcentaje_Sept2015.txt\"):\n" }{MPLTEXT 1 0 193 "TextosCharPorcentaje
[88]:=readdata(\"c:\\\\Users\\\\vjv\\\\Desktop\\\\000-CANDLE-TESIS
\\\\ACABADISIMO\\\\cap.5-LENGUA-BASE\\\\galeria-textos-version-ordenad
a-time\\\\elfdaliano\\\\T2_v2Porcentaje_Sept2015.txt\"):\n" }{MPLTEXT 
1 0 193 "TextosCharPorcentaje[89]:=readdata(\"c:\\\\Users\\\\vjv\\\\De
sktop\\\\000-CANDLE-TESIS\\\\ACABADISIMO\\\\cap.5-LENGUA-BASE\\\\galer
ia-textos-version-ordenada-time\\\\elfdaliano\\\\T3_v2Porcentaje_Sept2
015.txt\"):\n" }{MPLTEXT 1 0 189 "TextosCharPorcentaje[90]:=readdata(
\"c:\\\\Users\\\\vjv\\\\Desktop\\\\000-CANDLE-TESIS\\\\ACABADISIMO
\\\\cap.5-LENGUA-BASE\\\\galeria-textos-version-ordenada-time\\\\alema
n\\\\T1_v2Porcentaje_Sept2015.txt\"):\n" }{MPLTEXT 1 0 189 "TextosChar
Porcentaje[91]:=readdata(\"c:\\\\Users\\\\vjv\\\\Desktop\\\\000-CANDLE
-TESIS\\\\ACABADISIMO\\\\cap.5-LENGUA-BASE\\\\galeria-textos-version-o
rdenada-time\\\\aleman\\\\T2_v2Porcentaje_Sept2015.txt\"):\n" }
{MPLTEXT 1 0 189 "TextosCharPorcentaje[92]:=readdata(\"c:\\\\Users
\\\\vjv\\\\Desktop\\\\000-CANDLE-TESIS\\\\ACABADISIMO\\\\cap.5-LENGUA-
BASE\\\\galeria-textos-version-ordenada-time\\\\aleman\\\\T3_v2Porcent
aje_Sept2015.txt\"):\n" }{MPLTEXT 1 0 191 "TextosCharPorcentaje[93]:=r
eaddata(\"c:\\\\Users\\\\vjv\\\\Desktop\\\\000-CANDLE-TESIS\\\\ACABADI
SIMO\\\\cap.5-LENGUA-BASE\\\\galeria-textos-version-ordenada-time\\\\h
olandes\\\\T1_v2Porcentaje_Sept2015.txt\"):\n" }{MPLTEXT 1 0 191 "Text
osCharPorcentaje[94]:=readdata(\"c:\\\\Users\\\\vjv\\\\Desktop\\\\000-
CANDLE-TESIS\\\\ACABADISIMO\\\\cap.5-LENGUA-BASE\\\\galeria-textos-ver
sion-ordenada-time\\\\holandes\\\\T2_v2Porcentaje_Sept2015.txt\"):\n" 
}{MPLTEXT 1 0 191 "TextosCharPorcentaje[95]:=readdata(\"c:\\\\Users
\\\\vjv\\\\Desktop\\\\000-CANDLE-TESIS\\\\ACABADISIMO\\\\cap.5-LENGUA-
BASE\\\\galeria-textos-version-ordenada-time\\\\holandes\\\\T3_v2Porce
ntaje_Sept2015.txt\"):\n" }{MPLTEXT 1 0 193 "TextosCharPorcentaje[96]:
=readdata(\"c:\\\\Users\\\\vjv\\\\Desktop\\\\000-CANDLE-TESIS\\\\ACABA
DISIMO\\\\cap.5-LENGUA-BASE\\\\galeria-textos-version-ordenada-time
\\\\bajoaleman\\\\T1_v2Porcentaje_Sept2015.txt\"):\n" }{MPLTEXT 1 0 
193 "TextosCharPorcentaje[97]:=readdata(\"c:\\\\Users\\\\vjv\\\\Deskto
p\\\\000-CANDLE-TESIS\\\\ACABADISIMO\\\\cap.5-LENGUA-BASE\\\\galeria-t
extos-version-ordenada-time\\\\bajoaleman\\\\T2_v2Porcentaje_Sept2015.
txt\"):\n" }{MPLTEXT 1 0 193 "TextosCharPorcentaje[98]:=readdata(\"c:
\\\\Users\\\\vjv\\\\Desktop\\\\000-CANDLE-TESIS\\\\ACABADISIMO\\\\cap.
5-LENGUA-BASE\\\\galeria-textos-version-ordenada-time\\\\bajoaleman
\\\\T3_v2Porcentaje_Sept2015.txt\"):\n" }{MPLTEXT 1 0 189 "TextosCharP
orcentaje[99]:=readdata(\"c:\\\\Users\\\\vjv\\\\Desktop\\\\000-CANDLE-
TESIS\\\\ACABADISIMO\\\\cap.5-LENGUA-BASE\\\\galeria-textos-version-or
denada-time\\\\ingles\\\\T1_v2Porcentaje_Sept2015.txt\"):\n" }{MPLTEXT
 1 0 190 "TextosCharPorcentaje[100]:=readdata(\"c:\\\\Users\\\\vjv
\\\\Desktop\\\\000-CANDLE-TESIS\\\\ACABADISIMO\\\\cap.5-LENGUA-BASE
\\\\galeria-textos-version-ordenada-time\\\\ingles\\\\T2_v2Porcentaje_
Sept2015.txt\"):\n" }{MPLTEXT 1 0 190 "TextosCharPorcentaje[101]:=read
data(\"c:\\\\Users\\\\vjv\\\\Desktop\\\\000-CANDLE-TESIS\\\\ACABADISIM
O\\\\cap.5-LENGUA-BASE\\\\galeria-textos-version-ordenada-time\\\\ingl
es\\\\T3_v2Porcentaje_Sept2015.txt\"):\n" }{MPLTEXT 1 0 191 "TextosCha
rPorcentaje[102]:=readdata(\"c:\\\\Users\\\\vjv\\\\Desktop\\\\000-CAND
LE-TESIS\\\\ACABADISIMO\\\\cap.5-LENGUA-BASE\\\\galeria-textos-version
-ordenada-time\\\\escoces\\\\T1_v2Porcentaje_Sept2015.txt\"):\n" }
{MPLTEXT 1 0 191 "TextosCharPorcentaje[103]:=readdata(\"c:\\\\Users
\\\\vjv\\\\Desktop\\\\000-CANDLE-TESIS\\\\ACABADISIMO\\\\cap.5-LENGUA-
BASE\\\\galeria-textos-version-ordenada-time\\\\escoces\\\\T2_v2Porcen
taje_Sept2015.txt\"):\n" }{MPLTEXT 1 0 191 "TextosCharPorcentaje[104]:
=readdata(\"c:\\\\Users\\\\vjv\\\\Desktop\\\\000-CANDLE-TESIS\\\\ACABA
DISIMO\\\\cap.5-LENGUA-BASE\\\\galeria-textos-version-ordenada-time
\\\\escoces\\\\T3_v2Porcentaje_Sept2015.txt\"):\n" }{MPLTEXT 1 0 190 "
TextosCharPorcentaje[105]:=readdata(\"c:\\\\Users\\\\vjv\\\\Desktop
\\\\000-CANDLE-TESIS\\\\ACABADISIMO\\\\cap.5-LENGUA-BASE\\\\galeria-te
xtos-version-ordenada-time\\\\frisio\\\\T1_v2Porcentaje_Sept2015.txt\"
):\n" }{MPLTEXT 1 0 190 "TextosCharPorcentaje[106]:=readdata(\"c:\\\\U
sers\\\\vjv\\\\Desktop\\\\000-CANDLE-TESIS\\\\ACABADISIMO\\\\cap.5-LEN
GUA-BASE\\\\galeria-textos-version-ordenada-time\\\\frisio\\\\T2_v2Por
centaje_Sept2015.txt\"):\n" }{MPLTEXT 1 0 190 "TextosCharPorcentaje[10
7]:=readdata(\"c:\\\\Users\\\\vjv\\\\Desktop\\\\000-CANDLE-TESIS\\\\AC
ABADISIMO\\\\cap.5-LENGUA-BASE\\\\galeria-textos-version-ordenada-time
\\\\frisio\\\\T3_v2Porcentaje_Sept2015.txt\"):\n" }{MPLTEXT 1 0 190 "T
extosCharPorcentaje[108]:=readdata(\"c:\\\\Users\\\\vjv\\\\Desktop
\\\\000-CANDLE-TESIS\\\\ACABADISIMO\\\\cap.5-LENGUA-BASE\\\\galeria-te
xtos-version-ordenada-time\\\\griego\\\\T1_v2Porcentaje_Sept2015.txt\"
):\n" }{MPLTEXT 1 0 190 "TextosCharPorcentaje[109]:=readdata(\"c:\\\\U
sers\\\\vjv\\\\Desktop\\\\000-CANDLE-TESIS\\\\ACABADISIMO\\\\cap.5-LEN
GUA-BASE\\\\galeria-textos-version-ordenada-time\\\\griego\\\\T2_v2Por
centaje_Sept2015.txt\"):\n" }{MPLTEXT 1 0 190 "TextosCharPorcentaje[11
0]:=readdata(\"c:\\\\Users\\\\vjv\\\\Desktop\\\\000-CANDLE-TESIS\\\\AC
ABADISIMO\\\\cap.5-LENGUA-BASE\\\\galeria-textos-version-ordenada-time
\\\\griego\\\\T3_v2Porcentaje_Sept2015.txt\"):\n" }{MPLTEXT 1 0 192 "T
extosCharPorcentaje[111]:=readdata(\"c:\\\\Users\\\\vjv\\\\Desktop
\\\\000-CANDLE-TESIS\\\\ACABADISIMO\\\\cap.5-LENGUA-BASE\\\\galeria-te
xtos-version-ordenada-time\\\\tsakonio\\\\T1_v2Porcentaje_Sept2015.txt
\"):\n" }{MPLTEXT 1 0 192 "TextosCharPorcentaje[112]:=readdata(\"c:
\\\\Users\\\\vjv\\\\Desktop\\\\000-CANDLE-TESIS\\\\ACABADISIMO\\\\cap.
5-LENGUA-BASE\\\\galeria-textos-version-ordenada-time\\\\tsakonio\\\\T
2_v2Porcentaje_Sept2015.txt\"):\n" }{MPLTEXT 1 0 192 "TextosCharPorcen
taje[113]:=readdata(\"c:\\\\Users\\\\vjv\\\\Desktop\\\\000-CANDLE-TESI
S\\\\ACABADISIMO\\\\cap.5-LENGUA-BASE\\\\galeria-textos-version-ordena
da-time\\\\tsakonio\\\\T3_v2Porcentaje_Sept2015.txt\"):\n" }{MPLTEXT 
1 0 191 "TextosCharPorcentaje[114]:=readdata(\"c:\\\\Users\\\\vjv\\\\D
esktop\\\\000-CANDLE-TESIS\\\\ACABADISIMO\\\\cap.5-LENGUA-BASE\\\\gale
ria-textos-version-ordenada-time\\\\albanes\\\\T1_v2Porcentaje_Sept201
5.txt\"):\n" }{MPLTEXT 1 0 191 "TextosCharPorcentaje[115]:=readdata(\"
c:\\\\Users\\\\vjv\\\\Desktop\\\\000-CANDLE-TESIS\\\\ACABADISIMO\\\\ca
p.5-LENGUA-BASE\\\\galeria-textos-version-ordenada-time\\\\albanes
\\\\T2_v2Porcentaje_Sept2015.txt\"):\n" }{MPLTEXT 1 0 191 "TextosCharP
orcentaje[116]:=readdata(\"c:\\\\Users\\\\vjv\\\\Desktop\\\\000-CANDLE
-TESIS\\\\ACABADISIMO\\\\cap.5-LENGUA-BASE\\\\galeria-textos-version-o
rdenada-time\\\\albanes\\\\T3_v2Porcentaje_Sept2015.txt\"):\n" }
{MPLTEXT 1 0 191 "TextosCharPorcentaje[117]:=readdata(\"c:\\\\Users
\\\\vjv\\\\Desktop\\\\000-CANDLE-TESIS\\\\ACABADISIMO\\\\cap.5-LENGUA-
BASE\\\\galeria-textos-version-ordenada-time\\\\armenio\\\\T1_v2Porcen
taje_Sept2015.txt\"):\n" }{MPLTEXT 1 0 191 "TextosCharPorcentaje[118]:
=readdata(\"c:\\\\Users\\\\vjv\\\\Desktop\\\\000-CANDLE-TESIS\\\\ACABA
DISIMO\\\\cap.5-LENGUA-BASE\\\\galeria-textos-version-ordenada-time
\\\\armenio\\\\T2_v2Porcentaje_Sept2015.txt\"):\n" }{MPLTEXT 1 0 191 "
TextosCharPorcentaje[119]:=readdata(\"c:\\\\Users\\\\vjv\\\\Desktop
\\\\000-CANDLE-TESIS\\\\ACABADISIMO\\\\cap.5-LENGUA-BASE\\\\galeria-te
xtos-version-ordenada-time\\\\armenio\\\\T3_v2Porcentaje_Sept2015.txt
\"):\n" }{MPLTEXT 1 0 190 "TextosCharPorcentaje[120]:=readdata(\"c:
\\\\Users\\\\vjv\\\\Desktop\\\\000-CANDLE-TESIS\\\\ACABADISIMO\\\\cap.
5-LENGUA-BASE\\\\galeria-textos-version-ordenada-time\\\\romani\\\\T1_
v2Porcentaje_Sept2015.txt\"):\n" }{MPLTEXT 1 0 190 "TextosCharPorcenta
je[121]:=readdata(\"c:\\\\Users\\\\vjv\\\\Desktop\\\\000-CANDLE-TESIS
\\\\ACABADISIMO\\\\cap.5-LENGUA-BASE\\\\galeria-textos-version-ordenad
a-time\\\\romani\\\\T2_v2Porcentaje_Sept2015.txt\"):\n" }{MPLTEXT 1 0 
190 "TextosCharPorcentaje[122]:=readdata(\"c:\\\\Users\\\\vjv\\\\Deskt
op\\\\000-CANDLE-TESIS\\\\ACABADISIMO\\\\cap.5-LENGUA-BASE\\\\galeria-
textos-version-ordenada-time\\\\romani\\\\T3_v2Porcentaje_Sept2015.txt
\"):\n" }{MPLTEXT 1 0 190 "TextosCharPorcentaje[123]:=readdata(\"c:
\\\\Users\\\\vjv\\\\Desktop\\\\000-CANDLE-TESIS\\\\ACABADISIMO\\\\cap.
5-LENGUA-BASE\\\\galeria-textos-version-ordenada-time\\\\romani\\\\T4_
v2Porcentaje_Sept2015.txt\"):\n" }{MPLTEXT 1 0 189 "TextosCharPorcenta
je[124]:=readdata(\"c:\\\\Users\\\\vjv\\\\Desktop\\\\000-CANDLE-TESIS
\\\\ACABADISIMO\\\\cap.5-LENGUA-BASE\\\\galeria-textos-version-ordenad
a-time\\\\persa\\\\T1_v2Porcentaje_Sept2015.txt\"):\n" }{MPLTEXT 1 0 
189 "TextosCharPorcentaje[125]:=readdata(\"c:\\\\Users\\\\vjv\\\\Deskt
op\\\\000-CANDLE-TESIS\\\\ACABADISIMO\\\\cap.5-LENGUA-BASE\\\\galeria-
textos-version-ordenada-time\\\\persa\\\\T2_v2Porcentaje_Sept2015.txt
\"):\n" }{MPLTEXT 1 0 189 "TextosCharPorcentaje[126]:=readdata(\"c:
\\\\Users\\\\vjv\\\\Desktop\\\\000-CANDLE-TESIS\\\\ACABADISIMO\\\\cap.
5-LENGUA-BASE\\\\galeria-textos-version-ordenada-time\\\\persa\\\\T3_v
2Porcentaje_Sept2015.txt\"):\n" }{MPLTEXT 1 0 189 "TextosCharPorcentaj
e[127]:=readdata(\"c:\\\\Users\\\\vjv\\\\Desktop\\\\000-CANDLE-TESIS
\\\\ACABADISIMO\\\\cap.5-LENGUA-BASE\\\\galeria-textos-version-ordenad
a-time\\\\fines\\\\T1_v2Porcentaje_Sept2015.txt\"):\n" }{MPLTEXT 1 0 
189 "TextosCharPorcentaje[128]:=readdata(\"c:\\\\Users\\\\vjv\\\\Deskt
op\\\\000-CANDLE-TESIS\\\\ACABADISIMO\\\\cap.5-LENGUA-BASE\\\\galeria-
textos-version-ordenada-time\\\\fines\\\\T2_v2Porcentaje_Sept2015.txt
\"):\n" }{MPLTEXT 1 0 189 "TextosCharPorcentaje[129]:=readdata(\"c:
\\\\Users\\\\vjv\\\\Desktop\\\\000-CANDLE-TESIS\\\\ACABADISIMO\\\\cap.
5-LENGUA-BASE\\\\galeria-textos-version-ordenada-time\\\\fines\\\\T3_v
2Porcentaje_Sept2015.txt\"):\n" }{MPLTEXT 1 0 191 "TextosCharPorcentaj
e[130]:=readdata(\"c:\\\\Users\\\\vjv\\\\Desktop\\\\000-CANDLE-TESIS
\\\\ACABADISIMO\\\\cap.5-LENGUA-BASE\\\\galeria-textos-version-ordenad
a-time\\\\hungaro\\\\T1_v2Porcentaje_Sept2015.txt\"):\n" }{MPLTEXT 1 
0 191 "TextosCharPorcentaje[131]:=readdata(\"c:\\\\Users\\\\vjv\\\\Des
ktop\\\\000-CANDLE-TESIS\\\\ACABADISIMO\\\\cap.5-LENGUA-BASE\\\\galeri
a-textos-version-ordenada-time\\\\hungaro\\\\T2_v2Porcentaje_Sept2015.
txt\"):\n" }{MPLTEXT 1 0 191 "TextosCharPorcentaje[132]:=readdata(\"c:
\\\\Users\\\\vjv\\\\Desktop\\\\000-CANDLE-TESIS\\\\ACABADISIMO\\\\cap.
5-LENGUA-BASE\\\\galeria-textos-version-ordenada-time\\\\hungaro\\\\T3
_v2Porcentaje_Sept2015.txt\"):\n" }{MPLTEXT 1 0 190 "TextosCharPorcent
aje[133]:=readdata(\"c:\\\\Users\\\\vjv\\\\Desktop\\\\000-CANDLE-TESIS
\\\\ACABADISIMO\\\\cap.5-LENGUA-BASE\\\\galeria-textos-version-ordenad
a-time\\\\mongol\\\\T1_v2Porcentaje_Sept2015.txt\"):\n" }{MPLTEXT 1 0 
190 "TextosCharPorcentaje[134]:=readdata(\"c:\\\\Users\\\\vjv\\\\Deskt
op\\\\000-CANDLE-TESIS\\\\ACABADISIMO\\\\cap.5-LENGUA-BASE\\\\galeria-
textos-version-ordenada-time\\\\mongol\\\\T2_v2Porcentaje_Sept2015.txt
\"):\n" }{MPLTEXT 1 0 190 "TextosCharPorcentaje[135]:=readdata(\"c:
\\\\Users\\\\vjv\\\\Desktop\\\\000-CANDLE-TESIS\\\\ACABADISIMO\\\\cap.
5-LENGUA-BASE\\\\galeria-textos-version-ordenada-time\\\\mongol\\\\T3_
v2Porcentaje_Sept2015.txt\"):\n" }{MPLTEXT 1 0 189 "TextosCharPorcenta
je[136]:=readdata(\"c:\\\\Users\\\\vjv\\\\Desktop\\\\000-CANDLE-TESIS
\\\\ACABADISIMO\\\\cap.5-LENGUA-BASE\\\\galeria-textos-version-ordenad
a-time\\\\turco\\\\T1_v2Porcentaje_Sept2015.txt\"):\n" }{MPLTEXT 1 0 
189 "TextosCharPorcentaje[137]:=readdata(\"c:\\\\Users\\\\vjv\\\\Deskt
op\\\\000-CANDLE-TESIS\\\\ACABADISIMO\\\\cap.5-LENGUA-BASE\\\\galeria-
textos-version-ordenada-time\\\\turco\\\\T2_v2Porcentaje_Sept2015.txt
\"):\n" }{MPLTEXT 1 0 189 "TextosCharPorcentaje[138]:=readdata(\"c:
\\\\Users\\\\vjv\\\\Desktop\\\\000-CANDLE-TESIS\\\\ACABADISIMO\\\\cap.
5-LENGUA-BASE\\\\galeria-textos-version-ordenada-time\\\\turco\\\\T3_v
2Porcentaje_Sept2015.txt\"):\n" }{MPLTEXT 1 0 190 "TextosCharPorcentaj
e[139]:=readdata(\"c:\\\\Users\\\\vjv\\\\Desktop\\\\000-CANDLE-TESIS
\\\\ACABADISIMO\\\\cap.5-LENGUA-BASE\\\\galeria-textos-version-ordenad
a-time\\\\abkhaz\\\\T1_v2Porcentaje_Sept2015.txt\"):\n" }{MPLTEXT 1 0 
190 "TextosCharPorcentaje[140]:=readdata(\"c:\\\\Users\\\\vjv\\\\Deskt
op\\\\000-CANDLE-TESIS\\\\ACABADISIMO\\\\cap.5-LENGUA-BASE\\\\galeria-
textos-version-ordenada-time\\\\abkhaz\\\\T2_v2Porcentaje_Sept2015.txt
\"):\n" }{MPLTEXT 1 0 192 "TextosCharPorcentaje[141]:=readdata(\"c:
\\\\Users\\\\vjv\\\\Desktop\\\\000-CANDLE-TESIS\\\\ACABADISIMO\\\\cap.
5-LENGUA-BASE\\\\galeria-textos-version-ordenada-time\\\\checheno\\\\T
1_v2Porcentaje_Sept2015.txt\"):\n" }{MPLTEXT 1 0 193 "TextosCharPorcen
taje[142]:=readdata(\"c:\\\\Users\\\\vjv\\\\Desktop\\\\000-CANDLE-TESI
S\\\\ACABADISIMO\\\\cap.5-LENGUA-BASE\\\\galeria-textos-version-ordena
da-time\\\\georgiano\\\\T1_v2Porcentaje_Sept2015.txt\"):\n" }{MPLTEXT 
1 0 193 "TextosCharPorcentaje[143]:=readdata(\"c:\\\\Users\\\\vjv\\\\D
esktop\\\\000-CANDLE-TESIS\\\\ACABADISIMO\\\\cap.5-LENGUA-BASE\\\\gale
ria-textos-version-ordenada-time\\\\georgiano\\\\T2_v2Porcentaje_Sept2
015.txt\"):\n" }{MPLTEXT 1 0 193 "TextosCharPorcentaje[144]:=readdata(
\"c:\\\\Users\\\\vjv\\\\Desktop\\\\000-CANDLE-TESIS\\\\ACABADISIMO
\\\\cap.5-LENGUA-BASE\\\\galeria-textos-version-ordenada-time\\\\georg
iano\\\\T3_v2Porcentaje_Sept2015.txt\"):\n" }{MPLTEXT 1 0 191 "TextosC
harPorcentaje[145]:=readdata(\"c:\\\\Users\\\\vjv\\\\Desktop\\\\000-CA
NDLE-TESIS\\\\ACABADISIMO\\\\cap.5-LENGUA-BASE\\\\galeria-textos-versi
on-ordenada-time\\\\guanche\\\\T1_v2Porcentaje_Sept2015.txt\"):\n" }
{MPLTEXT 1 0 191 "TextosCharPorcentaje[146]:=readdata(\"c:\\\\Users
\\\\vjv\\\\Desktop\\\\000-CANDLE-TESIS\\\\ACABADISIMO\\\\cap.5-LENGUA-
BASE\\\\galeria-textos-version-ordenada-time\\\\guanche\\\\T2_v2Porcen
taje_Sept2015.txt\"):\n" }{MPLTEXT 1 0 190 "TextosCharPorcentaje[147]:
=readdata(\"c:\\\\Users\\\\vjv\\\\Desktop\\\\000-CANDLE-TESIS\\\\ACABA
DISIMO\\\\cap.5-LENGUA-BASE\\\\galeria-textos-version-ordenada-time
\\\\auyila\\\\T1_v2Porcentaje_Sept2015.txt\"):\n" }{MPLTEXT 1 0 190 "T
extosCharPorcentaje[148]:=readdata(\"c:\\\\Users\\\\vjv\\\\Desktop
\\\\000-CANDLE-TESIS\\\\ACABADISIMO\\\\cap.5-LENGUA-BASE\\\\galeria-te
xtos-version-ordenada-time\\\\auyila\\\\T2_v2Porcentaje_Sept2015.txt\"
):\n" }{MPLTEXT 1 0 190 "TextosCharPorcentaje[149]:=readdata(\"c:\\\\U
sers\\\\vjv\\\\Desktop\\\\000-CANDLE-TESIS\\\\ACABADISIMO\\\\cap.5-LEN
GUA-BASE\\\\galeria-textos-version-ordenada-time\\\\auyila\\\\T3_v2Por
centaje_Sept2015.txt\"):\n" }{MPLTEXT 1 0 189 "TextosCharPorcentaje[15
0]:=readdata(\"c:\\\\Users\\\\vjv\\\\Desktop\\\\000-CANDLE-TESIS\\\\AC
ABADISIMO\\\\cap.5-LENGUA-BASE\\\\galeria-textos-version-ordenada-time
\\\\sokna\\\\T1_v2Porcentaje_Sept2015.txt\"):\n" }{MPLTEXT 1 0 188 "Te
xtosCharPorcentaje[151]:=readdata(\"c:\\\\Users\\\\vjv\\\\Desktop\\\\0
00-CANDLE-TESIS\\\\ACABADISIMO\\\\cap.5-LENGUA-BASE\\\\galeria-textos-
version-ordenada-time\\\\sivi\\\\T1_v2Porcentaje_Sept2015.txt\"):\n" }
{MPLTEXT 1 0 190 "TextosCharPorcentaje[152]:=readdata(\"c:\\\\Users
\\\\vjv\\\\Desktop\\\\000-CANDLE-TESIS\\\\ACABADISIMO\\\\cap.5-LENGUA-
BASE\\\\galeria-textos-version-ordenada-time\\\\kabyle\\\\T1_v2Porcent
aje_Sept2015.txt\"):\n" }{MPLTEXT 1 0 190 "TextosCharPorcentaje[153]:=
readdata(\"c:\\\\Users\\\\vjv\\\\Desktop\\\\000-CANDLE-TESIS\\\\ACABAD
ISIMO\\\\cap.5-LENGUA-BASE\\\\galeria-textos-version-ordenada-time
\\\\kabyle\\\\T2_v2Porcentaje_Sept2015.txt\"):\n" }{MPLTEXT 1 0 190 "T
extosCharPorcentaje[154]:=readdata(\"c:\\\\Users\\\\vjv\\\\Desktop
\\\\000-CANDLE-TESIS\\\\ACABADISIMO\\\\cap.5-LENGUA-BASE\\\\galeria-te
xtos-version-ordenada-time\\\\kabyle\\\\T3_v2Porcentaje_Sept2015.txt\"
):\n" }{MPLTEXT 1 0 191 "TextosCharPorcentaje[155]:=readdata(\"c:\\\\U
sers\\\\vjv\\\\Desktop\\\\000-CANDLE-TESIS\\\\ACABADISIMO\\\\cap.5-LEN
GUA-BASE\\\\galeria-textos-version-ordenada-time\\\\tacheli\\\\T1_v2Po
rcentaje_Sept2015.txt\"):\n" }{MPLTEXT 1 0 191 "TextosCharPorcentaje[1
56]:=readdata(\"c:\\\\Users\\\\vjv\\\\Desktop\\\\000-CANDLE-TESIS\\\\A
CABADISIMO\\\\cap.5-LENGUA-BASE\\\\galeria-textos-version-ordenada-tim
e\\\\tacheli\\\\T2_v2Porcentaje_Sept2015.txt\"):\n" }{MPLTEXT 1 0 190 
"TextosCharPorcentaje[157]:=readdata(\"c:\\\\Users\\\\vjv\\\\Desktop
\\\\000-CANDLE-TESIS\\\\ACABADISIMO\\\\cap.5-LENGUA-BASE\\\\galeria-te
xtos-version-ordenada-time\\\\cherba\\\\T1_v2Porcentaje_Sept2015.txt\"
):\n" }{MPLTEXT 1 0 190 "TextosCharPorcentaje[158]:=readdata(\"c:\\\\U
sers\\\\vjv\\\\Desktop\\\\000-CANDLE-TESIS\\\\ACABADISIMO\\\\cap.5-LEN
GUA-BASE\\\\galeria-textos-version-ordenada-time\\\\cherba\\\\T2_v2Por
centaje_Sept2015.txt\"):\n" }{MPLTEXT 1 0 190 "TextosCharPorcentaje[15
9]:=readdata(\"c:\\\\Users\\\\vjv\\\\Desktop\\\\000-CANDLE-TESIS\\\\AC
ABADISIMO\\\\cap.5-LENGUA-BASE\\\\galeria-textos-version-ordenada-time
\\\\cherba\\\\T3_v2Porcentaje_Sept2015.txt\"):\n" }{MPLTEXT 1 0 190 "T
extosCharPorcentaje[160]:=readdata(\"c:\\\\Users\\\\vjv\\\\Desktop
\\\\000-CANDLE-TESIS\\\\ACABADISIMO\\\\cap.5-LENGUA-BASE\\\\galeria-te
xtos-version-ordenada-time\\\\nafusi\\\\T1_v2Porcentaje_Sept2015.txt\"
):\n" }{MPLTEXT 1 0 190 "TextosCharPorcentaje[161]:=readdata(\"c:\\\\U
sers\\\\vjv\\\\Desktop\\\\000-CANDLE-TESIS\\\\ACABADISIMO\\\\cap.5-LEN
GUA-BASE\\\\galeria-textos-version-ordenada-time\\\\nafusi\\\\T2_v2Por
centaje_Sept2015.txt\"):\n" }{MPLTEXT 1 0 190 "TextosCharPorcentaje[16
2]:=readdata(\"c:\\\\Users\\\\vjv\\\\Desktop\\\\000-CANDLE-TESIS\\\\AC
ABADISIMO\\\\cap.5-LENGUA-BASE\\\\galeria-textos-version-ordenada-time
\\\\gomara\\\\T1_v2Porcentaje_Sept2015.txt\"):\n" }{MPLTEXT 1 0 191 "T
extosCharPorcentaje[163]:=readdata(\"c:\\\\Users\\\\vjv\\\\Desktop
\\\\000-CANDLE-TESIS\\\\ACABADISIMO\\\\cap.5-LENGUA-BASE\\\\galeria-te
xtos-version-ordenada-time\\\\gadames\\\\T1_v2Porcentaje_Sept2015.txt
\"):\n" }{MPLTEXT 1 0 191 "TextosCharPorcentaje[164]:=readdata(\"c:
\\\\Users\\\\vjv\\\\Desktop\\\\000-CANDLE-TESIS\\\\ACABADISIMO\\\\cap.
5-LENGUA-BASE\\\\galeria-textos-version-ordenada-time\\\\gadames\\\\T2
_v2Porcentaje_Sept2015.txt\"):\n" }{MPLTEXT 1 0 195 "TextosCharPorcent
aje[165]:=readdata(\"c:\\\\Users\\\\vjv\\\\Desktop\\\\000-CANDLE-TESIS
\\\\ACABADISIMO\\\\cap.5-LENGUA-BASE\\\\galeria-textos-version-ordenad
a-time\\\\tagargrente\\\\T1_v2Porcentaje_Sept2015.txt\"):\n" }{MPLTEXT
 1 0 195 "TextosCharPorcentaje[166]:=readdata(\"c:\\\\Users\\\\vjv
\\\\Desktop\\\\000-CANDLE-TESIS\\\\ACABADISIMO\\\\cap.5-LENGUA-BASE
\\\\galeria-textos-version-ordenada-time\\\\tagargrente\\\\T2_v2Porcen
taje_Sept2015.txt\"):\n" }{MPLTEXT 1 0 195 "TextosCharPorcentaje[167]:
=readdata(\"c:\\\\Users\\\\vjv\\\\Desktop\\\\000-CANDLE-TESIS\\\\ACABA
DISIMO\\\\cap.5-LENGUA-BASE\\\\galeria-textos-version-ordenada-time
\\\\tagargrente\\\\T3_v2Porcentaje_Sept2015.txt\"):\n" }{MPLTEXT 1 0 
190 "TextosCharPorcentaje[168]:=readdata(\"c:\\\\Users\\\\vjv\\\\Deskt
op\\\\000-CANDLE-TESIS\\\\ACABADISIMO\\\\cap.5-LENGUA-BASE\\\\galeria-
textos-version-ordenada-time\\\\figuig\\\\T1_v2Porcentaje_Sept2015.txt
\"):\n" }{MPLTEXT 1 0 190 "TextosCharPorcentaje[169]:=readdata(\"c:
\\\\Users\\\\vjv\\\\Desktop\\\\000-CANDLE-TESIS\\\\ACABADISIMO\\\\cap.
5-LENGUA-BASE\\\\galeria-textos-version-ordenada-time\\\\tarifi\\\\T1_
v2Porcentaje_Sept2015.txt\"):\n" }{MPLTEXT 1 0 190 "TextosCharPorcenta
je[170]:=readdata(\"c:\\\\Users\\\\vjv\\\\Desktop\\\\000-CANDLE-TESIS
\\\\ACABADISIMO\\\\cap.5-LENGUA-BASE\\\\galeria-textos-version-ordenad
a-time\\\\tarifi\\\\T2_v2Porcentaje_Sept2015.txt\"):\n" }{MPLTEXT 1 0 
190 "TextosCharPorcentaje[171]:=readdata(\"c:\\\\Users\\\\vjv\\\\Deskt
op\\\\000-CANDLE-TESIS\\\\ACABADISIMO\\\\cap.5-LENGUA-BASE\\\\galeria-
textos-version-ordenada-time\\\\tarifi\\\\T3_v2Porcentaje_Sept2015.txt
\"):\n" }{MPLTEXT 1 0 191 "TextosCharPorcentaje[172]:=readdata(\"c:
\\\\Users\\\\vjv\\\\Desktop\\\\000-CANDLE-TESIS\\\\ACABADISIMO\\\\cap.
5-LENGUA-BASE\\\\galeria-textos-version-ordenada-time\\\\chahuia\\\\T1
_v2Porcentaje_Sept2015.txt\"):\n" }{MPLTEXT 1 0 195 "TextosCharPorcent
aje[173]:=readdata(\"c:\\\\Users\\\\vjv\\\\Desktop\\\\000-CANDLE-TESIS
\\\\ACABADISIMO\\\\cap.5-LENGUA-BASE\\\\galeria-textos-version-ordenad
a-time\\\\tuaregadagh\\\\T1_v2Porcentaje_Sept2015.txt\"):\n" }{MPLTEXT
 1 0 196 "TextosCharPorcentaje[174]:=readdata(\"c:\\\\Users\\\\vjv
\\\\Desktop\\\\000-CANDLE-TESIS\\\\ACABADISIMO\\\\cap.5-LENGUA-BASE
\\\\galeria-textos-version-ordenada-time\\\\tuaregkidali\\\\T1_v2Porce
ntaje_Sept2015.txt\"):\n" }{MPLTEXT 1 0 196 "TextosCharPorcentaje[175]
:=readdata(\"c:\\\\Users\\\\vjv\\\\Desktop\\\\000-CANDLE-TESIS\\\\ACAB
ADISIMO\\\\cap.5-LENGUA-BASE\\\\galeria-textos-version-ordenada-time
\\\\tuaregkidali\\\\T2_v2Porcentaje_Sept2015.txt\"):\n" }{MPLTEXT 1 0 
194 "TextosCharPorcentaje[176]:=readdata(\"c:\\\\Users\\\\vjv\\\\Deskt
op\\\\000-CANDLE-TESIS\\\\ACABADISIMO\\\\cap.5-LENGUA-BASE\\\\galeria-
textos-version-ordenada-time\\\\tuaregayer\\\\T1_v2Porcentaje_Sept2015
.txt\"):\n" }{MPLTEXT 1 0 190 "TextosCharPorcentaje[177]:=readdata(\"c
:\\\\Users\\\\vjv\\\\Desktop\\\\000-CANDLE-TESIS\\\\ACABADISIMO\\\\cap
.5-LENGUA-BASE\\\\galeria-textos-version-ordenada-time\\\\zenaga\\\\T1
_v2Porcentaje_Sept2015.txt\"):\n" }{MPLTEXT 1 0 190 "TextosCharPorcent
aje[178]:=readdata(\"c:\\\\Users\\\\vjv\\\\Desktop\\\\000-CANDLE-TESIS
\\\\ACABADISIMO\\\\cap.5-LENGUA-BASE\\\\galeria-textos-version-ordenad
a-time\\\\zenaga\\\\T2_v2Porcentaje_Sept2015.txt\"):\n" }{MPLTEXT 1 0 
190 "TextosCharPorcentaje[179]:=readdata(\"c:\\\\Users\\\\vjv\\\\Deskt
op\\\\000-CANDLE-TESIS\\\\ACABADISIMO\\\\cap.5-LENGUA-BASE\\\\galeria-
textos-version-ordenada-time\\\\punico\\\\T1_v2Porcentaje_Sept2015.txt
\"):\n" }{MPLTEXT 1 0 190 "TextosCharPorcentaje[180]:=readdata(\"c:
\\\\Users\\\\vjv\\\\Desktop\\\\000-CANDLE-TESIS\\\\ACABADISIMO\\\\cap.
5-LENGUA-BASE\\\\galeria-textos-version-ordenada-time\\\\punico\\\\T2_
v2Porcentaje_Sept2015.txt\"):\n" }{MPLTEXT 1 0 190 "TextosCharPorcenta
je[181]:=readdata(\"c:\\\\Users\\\\vjv\\\\Desktop\\\\000-CANDLE-TESIS
\\\\ACABADISIMO\\\\cap.5-LENGUA-BASE\\\\galeria-textos-version-ordenad
a-time\\\\hebreo\\\\T1_v2Porcentaje_Sept2015.txt\"):\n" }{MPLTEXT 1 0 
190 "TextosCharPorcentaje[182]:=readdata(\"c:\\\\Users\\\\vjv\\\\Deskt
op\\\\000-CANDLE-TESIS\\\\ACABADISIMO\\\\cap.5-LENGUA-BASE\\\\galeria-
textos-version-ordenada-time\\\\hebreo\\\\T2_v2Porcentaje_Sept2015.txt
\"):\n" }{MPLTEXT 1 0 190 "TextosCharPorcentaje[183]:=readdata(\"c:
\\\\Users\\\\vjv\\\\Desktop\\\\000-CANDLE-TESIS\\\\ACABADISIMO\\\\cap.
5-LENGUA-BASE\\\\galeria-textos-version-ordenada-time\\\\hebreo\\\\T3_
v2Porcentaje_Sept2015.txt\"):\n" }{MPLTEXT 1 0 189 "TextosCharPorcenta
je[184]:=readdata(\"c:\\\\Users\\\\vjv\\\\Desktop\\\\000-CANDLE-TESIS
\\\\ACABADISIMO\\\\cap.5-LENGUA-BASE\\\\galeria-textos-version-ordenad
a-time\\\\arabe\\\\T1_v2Porcentaje_Sept2015.txt\"):\n" }{MPLTEXT 1 0 
189 "TextosCharPorcentaje[185]:=readdata(\"c:\\\\Users\\\\vjv\\\\Deskt
op\\\\000-CANDLE-TESIS\\\\ACABADISIMO\\\\cap.5-LENGUA-BASE\\\\galeria-
textos-version-ordenada-time\\\\arabe\\\\T2_v2Porcentaje_Sept2015.txt
\"):\n" }{MPLTEXT 1 0 189 "TextosCharPorcentaje[186]:=readdata(\"c:
\\\\Users\\\\vjv\\\\Desktop\\\\000-CANDLE-TESIS\\\\ACABADISIMO\\\\cap.
5-LENGUA-BASE\\\\galeria-textos-version-ordenada-time\\\\arabe\\\\T3_v
2Porcentaje_Sept2015.txt\"):\n" }{MPLTEXT 1 0 190 "TextosCharPorcentaj
e[187]:=readdata(\"c:\\\\Users\\\\vjv\\\\Desktop\\\\000-CANDLE-TESIS
\\\\ACABADISIMO\\\\cap.5-LENGUA-BASE\\\\galeria-textos-version-ordenad
a-time\\\\maltes\\\\T1_v2Porcentaje_Sept2015.txt\"):\n" }{MPLTEXT 1 0 
190 "TextosCharPorcentaje[188]:=readdata(\"c:\\\\Users\\\\vjv\\\\Deskt
op\\\\000-CANDLE-TESIS\\\\ACABADISIMO\\\\cap.5-LENGUA-BASE\\\\galeria-
textos-version-ordenada-time\\\\maltes\\\\T2_v2Porcentaje_Sept2015.txt
\"):\n" }{MPLTEXT 1 0 190 "TextosCharPorcentaje[189]:=readdata(\"c:
\\\\Users\\\\vjv\\\\Desktop\\\\000-CANDLE-TESIS\\\\ACABADISIMO\\\\cap.
5-LENGUA-BASE\\\\galeria-textos-version-ordenada-time\\\\maltes\\\\T3_
v2Porcentaje_Sept2015.txt\"):\n" }{MPLTEXT 1 0 189 "TextosCharPorcenta
je[190]:=readdata(\"c:\\\\Users\\\\vjv\\\\Desktop\\\\000-CANDLE-TESIS
\\\\ACABADISIMO\\\\cap.5-LENGUA-BASE\\\\galeria-textos-version-ordenad
a-time\\\\hausa\\\\T1_v2Porcentaje_Sept2015.txt\"):\n" }{MPLTEXT 1 0 
189 "TextosCharPorcentaje[191]:=readdata(\"c:\\\\Users\\\\vjv\\\\Deskt
op\\\\000-CANDLE-TESIS\\\\ACABADISIMO\\\\cap.5-LENGUA-BASE\\\\galeria-
textos-version-ordenada-time\\\\hausa\\\\T2_v2Porcentaje_Sept2015.txt
\"):\n" }{MPLTEXT 1 0 189 "TextosCharPorcentaje[192]:=readdata(\"c:
\\\\Users\\\\vjv\\\\Desktop\\\\000-CANDLE-TESIS\\\\ACABADISIMO\\\\cap.
5-LENGUA-BASE\\\\galeria-textos-version-ordenada-time\\\\hausa\\\\T3_v
2Porcentaje_Sept2015.txt\"):\n" }{MPLTEXT 1 0 189 "TextosCharPorcentaj
e[193]:=readdata(\"c:\\\\Users\\\\vjv\\\\Desktop\\\\000-CANDLE-TESIS
\\\\ACABADISIMO\\\\cap.5-LENGUA-BASE\\\\galeria-textos-version-ordenad
a-time\\\\oromo\\\\T1_v2Porcentaje_Sept2015.txt\"):\n" }{MPLTEXT 1 0 
189 "TextosCharPorcentaje[194]:=readdata(\"c:\\\\Users\\\\vjv\\\\Deskt
op\\\\000-CANDLE-TESIS\\\\ACABADISIMO\\\\cap.5-LENGUA-BASE\\\\galeria-
textos-version-ordenada-time\\\\oromo\\\\T2_v2Porcentaje_Sept2015.txt
\"):\n" }{MPLTEXT 1 0 189 "TextosCharPorcentaje[195]:=readdata(\"c:
\\\\Users\\\\vjv\\\\Desktop\\\\000-CANDLE-TESIS\\\\ACABADISIMO\\\\cap.
5-LENGUA-BASE\\\\galeria-textos-version-ordenada-time\\\\oromo\\\\T3_v
2Porcentaje_Sept2015.txt\"):\n" }{MPLTEXT 1 0 189 "TextosCharPorcentaj
e[196]:=readdata(\"c:\\\\Users\\\\vjv\\\\Desktop\\\\000-CANDLE-TESIS
\\\\ACABADISIMO\\\\cap.5-LENGUA-BASE\\\\galeria-textos-version-ordenad
a-time\\\\copto\\\\T1_v2Porcentaje_Sept2015.txt\"):\n" }{MPLTEXT 1 0 
189 "TextosCharPorcentaje[197]:=readdata(\"c:\\\\Users\\\\vjv\\\\Deskt
op\\\\000-CANDLE-TESIS\\\\ACABADISIMO\\\\cap.5-LENGUA-BASE\\\\galeria-
textos-version-ordenada-time\\\\copto\\\\T2_v2Porcentaje_Sept2015.txt
\"):\n" }{MPLTEXT 1 0 189 "TextosCharPorcentaje[198]:=readdata(\"c:
\\\\Users\\\\vjv\\\\Desktop\\\\000-CANDLE-TESIS\\\\ACABADISIMO\\\\cap.
5-LENGUA-BASE\\\\galeria-textos-version-ordenada-time\\\\copto\\\\T3_v
2Porcentaje_Sept2015.txt\"):\n" }{MPLTEXT 1 0 191 "TextosCharPorcentaj
e[199]:=readdata(\"c:\\\\Users\\\\vjv\\\\Desktop\\\\000-CANDLE-TESIS
\\\\ACABADISIMO\\\\cap.5-LENGUA-BASE\\\\galeria-textos-version-ordenad
a-time\\\\volayta\\\\T1_v2Porcentaje_Sept2015.txt\"):\n" }{MPLTEXT 1 
0 191 "TextosCharPorcentaje[200]:=readdata(\"c:\\\\Users\\\\vjv\\\\Des
ktop\\\\000-CANDLE-TESIS\\\\ACABADISIMO\\\\cap.5-LENGUA-BASE\\\\galeri
a-textos-version-ordenada-time\\\\volayta\\\\T2_v2Porcentaje_Sept2015.
txt\"):\n" }{MPLTEXT 1 0 191 "TextosCharPorcentaje[201]:=readdata(\"c:
\\\\Users\\\\vjv\\\\Desktop\\\\000-CANDLE-TESIS\\\\ACABADISIMO\\\\cap.
5-LENGUA-BASE\\\\galeria-textos-version-ordenada-time\\\\volayta\\\\T3
_v2Porcentaje_Sept2015.txt\"):\n" }{MPLTEXT 1 0 191 "TextosCharPorcent
aje[202]:=readdata(\"c:\\\\Users\\\\vjv\\\\Desktop\\\\000-CANDLE-TESIS
\\\\ACABADISIMO\\\\cap.5-LENGUA-BASE\\\\galeria-textos-version-ordenad
a-time\\\\yurmodo\\\\T1_v2Porcentaje_Sept2015.txt\"):\n" }{MPLTEXT 1 
0 188 "TextosCharPorcentaje[203]:=readdata(\"c:\\\\Users\\\\vjv\\\\Des
ktop\\\\000-CANDLE-TESIS\\\\ACABADISIMO\\\\cap.5-LENGUA-BASE\\\\galeri
a-textos-version-ordenada-time\\\\madi\\\\T1_v2Porcentaje_Sept2015.txt
\"):\n" }{MPLTEXT 1 0 188 "TextosCharPorcentaje[204]:=readdata(\"c:
\\\\Users\\\\vjv\\\\Desktop\\\\000-CANDLE-TESIS\\\\ACABADISIMO\\\\cap.
5-LENGUA-BASE\\\\galeria-textos-version-ordenada-time\\\\madi\\\\T2_v2
Porcentaje_Sept2015.txt\"):\n" }{MPLTEXT 1 0 187 "TextosCharPorcentaje
[205]:=readdata(\"c:\\\\Users\\\\vjv\\\\Desktop\\\\000-CANDLE-TESIS
\\\\ACABADISIMO\\\\cap.5-LENGUA-BASE\\\\galeria-textos-version-ordenad
a-time\\\\luo\\\\T1_v2Porcentaje_Sept2015.txt\"):\n" }{MPLTEXT 1 0 
187 "TextosCharPorcentaje[206]:=readdata(\"c:\\\\Users\\\\vjv\\\\Deskt
op\\\\000-CANDLE-TESIS\\\\ACABADISIMO\\\\cap.5-LENGUA-BASE\\\\galeria-
textos-version-ordenada-time\\\\luo\\\\T2_v2Porcentaje_Sept2015.txt\")
:\n" }{MPLTEXT 1 0 187 "TextosCharPorcentaje[207]:=readdata(\"c:\\\\Us
ers\\\\vjv\\\\Desktop\\\\000-CANDLE-TESIS\\\\ACABADISIMO\\\\cap.5-LENG
UA-BASE\\\\galeria-textos-version-ordenada-time\\\\luo\\\\T3_v2Porcent
aje_Sept2015.txt\"):\n" }{MPLTEXT 1 0 187 "TextosCharPorcentaje[208]:=
readdata(\"c:\\\\Users\\\\vjv\\\\Desktop\\\\000-CANDLE-TESIS\\\\ACABAD
ISIMO\\\\cap.5-LENGUA-BASE\\\\galeria-textos-version-ordenada-time
\\\\fur\\\\T1_v2Porcentaje_Sept2015.txt\"):\n" }{MPLTEXT 1 0 187 "Text
osCharPorcentaje[209]:=readdata(\"c:\\\\Users\\\\vjv\\\\Desktop\\\\000
-CANDLE-TESIS\\\\ACABADISIMO\\\\cap.5-LENGUA-BASE\\\\galeria-textos-ve
rsion-ordenada-time\\\\fur\\\\T2_v2Porcentaje_Sept2015.txt\"):\n" }
{MPLTEXT 1 0 189 "TextosCharPorcentaje[210]:=readdata(\"c:\\\\Users
\\\\vjv\\\\Desktop\\\\000-CANDLE-TESIS\\\\ACABADISIMO\\\\cap.5-LENGUA-
BASE\\\\galeria-textos-version-ordenada-time\\\\andan\\\\T1_v2Porcenta
je_Sept2015.txt\"):\n" }{MPLTEXT 1 0 190 "TextosCharPorcentaje[211]:=r
eaddata(\"c:\\\\Users\\\\vjv\\\\Desktop\\\\000-CANDLE-TESIS\\\\ACABADI
SIMO\\\\cap.5-LENGUA-BASE\\\\galeria-textos-version-ordenada-time\\\\k
anuri\\\\T1_v2Porcentaje_Sept2015.txt\"):\n" }{MPLTEXT 1 0 190 "Textos
CharPorcentaje[212]:=readdata(\"c:\\\\Users\\\\vjv\\\\Desktop\\\\000-C
ANDLE-TESIS\\\\ACABADISIMO\\\\cap.5-LENGUA-BASE\\\\galeria-textos-vers
ion-ordenada-time\\\\kanuri\\\\T2_v2Porcentaje_Sept2015.txt\"):\n" }
{MPLTEXT 1 0 190 "TextosCharPorcentaje[213]:=readdata(\"c:\\\\Users
\\\\vjv\\\\Desktop\\\\000-CANDLE-TESIS\\\\ACABADISIMO\\\\cap.5-LENGUA-
BASE\\\\galeria-textos-version-ordenada-time\\\\kanuri\\\\T3_v2Porcent
aje_Sept2015.txt\"):\n" }{MPLTEXT 1 0 190 "TextosCharPorcentaje[214]:=
readdata(\"c:\\\\Users\\\\vjv\\\\Desktop\\\\000-CANDLE-TESIS\\\\ACABAD
ISIMO\\\\cap.5-LENGUA-BASE\\\\galeria-textos-version-ordenada-time
\\\\masali\\\\T1_v2Porcentaje_Sept2015.txt\"):\n" }{MPLTEXT 1 0 189 "T
extosCharPorcentaje[215]:=readdata(\"c:\\\\Users\\\\vjv\\\\Desktop
\\\\000-CANDLE-TESIS\\\\ACABADISIMO\\\\cap.5-LENGUA-BASE\\\\galeria-te
xtos-version-ordenada-time\\\\kibet\\\\T1_v2Porcentaje_Sept2015.txt\")
:\n" }{MPLTEXT 1 0 188 "TextosCharPorcentaje[216]:=readdata(\"c:\\\\Us
ers\\\\vjv\\\\Desktop\\\\000-CANDLE-TESIS\\\\ACABADISIMO\\\\cap.5-LENG
UA-BASE\\\\galeria-textos-version-ordenada-time\\\\maba\\\\T1_v2Porcen
taje_Sept2015.txt\"):\n" }{MPLTEXT 1 0 189 "TextosCharPorcentaje[217]:
=readdata(\"c:\\\\Users\\\\vjv\\\\Desktop\\\\000-CANDLE-TESIS\\\\ACABA
DISIMO\\\\cap.5-LENGUA-BASE\\\\galeria-textos-version-ordenada-time
\\\\zarma\\\\T1_v2Porcentaje_Sept2015.txt\"):\n" }{MPLTEXT 1 0 189 "Te
xtosCharPorcentaje[218]:=readdata(\"c:\\\\Users\\\\vjv\\\\Desktop\\\\0
00-CANDLE-TESIS\\\\ACABADISIMO\\\\cap.5-LENGUA-BASE\\\\galeria-textos-
version-ordenada-time\\\\zarma\\\\T2_v2Porcentaje_Sept2015.txt\"):\n" 
}{MPLTEXT 1 0 189 "TextosCharPorcentaje[219]:=readdata(\"c:\\\\Users
\\\\vjv\\\\Desktop\\\\000-CANDLE-TESIS\\\\ACABADISIMO\\\\cap.5-LENGUA-
BASE\\\\galeria-textos-version-ordenada-time\\\\zarma\\\\T3_v2Porcenta
je_Sept2015.txt\"):\n" }{MPLTEXT 1 0 189 "TextosCharPorcentaje[220]:=r
eaddata(\"c:\\\\Users\\\\vjv\\\\Desktop\\\\000-CANDLE-TESIS\\\\ACABADI
SIMO\\\\cap.5-LENGUA-BASE\\\\galeria-textos-version-ordenada-time\\\\b
erta\\\\T1_v2Porcentaje_Sept2015.txt\"):\n" }{MPLTEXT 1 0 189 "TextosC
harPorcentaje[221]:=readdata(\"c:\\\\Users\\\\vjv\\\\Desktop\\\\000-CA
NDLE-TESIS\\\\ACABADISIMO\\\\cap.5-LENGUA-BASE\\\\galeria-textos-versi
on-ordenada-time\\\\gumuz\\\\T1_v2Porcentaje_Sept2015.txt\"):\n" }
{MPLTEXT 1 0 189 "TextosCharPorcentaje[222]:=readdata(\"c:\\\\Users
\\\\vjv\\\\Desktop\\\\000-CANDLE-TESIS\\\\ACABADISIMO\\\\cap.5-LENGUA-
BASE\\\\galeria-textos-version-ordenada-time\\\\gumuz\\\\T2_v2Porcenta
je_Sept2015.txt\"):\n" }{MPLTEXT 1 0 189 "TextosCharPorcentaje[223]:=r
eaddata(\"c:\\\\Users\\\\vjv\\\\Desktop\\\\000-CANDLE-TESIS\\\\ACABADI
SIMO\\\\cap.5-LENGUA-BASE\\\\galeria-textos-version-ordenada-time\\\\w
olof\\\\T1_v2Porcentaje_Sept2015.txt\"):\n" }{MPLTEXT 1 0 189 "TextosC
harPorcentaje[224]:=readdata(\"c:\\\\Users\\\\vjv\\\\Desktop\\\\000-CA
NDLE-TESIS\\\\ACABADISIMO\\\\cap.5-LENGUA-BASE\\\\galeria-textos-versi
on-ordenada-time\\\\wolof\\\\T2_v2Porcentaje_Sept2015.txt\"):\n" }
{MPLTEXT 1 0 189 "TextosCharPorcentaje[225]:=readdata(\"c:\\\\Users
\\\\vjv\\\\Desktop\\\\000-CANDLE-TESIS\\\\ACABADISIMO\\\\cap.5-LENGUA-
BASE\\\\galeria-textos-version-ordenada-time\\\\wolof\\\\T3_v2Porcenta
je_Sept2015.txt\"):\n" }{MPLTEXT 1 0 189 "TextosCharPorcentaje[226]:=r
eaddata(\"c:\\\\Users\\\\vjv\\\\Desktop\\\\000-CANDLE-TESIS\\\\ACABADI
SIMO\\\\cap.5-LENGUA-BASE\\\\galeria-textos-version-ordenada-time\\\\s
hona\\\\T1_v2Porcentaje_Sept2015.txt\"):\n" }{MPLTEXT 1 0 189 "TextosC
harPorcentaje[227]:=readdata(\"c:\\\\Users\\\\vjv\\\\Desktop\\\\000-CA
NDLE-TESIS\\\\ACABADISIMO\\\\cap.5-LENGUA-BASE\\\\galeria-textos-versi
on-ordenada-time\\\\shona\\\\T2_v2Porcentaje_Sept2015.txt\"):\n" }
{MPLTEXT 1 0 189 "TextosCharPorcentaje[228]:=readdata(\"c:\\\\Users
\\\\vjv\\\\Desktop\\\\000-CANDLE-TESIS\\\\ACABADISIMO\\\\cap.5-LENGUA-
BASE\\\\galeria-textos-version-ordenada-time\\\\shona\\\\T3_v2Porcenta
je_Sept2015.txt\"):\n" }{MPLTEXT 1 0 188 "TextosCharPorcentaje[229]:=r
eaddata(\"c:\\\\Users\\\\vjv\\\\Desktop\\\\000-CANDLE-TESIS\\\\ACABADI
SIMO\\\\cap.5-LENGUA-BASE\\\\galeria-textos-version-ordenada-time\\\\z
ulu\\\\T1_v2Porcentaje_Sept2015.txt\"):\n" }{MPLTEXT 1 0 188 "TextosCh
arPorcentaje[230]:=readdata(\"c:\\\\Users\\\\vjv\\\\Desktop\\\\000-CAN
DLE-TESIS\\\\ACABADISIMO\\\\cap.5-LENGUA-BASE\\\\galeria-textos-versio
n-ordenada-time\\\\zulu\\\\T2_v2Porcentaje_Sept2015.txt\"):\n" }
{MPLTEXT 1 0 188 "TextosCharPorcentaje[231]:=readdata(\"c:\\\\Users
\\\\vjv\\\\Desktop\\\\000-CANDLE-TESIS\\\\ACABADISIMO\\\\cap.5-LENGUA-
BASE\\\\galeria-textos-version-ordenada-time\\\\zulu\\\\T3_v2Porcentaj
e_Sept2015.txt\"):\n" }{MPLTEXT 1 0 191 "TextosCharPorcentaje[232]:=re
addata(\"c:\\\\Users\\\\vjv\\\\Desktop\\\\000-CANDLE-TESIS\\\\ACABADIS
IMO\\\\cap.5-LENGUA-BASE\\\\galeria-textos-version-ordenada-time\\\\sw
ahili\\\\T1_v2Porcentaje_Sept2015.txt\"):\n" }{MPLTEXT 1 0 191 "Textos
CharPorcentaje[233]:=readdata(\"c:\\\\Users\\\\vjv\\\\Desktop\\\\000-C
ANDLE-TESIS\\\\ACABADISIMO\\\\cap.5-LENGUA-BASE\\\\galeria-textos-vers
ion-ordenada-time\\\\swahili\\\\T2_v2Porcentaje_Sept2015.txt\"):\n" }
{MPLTEXT 1 0 191 "TextosCharPorcentaje[234]:=readdata(\"c:\\\\Users
\\\\vjv\\\\Desktop\\\\000-CANDLE-TESIS\\\\ACABADISIMO\\\\cap.5-LENGUA-
BASE\\\\galeria-textos-version-ordenada-time\\\\swahili\\\\T3_v2Porcen
taje_Sept2015.txt\"):\n" }{MPLTEXT 1 0 190 "TextosCharPorcentaje[235]:
=readdata(\"c:\\\\Users\\\\vjv\\\\Desktop\\\\000-CANDLE-TESIS\\\\ACABA
DISIMO\\\\cap.5-LENGUA-BASE\\\\galeria-textos-version-ordenada-time
\\\\yoruba\\\\T1_v2Porcentaje_Sept2015.txt\"):\n" }{MPLTEXT 1 0 190 "T
extosCharPorcentaje[236]:=readdata(\"c:\\\\Users\\\\vjv\\\\Desktop
\\\\000-CANDLE-TESIS\\\\ACABADISIMO\\\\cap.5-LENGUA-BASE\\\\galeria-te
xtos-version-ordenada-time\\\\yoruba\\\\T2_v2Porcentaje_Sept2015.txt\"
):\n" }{MPLTEXT 1 0 190 "TextosCharPorcentaje[237]:=readdata(\"c:\\\\U
sers\\\\vjv\\\\Desktop\\\\000-CANDLE-TESIS\\\\ACABADISIMO\\\\cap.5-LEN
GUA-BASE\\\\galeria-textos-version-ordenada-time\\\\yoruba\\\\T3_v2Por
centaje_Sept2015.txt\"):\n" }{MPLTEXT 1 0 187 "TextosCharPorcentaje[23
8]:=readdata(\"c:\\\\Users\\\\vjv\\\\Desktop\\\\000-CANDLE-TESIS\\\\AC
ABADISIMO\\\\cap.5-LENGUA-BASE\\\\galeria-textos-version-ordenada-time
\\\\ewe\\\\T1_v2Porcentaje_Sept2015.txt\"):\n" }{MPLTEXT 1 0 187 "Text
osCharPorcentaje[239]:=readdata(\"c:\\\\Users\\\\vjv\\\\Desktop\\\\000
-CANDLE-TESIS\\\\ACABADISIMO\\\\cap.5-LENGUA-BASE\\\\galeria-textos-ve
rsion-ordenada-time\\\\ewe\\\\T2_v2Porcentaje_Sept2015.txt\"):\n" }
{MPLTEXT 1 0 187 "TextosCharPorcentaje[240]:=readdata(\"c:\\\\Users
\\\\vjv\\\\Desktop\\\\000-CANDLE-TESIS\\\\ACABADISIMO\\\\cap.5-LENGUA-
BASE\\\\galeria-textos-version-ordenada-time\\\\ewe\\\\T3_v2Porcentaje
_Sept2015.txt\"):\n" }{MPLTEXT 1 0 189 "TextosCharPorcentaje[241]:=rea
ddata(\"c:\\\\Users\\\\vjv\\\\Desktop\\\\000-CANDLE-TESIS\\\\ACABADISI
MO\\\\cap.5-LENGUA-BASE\\\\galeria-textos-version-ordenada-time\\\\iba
ni\\\\T1_v2Porcentaje_Sept2015.txt\"):\n" }{MPLTEXT 1 0 189 "TextosCha
rPorcentaje[242]:=readdata(\"c:\\\\Users\\\\vjv\\\\Desktop\\\\000-CAND
LE-TESIS\\\\ACABADISIMO\\\\cap.5-LENGUA-BASE\\\\galeria-textos-version
-ordenada-time\\\\ibani\\\\T2_v2Porcentaje_Sept2015.txt\"):\n" }
{MPLTEXT 1 0 192 "TextosCharPorcentaje[243]:=readdata(\"c:\\\\Users
\\\\vjv\\\\Desktop\\\\000-CANDLE-TESIS\\\\ACABADISIMO\\\\cap.5-LENGUA-
BASE\\\\galeria-textos-version-ordenada-time\\\\kalabari\\\\T1_v2Porce
ntaje_Sept2015.txt\"):\n" }{MPLTEXT 1 0 188 "TextosCharPorcentaje[244]
:=readdata(\"c:\\\\Users\\\\vjv\\\\Desktop\\\\000-CANDLE-TESIS\\\\ACAB
ADISIMO\\\\cap.5-LENGUA-BASE\\\\galeria-textos-version-ordenada-time
\\\\moro\\\\T1_v2Porcentaje_Sept2015.txt\"):\n" }{MPLTEXT 1 0 188 "Tex
tosCharPorcentaje[245]:=readdata(\"c:\\\\Users\\\\vjv\\\\Desktop\\\\00
0-CANDLE-TESIS\\\\ACABADISIMO\\\\cap.5-LENGUA-BASE\\\\galeria-textos-v
ersion-ordenada-time\\\\moro\\\\T2_v2Porcentaje_Sept2015.txt\"):\n" }
{MPLTEXT 1 0 188 "TextosCharPorcentaje[246]:=readdata(\"c:\\\\Users
\\\\vjv\\\\Desktop\\\\000-CANDLE-TESIS\\\\ACABADISIMO\\\\cap.5-LENGUA-
BASE\\\\galeria-textos-version-ordenada-time\\\\moro\\\\T3_v2Porcentaj
e_Sept2015.txt\"):\n" }{MPLTEXT 1 0 191 "TextosCharPorcentaje[247]:=re
addata(\"c:\\\\Users\\\\vjv\\\\Desktop\\\\000-CANDLE-TESIS\\\\ACABADIS
IMO\\\\cap.5-LENGUA-BASE\\\\galeria-textos-version-ordenada-time\\\\ba
mbara\\\\T1_v2Porcentaje_Sept2015.txt\"):\n" }{MPLTEXT 1 0 191 "Textos
CharPorcentaje[248]:=readdata(\"c:\\\\Users\\\\vjv\\\\Desktop\\\\000-C
ANDLE-TESIS\\\\ACABADISIMO\\\\cap.5-LENGUA-BASE\\\\galeria-textos-vers
ion-ordenada-time\\\\bambara\\\\T2_v2Porcentaje_Sept2015.txt\"):\n" }
{MPLTEXT 1 0 191 "TextosCharPorcentaje[249]:=readdata(\"c:\\\\Users
\\\\vjv\\\\Desktop\\\\000-CANDLE-TESIS\\\\ACABADISIMO\\\\cap.5-LENGUA-
BASE\\\\galeria-textos-version-ordenada-time\\\\bambara\\\\T3_v2Porcen
taje_Sept2015.txt\"):\n" }{MPLTEXT 1 0 192 "TextosCharPorcentaje[250]:
=readdata(\"c:\\\\Users\\\\vjv\\\\Desktop\\\\000-CANDLE-TESIS\\\\ACABA
DISIMO\\\\cap.5-LENGUA-BASE\\\\galeria-textos-version-ordenada-time
\\\\khoikhoi\\\\T1_v2Porcentaje_Sept2015.txt\"):\n" }{MPLTEXT 1 0 192 
"TextosCharPorcentaje[251]:=readdata(\"c:\\\\Users\\\\vjv\\\\Desktop
\\\\000-CANDLE-TESIS\\\\ACABADISIMO\\\\cap.5-LENGUA-BASE\\\\galeria-te
xtos-version-ordenada-time\\\\khoikhoi\\\\T2_v2Porcentaje_Sept2015.txt
\"):\n" }{MPLTEXT 1 0 192 "TextosCharPorcentaje[252]:=readdata(\"c:
\\\\Users\\\\vjv\\\\Desktop\\\\000-CANDLE-TESIS\\\\ACABADISIMO\\\\cap.
5-LENGUA-BASE\\\\galeria-textos-version-ordenada-time\\\\khoikhoi\\\\T
3_v2Porcentaje_Sept2015.txt\"):\n" }{MPLTEXT 1 0 192 "TextosCharPorcen
taje[253]:=readdata(\"c:\\\\Users\\\\vjv\\\\Desktop\\\\000-CANDLE-TESI
S\\\\ACABADISIMO\\\\cap.5-LENGUA-BASE\\\\galeria-textos-version-ordena
da-time\\\\malgache\\\\T1_v2Porcentaje_Sept2015.txt\"):\n" }{MPLTEXT 
1 0 192 "TextosCharPorcentaje[254]:=readdata(\"c:\\\\Users\\\\vjv\\\\D
esktop\\\\000-CANDLE-TESIS\\\\ACABADISIMO\\\\cap.5-LENGUA-BASE\\\\gale
ria-textos-version-ordenada-time\\\\malgache\\\\T2_v2Porcentaje_Sept20
15.txt\"):\n" }{MPLTEXT 1 0 192 "TextosCharPorcentaje[255]:=readdata(
\"c:\\\\Users\\\\vjv\\\\Desktop\\\\000-CANDLE-TESIS\\\\ACABADISIMO
\\\\cap.5-LENGUA-BASE\\\\galeria-textos-version-ordenada-time\\\\malga
che\\\\T3_v2Porcentaje_Sept2015.txt\"):\n" }{MPLTEXT 1 0 191 "TextosCh
arPorcentaje[256]:=readdata(\"c:\\\\Users\\\\vjv\\\\Desktop\\\\000-CAN
DLE-TESIS\\\\ACABADISIMO\\\\cap.5-LENGUA-BASE\\\\galeria-textos-versio
n-ordenada-time\\\\euskera\\\\T1_v2Porcentaje_Sept2015.txt\"):\n" }
{MPLTEXT 1 0 191 "TextosCharPorcentaje[257]:=readdata(\"c:\\\\Users
\\\\vjv\\\\Desktop\\\\000-CANDLE-TESIS\\\\ACABADISIMO\\\\cap.5-LENGUA-
BASE\\\\galeria-textos-version-ordenada-time\\\\euskera\\\\T2_v2Porcen
taje_Sept2015.txt\"):\n" }{MPLTEXT 1 0 191 "TextosCharPorcentaje[258]:
=readdata(\"c:\\\\Users\\\\vjv\\\\Desktop\\\\000-CANDLE-TESIS\\\\ACABA
DISIMO\\\\cap.5-LENGUA-BASE\\\\galeria-textos-version-ordenada-time
\\\\euskera\\\\T3_v2Porcentaje_Sept2015.txt\"):\n" }{MPLTEXT 1 0 191 "
TextosCharPorcentaje[259]:=readdata(\"c:\\\\Users\\\\vjv\\\\Desktop
\\\\000-CANDLE-TESIS\\\\ACABADISIMO\\\\cap.5-LENGUA-BASE\\\\galeria-te
xtos-version-ordenada-time\\\\etrusco\\\\T1_v2Porcentaje_Sept2015.txt
\"):\n" }{MPLTEXT 1 0 191 "TextosCharPorcentaje[260]:=readdata(\"c:
\\\\Users\\\\vjv\\\\Desktop\\\\000-CANDLE-TESIS\\\\ACABADISIMO\\\\cap.
5-LENGUA-BASE\\\\galeria-textos-version-ordenada-time\\\\etrusco\\\\T2
_v2Porcentaje_Sept2015.txt\"):\n" }{MPLTEXT 1 0 191 "TextosCharPorcent
aje[261]:=readdata(\"c:\\\\Users\\\\vjv\\\\Desktop\\\\000-CANDLE-TESIS
\\\\ACABADISIMO\\\\cap.5-LENGUA-BASE\\\\galeria-textos-version-ordenad
a-time\\\\etrusco\\\\T3_v2Porcentaje_Sept2015.txt\"):\n" }}}{EXCHG 
{PARA 0 "> " 0 "" {MPLTEXT 1 0 0 "" }}}{EXCHG {PARA 0 "> " 0 "" 
{XPPEDIT 19 1 "Typesetting:-mi(\"`?`\", italic = \"true\", mathvariant
 = \"italic\");" }}{PARA 11 "" 1 "" {XPPMATH 20 "I\"?G6\"" }}}{EXCHG 
{PARA 0 "> " 0 "" {MPLTEXT 1 0 0 "" }}}{EXCHG {PARA 0 "" 0 "" {TEXT 
208 5 "LAT\315N" }}}{EXCHG {PARA 0 "> " 0 "" {XPPEDIT 19 1 "Typesettin
g:-mi(\"`?`\", italic = \"true\", mathvariant = \"italic\");" }}{PARA 
11 "" 1 "" {XPPMATH 20 "I\"?G6\"" }}}{EXCHG {PARA 0 "" 0 "" {TEXT 208 
24 "Estudio de la frecuencia" }}}{EXCHG {PARA 0 "> " 0 "" {XPPEDIT 19 
1 "Typesetting:-mi(\"`?`\", italic = \"true\", mathvariant = \"italic
\");" }}{PARA 11 "" 1 "" {XPPMATH 20 "I\"?G6\"" }}}{EXCHG {PARA 0 "> "
 0 "" {XPPEDIT 19 1 "Typesetting:-mi(\"`?`\", italic = \"true\", mathv
ariant = \"italic\");" }}{PARA 11 "" 1 "" {XPPMATH 20 "I\"?G6\"" }}}
{EXCHG {PARA 0 "> " 0 "" {XPPEDIT 19 1 "Typesetting:-mi(\"`?`\", itali
c = \"true\", mathvariant = \"italic\");" }}{PARA 11 "" 1 "" {XPPMATH 
20 "I\"?G6\"" }}}{EXCHG {PARA 0 "> " 0 "" {MPLTEXT 1 0 13 "NumChar:=20
6:" }}}{EXCHG {PARA 0 "> " 0 "" {MPLTEXT 1 0 103 "for i from 1 to Nume
roTextos do PointCharPorcentaje[i]:=convert(TextosCharPorcentaje[1],ar
ray): end do:" }}}{EXCHG {PARA 0 "> " 0 "" {MPLTEXT 1 0 133 "for j fro
m 1 to NumeroTextos do for i from 1 to NumChar do PointCharPorcentaje[
j][i]:=[i,TextosCharPorcentaje[j][i]]: end do: end do:" }}}{EXCHG 
{PARA 0 "> " 0 "" {MPLTEXT 1 0 156 "for i from 1 to NumeroTextos do Pu
ntosPlot[i]:=plot(PointCharPorcentaje[i],style=LINE,view=[1..NumChar, \+
0..15], adaptive = true, resolution = 9000): end do:" }}}{EXCHG {PARA 
0 "> " 0 "" {MPLTEXT 1 0 32 "DistanciaL1:=proc(A,B,Cantidad)\n" }
{MPLTEXT 1 0 19 "global ValorFinal:\n" }{MPLTEXT 1 0 10 "local z1:\n" 
}{MPLTEXT 1 0 15 "ValorFinal:=0:\n" }{MPLTEXT 1 0 78 "for z1 from 1 to
 Cantidad do ValorFinal:=ValorFinal+abs(B[z1]-A[z1]): end do:\n" }
{MPLTEXT 1 0 9 "end proc:" }}}{EXCHG {PARA 0 "> " 0 "" {MPLTEXT 1 0 0 
"" }}}{EXCHG {PARA 0 "" 0 "" {TEXT 208 0 "" }}}{EXCHG {PARA 0 "> " 0 "
" {MPLTEXT 1 0 150 "display(PuntosPlot[1],PuntosPlot[2],PuntosPlot[3],
PuntosPlot[4],PuntosPlot[5],PuntosPlot[6],PuntosPlot[7],PuntosPlot[8],
PuntosPlot[9],PuntosPlot[10]);" }}{PARA 13 "" 1 "" {TEXT 237 0 "" }
{GLPLOT2D 1843.0 484.0 484.0 {PLOTDATA 2 "63-%'CURVESG6%7jw7$$\"#5!\"
\"$\"+R3#G%**!\"*7$$\"#?!\"\"$\"+Lm%fO\"!\"*7$$\"#I!\"\"$\"+1>]:W!\"*7
$$\"#S!\"\"$\"+t_b\\I!\"*7$$\"#]!\"\"$\"+E30!3\"!\")7$$\"#g!\"\"$\"+<s
O`!*!#57$$\"#q!\"\"$\"+JUT-8!\"*7$$\"#!)!\"\"$\"*@0dt)!\"*7$$\"#!*!\"
\"$\"*9q/***!\")7$$\"$+\"!\"\"$\"\"!!\"\"7$$\"$5\"!\"\"$\"\"!!\"\"7$$
\"$?\"!\"\"$\"+'o!e*e$!\"*7$$\"$I\"!\"\"$\"*sf!>]!\")7$$\"$S\"!\"\"$\"
+[Hkih!\"*7$$\"$]\"!\"\"$\"\"!!\"\"7$$\"$g\"!\"\"$\"*_$H()\\!\")7$$\"$
q\"!\"\"$\"+u$Qa1$!\"*7$$\"$!=!\"\"$\"+V.z%z\"!\"*7$$\"$!>!\"\"$\"+^Y#
QF'!\"*7$$\"$+#!\"\"$\"+wB*zL(!\"*7$$\"$5#!\"\"$\"+,qF'Q)!\"*7$$\"$?#!
\"\"$\"+%=l,,\"!\")7$$\"$I#!\"\"$\"+_,C`j!#67$$\"$S#!\"\"$\"\"!!\"\"7$
$\"$]#!\"\"$\"+2\"osW%!#57$$\"$g#!\"\"$\"*.[1F\"!\"*7$$\"$q#!\"\"$\"\"
!!\"\"7$$\"$!G!\"\"$\"\"!!\"\"7$$\"$!H!\"\"$\"\"!!\"\"7$$\"$+$!\"\"$\"
\"!!\"\"7$$\"$5$!\"\"$\"\"!!\"\"7$$\"$?$!\"\"$\"\"!!\"\"7$$\"$I$!\"\"$
\"\"!!\"\"7$$\"$S$!\"\"$\"\"!!\"\"7$$\"$]$!\"\"$\"\"!!\"\"7$$\"$g$!\"
\"$\"\"!!\"\"7$$\"$q$!\"\"$\"\"!!\"\"7$$\"$!Q!\"\"$\"\"!!\"\"7$$\"$!R!
\"\"$\"\"!!\"\"7$$\"$+%!\"\"$\"\"!!\"\"7$$\"$5%!\"\"$\"\"!!\"\"7$$\"$?
%!\"\"$\"\"!!\"\"7$$\"$I%!\"\"$\"\"!!\"\"7$$\"$S%!\"\"$\"\"!!\"\"7$$\"
$]%!\"\"$\"\"!!\"\"7$$\"$g%!\"\"$\"\"!!\"\"7$$\"$q%!\"\"$\"\"!!\"\"7$$
\"$![!\"\"$\"\"!!\"\"7$$\"$!\\!\"\"$\"\"!!\"\"7$$\"$+&!\"\"$\"\"!!\"\"
7$$\"$5&!\"\"$\"\"!!\"\"7$$\"$?&!\"\"$\"\"!!\"\"7$$\"$I&!\"\"$\"\"!!\"
\"7$$\"$S&!\"\"$\"\"!!\"\"7$$\"$]&!\"\"$\"\"!!\"\"7$$\"$g&!\"\"$\"\"!!
\"\"7$$\"$q&!\"\"$\"\"!!\"\"7$$\"$!e!\"\"$\"\"!!\"\"7$$\"$!f!\"\"$\"\"
!!\"\"7$$\"$+'!\"\"$\"\"!!\"\"7$$\"$5'!\"\"$\"\"!!\"\"7$$\"$?'!\"\"$\"
\"!!\"\"7$$\"$I'!\"\"$\"\"!!\"\"7$$\"$S'!\"\"$\"\"!!\"\"7$$\"$]'!\"\"$
\"\"!!\"\"7$$\"$g'!\"\"$\"\"!!\"\"7$$\"$q'!\"\"$\"\"!!\"\"7$$\"$!o!\"
\"$\"\"!!\"\"7$$\"$!p!\"\"$\"\"!!\"\"7$$\"$+(!\"\"$\"\"!!\"\"7$$\"$5(!
\"\"$\"\"!!\"\"7$$\"$?(!\"\"$\"\"!!\"\"7$$\"$I(!\"\"$\"\"!!\"\"7$$\"$S
(!\"\"$\"\"!!\"\"7$$\"$](!\"\"$\"\"!!\"\"7$$\"$g(!\"\"$\"\"!!\"\"7$$\"
$q(!\"\"$\"\"!!\"\"7$$\"$!y!\"\"$\"\"!!\"\"7$$\"$!z!\"\"$\"\"!!\"\"7$$
\"$+)!\"\"$\"\"!!\"\"7$$\"$5)!\"\"$\"\"!!\"\"7$$\"$?)!\"\"$\"\"!!\"\"7
$$\"$I)!\"\"$\"\"!!\"\"7$$\"$S)!\"\"$\"\"!!\"\"7$$\"$])!\"\"$\"\"!!\"
\"7$$\"$g)!\"\"$\"\"!!\"\"7$$\"$q)!\"\"$\"\"!!\"\"7$$\"$!))!\"\"$\"\"!
!\"\"7$$\"$!*)!\"\"$\"\"!!\"\"7$$\"$+*!\"\"$\"\"!!\"\"7$$\"$5*!\"\"$\"
\"!!\"\"7$$\"$?*!\"\"$\"\"!!\"\"7$$\"$I*!\"\"$\"\"!!\"\"7$$\"$S*!\"\"$
\"\"!!\"\"7$$\"$]*!\"\"$\"\"!!\"\"7$$\"$g*!\"\"$\"\"!!\"\"7$$\"$q*!\"
\"$\"\"!!\"\"7$$\"$!)*!\"\"$\"\"!!\"\"7$$\"$!**!\"\"$\"\"!!\"\"7$$\"%+
5!\"\"$\"\"!!\"\"7$$\"%55!\"\"$\"\"!!\"\"7$$\"%?5!\"\"$\"\"!!\"\"7$$\"
%I5!\"\"$\"\"!!\"\"7$$\"%S5!\"\"$\"\"!!\"\"7$$\"%]5!\"\"$\"\"!!\"\"7$$
\"%g5!\"\"$\"\"!!\"\"7$$\"%q5!\"\"$\"\"!!\"\"7$$\"%!3\"!\"\"$\"\"!!\"
\"7$$\"%!4\"!\"\"$\"\"!!\"\"7$$\"%+6!\"\"$\"\"!!\"\"7$$\"%56!\"\"$\"\"
!!\"\"7$$\"%?6!\"\"$\"\"!!\"\"7$$\"%I6!\"\"$\"\"!!\"\"7$$\"%S6!\"\"$\"
\"!!\"\"7$$\"%]6!\"\"$\"\"!!\"\"7$$\"%g6!\"\"$\"\"!!\"\"7$$\"%q6!\"\"$
\"\"!!\"\"7$$\"%!=\"!\"\"$\"\"!!\"\"7$$\"%!>\"!\"\"$\"\"!!\"\"7$$\"%+7
!\"\"$\"\"!!\"\"7$$\"%57!\"\"$\"\"!!\"\"7$$\"%?7!\"\"$\"\"!!\"\"7$$\"%
I7!\"\"$\"\"!!\"\"7$$\"%S7!\"\"$\"\"!!\"\"7$$\"%]7!\"\"$\"\"!!\"\"7$$
\"%g7!\"\"$\"\"!!\"\"7$$\"%q7!\"\"$\"\"!!\"\"7$$\"%!G\"!\"\"$\"\"!!\"
\"7$$\"%!H\"!\"\"$\"\"!!\"\"7$$\"%+8!\"\"$\"\"!!\"\"7$$\"%58!\"\"$\"\"
!!\"\"7$$\"%?8!\"\"$\"\"!!\"\"7$$\"%I8!\"\"$\"\"!!\"\"7$$\"%S8!\"\"$\"
\"!!\"\"7$$\"%]8!\"\"$\"\"!!\"\"7$$\"%g8!\"\"$\"\"!!\"\"7$$\"%q8!\"\"$
\"\"!!\"\"7$$\"%!Q\"!\"\"$\"\"!!\"\"7$$\"%!R\"!\"\"$\"\"!!\"\"7$$\"%+9
!\"\"$\"\"!!\"\"7$$\"%59!\"\"$\"\"!!\"\"7$$\"%?9!\"\"$\"\"!!\"\"7$$\"%
I9!\"\"$\"\"!!\"\"7$$\"%S9!\"\"$\"\"!!\"\"7$$\"%]9!\"\"$\"\"!!\"\"7$$
\"%g9!\"\"$\"\"!!\"\"7$$\"%q9!\"\"$\"\"!!\"\"7$$\"%![\"!\"\"$\"\"!!\"
\"7$$\"%!\\\"!\"\"$\"\"!!\"\"7$$\"%+:!\"\"$\"\"!!\"\"7$$\"%5:!\"\"$\"
\"!!\"\"7$$\"%?:!\"\"$\"\"!!\"\"7$$\"%I:!\"\"$\"\"!!\"\"7$$\"%S:!\"\"$
\"\"!!\"\"7$$\"%]:!\"\"$\"\"!!\"\"7$$\"%g:!\"\"$\"\"!!\"\"7$$\"%q:!\"
\"$\"\"!!\"\"7$$\"%!e\"!\"\"$\"\"!!\"\"7$$\"%!f\"!\"\"$\"\"!!\"\"7$$\"
%+;!\"\"$\"\"!!\"\"7$$\"%5;!\"\"$\"\"!!\"\"7$$\"%?;!\"\"$\"\"!!\"\"7$$
\"%I;!\"\"$\"\"!!\"\"7$$\"%S;!\"\"$\"\"!!\"\"7$$\"%];!\"\"$\"\"!!\"\"7
$$\"%g;!\"\"$\"\"!!\"\"7$$\"%q;!\"\"$\"\"!!\"\"7$$\"%!o\"!\"\"$\"\"!!
\"\"7$$\"%!p\"!\"\"$\"\"!!\"\"7$$\"%+<!\"\"$\"\"!!\"\"7$$\"%5<!\"\"$\"
\"!!\"\"7$$\"%?<!\"\"$\"\"!!\"\"7$$\"%I<!\"\"$\"\"!!\"\"7$$\"%S<!\"\"$
\"\"!!\"\"7$$\"%]<!\"\"$\"\"!!\"\"7$$\"%g<!\"\"$\"\"!!\"\"7$$\"%q<!\"
\"$\"\"!!\"\"7$$\"%!y\"!\"\"$\"\"!!\"\"7$$\"%!z\"!\"\"$\"\"!!\"\"7$$\"
%+=!\"\"$\"\"!!\"\"7$$\"%5=!\"\"$\"\"!!\"\"7$$\"%?=!\"\"$\"\"!!\"\"7$$
\"%I=!\"\"$\"\"!!\"\"7$$\"%S=!\"\"$\"\"!!\"\"7$$\"%]=!\"\"$\"\"!!\"\"7
$$\"%g=!\"\"$\"\"!!\"\"7$$\"%q=!\"\"$\"\"!!\"\"7$$\"%!)=!\"\"$\"\"!!\"
\"7$$\"%!*=!\"\"$\"\"!!\"\"7$$\"%+>!\"\"$\"\"!!\"\"7$$\"%5>!\"\"$\"\"!
!\"\"7$$\"%?>!\"\"$\"\"!!\"\"7$$\"%I>!\"\"$\"\"!!\"\"7$$\"%S>!\"\"$\"
\"!!\"\"7$$\"%]>!\"\"$\"\"!!\"\"7$$\"%g>!\"\"$\"\"!!\"\"7$$\"%q>!\"\"$
\"\"!!\"\"7$$\"%!)>!\"\"$\"\"!!\"\"7$$\"%!*>!\"\"$\"\"!!\"\"7$$\"%+?!
\"\"$\"\"!!\"\"7$$\"%5?!\"\"$\"\"!!\"\"7$$\"%??!\"\"$\"\"!!\"\"7$$\"%I
?!\"\"$\"\"!!\"\"7$$\"%S?!\"\"$\"\"!!\"\"7$$\"%]?!\"\"$\"\"!!\"\"7$$\"
%g?!\"\"$\"\"!!\"\"-%&COLORG6'%$RGBG$\")C)eq%!\")$\"\"!!\"\"$\"('>!\\&
!\")-%+_ATTRIBUTEG6#/%'sourceG%,mathdefaultG-%&STYLEG6#%%LINEG-%'CURVE
SG6%7jw7$$\"#5!\"\"$\"+(>et>)!\"*7$$\"#?!\"\"$\"+'\\Ed\\\"!\"*7$$\"#I!
\"\"$\"+;&Gf^$!\"*7$$\"#S!\"\"$\"+-LD-L!\"*7$$\"#]!\"\"$\"+#G^?G\"!\")
7$$\"#g!\"\"$\"+wvvvv!#57$$\"#q!\"\"$\"+/7N/7!\"*7$$\"#!)!\"\"$\"+C$4S
K*!#57$$\"#!*!\"\"$\"+xh:x6!\")7$$\"$+\"!\"\"$\"\"!!\"\"7$$\"$5\"!\"\"
$\"\"!!\"\"7$$\"$?\"!\"\"$\"+%*yK%*G!\"*7$$\"$I\"!\"\"$\"+*yb')y&!\"*7
$$\"$S\"!\"\"$\"2&*****fcccc'!#;7$$\"$]\"!\"\"$\"\"!!\"\"7$$\"$g\"!\"
\"$\"+`*zL&\\!\"*7$$\"$q\"!\"\"$\"+&>F]>#!\"*7$$\"$!=!\"\"$\"+e\"3&e\"
)!#57$$\"$!>!\"\"$\"+M\\&R$\\!\"*7$$\"$+#!\"\"$\"+[yqZy!\"*7$$\"$5#!\"
\"$\"*\"[j4)*!\")7$$\"$?#!\"\"$\"+^Fe]x!\"*7$$\"$I#!\"\"$\"+Hn#)G<!\"*
7$$\"$S#!\"\"$\"\"!!\"\"7$$\"$]#!\"\"$\"+LcDLc!#57$$\"$g#!\"\"$\"+Ge]F
e!#67$$\"$q#!\"\"$\"+7(4Dr*!#67$$\"$!G!\"\"$\"\"!!\"\"7$$\"$!H!\"\"$\"
\"!!\"\"7$$\"$+$!\"\"$\"\"!!\"\"7$$\"$5$!\"\"$\"\"!!\"\"7$$\"$?$!\"\"$
\"\"!!\"\"7$$\"$I$!\"\"$\"\"!!\"\"7$$\"$S$!\"\"$\"\"!!\"\"7$$\"$]$!\"
\"$\"\"!!\"\"7$$\"$g$!\"\"$\"\"!!\"\"7$$\"$q$!\"\"$\"\"!!\"\"7$$\"$!Q!
\"\"$\"\"!!\"\"7$$\"$!R!\"\"$\"\"!!\"\"7$$\"$+%!\"\"$\"\"!!\"\"7$$\"$5
%!\"\"$\"\"!!\"\"7$$\"$?%!\"\"$\"\"!!\"\"7$$\"$I%!\"\"$\"\"!!\"\"7$$\"
$S%!\"\"$\"\"!!\"\"7$$\"$]%!\"\"$\"\"!!\"\"7$$\"$g%!\"\"$\"\"!!\"\"7$$
\"$q%!\"\"$\"\"!!\"\"7$$\"$![!\"\"$\"\"!!\"\"7$$\"$!\\!\"\"$\"\"!!\"\"
7$$\"$+&!\"\"$\"\"!!\"\"7$$\"$5&!\"\"$\"\"!!\"\"7$$\"$?&!\"\"$\"\"!!\"
\"7$$\"$I&!\"\"$\"\"!!\"\"7$$\"$S&!\"\"$\"\"!!\"\"7$$\"$]&!\"\"$\"\"!!
\"\"7$$\"$g&!\"\"$\"\"!!\"\"7$$\"$q&!\"\"$\"\"!!\"\"7$$\"$!e!\"\"$\"\"
!!\"\"7$$\"$!f!\"\"$\"\"!!\"\"7$$\"$+'!\"\"$\"\"!!\"\"7$$\"$5'!\"\"$\"
\"!!\"\"7$$\"$?'!\"\"$\"\"!!\"\"7$$\"$I'!\"\"$\"\"!!\"\"7$$\"$S'!\"\"$
\"\"!!\"\"7$$\"$]'!\"\"$\"\"!!\"\"7$$\"$g'!\"\"$\"\"!!\"\"7$$\"$q'!\"
\"$\"\"!!\"\"7$$\"$!o!\"\"$\"\"!!\"\"7$$\"$!p!\"\"$\"\"!!\"\"7$$\"$+(!
\"\"$\"\"!!\"\"7$$\"$5(!\"\"$\"\"!!\"\"7$$\"$?(!\"\"$\"\"!!\"\"7$$\"$I
(!\"\"$\"\"!!\"\"7$$\"$S(!\"\"$\"\"!!\"\"7$$\"$](!\"\"$\"\"!!\"\"7$$\"
$g(!\"\"$\"\"!!\"\"7$$\"$q(!\"\"$\"\"!!\"\"7$$\"$!y!\"\"$\"\"!!\"\"7$$
\"$!z!\"\"$\"\"!!\"\"7$$\"$+)!\"\"$\"\"!!\"\"7$$\"$5)!\"\"$\"\"!!\"\"7
$$\"$?)!\"\"$\"\"!!\"\"7$$\"$I)!\"\"$\"\"!!\"\"7$$\"$S)!\"\"$\"\"!!\"
\"7$$\"$])!\"\"$\"\"!!\"\"7$$\"$g)!\"\"$\"\"!!\"\"7$$\"$q)!\"\"$\"\"!!
\"\"7$$\"$!))!\"\"$\"\"!!\"\"7$$\"$!*)!\"\"$\"\"!!\"\"7$$\"$+*!\"\"$\"
\"!!\"\"7$$\"$5*!\"\"$\"\"!!\"\"7$$\"$?*!\"\"$\"\"!!\"\"7$$\"$I*!\"\"$
\"\"!!\"\"7$$\"$S*!\"\"$\"\"!!\"\"7$$\"$]*!\"\"$\"\"!!\"\"7$$\"$g*!\"
\"$\"\"!!\"\"7$$\"$q*!\"\"$\"\"!!\"\"7$$\"$!)*!\"\"$\"\"!!\"\"7$$\"$!*
*!\"\"$\"\"!!\"\"7$$\"%+5!\"\"$\"\"!!\"\"7$$\"%55!\"\"$\"\"!!\"\"7$$\"
%?5!\"\"$\"\"!!\"\"7$$\"%I5!\"\"$\"\"!!\"\"7$$\"%S5!\"\"$\"\"!!\"\"7$$
\"%]5!\"\"$\"\"!!\"\"7$$\"%g5!\"\"$\"\"!!\"\"7$$\"%q5!\"\"$\"\"!!\"\"7
$$\"%!3\"!\"\"$\"\"!!\"\"7$$\"%!4\"!\"\"$\"\"!!\"\"7$$\"%+6!\"\"$\"\"!
!\"\"7$$\"%56!\"\"$\"\"!!\"\"7$$\"%?6!\"\"$\"\"!!\"\"7$$\"%I6!\"\"$\"
\"!!\"\"7$$\"%S6!\"\"$\"\"!!\"\"7$$\"%]6!\"\"$\"\"!!\"\"7$$\"%g6!\"\"$
\"\"!!\"\"7$$\"%q6!\"\"$\"\"!!\"\"7$$\"%!=\"!\"\"$\"\"!!\"\"7$$\"%!>\"
!\"\"$\"\"!!\"\"7$$\"%+7!\"\"$\"\"!!\"\"7$$\"%57!\"\"$\"\"!!\"\"7$$\"%
?7!\"\"$\"\"!!\"\"7$$\"%I7!\"\"$\"\"!!\"\"7$$\"%S7!\"\"$\"\"!!\"\"7$$
\"%]7!\"\"$\"\"!!\"\"7$$\"%g7!\"\"$\"\"!!\"\"7$$\"%q7!\"\"$\"\"!!\"\"7
$$\"%!G\"!\"\"$\"\"!!\"\"7$$\"%!H\"!\"\"$\"\"!!\"\"7$$\"%+8!\"\"$\"\"!
!\"\"7$$\"%58!\"\"$\"\"!!\"\"7$$\"%?8!\"\"$\"\"!!\"\"7$$\"%I8!\"\"$\"
\"!!\"\"7$$\"%S8!\"\"$\"\"!!\"\"7$$\"%]8!\"\"$\"\"!!\"\"7$$\"%g8!\"\"$
\"\"!!\"\"7$$\"%q8!\"\"$\"\"!!\"\"7$$\"%!Q\"!\"\"$\"\"!!\"\"7$$\"%!R\"
!\"\"$\"\"!!\"\"7$$\"%+9!\"\"$\"\"!!\"\"7$$\"%59!\"\"$\"\"!!\"\"7$$\"%
?9!\"\"$\"\"!!\"\"7$$\"%I9!\"\"$\"\"!!\"\"7$$\"%S9!\"\"$\"\"!!\"\"7$$
\"%]9!\"\"$\"\"!!\"\"7$$\"%g9!\"\"$\"\"!!\"\"7$$\"%q9!\"\"$\"\"!!\"\"7
$$\"%![\"!\"\"$\"\"!!\"\"7$$\"%!\\\"!\"\"$\"\"!!\"\"7$$\"%+:!\"\"$\"\"
!!\"\"7$$\"%5:!\"\"$\"\"!!\"\"7$$\"%?:!\"\"$\"\"!!\"\"7$$\"%I:!\"\"$\"
\"!!\"\"7$$\"%S:!\"\"$\"\"!!\"\"7$$\"%]:!\"\"$\"\"!!\"\"7$$\"%g:!\"\"$
\"\"!!\"\"7$$\"%q:!\"\"$\"\"!!\"\"7$$\"%!e\"!\"\"$\"\"!!\"\"7$$\"%!f\"
!\"\"$\"\"!!\"\"7$$\"%+;!\"\"$\"\"!!\"\"7$$\"%5;!\"\"$\"\"!!\"\"7$$\"%
?;!\"\"$\"\"!!\"\"7$$\"%I;!\"\"$\"\"!!\"\"7$$\"%S;!\"\"$\"\"!!\"\"7$$
\"%];!\"\"$\"\"!!\"\"7$$\"%g;!\"\"$\"\"!!\"\"7$$\"%q;!\"\"$\"\"!!\"\"7
$$\"%!o\"!\"\"$\"\"!!\"\"7$$\"%!p\"!\"\"$\"\"!!\"\"7$$\"%+<!\"\"$\"\"!
!\"\"7$$\"%5<!\"\"$\"\"!!\"\"7$$\"%?<!\"\"$\"\"!!\"\"7$$\"%I<!\"\"$\"
\"!!\"\"7$$\"%S<!\"\"$\"\"!!\"\"7$$\"%]<!\"\"$\"\"!!\"\"7$$\"%g<!\"\"$
\"\"!!\"\"7$$\"%q<!\"\"$\"\"!!\"\"7$$\"%!y\"!\"\"$\"\"!!\"\"7$$\"%!z\"
!\"\"$\"\"!!\"\"7$$\"%+=!\"\"$\"\"!!\"\"7$$\"%5=!\"\"$\"\"!!\"\"7$$\"%
?=!\"\"$\"\"!!\"\"7$$\"%I=!\"\"$\"\"!!\"\"7$$\"%S=!\"\"$\"\"!!\"\"7$$
\"%]=!\"\"$\"\"!!\"\"7$$\"%g=!\"\"$\"\"!!\"\"7$$\"%q=!\"\"$\"\"!!\"\"7
$$\"%!)=!\"\"$\"\"!!\"\"7$$\"%!*=!\"\"$\"\"!!\"\"7$$\"%+>!\"\"$\"\"!!
\"\"7$$\"%5>!\"\"$\"\"!!\"\"7$$\"%?>!\"\"$\"\"!!\"\"7$$\"%I>!\"\"$\"\"
!!\"\"7$$\"%S>!\"\"$\"\"!!\"\"7$$\"%]>!\"\"$\"\"!!\"\"7$$\"%g>!\"\"$\"
\"!!\"\"7$$\"%q>!\"\"$\"\"!!\"\"7$$\"%!)>!\"\"$\"\"!!\"\"7$$\"%!*>!\"
\"$\"\"!!\"\"7$$\"%+?!\"\"$\"\"!!\"\"7$$\"%5?!\"\"$\"\"!!\"\"7$$\"%??!
\"\"$\"\"!!\"\"7$$\"%I?!\"\"$\"\"!!\"\"7$$\"%S?!\"\"$\"\"!!\"\"7$$\"%]
?!\"\"$\"\"!!\"\"7$$\"%g?!\"\"$\"\"!!\"\"-%&COLORG6&%$RGBG$\")C)eq%!\"
)$\"\"!!\"\"$\"('>!\\&!\")-%&STYLEG6#%%LINEG-%'CURVESG6%7jw7$$\"#5!\"
\"$\"+2W`X$)!\"*7$$\"#?!\"\"$\"+[Y;^7!\"*7$$\"#I!\"\"$\"+JHY%>$!\"*7$$
\"#S!\"\"$\"+8zNZM!\"*7$$\"#]!\"\"$\"+61d,9!\")7$$\"#g!\"\"$\"+$3_*>x!
#57$$\"#q!\"\"$\"1*****zh?F7'!#;7$$\"#!)!\"\"$\"+0Z0`y!#57$$\"#!*!\"\"
$\"+,Tjs6!\")7$$\"$+\"!\"\"$\"\"!!\"\"7$$\"$5\"!\"\"$\"\"!!\"\"7$$\"$?
\"!\"\"$\"+umApB!\"*7$$\"$I\"!\"\"$\"+)3E!3p!\"*7$$\"$S\"!\"\"$\"+%R.l
y(!\"*7$$\"$]\"!\"\"$\"\"!!\"\"7$$\"$g\"!\"\"$\"+7LCW_!\"*7$$\"$q\"!\"
\"$\"+Zk7]=!\"*7$$\"$!=!\"\"$\"*V@I5#!\")7$$\"$!>!\"\"$\"+hD_)p%!\"*7$
$\"$+#!\"\"$\"+9j7Fu!\"*7$$\"$5#!\"\"$\"*)fRD%)!\")7$$\"$?#!\"\"$\"1**
***z)y)p](!#:7$$\"$I#!\"\"$\"+[Y;^7!\"*7$$\"$S#!\"\"$\"\"!!\"\"7$$\"$]
#!\"\"$\"+UC0iE!#57$$\"$g#!\"\"$\"\"!!\"\"7$$\"$q#!\"\"$\"+@i-J8!#67$$
\"$!G!\"\"$\"\"!!\"\"7$$\"$!H!\"\"$\"\"!!\"\"7$$\"$+$!\"\"$\"\"!!\"\"7
$$\"$5$!\"\"$\"\"!!\"\"7$$\"$?$!\"\"$\"\"!!\"\"7$$\"$I$!\"\"$\"\"!!\"
\"7$$\"$S$!\"\"$\"\"!!\"\"7$$\"$]$!\"\"$\"\"!!\"\"7$$\"$g$!\"\"$\"\"!!
\"\"7$$\"$q$!\"\"$\"\"!!\"\"7$$\"$!Q!\"\"$\"\"!!\"\"7$$\"$!R!\"\"$\"\"
!!\"\"7$$\"$+%!\"\"$\"\"!!\"\"7$$\"$5%!\"\"$\"\"!!\"\"7$$\"$?%!\"\"$\"
\"!!\"\"7$$\"$I%!\"\"$\"\"!!\"\"7$$\"$S%!\"\"$\"\"!!\"\"7$$\"$]%!\"\"$
\"\"!!\"\"7$$\"$g%!\"\"$\"\"!!\"\"7$$\"$q%!\"\"$\"\"!!\"\"7$$\"$![!\"
\"$\"\"!!\"\"7$$\"$!\\!\"\"$\"\"!!\"\"7$$\"$+&!\"\"$\"\"!!\"\"7$$\"$5&
!\"\"$\"\"!!\"\"7$$\"$?&!\"\"$\"\"!!\"\"7$$\"$I&!\"\"$\"\"!!\"\"7$$\"$
S&!\"\"$\"\"!!\"\"7$$\"$]&!\"\"$\"\"!!\"\"7$$\"$g&!\"\"$\"\"!!\"\"7$$
\"$q&!\"\"$\"\"!!\"\"7$$\"$!e!\"\"$\"\"!!\"\"7$$\"$!f!\"\"$\"\"!!\"\"7
$$\"$+'!\"\"$\"\"!!\"\"7$$\"$5'!\"\"$\"\"!!\"\"7$$\"$?'!\"\"$\"\"!!\"
\"7$$\"$I'!\"\"$\"\"!!\"\"7$$\"$S'!\"\"$\"\"!!\"\"7$$\"$]'!\"\"$\"\"!!
\"\"7$$\"$g'!\"\"$\"\"!!\"\"7$$\"$q'!\"\"$\"\"!!\"\"7$$\"$!o!\"\"$\"\"
!!\"\"7$$\"$!p!\"\"$\"\"!!\"\"7$$\"$+(!\"\"$\"\"!!\"\"7$$\"$5(!\"\"$\"
\"!!\"\"7$$\"$?(!\"\"$\"\"!!\"\"7$$\"$I(!\"\"$\"\"!!\"\"7$$\"$S(!\"\"$
\"\"!!\"\"7$$\"$](!\"\"$\"\"!!\"\"7$$\"$g(!\"\"$\"\"!!\"\"7$$\"$q(!\"
\"$\"\"!!\"\"7$$\"$!y!\"\"$\"\"!!\"\"7$$\"$!z!\"\"$\"\"!!\"\"7$$\"$+)!
\"\"$\"\"!!\"\"7$$\"$5)!\"\"$\"\"!!\"\"7$$\"$?)!\"\"$\"\"!!\"\"7$$\"$I
)!\"\"$\"\"!!\"\"7$$\"$S)!\"\"$\"\"!!\"\"7$$\"$])!\"\"$\"\"!!\"\"7$$\"
$g)!\"\"$\"\"!!\"\"7$$\"$q)!\"\"$\"\"!!\"\"7$$\"$!))!\"\"$\"\"!!\"\"7$
$\"$!*)!\"\"$\"\"!!\"\"7$$\"$+*!\"\"$\"\"!!\"\"7$$\"$5*!\"\"$\"\"!!\"
\"7$$\"$?*!\"\"$\"\"!!\"\"7$$\"$I*!\"\"$\"\"!!\"\"7$$\"$S*!\"\"$\"\"!!
\"\"7$$\"$]*!\"\"$\"\"!!\"\"7$$\"$g*!\"\"$\"\"!!\"\"7$$\"$q*!\"\"$\"\"
!!\"\"7$$\"$!)*!\"\"$\"\"!!\"\"7$$\"$!**!\"\"$\"\"!!\"\"7$$\"%+5!\"\"$
\"\"!!\"\"7$$\"%55!\"\"$\"\"!!\"\"7$$\"%?5!\"\"$\"\"!!\"\"7$$\"%I5!\"
\"$\"\"!!\"\"7$$\"%S5!\"\"$\"\"!!\"\"7$$\"%]5!\"\"$\"\"!!\"\"7$$\"%g5!
\"\"$\"\"!!\"\"7$$\"%q5!\"\"$\"\"!!\"\"7$$\"%!3\"!\"\"$\"\"!!\"\"7$$\"
%!4\"!\"\"$\"\"!!\"\"7$$\"%+6!\"\"$\"\"!!\"\"7$$\"%56!\"\"$\"\"!!\"\"7
$$\"%?6!\"\"$\"\"!!\"\"7$$\"%I6!\"\"$\"\"!!\"\"7$$\"%S6!\"\"$\"\"!!\"
\"7$$\"%]6!\"\"$\"\"!!\"\"7$$\"%g6!\"\"$\"\"!!\"\"7$$\"%q6!\"\"$\"\"!!
\"\"7$$\"%!=\"!\"\"$\"\"!!\"\"7$$\"%!>\"!\"\"$\"\"!!\"\"7$$\"%+7!\"\"$
\"\"!!\"\"7$$\"%57!\"\"$\"\"!!\"\"7$$\"%?7!\"\"$\"\"!!\"\"7$$\"%I7!\"
\"$\"\"!!\"\"7$$\"%S7!\"\"$\"\"!!\"\"7$$\"%]7!\"\"$\"\"!!\"\"7$$\"%g7!
\"\"$\"\"!!\"\"7$$\"%q7!\"\"$\"\"!!\"\"7$$\"%!G\"!\"\"$\"\"!!\"\"7$$\"
%!H\"!\"\"$\"\"!!\"\"7$$\"%+8!\"\"$\"\"!!\"\"7$$\"%58!\"\"$\"\"!!\"\"7
$$\"%?8!\"\"$\"\"!!\"\"7$$\"%I8!\"\"$\"\"!!\"\"7$$\"%S8!\"\"$\"\"!!\"
\"7$$\"%]8!\"\"$\"\"!!\"\"7$$\"%g8!\"\"$\"\"!!\"\"7$$\"%q8!\"\"$\"\"!!
\"\"7$$\"%!Q\"!\"\"$\"\"!!\"\"7$$\"%!R\"!\"\"$\"\"!!\"\"7$$\"%+9!\"\"$
\"\"!!\"\"7$$\"%59!\"\"$\"\"!!\"\"7$$\"%?9!\"\"$\"\"!!\"\"7$$\"%I9!\"
\"$\"\"!!\"\"7$$\"%S9!\"\"$\"\"!!\"\"7$$\"%]9!\"\"$\"\"!!\"\"7$$\"%g9!
\"\"$\"\"!!\"\"7$$\"%q9!\"\"$\"\"!!\"\"7$$\"%![\"!\"\"$\"\"!!\"\"7$$\"
%!\\\"!\"\"$\"\"!!\"\"7$$\"%+:!\"\"$\"\"!!\"\"7$$\"%5:!\"\"$\"\"!!\"\"
7$$\"%?:!\"\"$\"\"!!\"\"7$$\"%I:!\"\"$\"\"!!\"\"7$$\"%S:!\"\"$\"\"!!\"
\"7$$\"%]:!\"\"$\"\"!!\"\"7$$\"%g:!\"\"$\"\"!!\"\"7$$\"%q:!\"\"$\"\"!!
\"\"7$$\"%!e\"!\"\"$\"\"!!\"\"7$$\"%!f\"!\"\"$\"\"!!\"\"7$$\"%+;!\"\"$
\"\"!!\"\"7$$\"%5;!\"\"$\"\"!!\"\"7$$\"%?;!\"\"$\"\"!!\"\"7$$\"%I;!\"
\"$\"\"!!\"\"7$$\"%S;!\"\"$\"\"!!\"\"7$$\"%];!\"\"$\"\"!!\"\"7$$\"%g;!
\"\"$\"\"!!\"\"7$$\"%q;!\"\"$\"\"!!\"\"7$$\"%!o\"!\"\"$\"\"!!\"\"7$$\"
%!p\"!\"\"$\"\"!!\"\"7$$\"%+<!\"\"$\"\"!!\"\"7$$\"%5<!\"\"$\"\"!!\"\"7
$$\"%?<!\"\"$\"\"!!\"\"7$$\"%I<!\"\"$\"\"!!\"\"7$$\"%S<!\"\"$\"\"!!\"
\"7$$\"%]<!\"\"$\"\"!!\"\"7$$\"%g<!\"\"$\"\"!!\"\"7$$\"%q<!\"\"$\"\"!!
\"\"7$$\"%!y\"!\"\"$\"\"!!\"\"7$$\"%!z\"!\"\"$\"\"!!\"\"7$$\"%+=!\"\"$
\"\"!!\"\"7$$\"%5=!\"\"$\"\"!!\"\"7$$\"%?=!\"\"$\"\"!!\"\"7$$\"%I=!\"
\"$\"\"!!\"\"7$$\"%S=!\"\"$\"\"!!\"\"7$$\"%]=!\"\"$\"\"!!\"\"7$$\"%g=!
\"\"$\"\"!!\"\"7$$\"%q=!\"\"$\"\"!!\"\"7$$\"%!)=!\"\"$\"\"!!\"\"7$$\"%
!*=!\"\"$\"\"!!\"\"7$$\"%+>!\"\"$\"\"!!\"\"7$$\"%5>!\"\"$\"\"!!\"\"7$$
\"%?>!\"\"$\"\"!!\"\"7$$\"%I>!\"\"$\"\"!!\"\"7$$\"%S>!\"\"$\"\"!!\"\"7
$$\"%]>!\"\"$\"\"!!\"\"7$$\"%g>!\"\"$\"\"!!\"\"7$$\"%q>!\"\"$\"\"!!\"
\"7$$\"%!)>!\"\"$\"\"!!\"\"7$$\"%!*>!\"\"$\"\"!!\"\"7$$\"%+?!\"\"$\"\"
!!\"\"7$$\"%5?!\"\"$\"\"!!\"\"7$$\"%??!\"\"$\"\"!!\"\"7$$\"%I?!\"\"$\"
\"!!\"\"7$$\"%S?!\"\"$\"\"!!\"\"7$$\"%]?!\"\"$\"\"!!\"\"7$$\"%g?!\"\"$
\"\"!!\"\"-%&COLORG6&%$RGBG$\")C)eq%!\")$\"\"!!\"\"$\"('>!\\&!\")-%&ST
YLEG6#%%LINEG-%'CURVESG6%7jw7$$\"#5!\"\"$\"+4T!)35!\")7$$\"#?!\"\"$\"+
6]f.x!#57$$\"#I!\"\"$\"+yX_&p%!\"*7$$\"#S!\"\"$\"*z@\"=J!\")7$$\"#]!\"
\"$\"+H(*)z(**!\"*7$$\"#g!\"\"$\"+J9Nn9!\"*7$$\"#q!\"\"$\"*Oq2l\"!\")7
$$\"#!)!\"\"$\"+(yHQ1\"!\"*7$$\"#!*!\"\"$\"+_Y#G0\"!\")7$$\"$+\"!\"\"$
\"+x&y$oO!#67$$\"$5\"!\"\"$\"\"!!\"\"7$$\"$?\"!\"\"$\"*:#*)oZ!\")7$$\"
$I\"!\"\"$\"+x&y$oO!\"*7$$\"$S\"!\"\"$\"+_Y#G0'!\"*7$$\"$]\"!\"\"$\"\"
!!\"\"7$$\"$g\"!\"\"$\"+lVNfd!\"*7$$\"$q\"!\"\"$\"+ZJ<GK!\"*7$$\"$!=!
\"\"$\"+Uk%4<*!#57$$\"$!>!\"\"$\"+pGVq!)!\"*7$$\"$+#!\"\"$\"+\"3.m+(!
\"*7$$\"$5#!\"\"$\"+)z^QD)!\"*7$$\"$?#!\"\"$\"1*****4e;)\\n!#:7$$\"$I#
!\"\"$\"*Oq2l\"!\")7$$\"$S#!\"\"$\"\"!!\"\"7$$\"$]#!\"\"$\"+Mk@NS!#57$
$\"$g#!\"\"$\"1,++`rvOt!#<7$$\"$q#!\"\"$\"\"!!\"\"7$$\"$!G!\"\"$\"\"!!
\"\"7$$\"$!H!\"\"$\"\"!!\"\"7$$\"$+$!\"\"$\"\"!!\"\"7$$\"$5$!\"\"$\"\"
!!\"\"7$$\"$?$!\"\"$\"\"!!\"\"7$$\"$I$!\"\"$\"\"!!\"\"7$$\"$S$!\"\"$\"
\"!!\"\"7$$\"$]$!\"\"$\"\"!!\"\"7$$\"$g$!\"\"$\"\"!!\"\"7$$\"$q$!\"\"$
\"\"!!\"\"7$$\"$!Q!\"\"$\"\"!!\"\"7$$\"$!R!\"\"$\"\"!!\"\"7$$\"$+%!\"
\"$\"\"!!\"\"7$$\"$5%!\"\"$\"\"!!\"\"7$$\"$?%!\"\"$\"\"!!\"\"7$$\"$I%!
\"\"$\"\"!!\"\"7$$\"$S%!\"\"$\"\"!!\"\"7$$\"$]%!\"\"$\"\"!!\"\"7$$\"$g
%!\"\"$\"\"!!\"\"7$$\"$q%!\"\"$\"\"!!\"\"7$$\"$![!\"\"$\"\"!!\"\"7$$\"
$!\\!\"\"$\"\"!!\"\"7$$\"$+&!\"\"$\"\"!!\"\"7$$\"$5&!\"\"$\"\"!!\"\"7$
$\"$?&!\"\"$\"\"!!\"\"7$$\"$I&!\"\"$\"\"!!\"\"7$$\"$S&!\"\"$\"\"!!\"\"
7$$\"$]&!\"\"$\"\"!!\"\"7$$\"$g&!\"\"$\"\"!!\"\"7$$\"$q&!\"\"$\"\"!!\"
\"7$$\"$!e!\"\"$\"\"!!\"\"7$$\"$!f!\"\"$\"\"!!\"\"7$$\"$+'!\"\"$\"\"!!
\"\"7$$\"$5'!\"\"$\"\"!!\"\"7$$\"$?'!\"\"$\"\"!!\"\"7$$\"$I'!\"\"$\"\"
!!\"\"7$$\"$S'!\"\"$\"\"!!\"\"7$$\"$]'!\"\"$\"\"!!\"\"7$$\"$g'!\"\"$\"
\"!!\"\"7$$\"$q'!\"\"$\"\"!!\"\"7$$\"$!o!\"\"$\"\"!!\"\"7$$\"$!p!\"\"$
\"\"!!\"\"7$$\"$+(!\"\"$\"\"!!\"\"7$$\"$5(!\"\"$\"\"!!\"\"7$$\"$?(!\"
\"$\"\"!!\"\"7$$\"$I(!\"\"$\"\"!!\"\"7$$\"$S(!\"\"$\"\"!!\"\"7$$\"$](!
\"\"$\"\"!!\"\"7$$\"$g(!\"\"$\"\"!!\"\"7$$\"$q(!\"\"$\"\"!!\"\"7$$\"$!
y!\"\"$\"\"!!\"\"7$$\"$!z!\"\"$\"\"!!\"\"7$$\"$+)!\"\"$\"\"!!\"\"7$$\"
$5)!\"\"$\"\"!!\"\"7$$\"$?)!\"\"$\"\"!!\"\"7$$\"$I)!\"\"$\"\"!!\"\"7$$
\"$S)!\"\"$\"\"!!\"\"7$$\"$])!\"\"$\"\"!!\"\"7$$\"$g)!\"\"$\"\"!!\"\"7
$$\"$q)!\"\"$\"\"!!\"\"7$$\"$!))!\"\"$\"\"!!\"\"7$$\"$!*)!\"\"$\"\"!!
\"\"7$$\"$+*!\"\"$\"\"!!\"\"7$$\"$5*!\"\"$\"\"!!\"\"7$$\"$?*!\"\"$\"\"
!!\"\"7$$\"$I*!\"\"$\"\"!!\"\"7$$\"$S*!\"\"$\"\"!!\"\"7$$\"$]*!\"\"$\"
\"!!\"\"7$$\"$g*!\"\"$\"\"!!\"\"7$$\"$q*!\"\"$\"\"!!\"\"7$$\"$!)*!\"\"
$\"\"!!\"\"7$$\"$!**!\"\"$\"\"!!\"\"7$$\"%+5!\"\"$\"\"!!\"\"7$$\"%55!
\"\"$\"\"!!\"\"7$$\"%?5!\"\"$\"\"!!\"\"7$$\"%I5!\"\"$\"\"!!\"\"7$$\"%S
5!\"\"$\"\"!!\"\"7$$\"%]5!\"\"$\"\"!!\"\"7$$\"%g5!\"\"$\"\"!!\"\"7$$\"
%q5!\"\"$\"\"!!\"\"7$$\"%!3\"!\"\"$\"\"!!\"\"7$$\"%!4\"!\"\"$\"\"!!\"
\"7$$\"%+6!\"\"$\"\"!!\"\"7$$\"%56!\"\"$\"\"!!\"\"7$$\"%?6!\"\"$\"\"!!
\"\"7$$\"%I6!\"\"$\"\"!!\"\"7$$\"%S6!\"\"$\"\"!!\"\"7$$\"%]6!\"\"$\"\"
!!\"\"7$$\"%g6!\"\"$\"\"!!\"\"7$$\"%q6!\"\"$\"\"!!\"\"7$$\"%!=\"!\"\"$
\"\"!!\"\"7$$\"%!>\"!\"\"$\"\"!!\"\"7$$\"%+7!\"\"$\"\"!!\"\"7$$\"%57!
\"\"$\"\"!!\"\"7$$\"%?7!\"\"$\"\"!!\"\"7$$\"%I7!\"\"$\"\"!!\"\"7$$\"%S
7!\"\"$\"\"!!\"\"7$$\"%]7!\"\"$\"\"!!\"\"7$$\"%g7!\"\"$\"\"!!\"\"7$$\"
%q7!\"\"$\"\"!!\"\"7$$\"%!G\"!\"\"$\"\"!!\"\"7$$\"%!H\"!\"\"$\"\"!!\"
\"7$$\"%+8!\"\"$\"\"!!\"\"7$$\"%58!\"\"$\"\"!!\"\"7$$\"%?8!\"\"$\"\"!!
\"\"7$$\"%I8!\"\"$\"\"!!\"\"7$$\"%S8!\"\"$\"\"!!\"\"7$$\"%]8!\"\"$\"\"
!!\"\"7$$\"%g8!\"\"$\"\"!!\"\"7$$\"%q8!\"\"$\"\"!!\"\"7$$\"%!Q\"!\"\"$
\"\"!!\"\"7$$\"%!R\"!\"\"$\"\"!!\"\"7$$\"%+9!\"\"$\"\"!!\"\"7$$\"%59!
\"\"$\"\"!!\"\"7$$\"%?9!\"\"$\"\"!!\"\"7$$\"%I9!\"\"$\"\"!!\"\"7$$\"%S
9!\"\"$\"\"!!\"\"7$$\"%]9!\"\"$\"\"!!\"\"7$$\"%g9!\"\"$\"\"!!\"\"7$$\"
%q9!\"\"$\"\"!!\"\"7$$\"%![\"!\"\"$\"\"!!\"\"7$$\"%!\\\"!\"\"$\"\"!!\"
\"7$$\"%+:!\"\"$\"\"!!\"\"7$$\"%5:!\"\"$\"\"!!\"\"7$$\"%?:!\"\"$\"\"!!
\"\"7$$\"%I:!\"\"$\"\"!!\"\"7$$\"%S:!\"\"$\"\"!!\"\"7$$\"%]:!\"\"$\"\"
!!\"\"7$$\"%g:!\"\"$\"\"!!\"\"7$$\"%q:!\"\"$\"\"!!\"\"7$$\"%!e\"!\"\"$
\"\"!!\"\"7$$\"%!f\"!\"\"$\"\"!!\"\"7$$\"%+;!\"\"$\"\"!!\"\"7$$\"%5;!
\"\"$\"\"!!\"\"7$$\"%?;!\"\"$\"\"!!\"\"7$$\"%I;!\"\"$\"\"!!\"\"7$$\"%S
;!\"\"$\"\"!!\"\"7$$\"%];!\"\"$\"\"!!\"\"7$$\"%g;!\"\"$\"\"!!\"\"7$$\"
%q;!\"\"$\"\"!!\"\"7$$\"%!o\"!\"\"$\"\"!!\"\"7$$\"%!p\"!\"\"$\"\"!!\"
\"7$$\"%+<!\"\"$\"\"!!\"\"7$$\"%5<!\"\"$\"\"!!\"\"7$$\"%?<!\"\"$\"\"!!
\"\"7$$\"%I<!\"\"$\"\"!!\"\"7$$\"%S<!\"\"$\"\"!!\"\"7$$\"%]<!\"\"$\"\"
!!\"\"7$$\"%g<!\"\"$\"\"!!\"\"7$$\"%q<!\"\"$\"\"!!\"\"7$$\"%!y\"!\"\"$
\"\"!!\"\"7$$\"%!z\"!\"\"$\"\"!!\"\"7$$\"%+=!\"\"$\"\"!!\"\"7$$\"%5=!
\"\"$\"\"!!\"\"7$$\"%?=!\"\"$\"\"!!\"\"7$$\"%I=!\"\"$\"\"!!\"\"7$$\"%S
=!\"\"$\"\"!!\"\"7$$\"%]=!\"\"$\"\"!!\"\"7$$\"%g=!\"\"$\"\"!!\"\"7$$\"
%q=!\"\"$\"\"!!\"\"7$$\"%!)=!\"\"$\"\"!!\"\"7$$\"%!*=!\"\"$\"\"!!\"\"7
$$\"%+>!\"\"$\"\"!!\"\"7$$\"%5>!\"\"$\"\"!!\"\"7$$\"%?>!\"\"$\"\"!!\"
\"7$$\"%I>!\"\"$\"\"!!\"\"7$$\"%S>!\"\"$\"\"!!\"\"7$$\"%]>!\"\"$\"\"!!
\"\"7$$\"%g>!\"\"$\"\"!!\"\"7$$\"%q>!\"\"$\"\"!!\"\"7$$\"%!)>!\"\"$\"
\"!!\"\"7$$\"%!*>!\"\"$\"\"!!\"\"7$$\"%+?!\"\"$\"\"!!\"\"7$$\"%5?!\"\"
$\"\"!!\"\"7$$\"%??!\"\"$\"\"!!\"\"7$$\"%I?!\"\"$\"\"!!\"\"7$$\"%S?!\"
\"$\"\"!!\"\"7$$\"%]?!\"\"$\"\"!!\"\"7$$\"%g?!\"\"$\"\"!!\"\"-%&COLORG
6&%$RGBG$\")C)eq%!\")$\"\"!!\"\"$\"('>!\\&!\")-%&STYLEG6#%%LINEG-%'CUR
VESG6%7jw7$$\"#5!\"\"$\"+x?>_$*!\"*7$$\"#?!\"\"$\"+.7I[7!\"*7$$\"#I!\"
\"$\"*%ys?Y!\")7$$\"#S!\"\"$\"+cN3?I!\"*7$$\"#]!\"\"$\"+Cl<z5!\")7$$\"
#g!\"\"$\"+_E$Rh*!#57$$\"#q!\"\"$\"+#=PRM\"!\"*7$$\"#!)!\"\"$\"+&e2zq)
!#57$$\"#!*!\"\"$\"+@UU;6!\")7$$\"$+\"!\"\"$\"\"!!\"\"7$$\"$5\"!\"\"$
\"+$fsM.&!#67$$\"$?\"!\"\"$\"+Bj9zG!\"*7$$\"$I\"!\"\"$\"+3%4$f^!\"*7$$
\"$S\"!\"\"$\"()=&z'!\"'7$$\"$]\"!\"\"$\"\"!!\"\"7$$\"$g\"!\"\"$\"+$R
\"*Hr&!\"*7$$\"$q\"!\"\"$\"+lV(yo#!\"*7$$\"$!=!\"\"$\"+Zjt88!\"*7$$\"$
!>!\"\"$\"2&*****z*3[Ql!#;7$$\"$+#!\"\"$\"+Vya[l!\"*7$$\"$5#!\"\"$\"+o
r!Gp)!\"*7$$\"$?#!\"\"$\")cAa\")!\"(7$$\"$I#!\"\"$\"+3>F%R\"!\"*7$$\"$
S#!\"\"$\"\"!!\"\"7$$\"$]#!\"\"$\"+yX:(e&!#57$$\"$g#!\"\"$\"+'p)pd6!#5
7$$\"$q#!\"\"$\"+'HOn^#!#67$$\"$!G!\"\"$\"\"!!\"\"7$$\"$!H!\"\"$\"\"!!
\"\"7$$\"$+$!\"\"$\"\"!!\"\"7$$\"$5$!\"\"$\"\"!!\"\"7$$\"$?$!\"\"$\"\"
!!\"\"7$$\"$I$!\"\"$\"\"!!\"\"7$$\"$S$!\"\"$\"\"!!\"\"7$$\"$]$!\"\"$\"
\"!!\"\"7$$\"$g$!\"\"$\"\"!!\"\"7$$\"$q$!\"\"$\"\"!!\"\"7$$\"$!Q!\"\"$
\"\"!!\"\"7$$\"$!R!\"\"$\"\"!!\"\"7$$\"$+%!\"\"$\"\"!!\"\"7$$\"$5%!\"
\"$\"\"!!\"\"7$$\"$?%!\"\"$\"\"!!\"\"7$$\"$I%!\"\"$\"\"!!\"\"7$$\"$S%!
\"\"$\"\"!!\"\"7$$\"$]%!\"\"$\"\"!!\"\"7$$\"$g%!\"\"$\"\"!!\"\"7$$\"$q
%!\"\"$\"\"!!\"\"7$$\"$![!\"\"$\"\"!!\"\"7$$\"$!\\!\"\"$\"\"!!\"\"7$$
\"$+&!\"\"$\"\"!!\"\"7$$\"$5&!\"\"$\"\"!!\"\"7$$\"$?&!\"\"$\"\"!!\"\"7
$$\"$I&!\"\"$\"\"!!\"\"7$$\"$S&!\"\"$\"\"!!\"\"7$$\"$]&!\"\"$\"\"!!\"
\"7$$\"$g&!\"\"$\"\"!!\"\"7$$\"$q&!\"\"$\"\"!!\"\"7$$\"$!e!\"\"$\"\"!!
\"\"7$$\"$!f!\"\"$\"\"!!\"\"7$$\"$+'!\"\"$\"\"!!\"\"7$$\"$5'!\"\"$\"\"
!!\"\"7$$\"$?'!\"\"$\"\"!!\"\"7$$\"$I'!\"\"$\"\"!!\"\"7$$\"$S'!\"\"$\"
\"!!\"\"7$$\"$]'!\"\"$\"\"!!\"\"7$$\"$g'!\"\"$\"\"!!\"\"7$$\"$q'!\"\"$
\"\"!!\"\"7$$\"$!o!\"\"$\"\"!!\"\"7$$\"$!p!\"\"$\"\"!!\"\"7$$\"$+(!\"
\"$\"\"!!\"\"7$$\"$5(!\"\"$\"\"!!\"\"7$$\"$?(!\"\"$\"\"!!\"\"7$$\"$I(!
\"\"$\"\"!!\"\"7$$\"$S(!\"\"$\"\"!!\"\"7$$\"$](!\"\"$\"\"!!\"\"7$$\"$g
(!\"\"$\"\"!!\"\"7$$\"$q(!\"\"$\"\"!!\"\"7$$\"$!y!\"\"$\"\"!!\"\"7$$\"
$!z!\"\"$\"\"!!\"\"7$$\"$+)!\"\"$\"\"!!\"\"7$$\"$5)!\"\"$\"\"!!\"\"7$$
\"$?)!\"\"$\"\"!!\"\"7$$\"$I)!\"\"$\"\"!!\"\"7$$\"$S)!\"\"$\"\"!!\"\"7
$$\"$])!\"\"$\"\"!!\"\"7$$\"$g)!\"\"$\"\"!!\"\"7$$\"$q)!\"\"$\"\"!!\"
\"7$$\"$!))!\"\"$\"\"!!\"\"7$$\"$!*)!\"\"$\"\"!!\"\"7$$\"$+*!\"\"$\"\"
!!\"\"7$$\"$5*!\"\"$\"\"!!\"\"7$$\"$?*!\"\"$\"\"!!\"\"7$$\"$I*!\"\"$\"
\"!!\"\"7$$\"$S*!\"\"$\"\"!!\"\"7$$\"$]*!\"\"$\"\"!!\"\"7$$\"$g*!\"\"$
\"\"!!\"\"7$$\"$q*!\"\"$\"\"!!\"\"7$$\"$!)*!\"\"$\"\"!!\"\"7$$\"$!**!
\"\"$\"\"!!\"\"7$$\"%+5!\"\"$\"\"!!\"\"7$$\"%55!\"\"$\"\"!!\"\"7$$\"%?
5!\"\"$\"\"!!\"\"7$$\"%I5!\"\"$\"\"!!\"\"7$$\"%S5!\"\"$\"\"!!\"\"7$$\"
%]5!\"\"$\"\"!!\"\"7$$\"%g5!\"\"$\"\"!!\"\"7$$\"%q5!\"\"$\"\"!!\"\"7$$
\"%!3\"!\"\"$\"\"!!\"\"7$$\"%!4\"!\"\"$\"\"!!\"\"7$$\"%+6!\"\"$\"\"!!
\"\"7$$\"%56!\"\"$\"\"!!\"\"7$$\"%?6!\"\"$\"\"!!\"\"7$$\"%I6!\"\"$\"\"
!!\"\"7$$\"%S6!\"\"$\"\"!!\"\"7$$\"%]6!\"\"$\"\"!!\"\"7$$\"%g6!\"\"$\"
\"!!\"\"7$$\"%q6!\"\"$\"\"!!\"\"7$$\"%!=\"!\"\"$\"\"!!\"\"7$$\"%!>\"!
\"\"$\"\"!!\"\"7$$\"%+7!\"\"$\"\"!!\"\"7$$\"%57!\"\"$\"\"!!\"\"7$$\"%?
7!\"\"$\"\"!!\"\"7$$\"%I7!\"\"$\"\"!!\"\"7$$\"%S7!\"\"$\"\"!!\"\"7$$\"
%]7!\"\"$\"\"!!\"\"7$$\"%g7!\"\"$\"\"!!\"\"7$$\"%q7!\"\"$\"\"!!\"\"7$$
\"%!G\"!\"\"$\"\"!!\"\"7$$\"%!H\"!\"\"$\"\"!!\"\"7$$\"%+8!\"\"$\"\"!!
\"\"7$$\"%58!\"\"$\"\"!!\"\"7$$\"%?8!\"\"$\"\"!!\"\"7$$\"%I8!\"\"$\"\"
!!\"\"7$$\"%S8!\"\"$\"\"!!\"\"7$$\"%]8!\"\"$\"\"!!\"\"7$$\"%g8!\"\"$\"
\"!!\"\"7$$\"%q8!\"\"$\"\"!!\"\"7$$\"%!Q\"!\"\"$\"\"!!\"\"7$$\"%!R\"!
\"\"$\"\"!!\"\"7$$\"%+9!\"\"$\"\"!!\"\"7$$\"%59!\"\"$\"\"!!\"\"7$$\"%?
9!\"\"$\"\"!!\"\"7$$\"%I9!\"\"$\"\"!!\"\"7$$\"%S9!\"\"$\"\"!!\"\"7$$\"
%]9!\"\"$\"\"!!\"\"7$$\"%g9!\"\"$\"\"!!\"\"7$$\"%q9!\"\"$\"\"!!\"\"7$$
\"%![\"!\"\"$\"\"!!\"\"7$$\"%!\\\"!\"\"$\"\"!!\"\"7$$\"%+:!\"\"$\"\"!!
\"\"7$$\"%5:!\"\"$\"\"!!\"\"7$$\"%?:!\"\"$\"\"!!\"\"7$$\"%I:!\"\"$\"\"
!!\"\"7$$\"%S:!\"\"$\"\"!!\"\"7$$\"%]:!\"\"$\"\"!!\"\"7$$\"%g:!\"\"$\"
\"!!\"\"7$$\"%q:!\"\"$\"\"!!\"\"7$$\"%!e\"!\"\"$\"\"!!\"\"7$$\"%!f\"!
\"\"$\"\"!!\"\"7$$\"%+;!\"\"$\"\"!!\"\"7$$\"%5;!\"\"$\"\"!!\"\"7$$\"%?
;!\"\"$\"\"!!\"\"7$$\"%I;!\"\"$\"\"!!\"\"7$$\"%S;!\"\"$\"\"!!\"\"7$$\"
%];!\"\"$\"\"!!\"\"7$$\"%g;!\"\"$\"\"!!\"\"7$$\"%q;!\"\"$\"\"!!\"\"7$$
\"%!o\"!\"\"$\"\"!!\"\"7$$\"%!p\"!\"\"$\"\"!!\"\"7$$\"%+<!\"\"$\"\"!!
\"\"7$$\"%5<!\"\"$\"\"!!\"\"7$$\"%?<!\"\"$\"\"!!\"\"7$$\"%I<!\"\"$\"\"
!!\"\"7$$\"%S<!\"\"$\"\"!!\"\"7$$\"%]<!\"\"$\"\"!!\"\"7$$\"%g<!\"\"$\"
\"!!\"\"7$$\"%q<!\"\"$\"\"!!\"\"7$$\"%!y\"!\"\"$\"\"!!\"\"7$$\"%!z\"!
\"\"$\"\"!!\"\"7$$\"%+=!\"\"$\"\"!!\"\"7$$\"%5=!\"\"$\"\"!!\"\"7$$\"%?
=!\"\"$\"\"!!\"\"7$$\"%I=!\"\"$\"\"!!\"\"7$$\"%S=!\"\"$\"\"!!\"\"7$$\"
%]=!\"\"$\"\"!!\"\"7$$\"%g=!\"\"$\"\"!!\"\"7$$\"%q=!\"\"$\"\"!!\"\"7$$
\"%!)=!\"\"$\"\"!!\"\"7$$\"%!*=!\"\"$\"\"!!\"\"7$$\"%+>!\"\"$\"\"!!\"
\"7$$\"%5>!\"\"$\"\"!!\"\"7$$\"%?>!\"\"$\"\"!!\"\"7$$\"%I>!\"\"$\"\"!!
\"\"7$$\"%S>!\"\"$\"\"!!\"\"7$$\"%]>!\"\"$\"\"!!\"\"7$$\"%g>!\"\"$\"\"
!!\"\"7$$\"%q>!\"\"$\"\"!!\"\"7$$\"%!)>!\"\"$\"\"!!\"\"7$$\"%!*>!\"\"$
\"\"!!\"\"7$$\"%+?!\"\"$\"\"!!\"\"7$$\"%5?!\"\"$\"\"!!\"\"7$$\"%??!\"
\"$\"\"!!\"\"7$$\"%I?!\"\"$\"\"!!\"\"7$$\"%S?!\"\"$\"\"!!\"\"7$$\"%]?!
\"\"$\"\"!!\"\"7$$\"%g?!\"\"$\"\"!!\"\"-%&COLORG6&%$RGBG$\")C)eq%!\")$
\"\"!!\"\"$\"('>!\\&!\")-%&STYLEG6#%%LINEG-%'CURVESG6%7jw7$$\"#5!\"\"$
\"+PLi$)z!\"*7$$\"#?!\"\"$\"+*o^N*=!\"*7$$\"#I!\"\"$\"+(3&R#e$!\"*7$$
\"#S!\"\"$\"+zx?hE!\"*7$$\"#]!\"\"$\"+CXa%G\"!\")7$$\"#g!\"\"$\"+*f&*e
7\"!\"*7$$\"#q!\"\"$\"+i4y\"Q\"!\"*7$$\"#!)!\"\"$\"+u,zkr!#57$$\"#!*!
\"\"$\"+:*yx?\"!\")7$$\"$+\"!\"\"$\"\"!!\"\"7$$\"$5\"!\"\"$\"\"!!\"\"7
$$\"$?\"!\"\"$\"+'fM1%R!\"*7$$\"$I\"!\"\"$\"+R*zZH'!\"*7$$\"$S\"!\"\"$
\"+%>Il1&!\"*7$$\"$]\"!\"\"$\"\"!!\"\"7$$\"$g\"!\"\"$\"+nsq<^!\"*7$$\"
$q\"!\"\"$\"+UJ4<H!\"*7$$\"$!=!\"\"$\"+<oUz7!\"*7$$\"$!>!\"\"$\"1*****
H1%R&\\)!#:7$$\"$+#!\"\"$\"*_'>/n!\")7$$\"$5#!\"\"$\"1*****4\"[!*3p!#:
7$$\"$?#!\"\"$\"1*****R3MrR'!#:7$$\"$I#!\"\"$\"+Me!f*>!\"*7$$\"$S#!\"
\"$\"\"!!\"\"7$$\"$]#!\"\"$\"+(3&R#e$!#57$$\"$g#!\"\"$\"+MO&)eD!#57$$
\"$q#!\"\"$\"\"!!\"\"7$$\"$!G!\"\"$\"\"!!\"\"7$$\"$!H!\"\"$\"\"!!\"\"7
$$\"$+$!\"\"$\"\"!!\"\"7$$\"$5$!\"\"$\"\"!!\"\"7$$\"$?$!\"\"$\"\"!!\"
\"7$$\"$I$!\"\"$\"\"!!\"\"7$$\"$S$!\"\"$\"\"!!\"\"7$$\"$]$!\"\"$\"\"!!
\"\"7$$\"$g$!\"\"$\"\"!!\"\"7$$\"$q$!\"\"$\"\"!!\"\"7$$\"$!Q!\"\"$\"\"
!!\"\"7$$\"$!R!\"\"$\"\"!!\"\"7$$\"$+%!\"\"$\"\"!!\"\"7$$\"$5%!\"\"$\"
\"!!\"\"7$$\"$?%!\"\"$\"\"!!\"\"7$$\"$I%!\"\"$\"\"!!\"\"7$$\"$S%!\"\"$
\"\"!!\"\"7$$\"$]%!\"\"$\"\"!!\"\"7$$\"$g%!\"\"$\"\"!!\"\"7$$\"$q%!\"
\"$\"\"!!\"\"7$$\"$![!\"\"$\"\"!!\"\"7$$\"$!\\!\"\"$\"\"!!\"\"7$$\"$+&
!\"\"$\"\"!!\"\"7$$\"$5&!\"\"$\"\"!!\"\"7$$\"$?&!\"\"$\"\"!!\"\"7$$\"$
I&!\"\"$\"\"!!\"\"7$$\"$S&!\"\"$\"\"!!\"\"7$$\"$]&!\"\"$\"\"!!\"\"7$$
\"$g&!\"\"$\"\"!!\"\"7$$\"$q&!\"\"$\"\"!!\"\"7$$\"$!e!\"\"$\"\"!!\"\"7
$$\"$!f!\"\"$\"\"!!\"\"7$$\"$+'!\"\"$\"\"!!\"\"7$$\"$5'!\"\"$\"\"!!\"
\"7$$\"$?'!\"\"$\"\"!!\"\"7$$\"$I'!\"\"$\"\"!!\"\"7$$\"$S'!\"\"$\"\"!!
\"\"7$$\"$]'!\"\"$\"\"!!\"\"7$$\"$g'!\"\"$\"\"!!\"\"7$$\"$q'!\"\"$\"\"
!!\"\"7$$\"$!o!\"\"$\"\"!!\"\"7$$\"$!p!\"\"$\"\"!!\"\"7$$\"$+(!\"\"$\"
\"!!\"\"7$$\"$5(!\"\"$\"\"!!\"\"7$$\"$?(!\"\"$\"\"!!\"\"7$$\"$I(!\"\"$
\"\"!!\"\"7$$\"$S(!\"\"$\"\"!!\"\"7$$\"$](!\"\"$\"\"!!\"\"7$$\"$g(!\"
\"$\"\"!!\"\"7$$\"$q(!\"\"$\"\"!!\"\"7$$\"$!y!\"\"$\"\"!!\"\"7$$\"$!z!
\"\"$\"\"!!\"\"7$$\"$+)!\"\"$\"\"!!\"\"7$$\"$5)!\"\"$\"\"!!\"\"7$$\"$?
)!\"\"$\"\"!!\"\"7$$\"$I)!\"\"$\"\"!!\"\"7$$\"$S)!\"\"$\"\"!!\"\"7$$\"
$])!\"\"$\"\"!!\"\"7$$\"$g)!\"\"$\"\"!!\"\"7$$\"$q)!\"\"$\"\"!!\"\"7$$
\"$!))!\"\"$\"\"!!\"\"7$$\"$!*)!\"\"$\"\"!!\"\"7$$\"$+*!\"\"$\"\"!!\"
\"7$$\"$5*!\"\"$\"\"!!\"\"7$$\"$?*!\"\"$\"\"!!\"\"7$$\"$I*!\"\"$\"\"!!
\"\"7$$\"$S*!\"\"$\"\"!!\"\"7$$\"$]*!\"\"$\"\"!!\"\"7$$\"$g*!\"\"$\"\"
!!\"\"7$$\"$q*!\"\"$\"\"!!\"\"7$$\"$!)*!\"\"$\"\"!!\"\"7$$\"$!**!\"\"$
\"\"!!\"\"7$$\"%+5!\"\"$\"\"!!\"\"7$$\"%55!\"\"$\"\"!!\"\"7$$\"%?5!\"
\"$\"\"!!\"\"7$$\"%I5!\"\"$\"\"!!\"\"7$$\"%S5!\"\"$\"\"!!\"\"7$$\"%]5!
\"\"$\"\"!!\"\"7$$\"%g5!\"\"$\"\"!!\"\"7$$\"%q5!\"\"$\"\"!!\"\"7$$\"%!
3\"!\"\"$\"\"!!\"\"7$$\"%!4\"!\"\"$\"\"!!\"\"7$$\"%+6!\"\"$\"\"!!\"\"7
$$\"%56!\"\"$\"\"!!\"\"7$$\"%?6!\"\"$\"\"!!\"\"7$$\"%I6!\"\"$\"\"!!\"
\"7$$\"%S6!\"\"$\"\"!!\"\"7$$\"%]6!\"\"$\"\"!!\"\"7$$\"%g6!\"\"$\"\"!!
\"\"7$$\"%q6!\"\"$\"\"!!\"\"7$$\"%!=\"!\"\"$\"\"!!\"\"7$$\"%!>\"!\"\"$
\"\"!!\"\"7$$\"%+7!\"\"$\"\"!!\"\"7$$\"%57!\"\"$\"\"!!\"\"7$$\"%?7!\"
\"$\"\"!!\"\"7$$\"%I7!\"\"$\"\"!!\"\"7$$\"%S7!\"\"$\"\"!!\"\"7$$\"%]7!
\"\"$\"\"!!\"\"7$$\"%g7!\"\"$\"\"!!\"\"7$$\"%q7!\"\"$\"\"!!\"\"7$$\"%!
G\"!\"\"$\"\"!!\"\"7$$\"%!H\"!\"\"$\"\"!!\"\"7$$\"%+8!\"\"$\"\"!!\"\"7
$$\"%58!\"\"$\"\"!!\"\"7$$\"%?8!\"\"$\"\"!!\"\"7$$\"%I8!\"\"$\"\"!!\"
\"7$$\"%S8!\"\"$\"\"!!\"\"7$$\"%]8!\"\"$\"\"!!\"\"7$$\"%g8!\"\"$\"\"!!
\"\"7$$\"%q8!\"\"$\"\"!!\"\"7$$\"%!Q\"!\"\"$\"\"!!\"\"7$$\"%!R\"!\"\"$
\"\"!!\"\"7$$\"%+9!\"\"$\"\"!!\"\"7$$\"%59!\"\"$\"\"!!\"\"7$$\"%?9!\"
\"$\"\"!!\"\"7$$\"%I9!\"\"$\"\"!!\"\"7$$\"%S9!\"\"$\"\"!!\"\"7$$\"%]9!
\"\"$\"\"!!\"\"7$$\"%g9!\"\"$\"\"!!\"\"7$$\"%q9!\"\"$\"\"!!\"\"7$$\"%!
[\"!\"\"$\"\"!!\"\"7$$\"%!\\\"!\"\"$\"\"!!\"\"7$$\"%+:!\"\"$\"\"!!\"\"
7$$\"%5:!\"\"$\"\"!!\"\"7$$\"%?:!\"\"$\"\"!!\"\"7$$\"%I:!\"\"$\"\"!!\"
\"7$$\"%S:!\"\"$\"\"!!\"\"7$$\"%]:!\"\"$\"\"!!\"\"7$$\"%g:!\"\"$\"\"!!
\"\"7$$\"%q:!\"\"$\"\"!!\"\"7$$\"%!e\"!\"\"$\"\"!!\"\"7$$\"%!f\"!\"\"$
\"\"!!\"\"7$$\"%+;!\"\"$\"\"!!\"\"7$$\"%5;!\"\"$\"\"!!\"\"7$$\"%?;!\"
\"$\"\"!!\"\"7$$\"%I;!\"\"$\"\"!!\"\"7$$\"%S;!\"\"$\"\"!!\"\"7$$\"%];!
\"\"$\"\"!!\"\"7$$\"%g;!\"\"$\"\"!!\"\"7$$\"%q;!\"\"$\"\"!!\"\"7$$\"%!
o\"!\"\"$\"\"!!\"\"7$$\"%!p\"!\"\"$\"\"!!\"\"7$$\"%+<!\"\"$\"\"!!\"\"7
$$\"%5<!\"\"$\"\"!!\"\"7$$\"%?<!\"\"$\"\"!!\"\"7$$\"%I<!\"\"$\"\"!!\"
\"7$$\"%S<!\"\"$\"\"!!\"\"7$$\"%]<!\"\"$\"\"!!\"\"7$$\"%g<!\"\"$\"\"!!
\"\"7$$\"%q<!\"\"$\"\"!!\"\"7$$\"%!y\"!\"\"$\"\"!!\"\"7$$\"%!z\"!\"\"$
\"\"!!\"\"7$$\"%+=!\"\"$\"\"!!\"\"7$$\"%5=!\"\"$\"\"!!\"\"7$$\"%?=!\"
\"$\"\"!!\"\"7$$\"%I=!\"\"$\"\"!!\"\"7$$\"%S=!\"\"$\"\"!!\"\"7$$\"%]=!
\"\"$\"\"!!\"\"7$$\"%g=!\"\"$\"\"!!\"\"7$$\"%q=!\"\"$\"\"!!\"\"7$$\"%!
)=!\"\"$\"\"!!\"\"7$$\"%!*=!\"\"$\"\"!!\"\"7$$\"%+>!\"\"$\"\"!!\"\"7$$
\"%5>!\"\"$\"\"!!\"\"7$$\"%?>!\"\"$\"\"!!\"\"7$$\"%I>!\"\"$\"\"!!\"\"7
$$\"%S>!\"\"$\"\"!!\"\"7$$\"%]>!\"\"$\"\"!!\"\"7$$\"%g>!\"\"$\"\"!!\"
\"7$$\"%q>!\"\"$\"\"!!\"\"7$$\"%!)>!\"\"$\"\"!!\"\"7$$\"%!*>!\"\"$\"\"
!!\"\"7$$\"%+?!\"\"$\"\"!!\"\"7$$\"%5?!\"\"$\"\"!!\"\"7$$\"%??!\"\"$\"
\"!!\"\"7$$\"%I?!\"\"$\"\"!!\"\"7$$\"%S?!\"\"$\"\"!!\"\"7$$\"%]?!\"\"$
\"\"!!\"\"7$$\"%g?!\"\"$\"\"!!\"\"-%&COLORG6&%$RGBG$\")C)eq%!\")$\"\"!
!\"\"$\"('>!\\&!\")-%&STYLEG6#%%LINEG-%'CURVESG6%7jw7$$\"#5!\"\"$\"+
\\y)*p))!\"*7$$\"#?!\"\"$\"+a\"4Y)>!\"*7$$\"#I!\"\"$\"+Jg>kN!\"*7$$\"#
S!\"\"$\"+>DiFA!\"*7$$\"#]!\"\"$\"+Qf'))>\"!\")7$$\"#g!\"\"$\"+=z0`5!
\"*7$$\"#q!\"\"$\"+c!pbD\"!\"*7$$\"#!)!\"\"$\"+n=Jqc!#57$$\"#!*!\"\"$
\"+$Qmp?\"!\")7$$\"$+\"!\"\"$\"\"!!\"\"7$$\"$5\"!\"\"$\"\"!!\"\"7$$\"$
?\"!\"\"$\"+9Fq&o$!\"*7$$\"$I\"!\"\"$\"+@<vwX!\"*7$$\"$S\"!\"\"$\"+*fQ
j:'!\"*7$$\"$]\"!\"\"$\"\"!!\"\"7$$\"$g\"!\"\"$\")Rt_U!\"(7$$\"$q\"!\"
\"$\"+P/o!G$!\"*7$$\"$!=!\"\"$\"+\"Q6^-#!\"*7$$\"$!>!\"\"$\"+L_K8f!\"*
7$$\"$+#!\"\"$\"+cAZ'e)!\"*7$$\"$5#!\"\"$\"1*****>vZ49)!#:7$$\"$?#!\"
\"$\"1******o5W>!)!#:7$$\"$I#!\"\"$\"1******GY`?(*!#;7$$\"$S#!\"\"$\"
\"!!\"\"7$$\"$]#!\"\"$\"+s4S!H(!#57$$\"$g#!\"\"$\"+iFA]S!#67$$\"$q#!\"
\"$\"+iFA]S!#67$$\"$!G!\"\"$\"\"!!\"\"7$$\"$!H!\"\"$\"\"!!\"\"7$$\"$+$
!\"\"$\"\"!!\"\"7$$\"$5$!\"\"$\"\"!!\"\"7$$\"$?$!\"\"$\"\"!!\"\"7$$\"$
I$!\"\"$\"\"!!\"\"7$$\"$S$!\"\"$\"\"!!\"\"7$$\"$]$!\"\"$\"\"!!\"\"7$$
\"$g$!\"\"$\"\"!!\"\"7$$\"$q$!\"\"$\"\"!!\"\"7$$\"$!Q!\"\"$\"\"!!\"\"7
$$\"$!R!\"\"$\"\"!!\"\"7$$\"$+%!\"\"$\"\"!!\"\"7$$\"$5%!\"\"$\"\"!!\"
\"7$$\"$?%!\"\"$\"\"!!\"\"7$$\"$I%!\"\"$\"\"!!\"\"7$$\"$S%!\"\"$\"\"!!
\"\"7$$\"$]%!\"\"$\"\"!!\"\"7$$\"$g%!\"\"$\"\"!!\"\"7$$\"$q%!\"\"$\"\"
!!\"\"7$$\"$![!\"\"$\"\"!!\"\"7$$\"$!\\!\"\"$\"\"!!\"\"7$$\"$+&!\"\"$
\"\"!!\"\"7$$\"$5&!\"\"$\"\"!!\"\"7$$\"$?&!\"\"$\"\"!!\"\"7$$\"$I&!\"
\"$\"\"!!\"\"7$$\"$S&!\"\"$\"\"!!\"\"7$$\"$]&!\"\"$\"\"!!\"\"7$$\"$g&!
\"\"$\"\"!!\"\"7$$\"$q&!\"\"$\"\"!!\"\"7$$\"$!e!\"\"$\"\"!!\"\"7$$\"$!
f!\"\"$\"\"!!\"\"7$$\"$+'!\"\"$\"\"!!\"\"7$$\"$5'!\"\"$\"\"!!\"\"7$$\"
$?'!\"\"$\"\"!!\"\"7$$\"$I'!\"\"$\"\"!!\"\"7$$\"$S'!\"\"$\"\"!!\"\"7$$
\"$]'!\"\"$\"\"!!\"\"7$$\"$g'!\"\"$\"\"!!\"\"7$$\"$q'!\"\"$\"\"!!\"\"7
$$\"$!o!\"\"$\"\"!!\"\"7$$\"$!p!\"\"$\"\"!!\"\"7$$\"$+(!\"\"$\"\"!!\"
\"7$$\"$5(!\"\"$\"\"!!\"\"7$$\"$?(!\"\"$\"\"!!\"\"7$$\"$I(!\"\"$\"\"!!
\"\"7$$\"$S(!\"\"$\"\"!!\"\"7$$\"$](!\"\"$\"\"!!\"\"7$$\"$g(!\"\"$\"\"
!!\"\"7$$\"$q(!\"\"$\"\"!!\"\"7$$\"$!y!\"\"$\"\"!!\"\"7$$\"$!z!\"\"$\"
\"!!\"\"7$$\"$+)!\"\"$\"\"!!\"\"7$$\"$5)!\"\"$\"\"!!\"\"7$$\"$?)!\"\"$
\"\"!!\"\"7$$\"$I)!\"\"$\"\"!!\"\"7$$\"$S)!\"\"$\"\"!!\"\"7$$\"$])!\"
\"$\"\"!!\"\"7$$\"$g)!\"\"$\"\"!!\"\"7$$\"$q)!\"\"$\"\"!!\"\"7$$\"$!))
!\"\"$\"\"!!\"\"7$$\"$!*)!\"\"$\"\"!!\"\"7$$\"$+*!\"\"$\"\"!!\"\"7$$\"
$5*!\"\"$\"\"!!\"\"7$$\"$?*!\"\"$\"\"!!\"\"7$$\"$I*!\"\"$\"\"!!\"\"7$$
\"$S*!\"\"$\"\"!!\"\"7$$\"$]*!\"\"$\"\"!!\"\"7$$\"$g*!\"\"$\"\"!!\"\"7
$$\"$q*!\"\"$\"\"!!\"\"7$$\"$!)*!\"\"$\"\"!!\"\"7$$\"$!**!\"\"$\"\"!!
\"\"7$$\"%+5!\"\"$\"\"!!\"\"7$$\"%55!\"\"$\"\"!!\"\"7$$\"%?5!\"\"$\"\"
!!\"\"7$$\"%I5!\"\"$\"\"!!\"\"7$$\"%S5!\"\"$\"\"!!\"\"7$$\"%]5!\"\"$\"
\"!!\"\"7$$\"%g5!\"\"$\"\"!!\"\"7$$\"%q5!\"\"$\"\"!!\"\"7$$\"%!3\"!\"
\"$\"\"!!\"\"7$$\"%!4\"!\"\"$\"\"!!\"\"7$$\"%+6!\"\"$\"\"!!\"\"7$$\"%5
6!\"\"$\"\"!!\"\"7$$\"%?6!\"\"$\"\"!!\"\"7$$\"%I6!\"\"$\"\"!!\"\"7$$\"
%S6!\"\"$\"\"!!\"\"7$$\"%]6!\"\"$\"\"!!\"\"7$$\"%g6!\"\"$\"\"!!\"\"7$$
\"%q6!\"\"$\"\"!!\"\"7$$\"%!=\"!\"\"$\"\"!!\"\"7$$\"%!>\"!\"\"$\"\"!!
\"\"7$$\"%+7!\"\"$\"\"!!\"\"7$$\"%57!\"\"$\"\"!!\"\"7$$\"%?7!\"\"$\"\"
!!\"\"7$$\"%I7!\"\"$\"\"!!\"\"7$$\"%S7!\"\"$\"\"!!\"\"7$$\"%]7!\"\"$\"
\"!!\"\"7$$\"%g7!\"\"$\"\"!!\"\"7$$\"%q7!\"\"$\"\"!!\"\"7$$\"%!G\"!\"
\"$\"\"!!\"\"7$$\"%!H\"!\"\"$\"\"!!\"\"7$$\"%+8!\"\"$\"\"!!\"\"7$$\"%5
8!\"\"$\"\"!!\"\"7$$\"%?8!\"\"$\"\"!!\"\"7$$\"%I8!\"\"$\"\"!!\"\"7$$\"
%S8!\"\"$\"\"!!\"\"7$$\"%]8!\"\"$\"\"!!\"\"7$$\"%g8!\"\"$\"\"!!\"\"7$$
\"%q8!\"\"$\"\"!!\"\"7$$\"%!Q\"!\"\"$\"\"!!\"\"7$$\"%!R\"!\"\"$\"\"!!
\"\"7$$\"%+9!\"\"$\"\"!!\"\"7$$\"%59!\"\"$\"\"!!\"\"7$$\"%?9!\"\"$\"\"
!!\"\"7$$\"%I9!\"\"$\"\"!!\"\"7$$\"%S9!\"\"$\"\"!!\"\"7$$\"%]9!\"\"$\"
\"!!\"\"7$$\"%g9!\"\"$\"\"!!\"\"7$$\"%q9!\"\"$\"\"!!\"\"7$$\"%![\"!\"
\"$\"\"!!\"\"7$$\"%!\\\"!\"\"$\"\"!!\"\"7$$\"%+:!\"\"$\"\"!!\"\"7$$\"%
5:!\"\"$\"\"!!\"\"7$$\"%?:!\"\"$\"\"!!\"\"7$$\"%I:!\"\"$\"\"!!\"\"7$$
\"%S:!\"\"$\"\"!!\"\"7$$\"%]:!\"\"$\"\"!!\"\"7$$\"%g:!\"\"$\"\"!!\"\"7
$$\"%q:!\"\"$\"\"!!\"\"7$$\"%!e\"!\"\"$\"\"!!\"\"7$$\"%!f\"!\"\"$\"\"!
!\"\"7$$\"%+;!\"\"$\"\"!!\"\"7$$\"%5;!\"\"$\"\"!!\"\"7$$\"%?;!\"\"$\"
\"!!\"\"7$$\"%I;!\"\"$\"\"!!\"\"7$$\"%S;!\"\"$\"\"!!\"\"7$$\"%];!\"\"$
\"\"!!\"\"7$$\"%g;!\"\"$\"\"!!\"\"7$$\"%q;!\"\"$\"\"!!\"\"7$$\"%!o\"!
\"\"$\"\"!!\"\"7$$\"%!p\"!\"\"$\"\"!!\"\"7$$\"%+<!\"\"$\"\"!!\"\"7$$\"
%5<!\"\"$\"\"!!\"\"7$$\"%?<!\"\"$\"\"!!\"\"7$$\"%I<!\"\"$\"\"!!\"\"7$$
\"%S<!\"\"$\"\"!!\"\"7$$\"%]<!\"\"$\"\"!!\"\"7$$\"%g<!\"\"$\"\"!!\"\"7
$$\"%q<!\"\"$\"\"!!\"\"7$$\"%!y\"!\"\"$\"\"!!\"\"7$$\"%!z\"!\"\"$\"\"!
!\"\"7$$\"%+=!\"\"$\"\"!!\"\"7$$\"%5=!\"\"$\"\"!!\"\"7$$\"%?=!\"\"$\"
\"!!\"\"7$$\"%I=!\"\"$\"\"!!\"\"7$$\"%S=!\"\"$\"\"!!\"\"7$$\"%]=!\"\"$
\"\"!!\"\"7$$\"%g=!\"\"$\"\"!!\"\"7$$\"%q=!\"\"$\"\"!!\"\"7$$\"%!)=!\"
\"$\"\"!!\"\"7$$\"%!*=!\"\"$\"\"!!\"\"7$$\"%+>!\"\"$\"\"!!\"\"7$$\"%5>
!\"\"$\"\"!!\"\"7$$\"%?>!\"\"$\"\"!!\"\"7$$\"%I>!\"\"$\"\"!!\"\"7$$\"%
S>!\"\"$\"\"!!\"\"7$$\"%]>!\"\"$\"\"!!\"\"7$$\"%g>!\"\"$\"\"!!\"\"7$$
\"%q>!\"\"$\"\"!!\"\"7$$\"%!)>!\"\"$\"\"!!\"\"7$$\"%!*>!\"\"$\"\"!!\"
\"7$$\"%+?!\"\"$\"\"!!\"\"7$$\"%5?!\"\"$\"\"!!\"\"7$$\"%??!\"\"$\"\"!!
\"\"7$$\"%I?!\"\"$\"\"!!\"\"7$$\"%S?!\"\"$\"\"!!\"\"7$$\"%]?!\"\"$\"\"
!!\"\"7$$\"%g?!\"\"$\"\"!!\"\"-%&COLORG6&%$RGBG$\")C)eq%!\")$\"\"!!\"
\"$\"('>!\\&!\")-%&STYLEG6#%%LINEG-%'CURVESG6%7jw7$$\"#5!\"\"$\"+HRl(*
))!\"*7$$\"#?!\"\"$\"*h'o=;!\")7$$\"#I!\"\"$\"+GvKBV!\"*7$$\"#S!\"\"$
\"+D%ohR$!\"*7$$\"#]!\"\"$\"+4vqa5!\")7$$\"#g!\"\"$\"+'e@85\"!\"*7$$\"
#q!\"\"$\"+wz:y6!\"*7$$\"#!)!\"\"$\"+AwgH5!\"*7$$\"#!*!\"\"$\"+Z8&3H\"
!\")7$$\"$+\"!\"\"$\"+'>&[C5!#67$$\"$5\"!\"\"$\"\"!!\"\"7$$\"$?\"!\"\"
$\"+Aub>J!\"*7$$\"$I\"!\"\"$\"+4eI:Y!\"*7$$\"$S\"!\"\"$\"+nV<=m!\"*7$$
\"$]\"!\"\"$\"\"!!\"\"7$$\"$g\"!\"\"$\"+2%[v7&!\"*7$$\"$q\"!\"\"$\"+o-
ewD!\"*7$$\"$!=!\"\"$\"+(3F'R7!\"*7$$\"$!>!\"\"$\"20++gT\"Qdf!#;7$$\"$
+#!\"\"$\"1*****p)4<rt!#:7$$\"$5#!\"\"$\"+M\"\\k0*!\"*7$$\"$?#!\"\"$\"
+BQ)Qp(!\"*7$$\"$I#!\"\"$\"*UBu9\"!\")7$$\"$S#!\"\"$\"\"!!\"\"7$$\"$]#
!\"\"$\"+H8BAI!#57$$\"$g#!\"\"$\"+v#zUV\"!#57$$\"$q#!\"\"$\"+#Rq*[?!#6
7$$\"$!G!\"\"$\"\"!!\"\"7$$\"$!H!\"\"$\"\"!!\"\"7$$\"$+$!\"\"$\"\"!!\"
\"7$$\"$5$!\"\"$\"\"!!\"\"7$$\"$?$!\"\"$\"\"!!\"\"7$$\"$I$!\"\"$\"\"!!
\"\"7$$\"$S$!\"\"$\"\"!!\"\"7$$\"$]$!\"\"$\"\"!!\"\"7$$\"$g$!\"\"$\"\"
!!\"\"7$$\"$q$!\"\"$\"\"!!\"\"7$$\"$!Q!\"\"$\"\"!!\"\"7$$\"$!R!\"\"$\"
\"!!\"\"7$$\"$+%!\"\"$\"\"!!\"\"7$$\"$5%!\"\"$\"\"!!\"\"7$$\"$?%!\"\"$
\"\"!!\"\"7$$\"$I%!\"\"$\"\"!!\"\"7$$\"$S%!\"\"$\"\"!!\"\"7$$\"$]%!\"
\"$\"\"!!\"\"7$$\"$g%!\"\"$\"\"!!\"\"7$$\"$q%!\"\"$\"\"!!\"\"7$$\"$![!
\"\"$\"\"!!\"\"7$$\"$!\\!\"\"$\"\"!!\"\"7$$\"$+&!\"\"$\"\"!!\"\"7$$\"$
5&!\"\"$\"\"!!\"\"7$$\"$?&!\"\"$\"\"!!\"\"7$$\"$I&!\"\"$\"\"!!\"\"7$$
\"$S&!\"\"$\"\"!!\"\"7$$\"$]&!\"\"$\"\"!!\"\"7$$\"$g&!\"\"$\"\"!!\"\"7
$$\"$q&!\"\"$\"\"!!\"\"7$$\"$!e!\"\"$\"\"!!\"\"7$$\"$!f!\"\"$\"\"!!\"
\"7$$\"$+'!\"\"$\"\"!!\"\"7$$\"$5'!\"\"$\"\"!!\"\"7$$\"$?'!\"\"$\"\"!!
\"\"7$$\"$I'!\"\"$\"\"!!\"\"7$$\"$S'!\"\"$\"\"!!\"\"7$$\"$]'!\"\"$\"\"
!!\"\"7$$\"$g'!\"\"$\"\"!!\"\"7$$\"$q'!\"\"$\"\"!!\"\"7$$\"$!o!\"\"$\"
\"!!\"\"7$$\"$!p!\"\"$\"\"!!\"\"7$$\"$+(!\"\"$\"\"!!\"\"7$$\"$5(!\"\"$
\"\"!!\"\"7$$\"$?(!\"\"$\"\"!!\"\"7$$\"$I(!\"\"$\"\"!!\"\"7$$\"$S(!\"
\"$\"\"!!\"\"7$$\"$](!\"\"$\"\"!!\"\"7$$\"$g(!\"\"$\"\"!!\"\"7$$\"$q(!
\"\"$\"\"!!\"\"7$$\"$!y!\"\"$\"\"!!\"\"7$$\"$!z!\"\"$\"\"!!\"\"7$$\"$+
)!\"\"$\"\"!!\"\"7$$\"$5)!\"\"$\"\"!!\"\"7$$\"$?)!\"\"$\"\"!!\"\"7$$\"
$I)!\"\"$\"\"!!\"\"7$$\"$S)!\"\"$\"\"!!\"\"7$$\"$])!\"\"$\"\"!!\"\"7$$
\"$g)!\"\"$\"\"!!\"\"7$$\"$q)!\"\"$\"\"!!\"\"7$$\"$!))!\"\"$\"\"!!\"\"
7$$\"$!*)!\"\"$\"\"!!\"\"7$$\"$+*!\"\"$\"\"!!\"\"7$$\"$5*!\"\"$\"\"!!
\"\"7$$\"$?*!\"\"$\"\"!!\"\"7$$\"$I*!\"\"$\"\"!!\"\"7$$\"$S*!\"\"$\"\"
!!\"\"7$$\"$]*!\"\"$\"\"!!\"\"7$$\"$g*!\"\"$\"\"!!\"\"7$$\"$q*!\"\"$\"
\"!!\"\"7$$\"$!)*!\"\"$\"\"!!\"\"7$$\"$!**!\"\"$\"\"!!\"\"7$$\"%+5!\"
\"$\"\"!!\"\"7$$\"%55!\"\"$\"\"!!\"\"7$$\"%?5!\"\"$\"\"!!\"\"7$$\"%I5!
\"\"$\"\"!!\"\"7$$\"%S5!\"\"$\"\"!!\"\"7$$\"%]5!\"\"$\"\"!!\"\"7$$\"%g
5!\"\"$\"\"!!\"\"7$$\"%q5!\"\"$\"\"!!\"\"7$$\"%!3\"!\"\"$\"\"!!\"\"7$$
\"%!4\"!\"\"$\"\"!!\"\"7$$\"%+6!\"\"$\"\"!!\"\"7$$\"%56!\"\"$\"\"!!\"
\"7$$\"%?6!\"\"$\"\"!!\"\"7$$\"%I6!\"\"$\"\"!!\"\"7$$\"%S6!\"\"$\"\"!!
\"\"7$$\"%]6!\"\"$\"\"!!\"\"7$$\"%g6!\"\"$\"\"!!\"\"7$$\"%q6!\"\"$\"\"
!!\"\"7$$\"%!=\"!\"\"$\"\"!!\"\"7$$\"%!>\"!\"\"$\"\"!!\"\"7$$\"%+7!\"
\"$\"\"!!\"\"7$$\"%57!\"\"$\"\"!!\"\"7$$\"%?7!\"\"$\"\"!!\"\"7$$\"%I7!
\"\"$\"\"!!\"\"7$$\"%S7!\"\"$\"\"!!\"\"7$$\"%]7!\"\"$\"\"!!\"\"7$$\"%g
7!\"\"$\"\"!!\"\"7$$\"%q7!\"\"$\"\"!!\"\"7$$\"%!G\"!\"\"$\"\"!!\"\"7$$
\"%!H\"!\"\"$\"\"!!\"\"7$$\"%+8!\"\"$\"\"!!\"\"7$$\"%58!\"\"$\"\"!!\"
\"7$$\"%?8!\"\"$\"\"!!\"\"7$$\"%I8!\"\"$\"\"!!\"\"7$$\"%S8!\"\"$\"\"!!
\"\"7$$\"%]8!\"\"$\"\"!!\"\"7$$\"%g8!\"\"$\"\"!!\"\"7$$\"%q8!\"\"$\"\"
!!\"\"7$$\"%!Q\"!\"\"$\"\"!!\"\"7$$\"%!R\"!\"\"$\"\"!!\"\"7$$\"%+9!\"
\"$\"\"!!\"\"7$$\"%59!\"\"$\"\"!!\"\"7$$\"%?9!\"\"$\"\"!!\"\"7$$\"%I9!
\"\"$\"\"!!\"\"7$$\"%S9!\"\"$\"\"!!\"\"7$$\"%]9!\"\"$\"\"!!\"\"7$$\"%g
9!\"\"$\"\"!!\"\"7$$\"%q9!\"\"$\"\"!!\"\"7$$\"%![\"!\"\"$\"\"!!\"\"7$$
\"%!\\\"!\"\"$\"\"!!\"\"7$$\"%+:!\"\"$\"\"!!\"\"7$$\"%5:!\"\"$\"\"!!\"
\"7$$\"%?:!\"\"$\"\"!!\"\"7$$\"%I:!\"\"$\"\"!!\"\"7$$\"%S:!\"\"$\"\"!!
\"\"7$$\"%]:!\"\"$\"\"!!\"\"7$$\"%g:!\"\"$\"\"!!\"\"7$$\"%q:!\"\"$\"\"
!!\"\"7$$\"%!e\"!\"\"$\"\"!!\"\"7$$\"%!f\"!\"\"$\"\"!!\"\"7$$\"%+;!\"
\"$\"\"!!\"\"7$$\"%5;!\"\"$\"\"!!\"\"7$$\"%?;!\"\"$\"\"!!\"\"7$$\"%I;!
\"\"$\"\"!!\"\"7$$\"%S;!\"\"$\"\"!!\"\"7$$\"%];!\"\"$\"\"!!\"\"7$$\"%g
;!\"\"$\"\"!!\"\"7$$\"%q;!\"\"$\"\"!!\"\"7$$\"%!o\"!\"\"$\"\"!!\"\"7$$
\"%!p\"!\"\"$\"\"!!\"\"7$$\"%+<!\"\"$\"\"!!\"\"7$$\"%5<!\"\"$\"\"!!\"
\"7$$\"%?<!\"\"$\"\"!!\"\"7$$\"%I<!\"\"$\"\"!!\"\"7$$\"%S<!\"\"$\"\"!!
\"\"7$$\"%]<!\"\"$\"\"!!\"\"7$$\"%g<!\"\"$\"\"!!\"\"7$$\"%q<!\"\"$\"\"
!!\"\"7$$\"%!y\"!\"\"$\"\"!!\"\"7$$\"%!z\"!\"\"$\"\"!!\"\"7$$\"%+=!\"
\"$\"\"!!\"\"7$$\"%5=!\"\"$\"\"!!\"\"7$$\"%?=!\"\"$\"\"!!\"\"7$$\"%I=!
\"\"$\"\"!!\"\"7$$\"%S=!\"\"$\"\"!!\"\"7$$\"%]=!\"\"$\"\"!!\"\"7$$\"%g
=!\"\"$\"\"!!\"\"7$$\"%q=!\"\"$\"\"!!\"\"7$$\"%!)=!\"\"$\"\"!!\"\"7$$
\"%!*=!\"\"$\"\"!!\"\"7$$\"%+>!\"\"$\"\"!!\"\"7$$\"%5>!\"\"$\"\"!!\"\"
7$$\"%?>!\"\"$\"\"!!\"\"7$$\"%I>!\"\"$\"\"!!\"\"7$$\"%S>!\"\"$\"\"!!\"
\"7$$\"%]>!\"\"$\"\"!!\"\"7$$\"%g>!\"\"$\"\"!!\"\"7$$\"%q>!\"\"$\"\"!!
\"\"7$$\"%!)>!\"\"$\"\"!!\"\"7$$\"%!*>!\"\"$\"\"!!\"\"7$$\"%+?!\"\"$\"
\"!!\"\"7$$\"%5?!\"\"$\"\"!!\"\"7$$\"%??!\"\"$\"\"!!\"\"7$$\"%I?!\"\"$
\"\"!!\"\"7$$\"%S?!\"\"$\"\"!!\"\"7$$\"%]?!\"\"$\"\"!!\"\"7$$\"%g?!\"
\"$\"\"!!\"\"-%&COLORG6&%$RGBG$\")C)eq%!\")$\"\"!!\"\"$\"('>!\\&!\")-%
&STYLEG6#%%LINEG-%'CURVESG6%7jw7$$\"#5!\"\"$\"+#[2Mn'!\"*7$$\"#?!\"\"$
\"+&Quz-\"!\"*7$$\"#I!\"\"$\"+V0<#o$!\"*7$$\"#S!\"\"$\"*$[,oY!\")7$$\"
#]!\"\"$\"+:&>jD\"!\")7$$\"#g!\"\"$\"+Al&p3\"!\"*7$$\"#q!\"\"$\"+d\"*
\\d#)!#57$$\"#!)!\"\"$\"+zQZ#)f!#57$$\"#!*!\"\"$\"+Xx1(4\"!\")7$$\"$+
\"!\"\"$\"\"!!\"\"7$$\"$5\"!\"\"$\"\"!!\"\"7$$\"$?\"!\"\"$\"+Cq[l@!\"*
7$$\"$I\"!\"\"$\"*9eDB&!\")7$$\"$S\"!\"\"$\"2&*****\\3TVO(!#;7$$\"$]\"
!\"\"$\"\"!!\"\"7$$\"$g\"!\"\"$\"*c6rq'!\")7$$\"$q\"!\"\"$\"+D2b)*G!\"
*7$$\"$!=!\"\"$\"+/51d@!\"*7$$\"$!>!\"\"$\"*E(Q`[!\")7$$\"$+#!\"\"$\"1
-++$yJr_)!#:7$$\"$5#!\"\"$\"+P+nO')!\"*7$$\"$?#!\"\"$\"+OK?\"H)!\"*7$$
\"$I#!\"\"$\"+*yxwm(!#57$$\"$S#!\"\"$\"\"!!\"\"7$$\"$]#!\"\"$\"+Ym%['G
!#57$$\"$g#!\"\"$\"*\"R?&o\"!#57$$\"$q#!\"\"$\"\"!!\"\"7$$\"$!G!\"\"$
\"\"!!\"\"7$$\"$!H!\"\"$\"\"!!\"\"7$$\"$+$!\"\"$\"\"!!\"\"7$$\"$5$!\"
\"$\"\"!!\"\"7$$\"$?$!\"\"$\"\"!!\"\"7$$\"$I$!\"\"$\"\"!!\"\"7$$\"$S$!
\"\"$\"\"!!\"\"7$$\"$]$!\"\"$\"\"!!\"\"7$$\"$g$!\"\"$\"\"!!\"\"7$$\"$q
$!\"\"$\"\"!!\"\"7$$\"$!Q!\"\"$\"\"!!\"\"7$$\"$!R!\"\"$\"\"!!\"\"7$$\"
$+%!\"\"$\"\"!!\"\"7$$\"$5%!\"\"$\"\"!!\"\"7$$\"$?%!\"\"$\"\"!!\"\"7$$
\"$I%!\"\"$\"\"!!\"\"7$$\"$S%!\"\"$\"\"!!\"\"7$$\"$]%!\"\"$\"\"!!\"\"7
$$\"$g%!\"\"$\"\"!!\"\"7$$\"$q%!\"\"$\"\"!!\"\"7$$\"$![!\"\"$\"\"!!\"
\"7$$\"$!\\!\"\"$\"\"!!\"\"7$$\"$+&!\"\"$\"\"!!\"\"7$$\"$5&!\"\"$\"\"!
!\"\"7$$\"$?&!\"\"$\"\"!!\"\"7$$\"$I&!\"\"$\"\"!!\"\"7$$\"$S&!\"\"$\"
\"!!\"\"7$$\"$]&!\"\"$\"\"!!\"\"7$$\"$g&!\"\"$\"\"!!\"\"7$$\"$q&!\"\"$
\"\"!!\"\"7$$\"$!e!\"\"$\"\"!!\"\"7$$\"$!f!\"\"$\"\"!!\"\"7$$\"$+'!\"
\"$\"\"!!\"\"7$$\"$5'!\"\"$\"\"!!\"\"7$$\"$?'!\"\"$\"\"!!\"\"7$$\"$I'!
\"\"$\"\"!!\"\"7$$\"$S'!\"\"$\"\"!!\"\"7$$\"$]'!\"\"$\"\"!!\"\"7$$\"$g
'!\"\"$\"\"!!\"\"7$$\"$q'!\"\"$\"\"!!\"\"7$$\"$!o!\"\"$\"\"!!\"\"7$$\"
$!p!\"\"$\"\"!!\"\"7$$\"$+(!\"\"$\"\"!!\"\"7$$\"$5(!\"\"$\"\"!!\"\"7$$
\"$?(!\"\"$\"\"!!\"\"7$$\"$I(!\"\"$\"\"!!\"\"7$$\"$S(!\"\"$\"\"!!\"\"7
$$\"$](!\"\"$\"\"!!\"\"7$$\"$g(!\"\"$\"\"!!\"\"7$$\"$q(!\"\"$\"\"!!\"
\"7$$\"$!y!\"\"$\"\"!!\"\"7$$\"$!z!\"\"$\"\"!!\"\"7$$\"$+)!\"\"$\"\"!!
\"\"7$$\"$5)!\"\"$\"\"!!\"\"7$$\"$?)!\"\"$\"\"!!\"\"7$$\"$I)!\"\"$\"\"
!!\"\"7$$\"$S)!\"\"$\"\"!!\"\"7$$\"$])!\"\"$\"\"!!\"\"7$$\"$g)!\"\"$\"
\"!!\"\"7$$\"$q)!\"\"$\"\"!!\"\"7$$\"$!))!\"\"$\"\"!!\"\"7$$\"$!*)!\"
\"$\"\"!!\"\"7$$\"$+*!\"\"$\"\"!!\"\"7$$\"$5*!\"\"$\"\"!!\"\"7$$\"$?*!
\"\"$\"\"!!\"\"7$$\"$I*!\"\"$\"\"!!\"\"7$$\"$S*!\"\"$\"\"!!\"\"7$$\"$]
*!\"\"$\"\"!!\"\"7$$\"$g*!\"\"$\"\"!!\"\"7$$\"$q*!\"\"$\"\"!!\"\"7$$\"
$!)*!\"\"$\"\"!!\"\"7$$\"$!**!\"\"$\"\"!!\"\"7$$\"%+5!\"\"$\"\"!!\"\"7
$$\"%55!\"\"$\"\"!!\"\"7$$\"%?5!\"\"$\"\"!!\"\"7$$\"%I5!\"\"$\"\"!!\"
\"7$$\"%S5!\"\"$\"\"!!\"\"7$$\"%]5!\"\"$\"\"!!\"\"7$$\"%g5!\"\"$\"\"!!
\"\"7$$\"%q5!\"\"$\"\"!!\"\"7$$\"%!3\"!\"\"$\"\"!!\"\"7$$\"%!4\"!\"\"$
\"\"!!\"\"7$$\"%+6!\"\"$\"\"!!\"\"7$$\"%56!\"\"$\"\"!!\"\"7$$\"%?6!\"
\"$\"\"!!\"\"7$$\"%I6!\"\"$\"\"!!\"\"7$$\"%S6!\"\"$\"\"!!\"\"7$$\"%]6!
\"\"$\"\"!!\"\"7$$\"%g6!\"\"$\"\"!!\"\"7$$\"%q6!\"\"$\"\"!!\"\"7$$\"%!
=\"!\"\"$\"\"!!\"\"7$$\"%!>\"!\"\"$\"\"!!\"\"7$$\"%+7!\"\"$\"\"!!\"\"7
$$\"%57!\"\"$\"\"!!\"\"7$$\"%?7!\"\"$\"\"!!\"\"7$$\"%I7!\"\"$\"\"!!\"
\"7$$\"%S7!\"\"$\"\"!!\"\"7$$\"%]7!\"\"$\"\"!!\"\"7$$\"%g7!\"\"$\"\"!!
\"\"7$$\"%q7!\"\"$\"\"!!\"\"7$$\"%!G\"!\"\"$\"\"!!\"\"7$$\"%!H\"!\"\"$
\"\"!!\"\"7$$\"%+8!\"\"$\"\"!!\"\"7$$\"%58!\"\"$\"\"!!\"\"7$$\"%?8!\"
\"$\"\"!!\"\"7$$\"%I8!\"\"$\"\"!!\"\"7$$\"%S8!\"\"$\"\"!!\"\"7$$\"%]8!
\"\"$\"\"!!\"\"7$$\"%g8!\"\"$\"\"!!\"\"7$$\"%q8!\"\"$\"\"!!\"\"7$$\"%!
Q\"!\"\"$\"\"!!\"\"7$$\"%!R\"!\"\"$\"\"!!\"\"7$$\"%+9!\"\"$\"\"!!\"\"7
$$\"%59!\"\"$\"\"!!\"\"7$$\"%?9!\"\"$\"\"!!\"\"7$$\"%I9!\"\"$\"\"!!\"
\"7$$\"%S9!\"\"$\"\"!!\"\"7$$\"%]9!\"\"$\"\"!!\"\"7$$\"%g9!\"\"$\"\"!!
\"\"7$$\"%q9!\"\"$\"\"!!\"\"7$$\"%![\"!\"\"$\"\"!!\"\"7$$\"%!\\\"!\"\"
$\"\"!!\"\"7$$\"%+:!\"\"$\"\"!!\"\"7$$\"%5:!\"\"$\"\"!!\"\"7$$\"%?:!\"
\"$\"\"!!\"\"7$$\"%I:!\"\"$\"\"!!\"\"7$$\"%S:!\"\"$\"\"!!\"\"7$$\"%]:!
\"\"$\"\"!!\"\"7$$\"%g:!\"\"$\"\"!!\"\"7$$\"%q:!\"\"$\"\"!!\"\"7$$\"%!
e\"!\"\"$\"\"!!\"\"7$$\"%!f\"!\"\"$\"\"!!\"\"7$$\"%+;!\"\"$\"\"!!\"\"7
$$\"%5;!\"\"$\"\"!!\"\"7$$\"%?;!\"\"$\"\"!!\"\"7$$\"%I;!\"\"$\"\"!!\"
\"7$$\"%S;!\"\"$\"\"!!\"\"7$$\"%];!\"\"$\"\"!!\"\"7$$\"%g;!\"\"$\"\"!!
\"\"7$$\"%q;!\"\"$\"\"!!\"\"7$$\"%!o\"!\"\"$\"\"!!\"\"7$$\"%!p\"!\"\"$
\"\"!!\"\"7$$\"%+<!\"\"$\"\"!!\"\"7$$\"%5<!\"\"$\"\"!!\"\"7$$\"%?<!\"
\"$\"\"!!\"\"7$$\"%I<!\"\"$\"\"!!\"\"7$$\"%S<!\"\"$\"\"!!\"\"7$$\"%]<!
\"\"$\"\"!!\"\"7$$\"%g<!\"\"$\"\"!!\"\"7$$\"%q<!\"\"$\"\"!!\"\"7$$\"%!
y\"!\"\"$\"\"!!\"\"7$$\"%!z\"!\"\"$\"\"!!\"\"7$$\"%+=!\"\"$\"\"!!\"\"7
$$\"%5=!\"\"$\"\"!!\"\"7$$\"%?=!\"\"$\"\"!!\"\"7$$\"%I=!\"\"$\"\"!!\"
\"7$$\"%S=!\"\"$\"\"!!\"\"7$$\"%]=!\"\"$\"\"!!\"\"7$$\"%g=!\"\"$\"\"!!
\"\"7$$\"%q=!\"\"$\"\"!!\"\"7$$\"%!)=!\"\"$\"\"!!\"\"7$$\"%!*=!\"\"$\"
\"!!\"\"7$$\"%+>!\"\"$\"\"!!\"\"7$$\"%5>!\"\"$\"\"!!\"\"7$$\"%?>!\"\"$
\"\"!!\"\"7$$\"%I>!\"\"$\"\"!!\"\"7$$\"%S>!\"\"$\"\"!!\"\"7$$\"%]>!\"
\"$\"\"!!\"\"7$$\"%g>!\"\"$\"\"!!\"\"7$$\"%q>!\"\"$\"\"!!\"\"7$$\"%!)>
!\"\"$\"\"!!\"\"7$$\"%!*>!\"\"$\"\"!!\"\"7$$\"%+?!\"\"$\"\"!!\"\"7$$\"
%5?!\"\"$\"\"!!\"\"7$$\"%??!\"\"$\"\"!!\"\"7$$\"%I?!\"\"$\"\"!!\"\"7$$
\"%S?!\"\"$\"\"!!\"\"7$$\"%]?!\"\"$\"\"!!\"\"7$$\"%g?!\"\"$\"\"!!\"\"-
%&COLORG6&%$RGBG$\")C)eq%!\")$\"\"!!\"\"$\"('>!\\&!\")-%&STYLEG6#%%LIN
EG-%'CURVESG6%7jw7$$\"#5!\"\"$\"+*e4T!*)!\"*7$$\"#?!\"\"$\"+/*e%[8!\"*
7$$\"#I!\"\"$\"*j)pQO!\")7$$\"#S!\"\"$\"+&za&*)G!\"*7$$\"#]!\"\"$\"+
\\o]\"=\"!\")7$$\"#g!\"\"$\"+3yTM6!\"*7$$\"#q!\"\"$\"+ZU.?7!\"*7$$\"#!
)!\"\"$\"+>#3yT*!#57$$\"#!*!\"\"$\"+'4T!*e*!\"*7$$\"$+\"!\"\"$\"+ZU`#y
#!#57$$\"$5\"!\"\"$\"\"!!\"\"7$$\"$?\"!\"\"$\"+:$\\=Q$!\"*7$$\"$I\"!\"
\"$\"+2:Vs`!\"*7$$\"$S\"!\"\"$\"+=>KVe!\"*7$$\"$]\"!\"\"$\"\"!!\"\"7$$
\"$g\"!\"\"$\"+2:Vs`!\"*7$$\"$q\"!\"\"$\"+u-E(R#!\"*7$$\"$!=!\"\"$\"+A
3G/D!\"*7$$\"$!>!\"\"$\"+A3y\">(!\"*7$$\"$+#!\"\"$\"+rwG[x!\"*7$$\"$5#
!\"\"$\"1*****\\dYU`(!#:7$$\"$?#!\"\"$\"+$\\o+p)!\"*7$$\"$I#!\"\"$\"+n
(GBr\"!\"*7$$\"$S#!\"\"$\"\"!!\"\"7$$\"$]#!\"\"$\"*j)pQO!\"*7$$\"$g#!
\"\"$\"+vlC%G\"!#57$$\"$q#!\"\"$\"\"!!\"\"7$$\"$!G!\"\"$\"\"!!\"\"7$$
\"$!H!\"\"$\"\"!!\"\"7$$\"$+$!\"\"$\"\"!!\"\"7$$\"$5$!\"\"$\"\"!!\"\"7
$$\"$?$!\"\"$\"\"!!\"\"7$$\"$I$!\"\"$\"\"!!\"\"7$$\"$S$!\"\"$\"\"!!\"
\"7$$\"$]$!\"\"$\"\"!!\"\"7$$\"$g$!\"\"$\"\"!!\"\"7$$\"$q$!\"\"$\"\"!!
\"\"7$$\"$!Q!\"\"$\"\"!!\"\"7$$\"$!R!\"\"$\"\"!!\"\"7$$\"$+%!\"\"$\"\"
!!\"\"7$$\"$5%!\"\"$\"\"!!\"\"7$$\"$?%!\"\"$\"\"!!\"\"7$$\"$I%!\"\"$\"
\"!!\"\"7$$\"$S%!\"\"$\"\"!!\"\"7$$\"$]%!\"\"$\"\"!!\"\"7$$\"$g%!\"\"$
\"\"!!\"\"7$$\"$q%!\"\"$\"\"!!\"\"7$$\"$![!\"\"$\"\"!!\"\"7$$\"$!\\!\"
\"$\"\"!!\"\"7$$\"$+&!\"\"$\"\"!!\"\"7$$\"$5&!\"\"$\"\"!!\"\"7$$\"$?&!
\"\"$\"\"!!\"\"7$$\"$I&!\"\"$\"\"!!\"\"7$$\"$S&!\"\"$\"\"!!\"\"7$$\"$]
&!\"\"$\"\"!!\"\"7$$\"$g&!\"\"$\"\"!!\"\"7$$\"$q&!\"\"$\"\"!!\"\"7$$\"
$!e!\"\"$\"\"!!\"\"7$$\"$!f!\"\"$\"\"!!\"\"7$$\"$+'!\"\"$\"\"!!\"\"7$$
\"$5'!\"\"$\"\"!!\"\"7$$\"$?'!\"\"$\"\"!!\"\"7$$\"$I'!\"\"$\"\"!!\"\"7
$$\"$S'!\"\"$\"\"!!\"\"7$$\"$]'!\"\"$\"\"!!\"\"7$$\"$g'!\"\"$\"\"!!\"
\"7$$\"$q'!\"\"$\"\"!!\"\"7$$\"$!o!\"\"$\"\"!!\"\"7$$\"$!p!\"\"$\"\"!!
\"\"7$$\"$+(!\"\"$\"\"!!\"\"7$$\"$5(!\"\"$\"\"!!\"\"7$$\"$?(!\"\"$\"\"
!!\"\"7$$\"$I(!\"\"$\"\"!!\"\"7$$\"$S(!\"\"$\"\"!!\"\"7$$\"$](!\"\"$\"
\"!!\"\"7$$\"$g(!\"\"$\"\"!!\"\"7$$\"$q(!\"\"$\"\"!!\"\"7$$\"$!y!\"\"$
\"\"!!\"\"7$$\"$!z!\"\"$\"\"!!\"\"7$$\"$+)!\"\"$\"\"!!\"\"7$$\"$5)!\"
\"$\"\"!!\"\"7$$\"$?)!\"\"$\"\"!!\"\"7$$\"$I)!\"\"$\"\"!!\"\"7$$\"$S)!
\"\"$\"\"!!\"\"7$$\"$])!\"\"$\"\"!!\"\"7$$\"$g)!\"\"$\"\"!!\"\"7$$\"$q
)!\"\"$\"\"!!\"\"7$$\"$!))!\"\"$\"\"!!\"\"7$$\"$!*)!\"\"$\"\"!!\"\"7$$
\"$+*!\"\"$\"\"!!\"\"7$$\"$5*!\"\"$\"\"!!\"\"7$$\"$?*!\"\"$\"\"!!\"\"7
$$\"$I*!\"\"$\"\"!!\"\"7$$\"$S*!\"\"$\"\"!!\"\"7$$\"$]*!\"\"$\"\"!!\"
\"7$$\"$g*!\"\"$\"\"!!\"\"7$$\"$q*!\"\"$\"\"!!\"\"7$$\"$!)*!\"\"$\"\"!
!\"\"7$$\"$!**!\"\"$\"\"!!\"\"7$$\"%+5!\"\"$\"\"!!\"\"7$$\"%55!\"\"$\"
\"!!\"\"7$$\"%?5!\"\"$\"\"!!\"\"7$$\"%I5!\"\"$\"\"!!\"\"7$$\"%S5!\"\"$
\"\"!!\"\"7$$\"%]5!\"\"$\"\"!!\"\"7$$\"%g5!\"\"$\"\"!!\"\"7$$\"%q5!\"
\"$\"\"!!\"\"7$$\"%!3\"!\"\"$\"\"!!\"\"7$$\"%!4\"!\"\"$\"\"!!\"\"7$$\"
%+6!\"\"$\"\"!!\"\"7$$\"%56!\"\"$\"\"!!\"\"7$$\"%?6!\"\"$\"\"!!\"\"7$$
\"%I6!\"\"$\"\"!!\"\"7$$\"%S6!\"\"$\"\"!!\"\"7$$\"%]6!\"\"$\"\"!!\"\"7
$$\"%g6!\"\"$\"\"!!\"\"7$$\"%q6!\"\"$\"\"!!\"\"7$$\"%!=\"!\"\"$\"\"!!
\"\"7$$\"%!>\"!\"\"$\"\"!!\"\"7$$\"%+7!\"\"$\"\"!!\"\"7$$\"%57!\"\"$\"
\"!!\"\"7$$\"%?7!\"\"$\"\"!!\"\"7$$\"%I7!\"\"$\"\"!!\"\"7$$\"%S7!\"\"$
\"\"!!\"\"7$$\"%]7!\"\"$\"\"!!\"\"7$$\"%g7!\"\"$\"\"!!\"\"7$$\"%q7!\"
\"$\"\"!!\"\"7$$\"%!G\"!\"\"$\"\"!!\"\"7$$\"%!H\"!\"\"$\"\"!!\"\"7$$\"
%+8!\"\"$\"\"!!\"\"7$$\"%58!\"\"$\"\"!!\"\"7$$\"%?8!\"\"$\"\"!!\"\"7$$
\"%I8!\"\"$\"\"!!\"\"7$$\"%S8!\"\"$\"\"!!\"\"7$$\"%]8!\"\"$\"\"!!\"\"7
$$\"%g8!\"\"$\"\"!!\"\"7$$\"%q8!\"\"$\"\"!!\"\"7$$\"%!Q\"!\"\"$\"\"!!
\"\"7$$\"%!R\"!\"\"$\"\"!!\"\"7$$\"%+9!\"\"$\"\"!!\"\"7$$\"%59!\"\"$\"
\"!!\"\"7$$\"%?9!\"\"$\"\"!!\"\"7$$\"%I9!\"\"$\"\"!!\"\"7$$\"%S9!\"\"$
\"\"!!\"\"7$$\"%]9!\"\"$\"\"!!\"\"7$$\"%g9!\"\"$\"\"!!\"\"7$$\"%q9!\"
\"$\"\"!!\"\"7$$\"%![\"!\"\"$\"\"!!\"\"7$$\"%!\\\"!\"\"$\"\"!!\"\"7$$
\"%+:!\"\"$\"\"!!\"\"7$$\"%5:!\"\"$\"\"!!\"\"7$$\"%?:!\"\"$\"\"!!\"\"7
$$\"%I:!\"\"$\"\"!!\"\"7$$\"%S:!\"\"$\"\"!!\"\"7$$\"%]:!\"\"$\"\"!!\"
\"7$$\"%g:!\"\"$\"\"!!\"\"7$$\"%q:!\"\"$\"\"!!\"\"7$$\"%!e\"!\"\"$\"\"
!!\"\"7$$\"%!f\"!\"\"$\"\"!!\"\"7$$\"%+;!\"\"$\"\"!!\"\"7$$\"%5;!\"\"$
\"\"!!\"\"7$$\"%?;!\"\"$\"\"!!\"\"7$$\"%I;!\"\"$\"\"!!\"\"7$$\"%S;!\"
\"$\"\"!!\"\"7$$\"%];!\"\"$\"\"!!\"\"7$$\"%g;!\"\"$\"\"!!\"\"7$$\"%q;!
\"\"$\"\"!!\"\"7$$\"%!o\"!\"\"$\"\"!!\"\"7$$\"%!p\"!\"\"$\"\"!!\"\"7$$
\"%+<!\"\"$\"\"!!\"\"7$$\"%5<!\"\"$\"\"!!\"\"7$$\"%?<!\"\"$\"\"!!\"\"7
$$\"%I<!\"\"$\"\"!!\"\"7$$\"%S<!\"\"$\"\"!!\"\"7$$\"%]<!\"\"$\"\"!!\"
\"7$$\"%g<!\"\"$\"\"!!\"\"7$$\"%q<!\"\"$\"\"!!\"\"7$$\"%!y\"!\"\"$\"\"
!!\"\"7$$\"%!z\"!\"\"$\"\"!!\"\"7$$\"%+=!\"\"$\"\"!!\"\"7$$\"%5=!\"\"$
\"\"!!\"\"7$$\"%?=!\"\"$\"\"!!\"\"7$$\"%I=!\"\"$\"\"!!\"\"7$$\"%S=!\"
\"$\"\"!!\"\"7$$\"%]=!\"\"$\"\"!!\"\"7$$\"%g=!\"\"$\"\"!!\"\"7$$\"%q=!
\"\"$\"\"!!\"\"7$$\"%!)=!\"\"$\"\"!!\"\"7$$\"%!*=!\"\"$\"\"!!\"\"7$$\"
%+>!\"\"$\"\"!!\"\"7$$\"%5>!\"\"$\"\"!!\"\"7$$\"%?>!\"\"$\"\"!!\"\"7$$
\"%I>!\"\"$\"\"!!\"\"7$$\"%S>!\"\"$\"\"!!\"\"7$$\"%]>!\"\"$\"\"!!\"\"7
$$\"%g>!\"\"$\"\"!!\"\"7$$\"%q>!\"\"$\"\"!!\"\"7$$\"%!)>!\"\"$\"\"!!\"
\"7$$\"%!*>!\"\"$\"\"!!\"\"7$$\"%+?!\"\"$\"\"!!\"\"7$$\"%5?!\"\"$\"\"!
!\"\"7$$\"%??!\"\"$\"\"!!\"\"7$$\"%I?!\"\"$\"\"!!\"\"7$$\"%S?!\"\"$\"
\"!!\"\"7$$\"%]?!\"\"$\"\"!!\"\"7$$\"%g?!\"\"$\"\"!!\"\"-%&COLORG6&%$R
GBG$\")C)eq%!\")$\"\"!!\"\"$\"('>!\\&!\")-%&STYLEG6#%%LINEG-%%VIEWG6$;
$\"#5!\"\"$\"%g?!\"\";$\"\"!!\"\"$\"$]\"!\"\"-&%&_AXISG6#\"\"\"6&-%&CO
LORG6&%$RGBG$\"\"!!\"\"$\"\"!!\"\"$\"\"!!\"\"-%*LINESTYLEG6#\"\"!-%*TH
ICKNESSG6#\"\"!-%-TRANSPARENCYG6#$\"\"!!\"\"-&%&_AXISG6#\"\"#6&-%&COLO
RG6&%$RGBG$\"\"!!\"\"$\"\"!!\"\"$\"\"!!\"\"-%*LINESTYLEG6#\"\"!-%*THIC
KNESSG6#\"\"!-%-TRANSPARENCYG6#$\"\"!!\"\"-%+AXESLABELSG6%Q!6\"Q!6\"-%
%FONTG6%%(DEFAULTG%(DEFAULTG\"#7-%)_VISIBLEG6#\"\"\"-%%ROOTG6'-%)BOUND
S_XG6#$\"$!f!\"\"-%)BOUNDS_YG6#$\"$I\"!\"\"-%-BOUNDS_WIDTHG6#$\"&!z<!
\"\"-%.BOUNDS_HEIGHTG6#$\"%]T!\"\"-%)CHILDRENG6\"-%+ANNOTATIONG6'-%)BO
UNDS_XG6#$\"\"!!\"\"-%)BOUNDS_YG6#$\"\"!!\"\"-%-BOUNDS_WIDTHG6#$\"%+S!
\"\"-%.BOUNDS_HEIGHTG6#$\"%+S!\"\"-%)CHILDRENG6\"" 1 2 2 1 10 0 2 0 0 
4 2 1.0 45.0 45.0 0 0 "Curve 1" "Curve 1" "Curve 2" "Curve 3" "Curve 4
" "Curve 5" "Curve 6" "Curve 7" "Curve 8" "Curve 9" }}{TEXT 237 0 "" }
}}{EXCHG {PARA 0 "> " 0 "" {MPLTEXT 1 0 0 "" }}}{EXCHG {PARA 0 "> " 0 
"" {MPLTEXT 1 0 104 "for i from 1 to 10 do PuntosPlot[i]:=plot(PointCh
arPorcentaje[i],style=LINE,view=[1..30,0..15]): end do:" }}}{EXCHG 
{PARA 0 "> " 0 "" {MPLTEXT 1 0 150 "display(PuntosPlot[1],PuntosPlot[2
],PuntosPlot[3],PuntosPlot[4],PuntosPlot[5],PuntosPlot[6],PuntosPlot[7
],PuntosPlot[8],PuntosPlot[9],PuntosPlot[10]);" }}{PARA 13 "" 1 "" 
{TEXT 237 0 "" }{GLPLOT2D 1043.0 391.0 391.0 {PLOTDATA 2 "63-%'CURVESG
6%7jw7$$\"#5!\"\"$\"+R3#G%**!\"*7$$\"#?!\"\"$\"+Lm%fO\"!\"*7$$\"#I!\"
\"$\"+1>]:W!\"*7$$\"#S!\"\"$\"+t_b\\I!\"*7$$\"#]!\"\"$\"+E30!3\"!\")7$
$\"#g!\"\"$\"+<sO`!*!#57$$\"#q!\"\"$\"+JUT-8!\"*7$$\"#!)!\"\"$\"*@0dt)
!\"*7$$\"#!*!\"\"$\"*9q/***!\")7$$\"$+\"!\"\"$\"\"!!\"\"7$$\"$5\"!\"\"
$\"\"!!\"\"7$$\"$?\"!\"\"$\"+'o!e*e$!\"*7$$\"$I\"!\"\"$\"*sf!>]!\")7$$
\"$S\"!\"\"$\"+[Hkih!\"*7$$\"$]\"!\"\"$\"\"!!\"\"7$$\"$g\"!\"\"$\"*_$H
()\\!\")7$$\"$q\"!\"\"$\"+u$Qa1$!\"*7$$\"$!=!\"\"$\"+V.z%z\"!\"*7$$\"$
!>!\"\"$\"+^Y#QF'!\"*7$$\"$+#!\"\"$\"+wB*zL(!\"*7$$\"$5#!\"\"$\"+,qF'Q
)!\"*7$$\"$?#!\"\"$\"+%=l,,\"!\")7$$\"$I#!\"\"$\"+_,C`j!#67$$\"$S#!\"
\"$\"\"!!\"\"7$$\"$]#!\"\"$\"+2\"osW%!#57$$\"$g#!\"\"$\"*.[1F\"!\"*7$$
\"$q#!\"\"$\"\"!!\"\"7$$\"$!G!\"\"$\"\"!!\"\"7$$\"$!H!\"\"$\"\"!!\"\"7
$$\"$+$!\"\"$\"\"!!\"\"7$$\"$5$!\"\"$\"\"!!\"\"7$$\"$?$!\"\"$\"\"!!\"
\"7$$\"$I$!\"\"$\"\"!!\"\"7$$\"$S$!\"\"$\"\"!!\"\"7$$\"$]$!\"\"$\"\"!!
\"\"7$$\"$g$!\"\"$\"\"!!\"\"7$$\"$q$!\"\"$\"\"!!\"\"7$$\"$!Q!\"\"$\"\"
!!\"\"7$$\"$!R!\"\"$\"\"!!\"\"7$$\"$+%!\"\"$\"\"!!\"\"7$$\"$5%!\"\"$\"
\"!!\"\"7$$\"$?%!\"\"$\"\"!!\"\"7$$\"$I%!\"\"$\"\"!!\"\"7$$\"$S%!\"\"$
\"\"!!\"\"7$$\"$]%!\"\"$\"\"!!\"\"7$$\"$g%!\"\"$\"\"!!\"\"7$$\"$q%!\"
\"$\"\"!!\"\"7$$\"$![!\"\"$\"\"!!\"\"7$$\"$!\\!\"\"$\"\"!!\"\"7$$\"$+&
!\"\"$\"\"!!\"\"7$$\"$5&!\"\"$\"\"!!\"\"7$$\"$?&!\"\"$\"\"!!\"\"7$$\"$
I&!\"\"$\"\"!!\"\"7$$\"$S&!\"\"$\"\"!!\"\"7$$\"$]&!\"\"$\"\"!!\"\"7$$
\"$g&!\"\"$\"\"!!\"\"7$$\"$q&!\"\"$\"\"!!\"\"7$$\"$!e!\"\"$\"\"!!\"\"7
$$\"$!f!\"\"$\"\"!!\"\"7$$\"$+'!\"\"$\"\"!!\"\"7$$\"$5'!\"\"$\"\"!!\"
\"7$$\"$?'!\"\"$\"\"!!\"\"7$$\"$I'!\"\"$\"\"!!\"\"7$$\"$S'!\"\"$\"\"!!
\"\"7$$\"$]'!\"\"$\"\"!!\"\"7$$\"$g'!\"\"$\"\"!!\"\"7$$\"$q'!\"\"$\"\"
!!\"\"7$$\"$!o!\"\"$\"\"!!\"\"7$$\"$!p!\"\"$\"\"!!\"\"7$$\"$+(!\"\"$\"
\"!!\"\"7$$\"$5(!\"\"$\"\"!!\"\"7$$\"$?(!\"\"$\"\"!!\"\"7$$\"$I(!\"\"$
\"\"!!\"\"7$$\"$S(!\"\"$\"\"!!\"\"7$$\"$](!\"\"$\"\"!!\"\"7$$\"$g(!\"
\"$\"\"!!\"\"7$$\"$q(!\"\"$\"\"!!\"\"7$$\"$!y!\"\"$\"\"!!\"\"7$$\"$!z!
\"\"$\"\"!!\"\"7$$\"$+)!\"\"$\"\"!!\"\"7$$\"$5)!\"\"$\"\"!!\"\"7$$\"$?
)!\"\"$\"\"!!\"\"7$$\"$I)!\"\"$\"\"!!\"\"7$$\"$S)!\"\"$\"\"!!\"\"7$$\"
$])!\"\"$\"\"!!\"\"7$$\"$g)!\"\"$\"\"!!\"\"7$$\"$q)!\"\"$\"\"!!\"\"7$$
\"$!))!\"\"$\"\"!!\"\"7$$\"$!*)!\"\"$\"\"!!\"\"7$$\"$+*!\"\"$\"\"!!\"
\"7$$\"$5*!\"\"$\"\"!!\"\"7$$\"$?*!\"\"$\"\"!!\"\"7$$\"$I*!\"\"$\"\"!!
\"\"7$$\"$S*!\"\"$\"\"!!\"\"7$$\"$]*!\"\"$\"\"!!\"\"7$$\"$g*!\"\"$\"\"
!!\"\"7$$\"$q*!\"\"$\"\"!!\"\"7$$\"$!)*!\"\"$\"\"!!\"\"7$$\"$!**!\"\"$
\"\"!!\"\"7$$\"%+5!\"\"$\"\"!!\"\"7$$\"%55!\"\"$\"\"!!\"\"7$$\"%?5!\"
\"$\"\"!!\"\"7$$\"%I5!\"\"$\"\"!!\"\"7$$\"%S5!\"\"$\"\"!!\"\"7$$\"%]5!
\"\"$\"\"!!\"\"7$$\"%g5!\"\"$\"\"!!\"\"7$$\"%q5!\"\"$\"\"!!\"\"7$$\"%!
3\"!\"\"$\"\"!!\"\"7$$\"%!4\"!\"\"$\"\"!!\"\"7$$\"%+6!\"\"$\"\"!!\"\"7
$$\"%56!\"\"$\"\"!!\"\"7$$\"%?6!\"\"$\"\"!!\"\"7$$\"%I6!\"\"$\"\"!!\"
\"7$$\"%S6!\"\"$\"\"!!\"\"7$$\"%]6!\"\"$\"\"!!\"\"7$$\"%g6!\"\"$\"\"!!
\"\"7$$\"%q6!\"\"$\"\"!!\"\"7$$\"%!=\"!\"\"$\"\"!!\"\"7$$\"%!>\"!\"\"$
\"\"!!\"\"7$$\"%+7!\"\"$\"\"!!\"\"7$$\"%57!\"\"$\"\"!!\"\"7$$\"%?7!\"
\"$\"\"!!\"\"7$$\"%I7!\"\"$\"\"!!\"\"7$$\"%S7!\"\"$\"\"!!\"\"7$$\"%]7!
\"\"$\"\"!!\"\"7$$\"%g7!\"\"$\"\"!!\"\"7$$\"%q7!\"\"$\"\"!!\"\"7$$\"%!
G\"!\"\"$\"\"!!\"\"7$$\"%!H\"!\"\"$\"\"!!\"\"7$$\"%+8!\"\"$\"\"!!\"\"7
$$\"%58!\"\"$\"\"!!\"\"7$$\"%?8!\"\"$\"\"!!\"\"7$$\"%I8!\"\"$\"\"!!\"
\"7$$\"%S8!\"\"$\"\"!!\"\"7$$\"%]8!\"\"$\"\"!!\"\"7$$\"%g8!\"\"$\"\"!!
\"\"7$$\"%q8!\"\"$\"\"!!\"\"7$$\"%!Q\"!\"\"$\"\"!!\"\"7$$\"%!R\"!\"\"$
\"\"!!\"\"7$$\"%+9!\"\"$\"\"!!\"\"7$$\"%59!\"\"$\"\"!!\"\"7$$\"%?9!\"
\"$\"\"!!\"\"7$$\"%I9!\"\"$\"\"!!\"\"7$$\"%S9!\"\"$\"\"!!\"\"7$$\"%]9!
\"\"$\"\"!!\"\"7$$\"%g9!\"\"$\"\"!!\"\"7$$\"%q9!\"\"$\"\"!!\"\"7$$\"%!
[\"!\"\"$\"\"!!\"\"7$$\"%!\\\"!\"\"$\"\"!!\"\"7$$\"%+:!\"\"$\"\"!!\"\"
7$$\"%5:!\"\"$\"\"!!\"\"7$$\"%?:!\"\"$\"\"!!\"\"7$$\"%I:!\"\"$\"\"!!\"
\"7$$\"%S:!\"\"$\"\"!!\"\"7$$\"%]:!\"\"$\"\"!!\"\"7$$\"%g:!\"\"$\"\"!!
\"\"7$$\"%q:!\"\"$\"\"!!\"\"7$$\"%!e\"!\"\"$\"\"!!\"\"7$$\"%!f\"!\"\"$
\"\"!!\"\"7$$\"%+;!\"\"$\"\"!!\"\"7$$\"%5;!\"\"$\"\"!!\"\"7$$\"%?;!\"
\"$\"\"!!\"\"7$$\"%I;!\"\"$\"\"!!\"\"7$$\"%S;!\"\"$\"\"!!\"\"7$$\"%];!
\"\"$\"\"!!\"\"7$$\"%g;!\"\"$\"\"!!\"\"7$$\"%q;!\"\"$\"\"!!\"\"7$$\"%!
o\"!\"\"$\"\"!!\"\"7$$\"%!p\"!\"\"$\"\"!!\"\"7$$\"%+<!\"\"$\"\"!!\"\"7
$$\"%5<!\"\"$\"\"!!\"\"7$$\"%?<!\"\"$\"\"!!\"\"7$$\"%I<!\"\"$\"\"!!\"
\"7$$\"%S<!\"\"$\"\"!!\"\"7$$\"%]<!\"\"$\"\"!!\"\"7$$\"%g<!\"\"$\"\"!!
\"\"7$$\"%q<!\"\"$\"\"!!\"\"7$$\"%!y\"!\"\"$\"\"!!\"\"7$$\"%!z\"!\"\"$
\"\"!!\"\"7$$\"%+=!\"\"$\"\"!!\"\"7$$\"%5=!\"\"$\"\"!!\"\"7$$\"%?=!\"
\"$\"\"!!\"\"7$$\"%I=!\"\"$\"\"!!\"\"7$$\"%S=!\"\"$\"\"!!\"\"7$$\"%]=!
\"\"$\"\"!!\"\"7$$\"%g=!\"\"$\"\"!!\"\"7$$\"%q=!\"\"$\"\"!!\"\"7$$\"%!
)=!\"\"$\"\"!!\"\"7$$\"%!*=!\"\"$\"\"!!\"\"7$$\"%+>!\"\"$\"\"!!\"\"7$$
\"%5>!\"\"$\"\"!!\"\"7$$\"%?>!\"\"$\"\"!!\"\"7$$\"%I>!\"\"$\"\"!!\"\"7
$$\"%S>!\"\"$\"\"!!\"\"7$$\"%]>!\"\"$\"\"!!\"\"7$$\"%g>!\"\"$\"\"!!\"
\"7$$\"%q>!\"\"$\"\"!!\"\"7$$\"%!)>!\"\"$\"\"!!\"\"7$$\"%!*>!\"\"$\"\"
!!\"\"7$$\"%+?!\"\"$\"\"!!\"\"7$$\"%5?!\"\"$\"\"!!\"\"7$$\"%??!\"\"$\"
\"!!\"\"7$$\"%I?!\"\"$\"\"!!\"\"7$$\"%S?!\"\"$\"\"!!\"\"7$$\"%]?!\"\"$
\"\"!!\"\"7$$\"%g?!\"\"$\"\"!!\"\"-%&COLORG6'%$RGBG$\")C)eq%!\")$\"\"!
!\"\"$\"('>!\\&!\")-%+_ATTRIBUTEG6#/%'sourceG%,mathdefaultG-%&STYLEG6#
%%LINEG-%'CURVESG6%7jw7$$\"#5!\"\"$\"+(>et>)!\"*7$$\"#?!\"\"$\"+'\\Ed
\\\"!\"*7$$\"#I!\"\"$\"+;&Gf^$!\"*7$$\"#S!\"\"$\"+-LD-L!\"*7$$\"#]!\"
\"$\"+#G^?G\"!\")7$$\"#g!\"\"$\"+wvvvv!#57$$\"#q!\"\"$\"+/7N/7!\"*7$$
\"#!)!\"\"$\"+C$4SK*!#57$$\"#!*!\"\"$\"+xh:x6!\")7$$\"$+\"!\"\"$\"\"!!
\"\"7$$\"$5\"!\"\"$\"\"!!\"\"7$$\"$?\"!\"\"$\"+%*yK%*G!\"*7$$\"$I\"!\"
\"$\"+*yb')y&!\"*7$$\"$S\"!\"\"$\"2&*****fcccc'!#;7$$\"$]\"!\"\"$\"\"!
!\"\"7$$\"$g\"!\"\"$\"+`*zL&\\!\"*7$$\"$q\"!\"\"$\"+&>F]>#!\"*7$$\"$!=
!\"\"$\"+e\"3&e\")!#57$$\"$!>!\"\"$\"+M\\&R$\\!\"*7$$\"$+#!\"\"$\"+[yq
Zy!\"*7$$\"$5#!\"\"$\"*\"[j4)*!\")7$$\"$?#!\"\"$\"+^Fe]x!\"*7$$\"$I#!
\"\"$\"+Hn#)G<!\"*7$$\"$S#!\"\"$\"\"!!\"\"7$$\"$]#!\"\"$\"+LcDLc!#57$$
\"$g#!\"\"$\"+Ge]Fe!#67$$\"$q#!\"\"$\"+7(4Dr*!#67$$\"$!G!\"\"$\"\"!!\"
\"7$$\"$!H!\"\"$\"\"!!\"\"7$$\"$+$!\"\"$\"\"!!\"\"7$$\"$5$!\"\"$\"\"!!
\"\"7$$\"$?$!\"\"$\"\"!!\"\"7$$\"$I$!\"\"$\"\"!!\"\"7$$\"$S$!\"\"$\"\"
!!\"\"7$$\"$]$!\"\"$\"\"!!\"\"7$$\"$g$!\"\"$\"\"!!\"\"7$$\"$q$!\"\"$\"
\"!!\"\"7$$\"$!Q!\"\"$\"\"!!\"\"7$$\"$!R!\"\"$\"\"!!\"\"7$$\"$+%!\"\"$
\"\"!!\"\"7$$\"$5%!\"\"$\"\"!!\"\"7$$\"$?%!\"\"$\"\"!!\"\"7$$\"$I%!\"
\"$\"\"!!\"\"7$$\"$S%!\"\"$\"\"!!\"\"7$$\"$]%!\"\"$\"\"!!\"\"7$$\"$g%!
\"\"$\"\"!!\"\"7$$\"$q%!\"\"$\"\"!!\"\"7$$\"$![!\"\"$\"\"!!\"\"7$$\"$!
\\!\"\"$\"\"!!\"\"7$$\"$+&!\"\"$\"\"!!\"\"7$$\"$5&!\"\"$\"\"!!\"\"7$$
\"$?&!\"\"$\"\"!!\"\"7$$\"$I&!\"\"$\"\"!!\"\"7$$\"$S&!\"\"$\"\"!!\"\"7
$$\"$]&!\"\"$\"\"!!\"\"7$$\"$g&!\"\"$\"\"!!\"\"7$$\"$q&!\"\"$\"\"!!\"
\"7$$\"$!e!\"\"$\"\"!!\"\"7$$\"$!f!\"\"$\"\"!!\"\"7$$\"$+'!\"\"$\"\"!!
\"\"7$$\"$5'!\"\"$\"\"!!\"\"7$$\"$?'!\"\"$\"\"!!\"\"7$$\"$I'!\"\"$\"\"
!!\"\"7$$\"$S'!\"\"$\"\"!!\"\"7$$\"$]'!\"\"$\"\"!!\"\"7$$\"$g'!\"\"$\"
\"!!\"\"7$$\"$q'!\"\"$\"\"!!\"\"7$$\"$!o!\"\"$\"\"!!\"\"7$$\"$!p!\"\"$
\"\"!!\"\"7$$\"$+(!\"\"$\"\"!!\"\"7$$\"$5(!\"\"$\"\"!!\"\"7$$\"$?(!\"
\"$\"\"!!\"\"7$$\"$I(!\"\"$\"\"!!\"\"7$$\"$S(!\"\"$\"\"!!\"\"7$$\"$](!
\"\"$\"\"!!\"\"7$$\"$g(!\"\"$\"\"!!\"\"7$$\"$q(!\"\"$\"\"!!\"\"7$$\"$!
y!\"\"$\"\"!!\"\"7$$\"$!z!\"\"$\"\"!!\"\"7$$\"$+)!\"\"$\"\"!!\"\"7$$\"
$5)!\"\"$\"\"!!\"\"7$$\"$?)!\"\"$\"\"!!\"\"7$$\"$I)!\"\"$\"\"!!\"\"7$$
\"$S)!\"\"$\"\"!!\"\"7$$\"$])!\"\"$\"\"!!\"\"7$$\"$g)!\"\"$\"\"!!\"\"7
$$\"$q)!\"\"$\"\"!!\"\"7$$\"$!))!\"\"$\"\"!!\"\"7$$\"$!*)!\"\"$\"\"!!
\"\"7$$\"$+*!\"\"$\"\"!!\"\"7$$\"$5*!\"\"$\"\"!!\"\"7$$\"$?*!\"\"$\"\"
!!\"\"7$$\"$I*!\"\"$\"\"!!\"\"7$$\"$S*!\"\"$\"\"!!\"\"7$$\"$]*!\"\"$\"
\"!!\"\"7$$\"$g*!\"\"$\"\"!!\"\"7$$\"$q*!\"\"$\"\"!!\"\"7$$\"$!)*!\"\"
$\"\"!!\"\"7$$\"$!**!\"\"$\"\"!!\"\"7$$\"%+5!\"\"$\"\"!!\"\"7$$\"%55!
\"\"$\"\"!!\"\"7$$\"%?5!\"\"$\"\"!!\"\"7$$\"%I5!\"\"$\"\"!!\"\"7$$\"%S
5!\"\"$\"\"!!\"\"7$$\"%]5!\"\"$\"\"!!\"\"7$$\"%g5!\"\"$\"\"!!\"\"7$$\"
%q5!\"\"$\"\"!!\"\"7$$\"%!3\"!\"\"$\"\"!!\"\"7$$\"%!4\"!\"\"$\"\"!!\"
\"7$$\"%+6!\"\"$\"\"!!\"\"7$$\"%56!\"\"$\"\"!!\"\"7$$\"%?6!\"\"$\"\"!!
\"\"7$$\"%I6!\"\"$\"\"!!\"\"7$$\"%S6!\"\"$\"\"!!\"\"7$$\"%]6!\"\"$\"\"
!!\"\"7$$\"%g6!\"\"$\"\"!!\"\"7$$\"%q6!\"\"$\"\"!!\"\"7$$\"%!=\"!\"\"$
\"\"!!\"\"7$$\"%!>\"!\"\"$\"\"!!\"\"7$$\"%+7!\"\"$\"\"!!\"\"7$$\"%57!
\"\"$\"\"!!\"\"7$$\"%?7!\"\"$\"\"!!\"\"7$$\"%I7!\"\"$\"\"!!\"\"7$$\"%S
7!\"\"$\"\"!!\"\"7$$\"%]7!\"\"$\"\"!!\"\"7$$\"%g7!\"\"$\"\"!!\"\"7$$\"
%q7!\"\"$\"\"!!\"\"7$$\"%!G\"!\"\"$\"\"!!\"\"7$$\"%!H\"!\"\"$\"\"!!\"
\"7$$\"%+8!\"\"$\"\"!!\"\"7$$\"%58!\"\"$\"\"!!\"\"7$$\"%?8!\"\"$\"\"!!
\"\"7$$\"%I8!\"\"$\"\"!!\"\"7$$\"%S8!\"\"$\"\"!!\"\"7$$\"%]8!\"\"$\"\"
!!\"\"7$$\"%g8!\"\"$\"\"!!\"\"7$$\"%q8!\"\"$\"\"!!\"\"7$$\"%!Q\"!\"\"$
\"\"!!\"\"7$$\"%!R\"!\"\"$\"\"!!\"\"7$$\"%+9!\"\"$\"\"!!\"\"7$$\"%59!
\"\"$\"\"!!\"\"7$$\"%?9!\"\"$\"\"!!\"\"7$$\"%I9!\"\"$\"\"!!\"\"7$$\"%S
9!\"\"$\"\"!!\"\"7$$\"%]9!\"\"$\"\"!!\"\"7$$\"%g9!\"\"$\"\"!!\"\"7$$\"
%q9!\"\"$\"\"!!\"\"7$$\"%![\"!\"\"$\"\"!!\"\"7$$\"%!\\\"!\"\"$\"\"!!\"
\"7$$\"%+:!\"\"$\"\"!!\"\"7$$\"%5:!\"\"$\"\"!!\"\"7$$\"%?:!\"\"$\"\"!!
\"\"7$$\"%I:!\"\"$\"\"!!\"\"7$$\"%S:!\"\"$\"\"!!\"\"7$$\"%]:!\"\"$\"\"
!!\"\"7$$\"%g:!\"\"$\"\"!!\"\"7$$\"%q:!\"\"$\"\"!!\"\"7$$\"%!e\"!\"\"$
\"\"!!\"\"7$$\"%!f\"!\"\"$\"\"!!\"\"7$$\"%+;!\"\"$\"\"!!\"\"7$$\"%5;!
\"\"$\"\"!!\"\"7$$\"%?;!\"\"$\"\"!!\"\"7$$\"%I;!\"\"$\"\"!!\"\"7$$\"%S
;!\"\"$\"\"!!\"\"7$$\"%];!\"\"$\"\"!!\"\"7$$\"%g;!\"\"$\"\"!!\"\"7$$\"
%q;!\"\"$\"\"!!\"\"7$$\"%!o\"!\"\"$\"\"!!\"\"7$$\"%!p\"!\"\"$\"\"!!\"
\"7$$\"%+<!\"\"$\"\"!!\"\"7$$\"%5<!\"\"$\"\"!!\"\"7$$\"%?<!\"\"$\"\"!!
\"\"7$$\"%I<!\"\"$\"\"!!\"\"7$$\"%S<!\"\"$\"\"!!\"\"7$$\"%]<!\"\"$\"\"
!!\"\"7$$\"%g<!\"\"$\"\"!!\"\"7$$\"%q<!\"\"$\"\"!!\"\"7$$\"%!y\"!\"\"$
\"\"!!\"\"7$$\"%!z\"!\"\"$\"\"!!\"\"7$$\"%+=!\"\"$\"\"!!\"\"7$$\"%5=!
\"\"$\"\"!!\"\"7$$\"%?=!\"\"$\"\"!!\"\"7$$\"%I=!\"\"$\"\"!!\"\"7$$\"%S
=!\"\"$\"\"!!\"\"7$$\"%]=!\"\"$\"\"!!\"\"7$$\"%g=!\"\"$\"\"!!\"\"7$$\"
%q=!\"\"$\"\"!!\"\"7$$\"%!)=!\"\"$\"\"!!\"\"7$$\"%!*=!\"\"$\"\"!!\"\"7
$$\"%+>!\"\"$\"\"!!\"\"7$$\"%5>!\"\"$\"\"!!\"\"7$$\"%?>!\"\"$\"\"!!\"
\"7$$\"%I>!\"\"$\"\"!!\"\"7$$\"%S>!\"\"$\"\"!!\"\"7$$\"%]>!\"\"$\"\"!!
\"\"7$$\"%g>!\"\"$\"\"!!\"\"7$$\"%q>!\"\"$\"\"!!\"\"7$$\"%!)>!\"\"$\"
\"!!\"\"7$$\"%!*>!\"\"$\"\"!!\"\"7$$\"%+?!\"\"$\"\"!!\"\"7$$\"%5?!\"\"
$\"\"!!\"\"7$$\"%??!\"\"$\"\"!!\"\"7$$\"%I?!\"\"$\"\"!!\"\"7$$\"%S?!\"
\"$\"\"!!\"\"7$$\"%]?!\"\"$\"\"!!\"\"7$$\"%g?!\"\"$\"\"!!\"\"-%&COLORG
6&%$RGBG$\")C)eq%!\")$\"\"!!\"\"$\"('>!\\&!\")-%&STYLEG6#%%LINEG-%'CUR
VESG6%7jw7$$\"#5!\"\"$\"+2W`X$)!\"*7$$\"#?!\"\"$\"+[Y;^7!\"*7$$\"#I!\"
\"$\"+JHY%>$!\"*7$$\"#S!\"\"$\"+8zNZM!\"*7$$\"#]!\"\"$\"+61d,9!\")7$$
\"#g!\"\"$\"+$3_*>x!#57$$\"#q!\"\"$\"1*****zh?F7'!#;7$$\"#!)!\"\"$\"+0
Z0`y!#57$$\"#!*!\"\"$\"+,Tjs6!\")7$$\"$+\"!\"\"$\"\"!!\"\"7$$\"$5\"!\"
\"$\"\"!!\"\"7$$\"$?\"!\"\"$\"+umApB!\"*7$$\"$I\"!\"\"$\"+)3E!3p!\"*7$
$\"$S\"!\"\"$\"+%R.ly(!\"*7$$\"$]\"!\"\"$\"\"!!\"\"7$$\"$g\"!\"\"$\"+7
LCW_!\"*7$$\"$q\"!\"\"$\"+Zk7]=!\"*7$$\"$!=!\"\"$\"*V@I5#!\")7$$\"$!>!
\"\"$\"+hD_)p%!\"*7$$\"$+#!\"\"$\"+9j7Fu!\"*7$$\"$5#!\"\"$\"*)fRD%)!\"
)7$$\"$?#!\"\"$\"1*****z)y)p](!#:7$$\"$I#!\"\"$\"+[Y;^7!\"*7$$\"$S#!\"
\"$\"\"!!\"\"7$$\"$]#!\"\"$\"+UC0iE!#57$$\"$g#!\"\"$\"\"!!\"\"7$$\"$q#
!\"\"$\"+@i-J8!#67$$\"$!G!\"\"$\"\"!!\"\"7$$\"$!H!\"\"$\"\"!!\"\"7$$\"
$+$!\"\"$\"\"!!\"\"7$$\"$5$!\"\"$\"\"!!\"\"7$$\"$?$!\"\"$\"\"!!\"\"7$$
\"$I$!\"\"$\"\"!!\"\"7$$\"$S$!\"\"$\"\"!!\"\"7$$\"$]$!\"\"$\"\"!!\"\"7
$$\"$g$!\"\"$\"\"!!\"\"7$$\"$q$!\"\"$\"\"!!\"\"7$$\"$!Q!\"\"$\"\"!!\"
\"7$$\"$!R!\"\"$\"\"!!\"\"7$$\"$+%!\"\"$\"\"!!\"\"7$$\"$5%!\"\"$\"\"!!
\"\"7$$\"$?%!\"\"$\"\"!!\"\"7$$\"$I%!\"\"$\"\"!!\"\"7$$\"$S%!\"\"$\"\"
!!\"\"7$$\"$]%!\"\"$\"\"!!\"\"7$$\"$g%!\"\"$\"\"!!\"\"7$$\"$q%!\"\"$\"
\"!!\"\"7$$\"$![!\"\"$\"\"!!\"\"7$$\"$!\\!\"\"$\"\"!!\"\"7$$\"$+&!\"\"
$\"\"!!\"\"7$$\"$5&!\"\"$\"\"!!\"\"7$$\"$?&!\"\"$\"\"!!\"\"7$$\"$I&!\"
\"$\"\"!!\"\"7$$\"$S&!\"\"$\"\"!!\"\"7$$\"$]&!\"\"$\"\"!!\"\"7$$\"$g&!
\"\"$\"\"!!\"\"7$$\"$q&!\"\"$\"\"!!\"\"7$$\"$!e!\"\"$\"\"!!\"\"7$$\"$!
f!\"\"$\"\"!!\"\"7$$\"$+'!\"\"$\"\"!!\"\"7$$\"$5'!\"\"$\"\"!!\"\"7$$\"
$?'!\"\"$\"\"!!\"\"7$$\"$I'!\"\"$\"\"!!\"\"7$$\"$S'!\"\"$\"\"!!\"\"7$$
\"$]'!\"\"$\"\"!!\"\"7$$\"$g'!\"\"$\"\"!!\"\"7$$\"$q'!\"\"$\"\"!!\"\"7
$$\"$!o!\"\"$\"\"!!\"\"7$$\"$!p!\"\"$\"\"!!\"\"7$$\"$+(!\"\"$\"\"!!\"
\"7$$\"$5(!\"\"$\"\"!!\"\"7$$\"$?(!\"\"$\"\"!!\"\"7$$\"$I(!\"\"$\"\"!!
\"\"7$$\"$S(!\"\"$\"\"!!\"\"7$$\"$](!\"\"$\"\"!!\"\"7$$\"$g(!\"\"$\"\"
!!\"\"7$$\"$q(!\"\"$\"\"!!\"\"7$$\"$!y!\"\"$\"\"!!\"\"7$$\"$!z!\"\"$\"
\"!!\"\"7$$\"$+)!\"\"$\"\"!!\"\"7$$\"$5)!\"\"$\"\"!!\"\"7$$\"$?)!\"\"$
\"\"!!\"\"7$$\"$I)!\"\"$\"\"!!\"\"7$$\"$S)!\"\"$\"\"!!\"\"7$$\"$])!\"
\"$\"\"!!\"\"7$$\"$g)!\"\"$\"\"!!\"\"7$$\"$q)!\"\"$\"\"!!\"\"7$$\"$!))
!\"\"$\"\"!!\"\"7$$\"$!*)!\"\"$\"\"!!\"\"7$$\"$+*!\"\"$\"\"!!\"\"7$$\"
$5*!\"\"$\"\"!!\"\"7$$\"$?*!\"\"$\"\"!!\"\"7$$\"$I*!\"\"$\"\"!!\"\"7$$
\"$S*!\"\"$\"\"!!\"\"7$$\"$]*!\"\"$\"\"!!\"\"7$$\"$g*!\"\"$\"\"!!\"\"7
$$\"$q*!\"\"$\"\"!!\"\"7$$\"$!)*!\"\"$\"\"!!\"\"7$$\"$!**!\"\"$\"\"!!
\"\"7$$\"%+5!\"\"$\"\"!!\"\"7$$\"%55!\"\"$\"\"!!\"\"7$$\"%?5!\"\"$\"\"
!!\"\"7$$\"%I5!\"\"$\"\"!!\"\"7$$\"%S5!\"\"$\"\"!!\"\"7$$\"%]5!\"\"$\"
\"!!\"\"7$$\"%g5!\"\"$\"\"!!\"\"7$$\"%q5!\"\"$\"\"!!\"\"7$$\"%!3\"!\"
\"$\"\"!!\"\"7$$\"%!4\"!\"\"$\"\"!!\"\"7$$\"%+6!\"\"$\"\"!!\"\"7$$\"%5
6!\"\"$\"\"!!\"\"7$$\"%?6!\"\"$\"\"!!\"\"7$$\"%I6!\"\"$\"\"!!\"\"7$$\"
%S6!\"\"$\"\"!!\"\"7$$\"%]6!\"\"$\"\"!!\"\"7$$\"%g6!\"\"$\"\"!!\"\"7$$
\"%q6!\"\"$\"\"!!\"\"7$$\"%!=\"!\"\"$\"\"!!\"\"7$$\"%!>\"!\"\"$\"\"!!
\"\"7$$\"%+7!\"\"$\"\"!!\"\"7$$\"%57!\"\"$\"\"!!\"\"7$$\"%?7!\"\"$\"\"
!!\"\"7$$\"%I7!\"\"$\"\"!!\"\"7$$\"%S7!\"\"$\"\"!!\"\"7$$\"%]7!\"\"$\"
\"!!\"\"7$$\"%g7!\"\"$\"\"!!\"\"7$$\"%q7!\"\"$\"\"!!\"\"7$$\"%!G\"!\"
\"$\"\"!!\"\"7$$\"%!H\"!\"\"$\"\"!!\"\"7$$\"%+8!\"\"$\"\"!!\"\"7$$\"%5
8!\"\"$\"\"!!\"\"7$$\"%?8!\"\"$\"\"!!\"\"7$$\"%I8!\"\"$\"\"!!\"\"7$$\"
%S8!\"\"$\"\"!!\"\"7$$\"%]8!\"\"$\"\"!!\"\"7$$\"%g8!\"\"$\"\"!!\"\"7$$
\"%q8!\"\"$\"\"!!\"\"7$$\"%!Q\"!\"\"$\"\"!!\"\"7$$\"%!R\"!\"\"$\"\"!!
\"\"7$$\"%+9!\"\"$\"\"!!\"\"7$$\"%59!\"\"$\"\"!!\"\"7$$\"%?9!\"\"$\"\"
!!\"\"7$$\"%I9!\"\"$\"\"!!\"\"7$$\"%S9!\"\"$\"\"!!\"\"7$$\"%]9!\"\"$\"
\"!!\"\"7$$\"%g9!\"\"$\"\"!!\"\"7$$\"%q9!\"\"$\"\"!!\"\"7$$\"%![\"!\"
\"$\"\"!!\"\"7$$\"%!\\\"!\"\"$\"\"!!\"\"7$$\"%+:!\"\"$\"\"!!\"\"7$$\"%
5:!\"\"$\"\"!!\"\"7$$\"%?:!\"\"$\"\"!!\"\"7$$\"%I:!\"\"$\"\"!!\"\"7$$
\"%S:!\"\"$\"\"!!\"\"7$$\"%]:!\"\"$\"\"!!\"\"7$$\"%g:!\"\"$\"\"!!\"\"7
$$\"%q:!\"\"$\"\"!!\"\"7$$\"%!e\"!\"\"$\"\"!!\"\"7$$\"%!f\"!\"\"$\"\"!
!\"\"7$$\"%+;!\"\"$\"\"!!\"\"7$$\"%5;!\"\"$\"\"!!\"\"7$$\"%?;!\"\"$\"
\"!!\"\"7$$\"%I;!\"\"$\"\"!!\"\"7$$\"%S;!\"\"$\"\"!!\"\"7$$\"%];!\"\"$
\"\"!!\"\"7$$\"%g;!\"\"$\"\"!!\"\"7$$\"%q;!\"\"$\"\"!!\"\"7$$\"%!o\"!
\"\"$\"\"!!\"\"7$$\"%!p\"!\"\"$\"\"!!\"\"7$$\"%+<!\"\"$\"\"!!\"\"7$$\"
%5<!\"\"$\"\"!!\"\"7$$\"%?<!\"\"$\"\"!!\"\"7$$\"%I<!\"\"$\"\"!!\"\"7$$
\"%S<!\"\"$\"\"!!\"\"7$$\"%]<!\"\"$\"\"!!\"\"7$$\"%g<!\"\"$\"\"!!\"\"7
$$\"%q<!\"\"$\"\"!!\"\"7$$\"%!y\"!\"\"$\"\"!!\"\"7$$\"%!z\"!\"\"$\"\"!
!\"\"7$$\"%+=!\"\"$\"\"!!\"\"7$$\"%5=!\"\"$\"\"!!\"\"7$$\"%?=!\"\"$\"
\"!!\"\"7$$\"%I=!\"\"$\"\"!!\"\"7$$\"%S=!\"\"$\"\"!!\"\"7$$\"%]=!\"\"$
\"\"!!\"\"7$$\"%g=!\"\"$\"\"!!\"\"7$$\"%q=!\"\"$\"\"!!\"\"7$$\"%!)=!\"
\"$\"\"!!\"\"7$$\"%!*=!\"\"$\"\"!!\"\"7$$\"%+>!\"\"$\"\"!!\"\"7$$\"%5>
!\"\"$\"\"!!\"\"7$$\"%?>!\"\"$\"\"!!\"\"7$$\"%I>!\"\"$\"\"!!\"\"7$$\"%
S>!\"\"$\"\"!!\"\"7$$\"%]>!\"\"$\"\"!!\"\"7$$\"%g>!\"\"$\"\"!!\"\"7$$
\"%q>!\"\"$\"\"!!\"\"7$$\"%!)>!\"\"$\"\"!!\"\"7$$\"%!*>!\"\"$\"\"!!\"
\"7$$\"%+?!\"\"$\"\"!!\"\"7$$\"%5?!\"\"$\"\"!!\"\"7$$\"%??!\"\"$\"\"!!
\"\"7$$\"%I?!\"\"$\"\"!!\"\"7$$\"%S?!\"\"$\"\"!!\"\"7$$\"%]?!\"\"$\"\"
!!\"\"7$$\"%g?!\"\"$\"\"!!\"\"-%&COLORG6&%$RGBG$\")C)eq%!\")$\"\"!!\"
\"$\"('>!\\&!\")-%&STYLEG6#%%LINEG-%'CURVESG6%7jw7$$\"#5!\"\"$\"+4T!)3
5!\")7$$\"#?!\"\"$\"+6]f.x!#57$$\"#I!\"\"$\"+yX_&p%!\"*7$$\"#S!\"\"$\"
*z@\"=J!\")7$$\"#]!\"\"$\"+H(*)z(**!\"*7$$\"#g!\"\"$\"+J9Nn9!\"*7$$\"#
q!\"\"$\"*Oq2l\"!\")7$$\"#!)!\"\"$\"+(yHQ1\"!\"*7$$\"#!*!\"\"$\"+_Y#G0
\"!\")7$$\"$+\"!\"\"$\"+x&y$oO!#67$$\"$5\"!\"\"$\"\"!!\"\"7$$\"$?\"!\"
\"$\"*:#*)oZ!\")7$$\"$I\"!\"\"$\"+x&y$oO!\"*7$$\"$S\"!\"\"$\"+_Y#G0'!
\"*7$$\"$]\"!\"\"$\"\"!!\"\"7$$\"$g\"!\"\"$\"+lVNfd!\"*7$$\"$q\"!\"\"$
\"+ZJ<GK!\"*7$$\"$!=!\"\"$\"+Uk%4<*!#57$$\"$!>!\"\"$\"+pGVq!)!\"*7$$\"
$+#!\"\"$\"+\"3.m+(!\"*7$$\"$5#!\"\"$\"+)z^QD)!\"*7$$\"$?#!\"\"$\"1***
**4e;)\\n!#:7$$\"$I#!\"\"$\"*Oq2l\"!\")7$$\"$S#!\"\"$\"\"!!\"\"7$$\"$]
#!\"\"$\"+Mk@NS!#57$$\"$g#!\"\"$\"1,++`rvOt!#<7$$\"$q#!\"\"$\"\"!!\"\"
7$$\"$!G!\"\"$\"\"!!\"\"7$$\"$!H!\"\"$\"\"!!\"\"7$$\"$+$!\"\"$\"\"!!\"
\"7$$\"$5$!\"\"$\"\"!!\"\"7$$\"$?$!\"\"$\"\"!!\"\"7$$\"$I$!\"\"$\"\"!!
\"\"7$$\"$S$!\"\"$\"\"!!\"\"7$$\"$]$!\"\"$\"\"!!\"\"7$$\"$g$!\"\"$\"\"
!!\"\"7$$\"$q$!\"\"$\"\"!!\"\"7$$\"$!Q!\"\"$\"\"!!\"\"7$$\"$!R!\"\"$\"
\"!!\"\"7$$\"$+%!\"\"$\"\"!!\"\"7$$\"$5%!\"\"$\"\"!!\"\"7$$\"$?%!\"\"$
\"\"!!\"\"7$$\"$I%!\"\"$\"\"!!\"\"7$$\"$S%!\"\"$\"\"!!\"\"7$$\"$]%!\"
\"$\"\"!!\"\"7$$\"$g%!\"\"$\"\"!!\"\"7$$\"$q%!\"\"$\"\"!!\"\"7$$\"$![!
\"\"$\"\"!!\"\"7$$\"$!\\!\"\"$\"\"!!\"\"7$$\"$+&!\"\"$\"\"!!\"\"7$$\"$
5&!\"\"$\"\"!!\"\"7$$\"$?&!\"\"$\"\"!!\"\"7$$\"$I&!\"\"$\"\"!!\"\"7$$
\"$S&!\"\"$\"\"!!\"\"7$$\"$]&!\"\"$\"\"!!\"\"7$$\"$g&!\"\"$\"\"!!\"\"7
$$\"$q&!\"\"$\"\"!!\"\"7$$\"$!e!\"\"$\"\"!!\"\"7$$\"$!f!\"\"$\"\"!!\"
\"7$$\"$+'!\"\"$\"\"!!\"\"7$$\"$5'!\"\"$\"\"!!\"\"7$$\"$?'!\"\"$\"\"!!
\"\"7$$\"$I'!\"\"$\"\"!!\"\"7$$\"$S'!\"\"$\"\"!!\"\"7$$\"$]'!\"\"$\"\"
!!\"\"7$$\"$g'!\"\"$\"\"!!\"\"7$$\"$q'!\"\"$\"\"!!\"\"7$$\"$!o!\"\"$\"
\"!!\"\"7$$\"$!p!\"\"$\"\"!!\"\"7$$\"$+(!\"\"$\"\"!!\"\"7$$\"$5(!\"\"$
\"\"!!\"\"7$$\"$?(!\"\"$\"\"!!\"\"7$$\"$I(!\"\"$\"\"!!\"\"7$$\"$S(!\"
\"$\"\"!!\"\"7$$\"$](!\"\"$\"\"!!\"\"7$$\"$g(!\"\"$\"\"!!\"\"7$$\"$q(!
\"\"$\"\"!!\"\"7$$\"$!y!\"\"$\"\"!!\"\"7$$\"$!z!\"\"$\"\"!!\"\"7$$\"$+
)!\"\"$\"\"!!\"\"7$$\"$5)!\"\"$\"\"!!\"\"7$$\"$?)!\"\"$\"\"!!\"\"7$$\"
$I)!\"\"$\"\"!!\"\"7$$\"$S)!\"\"$\"\"!!\"\"7$$\"$])!\"\"$\"\"!!\"\"7$$
\"$g)!\"\"$\"\"!!\"\"7$$\"$q)!\"\"$\"\"!!\"\"7$$\"$!))!\"\"$\"\"!!\"\"
7$$\"$!*)!\"\"$\"\"!!\"\"7$$\"$+*!\"\"$\"\"!!\"\"7$$\"$5*!\"\"$\"\"!!
\"\"7$$\"$?*!\"\"$\"\"!!\"\"7$$\"$I*!\"\"$\"\"!!\"\"7$$\"$S*!\"\"$\"\"
!!\"\"7$$\"$]*!\"\"$\"\"!!\"\"7$$\"$g*!\"\"$\"\"!!\"\"7$$\"$q*!\"\"$\"
\"!!\"\"7$$\"$!)*!\"\"$\"\"!!\"\"7$$\"$!**!\"\"$\"\"!!\"\"7$$\"%+5!\"
\"$\"\"!!\"\"7$$\"%55!\"\"$\"\"!!\"\"7$$\"%?5!\"\"$\"\"!!\"\"7$$\"%I5!
\"\"$\"\"!!\"\"7$$\"%S5!\"\"$\"\"!!\"\"7$$\"%]5!\"\"$\"\"!!\"\"7$$\"%g
5!\"\"$\"\"!!\"\"7$$\"%q5!\"\"$\"\"!!\"\"7$$\"%!3\"!\"\"$\"\"!!\"\"7$$
\"%!4\"!\"\"$\"\"!!\"\"7$$\"%+6!\"\"$\"\"!!\"\"7$$\"%56!\"\"$\"\"!!\"
\"7$$\"%?6!\"\"$\"\"!!\"\"7$$\"%I6!\"\"$\"\"!!\"\"7$$\"%S6!\"\"$\"\"!!
\"\"7$$\"%]6!\"\"$\"\"!!\"\"7$$\"%g6!\"\"$\"\"!!\"\"7$$\"%q6!\"\"$\"\"
!!\"\"7$$\"%!=\"!\"\"$\"\"!!\"\"7$$\"%!>\"!\"\"$\"\"!!\"\"7$$\"%+7!\"
\"$\"\"!!\"\"7$$\"%57!\"\"$\"\"!!\"\"7$$\"%?7!\"\"$\"\"!!\"\"7$$\"%I7!
\"\"$\"\"!!\"\"7$$\"%S7!\"\"$\"\"!!\"\"7$$\"%]7!\"\"$\"\"!!\"\"7$$\"%g
7!\"\"$\"\"!!\"\"7$$\"%q7!\"\"$\"\"!!\"\"7$$\"%!G\"!\"\"$\"\"!!\"\"7$$
\"%!H\"!\"\"$\"\"!!\"\"7$$\"%+8!\"\"$\"\"!!\"\"7$$\"%58!\"\"$\"\"!!\"
\"7$$\"%?8!\"\"$\"\"!!\"\"7$$\"%I8!\"\"$\"\"!!\"\"7$$\"%S8!\"\"$\"\"!!
\"\"7$$\"%]8!\"\"$\"\"!!\"\"7$$\"%g8!\"\"$\"\"!!\"\"7$$\"%q8!\"\"$\"\"
!!\"\"7$$\"%!Q\"!\"\"$\"\"!!\"\"7$$\"%!R\"!\"\"$\"\"!!\"\"7$$\"%+9!\"
\"$\"\"!!\"\"7$$\"%59!\"\"$\"\"!!\"\"7$$\"%?9!\"\"$\"\"!!\"\"7$$\"%I9!
\"\"$\"\"!!\"\"7$$\"%S9!\"\"$\"\"!!\"\"7$$\"%]9!\"\"$\"\"!!\"\"7$$\"%g
9!\"\"$\"\"!!\"\"7$$\"%q9!\"\"$\"\"!!\"\"7$$\"%![\"!\"\"$\"\"!!\"\"7$$
\"%!\\\"!\"\"$\"\"!!\"\"7$$\"%+:!\"\"$\"\"!!\"\"7$$\"%5:!\"\"$\"\"!!\"
\"7$$\"%?:!\"\"$\"\"!!\"\"7$$\"%I:!\"\"$\"\"!!\"\"7$$\"%S:!\"\"$\"\"!!
\"\"7$$\"%]:!\"\"$\"\"!!\"\"7$$\"%g:!\"\"$\"\"!!\"\"7$$\"%q:!\"\"$\"\"
!!\"\"7$$\"%!e\"!\"\"$\"\"!!\"\"7$$\"%!f\"!\"\"$\"\"!!\"\"7$$\"%+;!\"
\"$\"\"!!\"\"7$$\"%5;!\"\"$\"\"!!\"\"7$$\"%?;!\"\"$\"\"!!\"\"7$$\"%I;!
\"\"$\"\"!!\"\"7$$\"%S;!\"\"$\"\"!!\"\"7$$\"%];!\"\"$\"\"!!\"\"7$$\"%g
;!\"\"$\"\"!!\"\"7$$\"%q;!\"\"$\"\"!!\"\"7$$\"%!o\"!\"\"$\"\"!!\"\"7$$
\"%!p\"!\"\"$\"\"!!\"\"7$$\"%+<!\"\"$\"\"!!\"\"7$$\"%5<!\"\"$\"\"!!\"
\"7$$\"%?<!\"\"$\"\"!!\"\"7$$\"%I<!\"\"$\"\"!!\"\"7$$\"%S<!\"\"$\"\"!!
\"\"7$$\"%]<!\"\"$\"\"!!\"\"7$$\"%g<!\"\"$\"\"!!\"\"7$$\"%q<!\"\"$\"\"
!!\"\"7$$\"%!y\"!\"\"$\"\"!!\"\"7$$\"%!z\"!\"\"$\"\"!!\"\"7$$\"%+=!\"
\"$\"\"!!\"\"7$$\"%5=!\"\"$\"\"!!\"\"7$$\"%?=!\"\"$\"\"!!\"\"7$$\"%I=!
\"\"$\"\"!!\"\"7$$\"%S=!\"\"$\"\"!!\"\"7$$\"%]=!\"\"$\"\"!!\"\"7$$\"%g
=!\"\"$\"\"!!\"\"7$$\"%q=!\"\"$\"\"!!\"\"7$$\"%!)=!\"\"$\"\"!!\"\"7$$
\"%!*=!\"\"$\"\"!!\"\"7$$\"%+>!\"\"$\"\"!!\"\"7$$\"%5>!\"\"$\"\"!!\"\"
7$$\"%?>!\"\"$\"\"!!\"\"7$$\"%I>!\"\"$\"\"!!\"\"7$$\"%S>!\"\"$\"\"!!\"
\"7$$\"%]>!\"\"$\"\"!!\"\"7$$\"%g>!\"\"$\"\"!!\"\"7$$\"%q>!\"\"$\"\"!!
\"\"7$$\"%!)>!\"\"$\"\"!!\"\"7$$\"%!*>!\"\"$\"\"!!\"\"7$$\"%+?!\"\"$\"
\"!!\"\"7$$\"%5?!\"\"$\"\"!!\"\"7$$\"%??!\"\"$\"\"!!\"\"7$$\"%I?!\"\"$
\"\"!!\"\"7$$\"%S?!\"\"$\"\"!!\"\"7$$\"%]?!\"\"$\"\"!!\"\"7$$\"%g?!\"
\"$\"\"!!\"\"-%&COLORG6&%$RGBG$\")C)eq%!\")$\"\"!!\"\"$\"('>!\\&!\")-%
&STYLEG6#%%LINEG-%'CURVESG6%7jw7$$\"#5!\"\"$\"+x?>_$*!\"*7$$\"#?!\"\"$
\"+.7I[7!\"*7$$\"#I!\"\"$\"*%ys?Y!\")7$$\"#S!\"\"$\"+cN3?I!\"*7$$\"#]!
\"\"$\"+Cl<z5!\")7$$\"#g!\"\"$\"+_E$Rh*!#57$$\"#q!\"\"$\"+#=PRM\"!\"*7
$$\"#!)!\"\"$\"+&e2zq)!#57$$\"#!*!\"\"$\"+@UU;6!\")7$$\"$+\"!\"\"$\"\"
!!\"\"7$$\"$5\"!\"\"$\"+$fsM.&!#67$$\"$?\"!\"\"$\"+Bj9zG!\"*7$$\"$I\"!
\"\"$\"+3%4$f^!\"*7$$\"$S\"!\"\"$\"()=&z'!\"'7$$\"$]\"!\"\"$\"\"!!\"\"
7$$\"$g\"!\"\"$\"+$R\"*Hr&!\"*7$$\"$q\"!\"\"$\"+lV(yo#!\"*7$$\"$!=!\"
\"$\"+Zjt88!\"*7$$\"$!>!\"\"$\"2&*****z*3[Ql!#;7$$\"$+#!\"\"$\"+Vya[l!
\"*7$$\"$5#!\"\"$\"+or!Gp)!\"*7$$\"$?#!\"\"$\")cAa\")!\"(7$$\"$I#!\"\"
$\"+3>F%R\"!\"*7$$\"$S#!\"\"$\"\"!!\"\"7$$\"$]#!\"\"$\"+yX:(e&!#57$$\"
$g#!\"\"$\"+'p)pd6!#57$$\"$q#!\"\"$\"+'HOn^#!#67$$\"$!G!\"\"$\"\"!!\"
\"7$$\"$!H!\"\"$\"\"!!\"\"7$$\"$+$!\"\"$\"\"!!\"\"7$$\"$5$!\"\"$\"\"!!
\"\"7$$\"$?$!\"\"$\"\"!!\"\"7$$\"$I$!\"\"$\"\"!!\"\"7$$\"$S$!\"\"$\"\"
!!\"\"7$$\"$]$!\"\"$\"\"!!\"\"7$$\"$g$!\"\"$\"\"!!\"\"7$$\"$q$!\"\"$\"
\"!!\"\"7$$\"$!Q!\"\"$\"\"!!\"\"7$$\"$!R!\"\"$\"\"!!\"\"7$$\"$+%!\"\"$
\"\"!!\"\"7$$\"$5%!\"\"$\"\"!!\"\"7$$\"$?%!\"\"$\"\"!!\"\"7$$\"$I%!\"
\"$\"\"!!\"\"7$$\"$S%!\"\"$\"\"!!\"\"7$$\"$]%!\"\"$\"\"!!\"\"7$$\"$g%!
\"\"$\"\"!!\"\"7$$\"$q%!\"\"$\"\"!!\"\"7$$\"$![!\"\"$\"\"!!\"\"7$$\"$!
\\!\"\"$\"\"!!\"\"7$$\"$+&!\"\"$\"\"!!\"\"7$$\"$5&!\"\"$\"\"!!\"\"7$$
\"$?&!\"\"$\"\"!!\"\"7$$\"$I&!\"\"$\"\"!!\"\"7$$\"$S&!\"\"$\"\"!!\"\"7
$$\"$]&!\"\"$\"\"!!\"\"7$$\"$g&!\"\"$\"\"!!\"\"7$$\"$q&!\"\"$\"\"!!\"
\"7$$\"$!e!\"\"$\"\"!!\"\"7$$\"$!f!\"\"$\"\"!!\"\"7$$\"$+'!\"\"$\"\"!!
\"\"7$$\"$5'!\"\"$\"\"!!\"\"7$$\"$?'!\"\"$\"\"!!\"\"7$$\"$I'!\"\"$\"\"
!!\"\"7$$\"$S'!\"\"$\"\"!!\"\"7$$\"$]'!\"\"$\"\"!!\"\"7$$\"$g'!\"\"$\"
\"!!\"\"7$$\"$q'!\"\"$\"\"!!\"\"7$$\"$!o!\"\"$\"\"!!\"\"7$$\"$!p!\"\"$
\"\"!!\"\"7$$\"$+(!\"\"$\"\"!!\"\"7$$\"$5(!\"\"$\"\"!!\"\"7$$\"$?(!\"
\"$\"\"!!\"\"7$$\"$I(!\"\"$\"\"!!\"\"7$$\"$S(!\"\"$\"\"!!\"\"7$$\"$](!
\"\"$\"\"!!\"\"7$$\"$g(!\"\"$\"\"!!\"\"7$$\"$q(!\"\"$\"\"!!\"\"7$$\"$!
y!\"\"$\"\"!!\"\"7$$\"$!z!\"\"$\"\"!!\"\"7$$\"$+)!\"\"$\"\"!!\"\"7$$\"
$5)!\"\"$\"\"!!\"\"7$$\"$?)!\"\"$\"\"!!\"\"7$$\"$I)!\"\"$\"\"!!\"\"7$$
\"$S)!\"\"$\"\"!!\"\"7$$\"$])!\"\"$\"\"!!\"\"7$$\"$g)!\"\"$\"\"!!\"\"7
$$\"$q)!\"\"$\"\"!!\"\"7$$\"$!))!\"\"$\"\"!!\"\"7$$\"$!*)!\"\"$\"\"!!
\"\"7$$\"$+*!\"\"$\"\"!!\"\"7$$\"$5*!\"\"$\"\"!!\"\"7$$\"$?*!\"\"$\"\"
!!\"\"7$$\"$I*!\"\"$\"\"!!\"\"7$$\"$S*!\"\"$\"\"!!\"\"7$$\"$]*!\"\"$\"
\"!!\"\"7$$\"$g*!\"\"$\"\"!!\"\"7$$\"$q*!\"\"$\"\"!!\"\"7$$\"$!)*!\"\"
$\"\"!!\"\"7$$\"$!**!\"\"$\"\"!!\"\"7$$\"%+5!\"\"$\"\"!!\"\"7$$\"%55!
\"\"$\"\"!!\"\"7$$\"%?5!\"\"$\"\"!!\"\"7$$\"%I5!\"\"$\"\"!!\"\"7$$\"%S
5!\"\"$\"\"!!\"\"7$$\"%]5!\"\"$\"\"!!\"\"7$$\"%g5!\"\"$\"\"!!\"\"7$$\"
%q5!\"\"$\"\"!!\"\"7$$\"%!3\"!\"\"$\"\"!!\"\"7$$\"%!4\"!\"\"$\"\"!!\"
\"7$$\"%+6!\"\"$\"\"!!\"\"7$$\"%56!\"\"$\"\"!!\"\"7$$\"%?6!\"\"$\"\"!!
\"\"7$$\"%I6!\"\"$\"\"!!\"\"7$$\"%S6!\"\"$\"\"!!\"\"7$$\"%]6!\"\"$\"\"
!!\"\"7$$\"%g6!\"\"$\"\"!!\"\"7$$\"%q6!\"\"$\"\"!!\"\"7$$\"%!=\"!\"\"$
\"\"!!\"\"7$$\"%!>\"!\"\"$\"\"!!\"\"7$$\"%+7!\"\"$\"\"!!\"\"7$$\"%57!
\"\"$\"\"!!\"\"7$$\"%?7!\"\"$\"\"!!\"\"7$$\"%I7!\"\"$\"\"!!\"\"7$$\"%S
7!\"\"$\"\"!!\"\"7$$\"%]7!\"\"$\"\"!!\"\"7$$\"%g7!\"\"$\"\"!!\"\"7$$\"
%q7!\"\"$\"\"!!\"\"7$$\"%!G\"!\"\"$\"\"!!\"\"7$$\"%!H\"!\"\"$\"\"!!\"
\"7$$\"%+8!\"\"$\"\"!!\"\"7$$\"%58!\"\"$\"\"!!\"\"7$$\"%?8!\"\"$\"\"!!
\"\"7$$\"%I8!\"\"$\"\"!!\"\"7$$\"%S8!\"\"$\"\"!!\"\"7$$\"%]8!\"\"$\"\"
!!\"\"7$$\"%g8!\"\"$\"\"!!\"\"7$$\"%q8!\"\"$\"\"!!\"\"7$$\"%!Q\"!\"\"$
\"\"!!\"\"7$$\"%!R\"!\"\"$\"\"!!\"\"7$$\"%+9!\"\"$\"\"!!\"\"7$$\"%59!
\"\"$\"\"!!\"\"7$$\"%?9!\"\"$\"\"!!\"\"7$$\"%I9!\"\"$\"\"!!\"\"7$$\"%S
9!\"\"$\"\"!!\"\"7$$\"%]9!\"\"$\"\"!!\"\"7$$\"%g9!\"\"$\"\"!!\"\"7$$\"
%q9!\"\"$\"\"!!\"\"7$$\"%![\"!\"\"$\"\"!!\"\"7$$\"%!\\\"!\"\"$\"\"!!\"
\"7$$\"%+:!\"\"$\"\"!!\"\"7$$\"%5:!\"\"$\"\"!!\"\"7$$\"%?:!\"\"$\"\"!!
\"\"7$$\"%I:!\"\"$\"\"!!\"\"7$$\"%S:!\"\"$\"\"!!\"\"7$$\"%]:!\"\"$\"\"
!!\"\"7$$\"%g:!\"\"$\"\"!!\"\"7$$\"%q:!\"\"$\"\"!!\"\"7$$\"%!e\"!\"\"$
\"\"!!\"\"7$$\"%!f\"!\"\"$\"\"!!\"\"7$$\"%+;!\"\"$\"\"!!\"\"7$$\"%5;!
\"\"$\"\"!!\"\"7$$\"%?;!\"\"$\"\"!!\"\"7$$\"%I;!\"\"$\"\"!!\"\"7$$\"%S
;!\"\"$\"\"!!\"\"7$$\"%];!\"\"$\"\"!!\"\"7$$\"%g;!\"\"$\"\"!!\"\"7$$\"
%q;!\"\"$\"\"!!\"\"7$$\"%!o\"!\"\"$\"\"!!\"\"7$$\"%!p\"!\"\"$\"\"!!\"
\"7$$\"%+<!\"\"$\"\"!!\"\"7$$\"%5<!\"\"$\"\"!!\"\"7$$\"%?<!\"\"$\"\"!!
\"\"7$$\"%I<!\"\"$\"\"!!\"\"7$$\"%S<!\"\"$\"\"!!\"\"7$$\"%]<!\"\"$\"\"
!!\"\"7$$\"%g<!\"\"$\"\"!!\"\"7$$\"%q<!\"\"$\"\"!!\"\"7$$\"%!y\"!\"\"$
\"\"!!\"\"7$$\"%!z\"!\"\"$\"\"!!\"\"7$$\"%+=!\"\"$\"\"!!\"\"7$$\"%5=!
\"\"$\"\"!!\"\"7$$\"%?=!\"\"$\"\"!!\"\"7$$\"%I=!\"\"$\"\"!!\"\"7$$\"%S
=!\"\"$\"\"!!\"\"7$$\"%]=!\"\"$\"\"!!\"\"7$$\"%g=!\"\"$\"\"!!\"\"7$$\"
%q=!\"\"$\"\"!!\"\"7$$\"%!)=!\"\"$\"\"!!\"\"7$$\"%!*=!\"\"$\"\"!!\"\"7
$$\"%+>!\"\"$\"\"!!\"\"7$$\"%5>!\"\"$\"\"!!\"\"7$$\"%?>!\"\"$\"\"!!\"
\"7$$\"%I>!\"\"$\"\"!!\"\"7$$\"%S>!\"\"$\"\"!!\"\"7$$\"%]>!\"\"$\"\"!!
\"\"7$$\"%g>!\"\"$\"\"!!\"\"7$$\"%q>!\"\"$\"\"!!\"\"7$$\"%!)>!\"\"$\"
\"!!\"\"7$$\"%!*>!\"\"$\"\"!!\"\"7$$\"%+?!\"\"$\"\"!!\"\"7$$\"%5?!\"\"
$\"\"!!\"\"7$$\"%??!\"\"$\"\"!!\"\"7$$\"%I?!\"\"$\"\"!!\"\"7$$\"%S?!\"
\"$\"\"!!\"\"7$$\"%]?!\"\"$\"\"!!\"\"7$$\"%g?!\"\"$\"\"!!\"\"-%&COLORG
6&%$RGBG$\")C)eq%!\")$\"\"!!\"\"$\"('>!\\&!\")-%&STYLEG6#%%LINEG-%'CUR
VESG6%7jw7$$\"#5!\"\"$\"+PLi$)z!\"*7$$\"#?!\"\"$\"+*o^N*=!\"*7$$\"#I!
\"\"$\"+(3&R#e$!\"*7$$\"#S!\"\"$\"+zx?hE!\"*7$$\"#]!\"\"$\"+CXa%G\"!\"
)7$$\"#g!\"\"$\"+*f&*e7\"!\"*7$$\"#q!\"\"$\"+i4y\"Q\"!\"*7$$\"#!)!\"\"
$\"+u,zkr!#57$$\"#!*!\"\"$\"+:*yx?\"!\")7$$\"$+\"!\"\"$\"\"!!\"\"7$$\"
$5\"!\"\"$\"\"!!\"\"7$$\"$?\"!\"\"$\"+'fM1%R!\"*7$$\"$I\"!\"\"$\"+R*zZ
H'!\"*7$$\"$S\"!\"\"$\"+%>Il1&!\"*7$$\"$]\"!\"\"$\"\"!!\"\"7$$\"$g\"!
\"\"$\"+nsq<^!\"*7$$\"$q\"!\"\"$\"+UJ4<H!\"*7$$\"$!=!\"\"$\"+<oUz7!\"*
7$$\"$!>!\"\"$\"1*****H1%R&\\)!#:7$$\"$+#!\"\"$\"*_'>/n!\")7$$\"$5#!\"
\"$\"1*****4\"[!*3p!#:7$$\"$?#!\"\"$\"1*****R3MrR'!#:7$$\"$I#!\"\"$\"+
Me!f*>!\"*7$$\"$S#!\"\"$\"\"!!\"\"7$$\"$]#!\"\"$\"+(3&R#e$!#57$$\"$g#!
\"\"$\"+MO&)eD!#57$$\"$q#!\"\"$\"\"!!\"\"7$$\"$!G!\"\"$\"\"!!\"\"7$$\"
$!H!\"\"$\"\"!!\"\"7$$\"$+$!\"\"$\"\"!!\"\"7$$\"$5$!\"\"$\"\"!!\"\"7$$
\"$?$!\"\"$\"\"!!\"\"7$$\"$I$!\"\"$\"\"!!\"\"7$$\"$S$!\"\"$\"\"!!\"\"7
$$\"$]$!\"\"$\"\"!!\"\"7$$\"$g$!\"\"$\"\"!!\"\"7$$\"$q$!\"\"$\"\"!!\"
\"7$$\"$!Q!\"\"$\"\"!!\"\"7$$\"$!R!\"\"$\"\"!!\"\"7$$\"$+%!\"\"$\"\"!!
\"\"7$$\"$5%!\"\"$\"\"!!\"\"7$$\"$?%!\"\"$\"\"!!\"\"7$$\"$I%!\"\"$\"\"
!!\"\"7$$\"$S%!\"\"$\"\"!!\"\"7$$\"$]%!\"\"$\"\"!!\"\"7$$\"$g%!\"\"$\"
\"!!\"\"7$$\"$q%!\"\"$\"\"!!\"\"7$$\"$![!\"\"$\"\"!!\"\"7$$\"$!\\!\"\"
$\"\"!!\"\"7$$\"$+&!\"\"$\"\"!!\"\"7$$\"$5&!\"\"$\"\"!!\"\"7$$\"$?&!\"
\"$\"\"!!\"\"7$$\"$I&!\"\"$\"\"!!\"\"7$$\"$S&!\"\"$\"\"!!\"\"7$$\"$]&!
\"\"$\"\"!!\"\"7$$\"$g&!\"\"$\"\"!!\"\"7$$\"$q&!\"\"$\"\"!!\"\"7$$\"$!
e!\"\"$\"\"!!\"\"7$$\"$!f!\"\"$\"\"!!\"\"7$$\"$+'!\"\"$\"\"!!\"\"7$$\"
$5'!\"\"$\"\"!!\"\"7$$\"$?'!\"\"$\"\"!!\"\"7$$\"$I'!\"\"$\"\"!!\"\"7$$
\"$S'!\"\"$\"\"!!\"\"7$$\"$]'!\"\"$\"\"!!\"\"7$$\"$g'!\"\"$\"\"!!\"\"7
$$\"$q'!\"\"$\"\"!!\"\"7$$\"$!o!\"\"$\"\"!!\"\"7$$\"$!p!\"\"$\"\"!!\"
\"7$$\"$+(!\"\"$\"\"!!\"\"7$$\"$5(!\"\"$\"\"!!\"\"7$$\"$?(!\"\"$\"\"!!
\"\"7$$\"$I(!\"\"$\"\"!!\"\"7$$\"$S(!\"\"$\"\"!!\"\"7$$\"$](!\"\"$\"\"
!!\"\"7$$\"$g(!\"\"$\"\"!!\"\"7$$\"$q(!\"\"$\"\"!!\"\"7$$\"$!y!\"\"$\"
\"!!\"\"7$$\"$!z!\"\"$\"\"!!\"\"7$$\"$+)!\"\"$\"\"!!\"\"7$$\"$5)!\"\"$
\"\"!!\"\"7$$\"$?)!\"\"$\"\"!!\"\"7$$\"$I)!\"\"$\"\"!!\"\"7$$\"$S)!\"
\"$\"\"!!\"\"7$$\"$])!\"\"$\"\"!!\"\"7$$\"$g)!\"\"$\"\"!!\"\"7$$\"$q)!
\"\"$\"\"!!\"\"7$$\"$!))!\"\"$\"\"!!\"\"7$$\"$!*)!\"\"$\"\"!!\"\"7$$\"
$+*!\"\"$\"\"!!\"\"7$$\"$5*!\"\"$\"\"!!\"\"7$$\"$?*!\"\"$\"\"!!\"\"7$$
\"$I*!\"\"$\"\"!!\"\"7$$\"$S*!\"\"$\"\"!!\"\"7$$\"$]*!\"\"$\"\"!!\"\"7
$$\"$g*!\"\"$\"\"!!\"\"7$$\"$q*!\"\"$\"\"!!\"\"7$$\"$!)*!\"\"$\"\"!!\"
\"7$$\"$!**!\"\"$\"\"!!\"\"7$$\"%+5!\"\"$\"\"!!\"\"7$$\"%55!\"\"$\"\"!
!\"\"7$$\"%?5!\"\"$\"\"!!\"\"7$$\"%I5!\"\"$\"\"!!\"\"7$$\"%S5!\"\"$\"
\"!!\"\"7$$\"%]5!\"\"$\"\"!!\"\"7$$\"%g5!\"\"$\"\"!!\"\"7$$\"%q5!\"\"$
\"\"!!\"\"7$$\"%!3\"!\"\"$\"\"!!\"\"7$$\"%!4\"!\"\"$\"\"!!\"\"7$$\"%+6
!\"\"$\"\"!!\"\"7$$\"%56!\"\"$\"\"!!\"\"7$$\"%?6!\"\"$\"\"!!\"\"7$$\"%
I6!\"\"$\"\"!!\"\"7$$\"%S6!\"\"$\"\"!!\"\"7$$\"%]6!\"\"$\"\"!!\"\"7$$
\"%g6!\"\"$\"\"!!\"\"7$$\"%q6!\"\"$\"\"!!\"\"7$$\"%!=\"!\"\"$\"\"!!\"
\"7$$\"%!>\"!\"\"$\"\"!!\"\"7$$\"%+7!\"\"$\"\"!!\"\"7$$\"%57!\"\"$\"\"
!!\"\"7$$\"%?7!\"\"$\"\"!!\"\"7$$\"%I7!\"\"$\"\"!!\"\"7$$\"%S7!\"\"$\"
\"!!\"\"7$$\"%]7!\"\"$\"\"!!\"\"7$$\"%g7!\"\"$\"\"!!\"\"7$$\"%q7!\"\"$
\"\"!!\"\"7$$\"%!G\"!\"\"$\"\"!!\"\"7$$\"%!H\"!\"\"$\"\"!!\"\"7$$\"%+8
!\"\"$\"\"!!\"\"7$$\"%58!\"\"$\"\"!!\"\"7$$\"%?8!\"\"$\"\"!!\"\"7$$\"%
I8!\"\"$\"\"!!\"\"7$$\"%S8!\"\"$\"\"!!\"\"7$$\"%]8!\"\"$\"\"!!\"\"7$$
\"%g8!\"\"$\"\"!!\"\"7$$\"%q8!\"\"$\"\"!!\"\"7$$\"%!Q\"!\"\"$\"\"!!\"
\"7$$\"%!R\"!\"\"$\"\"!!\"\"7$$\"%+9!\"\"$\"\"!!\"\"7$$\"%59!\"\"$\"\"
!!\"\"7$$\"%?9!\"\"$\"\"!!\"\"7$$\"%I9!\"\"$\"\"!!\"\"7$$\"%S9!\"\"$\"
\"!!\"\"7$$\"%]9!\"\"$\"\"!!\"\"7$$\"%g9!\"\"$\"\"!!\"\"7$$\"%q9!\"\"$
\"\"!!\"\"7$$\"%![\"!\"\"$\"\"!!\"\"7$$\"%!\\\"!\"\"$\"\"!!\"\"7$$\"%+
:!\"\"$\"\"!!\"\"7$$\"%5:!\"\"$\"\"!!\"\"7$$\"%?:!\"\"$\"\"!!\"\"7$$\"
%I:!\"\"$\"\"!!\"\"7$$\"%S:!\"\"$\"\"!!\"\"7$$\"%]:!\"\"$\"\"!!\"\"7$$
\"%g:!\"\"$\"\"!!\"\"7$$\"%q:!\"\"$\"\"!!\"\"7$$\"%!e\"!\"\"$\"\"!!\"
\"7$$\"%!f\"!\"\"$\"\"!!\"\"7$$\"%+;!\"\"$\"\"!!\"\"7$$\"%5;!\"\"$\"\"
!!\"\"7$$\"%?;!\"\"$\"\"!!\"\"7$$\"%I;!\"\"$\"\"!!\"\"7$$\"%S;!\"\"$\"
\"!!\"\"7$$\"%];!\"\"$\"\"!!\"\"7$$\"%g;!\"\"$\"\"!!\"\"7$$\"%q;!\"\"$
\"\"!!\"\"7$$\"%!o\"!\"\"$\"\"!!\"\"7$$\"%!p\"!\"\"$\"\"!!\"\"7$$\"%+<
!\"\"$\"\"!!\"\"7$$\"%5<!\"\"$\"\"!!\"\"7$$\"%?<!\"\"$\"\"!!\"\"7$$\"%
I<!\"\"$\"\"!!\"\"7$$\"%S<!\"\"$\"\"!!\"\"7$$\"%]<!\"\"$\"\"!!\"\"7$$
\"%g<!\"\"$\"\"!!\"\"7$$\"%q<!\"\"$\"\"!!\"\"7$$\"%!y\"!\"\"$\"\"!!\"
\"7$$\"%!z\"!\"\"$\"\"!!\"\"7$$\"%+=!\"\"$\"\"!!\"\"7$$\"%5=!\"\"$\"\"
!!\"\"7$$\"%?=!\"\"$\"\"!!\"\"7$$\"%I=!\"\"$\"\"!!\"\"7$$\"%S=!\"\"$\"
\"!!\"\"7$$\"%]=!\"\"$\"\"!!\"\"7$$\"%g=!\"\"$\"\"!!\"\"7$$\"%q=!\"\"$
\"\"!!\"\"7$$\"%!)=!\"\"$\"\"!!\"\"7$$\"%!*=!\"\"$\"\"!!\"\"7$$\"%+>!
\"\"$\"\"!!\"\"7$$\"%5>!\"\"$\"\"!!\"\"7$$\"%?>!\"\"$\"\"!!\"\"7$$\"%I
>!\"\"$\"\"!!\"\"7$$\"%S>!\"\"$\"\"!!\"\"7$$\"%]>!\"\"$\"\"!!\"\"7$$\"
%g>!\"\"$\"\"!!\"\"7$$\"%q>!\"\"$\"\"!!\"\"7$$\"%!)>!\"\"$\"\"!!\"\"7$
$\"%!*>!\"\"$\"\"!!\"\"7$$\"%+?!\"\"$\"\"!!\"\"7$$\"%5?!\"\"$\"\"!!\"
\"7$$\"%??!\"\"$\"\"!!\"\"7$$\"%I?!\"\"$\"\"!!\"\"7$$\"%S?!\"\"$\"\"!!
\"\"7$$\"%]?!\"\"$\"\"!!\"\"7$$\"%g?!\"\"$\"\"!!\"\"-%&COLORG6&%$RGBG$
\")C)eq%!\")$\"\"!!\"\"$\"('>!\\&!\")-%&STYLEG6#%%LINEG-%'CURVESG6%7jw
7$$\"#5!\"\"$\"+\\y)*p))!\"*7$$\"#?!\"\"$\"+a\"4Y)>!\"*7$$\"#I!\"\"$\"
+Jg>kN!\"*7$$\"#S!\"\"$\"+>DiFA!\"*7$$\"#]!\"\"$\"+Qf'))>\"!\")7$$\"#g
!\"\"$\"+=z0`5!\"*7$$\"#q!\"\"$\"+c!pbD\"!\"*7$$\"#!)!\"\"$\"+n=Jqc!#5
7$$\"#!*!\"\"$\"+$Qmp?\"!\")7$$\"$+\"!\"\"$\"\"!!\"\"7$$\"$5\"!\"\"$\"
\"!!\"\"7$$\"$?\"!\"\"$\"+9Fq&o$!\"*7$$\"$I\"!\"\"$\"+@<vwX!\"*7$$\"$S
\"!\"\"$\"+*fQj:'!\"*7$$\"$]\"!\"\"$\"\"!!\"\"7$$\"$g\"!\"\"$\")Rt_U!
\"(7$$\"$q\"!\"\"$\"+P/o!G$!\"*7$$\"$!=!\"\"$\"+\"Q6^-#!\"*7$$\"$!>!\"
\"$\"+L_K8f!\"*7$$\"$+#!\"\"$\"+cAZ'e)!\"*7$$\"$5#!\"\"$\"1*****>vZ49)
!#:7$$\"$?#!\"\"$\"1******o5W>!)!#:7$$\"$I#!\"\"$\"1******GY`?(*!#;7$$
\"$S#!\"\"$\"\"!!\"\"7$$\"$]#!\"\"$\"+s4S!H(!#57$$\"$g#!\"\"$\"+iFA]S!
#67$$\"$q#!\"\"$\"+iFA]S!#67$$\"$!G!\"\"$\"\"!!\"\"7$$\"$!H!\"\"$\"\"!
!\"\"7$$\"$+$!\"\"$\"\"!!\"\"7$$\"$5$!\"\"$\"\"!!\"\"7$$\"$?$!\"\"$\"
\"!!\"\"7$$\"$I$!\"\"$\"\"!!\"\"7$$\"$S$!\"\"$\"\"!!\"\"7$$\"$]$!\"\"$
\"\"!!\"\"7$$\"$g$!\"\"$\"\"!!\"\"7$$\"$q$!\"\"$\"\"!!\"\"7$$\"$!Q!\"
\"$\"\"!!\"\"7$$\"$!R!\"\"$\"\"!!\"\"7$$\"$+%!\"\"$\"\"!!\"\"7$$\"$5%!
\"\"$\"\"!!\"\"7$$\"$?%!\"\"$\"\"!!\"\"7$$\"$I%!\"\"$\"\"!!\"\"7$$\"$S
%!\"\"$\"\"!!\"\"7$$\"$]%!\"\"$\"\"!!\"\"7$$\"$g%!\"\"$\"\"!!\"\"7$$\"
$q%!\"\"$\"\"!!\"\"7$$\"$![!\"\"$\"\"!!\"\"7$$\"$!\\!\"\"$\"\"!!\"\"7$
$\"$+&!\"\"$\"\"!!\"\"7$$\"$5&!\"\"$\"\"!!\"\"7$$\"$?&!\"\"$\"\"!!\"\"
7$$\"$I&!\"\"$\"\"!!\"\"7$$\"$S&!\"\"$\"\"!!\"\"7$$\"$]&!\"\"$\"\"!!\"
\"7$$\"$g&!\"\"$\"\"!!\"\"7$$\"$q&!\"\"$\"\"!!\"\"7$$\"$!e!\"\"$\"\"!!
\"\"7$$\"$!f!\"\"$\"\"!!\"\"7$$\"$+'!\"\"$\"\"!!\"\"7$$\"$5'!\"\"$\"\"
!!\"\"7$$\"$?'!\"\"$\"\"!!\"\"7$$\"$I'!\"\"$\"\"!!\"\"7$$\"$S'!\"\"$\"
\"!!\"\"7$$\"$]'!\"\"$\"\"!!\"\"7$$\"$g'!\"\"$\"\"!!\"\"7$$\"$q'!\"\"$
\"\"!!\"\"7$$\"$!o!\"\"$\"\"!!\"\"7$$\"$!p!\"\"$\"\"!!\"\"7$$\"$+(!\"
\"$\"\"!!\"\"7$$\"$5(!\"\"$\"\"!!\"\"7$$\"$?(!\"\"$\"\"!!\"\"7$$\"$I(!
\"\"$\"\"!!\"\"7$$\"$S(!\"\"$\"\"!!\"\"7$$\"$](!\"\"$\"\"!!\"\"7$$\"$g
(!\"\"$\"\"!!\"\"7$$\"$q(!\"\"$\"\"!!\"\"7$$\"$!y!\"\"$\"\"!!\"\"7$$\"
$!z!\"\"$\"\"!!\"\"7$$\"$+)!\"\"$\"\"!!\"\"7$$\"$5)!\"\"$\"\"!!\"\"7$$
\"$?)!\"\"$\"\"!!\"\"7$$\"$I)!\"\"$\"\"!!\"\"7$$\"$S)!\"\"$\"\"!!\"\"7
$$\"$])!\"\"$\"\"!!\"\"7$$\"$g)!\"\"$\"\"!!\"\"7$$\"$q)!\"\"$\"\"!!\"
\"7$$\"$!))!\"\"$\"\"!!\"\"7$$\"$!*)!\"\"$\"\"!!\"\"7$$\"$+*!\"\"$\"\"
!!\"\"7$$\"$5*!\"\"$\"\"!!\"\"7$$\"$?*!\"\"$\"\"!!\"\"7$$\"$I*!\"\"$\"
\"!!\"\"7$$\"$S*!\"\"$\"\"!!\"\"7$$\"$]*!\"\"$\"\"!!\"\"7$$\"$g*!\"\"$
\"\"!!\"\"7$$\"$q*!\"\"$\"\"!!\"\"7$$\"$!)*!\"\"$\"\"!!\"\"7$$\"$!**!
\"\"$\"\"!!\"\"7$$\"%+5!\"\"$\"\"!!\"\"7$$\"%55!\"\"$\"\"!!\"\"7$$\"%?
5!\"\"$\"\"!!\"\"7$$\"%I5!\"\"$\"\"!!\"\"7$$\"%S5!\"\"$\"\"!!\"\"7$$\"
%]5!\"\"$\"\"!!\"\"7$$\"%g5!\"\"$\"\"!!\"\"7$$\"%q5!\"\"$\"\"!!\"\"7$$
\"%!3\"!\"\"$\"\"!!\"\"7$$\"%!4\"!\"\"$\"\"!!\"\"7$$\"%+6!\"\"$\"\"!!
\"\"7$$\"%56!\"\"$\"\"!!\"\"7$$\"%?6!\"\"$\"\"!!\"\"7$$\"%I6!\"\"$\"\"
!!\"\"7$$\"%S6!\"\"$\"\"!!\"\"7$$\"%]6!\"\"$\"\"!!\"\"7$$\"%g6!\"\"$\"
\"!!\"\"7$$\"%q6!\"\"$\"\"!!\"\"7$$\"%!=\"!\"\"$\"\"!!\"\"7$$\"%!>\"!
\"\"$\"\"!!\"\"7$$\"%+7!\"\"$\"\"!!\"\"7$$\"%57!\"\"$\"\"!!\"\"7$$\"%?
7!\"\"$\"\"!!\"\"7$$\"%I7!\"\"$\"\"!!\"\"7$$\"%S7!\"\"$\"\"!!\"\"7$$\"
%]7!\"\"$\"\"!!\"\"7$$\"%g7!\"\"$\"\"!!\"\"7$$\"%q7!\"\"$\"\"!!\"\"7$$
\"%!G\"!\"\"$\"\"!!\"\"7$$\"%!H\"!\"\"$\"\"!!\"\"7$$\"%+8!\"\"$\"\"!!
\"\"7$$\"%58!\"\"$\"\"!!\"\"7$$\"%?8!\"\"$\"\"!!\"\"7$$\"%I8!\"\"$\"\"
!!\"\"7$$\"%S8!\"\"$\"\"!!\"\"7$$\"%]8!\"\"$\"\"!!\"\"7$$\"%g8!\"\"$\"
\"!!\"\"7$$\"%q8!\"\"$\"\"!!\"\"7$$\"%!Q\"!\"\"$\"\"!!\"\"7$$\"%!R\"!
\"\"$\"\"!!\"\"7$$\"%+9!\"\"$\"\"!!\"\"7$$\"%59!\"\"$\"\"!!\"\"7$$\"%?
9!\"\"$\"\"!!\"\"7$$\"%I9!\"\"$\"\"!!\"\"7$$\"%S9!\"\"$\"\"!!\"\"7$$\"
%]9!\"\"$\"\"!!\"\"7$$\"%g9!\"\"$\"\"!!\"\"7$$\"%q9!\"\"$\"\"!!\"\"7$$
\"%![\"!\"\"$\"\"!!\"\"7$$\"%!\\\"!\"\"$\"\"!!\"\"7$$\"%+:!\"\"$\"\"!!
\"\"7$$\"%5:!\"\"$\"\"!!\"\"7$$\"%?:!\"\"$\"\"!!\"\"7$$\"%I:!\"\"$\"\"
!!\"\"7$$\"%S:!\"\"$\"\"!!\"\"7$$\"%]:!\"\"$\"\"!!\"\"7$$\"%g:!\"\"$\"
\"!!\"\"7$$\"%q:!\"\"$\"\"!!\"\"7$$\"%!e\"!\"\"$\"\"!!\"\"7$$\"%!f\"!
\"\"$\"\"!!\"\"7$$\"%+;!\"\"$\"\"!!\"\"7$$\"%5;!\"\"$\"\"!!\"\"7$$\"%?
;!\"\"$\"\"!!\"\"7$$\"%I;!\"\"$\"\"!!\"\"7$$\"%S;!\"\"$\"\"!!\"\"7$$\"
%];!\"\"$\"\"!!\"\"7$$\"%g;!\"\"$\"\"!!\"\"7$$\"%q;!\"\"$\"\"!!\"\"7$$
\"%!o\"!\"\"$\"\"!!\"\"7$$\"%!p\"!\"\"$\"\"!!\"\"7$$\"%+<!\"\"$\"\"!!
\"\"7$$\"%5<!\"\"$\"\"!!\"\"7$$\"%?<!\"\"$\"\"!!\"\"7$$\"%I<!\"\"$\"\"
!!\"\"7$$\"%S<!\"\"$\"\"!!\"\"7$$\"%]<!\"\"$\"\"!!\"\"7$$\"%g<!\"\"$\"
\"!!\"\"7$$\"%q<!\"\"$\"\"!!\"\"7$$\"%!y\"!\"\"$\"\"!!\"\"7$$\"%!z\"!
\"\"$\"\"!!\"\"7$$\"%+=!\"\"$\"\"!!\"\"7$$\"%5=!\"\"$\"\"!!\"\"7$$\"%?
=!\"\"$\"\"!!\"\"7$$\"%I=!\"\"$\"\"!!\"\"7$$\"%S=!\"\"$\"\"!!\"\"7$$\"
%]=!\"\"$\"\"!!\"\"7$$\"%g=!\"\"$\"\"!!\"\"7$$\"%q=!\"\"$\"\"!!\"\"7$$
\"%!)=!\"\"$\"\"!!\"\"7$$\"%!*=!\"\"$\"\"!!\"\"7$$\"%+>!\"\"$\"\"!!\"
\"7$$\"%5>!\"\"$\"\"!!\"\"7$$\"%?>!\"\"$\"\"!!\"\"7$$\"%I>!\"\"$\"\"!!
\"\"7$$\"%S>!\"\"$\"\"!!\"\"7$$\"%]>!\"\"$\"\"!!\"\"7$$\"%g>!\"\"$\"\"
!!\"\"7$$\"%q>!\"\"$\"\"!!\"\"7$$\"%!)>!\"\"$\"\"!!\"\"7$$\"%!*>!\"\"$
\"\"!!\"\"7$$\"%+?!\"\"$\"\"!!\"\"7$$\"%5?!\"\"$\"\"!!\"\"7$$\"%??!\"
\"$\"\"!!\"\"7$$\"%I?!\"\"$\"\"!!\"\"7$$\"%S?!\"\"$\"\"!!\"\"7$$\"%]?!
\"\"$\"\"!!\"\"7$$\"%g?!\"\"$\"\"!!\"\"-%&COLORG6&%$RGBG$\")C)eq%!\")$
\"\"!!\"\"$\"('>!\\&!\")-%&STYLEG6#%%LINEG-%'CURVESG6%7jw7$$\"#5!\"\"$
\"+HRl(*))!\"*7$$\"#?!\"\"$\"*h'o=;!\")7$$\"#I!\"\"$\"+GvKBV!\"*7$$\"#
S!\"\"$\"+D%ohR$!\"*7$$\"#]!\"\"$\"+4vqa5!\")7$$\"#g!\"\"$\"+'e@85\"!
\"*7$$\"#q!\"\"$\"+wz:y6!\"*7$$\"#!)!\"\"$\"+AwgH5!\"*7$$\"#!*!\"\"$\"
+Z8&3H\"!\")7$$\"$+\"!\"\"$\"+'>&[C5!#67$$\"$5\"!\"\"$\"\"!!\"\"7$$\"$
?\"!\"\"$\"+Aub>J!\"*7$$\"$I\"!\"\"$\"+4eI:Y!\"*7$$\"$S\"!\"\"$\"+nV<=
m!\"*7$$\"$]\"!\"\"$\"\"!!\"\"7$$\"$g\"!\"\"$\"+2%[v7&!\"*7$$\"$q\"!\"
\"$\"+o-ewD!\"*7$$\"$!=!\"\"$\"+(3F'R7!\"*7$$\"$!>!\"\"$\"20++gT\"Qdf!
#;7$$\"$+#!\"\"$\"1*****p)4<rt!#:7$$\"$5#!\"\"$\"+M\"\\k0*!\"*7$$\"$?#
!\"\"$\"+BQ)Qp(!\"*7$$\"$I#!\"\"$\"*UBu9\"!\")7$$\"$S#!\"\"$\"\"!!\"\"
7$$\"$]#!\"\"$\"+H8BAI!#57$$\"$g#!\"\"$\"+v#zUV\"!#57$$\"$q#!\"\"$\"+#
Rq*[?!#67$$\"$!G!\"\"$\"\"!!\"\"7$$\"$!H!\"\"$\"\"!!\"\"7$$\"$+$!\"\"$
\"\"!!\"\"7$$\"$5$!\"\"$\"\"!!\"\"7$$\"$?$!\"\"$\"\"!!\"\"7$$\"$I$!\"
\"$\"\"!!\"\"7$$\"$S$!\"\"$\"\"!!\"\"7$$\"$]$!\"\"$\"\"!!\"\"7$$\"$g$!
\"\"$\"\"!!\"\"7$$\"$q$!\"\"$\"\"!!\"\"7$$\"$!Q!\"\"$\"\"!!\"\"7$$\"$!
R!\"\"$\"\"!!\"\"7$$\"$+%!\"\"$\"\"!!\"\"7$$\"$5%!\"\"$\"\"!!\"\"7$$\"
$?%!\"\"$\"\"!!\"\"7$$\"$I%!\"\"$\"\"!!\"\"7$$\"$S%!\"\"$\"\"!!\"\"7$$
\"$]%!\"\"$\"\"!!\"\"7$$\"$g%!\"\"$\"\"!!\"\"7$$\"$q%!\"\"$\"\"!!\"\"7
$$\"$![!\"\"$\"\"!!\"\"7$$\"$!\\!\"\"$\"\"!!\"\"7$$\"$+&!\"\"$\"\"!!\"
\"7$$\"$5&!\"\"$\"\"!!\"\"7$$\"$?&!\"\"$\"\"!!\"\"7$$\"$I&!\"\"$\"\"!!
\"\"7$$\"$S&!\"\"$\"\"!!\"\"7$$\"$]&!\"\"$\"\"!!\"\"7$$\"$g&!\"\"$\"\"
!!\"\"7$$\"$q&!\"\"$\"\"!!\"\"7$$\"$!e!\"\"$\"\"!!\"\"7$$\"$!f!\"\"$\"
\"!!\"\"7$$\"$+'!\"\"$\"\"!!\"\"7$$\"$5'!\"\"$\"\"!!\"\"7$$\"$?'!\"\"$
\"\"!!\"\"7$$\"$I'!\"\"$\"\"!!\"\"7$$\"$S'!\"\"$\"\"!!\"\"7$$\"$]'!\"
\"$\"\"!!\"\"7$$\"$g'!\"\"$\"\"!!\"\"7$$\"$q'!\"\"$\"\"!!\"\"7$$\"$!o!
\"\"$\"\"!!\"\"7$$\"$!p!\"\"$\"\"!!\"\"7$$\"$+(!\"\"$\"\"!!\"\"7$$\"$5
(!\"\"$\"\"!!\"\"7$$\"$?(!\"\"$\"\"!!\"\"7$$\"$I(!\"\"$\"\"!!\"\"7$$\"
$S(!\"\"$\"\"!!\"\"7$$\"$](!\"\"$\"\"!!\"\"7$$\"$g(!\"\"$\"\"!!\"\"7$$
\"$q(!\"\"$\"\"!!\"\"7$$\"$!y!\"\"$\"\"!!\"\"7$$\"$!z!\"\"$\"\"!!\"\"7
$$\"$+)!\"\"$\"\"!!\"\"7$$\"$5)!\"\"$\"\"!!\"\"7$$\"$?)!\"\"$\"\"!!\"
\"7$$\"$I)!\"\"$\"\"!!\"\"7$$\"$S)!\"\"$\"\"!!\"\"7$$\"$])!\"\"$\"\"!!
\"\"7$$\"$g)!\"\"$\"\"!!\"\"7$$\"$q)!\"\"$\"\"!!\"\"7$$\"$!))!\"\"$\"
\"!!\"\"7$$\"$!*)!\"\"$\"\"!!\"\"7$$\"$+*!\"\"$\"\"!!\"\"7$$\"$5*!\"\"
$\"\"!!\"\"7$$\"$?*!\"\"$\"\"!!\"\"7$$\"$I*!\"\"$\"\"!!\"\"7$$\"$S*!\"
\"$\"\"!!\"\"7$$\"$]*!\"\"$\"\"!!\"\"7$$\"$g*!\"\"$\"\"!!\"\"7$$\"$q*!
\"\"$\"\"!!\"\"7$$\"$!)*!\"\"$\"\"!!\"\"7$$\"$!**!\"\"$\"\"!!\"\"7$$\"
%+5!\"\"$\"\"!!\"\"7$$\"%55!\"\"$\"\"!!\"\"7$$\"%?5!\"\"$\"\"!!\"\"7$$
\"%I5!\"\"$\"\"!!\"\"7$$\"%S5!\"\"$\"\"!!\"\"7$$\"%]5!\"\"$\"\"!!\"\"7
$$\"%g5!\"\"$\"\"!!\"\"7$$\"%q5!\"\"$\"\"!!\"\"7$$\"%!3\"!\"\"$\"\"!!
\"\"7$$\"%!4\"!\"\"$\"\"!!\"\"7$$\"%+6!\"\"$\"\"!!\"\"7$$\"%56!\"\"$\"
\"!!\"\"7$$\"%?6!\"\"$\"\"!!\"\"7$$\"%I6!\"\"$\"\"!!\"\"7$$\"%S6!\"\"$
\"\"!!\"\"7$$\"%]6!\"\"$\"\"!!\"\"7$$\"%g6!\"\"$\"\"!!\"\"7$$\"%q6!\"
\"$\"\"!!\"\"7$$\"%!=\"!\"\"$\"\"!!\"\"7$$\"%!>\"!\"\"$\"\"!!\"\"7$$\"
%+7!\"\"$\"\"!!\"\"7$$\"%57!\"\"$\"\"!!\"\"7$$\"%?7!\"\"$\"\"!!\"\"7$$
\"%I7!\"\"$\"\"!!\"\"7$$\"%S7!\"\"$\"\"!!\"\"7$$\"%]7!\"\"$\"\"!!\"\"7
$$\"%g7!\"\"$\"\"!!\"\"7$$\"%q7!\"\"$\"\"!!\"\"7$$\"%!G\"!\"\"$\"\"!!
\"\"7$$\"%!H\"!\"\"$\"\"!!\"\"7$$\"%+8!\"\"$\"\"!!\"\"7$$\"%58!\"\"$\"
\"!!\"\"7$$\"%?8!\"\"$\"\"!!\"\"7$$\"%I8!\"\"$\"\"!!\"\"7$$\"%S8!\"\"$
\"\"!!\"\"7$$\"%]8!\"\"$\"\"!!\"\"7$$\"%g8!\"\"$\"\"!!\"\"7$$\"%q8!\"
\"$\"\"!!\"\"7$$\"%!Q\"!\"\"$\"\"!!\"\"7$$\"%!R\"!\"\"$\"\"!!\"\"7$$\"
%+9!\"\"$\"\"!!\"\"7$$\"%59!\"\"$\"\"!!\"\"7$$\"%?9!\"\"$\"\"!!\"\"7$$
\"%I9!\"\"$\"\"!!\"\"7$$\"%S9!\"\"$\"\"!!\"\"7$$\"%]9!\"\"$\"\"!!\"\"7
$$\"%g9!\"\"$\"\"!!\"\"7$$\"%q9!\"\"$\"\"!!\"\"7$$\"%![\"!\"\"$\"\"!!
\"\"7$$\"%!\\\"!\"\"$\"\"!!\"\"7$$\"%+:!\"\"$\"\"!!\"\"7$$\"%5:!\"\"$
\"\"!!\"\"7$$\"%?:!\"\"$\"\"!!\"\"7$$\"%I:!\"\"$\"\"!!\"\"7$$\"%S:!\"
\"$\"\"!!\"\"7$$\"%]:!\"\"$\"\"!!\"\"7$$\"%g:!\"\"$\"\"!!\"\"7$$\"%q:!
\"\"$\"\"!!\"\"7$$\"%!e\"!\"\"$\"\"!!\"\"7$$\"%!f\"!\"\"$\"\"!!\"\"7$$
\"%+;!\"\"$\"\"!!\"\"7$$\"%5;!\"\"$\"\"!!\"\"7$$\"%?;!\"\"$\"\"!!\"\"7
$$\"%I;!\"\"$\"\"!!\"\"7$$\"%S;!\"\"$\"\"!!\"\"7$$\"%];!\"\"$\"\"!!\"
\"7$$\"%g;!\"\"$\"\"!!\"\"7$$\"%q;!\"\"$\"\"!!\"\"7$$\"%!o\"!\"\"$\"\"
!!\"\"7$$\"%!p\"!\"\"$\"\"!!\"\"7$$\"%+<!\"\"$\"\"!!\"\"7$$\"%5<!\"\"$
\"\"!!\"\"7$$\"%?<!\"\"$\"\"!!\"\"7$$\"%I<!\"\"$\"\"!!\"\"7$$\"%S<!\"
\"$\"\"!!\"\"7$$\"%]<!\"\"$\"\"!!\"\"7$$\"%g<!\"\"$\"\"!!\"\"7$$\"%q<!
\"\"$\"\"!!\"\"7$$\"%!y\"!\"\"$\"\"!!\"\"7$$\"%!z\"!\"\"$\"\"!!\"\"7$$
\"%+=!\"\"$\"\"!!\"\"7$$\"%5=!\"\"$\"\"!!\"\"7$$\"%?=!\"\"$\"\"!!\"\"7
$$\"%I=!\"\"$\"\"!!\"\"7$$\"%S=!\"\"$\"\"!!\"\"7$$\"%]=!\"\"$\"\"!!\"
\"7$$\"%g=!\"\"$\"\"!!\"\"7$$\"%q=!\"\"$\"\"!!\"\"7$$\"%!)=!\"\"$\"\"!
!\"\"7$$\"%!*=!\"\"$\"\"!!\"\"7$$\"%+>!\"\"$\"\"!!\"\"7$$\"%5>!\"\"$\"
\"!!\"\"7$$\"%?>!\"\"$\"\"!!\"\"7$$\"%I>!\"\"$\"\"!!\"\"7$$\"%S>!\"\"$
\"\"!!\"\"7$$\"%]>!\"\"$\"\"!!\"\"7$$\"%g>!\"\"$\"\"!!\"\"7$$\"%q>!\"
\"$\"\"!!\"\"7$$\"%!)>!\"\"$\"\"!!\"\"7$$\"%!*>!\"\"$\"\"!!\"\"7$$\"%+
?!\"\"$\"\"!!\"\"7$$\"%5?!\"\"$\"\"!!\"\"7$$\"%??!\"\"$\"\"!!\"\"7$$\"
%I?!\"\"$\"\"!!\"\"7$$\"%S?!\"\"$\"\"!!\"\"7$$\"%]?!\"\"$\"\"!!\"\"7$$
\"%g?!\"\"$\"\"!!\"\"-%&COLORG6&%$RGBG$\")C)eq%!\")$\"\"!!\"\"$\"('>!
\\&!\")-%&STYLEG6#%%LINEG-%'CURVESG6%7jw7$$\"#5!\"\"$\"+#[2Mn'!\"*7$$
\"#?!\"\"$\"+&Quz-\"!\"*7$$\"#I!\"\"$\"+V0<#o$!\"*7$$\"#S!\"\"$\"*$[,o
Y!\")7$$\"#]!\"\"$\"+:&>jD\"!\")7$$\"#g!\"\"$\"+Al&p3\"!\"*7$$\"#q!\"
\"$\"+d\"*\\d#)!#57$$\"#!)!\"\"$\"+zQZ#)f!#57$$\"#!*!\"\"$\"+Xx1(4\"!
\")7$$\"$+\"!\"\"$\"\"!!\"\"7$$\"$5\"!\"\"$\"\"!!\"\"7$$\"$?\"!\"\"$\"
+Cq[l@!\"*7$$\"$I\"!\"\"$\"*9eDB&!\")7$$\"$S\"!\"\"$\"2&*****\\3TVO(!#
;7$$\"$]\"!\"\"$\"\"!!\"\"7$$\"$g\"!\"\"$\"*c6rq'!\")7$$\"$q\"!\"\"$\"
+D2b)*G!\"*7$$\"$!=!\"\"$\"+/51d@!\"*7$$\"$!>!\"\"$\"*E(Q`[!\")7$$\"$+
#!\"\"$\"1-++$yJr_)!#:7$$\"$5#!\"\"$\"+P+nO')!\"*7$$\"$?#!\"\"$\"+OK?
\"H)!\"*7$$\"$I#!\"\"$\"+*yxwm(!#57$$\"$S#!\"\"$\"\"!!\"\"7$$\"$]#!\"
\"$\"+Ym%['G!#57$$\"$g#!\"\"$\"*\"R?&o\"!#57$$\"$q#!\"\"$\"\"!!\"\"7$$
\"$!G!\"\"$\"\"!!\"\"7$$\"$!H!\"\"$\"\"!!\"\"7$$\"$+$!\"\"$\"\"!!\"\"7
$$\"$5$!\"\"$\"\"!!\"\"7$$\"$?$!\"\"$\"\"!!\"\"7$$\"$I$!\"\"$\"\"!!\"
\"7$$\"$S$!\"\"$\"\"!!\"\"7$$\"$]$!\"\"$\"\"!!\"\"7$$\"$g$!\"\"$\"\"!!
\"\"7$$\"$q$!\"\"$\"\"!!\"\"7$$\"$!Q!\"\"$\"\"!!\"\"7$$\"$!R!\"\"$\"\"
!!\"\"7$$\"$+%!\"\"$\"\"!!\"\"7$$\"$5%!\"\"$\"\"!!\"\"7$$\"$?%!\"\"$\"
\"!!\"\"7$$\"$I%!\"\"$\"\"!!\"\"7$$\"$S%!\"\"$\"\"!!\"\"7$$\"$]%!\"\"$
\"\"!!\"\"7$$\"$g%!\"\"$\"\"!!\"\"7$$\"$q%!\"\"$\"\"!!\"\"7$$\"$![!\"
\"$\"\"!!\"\"7$$\"$!\\!\"\"$\"\"!!\"\"7$$\"$+&!\"\"$\"\"!!\"\"7$$\"$5&
!\"\"$\"\"!!\"\"7$$\"$?&!\"\"$\"\"!!\"\"7$$\"$I&!\"\"$\"\"!!\"\"7$$\"$
S&!\"\"$\"\"!!\"\"7$$\"$]&!\"\"$\"\"!!\"\"7$$\"$g&!\"\"$\"\"!!\"\"7$$
\"$q&!\"\"$\"\"!!\"\"7$$\"$!e!\"\"$\"\"!!\"\"7$$\"$!f!\"\"$\"\"!!\"\"7
$$\"$+'!\"\"$\"\"!!\"\"7$$\"$5'!\"\"$\"\"!!\"\"7$$\"$?'!\"\"$\"\"!!\"
\"7$$\"$I'!\"\"$\"\"!!\"\"7$$\"$S'!\"\"$\"\"!!\"\"7$$\"$]'!\"\"$\"\"!!
\"\"7$$\"$g'!\"\"$\"\"!!\"\"7$$\"$q'!\"\"$\"\"!!\"\"7$$\"$!o!\"\"$\"\"
!!\"\"7$$\"$!p!\"\"$\"\"!!\"\"7$$\"$+(!\"\"$\"\"!!\"\"7$$\"$5(!\"\"$\"
\"!!\"\"7$$\"$?(!\"\"$\"\"!!\"\"7$$\"$I(!\"\"$\"\"!!\"\"7$$\"$S(!\"\"$
\"\"!!\"\"7$$\"$](!\"\"$\"\"!!\"\"7$$\"$g(!\"\"$\"\"!!\"\"7$$\"$q(!\"
\"$\"\"!!\"\"7$$\"$!y!\"\"$\"\"!!\"\"7$$\"$!z!\"\"$\"\"!!\"\"7$$\"$+)!
\"\"$\"\"!!\"\"7$$\"$5)!\"\"$\"\"!!\"\"7$$\"$?)!\"\"$\"\"!!\"\"7$$\"$I
)!\"\"$\"\"!!\"\"7$$\"$S)!\"\"$\"\"!!\"\"7$$\"$])!\"\"$\"\"!!\"\"7$$\"
$g)!\"\"$\"\"!!\"\"7$$\"$q)!\"\"$\"\"!!\"\"7$$\"$!))!\"\"$\"\"!!\"\"7$
$\"$!*)!\"\"$\"\"!!\"\"7$$\"$+*!\"\"$\"\"!!\"\"7$$\"$5*!\"\"$\"\"!!\"
\"7$$\"$?*!\"\"$\"\"!!\"\"7$$\"$I*!\"\"$\"\"!!\"\"7$$\"$S*!\"\"$\"\"!!
\"\"7$$\"$]*!\"\"$\"\"!!\"\"7$$\"$g*!\"\"$\"\"!!\"\"7$$\"$q*!\"\"$\"\"
!!\"\"7$$\"$!)*!\"\"$\"\"!!\"\"7$$\"$!**!\"\"$\"\"!!\"\"7$$\"%+5!\"\"$
\"\"!!\"\"7$$\"%55!\"\"$\"\"!!\"\"7$$\"%?5!\"\"$\"\"!!\"\"7$$\"%I5!\"
\"$\"\"!!\"\"7$$\"%S5!\"\"$\"\"!!\"\"7$$\"%]5!\"\"$\"\"!!\"\"7$$\"%g5!
\"\"$\"\"!!\"\"7$$\"%q5!\"\"$\"\"!!\"\"7$$\"%!3\"!\"\"$\"\"!!\"\"7$$\"
%!4\"!\"\"$\"\"!!\"\"7$$\"%+6!\"\"$\"\"!!\"\"7$$\"%56!\"\"$\"\"!!\"\"7
$$\"%?6!\"\"$\"\"!!\"\"7$$\"%I6!\"\"$\"\"!!\"\"7$$\"%S6!\"\"$\"\"!!\"
\"7$$\"%]6!\"\"$\"\"!!\"\"7$$\"%g6!\"\"$\"\"!!\"\"7$$\"%q6!\"\"$\"\"!!
\"\"7$$\"%!=\"!\"\"$\"\"!!\"\"7$$\"%!>\"!\"\"$\"\"!!\"\"7$$\"%+7!\"\"$
\"\"!!\"\"7$$\"%57!\"\"$\"\"!!\"\"7$$\"%?7!\"\"$\"\"!!\"\"7$$\"%I7!\"
\"$\"\"!!\"\"7$$\"%S7!\"\"$\"\"!!\"\"7$$\"%]7!\"\"$\"\"!!\"\"7$$\"%g7!
\"\"$\"\"!!\"\"7$$\"%q7!\"\"$\"\"!!\"\"7$$\"%!G\"!\"\"$\"\"!!\"\"7$$\"
%!H\"!\"\"$\"\"!!\"\"7$$\"%+8!\"\"$\"\"!!\"\"7$$\"%58!\"\"$\"\"!!\"\"7
$$\"%?8!\"\"$\"\"!!\"\"7$$\"%I8!\"\"$\"\"!!\"\"7$$\"%S8!\"\"$\"\"!!\"
\"7$$\"%]8!\"\"$\"\"!!\"\"7$$\"%g8!\"\"$\"\"!!\"\"7$$\"%q8!\"\"$\"\"!!
\"\"7$$\"%!Q\"!\"\"$\"\"!!\"\"7$$\"%!R\"!\"\"$\"\"!!\"\"7$$\"%+9!\"\"$
\"\"!!\"\"7$$\"%59!\"\"$\"\"!!\"\"7$$\"%?9!\"\"$\"\"!!\"\"7$$\"%I9!\"
\"$\"\"!!\"\"7$$\"%S9!\"\"$\"\"!!\"\"7$$\"%]9!\"\"$\"\"!!\"\"7$$\"%g9!
\"\"$\"\"!!\"\"7$$\"%q9!\"\"$\"\"!!\"\"7$$\"%![\"!\"\"$\"\"!!\"\"7$$\"
%!\\\"!\"\"$\"\"!!\"\"7$$\"%+:!\"\"$\"\"!!\"\"7$$\"%5:!\"\"$\"\"!!\"\"
7$$\"%?:!\"\"$\"\"!!\"\"7$$\"%I:!\"\"$\"\"!!\"\"7$$\"%S:!\"\"$\"\"!!\"
\"7$$\"%]:!\"\"$\"\"!!\"\"7$$\"%g:!\"\"$\"\"!!\"\"7$$\"%q:!\"\"$\"\"!!
\"\"7$$\"%!e\"!\"\"$\"\"!!\"\"7$$\"%!f\"!\"\"$\"\"!!\"\"7$$\"%+;!\"\"$
\"\"!!\"\"7$$\"%5;!\"\"$\"\"!!\"\"7$$\"%?;!\"\"$\"\"!!\"\"7$$\"%I;!\"
\"$\"\"!!\"\"7$$\"%S;!\"\"$\"\"!!\"\"7$$\"%];!\"\"$\"\"!!\"\"7$$\"%g;!
\"\"$\"\"!!\"\"7$$\"%q;!\"\"$\"\"!!\"\"7$$\"%!o\"!\"\"$\"\"!!\"\"7$$\"
%!p\"!\"\"$\"\"!!\"\"7$$\"%+<!\"\"$\"\"!!\"\"7$$\"%5<!\"\"$\"\"!!\"\"7
$$\"%?<!\"\"$\"\"!!\"\"7$$\"%I<!\"\"$\"\"!!\"\"7$$\"%S<!\"\"$\"\"!!\"
\"7$$\"%]<!\"\"$\"\"!!\"\"7$$\"%g<!\"\"$\"\"!!\"\"7$$\"%q<!\"\"$\"\"!!
\"\"7$$\"%!y\"!\"\"$\"\"!!\"\"7$$\"%!z\"!\"\"$\"\"!!\"\"7$$\"%+=!\"\"$
\"\"!!\"\"7$$\"%5=!\"\"$\"\"!!\"\"7$$\"%?=!\"\"$\"\"!!\"\"7$$\"%I=!\"
\"$\"\"!!\"\"7$$\"%S=!\"\"$\"\"!!\"\"7$$\"%]=!\"\"$\"\"!!\"\"7$$\"%g=!
\"\"$\"\"!!\"\"7$$\"%q=!\"\"$\"\"!!\"\"7$$\"%!)=!\"\"$\"\"!!\"\"7$$\"%
!*=!\"\"$\"\"!!\"\"7$$\"%+>!\"\"$\"\"!!\"\"7$$\"%5>!\"\"$\"\"!!\"\"7$$
\"%?>!\"\"$\"\"!!\"\"7$$\"%I>!\"\"$\"\"!!\"\"7$$\"%S>!\"\"$\"\"!!\"\"7
$$\"%]>!\"\"$\"\"!!\"\"7$$\"%g>!\"\"$\"\"!!\"\"7$$\"%q>!\"\"$\"\"!!\"
\"7$$\"%!)>!\"\"$\"\"!!\"\"7$$\"%!*>!\"\"$\"\"!!\"\"7$$\"%+?!\"\"$\"\"
!!\"\"7$$\"%5?!\"\"$\"\"!!\"\"7$$\"%??!\"\"$\"\"!!\"\"7$$\"%I?!\"\"$\"
\"!!\"\"7$$\"%S?!\"\"$\"\"!!\"\"7$$\"%]?!\"\"$\"\"!!\"\"7$$\"%g?!\"\"$
\"\"!!\"\"-%&COLORG6&%$RGBG$\")C)eq%!\")$\"\"!!\"\"$\"('>!\\&!\")-%&ST
YLEG6#%%LINEG-%'CURVESG6%7jw7$$\"#5!\"\"$\"+*e4T!*)!\"*7$$\"#?!\"\"$\"
+/*e%[8!\"*7$$\"#I!\"\"$\"*j)pQO!\")7$$\"#S!\"\"$\"+&za&*)G!\"*7$$\"#]
!\"\"$\"+\\o]\"=\"!\")7$$\"#g!\"\"$\"+3yTM6!\"*7$$\"#q!\"\"$\"+ZU.?7!
\"*7$$\"#!)!\"\"$\"+>#3yT*!#57$$\"#!*!\"\"$\"+'4T!*e*!\"*7$$\"$+\"!\"
\"$\"+ZU`#y#!#57$$\"$5\"!\"\"$\"\"!!\"\"7$$\"$?\"!\"\"$\"+:$\\=Q$!\"*7
$$\"$I\"!\"\"$\"+2:Vs`!\"*7$$\"$S\"!\"\"$\"+=>KVe!\"*7$$\"$]\"!\"\"$\"
\"!!\"\"7$$\"$g\"!\"\"$\"+2:Vs`!\"*7$$\"$q\"!\"\"$\"+u-E(R#!\"*7$$\"$!
=!\"\"$\"+A3G/D!\"*7$$\"$!>!\"\"$\"+A3y\">(!\"*7$$\"$+#!\"\"$\"+rwG[x!
\"*7$$\"$5#!\"\"$\"1*****\\dYU`(!#:7$$\"$?#!\"\"$\"+$\\o+p)!\"*7$$\"$I
#!\"\"$\"+n(GBr\"!\"*7$$\"$S#!\"\"$\"\"!!\"\"7$$\"$]#!\"\"$\"*j)pQO!\"
*7$$\"$g#!\"\"$\"+vlC%G\"!#57$$\"$q#!\"\"$\"\"!!\"\"7$$\"$!G!\"\"$\"\"
!!\"\"7$$\"$!H!\"\"$\"\"!!\"\"7$$\"$+$!\"\"$\"\"!!\"\"7$$\"$5$!\"\"$\"
\"!!\"\"7$$\"$?$!\"\"$\"\"!!\"\"7$$\"$I$!\"\"$\"\"!!\"\"7$$\"$S$!\"\"$
\"\"!!\"\"7$$\"$]$!\"\"$\"\"!!\"\"7$$\"$g$!\"\"$\"\"!!\"\"7$$\"$q$!\"
\"$\"\"!!\"\"7$$\"$!Q!\"\"$\"\"!!\"\"7$$\"$!R!\"\"$\"\"!!\"\"7$$\"$+%!
\"\"$\"\"!!\"\"7$$\"$5%!\"\"$\"\"!!\"\"7$$\"$?%!\"\"$\"\"!!\"\"7$$\"$I
%!\"\"$\"\"!!\"\"7$$\"$S%!\"\"$\"\"!!\"\"7$$\"$]%!\"\"$\"\"!!\"\"7$$\"
$g%!\"\"$\"\"!!\"\"7$$\"$q%!\"\"$\"\"!!\"\"7$$\"$![!\"\"$\"\"!!\"\"7$$
\"$!\\!\"\"$\"\"!!\"\"7$$\"$+&!\"\"$\"\"!!\"\"7$$\"$5&!\"\"$\"\"!!\"\"
7$$\"$?&!\"\"$\"\"!!\"\"7$$\"$I&!\"\"$\"\"!!\"\"7$$\"$S&!\"\"$\"\"!!\"
\"7$$\"$]&!\"\"$\"\"!!\"\"7$$\"$g&!\"\"$\"\"!!\"\"7$$\"$q&!\"\"$\"\"!!
\"\"7$$\"$!e!\"\"$\"\"!!\"\"7$$\"$!f!\"\"$\"\"!!\"\"7$$\"$+'!\"\"$\"\"
!!\"\"7$$\"$5'!\"\"$\"\"!!\"\"7$$\"$?'!\"\"$\"\"!!\"\"7$$\"$I'!\"\"$\"
\"!!\"\"7$$\"$S'!\"\"$\"\"!!\"\"7$$\"$]'!\"\"$\"\"!!\"\"7$$\"$g'!\"\"$
\"\"!!\"\"7$$\"$q'!\"\"$\"\"!!\"\"7$$\"$!o!\"\"$\"\"!!\"\"7$$\"$!p!\"
\"$\"\"!!\"\"7$$\"$+(!\"\"$\"\"!!\"\"7$$\"$5(!\"\"$\"\"!!\"\"7$$\"$?(!
\"\"$\"\"!!\"\"7$$\"$I(!\"\"$\"\"!!\"\"7$$\"$S(!\"\"$\"\"!!\"\"7$$\"$]
(!\"\"$\"\"!!\"\"7$$\"$g(!\"\"$\"\"!!\"\"7$$\"$q(!\"\"$\"\"!!\"\"7$$\"
$!y!\"\"$\"\"!!\"\"7$$\"$!z!\"\"$\"\"!!\"\"7$$\"$+)!\"\"$\"\"!!\"\"7$$
\"$5)!\"\"$\"\"!!\"\"7$$\"$?)!\"\"$\"\"!!\"\"7$$\"$I)!\"\"$\"\"!!\"\"7
$$\"$S)!\"\"$\"\"!!\"\"7$$\"$])!\"\"$\"\"!!\"\"7$$\"$g)!\"\"$\"\"!!\"
\"7$$\"$q)!\"\"$\"\"!!\"\"7$$\"$!))!\"\"$\"\"!!\"\"7$$\"$!*)!\"\"$\"\"
!!\"\"7$$\"$+*!\"\"$\"\"!!\"\"7$$\"$5*!\"\"$\"\"!!\"\"7$$\"$?*!\"\"$\"
\"!!\"\"7$$\"$I*!\"\"$\"\"!!\"\"7$$\"$S*!\"\"$\"\"!!\"\"7$$\"$]*!\"\"$
\"\"!!\"\"7$$\"$g*!\"\"$\"\"!!\"\"7$$\"$q*!\"\"$\"\"!!\"\"7$$\"$!)*!\"
\"$\"\"!!\"\"7$$\"$!**!\"\"$\"\"!!\"\"7$$\"%+5!\"\"$\"\"!!\"\"7$$\"%55
!\"\"$\"\"!!\"\"7$$\"%?5!\"\"$\"\"!!\"\"7$$\"%I5!\"\"$\"\"!!\"\"7$$\"%
S5!\"\"$\"\"!!\"\"7$$\"%]5!\"\"$\"\"!!\"\"7$$\"%g5!\"\"$\"\"!!\"\"7$$
\"%q5!\"\"$\"\"!!\"\"7$$\"%!3\"!\"\"$\"\"!!\"\"7$$\"%!4\"!\"\"$\"\"!!
\"\"7$$\"%+6!\"\"$\"\"!!\"\"7$$\"%56!\"\"$\"\"!!\"\"7$$\"%?6!\"\"$\"\"
!!\"\"7$$\"%I6!\"\"$\"\"!!\"\"7$$\"%S6!\"\"$\"\"!!\"\"7$$\"%]6!\"\"$\"
\"!!\"\"7$$\"%g6!\"\"$\"\"!!\"\"7$$\"%q6!\"\"$\"\"!!\"\"7$$\"%!=\"!\"
\"$\"\"!!\"\"7$$\"%!>\"!\"\"$\"\"!!\"\"7$$\"%+7!\"\"$\"\"!!\"\"7$$\"%5
7!\"\"$\"\"!!\"\"7$$\"%?7!\"\"$\"\"!!\"\"7$$\"%I7!\"\"$\"\"!!\"\"7$$\"
%S7!\"\"$\"\"!!\"\"7$$\"%]7!\"\"$\"\"!!\"\"7$$\"%g7!\"\"$\"\"!!\"\"7$$
\"%q7!\"\"$\"\"!!\"\"7$$\"%!G\"!\"\"$\"\"!!\"\"7$$\"%!H\"!\"\"$\"\"!!
\"\"7$$\"%+8!\"\"$\"\"!!\"\"7$$\"%58!\"\"$\"\"!!\"\"7$$\"%?8!\"\"$\"\"
!!\"\"7$$\"%I8!\"\"$\"\"!!\"\"7$$\"%S8!\"\"$\"\"!!\"\"7$$\"%]8!\"\"$\"
\"!!\"\"7$$\"%g8!\"\"$\"\"!!\"\"7$$\"%q8!\"\"$\"\"!!\"\"7$$\"%!Q\"!\"
\"$\"\"!!\"\"7$$\"%!R\"!\"\"$\"\"!!\"\"7$$\"%+9!\"\"$\"\"!!\"\"7$$\"%5
9!\"\"$\"\"!!\"\"7$$\"%?9!\"\"$\"\"!!\"\"7$$\"%I9!\"\"$\"\"!!\"\"7$$\"
%S9!\"\"$\"\"!!\"\"7$$\"%]9!\"\"$\"\"!!\"\"7$$\"%g9!\"\"$\"\"!!\"\"7$$
\"%q9!\"\"$\"\"!!\"\"7$$\"%![\"!\"\"$\"\"!!\"\"7$$\"%!\\\"!\"\"$\"\"!!
\"\"7$$\"%+:!\"\"$\"\"!!\"\"7$$\"%5:!\"\"$\"\"!!\"\"7$$\"%?:!\"\"$\"\"
!!\"\"7$$\"%I:!\"\"$\"\"!!\"\"7$$\"%S:!\"\"$\"\"!!\"\"7$$\"%]:!\"\"$\"
\"!!\"\"7$$\"%g:!\"\"$\"\"!!\"\"7$$\"%q:!\"\"$\"\"!!\"\"7$$\"%!e\"!\"
\"$\"\"!!\"\"7$$\"%!f\"!\"\"$\"\"!!\"\"7$$\"%+;!\"\"$\"\"!!\"\"7$$\"%5
;!\"\"$\"\"!!\"\"7$$\"%?;!\"\"$\"\"!!\"\"7$$\"%I;!\"\"$\"\"!!\"\"7$$\"
%S;!\"\"$\"\"!!\"\"7$$\"%];!\"\"$\"\"!!\"\"7$$\"%g;!\"\"$\"\"!!\"\"7$$
\"%q;!\"\"$\"\"!!\"\"7$$\"%!o\"!\"\"$\"\"!!\"\"7$$\"%!p\"!\"\"$\"\"!!
\"\"7$$\"%+<!\"\"$\"\"!!\"\"7$$\"%5<!\"\"$\"\"!!\"\"7$$\"%?<!\"\"$\"\"
!!\"\"7$$\"%I<!\"\"$\"\"!!\"\"7$$\"%S<!\"\"$\"\"!!\"\"7$$\"%]<!\"\"$\"
\"!!\"\"7$$\"%g<!\"\"$\"\"!!\"\"7$$\"%q<!\"\"$\"\"!!\"\"7$$\"%!y\"!\"
\"$\"\"!!\"\"7$$\"%!z\"!\"\"$\"\"!!\"\"7$$\"%+=!\"\"$\"\"!!\"\"7$$\"%5
=!\"\"$\"\"!!\"\"7$$\"%?=!\"\"$\"\"!!\"\"7$$\"%I=!\"\"$\"\"!!\"\"7$$\"
%S=!\"\"$\"\"!!\"\"7$$\"%]=!\"\"$\"\"!!\"\"7$$\"%g=!\"\"$\"\"!!\"\"7$$
\"%q=!\"\"$\"\"!!\"\"7$$\"%!)=!\"\"$\"\"!!\"\"7$$\"%!*=!\"\"$\"\"!!\"
\"7$$\"%+>!\"\"$\"\"!!\"\"7$$\"%5>!\"\"$\"\"!!\"\"7$$\"%?>!\"\"$\"\"!!
\"\"7$$\"%I>!\"\"$\"\"!!\"\"7$$\"%S>!\"\"$\"\"!!\"\"7$$\"%]>!\"\"$\"\"
!!\"\"7$$\"%g>!\"\"$\"\"!!\"\"7$$\"%q>!\"\"$\"\"!!\"\"7$$\"%!)>!\"\"$
\"\"!!\"\"7$$\"%!*>!\"\"$\"\"!!\"\"7$$\"%+?!\"\"$\"\"!!\"\"7$$\"%5?!\"
\"$\"\"!!\"\"7$$\"%??!\"\"$\"\"!!\"\"7$$\"%I?!\"\"$\"\"!!\"\"7$$\"%S?!
\"\"$\"\"!!\"\"7$$\"%]?!\"\"$\"\"!!\"\"7$$\"%g?!\"\"$\"\"!!\"\"-%&COLO
RG6&%$RGBG$\")C)eq%!\")$\"\"!!\"\"$\"('>!\\&!\")-%&STYLEG6#%%LINEG-%%V
IEWG6$;$\"#5!\"\"$\"$+$!\"\";$\"\"!!\"\"$\"$]\"!\"\"-&%&_AXISG6#\"\"\"
6&-%&COLORG6&%$RGBG$\"\"!!\"\"$\"\"!!\"\"$\"\"!!\"\"-%*LINESTYLEG6#\"
\"!-%*THICKNESSG6#\"\"!-%-TRANSPARENCYG6#$\"\"!!\"\"-&%&_AXISG6#\"\"#6
&-%&COLORG6&%$RGBG$\"\"!!\"\"$\"\"!!\"\"$\"\"!!\"\"-%*LINESTYLEG6#\"\"
!-%*THICKNESSG6#\"\"!-%-TRANSPARENCYG6#$\"\"!!\"\"-%+AXESLABELSG6%Q!6
\"Q!6\"-%%FONTG6%%(DEFAULTG%(DEFAULTG\"#7-%)_VISIBLEG6#\"\"\"-%%ROOTG6
'-%)BOUNDS_XG6#$\"$![!\"\"-%)BOUNDS_YG6#$\"$I\"!\"\"-%-BOUNDS_WIDTHG6#
$\"%I)*!\"\"-%.BOUNDS_HEIGHTG6#$\"%!G$!\"\"-%)CHILDRENG6\"-%+ANNOTATIO
NG6'-%)BOUNDS_XG6#$\"\"!!\"\"-%)BOUNDS_YG6#$\"\"!!\"\"-%-BOUNDS_WIDTHG
6#$\"%+S!\"\"-%.BOUNDS_HEIGHTG6#$\"%+S!\"\"-%)CHILDRENG6\"" 1 2 2 1 10
 0 2 0 0 4 2 1.0 45.0 45.0 0 0 "Curve 1" "Curve 1" "Curve 2" "Curve 3"
 "Curve 4" "Curve 5" "Curve 6" "Curve 7" "Curve 8" "Curve 9" }}{TEXT 
237 0 "" }}}{EXCHG {PARA 0 "> " 0 "" {MPLTEXT 1 0 0 "" }}}{EXCHG 
{PARA 0 "> " 0 "" {XPPEDIT 19 1 "Typesetting:-mi(\"`?`\", italic = \"t
rue\", mathvariant = \"italic\");" }}{PARA 11 "" 1 "" {XPPMATH 20 "I\"
?G6\"" }}}{EXCHG {PARA 0 "> " 0 "" {XPPEDIT 19 1 "Typesetting:-mi(\"`?
`\", italic = \"true\", mathvariant = \"italic\");" }}{PARA 11 "" 1 ""
 {XPPMATH 20 "I\"?G6\"" }}}{EXCHG {PARA 0 "" 0 "" {TEXT 208 62 "Valore
s m\341ximos y m\355nimos (fronteras superiores e inferiores):" }}}
{EXCHG {PARA 0 "> " 0 "" {XPPEDIT 19 1 "Typesetting:-mi(\"`?`\", itali
c = \"true\", mathvariant = \"italic\");" }}{PARA 11 "" 1 "" {XPPMATH 
20 "I\"?G6\"" }}}{EXCHG {PARA 0 "> " 0 "" {XPPEDIT 19 1 "Typesetting:-
mrow(Typesetting:-mo(\"for\", bold = \"true\", mathvariant = \"bold\",
 fontweight = \"bold\", fence = \"false\", separator = \"false\", stre
tchy = \"false\", symmetric = \"false\", largeop = \"false\", movablel
imits = \"false\", accent = \"false\", lspace = \"0.0em\", rspace = \"
0.0em\"), Typesetting:-mo(\" \", mathvariant = \"normal\", fence = \"f
alse\", separator = \"false\", stretchy = \"false\", symmetric = \"fal
se\", largeop = \"false\", movablelimits = \"false\", accent = \"false
\", lspace = \"0.0em\", rspace = \"0.0em\"), Typesetting:-mi(\"i\", it
alic = \"true\", mathvariant = \"italic\"), Typesetting:-mo(\" \", mat
hvariant = \"normal\", fence = \"false\", separator = \"false\", stret
chy = \"false\", symmetric = \"false\", largeop = \"false\", movableli
mits = \"false\", accent = \"false\", lspace = \"0.0em\", rspace = \"0
.0em\"), Typesetting:-mo(\"from\", bold = \"true\", mathvariant = \"bo
ld\", fontweight = \"bold\", fence = \"false\", separator = \"false\",
 stretchy = \"false\", symmetric = \"false\", largeop = \"false\", mov
ablelimits = \"false\", accent = \"false\", lspace = \"0.0em\", rspace
 = \"0.0em\"), Typesetting:-mo(\" \", mathvariant = \"normal\", fence \+
= \"false\", separator = \"false\", stretchy = \"false\", symmetric = \+
\"false\", largeop = \"false\", movablelimits = \"false\", accent = \"
false\", lspace = \"0.0em\", rspace = \"0.0em\"), Typesetting:-mn(\"1
\", mathvariant = \"normal\"), Typesetting:-mo(\" \", mathvariant = \"
normal\", fence = \"false\", separator = \"false\", stretchy = \"false
\", symmetric = \"false\", largeop = \"false\", movablelimits = \"fals
e\", accent = \"false\", lspace = \"0.0em\", rspace = \"0.0em\"), Type
setting:-mo(\"to\", bold = \"true\", mathvariant = \"bold\", fontweigh
t = \"bold\", fence = \"false\", separator = \"false\", stretchy = \"f
alse\", symmetric = \"false\", largeop = \"false\", movablelimits = \"
false\", accent = \"false\", lspace = \"0.0em\", rspace = \"0.0em\"), \+
Typesetting:-mo(\" \", mathvariant = \"normal\", fence = \"false\", se
parator = \"false\", stretchy = \"false\", symmetric = \"false\", larg
eop = \"false\", movablelimits = \"false\", accent = \"false\", lspace
 = \"0.0em\", rspace = \"0.0em\"), Typesetting:-mn(\"30\", mathvariant
 = \"normal\"), Typesetting:-mo(\" \", mathvariant = \"normal\", fence
 = \"false\", separator = \"false\", stretchy = \"false\", symmetric =
 \"false\", largeop = \"false\", movablelimits = \"false\", accent = \+
\"false\", lspace = \"0.0em\", rspace = \"0.0em\"), Typesetting:-mo(\"
do\", bold = \"true\", mathvariant = \"bold\", fontweight = \"bold\", \+
fence = \"false\", separator = \"false\", stretchy = \"false\", symmet
ric = \"false\", largeop = \"false\", movablelimits = \"false\", accen
t = \"false\", lspace = \"0.0em\", rspace = \"0.0em\"), Typesetting:-m
o(\" \", mathvariant = \"normal\", fence = \"false\", separator = \"fa
lse\", stretchy = \"false\", symmetric = \"false\", largeop = \"false
\", movablelimits = \"false\", accent = \"false\", lspace = \"0.0em\",
 rspace = \"0.0em\"), Typesetting:-mspace(height = \"0.0ex\", width = \+
\"0.0em\", depth = \"0.0ex\", linebreak = \"newline\"), Typesetting:-m
i(\"ValorMaximo\", italic = \"true\", mathvariant = \"italic\"), Types
etting:-mo(\"&coloneq;\", mathvariant = \"normal\", fence = \"false\",
 separator = \"false\", stretchy = \"false\", symmetric = \"false\", l
argeop = \"false\", movablelimits = \"false\", accent = \"false\", lsp
ace = \"0.2777778em\", rspace = \"0.2777778em\"), Typesetting:-mi(\"ma
x\", italic = \"false\", mathvariant = \"normal\"), Typesetting:-mfenc
ed(Typesetting:-mrow(Typesetting:-mi(\"PointCharPorcentaje\", italic =
 \"true\", mathvariant = \"italic\"), Typesetting:-mfenced(Typesetting
:-mrow(Typesetting:-mn(\"1\", mathvariant = \"normal\")), mathvariant \+
= \"normal\", open = \"[\", close = \"]\"), Typesetting:-mfenced(Types
etting:-mrow(Typesetting:-mi(\"i\", italic = \"true\", mathvariant = \+
\"italic\")), mathvariant = \"normal\", open = \"[\", close = \"]\"), \+
Typesetting:-mfenced(Typesetting:-mrow(Typesetting:-mn(\"2\", mathvari
ant = \"normal\")), mathvariant = \"normal\", open = \"[\", close = \"
]\"), Typesetting:-mo(\",\", mathvariant = \"normal\", fence = \"false
\", separator = \"true\", stretchy = \"false\", symmetric = \"false\",
 largeop = \"false\", movablelimits = \"false\", accent = \"false\", l
space = \"0.0em\", rspace = \"0.3333333em\"), Typesetting:-mi(\"PointC
harPorcentaje\", italic = \"true\", mathvariant = \"italic\"), Typeset
ting:-mfenced(Typesetting:-mrow(Typesetting:-mn(\"2\", mathvariant = \+
\"normal\")), mathvariant = \"normal\", open = \"[\", close = \"]\"), \+
Typesetting:-mfenced(Typesetting:-mrow(Typesetting:-mi(\"i\", italic =
 \"true\", mathvariant = \"italic\")), mathvariant = \"normal\", open \+
= \"[\", close = \"]\"), Typesetting:-mi(\"\"), Typesetting:-mfenced(T
ypesetting:-mrow(Typesetting:-mn(\"2\", mathvariant = \"normal\")), ma
thvariant = \"normal\", open = \"[\", close = \"]\"), Typesetting:-mo(
\",\", mathvariant = \"normal\", fence = \"false\", separator = \"true
\", stretchy = \"false\", symmetric = \"false\", largeop = \"false\", \+
movablelimits = \"false\", accent = \"false\", lspace = \"0.0em\", rsp
ace = \"0.3333333em\"), Typesetting:-mi(\"PointCharPorcentaje\", itali
c = \"true\", mathvariant = \"italic\"), Typesetting:-mfenced(Typesett
ing:-mrow(Typesetting:-mn(\"3\", mathvariant = \"normal\")), mathvaria
nt = \"normal\", open = \"[\", close = \"]\"), Typesetting:-mfenced(Ty
pesetting:-mrow(Typesetting:-mi(\"i\", italic = \"true\", mathvariant \+
= \"italic\")), mathvariant = \"normal\", open = \"[\", close = \"]\")
, Typesetting:-mi(\"\"), Typesetting:-mrow(Typesetting:-mi(\"\"), Type
setting:-mfenced(Typesetting:-mrow(Typesetting:-mn(\"2\", mathvariant \+
= \"normal\")), mathvariant = \"normal\", open = \"[\", close = \"]\")
), Typesetting:-mo(\",\", mathvariant = \"normal\", fence = \"false\",
 separator = \"true\", stretchy = \"false\", symmetric = \"false\", la
rgeop = \"false\", movablelimits = \"false\", accent = \"false\", lspa
ce = \"0.0em\", rspace = \"0.3333333em\"), Typesetting:-mi(\"PointChar
Porcentaje\", italic = \"true\", mathvariant = \"italic\"), Typesettin
g:-mfenced(Typesetting:-mrow(Typesetting:-mn(\"4\", mathvariant = \"no
rmal\")), mathvariant = \"normal\", open = \"[\", close = \"]\"), Type
setting:-mfenced(Typesetting:-mrow(Typesetting:-mi(\"i\", italic = \"t
rue\", mathvariant = \"italic\")), mathvariant = \"normal\", open = \"
[\", close = \"]\"), Typesetting:-mi(\"\"), Typesetting:-mrow(Typesett
ing:-mi(\"\"), Typesetting:-mfenced(Typesetting:-mrow(Typesetting:-mn(
\"2\", mathvariant = \"normal\")), mathvariant = \"normal\", open = \"
[\", close = \"]\")), Typesetting:-mo(\",\", mathvariant = \"normal\",
 fence = \"false\", separator = \"true\", stretchy = \"false\", symmet
ric = \"false\", largeop = \"false\", movablelimits = \"false\", accen
t = \"false\", lspace = \"0.0em\", rspace = \"0.3333333em\"), Typesett
ing:-mi(\"PointCharPorcentaje\", italic = \"true\", mathvariant = \"it
alic\"), Typesetting:-mfenced(Typesetting:-mrow(Typesetting:-mn(\"5\",
 mathvariant = \"normal\")), mathvariant = \"normal\", open = \"[\", c
lose = \"]\"), Typesetting:-mfenced(Typesetting:-mrow(Typesetting:-mi(
\"i\", italic = \"true\", mathvariant = \"italic\")), mathvariant = \"
normal\", open = \"[\", close = \"]\"), Typesetting:-mi(\"\"), Typeset
ting:-mrow(Typesetting:-mi(\"\"), Typesetting:-mfenced(Typesetting:-mr
ow(Typesetting:-mn(\"2\", mathvariant = \"normal\")), mathvariant = \"
normal\", open = \"[\", close = \"]\")), Typesetting:-mo(\",\", mathva
riant = \"normal\", fence = \"false\", separator = \"true\", stretchy \+
= \"false\", symmetric = \"false\", largeop = \"false\", movablelimits
 = \"false\", accent = \"false\", lspace = \"0.0em\", rspace = \"0.333
3333em\"), Typesetting:-mi(\"PointCharPorcentaje\", italic = \"true\",
 mathvariant = \"italic\"), Typesetting:-mfenced(Typesetting:-mrow(Typ
esetting:-mn(\"6\", mathvariant = \"normal\")), mathvariant = \"normal
\", open = \"[\", close = \"]\"), Typesetting:-mfenced(Typesetting:-mr
ow(Typesetting:-mi(\"i\", italic = \"true\", mathvariant = \"italic\")
), mathvariant = \"normal\", open = \"[\", close = \"]\"), Typesetting
:-mi(\"\"), Typesetting:-mrow(Typesetting:-mi(\"\"), Typesetting:-mfen
ced(Typesetting:-mrow(Typesetting:-mn(\"2\", mathvariant = \"normal\")
), mathvariant = \"normal\", open = \"[\", close = \"]\")), Typesettin
g:-mo(\",\", mathvariant = \"normal\", fence = \"false\", separator = \+
\"true\", stretchy = \"false\", symmetric = \"false\", largeop = \"fal
se\", movablelimits = \"false\", accent = \"false\", lspace = \"0.0em
\", rspace = \"0.3333333em\"), Typesetting:-mi(\"PointCharPorcentaje\"
, italic = \"true\", mathvariant = \"italic\"), Typesetting:-mfenced(T
ypesetting:-mrow(Typesetting:-mn(\"7\", mathvariant = \"normal\")), ma
thvariant = \"normal\", open = \"[\", close = \"]\"), Typesetting:-mfe
nced(Typesetting:-mrow(Typesetting:-mi(\"i\", italic = \"true\", mathv
ariant = \"italic\")), mathvariant = \"normal\", open = \"[\", close =
 \"]\"), Typesetting:-mi(\"\"), Typesetting:-mrow(Typesetting:-mi(\"\"
), Typesetting:-mfenced(Typesetting:-mrow(Typesetting:-mn(\"2\", mathv
ariant = \"normal\")), mathvariant = \"normal\", open = \"[\", close =
 \"]\")), Typesetting:-mo(\",\", mathvariant = \"normal\", fence = \"f
alse\", separator = \"true\", stretchy = \"false\", symmetric = \"fals
e\", largeop = \"false\", movablelimits = \"false\", accent = \"false
\", lspace = \"0.0em\", rspace = \"0.3333333em\"), Typesetting:-mi(\"P
ointCharPorcentaje\", italic = \"true\", mathvariant = \"italic\"), Ty
pesetting:-mfenced(Typesetting:-mrow(Typesetting:-mn(\"8\", mathvarian
t = \"normal\")), mathvariant = \"normal\", open = \"[\", close = \"]
\"), Typesetting:-mfenced(Typesetting:-mrow(Typesetting:-mi(\"i\", ita
lic = \"true\", mathvariant = \"italic\")), mathvariant = \"normal\", \+
open = \"[\", close = \"]\"), Typesetting:-mi(\"\"), Typesetting:-mrow
(Typesetting:-mi(\"\"), Typesetting:-mfenced(Typesetting:-mrow(Typeset
ting:-mn(\"2\", mathvariant = \"normal\")), mathvariant = \"normal\", \+
open = \"[\", close = \"]\")), Typesetting:-mo(\",\", mathvariant = \"
normal\", fence = \"false\", separator = \"true\", stretchy = \"false
\", symmetric = \"false\", largeop = \"false\", movablelimits = \"fals
e\", accent = \"false\", lspace = \"0.0em\", rspace = \"0.3333333em\")
, Typesetting:-mi(\"PointCharPorcentaje\", italic = \"true\", mathvari
ant = \"italic\"), Typesetting:-mfenced(Typesetting:-mrow(Typesetting:
-mn(\"9\", mathvariant = \"normal\")), mathvariant = \"normal\", open \+
= \"[\", close = \"]\"), Typesetting:-mfenced(Typesetting:-mrow(Typese
tting:-mi(\"i\", italic = \"true\", mathvariant = \"italic\")), mathva
riant = \"normal\", open = \"[\", close = \"]\"), Typesetting:-mi(\"\"
), Typesetting:-mrow(Typesetting:-mi(\"\"), Typesetting:-mfenced(Types
etting:-mrow(Typesetting:-mn(\"2\", mathvariant = \"normal\")), mathva
riant = \"normal\", open = \"[\", close = \"]\")), Typesetting:-mo(\",
\", mathvariant = \"normal\", fence = \"false\", separator = \"true\",
 stretchy = \"false\", symmetric = \"false\", largeop = \"false\", mov
ablelimits = \"false\", accent = \"false\", lspace = \"0.0em\", rspace
 = \"0.3333333em\"), Typesetting:-mi(\"PointCharPorcentaje\", italic =
 \"true\", mathvariant = \"italic\"), Typesetting:-mfenced(Typesetting
:-mrow(Typesetting:-mn(\"10\", mathvariant = \"normal\")), mathvariant
 = \"normal\", open = \"[\", close = \"]\"), Typesetting:-mfenced(Type
setting:-mrow(Typesetting:-mi(\"i\", italic = \"true\", mathvariant = \+
\"italic\")), mathvariant = \"normal\", open = \"[\", close = \"]\"), \+
Typesetting:-mi(\"\"), Typesetting:-mrow(Typesetting:-mi(\"\"), Typese
tting:-mfenced(Typesetting:-mrow(Typesetting:-mn(\"2\", mathvariant = \+
\"normal\")), mathvariant = \"normal\", open = \"[\", close = \"]\")),
 Typesetting:-mi(\"\")), mathvariant = \"normal\"), Typesetting:-mo(\"
;\", mathvariant = \"normal\", fence = \"false\", separator = \"true\"
, stretchy = \"false\", symmetric = \"false\", largeop = \"false\", mo
vablelimits = \"false\", accent = \"false\", lspace = \"0.0em\", rspac
e = \"0.2777778em\"), Typesetting:-mspace(height = \"0.0ex\", width = \+
\"0.0em\", depth = \"0.0ex\", linebreak = \"newline\"), Typesetting:-m
o(\" \", mathvariant = \"normal\", fence = \"false\", separator = \"fa
lse\", stretchy = \"false\", symmetric = \"false\", largeop = \"false
\", movablelimits = \"false\", accent = \"false\", lspace = \"0.0em\",
 rspace = \"0.0em\"), Typesetting:-mi(\"ValorMinimo\", italic = \"true
\", mathvariant = \"italic\"), Typesetting:-mo(\"&coloneq;\", mathvari
ant = \"normal\", fence = \"false\", separator = \"false\", stretchy =
 \"false\", symmetric = \"false\", largeop = \"false\", movablelimits \+
= \"false\", accent = \"false\", lspace = \"0.2777778em\", rspace = \"
0.2777778em\"), Typesetting:-mi(\"min\", italic = \"false\", mathvaria
nt = \"normal\"), Typesetting:-mfenced(Typesetting:-mrow(Typesetting:-
mi(\"PointCharPorcentaje\", italic = \"true\", mathvariant = \"italic
\"), Typesetting:-mfenced(Typesetting:-mrow(Typesetting:-mn(\"1\", mat
hvariant = \"normal\")), mathvariant = \"normal\", open = \"[\", close
 = \"]\"), Typesetting:-mfenced(Typesetting:-mrow(Typesetting:-mi(\"i
\", italic = \"true\", mathvariant = \"italic\")), mathvariant = \"nor
mal\", open = \"[\", close = \"]\"), Typesetting:-mfenced(Typesetting:
-mrow(Typesetting:-mn(\"2\", mathvariant = \"normal\")), mathvariant =
 \"normal\", open = \"[\", close = \"]\"), Typesetting:-mo(\",\", math
variant = \"normal\", fence = \"false\", separator = \"true\", stretch
y = \"false\", symmetric = \"false\", largeop = \"false\", movablelimi
ts = \"false\", accent = \"false\", lspace = \"0.0em\", rspace = \"0.3
333333em\"), Typesetting:-mi(\"PointCharPorcentaje\", italic = \"true
\", mathvariant = \"italic\"), Typesetting:-mfenced(Typesetting:-mrow(
Typesetting:-mn(\"2\", mathvariant = \"normal\")), mathvariant = \"nor
mal\", open = \"[\", close = \"]\"), Typesetting:-mfenced(Typesetting:
-mrow(Typesetting:-mi(\"i\", italic = \"true\", mathvariant = \"italic
\")), mathvariant = \"normal\", open = \"[\", close = \"]\"), Typesett
ing:-mi(\"\"), Typesetting:-mfenced(Typesetting:-mrow(Typesetting:-mn(
\"2\", mathvariant = \"normal\")), mathvariant = \"normal\", open = \"
[\", close = \"]\"), Typesetting:-mo(\",\", mathvariant = \"normal\", \+
fence = \"false\", separator = \"true\", stretchy = \"false\", symmetr
ic = \"false\", largeop = \"false\", movablelimits = \"false\", accent
 = \"false\", lspace = \"0.0em\", rspace = \"0.3333333em\"), Typesetti
ng:-mi(\"PointCharPorcentaje\", italic = \"true\", mathvariant = \"ita
lic\"), Typesetting:-mfenced(Typesetting:-mrow(Typesetting:-mn(\"3\", \+
mathvariant = \"normal\")), mathvariant = \"normal\", open = \"[\", cl
ose = \"]\"), Typesetting:-mfenced(Typesetting:-mrow(Typesetting:-mi(
\"i\", italic = \"true\", mathvariant = \"italic\")), mathvariant = \"
normal\", open = \"[\", close = \"]\"), Typesetting:-mi(\"\"), Typeset
ting:-mrow(Typesetting:-mi(\"\"), Typesetting:-mfenced(Typesetting:-mr
ow(Typesetting:-mn(\"2\", mathvariant = \"normal\")), mathvariant = \"
normal\", open = \"[\", close = \"]\")), Typesetting:-mo(\",\", mathva
riant = \"normal\", fence = \"false\", separator = \"true\", stretchy \+
= \"false\", symmetric = \"false\", largeop = \"false\", movablelimits
 = \"false\", accent = \"false\", lspace = \"0.0em\", rspace = \"0.333
3333em\"), Typesetting:-mi(\"PointCharPorcentaje\", italic = \"true\",
 mathvariant = \"italic\"), Typesetting:-mfenced(Typesetting:-mrow(Typ
esetting:-mn(\"4\", mathvariant = \"normal\")), mathvariant = \"normal
\", open = \"[\", close = \"]\"), Typesetting:-mfenced(Typesetting:-mr
ow(Typesetting:-mi(\"i\", italic = \"true\", mathvariant = \"italic\")
), mathvariant = \"normal\", open = \"[\", close = \"]\"), Typesetting
:-mi(\"\"), Typesetting:-mrow(Typesetting:-mi(\"\"), Typesetting:-mfen
ced(Typesetting:-mrow(Typesetting:-mn(\"2\", mathvariant = \"normal\")
), mathvariant = \"normal\", open = \"[\", close = \"]\")), Typesettin
g:-mo(\",\", mathvariant = \"normal\", fence = \"false\", separator = \+
\"true\", stretchy = \"false\", symmetric = \"false\", largeop = \"fal
se\", movablelimits = \"false\", accent = \"false\", lspace = \"0.0em
\", rspace = \"0.3333333em\"), Typesetting:-mi(\"PointCharPorcentaje\"
, italic = \"true\", mathvariant = \"italic\"), Typesetting:-mfenced(T
ypesetting:-mrow(Typesetting:-mn(\"5\", mathvariant = \"normal\")), ma
thvariant = \"normal\", open = \"[\", close = \"]\"), Typesetting:-mfe
nced(Typesetting:-mrow(Typesetting:-mi(\"i\", italic = \"true\", mathv
ariant = \"italic\")), mathvariant = \"normal\", open = \"[\", close =
 \"]\"), Typesetting:-mi(\"\"), Typesetting:-mrow(Typesetting:-mi(\"\"
), Typesetting:-mfenced(Typesetting:-mrow(Typesetting:-mn(\"2\", mathv
ariant = \"normal\")), mathvariant = \"normal\", open = \"[\", close =
 \"]\")), Typesetting:-mo(\",\", mathvariant = \"normal\", fence = \"f
alse\", separator = \"true\", stretchy = \"false\", symmetric = \"fals
e\", largeop = \"false\", movablelimits = \"false\", accent = \"false
\", lspace = \"0.0em\", rspace = \"0.3333333em\"), Typesetting:-mi(\"P
ointCharPorcentaje\", italic = \"true\", mathvariant = \"italic\"), Ty
pesetting:-mfenced(Typesetting:-mrow(Typesetting:-mn(\"6\", mathvarian
t = \"normal\")), mathvariant = \"normal\", open = \"[\", close = \"]
\"), Typesetting:-mfenced(Typesetting:-mrow(Typesetting:-mi(\"i\", ita
lic = \"true\", mathvariant = \"italic\")), mathvariant = \"normal\", \+
open = \"[\", close = \"]\"), Typesetting:-mi(\"\"), Typesetting:-mrow
(Typesetting:-mi(\"\"), Typesetting:-mfenced(Typesetting:-mrow(Typeset
ting:-mn(\"2\", mathvariant = \"normal\")), mathvariant = \"normal\", \+
open = \"[\", close = \"]\")), Typesetting:-mo(\",\", mathvariant = \"
normal\", fence = \"false\", separator = \"true\", stretchy = \"false
\", symmetric = \"false\", largeop = \"false\", movablelimits = \"fals
e\", accent = \"false\", lspace = \"0.0em\", rspace = \"0.3333333em\")
, Typesetting:-mi(\"PointCharPorcentaje\", italic = \"true\", mathvari
ant = \"italic\"), Typesetting:-mfenced(Typesetting:-mrow(Typesetting:
-mn(\"7\", mathvariant = \"normal\")), mathvariant = \"normal\", open \+
= \"[\", close = \"]\"), Typesetting:-mfenced(Typesetting:-mrow(Typese
tting:-mi(\"i\", italic = \"true\", mathvariant = \"italic\")), mathva
riant = \"normal\", open = \"[\", close = \"]\"), Typesetting:-mi(\"\"
), Typesetting:-mrow(Typesetting:-mi(\"\"), Typesetting:-mfenced(Types
etting:-mrow(Typesetting:-mn(\"2\", mathvariant = \"normal\")), mathva
riant = \"normal\", open = \"[\", close = \"]\")), Typesetting:-mo(\",
\", mathvariant = \"normal\", fence = \"false\", separator = \"true\",
 stretchy = \"false\", symmetric = \"false\", largeop = \"false\", mov
ablelimits = \"false\", accent = \"false\", lspace = \"0.0em\", rspace
 = \"0.3333333em\"), Typesetting:-mi(\"PointCharPorcentaje\", italic =
 \"true\", mathvariant = \"italic\"), Typesetting:-mfenced(Typesetting
:-mrow(Typesetting:-mn(\"8\", mathvariant = \"normal\")), mathvariant \+
= \"normal\", open = \"[\", close = \"]\"), Typesetting:-mfenced(Types
etting:-mrow(Typesetting:-mi(\"i\", italic = \"true\", mathvariant = \+
\"italic\")), mathvariant = \"normal\", open = \"[\", close = \"]\"), \+
Typesetting:-mi(\"\"), Typesetting:-mrow(Typesetting:-mi(\"\"), Typese
tting:-mfenced(Typesetting:-mrow(Typesetting:-mn(\"2\", mathvariant = \+
\"normal\")), mathvariant = \"normal\", open = \"[\", close = \"]\")),
 Typesetting:-mo(\",\", mathvariant = \"normal\", fence = \"false\", s
eparator = \"true\", stretchy = \"false\", symmetric = \"false\", larg
eop = \"false\", movablelimits = \"false\", accent = \"false\", lspace
 = \"0.0em\", rspace = \"0.3333333em\"), Typesetting:-mi(\"PointCharPo
rcentaje\", italic = \"true\", mathvariant = \"italic\"), Typesetting:
-mfenced(Typesetting:-mrow(Typesetting:-mn(\"9\", mathvariant = \"norm
al\")), mathvariant = \"normal\", open = \"[\", close = \"]\"), Typese
tting:-mfenced(Typesetting:-mrow(Typesetting:-mi(\"i\", italic = \"tru
e\", mathvariant = \"italic\")), mathvariant = \"normal\", open = \"[
\", close = \"]\"), Typesetting:-mi(\"\"), Typesetting:-mrow(Typesetti
ng:-mi(\"\"), Typesetting:-mfenced(Typesetting:-mrow(Typesetting:-mn(
\"2\", mathvariant = \"normal\")), mathvariant = \"normal\", open = \"
[\", close = \"]\")), Typesetting:-mo(\",\", mathvariant = \"normal\",
 fence = \"false\", separator = \"true\", stretchy = \"false\", symmet
ric = \"false\", largeop = \"false\", movablelimits = \"false\", accen
t = \"false\", lspace = \"0.0em\", rspace = \"0.3333333em\"), Typesett
ing:-mi(\"PointCharPorcentaje\", italic = \"true\", mathvariant = \"it
alic\"), Typesetting:-mfenced(Typesetting:-mrow(Typesetting:-mn(\"10\"
, mathvariant = \"normal\")), mathvariant = \"normal\", open = \"[\", \+
close = \"]\"), Typesetting:-mfenced(Typesetting:-mrow(Typesetting:-mi
(\"i\", italic = \"true\", mathvariant = \"italic\")), mathvariant = \+
\"normal\", open = \"[\", close = \"]\"), Typesetting:-mi(\"\"), Types
etting:-mrow(Typesetting:-mi(\"\"), Typesetting:-mfenced(Typesetting:-
mrow(Typesetting:-mn(\"2\", mathvariant = \"normal\")), mathvariant = \+
\"normal\", open = \"[\", close = \"]\")), Typesetting:-mi(\"\")), mat
hvariant = \"normal\"), Typesetting:-mo(\";\", mathvariant = \"normal
\", fence = \"false\", separator = \"true\", stretchy = \"false\", sym
metric = \"false\", largeop = \"false\", movablelimits = \"false\", ac
cent = \"false\", lspace = \"0.0em\", rspace = \"0.2777778em\"), Types
etting:-mspace(height = \"0.0ex\", width = \"0.0em\", depth = \"0.0ex
\", linebreak = \"auto\"), Typesetting:-mspace(height = \"0.0ex\", wid
th = \"0.0em\", depth = \"0.0ex\", linebreak = \"newline\"), Typesetti
ng:-mspace(height = \"0.0ex\", width = \"0.0em\", depth = \"0.0ex\", l
inebreak = \"newline\"), Typesetting:-mo(\" \", mathvariant = \"normal
\", fence = \"false\", separator = \"false\", stretchy = \"false\", sy
mmetric = \"false\", largeop = \"false\", movablelimits = \"false\", a
ccent = \"false\", lspace = \"0.0em\", rspace = \"0.0em\"), Typesettin
g:-mi(\"print\", italic = \"true\", mathvariant = \"italic\"), Typeset
ting:-mfenced(Typesetting:-mrow(Typesetting:-mi(\"ValorMaximo\", itali
c = \"true\", mathvariant = \"italic\")), mathvariant = \"normal\"), T
ypesetting:-mo(\":\", mathvariant = \"normal\", fence = \"false\", sep
arator = \"false\", stretchy = \"false\", symmetric = \"false\", large
op = \"false\", movablelimits = \"false\", accent = \"false\", lspace \+
= \"0.2777778em\", rspace = \"0.2777778em\"), Typesetting:-mspace(heig
ht = \"0.0ex\", width = \"0.0em\", depth = \"0.0ex\", linebreak = \"ne
wline\"), Typesetting:-mo(\" \", mathvariant = \"normal\", fence = \"f
alse\", separator = \"false\", stretchy = \"false\", symmetric = \"fal
se\", largeop = \"false\", movablelimits = \"false\", accent = \"false
\", lspace = \"0.0em\", rspace = \"0.0em\"), Typesetting:-mi(\"print\"
, italic = \"true\", mathvariant = \"italic\"), Typesetting:-mfenced(T
ypesetting:-mrow(Typesetting:-mi(\"ValorMinimo\", italic = \"true\", m
athvariant = \"italic\")), mathvariant = \"normal\"), Typesetting:-mo(
\":\", mathvariant = \"normal\", fence = \"false\", separator = \"fals
e\", stretchy = \"false\", symmetric = \"false\", largeop = \"false\",
 movablelimits = \"false\", accent = \"false\", lspace = \"0.2777778em
\", rspace = \"0.2777778em\"), Typesetting:-mspace(height = \"0.0ex\",
 width = \"0.0em\", depth = \"0.0ex\", linebreak = \"newline\"), Types
etting:-mo(\" \", mathvariant = \"normal\", fence = \"false\", separat
or = \"false\", stretchy = \"false\", symmetric = \"false\", largeop =
 \"false\", movablelimits = \"false\", accent = \"false\", lspace = \"
0.0em\", rspace = \"0.0em\"), Typesetting:-mi(\"print\", italic = \"tr
ue\", mathvariant = \"italic\"), Typesetting:-mfenced(Typesetting:-mro
w(Typesetting:-mi(\"\"), Typesetting:-ms(\"+++++\"), Typesetting:-mi(
\"\")), mathvariant = \"normal\"), Typesetting:-mo(\":\", mathvariant \+
= \"normal\", fence = \"false\", separator = \"false\", stretchy = \"f
alse\", symmetric = \"false\", largeop = \"false\", movablelimits = \"
false\", accent = \"false\", lspace = \"0.2777778em\", rspace = \"0.27
77778em\"), Typesetting:-mspace(height = \"0.0ex\", width = \"0.0em\",
 depth = \"0.0ex\", linebreak = \"auto\"), Typesetting:-mo(\" \", math
variant = \"normal\", fence = \"false\", separator = \"false\", stretc
hy = \"false\", symmetric = \"false\", largeop = \"false\", movablelim
its = \"false\", accent = \"false\", lspace = \"0.0em\", rspace = \"0.
0em\"), Typesetting:-mspace(height = \"0.0ex\", width = \"0.0em\", dep
th = \"0.0ex\", linebreak = \"newline\"), Typesetting:-mo(\"end\", bol
d = \"true\", mathvariant = \"bold\", fontweight = \"bold\", fence = \+
\"false\", separator = \"false\", stretchy = \"false\", symmetric = \"
false\", largeop = \"false\", movablelimits = \"false\", accent = \"fa
lse\", lspace = \"0.0em\", rspace = \"0.0em\"), Typesetting:-mo(\" \",
 mathvariant = \"normal\", fence = \"false\", separator = \"false\", s
tretchy = \"false\", symmetric = \"false\", largeop = \"false\", movab
lelimits = \"false\", accent = \"false\", lspace = \"0.0em\", rspace =
 \"0.0em\"), Typesetting:-mo(\"do\", bold = \"true\", mathvariant = \"
bold\", fontweight = \"bold\", fence = \"false\", separator = \"false
\", stretchy = \"false\", symmetric = \"false\", largeop = \"false\", \+
movablelimits = \"false\", accent = \"false\", lspace = \"0.0em\", rsp
ace = \"0.0em\"), Typesetting:-mo(\":\", mathvariant = \"normal\", fen
ce = \"false\", separator = \"false\", stretchy = \"false\", symmetric
 = \"false\", largeop = \"false\", movablelimits = \"false\", accent =
 \"false\", lspace = \"0.2777778em\", rspace = \"0.2777778em\"));" "-I
%mrowG6#/I+modulenameG6\"I,TypesettingGI(_syslibGF'6U-I#moGF$6/Q$forF'
/%%boldGQ%trueF'/%,mathvariantGQ%boldF'/%+fontweightGF4/%&fenceGQ&fals
eF'/%*separatorGF9/%)stretchyGF9/%*symmetricGF9/%(largeopGF9/%.movable
limitsGF9/%'accentGF9/%'lspaceGQ&0.0emF'/%'rspaceGFH-F,6-Q\"~F'/F3Q'no
rmalF'F7F:F<F>F@FBFDFFFI-I#miGF$6%Q\"iF'/%'italicGF1/F3Q'italicF'FK-F,
6/Q%fromF'F/F2F5F7F:F<F>F@FBFDFFFIFK-I#mnGF$6$Q\"1F'FNFK-F,6/Q#toF'F/F
2F5F7F:F<F>F@FBFDFFFIFK-Ffn6$Q#30F'FNFK-F,6/Q#doF'F/F2F5F7F:F<F>F@FBFD
FFFIFK-I'mspaceGF$6&/%'heightGQ&0.0exF'/%&widthGFH/%&depthGFgo/%*lineb
reakGQ(newlineF'-FQ6%Q,ValorMaximoF'FTFV-F,6-Q*&coloneq;F'FNF7F:F<F>F@
FBFD/FGQ,0.2777778emF'/FJFfp-FQ6%Q$maxF'/FUF9FN-I(mfencedGF$6$-F#6gn-F
Q6%Q4PointCharPorcentajeF'FTFV-F]q6&-F#6#FenFN/%%openGQ\"[F'/%&closeGQ
\"]F'-F]q6&-F#6#FPFNFhqF[r-F]q6&-F#6#-Ffn6$Q\"2F'FNFNFhqF[r-F,6-Q\",F'
FNF7/F;F1F<F>F@FBFDFF/FJQ,0.3333333emF'FaqFbrF^r-FQ6#Q!F'FbrFirFaq-F]q
6&-F#6#-Ffn6$Q\"3F'FNFNFhqF[rF^rF_s-F#6$F_sFbrFirFaq-F]q6&-F#6#-Ffn6$Q
\"4F'FNFNFhqF[rF^rF_sFisFirFaq-F]q6&-F#6#-Ffn6$Q\"5F'FNFNFhqF[rF^rF_sF
isFirFaq-F]q6&-F#6#-Ffn6$Q\"6F'FNFNFhqF[rF^rF_sFisFirFaq-F]q6&-F#6#-Ff
n6$Q\"7F'FNFNFhqF[rF^rF_sFisFirFaq-F]q6&-F#6#-Ffn6$Q\"8F'FNFNFhqF[rF^r
F_sFisFirFaq-F]q6&-F#6#-Ffn6$Q\"9F'FNFNFhqF[rF^rF_sFisFirFaq-F]q6&-F#6
#-Ffn6$Q#10F'FNFNFhqF[rF^rF_sFisF_sFN-F,6-Q\";F'FNF7F\\sF<F>F@FBFDFFFg
pFboFK-FQ6%Q,ValorMinimoF'FTFVFbp-FQ6%Q$minF'F[qFNF\\qF\\w-Fco6&FeoFho
Fjo/F]pQ%autoF'FboFboFK-FQ6%Q&printF'FTFV-F]q6$-F#6#F_pFN-F,6-Q\":F'FN
F7F:F<F>F@FBFDFepFgpFboFKFiw-F]q6$-F#6#F_wFNF`xFboFKFiw-F]q6$-F#6%F_s-
I#msGF$6#Q&+++++F'F_sFNF`xFewFKFbo-F,6/Q$endF'F/F2F5F7F:F<F>F@FBFDFFFI
FKF_oF`x" }}{PARA 11 "" 1 "" {XPPMATH 20 "$\"+4T!)35!\")" }}{PARA 11 "
" 1 "" {XPPMATH 20 "$\"+#[2Mn'!\"*" }}{PARA 11 "" 1 "" {XPPMATH 20 "Q&
+++++6\"" }}{PARA 11 "" 1 "" {XPPMATH 20 "$\"+a\"4Y)>!\"*" }}{PARA 11 
"" 1 "" {XPPMATH 20 "$\"+6]f.x!#5" }}{PARA 11 "" 1 "" {XPPMATH 20 "Q&+
++++6\"" }}{PARA 11 "" 1 "" {XPPMATH 20 "$\"+yX_&p%!\"*" }}{PARA 11 ""
 1 "" {XPPMATH 20 "$\"+JHY%>$!\"*" }}{PARA 11 "" 1 "" {XPPMATH 20 "Q&+
++++6\"" }}{PARA 11 "" 1 "" {XPPMATH 20 "$\"*$[,oY!\")" }}{PARA 11 "" 
1 "" {XPPMATH 20 "$\"+>DiFA!\"*" }}{PARA 11 "" 1 "" {XPPMATH 20 "Q&+++
++6\"" }}{PARA 11 "" 1 "" {XPPMATH 20 "$\"+61d,9!\")" }}{PARA 11 "" 1 
"" {XPPMATH 20 "$\"+H(*)z(**!\"*" }}{PARA 11 "" 1 "" {XPPMATH 20 "Q&++
+++6\"" }}{PARA 11 "" 1 "" {XPPMATH 20 "$\"+J9Nn9!\"*" }}{PARA 11 "" 1
 "" {XPPMATH 20 "$\"+wvvvv!#5" }}{PARA 11 "" 1 "" {XPPMATH 20 "Q&+++++
6\"" }}{PARA 11 "" 1 "" {XPPMATH 20 "$\"*Oq2l\"!\")" }}{PARA 11 "" 1 "
" {XPPMATH 20 "$\"+=1sAh!#5" }}{PARA 11 "" 1 "" {XPPMATH 20 "Q&+++++6
\"" }}{PARA 11 "" 1 "" {XPPMATH 20 "$\"+(yHQ1\"!\"*" }}{PARA 11 "" 1 "
" {XPPMATH 20 "$\"+n=Jqc!#5" }}{PARA 11 "" 1 "" {XPPMATH 20 "Q&+++++6
\"" }}{PARA 11 "" 1 "" {XPPMATH 20 "$\"+Z8&3H\"!\")" }}{PARA 11 "" 1 "
" {XPPMATH 20 "$\"+'4T!*e*!\"*" }}{PARA 11 "" 1 "" {XPPMATH 20 "Q&++++
+6\"" }}{PARA 11 "" 1 "" {XPPMATH 20 "$\"+ZU`#y#!#5" }}{PARA 11 "" 1 "
" {XPPMATH 20 "$\"\"!F#" }}{PARA 11 "" 1 "" {XPPMATH 20 "Q&+++++6\"" }
}{PARA 11 "" 1 "" {XPPMATH 20 "$\"+$fsM.&!#6" }}{PARA 11 "" 1 "" 
{XPPMATH 20 "$\"\"!F#" }}{PARA 11 "" 1 "" {XPPMATH 20 "Q&+++++6\"" }}
{PARA 11 "" 1 "" {XPPMATH 20 "$\"*:#*)oZ!\")" }}{PARA 11 "" 1 "" 
{XPPMATH 20 "$\"+Cq[l@!\"*" }}{PARA 11 "" 1 "" {XPPMATH 20 "Q&+++++6\"
" }}{PARA 11 "" 1 "" {XPPMATH 20 "$\"+)3E!3p!\"*" }}{PARA 11 "" 1 "" 
{XPPMATH 20 "$\"+x&y$oO!\"*" }}{PARA 11 "" 1 "" {XPPMATH 20 "Q&+++++6
\"" }}{PARA 11 "" 1 "" {XPPMATH 20 "$\"+%R.ly(!\"*" }}{PARA 11 "" 1 ""
 {XPPMATH 20 "$\"+%>Il1&!\"*" }}{PARA 11 "" 1 "" {XPPMATH 20 "Q&+++++6
\"" }}{PARA 11 "" 1 "" {XPPMATH 20 "$\"\"!F#" }}{PARA 11 "" 1 "" 
{XPPMATH 20 "$\"\"!F#" }}{PARA 11 "" 1 "" {XPPMATH 20 "Q&+++++6\"" }}
{PARA 11 "" 1 "" {XPPMATH 20 "$\"*c6rq'!\")" }}{PARA 11 "" 1 "" 
{XPPMATH 20 "$\")Rt_U!\"(" }}{PARA 11 "" 1 "" {XPPMATH 20 "Q&+++++6\""
 }}{PARA 11 "" 1 "" {XPPMATH 20 "$\"+P/o!G$!\"*" }}{PARA 11 "" 1 "" 
{XPPMATH 20 "$\"+Zk7]=!\"*" }}{PARA 11 "" 1 "" {XPPMATH 20 "Q&+++++6\"
" }}{PARA 11 "" 1 "" {XPPMATH 20 "$\"+A3G/D!\"*" }}{PARA 11 "" 1 "" 
{XPPMATH 20 "$\"+e\"3&e\")!#5" }}{PARA 11 "" 1 "" {XPPMATH 20 "Q&+++++
6\"" }}{PARA 11 "" 1 "" {XPPMATH 20 "$\"+jSR&\\)!\"*" }}{PARA 11 "" 1 
"" {XPPMATH 20 "$\"+hD_)p%!\"*" }}{PARA 11 "" 1 "" {XPPMATH 20 "Q&++++
+6\"" }}{PARA 11 "" 1 "" {XPPMATH 20 "$\"+cAZ'e)!\"*" }}{PARA 11 "" 1 
"" {XPPMATH 20 "$\"+Vya[l!\"*" }}{PARA 11 "" 1 "" {XPPMATH 20 "Q&+++++
6\"" }}{PARA 11 "" 1 "" {XPPMATH 20 "$\"*\"[j4)*!\")" }}{PARA 11 "" 1 
"" {XPPMATH 20 "$\"+6[!*3p!\"*" }}{PARA 11 "" 1 "" {XPPMATH 20 "Q&++++
+6\"" }}{PARA 11 "" 1 "" {XPPMATH 20 "$\"+%=l,,\"!\")" }}{PARA 11 "" 1
 "" {XPPMATH 20 "$\"+%3MrR'!\"*" }}{PARA 11 "" 1 "" {XPPMATH 20 "Q&+++
++6\"" }}{PARA 11 "" 1 "" {XPPMATH 20 "$\"+Me!f*>!\"*" }}{PARA 11 "" 1
 "" {XPPMATH 20 "$\"+_,C`j!#6" }}{PARA 11 "" 1 "" {XPPMATH 20 "Q&+++++
6\"" }}{PARA 11 "" 1 "" {XPPMATH 20 "$\"\"!F#" }}{PARA 11 "" 1 "" 
{XPPMATH 20 "$\"\"!F#" }}{PARA 11 "" 1 "" {XPPMATH 20 "Q&+++++6\"" }}
{PARA 11 "" 1 "" {XPPMATH 20 "$\"+s4S!H(!#5" }}{PARA 11 "" 1 "" 
{XPPMATH 20 "$\"+UC0iE!#5" }}{PARA 11 "" 1 "" {XPPMATH 20 "Q&+++++6\""
 }}{PARA 11 "" 1 "" {XPPMATH 20 "$\"+MO&)eD!#5" }}{PARA 11 "" 1 "" 
{XPPMATH 20 "$\"\"!F#" }}{PARA 11 "" 1 "" {XPPMATH 20 "Q&+++++6\"" }}
{PARA 11 "" 1 "" {XPPMATH 20 "$\"+7(4Dr*!#6" }}{PARA 11 "" 1 "" 
{XPPMATH 20 "$\"\"!F#" }}{PARA 11 "" 1 "" {XPPMATH 20 "Q&+++++6\"" }}
{PARA 11 "" 1 "" {XPPMATH 20 "$\"\"!F#" }}{PARA 11 "" 1 "" {XPPMATH 20
 "$\"\"!F#" }}{PARA 11 "" 1 "" {XPPMATH 20 "Q&+++++6\"" }}{PARA 11 "" 
1 "" {XPPMATH 20 "$\"\"!F#" }}{PARA 11 "" 1 "" {XPPMATH 20 "$\"\"!F#" 
}}{PARA 11 "" 1 "" {XPPMATH 20 "Q&+++++6\"" }}{PARA 11 "" 1 "" 
{XPPMATH 20 "$\"\"!F#" }}{PARA 11 "" 1 "" {XPPMATH 20 "$\"\"!F#" }}
{PARA 11 "" 1 "" {XPPMATH 20 "Q&+++++6\"" }}}{EXCHG {PARA 0 "> " 0 "" 
{XPPEDIT 19 1 "Typesetting:-mi(\"`?`\", italic = \"true\", mathvariant
 = \"italic\");" }}{PARA 11 "" 1 "" {XPPMATH 20 "I\"?G6\"" }}}{EXCHG 
{PARA 0 "> " 0 "" {XPPEDIT 19 1 "Typesetting:-mi(\"`?`\", italic = \"t
rue\", mathvariant = \"italic\");" }}{PARA 11 "" 1 "" {XPPMATH 20 "I\"
?G6\"" }}}{EXCHG {PARA 0 "> " 0 "" {MPLTEXT 1 0 10 "Digits:=6:" }}}
{EXCHG {PARA 0 "> " 0 "" {MPLTEXT 1 0 28 "AA:=TextosCharPorcentaje[1]:
" }}}{EXCHG {PARA 0 "> " 0 "" {MPLTEXT 1 0 22 "CantidadAqui:=NumChar:"
 }}}{EXCHG {PARA 0 "> " 0 "" {MPLTEXT 1 0 28 "AA:=TextosCharPorcentaje
[1]:" }}}{EXCHG {PARA 0 "> " 0 "" {MPLTEXT 1 0 23 "for j from 2 to 10 \+
do \n" }{MPLTEXT 1 0 29 "BB:=TextosCharPorcentaje[j]:\n" }{MPLTEXT 1 
0 46 "dato:=evalf(DistanciaL1(AA,BB,CantidadAqui));\n" }{MPLTEXT 1 0 
13 "print(dato);\n" }{MPLTEXT 1 0 7 "end do:" }}{PARA 11 "" 1 "" 
{XPPMATH 20 "$\"'$e%=!\"%" }}{PARA 11 "" 1 "" {XPPMATH 20 "$\"'?^@!\"%
" }}{PARA 11 "" 1 "" {XPPMATH 20 "$\"'OL:!\"%" }}{PARA 11 "" 1 "" 
{XPPMATH 20 "$\"'I85!\"%" }}{PARA 11 "" 1 "" {XPPMATH 20 "$\"'(**>#!\"
%" }}{PARA 11 "" 1 "" {XPPMATH 20 "$\"'Y69!\"%" }}{PARA 11 "" 1 "" 
{XPPMATH 20 "$\"'\"*f7!\"%" }}{PARA 11 "" 1 "" {XPPMATH 20 "$\"'gO?!\"
%" }}{PARA 11 "" 1 "" {XPPMATH 20 "$\"'K.7!\"%" }}}{EXCHG {PARA 0 "> "
 0 "" {MPLTEXT 1 0 0 "" }}}{EXCHG {PARA 0 "> " 0 "" {MPLTEXT 1 0 26 "D
atosLatin:=array(1..100):" }}}{EXCHG {PARA 0 "> " 0 "" {MPLTEXT 1 0 9 
"veces:=1:" }}}{EXCHG {PARA 0 "> " 0 "" {MPLTEXT 1 0 22 "for i from 1 \+
to 10 do\n" }{MPLTEXT 1 0 22 "for j from 1 to 10 do\n" }{MPLTEXT 1 0 
29 "AA:=TextosCharPorcentaje[i]:\n" }{MPLTEXT 1 0 29 "BB:=TextosCharPo
rcentaje[j]:\n" }{MPLTEXT 1 0 41 "dato:=evalf(DistanciaL1(AA,BB,NumCha
r));\n" }{MPLTEXT 1 0 25 "DatosLatin[veces]:=dato:\n" }{MPLTEXT 1 0 
16 "veces:=veces+1:\n" }{MPLTEXT 1 0 8 "end do:\n" }{MPLTEXT 1 0 7 "en
d do:" }}}{EXCHG {PARA 0 "> " 0 "" {MPLTEXT 1 0 25 "convert(DatosLatin
,list);" }}{PARA 11 "" 1 "" {XPPMATH 20 "7`q$\"\"!F$$\"'$e%=!\"%$\"'?^
@F'$\"'OL:F'$\"'I85F'$\"'(**>#F'$\"'Y69F'$\"'\"*f7F'$\"'gO?F'$\"'K.7F'
F%F#$\"'C%3\"F'$\"'AsAF'$\"'zR8F'$\"'$Rl\"F'$\"'s=9F'$\"'qN6F'$\"'rN:F
'$\"'([^\"F'F(F8F#$\"'_8FF'$\"'\"[s\"F'$\"'k1?F'$\"')=\"=F'$\"'9C;F'$
\"'#zT\"F'$\"'\"e&=F'F*F:FHF#$\"'$[L\"F'$\"'I'*=F'$\"'&3.#F'$\"'ZA;F'$
\"'moEF'$\"'K\\<F'F,F<FJFVF#$\"'1>=F'$\"'$HX\"F'$\"'=3&)!\"&$\"'>q;F'$
\"'Ma7F'F.F>FLFXF\\oF#$\"'*[m\"F'$\"'XZ=F'$\"'AjCF'$\"'I)e\"F'F0F@FNFZ
F^oFgoF#$\"'m&=\"F'$\"'7$o\"F'$\"'ON8F'F2FBFPFfnF`oFioF_pF#$\"'uW=F'$
\"'7w9F'F4FDFRFhnFcoF[pFapFepF#$\"'*z$=F'F6FFFTFjnFeoF]pFcpFgpFipF#" }
}}{EXCHG {PARA 0 "> " 0 "" {MPLTEXT 1 0 39 "DatosLatinSet:=convert(Dat
osLatin,set);" }}{PARA 11 "" 1 "" {XPPMATH 20 ">I.DatosLatinSetG6\"<P$
\"\"!F'$\"'=3&)!\"&$\"'I85!\"%$\"'C%3\"F-$\"'qN6F-$\"'m&=\"F-$\"'K.7F-
$\"'Ma7F-$\"'\"*f7F-$\"'$[L\"F-$\"'ON8F-$\"'zR8F-$\"'Y69F-$\"'#zT\"F-$
\"'s=9F-$\"'$HX\"F-$\"'7w9F-$\"'([^\"F-$\"'OL:F-$\"'rN:F-$\"'I)e\"F-$
\"'ZA;F-$\"'9C;F-$\"'$Rl\"F-$\"'*[m\"F-$\"'>q;F-$\"'7$o\"F-$\"'\"[s\"F
-$\"'K\\<F-$\"')=\"=F-$\"'1>=F-$\"'*z$=F-$\"'uW=F-$\"'$e%=F-$\"'XZ=F-$
\"'\"e&=F-$\"'I'*=F-$\"'k1?F-$\"'&3.#F-$\"'gO?F-$\"'?^@F-$\"'(**>#F-$
\"'AsAF-$\"'AjCF-$\"'moEF-$\"'_8FF-" }}}{EXCHG {PARA 0 "> " 0 "" 
{MPLTEXT 1 0 18 "cantidad:=nops(%);" }}{PARA 11 "" 1 "" {XPPMATH 20 ">
I)cantidadG6\"\"#Y" }}}{EXCHG {PARA 0 "> " 0 "" {MPLTEXT 1 0 44 "Datos
LatinList:=convert(DatosLatinSet,list):" }}}{EXCHG {PARA 0 "> " 0 "" 
{MPLTEXT 1 0 29 "for i from 1 to cantidad do \n" }{MPLTEXT 1 0 47 "Poi
ntDatosLatinList[i]:=[i,DatosLatinList[i]]:\n" }{MPLTEXT 1 0 7 "end do
:" }}}{EXCHG {PARA 0 "> " 0 "" {MPLTEXT 1 0 55 "PointDatosLatinList:=c
onvert(PointDatosLatinList,list):" }}}{EXCHG {PARA 0 "> " 0 "" 
{MPLTEXT 1 0 72 "plotLatin:=plot(PointDatosLatinList,style=POINT,color
=red,thickness=99):" }}}{EXCHG {PARA 0 "> " 0 "" {MPLTEXT 1 0 31 "disp
lay(plotLatin,color=green);" }}{PARA 13 "" 1 "" {TEXT 237 0 "" }
{GLPLOT2D 650.0 447.0 447.0 {PLOTDATA 2 "6*-%'CURVESG6&7P7$$\"#5!\"\"$
\"\"!!\"\"7$$\"#?!\"\"$\"'=3&)!\"&7$$\"#I!\"\"$\"&L,\"!\"$7$$\"#S!\"\"
$\"'C%3\"!\"%7$$\"#]!\"\"$\"&d8\"!\"$7$$\"#g!\"\"$\"'m&=\"!\"%7$$\"#q!
\"\"$\"'K.7!\"%7$$\"#!)!\"\"$\"'Ma7!\"%7$$\"#!*!\"\"$\"'\"*f7!\"%7$$\"
$+\"!\"\"$\"'$[L\"!\"%7$$\"$5\"!\"\"$\"'ON8!\"%7$$\"$?\"!\"\"$\"'zR8!
\"%7$$\"$I\"!\"\"$\"'Y69!\"%7$$\"$S\"!\"\"$\"'#zT\"!\"%7$$\"$]\"!\"\"$
\"'s=9!\"%7$$\"$g\"!\"\"$\"'$HX\"!\"%7$$\"$q\"!\"\"$\"'7w9!\"%7$$\"$!=
!\"\"$\"'([^\"!\"%7$$\"$!>!\"\"$\"'OL:!\"%7$$\"$+#!\"\"$\"'rN:!\"%7$$
\"$5#!\"\"$\"&$)e\"!\"$7$$\"$?#!\"\"$\"'ZA;!\"%7$$\"$I#!\"\"$\"'9C;!\"
%7$$\"$S#!\"\"$\"'$Rl\"!\"%7$$\"$]#!\"\"$\"'*[m\"!\"%7$$\"$g#!\"\"$\"'
>q;!\"%7$$\"$q#!\"\"$\"'7$o\"!\"%7$$\"$!G!\"\"$\"'\"[s\"!\"%7$$\"$!H!
\"\"$\"'K\\<!\"%7$$\"$+$!\"\"$\"')=\"=!\"%7$$\"$5$!\"\"$\"'1>=!\"%7$$
\"$?$!\"\"$\"'*z$=!\"%7$$\"$I$!\"\"$\"'uW=!\"%7$$\"$S$!\"\"$\"'$e%=!\"
%7$$\"$]$!\"\"$\"'XZ=!\"%7$$\"$g$!\"\"$\"'\"e&=!\"%7$$\"$q$!\"\"$\"&j*
=!\"$7$$\"$!Q!\"\"$\"'k1?!\"%7$$\"$!R!\"\"$\"'&3.#!\"%7$$\"$+%!\"\"$\"
&m.#!\"$7$$\"$5%!\"\"$\"&7:#!\"$7$$\"$?%!\"\"$\"'(**>#!\"%7$$\"$I%!\"
\"$\"'AsA!\"%7$$\"$S%!\"\"$\"'AjC!\"%7$$\"$]%!\"\"$\"'moE!\"%7$$\"$g%!
\"\"$\"'_8F!\"%-%&COLORG6&%$RGBG$\"#5!\"\"$\"\"!!\"\"$\"\"!!\"\"-%*THI
CKNESSG6#\"#**-%&STYLEG6#%&POINTG-&%&_AXISG6#\"\"\"6&-%&COLORG6&%$RGBG
$\"\"!!\"\"$\"\"!!\"\"$\"\"!!\"\"-%*LINESTYLEG6#\"\"!-%*THICKNESSG6#\"
\"!-%-TRANSPARENCYG6#$\"\"!!\"\"-&%&_AXISG6#\"\"#6&-%&COLORG6&%$RGBG$
\"\"!!\"\"$\"\"!!\"\"$\"\"!!\"\"-%*LINESTYLEG6#\"\"!-%*THICKNESSG6#\"
\"!-%-TRANSPARENCYG6#$\"\"!!\"\"-%+AXESLABELSG6$Q!6\"Q!6\"-%&COLORG6&%
$RGBG$\"\"!!\"\"$\"#5!\"\"$\"\"!!\"\"-%)_VISIBLEG6#\"\"\"-%%ROOTG6'-%)
BOUNDS_XG6#$\"$?%!\"\"-%)BOUNDS_YG6#$\"$+\"!\"\"-%-BOUNDS_WIDTHG6#$\"%
!)f!\"\"-%.BOUNDS_HEIGHTG6#$\"%?R!\"\"-%)CHILDRENG6\"-%+ANNOTATIONG6'-
%)BOUNDS_XG6#$\"\"!!\"\"-%)BOUNDS_YG6#$\"\"!!\"\"-%-BOUNDS_WIDTHG6#$\"
%+S!\"\"-%.BOUNDS_HEIGHTG6#$\"%+S!\"\"-%)CHILDRENG6\"" 1 2 2 1 10 0 2 
6 0 4 2 1.0 45.0 45.0 0 0 "Curve 1" }}{TEXT 237 0 "" }}}{EXCHG {PARA 0
 "> " 0 "" {MPLTEXT 1 0 17 "with(Statistics):" }}}{EXCHG {PARA 0 "> " 
0 "" {MPLTEXT 1 0 34 "MedianLatin:=Mean(DatosLatinList);" }}{PARA 11 "
" 1 "" {XPPMATH 20 ">I,MedianLatinG6\"$\"'MJ;!\"%" }}}{EXCHG {PARA 0 "
> " 0 "" {MPLTEXT 1 0 52 "DesviacionMediaLatin:=MeanDeviation(DatosLat
inList);" }}{PARA 11 "" 1 "" {XPPMATH 20 ">I5DesviacionMediaLatinG6\"$
\"'sYM!\"&" }}}{EXCHG {PARA 0 "> " 0 "" {MPLTEXT 1 0 59 "DesviacionEst
andarlatin:=StandardDeviation(DatosLatinList);" }}{PARA 11 "" 1 "" 
{XPPMATH 20 ">I8DesviacionEstandarlatinG6\"$\"']]Z!\"&" }}}{EXCHG 
{PARA 0 "> " 0 "" {MPLTEXT 1 0 37 "DatosLatin:=convert(DatosLatin,list
):" }}}{EXCHG {PARA 0 "> " 0 "" {MPLTEXT 1 0 17 "nops(DatosLatin);" }}
{PARA 11 "" 1 "" {XPPMATH 20 "\"$+\"" }}}{EXCHG {PARA 0 "> " 0 "" 
{MPLTEXT 1 0 30 "DeLosDiezElPeor:=array(1..10):" }}}{EXCHG {PARA 0 "> 
" 0 "" {MPLTEXT 1 0 22 "for i from 1 to 10 do\n" }{MPLTEXT 1 0 23 "DeL
osDiezElPeor[i]:=0:\n" }{MPLTEXT 1 0 22 "for j from 1 to 10 do\n" }
{MPLTEXT 1 0 63 "DeLosDiezElPeor[i]:=DeLosDiezElPeor[i]+DatosLatin[10*
(i-1)+j]:\n" }{MPLTEXT 1 0 15 "end do: end do:" }}{PARA 0 "> " 0 "" 
{MPLTEXT 1 0 47 "DeLosDiezElPeor:=convert(DeLosDiezElPeor,list);" }}
{PARA 11 "" 1 "" {XPPMATH 20 ">I0DeLosDiezElPeorG6\"7,$\"'\\l9!\"$$\"'
5!Q\"F($\"',R;F($\"';#y\"F($\"'+Y7F($\"'(Rr\"F($\"'\\*R\"F($\"'q%G\"F(
$\"'\"er\"F($\"'a\"Q\"F(" }}}{EXCHG {PARA 0 "> " 0 "" {MPLTEXT 1 0 78 
"for i from 1 to 10 do PointDeLosDiezElPeor[i]:=[i,DeLosDiezElPeor[i]]
: end do:" }}}{EXCHG {PARA 0 "> " 0 "" {MPLTEXT 1 0 57 "PointDeLosDiez
ElPeor:=convert(PointDeLosDiezElPeor,list):" }}}{EXCHG {PARA 0 "> " 0 
"" {MPLTEXT 1 0 84 "plotLatin:=plot(PointDeLosDiezElPeor,style=LINE,co
lor=ColorTools:-Color([1, 0, 0])):" }}}{EXCHG {PARA 0 "> " 0 "" 
{MPLTEXT 1 0 56 "display(plotLatin,axesfont = [COURIER, 9], thickness=
2);" }}{PARA 13 "" 1 "" {TEXT 237 0 "" }{GLPLOT2D 997.0 434.0 434.0 
{PLOTDATA 2 "6+-%'CURVESG6%7,7$$\"#5!\"\"$\"'\\l9!\"$7$$\"#?!\"\"$\"&,
Q\"!\"#7$$\"#I!\"\"$\"',R;!\"$7$$\"#S!\"\"$\"';#y\"!\"$7$$\"#]!\"\"$\"
%Y7!\"\"7$$\"#g!\"\"$\"'(Rr\"!\"$7$$\"#q!\"\"$\"'\\*R\"!\"$7$$\"#!)!\"
\"$\"&ZG\"!\"#7$$\"#!*!\"\"$\"'\"er\"!\"$7$$\"$+\"!\"\"$\"'a\"Q\"!\"$-
%&COLORG6&%$RGBG$\"#5!\"\"$\"\"!!\"\"$\"\"!!\"\"-%&STYLEG6#%%LINEG-&%&
_AXISG6#\"\"\"6'-%&COLORG6&%$RGBG$\"\"!!\"\"$\"\"!!\"\"$\"\"!!\"\"-%*L
INESTYLEG6#\"\"\"-%*THICKNESSG6#\"\"!-%%FONTG6%%(COURIERG%&PLAING\"\"*
-%-TRANSPARENCYG6#$\"\"!!\"\"-&%&_AXISG6#\"\"#6'-%&COLORG6&%$RGBG$\"\"
!!\"\"$\"\"!!\"\"$\"\"!!\"\"-%*LINESTYLEG6#\"\"\"-%*THICKNESSG6#\"\"!-
%%FONTG6%%(COURIERG%&PLAING\"\"*-%-TRANSPARENCYG6#$\"\"!!\"\"-%*AXESTI
CKSG6%%(DEFAULTG%(DEFAULTG-%%FONTG6%%(COURIERG%&PLAING\"\"*-%+AXESLABE
LSG6$Q!6\"Q!6\"-%*THICKNESSG6#\"\"#-%)_VISIBLEG6#\"\"\"-%%ROOTG6'-%)BO
UNDS_XG6#$\"$?&!\"\"-%)BOUNDS_YG6#$\"#q!\"\"-%-BOUNDS_WIDTHG6#$\"%S$*!
\"\"-%.BOUNDS_HEIGHTG6#$\"%SQ!\"\"-%)CHILDRENG6\"-%+ANNOTATIONG6'-%)BO
UNDS_XG6#$\"\"!!\"\"-%)BOUNDS_YG6#$\"\"!!\"\"-%-BOUNDS_WIDTHG6#$\"%+S!
\"\"-%.BOUNDS_HEIGHTG6#$\"%+S!\"\"-%)CHILDRENG6\"" 1 2 2 1 10 0 2 0 0 
4 2 1.0 45.0 45.0 0 0 "Curve 1" }}{TEXT 237 0 "" }}}{EXCHG {PARA 0 "> 
" 0 "" {MPLTEXT 1 0 0 "" }}}{EXCHG {PARA 0 "> " 0 "" {MPLTEXT 1 0 34 "
LatinCharMedio:=array(1..NumChar):" }}}{EXCHG {PARA 0 "> " 0 "" 
{MPLTEXT 1 0 27 "for i from 1 to NumChar do\n" }{MPLTEXT 1 0 307 "Lati
nCharMedio[i]:=(TextosCharPorcentaje[1][i]+TextosCharPorcentaje[2][i]+
TextosCharPorcentaje[3][i]+TextosCharPorcentaje[4][i]+TextosCharPorcen
taje[5][i]+TextosCharPorcentaje[6][i]+TextosCharPorcentaje[7][i]+Texto
sCharPorcentaje[8][i]+TextosCharPorcentaje[9][i]+TextosCharPorcentaje[
10][i])*(1/10): end do:" }}}{EXCHG {PARA 0 "> " 0 "" {MPLTEXT 1 0 36 "
evalf(convert(LatinCharMedio,list));" }}{PARA 11 "" 1 "" {XPPMATH 20 "
7jw$\"'ZD()!\"&$\"'\\+9F%$\"'HBRF%$\"'+yJF%$\"'m\"=\"!\"%$\"'`O5F%$\"'
](>\"F%$\"'0z$)!\"'$\"'(z7\"F.$\"'#=D$!\"($\"'ZL]!\")$\"'WzKF%$\"'`j_F
%$\"'9TkF%$\"\"!FE$\"'ZB`F%$\"'p4FF%$\"'+:;F%$\"'l#H'F%$\"'`5vF%$\"'_%
Q)F%$\"']NzF%$\"'Io7F%FD$\"'NwUF5$\"'q&f*F:$\"'%f'>F:FDFDFDFDFDFDFDFDF
DFDFDFDFDFDFDFDFDFDFDFDFDFDFDFDFDFDFDFDFDFDFDFDFDFDFDFDFDFDFDFDFDFDFDF
DFDFDFDFDFDFDFDFDFDFDFDFDFDFDFDFDFDFDFDFDFDFDFDFDFDFDFDFDFDFDFDFDFDFDF
DFDFDFDFDFDFDFDFDFDFDFDFDFDFDFDFDFDFDFDFDFDFDFDFDFDFDFDFDFDFDFDFDFDFDF
DFDFDFDFDFDFDFDFDFDFDFDFDFDFDFDFDFDFDFDFDFDFDFDFDFDFDFDFDFDFDFDFDFDFDF
DFDFDFDFDFDFDFDFDFDFDFDFDFDFDFDFDFDFDFDFDFDFDFDFDFDFDFDFDFDFD" }}}
{EXCHG {PARA 0 "> " 0 "" {MPLTEXT 1 0 91 "for i from 1 to NumChar do P
ointCharPorcentajeLatinMedio[i]:=[i,LatinCharMedio[i]]: end do:" }}}
{EXCHG {PARA 0 "> " 0 "" {MPLTEXT 1 0 76 "PointCharPorcentajeLatinMedi
o2:=convert(PointCharPorcentajeLatinMedio,list):" }}}{EXCHG {PARA 0 ">
 " 0 "" {MPLTEXT 1 0 95 "PuntosPlotMedio:=plot(PointCharPorcentajeLati
nMedio2,style=LINE,view=[1..30,0..15],color=blue):" }}}{EXCHG {PARA 0 
"> " 0 "" {MPLTEXT 1 0 185 "display(PuntosPlot[1],PuntosPlot[2],Puntos
Plot[3],PuntosPlot[4],PuntosPlot[5],PuntosPlot[6],PuntosPlot[7],Puntos
Plot[8],PuntosPlot[9],PuntosPlot[10],PuntosPlotMedio,view=[1..30,0..15
]);" }}{PARA 13 "" 1 "" {TEXT 237 0 "" }{GLPLOT2D 1268.0 394.0 394.0 
{PLOTDATA 2 "64-%'CURVESG6%7jw7$$\"#5!\"\"$\"+R3#G%**!\"*7$$\"#?!\"\"$
\"+Lm%fO\"!\"*7$$\"#I!\"\"$\"+1>]:W!\"*7$$\"#S!\"\"$\"+t_b\\I!\"*7$$\"
#]!\"\"$\"+E30!3\"!\")7$$\"#g!\"\"$\"+<sO`!*!#57$$\"#q!\"\"$\"+JUT-8!
\"*7$$\"#!)!\"\"$\"*@0dt)!\"*7$$\"#!*!\"\"$\"*9q/***!\")7$$\"$+\"!\"\"
$\"\"!!\"\"7$$\"$5\"!\"\"$\"\"!!\"\"7$$\"$?\"!\"\"$\"+'o!e*e$!\"*7$$\"
$I\"!\"\"$\"*sf!>]!\")7$$\"$S\"!\"\"$\"+[Hkih!\"*7$$\"$]\"!\"\"$\"\"!!
\"\"7$$\"$g\"!\"\"$\"*_$H()\\!\")7$$\"$q\"!\"\"$\"+u$Qa1$!\"*7$$\"$!=!
\"\"$\"+V.z%z\"!\"*7$$\"$!>!\"\"$\"+^Y#QF'!\"*7$$\"$+#!\"\"$\"+wB*zL(!
\"*7$$\"$5#!\"\"$\"+,qF'Q)!\"*7$$\"$?#!\"\"$\"+%=l,,\"!\")7$$\"$I#!\"
\"$\"+_,C`j!#67$$\"$S#!\"\"$\"\"!!\"\"7$$\"$]#!\"\"$\"+2\"osW%!#57$$\"
$g#!\"\"$\"*.[1F\"!\"*7$$\"$q#!\"\"$\"\"!!\"\"7$$\"$!G!\"\"$\"\"!!\"\"
7$$\"$!H!\"\"$\"\"!!\"\"7$$\"$+$!\"\"$\"\"!!\"\"7$$\"$5$!\"\"$\"\"!!\"
\"7$$\"$?$!\"\"$\"\"!!\"\"7$$\"$I$!\"\"$\"\"!!\"\"7$$\"$S$!\"\"$\"\"!!
\"\"7$$\"$]$!\"\"$\"\"!!\"\"7$$\"$g$!\"\"$\"\"!!\"\"7$$\"$q$!\"\"$\"\"
!!\"\"7$$\"$!Q!\"\"$\"\"!!\"\"7$$\"$!R!\"\"$\"\"!!\"\"7$$\"$+%!\"\"$\"
\"!!\"\"7$$\"$5%!\"\"$\"\"!!\"\"7$$\"$?%!\"\"$\"\"!!\"\"7$$\"$I%!\"\"$
\"\"!!\"\"7$$\"$S%!\"\"$\"\"!!\"\"7$$\"$]%!\"\"$\"\"!!\"\"7$$\"$g%!\"
\"$\"\"!!\"\"7$$\"$q%!\"\"$\"\"!!\"\"7$$\"$![!\"\"$\"\"!!\"\"7$$\"$!
\\!\"\"$\"\"!!\"\"7$$\"$+&!\"\"$\"\"!!\"\"7$$\"$5&!\"\"$\"\"!!\"\"7$$
\"$?&!\"\"$\"\"!!\"\"7$$\"$I&!\"\"$\"\"!!\"\"7$$\"$S&!\"\"$\"\"!!\"\"7
$$\"$]&!\"\"$\"\"!!\"\"7$$\"$g&!\"\"$\"\"!!\"\"7$$\"$q&!\"\"$\"\"!!\"
\"7$$\"$!e!\"\"$\"\"!!\"\"7$$\"$!f!\"\"$\"\"!!\"\"7$$\"$+'!\"\"$\"\"!!
\"\"7$$\"$5'!\"\"$\"\"!!\"\"7$$\"$?'!\"\"$\"\"!!\"\"7$$\"$I'!\"\"$\"\"
!!\"\"7$$\"$S'!\"\"$\"\"!!\"\"7$$\"$]'!\"\"$\"\"!!\"\"7$$\"$g'!\"\"$\"
\"!!\"\"7$$\"$q'!\"\"$\"\"!!\"\"7$$\"$!o!\"\"$\"\"!!\"\"7$$\"$!p!\"\"$
\"\"!!\"\"7$$\"$+(!\"\"$\"\"!!\"\"7$$\"$5(!\"\"$\"\"!!\"\"7$$\"$?(!\"
\"$\"\"!!\"\"7$$\"$I(!\"\"$\"\"!!\"\"7$$\"$S(!\"\"$\"\"!!\"\"7$$\"$](!
\"\"$\"\"!!\"\"7$$\"$g(!\"\"$\"\"!!\"\"7$$\"$q(!\"\"$\"\"!!\"\"7$$\"$!
y!\"\"$\"\"!!\"\"7$$\"$!z!\"\"$\"\"!!\"\"7$$\"$+)!\"\"$\"\"!!\"\"7$$\"
$5)!\"\"$\"\"!!\"\"7$$\"$?)!\"\"$\"\"!!\"\"7$$\"$I)!\"\"$\"\"!!\"\"7$$
\"$S)!\"\"$\"\"!!\"\"7$$\"$])!\"\"$\"\"!!\"\"7$$\"$g)!\"\"$\"\"!!\"\"7
$$\"$q)!\"\"$\"\"!!\"\"7$$\"$!))!\"\"$\"\"!!\"\"7$$\"$!*)!\"\"$\"\"!!
\"\"7$$\"$+*!\"\"$\"\"!!\"\"7$$\"$5*!\"\"$\"\"!!\"\"7$$\"$?*!\"\"$\"\"
!!\"\"7$$\"$I*!\"\"$\"\"!!\"\"7$$\"$S*!\"\"$\"\"!!\"\"7$$\"$]*!\"\"$\"
\"!!\"\"7$$\"$g*!\"\"$\"\"!!\"\"7$$\"$q*!\"\"$\"\"!!\"\"7$$\"$!)*!\"\"
$\"\"!!\"\"7$$\"$!**!\"\"$\"\"!!\"\"7$$\"%+5!\"\"$\"\"!!\"\"7$$\"%55!
\"\"$\"\"!!\"\"7$$\"%?5!\"\"$\"\"!!\"\"7$$\"%I5!\"\"$\"\"!!\"\"7$$\"%S
5!\"\"$\"\"!!\"\"7$$\"%]5!\"\"$\"\"!!\"\"7$$\"%g5!\"\"$\"\"!!\"\"7$$\"
%q5!\"\"$\"\"!!\"\"7$$\"%!3\"!\"\"$\"\"!!\"\"7$$\"%!4\"!\"\"$\"\"!!\"
\"7$$\"%+6!\"\"$\"\"!!\"\"7$$\"%56!\"\"$\"\"!!\"\"7$$\"%?6!\"\"$\"\"!!
\"\"7$$\"%I6!\"\"$\"\"!!\"\"7$$\"%S6!\"\"$\"\"!!\"\"7$$\"%]6!\"\"$\"\"
!!\"\"7$$\"%g6!\"\"$\"\"!!\"\"7$$\"%q6!\"\"$\"\"!!\"\"7$$\"%!=\"!\"\"$
\"\"!!\"\"7$$\"%!>\"!\"\"$\"\"!!\"\"7$$\"%+7!\"\"$\"\"!!\"\"7$$\"%57!
\"\"$\"\"!!\"\"7$$\"%?7!\"\"$\"\"!!\"\"7$$\"%I7!\"\"$\"\"!!\"\"7$$\"%S
7!\"\"$\"\"!!\"\"7$$\"%]7!\"\"$\"\"!!\"\"7$$\"%g7!\"\"$\"\"!!\"\"7$$\"
%q7!\"\"$\"\"!!\"\"7$$\"%!G\"!\"\"$\"\"!!\"\"7$$\"%!H\"!\"\"$\"\"!!\"
\"7$$\"%+8!\"\"$\"\"!!\"\"7$$\"%58!\"\"$\"\"!!\"\"7$$\"%?8!\"\"$\"\"!!
\"\"7$$\"%I8!\"\"$\"\"!!\"\"7$$\"%S8!\"\"$\"\"!!\"\"7$$\"%]8!\"\"$\"\"
!!\"\"7$$\"%g8!\"\"$\"\"!!\"\"7$$\"%q8!\"\"$\"\"!!\"\"7$$\"%!Q\"!\"\"$
\"\"!!\"\"7$$\"%!R\"!\"\"$\"\"!!\"\"7$$\"%+9!\"\"$\"\"!!\"\"7$$\"%59!
\"\"$\"\"!!\"\"7$$\"%?9!\"\"$\"\"!!\"\"7$$\"%I9!\"\"$\"\"!!\"\"7$$\"%S
9!\"\"$\"\"!!\"\"7$$\"%]9!\"\"$\"\"!!\"\"7$$\"%g9!\"\"$\"\"!!\"\"7$$\"
%q9!\"\"$\"\"!!\"\"7$$\"%![\"!\"\"$\"\"!!\"\"7$$\"%!\\\"!\"\"$\"\"!!\"
\"7$$\"%+:!\"\"$\"\"!!\"\"7$$\"%5:!\"\"$\"\"!!\"\"7$$\"%?:!\"\"$\"\"!!
\"\"7$$\"%I:!\"\"$\"\"!!\"\"7$$\"%S:!\"\"$\"\"!!\"\"7$$\"%]:!\"\"$\"\"
!!\"\"7$$\"%g:!\"\"$\"\"!!\"\"7$$\"%q:!\"\"$\"\"!!\"\"7$$\"%!e\"!\"\"$
\"\"!!\"\"7$$\"%!f\"!\"\"$\"\"!!\"\"7$$\"%+;!\"\"$\"\"!!\"\"7$$\"%5;!
\"\"$\"\"!!\"\"7$$\"%?;!\"\"$\"\"!!\"\"7$$\"%I;!\"\"$\"\"!!\"\"7$$\"%S
;!\"\"$\"\"!!\"\"7$$\"%];!\"\"$\"\"!!\"\"7$$\"%g;!\"\"$\"\"!!\"\"7$$\"
%q;!\"\"$\"\"!!\"\"7$$\"%!o\"!\"\"$\"\"!!\"\"7$$\"%!p\"!\"\"$\"\"!!\"
\"7$$\"%+<!\"\"$\"\"!!\"\"7$$\"%5<!\"\"$\"\"!!\"\"7$$\"%?<!\"\"$\"\"!!
\"\"7$$\"%I<!\"\"$\"\"!!\"\"7$$\"%S<!\"\"$\"\"!!\"\"7$$\"%]<!\"\"$\"\"
!!\"\"7$$\"%g<!\"\"$\"\"!!\"\"7$$\"%q<!\"\"$\"\"!!\"\"7$$\"%!y\"!\"\"$
\"\"!!\"\"7$$\"%!z\"!\"\"$\"\"!!\"\"7$$\"%+=!\"\"$\"\"!!\"\"7$$\"%5=!
\"\"$\"\"!!\"\"7$$\"%?=!\"\"$\"\"!!\"\"7$$\"%I=!\"\"$\"\"!!\"\"7$$\"%S
=!\"\"$\"\"!!\"\"7$$\"%]=!\"\"$\"\"!!\"\"7$$\"%g=!\"\"$\"\"!!\"\"7$$\"
%q=!\"\"$\"\"!!\"\"7$$\"%!)=!\"\"$\"\"!!\"\"7$$\"%!*=!\"\"$\"\"!!\"\"7
$$\"%+>!\"\"$\"\"!!\"\"7$$\"%5>!\"\"$\"\"!!\"\"7$$\"%?>!\"\"$\"\"!!\"
\"7$$\"%I>!\"\"$\"\"!!\"\"7$$\"%S>!\"\"$\"\"!!\"\"7$$\"%]>!\"\"$\"\"!!
\"\"7$$\"%g>!\"\"$\"\"!!\"\"7$$\"%q>!\"\"$\"\"!!\"\"7$$\"%!)>!\"\"$\"
\"!!\"\"7$$\"%!*>!\"\"$\"\"!!\"\"7$$\"%+?!\"\"$\"\"!!\"\"7$$\"%5?!\"\"
$\"\"!!\"\"7$$\"%??!\"\"$\"\"!!\"\"7$$\"%I?!\"\"$\"\"!!\"\"7$$\"%S?!\"
\"$\"\"!!\"\"7$$\"%]?!\"\"$\"\"!!\"\"7$$\"%g?!\"\"$\"\"!!\"\"-%&COLORG
6'%$RGBG$\")C)eq%!\")$\"\"!!\"\"$\"('>!\\&!\")-%+_ATTRIBUTEG6#/%'sourc
eG%,mathdefaultG-%&STYLEG6#%%LINEG-%'CURVESG6%7jw7$$\"#5!\"\"$\"+(>et>
)!\"*7$$\"#?!\"\"$\"+'\\Ed\\\"!\"*7$$\"#I!\"\"$\"+;&Gf^$!\"*7$$\"#S!\"
\"$\"+-LD-L!\"*7$$\"#]!\"\"$\"+#G^?G\"!\")7$$\"#g!\"\"$\"+wvvvv!#57$$
\"#q!\"\"$\"+/7N/7!\"*7$$\"#!)!\"\"$\"+C$4SK*!#57$$\"#!*!\"\"$\"+xh:x6
!\")7$$\"$+\"!\"\"$\"\"!!\"\"7$$\"$5\"!\"\"$\"\"!!\"\"7$$\"$?\"!\"\"$
\"+%*yK%*G!\"*7$$\"$I\"!\"\"$\"+*yb')y&!\"*7$$\"$S\"!\"\"$\"2&*****fcc
cc'!#;7$$\"$]\"!\"\"$\"\"!!\"\"7$$\"$g\"!\"\"$\"+`*zL&\\!\"*7$$\"$q\"!
\"\"$\"+&>F]>#!\"*7$$\"$!=!\"\"$\"+e\"3&e\")!#57$$\"$!>!\"\"$\"+M\\&R$
\\!\"*7$$\"$+#!\"\"$\"+[yqZy!\"*7$$\"$5#!\"\"$\"*\"[j4)*!\")7$$\"$?#!
\"\"$\"+^Fe]x!\"*7$$\"$I#!\"\"$\"+Hn#)G<!\"*7$$\"$S#!\"\"$\"\"!!\"\"7$
$\"$]#!\"\"$\"+LcDLc!#57$$\"$g#!\"\"$\"+Ge]Fe!#67$$\"$q#!\"\"$\"+7(4Dr
*!#67$$\"$!G!\"\"$\"\"!!\"\"7$$\"$!H!\"\"$\"\"!!\"\"7$$\"$+$!\"\"$\"\"
!!\"\"7$$\"$5$!\"\"$\"\"!!\"\"7$$\"$?$!\"\"$\"\"!!\"\"7$$\"$I$!\"\"$\"
\"!!\"\"7$$\"$S$!\"\"$\"\"!!\"\"7$$\"$]$!\"\"$\"\"!!\"\"7$$\"$g$!\"\"$
\"\"!!\"\"7$$\"$q$!\"\"$\"\"!!\"\"7$$\"$!Q!\"\"$\"\"!!\"\"7$$\"$!R!\"
\"$\"\"!!\"\"7$$\"$+%!\"\"$\"\"!!\"\"7$$\"$5%!\"\"$\"\"!!\"\"7$$\"$?%!
\"\"$\"\"!!\"\"7$$\"$I%!\"\"$\"\"!!\"\"7$$\"$S%!\"\"$\"\"!!\"\"7$$\"$]
%!\"\"$\"\"!!\"\"7$$\"$g%!\"\"$\"\"!!\"\"7$$\"$q%!\"\"$\"\"!!\"\"7$$\"
$![!\"\"$\"\"!!\"\"7$$\"$!\\!\"\"$\"\"!!\"\"7$$\"$+&!\"\"$\"\"!!\"\"7$
$\"$5&!\"\"$\"\"!!\"\"7$$\"$?&!\"\"$\"\"!!\"\"7$$\"$I&!\"\"$\"\"!!\"\"
7$$\"$S&!\"\"$\"\"!!\"\"7$$\"$]&!\"\"$\"\"!!\"\"7$$\"$g&!\"\"$\"\"!!\"
\"7$$\"$q&!\"\"$\"\"!!\"\"7$$\"$!e!\"\"$\"\"!!\"\"7$$\"$!f!\"\"$\"\"!!
\"\"7$$\"$+'!\"\"$\"\"!!\"\"7$$\"$5'!\"\"$\"\"!!\"\"7$$\"$?'!\"\"$\"\"
!!\"\"7$$\"$I'!\"\"$\"\"!!\"\"7$$\"$S'!\"\"$\"\"!!\"\"7$$\"$]'!\"\"$\"
\"!!\"\"7$$\"$g'!\"\"$\"\"!!\"\"7$$\"$q'!\"\"$\"\"!!\"\"7$$\"$!o!\"\"$
\"\"!!\"\"7$$\"$!p!\"\"$\"\"!!\"\"7$$\"$+(!\"\"$\"\"!!\"\"7$$\"$5(!\"
\"$\"\"!!\"\"7$$\"$?(!\"\"$\"\"!!\"\"7$$\"$I(!\"\"$\"\"!!\"\"7$$\"$S(!
\"\"$\"\"!!\"\"7$$\"$](!\"\"$\"\"!!\"\"7$$\"$g(!\"\"$\"\"!!\"\"7$$\"$q
(!\"\"$\"\"!!\"\"7$$\"$!y!\"\"$\"\"!!\"\"7$$\"$!z!\"\"$\"\"!!\"\"7$$\"
$+)!\"\"$\"\"!!\"\"7$$\"$5)!\"\"$\"\"!!\"\"7$$\"$?)!\"\"$\"\"!!\"\"7$$
\"$I)!\"\"$\"\"!!\"\"7$$\"$S)!\"\"$\"\"!!\"\"7$$\"$])!\"\"$\"\"!!\"\"7
$$\"$g)!\"\"$\"\"!!\"\"7$$\"$q)!\"\"$\"\"!!\"\"7$$\"$!))!\"\"$\"\"!!\"
\"7$$\"$!*)!\"\"$\"\"!!\"\"7$$\"$+*!\"\"$\"\"!!\"\"7$$\"$5*!\"\"$\"\"!
!\"\"7$$\"$?*!\"\"$\"\"!!\"\"7$$\"$I*!\"\"$\"\"!!\"\"7$$\"$S*!\"\"$\"
\"!!\"\"7$$\"$]*!\"\"$\"\"!!\"\"7$$\"$g*!\"\"$\"\"!!\"\"7$$\"$q*!\"\"$
\"\"!!\"\"7$$\"$!)*!\"\"$\"\"!!\"\"7$$\"$!**!\"\"$\"\"!!\"\"7$$\"%+5!
\"\"$\"\"!!\"\"7$$\"%55!\"\"$\"\"!!\"\"7$$\"%?5!\"\"$\"\"!!\"\"7$$\"%I
5!\"\"$\"\"!!\"\"7$$\"%S5!\"\"$\"\"!!\"\"7$$\"%]5!\"\"$\"\"!!\"\"7$$\"
%g5!\"\"$\"\"!!\"\"7$$\"%q5!\"\"$\"\"!!\"\"7$$\"%!3\"!\"\"$\"\"!!\"\"7
$$\"%!4\"!\"\"$\"\"!!\"\"7$$\"%+6!\"\"$\"\"!!\"\"7$$\"%56!\"\"$\"\"!!
\"\"7$$\"%?6!\"\"$\"\"!!\"\"7$$\"%I6!\"\"$\"\"!!\"\"7$$\"%S6!\"\"$\"\"
!!\"\"7$$\"%]6!\"\"$\"\"!!\"\"7$$\"%g6!\"\"$\"\"!!\"\"7$$\"%q6!\"\"$\"
\"!!\"\"7$$\"%!=\"!\"\"$\"\"!!\"\"7$$\"%!>\"!\"\"$\"\"!!\"\"7$$\"%+7!
\"\"$\"\"!!\"\"7$$\"%57!\"\"$\"\"!!\"\"7$$\"%?7!\"\"$\"\"!!\"\"7$$\"%I
7!\"\"$\"\"!!\"\"7$$\"%S7!\"\"$\"\"!!\"\"7$$\"%]7!\"\"$\"\"!!\"\"7$$\"
%g7!\"\"$\"\"!!\"\"7$$\"%q7!\"\"$\"\"!!\"\"7$$\"%!G\"!\"\"$\"\"!!\"\"7
$$\"%!H\"!\"\"$\"\"!!\"\"7$$\"%+8!\"\"$\"\"!!\"\"7$$\"%58!\"\"$\"\"!!
\"\"7$$\"%?8!\"\"$\"\"!!\"\"7$$\"%I8!\"\"$\"\"!!\"\"7$$\"%S8!\"\"$\"\"
!!\"\"7$$\"%]8!\"\"$\"\"!!\"\"7$$\"%g8!\"\"$\"\"!!\"\"7$$\"%q8!\"\"$\"
\"!!\"\"7$$\"%!Q\"!\"\"$\"\"!!\"\"7$$\"%!R\"!\"\"$\"\"!!\"\"7$$\"%+9!
\"\"$\"\"!!\"\"7$$\"%59!\"\"$\"\"!!\"\"7$$\"%?9!\"\"$\"\"!!\"\"7$$\"%I
9!\"\"$\"\"!!\"\"7$$\"%S9!\"\"$\"\"!!\"\"7$$\"%]9!\"\"$\"\"!!\"\"7$$\"
%g9!\"\"$\"\"!!\"\"7$$\"%q9!\"\"$\"\"!!\"\"7$$\"%![\"!\"\"$\"\"!!\"\"7
$$\"%!\\\"!\"\"$\"\"!!\"\"7$$\"%+:!\"\"$\"\"!!\"\"7$$\"%5:!\"\"$\"\"!!
\"\"7$$\"%?:!\"\"$\"\"!!\"\"7$$\"%I:!\"\"$\"\"!!\"\"7$$\"%S:!\"\"$\"\"
!!\"\"7$$\"%]:!\"\"$\"\"!!\"\"7$$\"%g:!\"\"$\"\"!!\"\"7$$\"%q:!\"\"$\"
\"!!\"\"7$$\"%!e\"!\"\"$\"\"!!\"\"7$$\"%!f\"!\"\"$\"\"!!\"\"7$$\"%+;!
\"\"$\"\"!!\"\"7$$\"%5;!\"\"$\"\"!!\"\"7$$\"%?;!\"\"$\"\"!!\"\"7$$\"%I
;!\"\"$\"\"!!\"\"7$$\"%S;!\"\"$\"\"!!\"\"7$$\"%];!\"\"$\"\"!!\"\"7$$\"
%g;!\"\"$\"\"!!\"\"7$$\"%q;!\"\"$\"\"!!\"\"7$$\"%!o\"!\"\"$\"\"!!\"\"7
$$\"%!p\"!\"\"$\"\"!!\"\"7$$\"%+<!\"\"$\"\"!!\"\"7$$\"%5<!\"\"$\"\"!!
\"\"7$$\"%?<!\"\"$\"\"!!\"\"7$$\"%I<!\"\"$\"\"!!\"\"7$$\"%S<!\"\"$\"\"
!!\"\"7$$\"%]<!\"\"$\"\"!!\"\"7$$\"%g<!\"\"$\"\"!!\"\"7$$\"%q<!\"\"$\"
\"!!\"\"7$$\"%!y\"!\"\"$\"\"!!\"\"7$$\"%!z\"!\"\"$\"\"!!\"\"7$$\"%+=!
\"\"$\"\"!!\"\"7$$\"%5=!\"\"$\"\"!!\"\"7$$\"%?=!\"\"$\"\"!!\"\"7$$\"%I
=!\"\"$\"\"!!\"\"7$$\"%S=!\"\"$\"\"!!\"\"7$$\"%]=!\"\"$\"\"!!\"\"7$$\"
%g=!\"\"$\"\"!!\"\"7$$\"%q=!\"\"$\"\"!!\"\"7$$\"%!)=!\"\"$\"\"!!\"\"7$
$\"%!*=!\"\"$\"\"!!\"\"7$$\"%+>!\"\"$\"\"!!\"\"7$$\"%5>!\"\"$\"\"!!\"
\"7$$\"%?>!\"\"$\"\"!!\"\"7$$\"%I>!\"\"$\"\"!!\"\"7$$\"%S>!\"\"$\"\"!!
\"\"7$$\"%]>!\"\"$\"\"!!\"\"7$$\"%g>!\"\"$\"\"!!\"\"7$$\"%q>!\"\"$\"\"
!!\"\"7$$\"%!)>!\"\"$\"\"!!\"\"7$$\"%!*>!\"\"$\"\"!!\"\"7$$\"%+?!\"\"$
\"\"!!\"\"7$$\"%5?!\"\"$\"\"!!\"\"7$$\"%??!\"\"$\"\"!!\"\"7$$\"%I?!\"
\"$\"\"!!\"\"7$$\"%S?!\"\"$\"\"!!\"\"7$$\"%]?!\"\"$\"\"!!\"\"7$$\"%g?!
\"\"$\"\"!!\"\"-%&COLORG6&%$RGBG$\")C)eq%!\")$\"\"!!\"\"$\"('>!\\&!\")
-%&STYLEG6#%%LINEG-%'CURVESG6%7jw7$$\"#5!\"\"$\"+2W`X$)!\"*7$$\"#?!\"
\"$\"+[Y;^7!\"*7$$\"#I!\"\"$\"+JHY%>$!\"*7$$\"#S!\"\"$\"+8zNZM!\"*7$$
\"#]!\"\"$\"+61d,9!\")7$$\"#g!\"\"$\"+$3_*>x!#57$$\"#q!\"\"$\"1*****zh
?F7'!#;7$$\"#!)!\"\"$\"+0Z0`y!#57$$\"#!*!\"\"$\"+,Tjs6!\")7$$\"$+\"!\"
\"$\"\"!!\"\"7$$\"$5\"!\"\"$\"\"!!\"\"7$$\"$?\"!\"\"$\"+umApB!\"*7$$\"
$I\"!\"\"$\"+)3E!3p!\"*7$$\"$S\"!\"\"$\"+%R.ly(!\"*7$$\"$]\"!\"\"$\"\"
!!\"\"7$$\"$g\"!\"\"$\"+7LCW_!\"*7$$\"$q\"!\"\"$\"+Zk7]=!\"*7$$\"$!=!
\"\"$\"*V@I5#!\")7$$\"$!>!\"\"$\"+hD_)p%!\"*7$$\"$+#!\"\"$\"+9j7Fu!\"*
7$$\"$5#!\"\"$\"*)fRD%)!\")7$$\"$?#!\"\"$\"1*****z)y)p](!#:7$$\"$I#!\"
\"$\"+[Y;^7!\"*7$$\"$S#!\"\"$\"\"!!\"\"7$$\"$]#!\"\"$\"+UC0iE!#57$$\"$
g#!\"\"$\"\"!!\"\"7$$\"$q#!\"\"$\"+@i-J8!#67$$\"$!G!\"\"$\"\"!!\"\"7$$
\"$!H!\"\"$\"\"!!\"\"7$$\"$+$!\"\"$\"\"!!\"\"7$$\"$5$!\"\"$\"\"!!\"\"7
$$\"$?$!\"\"$\"\"!!\"\"7$$\"$I$!\"\"$\"\"!!\"\"7$$\"$S$!\"\"$\"\"!!\"
\"7$$\"$]$!\"\"$\"\"!!\"\"7$$\"$g$!\"\"$\"\"!!\"\"7$$\"$q$!\"\"$\"\"!!
\"\"7$$\"$!Q!\"\"$\"\"!!\"\"7$$\"$!R!\"\"$\"\"!!\"\"7$$\"$+%!\"\"$\"\"
!!\"\"7$$\"$5%!\"\"$\"\"!!\"\"7$$\"$?%!\"\"$\"\"!!\"\"7$$\"$I%!\"\"$\"
\"!!\"\"7$$\"$S%!\"\"$\"\"!!\"\"7$$\"$]%!\"\"$\"\"!!\"\"7$$\"$g%!\"\"$
\"\"!!\"\"7$$\"$q%!\"\"$\"\"!!\"\"7$$\"$![!\"\"$\"\"!!\"\"7$$\"$!\\!\"
\"$\"\"!!\"\"7$$\"$+&!\"\"$\"\"!!\"\"7$$\"$5&!\"\"$\"\"!!\"\"7$$\"$?&!
\"\"$\"\"!!\"\"7$$\"$I&!\"\"$\"\"!!\"\"7$$\"$S&!\"\"$\"\"!!\"\"7$$\"$]
&!\"\"$\"\"!!\"\"7$$\"$g&!\"\"$\"\"!!\"\"7$$\"$q&!\"\"$\"\"!!\"\"7$$\"
$!e!\"\"$\"\"!!\"\"7$$\"$!f!\"\"$\"\"!!\"\"7$$\"$+'!\"\"$\"\"!!\"\"7$$
\"$5'!\"\"$\"\"!!\"\"7$$\"$?'!\"\"$\"\"!!\"\"7$$\"$I'!\"\"$\"\"!!\"\"7
$$\"$S'!\"\"$\"\"!!\"\"7$$\"$]'!\"\"$\"\"!!\"\"7$$\"$g'!\"\"$\"\"!!\"
\"7$$\"$q'!\"\"$\"\"!!\"\"7$$\"$!o!\"\"$\"\"!!\"\"7$$\"$!p!\"\"$\"\"!!
\"\"7$$\"$+(!\"\"$\"\"!!\"\"7$$\"$5(!\"\"$\"\"!!\"\"7$$\"$?(!\"\"$\"\"
!!\"\"7$$\"$I(!\"\"$\"\"!!\"\"7$$\"$S(!\"\"$\"\"!!\"\"7$$\"$](!\"\"$\"
\"!!\"\"7$$\"$g(!\"\"$\"\"!!\"\"7$$\"$q(!\"\"$\"\"!!\"\"7$$\"$!y!\"\"$
\"\"!!\"\"7$$\"$!z!\"\"$\"\"!!\"\"7$$\"$+)!\"\"$\"\"!!\"\"7$$\"$5)!\"
\"$\"\"!!\"\"7$$\"$?)!\"\"$\"\"!!\"\"7$$\"$I)!\"\"$\"\"!!\"\"7$$\"$S)!
\"\"$\"\"!!\"\"7$$\"$])!\"\"$\"\"!!\"\"7$$\"$g)!\"\"$\"\"!!\"\"7$$\"$q
)!\"\"$\"\"!!\"\"7$$\"$!))!\"\"$\"\"!!\"\"7$$\"$!*)!\"\"$\"\"!!\"\"7$$
\"$+*!\"\"$\"\"!!\"\"7$$\"$5*!\"\"$\"\"!!\"\"7$$\"$?*!\"\"$\"\"!!\"\"7
$$\"$I*!\"\"$\"\"!!\"\"7$$\"$S*!\"\"$\"\"!!\"\"7$$\"$]*!\"\"$\"\"!!\"
\"7$$\"$g*!\"\"$\"\"!!\"\"7$$\"$q*!\"\"$\"\"!!\"\"7$$\"$!)*!\"\"$\"\"!
!\"\"7$$\"$!**!\"\"$\"\"!!\"\"7$$\"%+5!\"\"$\"\"!!\"\"7$$\"%55!\"\"$\"
\"!!\"\"7$$\"%?5!\"\"$\"\"!!\"\"7$$\"%I5!\"\"$\"\"!!\"\"7$$\"%S5!\"\"$
\"\"!!\"\"7$$\"%]5!\"\"$\"\"!!\"\"7$$\"%g5!\"\"$\"\"!!\"\"7$$\"%q5!\"
\"$\"\"!!\"\"7$$\"%!3\"!\"\"$\"\"!!\"\"7$$\"%!4\"!\"\"$\"\"!!\"\"7$$\"
%+6!\"\"$\"\"!!\"\"7$$\"%56!\"\"$\"\"!!\"\"7$$\"%?6!\"\"$\"\"!!\"\"7$$
\"%I6!\"\"$\"\"!!\"\"7$$\"%S6!\"\"$\"\"!!\"\"7$$\"%]6!\"\"$\"\"!!\"\"7
$$\"%g6!\"\"$\"\"!!\"\"7$$\"%q6!\"\"$\"\"!!\"\"7$$\"%!=\"!\"\"$\"\"!!
\"\"7$$\"%!>\"!\"\"$\"\"!!\"\"7$$\"%+7!\"\"$\"\"!!\"\"7$$\"%57!\"\"$\"
\"!!\"\"7$$\"%?7!\"\"$\"\"!!\"\"7$$\"%I7!\"\"$\"\"!!\"\"7$$\"%S7!\"\"$
\"\"!!\"\"7$$\"%]7!\"\"$\"\"!!\"\"7$$\"%g7!\"\"$\"\"!!\"\"7$$\"%q7!\"
\"$\"\"!!\"\"7$$\"%!G\"!\"\"$\"\"!!\"\"7$$\"%!H\"!\"\"$\"\"!!\"\"7$$\"
%+8!\"\"$\"\"!!\"\"7$$\"%58!\"\"$\"\"!!\"\"7$$\"%?8!\"\"$\"\"!!\"\"7$$
\"%I8!\"\"$\"\"!!\"\"7$$\"%S8!\"\"$\"\"!!\"\"7$$\"%]8!\"\"$\"\"!!\"\"7
$$\"%g8!\"\"$\"\"!!\"\"7$$\"%q8!\"\"$\"\"!!\"\"7$$\"%!Q\"!\"\"$\"\"!!
\"\"7$$\"%!R\"!\"\"$\"\"!!\"\"7$$\"%+9!\"\"$\"\"!!\"\"7$$\"%59!\"\"$\"
\"!!\"\"7$$\"%?9!\"\"$\"\"!!\"\"7$$\"%I9!\"\"$\"\"!!\"\"7$$\"%S9!\"\"$
\"\"!!\"\"7$$\"%]9!\"\"$\"\"!!\"\"7$$\"%g9!\"\"$\"\"!!\"\"7$$\"%q9!\"
\"$\"\"!!\"\"7$$\"%![\"!\"\"$\"\"!!\"\"7$$\"%!\\\"!\"\"$\"\"!!\"\"7$$
\"%+:!\"\"$\"\"!!\"\"7$$\"%5:!\"\"$\"\"!!\"\"7$$\"%?:!\"\"$\"\"!!\"\"7
$$\"%I:!\"\"$\"\"!!\"\"7$$\"%S:!\"\"$\"\"!!\"\"7$$\"%]:!\"\"$\"\"!!\"
\"7$$\"%g:!\"\"$\"\"!!\"\"7$$\"%q:!\"\"$\"\"!!\"\"7$$\"%!e\"!\"\"$\"\"
!!\"\"7$$\"%!f\"!\"\"$\"\"!!\"\"7$$\"%+;!\"\"$\"\"!!\"\"7$$\"%5;!\"\"$
\"\"!!\"\"7$$\"%?;!\"\"$\"\"!!\"\"7$$\"%I;!\"\"$\"\"!!\"\"7$$\"%S;!\"
\"$\"\"!!\"\"7$$\"%];!\"\"$\"\"!!\"\"7$$\"%g;!\"\"$\"\"!!\"\"7$$\"%q;!
\"\"$\"\"!!\"\"7$$\"%!o\"!\"\"$\"\"!!\"\"7$$\"%!p\"!\"\"$\"\"!!\"\"7$$
\"%+<!\"\"$\"\"!!\"\"7$$\"%5<!\"\"$\"\"!!\"\"7$$\"%?<!\"\"$\"\"!!\"\"7
$$\"%I<!\"\"$\"\"!!\"\"7$$\"%S<!\"\"$\"\"!!\"\"7$$\"%]<!\"\"$\"\"!!\"
\"7$$\"%g<!\"\"$\"\"!!\"\"7$$\"%q<!\"\"$\"\"!!\"\"7$$\"%!y\"!\"\"$\"\"
!!\"\"7$$\"%!z\"!\"\"$\"\"!!\"\"7$$\"%+=!\"\"$\"\"!!\"\"7$$\"%5=!\"\"$
\"\"!!\"\"7$$\"%?=!\"\"$\"\"!!\"\"7$$\"%I=!\"\"$\"\"!!\"\"7$$\"%S=!\"
\"$\"\"!!\"\"7$$\"%]=!\"\"$\"\"!!\"\"7$$\"%g=!\"\"$\"\"!!\"\"7$$\"%q=!
\"\"$\"\"!!\"\"7$$\"%!)=!\"\"$\"\"!!\"\"7$$\"%!*=!\"\"$\"\"!!\"\"7$$\"
%+>!\"\"$\"\"!!\"\"7$$\"%5>!\"\"$\"\"!!\"\"7$$\"%?>!\"\"$\"\"!!\"\"7$$
\"%I>!\"\"$\"\"!!\"\"7$$\"%S>!\"\"$\"\"!!\"\"7$$\"%]>!\"\"$\"\"!!\"\"7
$$\"%g>!\"\"$\"\"!!\"\"7$$\"%q>!\"\"$\"\"!!\"\"7$$\"%!)>!\"\"$\"\"!!\"
\"7$$\"%!*>!\"\"$\"\"!!\"\"7$$\"%+?!\"\"$\"\"!!\"\"7$$\"%5?!\"\"$\"\"!
!\"\"7$$\"%??!\"\"$\"\"!!\"\"7$$\"%I?!\"\"$\"\"!!\"\"7$$\"%S?!\"\"$\"
\"!!\"\"7$$\"%]?!\"\"$\"\"!!\"\"7$$\"%g?!\"\"$\"\"!!\"\"-%&COLORG6&%$R
GBG$\")C)eq%!\")$\"\"!!\"\"$\"('>!\\&!\")-%&STYLEG6#%%LINEG-%'CURVESG6
%7jw7$$\"#5!\"\"$\"+4T!)35!\")7$$\"#?!\"\"$\"+6]f.x!#57$$\"#I!\"\"$\"+
yX_&p%!\"*7$$\"#S!\"\"$\"*z@\"=J!\")7$$\"#]!\"\"$\"+H(*)z(**!\"*7$$\"#
g!\"\"$\"+J9Nn9!\"*7$$\"#q!\"\"$\"*Oq2l\"!\")7$$\"#!)!\"\"$\"+(yHQ1\"!
\"*7$$\"#!*!\"\"$\"+_Y#G0\"!\")7$$\"$+\"!\"\"$\"+x&y$oO!#67$$\"$5\"!\"
\"$\"\"!!\"\"7$$\"$?\"!\"\"$\"*:#*)oZ!\")7$$\"$I\"!\"\"$\"+x&y$oO!\"*7
$$\"$S\"!\"\"$\"+_Y#G0'!\"*7$$\"$]\"!\"\"$\"\"!!\"\"7$$\"$g\"!\"\"$\"+
lVNfd!\"*7$$\"$q\"!\"\"$\"+ZJ<GK!\"*7$$\"$!=!\"\"$\"+Uk%4<*!#57$$\"$!>
!\"\"$\"+pGVq!)!\"*7$$\"$+#!\"\"$\"+\"3.m+(!\"*7$$\"$5#!\"\"$\"+)z^QD)
!\"*7$$\"$?#!\"\"$\"1*****4e;)\\n!#:7$$\"$I#!\"\"$\"*Oq2l\"!\")7$$\"$S
#!\"\"$\"\"!!\"\"7$$\"$]#!\"\"$\"+Mk@NS!#57$$\"$g#!\"\"$\"1,++`rvOt!#<
7$$\"$q#!\"\"$\"\"!!\"\"7$$\"$!G!\"\"$\"\"!!\"\"7$$\"$!H!\"\"$\"\"!!\"
\"7$$\"$+$!\"\"$\"\"!!\"\"7$$\"$5$!\"\"$\"\"!!\"\"7$$\"$?$!\"\"$\"\"!!
\"\"7$$\"$I$!\"\"$\"\"!!\"\"7$$\"$S$!\"\"$\"\"!!\"\"7$$\"$]$!\"\"$\"\"
!!\"\"7$$\"$g$!\"\"$\"\"!!\"\"7$$\"$q$!\"\"$\"\"!!\"\"7$$\"$!Q!\"\"$\"
\"!!\"\"7$$\"$!R!\"\"$\"\"!!\"\"7$$\"$+%!\"\"$\"\"!!\"\"7$$\"$5%!\"\"$
\"\"!!\"\"7$$\"$?%!\"\"$\"\"!!\"\"7$$\"$I%!\"\"$\"\"!!\"\"7$$\"$S%!\"
\"$\"\"!!\"\"7$$\"$]%!\"\"$\"\"!!\"\"7$$\"$g%!\"\"$\"\"!!\"\"7$$\"$q%!
\"\"$\"\"!!\"\"7$$\"$![!\"\"$\"\"!!\"\"7$$\"$!\\!\"\"$\"\"!!\"\"7$$\"$
+&!\"\"$\"\"!!\"\"7$$\"$5&!\"\"$\"\"!!\"\"7$$\"$?&!\"\"$\"\"!!\"\"7$$
\"$I&!\"\"$\"\"!!\"\"7$$\"$S&!\"\"$\"\"!!\"\"7$$\"$]&!\"\"$\"\"!!\"\"7
$$\"$g&!\"\"$\"\"!!\"\"7$$\"$q&!\"\"$\"\"!!\"\"7$$\"$!e!\"\"$\"\"!!\"
\"7$$\"$!f!\"\"$\"\"!!\"\"7$$\"$+'!\"\"$\"\"!!\"\"7$$\"$5'!\"\"$\"\"!!
\"\"7$$\"$?'!\"\"$\"\"!!\"\"7$$\"$I'!\"\"$\"\"!!\"\"7$$\"$S'!\"\"$\"\"
!!\"\"7$$\"$]'!\"\"$\"\"!!\"\"7$$\"$g'!\"\"$\"\"!!\"\"7$$\"$q'!\"\"$\"
\"!!\"\"7$$\"$!o!\"\"$\"\"!!\"\"7$$\"$!p!\"\"$\"\"!!\"\"7$$\"$+(!\"\"$
\"\"!!\"\"7$$\"$5(!\"\"$\"\"!!\"\"7$$\"$?(!\"\"$\"\"!!\"\"7$$\"$I(!\"
\"$\"\"!!\"\"7$$\"$S(!\"\"$\"\"!!\"\"7$$\"$](!\"\"$\"\"!!\"\"7$$\"$g(!
\"\"$\"\"!!\"\"7$$\"$q(!\"\"$\"\"!!\"\"7$$\"$!y!\"\"$\"\"!!\"\"7$$\"$!
z!\"\"$\"\"!!\"\"7$$\"$+)!\"\"$\"\"!!\"\"7$$\"$5)!\"\"$\"\"!!\"\"7$$\"
$?)!\"\"$\"\"!!\"\"7$$\"$I)!\"\"$\"\"!!\"\"7$$\"$S)!\"\"$\"\"!!\"\"7$$
\"$])!\"\"$\"\"!!\"\"7$$\"$g)!\"\"$\"\"!!\"\"7$$\"$q)!\"\"$\"\"!!\"\"7
$$\"$!))!\"\"$\"\"!!\"\"7$$\"$!*)!\"\"$\"\"!!\"\"7$$\"$+*!\"\"$\"\"!!
\"\"7$$\"$5*!\"\"$\"\"!!\"\"7$$\"$?*!\"\"$\"\"!!\"\"7$$\"$I*!\"\"$\"\"
!!\"\"7$$\"$S*!\"\"$\"\"!!\"\"7$$\"$]*!\"\"$\"\"!!\"\"7$$\"$g*!\"\"$\"
\"!!\"\"7$$\"$q*!\"\"$\"\"!!\"\"7$$\"$!)*!\"\"$\"\"!!\"\"7$$\"$!**!\"
\"$\"\"!!\"\"7$$\"%+5!\"\"$\"\"!!\"\"7$$\"%55!\"\"$\"\"!!\"\"7$$\"%?5!
\"\"$\"\"!!\"\"7$$\"%I5!\"\"$\"\"!!\"\"7$$\"%S5!\"\"$\"\"!!\"\"7$$\"%]
5!\"\"$\"\"!!\"\"7$$\"%g5!\"\"$\"\"!!\"\"7$$\"%q5!\"\"$\"\"!!\"\"7$$\"
%!3\"!\"\"$\"\"!!\"\"7$$\"%!4\"!\"\"$\"\"!!\"\"7$$\"%+6!\"\"$\"\"!!\"
\"7$$\"%56!\"\"$\"\"!!\"\"7$$\"%?6!\"\"$\"\"!!\"\"7$$\"%I6!\"\"$\"\"!!
\"\"7$$\"%S6!\"\"$\"\"!!\"\"7$$\"%]6!\"\"$\"\"!!\"\"7$$\"%g6!\"\"$\"\"
!!\"\"7$$\"%q6!\"\"$\"\"!!\"\"7$$\"%!=\"!\"\"$\"\"!!\"\"7$$\"%!>\"!\"
\"$\"\"!!\"\"7$$\"%+7!\"\"$\"\"!!\"\"7$$\"%57!\"\"$\"\"!!\"\"7$$\"%?7!
\"\"$\"\"!!\"\"7$$\"%I7!\"\"$\"\"!!\"\"7$$\"%S7!\"\"$\"\"!!\"\"7$$\"%]
7!\"\"$\"\"!!\"\"7$$\"%g7!\"\"$\"\"!!\"\"7$$\"%q7!\"\"$\"\"!!\"\"7$$\"
%!G\"!\"\"$\"\"!!\"\"7$$\"%!H\"!\"\"$\"\"!!\"\"7$$\"%+8!\"\"$\"\"!!\"
\"7$$\"%58!\"\"$\"\"!!\"\"7$$\"%?8!\"\"$\"\"!!\"\"7$$\"%I8!\"\"$\"\"!!
\"\"7$$\"%S8!\"\"$\"\"!!\"\"7$$\"%]8!\"\"$\"\"!!\"\"7$$\"%g8!\"\"$\"\"
!!\"\"7$$\"%q8!\"\"$\"\"!!\"\"7$$\"%!Q\"!\"\"$\"\"!!\"\"7$$\"%!R\"!\"
\"$\"\"!!\"\"7$$\"%+9!\"\"$\"\"!!\"\"7$$\"%59!\"\"$\"\"!!\"\"7$$\"%?9!
\"\"$\"\"!!\"\"7$$\"%I9!\"\"$\"\"!!\"\"7$$\"%S9!\"\"$\"\"!!\"\"7$$\"%]
9!\"\"$\"\"!!\"\"7$$\"%g9!\"\"$\"\"!!\"\"7$$\"%q9!\"\"$\"\"!!\"\"7$$\"
%![\"!\"\"$\"\"!!\"\"7$$\"%!\\\"!\"\"$\"\"!!\"\"7$$\"%+:!\"\"$\"\"!!\"
\"7$$\"%5:!\"\"$\"\"!!\"\"7$$\"%?:!\"\"$\"\"!!\"\"7$$\"%I:!\"\"$\"\"!!
\"\"7$$\"%S:!\"\"$\"\"!!\"\"7$$\"%]:!\"\"$\"\"!!\"\"7$$\"%g:!\"\"$\"\"
!!\"\"7$$\"%q:!\"\"$\"\"!!\"\"7$$\"%!e\"!\"\"$\"\"!!\"\"7$$\"%!f\"!\"
\"$\"\"!!\"\"7$$\"%+;!\"\"$\"\"!!\"\"7$$\"%5;!\"\"$\"\"!!\"\"7$$\"%?;!
\"\"$\"\"!!\"\"7$$\"%I;!\"\"$\"\"!!\"\"7$$\"%S;!\"\"$\"\"!!\"\"7$$\"%]
;!\"\"$\"\"!!\"\"7$$\"%g;!\"\"$\"\"!!\"\"7$$\"%q;!\"\"$\"\"!!\"\"7$$\"
%!o\"!\"\"$\"\"!!\"\"7$$\"%!p\"!\"\"$\"\"!!\"\"7$$\"%+<!\"\"$\"\"!!\"
\"7$$\"%5<!\"\"$\"\"!!\"\"7$$\"%?<!\"\"$\"\"!!\"\"7$$\"%I<!\"\"$\"\"!!
\"\"7$$\"%S<!\"\"$\"\"!!\"\"7$$\"%]<!\"\"$\"\"!!\"\"7$$\"%g<!\"\"$\"\"
!!\"\"7$$\"%q<!\"\"$\"\"!!\"\"7$$\"%!y\"!\"\"$\"\"!!\"\"7$$\"%!z\"!\"
\"$\"\"!!\"\"7$$\"%+=!\"\"$\"\"!!\"\"7$$\"%5=!\"\"$\"\"!!\"\"7$$\"%?=!
\"\"$\"\"!!\"\"7$$\"%I=!\"\"$\"\"!!\"\"7$$\"%S=!\"\"$\"\"!!\"\"7$$\"%]
=!\"\"$\"\"!!\"\"7$$\"%g=!\"\"$\"\"!!\"\"7$$\"%q=!\"\"$\"\"!!\"\"7$$\"
%!)=!\"\"$\"\"!!\"\"7$$\"%!*=!\"\"$\"\"!!\"\"7$$\"%+>!\"\"$\"\"!!\"\"7
$$\"%5>!\"\"$\"\"!!\"\"7$$\"%?>!\"\"$\"\"!!\"\"7$$\"%I>!\"\"$\"\"!!\"
\"7$$\"%S>!\"\"$\"\"!!\"\"7$$\"%]>!\"\"$\"\"!!\"\"7$$\"%g>!\"\"$\"\"!!
\"\"7$$\"%q>!\"\"$\"\"!!\"\"7$$\"%!)>!\"\"$\"\"!!\"\"7$$\"%!*>!\"\"$\"
\"!!\"\"7$$\"%+?!\"\"$\"\"!!\"\"7$$\"%5?!\"\"$\"\"!!\"\"7$$\"%??!\"\"$
\"\"!!\"\"7$$\"%I?!\"\"$\"\"!!\"\"7$$\"%S?!\"\"$\"\"!!\"\"7$$\"%]?!\"
\"$\"\"!!\"\"7$$\"%g?!\"\"$\"\"!!\"\"-%&COLORG6&%$RGBG$\")C)eq%!\")$\"
\"!!\"\"$\"('>!\\&!\")-%&STYLEG6#%%LINEG-%'CURVESG6%7jw7$$\"#5!\"\"$\"
+x?>_$*!\"*7$$\"#?!\"\"$\"+.7I[7!\"*7$$\"#I!\"\"$\"*%ys?Y!\")7$$\"#S!
\"\"$\"+cN3?I!\"*7$$\"#]!\"\"$\"+Cl<z5!\")7$$\"#g!\"\"$\"+_E$Rh*!#57$$
\"#q!\"\"$\"+#=PRM\"!\"*7$$\"#!)!\"\"$\"+&e2zq)!#57$$\"#!*!\"\"$\"+@UU
;6!\")7$$\"$+\"!\"\"$\"\"!!\"\"7$$\"$5\"!\"\"$\"+$fsM.&!#67$$\"$?\"!\"
\"$\"+Bj9zG!\"*7$$\"$I\"!\"\"$\"+3%4$f^!\"*7$$\"$S\"!\"\"$\"()=&z'!\"'
7$$\"$]\"!\"\"$\"\"!!\"\"7$$\"$g\"!\"\"$\"+$R\"*Hr&!\"*7$$\"$q\"!\"\"$
\"+lV(yo#!\"*7$$\"$!=!\"\"$\"+Zjt88!\"*7$$\"$!>!\"\"$\"2&*****z*3[Ql!#
;7$$\"$+#!\"\"$\"+Vya[l!\"*7$$\"$5#!\"\"$\"+or!Gp)!\"*7$$\"$?#!\"\"$\"
)cAa\")!\"(7$$\"$I#!\"\"$\"+3>F%R\"!\"*7$$\"$S#!\"\"$\"\"!!\"\"7$$\"$]
#!\"\"$\"+yX:(e&!#57$$\"$g#!\"\"$\"+'p)pd6!#57$$\"$q#!\"\"$\"+'HOn^#!#
67$$\"$!G!\"\"$\"\"!!\"\"7$$\"$!H!\"\"$\"\"!!\"\"7$$\"$+$!\"\"$\"\"!!
\"\"7$$\"$5$!\"\"$\"\"!!\"\"7$$\"$?$!\"\"$\"\"!!\"\"7$$\"$I$!\"\"$\"\"
!!\"\"7$$\"$S$!\"\"$\"\"!!\"\"7$$\"$]$!\"\"$\"\"!!\"\"7$$\"$g$!\"\"$\"
\"!!\"\"7$$\"$q$!\"\"$\"\"!!\"\"7$$\"$!Q!\"\"$\"\"!!\"\"7$$\"$!R!\"\"$
\"\"!!\"\"7$$\"$+%!\"\"$\"\"!!\"\"7$$\"$5%!\"\"$\"\"!!\"\"7$$\"$?%!\"
\"$\"\"!!\"\"7$$\"$I%!\"\"$\"\"!!\"\"7$$\"$S%!\"\"$\"\"!!\"\"7$$\"$]%!
\"\"$\"\"!!\"\"7$$\"$g%!\"\"$\"\"!!\"\"7$$\"$q%!\"\"$\"\"!!\"\"7$$\"$!
[!\"\"$\"\"!!\"\"7$$\"$!\\!\"\"$\"\"!!\"\"7$$\"$+&!\"\"$\"\"!!\"\"7$$
\"$5&!\"\"$\"\"!!\"\"7$$\"$?&!\"\"$\"\"!!\"\"7$$\"$I&!\"\"$\"\"!!\"\"7
$$\"$S&!\"\"$\"\"!!\"\"7$$\"$]&!\"\"$\"\"!!\"\"7$$\"$g&!\"\"$\"\"!!\"
\"7$$\"$q&!\"\"$\"\"!!\"\"7$$\"$!e!\"\"$\"\"!!\"\"7$$\"$!f!\"\"$\"\"!!
\"\"7$$\"$+'!\"\"$\"\"!!\"\"7$$\"$5'!\"\"$\"\"!!\"\"7$$\"$?'!\"\"$\"\"
!!\"\"7$$\"$I'!\"\"$\"\"!!\"\"7$$\"$S'!\"\"$\"\"!!\"\"7$$\"$]'!\"\"$\"
\"!!\"\"7$$\"$g'!\"\"$\"\"!!\"\"7$$\"$q'!\"\"$\"\"!!\"\"7$$\"$!o!\"\"$
\"\"!!\"\"7$$\"$!p!\"\"$\"\"!!\"\"7$$\"$+(!\"\"$\"\"!!\"\"7$$\"$5(!\"
\"$\"\"!!\"\"7$$\"$?(!\"\"$\"\"!!\"\"7$$\"$I(!\"\"$\"\"!!\"\"7$$\"$S(!
\"\"$\"\"!!\"\"7$$\"$](!\"\"$\"\"!!\"\"7$$\"$g(!\"\"$\"\"!!\"\"7$$\"$q
(!\"\"$\"\"!!\"\"7$$\"$!y!\"\"$\"\"!!\"\"7$$\"$!z!\"\"$\"\"!!\"\"7$$\"
$+)!\"\"$\"\"!!\"\"7$$\"$5)!\"\"$\"\"!!\"\"7$$\"$?)!\"\"$\"\"!!\"\"7$$
\"$I)!\"\"$\"\"!!\"\"7$$\"$S)!\"\"$\"\"!!\"\"7$$\"$])!\"\"$\"\"!!\"\"7
$$\"$g)!\"\"$\"\"!!\"\"7$$\"$q)!\"\"$\"\"!!\"\"7$$\"$!))!\"\"$\"\"!!\"
\"7$$\"$!*)!\"\"$\"\"!!\"\"7$$\"$+*!\"\"$\"\"!!\"\"7$$\"$5*!\"\"$\"\"!
!\"\"7$$\"$?*!\"\"$\"\"!!\"\"7$$\"$I*!\"\"$\"\"!!\"\"7$$\"$S*!\"\"$\"
\"!!\"\"7$$\"$]*!\"\"$\"\"!!\"\"7$$\"$g*!\"\"$\"\"!!\"\"7$$\"$q*!\"\"$
\"\"!!\"\"7$$\"$!)*!\"\"$\"\"!!\"\"7$$\"$!**!\"\"$\"\"!!\"\"7$$\"%+5!
\"\"$\"\"!!\"\"7$$\"%55!\"\"$\"\"!!\"\"7$$\"%?5!\"\"$\"\"!!\"\"7$$\"%I
5!\"\"$\"\"!!\"\"7$$\"%S5!\"\"$\"\"!!\"\"7$$\"%]5!\"\"$\"\"!!\"\"7$$\"
%g5!\"\"$\"\"!!\"\"7$$\"%q5!\"\"$\"\"!!\"\"7$$\"%!3\"!\"\"$\"\"!!\"\"7
$$\"%!4\"!\"\"$\"\"!!\"\"7$$\"%+6!\"\"$\"\"!!\"\"7$$\"%56!\"\"$\"\"!!
\"\"7$$\"%?6!\"\"$\"\"!!\"\"7$$\"%I6!\"\"$\"\"!!\"\"7$$\"%S6!\"\"$\"\"
!!\"\"7$$\"%]6!\"\"$\"\"!!\"\"7$$\"%g6!\"\"$\"\"!!\"\"7$$\"%q6!\"\"$\"
\"!!\"\"7$$\"%!=\"!\"\"$\"\"!!\"\"7$$\"%!>\"!\"\"$\"\"!!\"\"7$$\"%+7!
\"\"$\"\"!!\"\"7$$\"%57!\"\"$\"\"!!\"\"7$$\"%?7!\"\"$\"\"!!\"\"7$$\"%I
7!\"\"$\"\"!!\"\"7$$\"%S7!\"\"$\"\"!!\"\"7$$\"%]7!\"\"$\"\"!!\"\"7$$\"
%g7!\"\"$\"\"!!\"\"7$$\"%q7!\"\"$\"\"!!\"\"7$$\"%!G\"!\"\"$\"\"!!\"\"7
$$\"%!H\"!\"\"$\"\"!!\"\"7$$\"%+8!\"\"$\"\"!!\"\"7$$\"%58!\"\"$\"\"!!
\"\"7$$\"%?8!\"\"$\"\"!!\"\"7$$\"%I8!\"\"$\"\"!!\"\"7$$\"%S8!\"\"$\"\"
!!\"\"7$$\"%]8!\"\"$\"\"!!\"\"7$$\"%g8!\"\"$\"\"!!\"\"7$$\"%q8!\"\"$\"
\"!!\"\"7$$\"%!Q\"!\"\"$\"\"!!\"\"7$$\"%!R\"!\"\"$\"\"!!\"\"7$$\"%+9!
\"\"$\"\"!!\"\"7$$\"%59!\"\"$\"\"!!\"\"7$$\"%?9!\"\"$\"\"!!\"\"7$$\"%I
9!\"\"$\"\"!!\"\"7$$\"%S9!\"\"$\"\"!!\"\"7$$\"%]9!\"\"$\"\"!!\"\"7$$\"
%g9!\"\"$\"\"!!\"\"7$$\"%q9!\"\"$\"\"!!\"\"7$$\"%![\"!\"\"$\"\"!!\"\"7
$$\"%!\\\"!\"\"$\"\"!!\"\"7$$\"%+:!\"\"$\"\"!!\"\"7$$\"%5:!\"\"$\"\"!!
\"\"7$$\"%?:!\"\"$\"\"!!\"\"7$$\"%I:!\"\"$\"\"!!\"\"7$$\"%S:!\"\"$\"\"
!!\"\"7$$\"%]:!\"\"$\"\"!!\"\"7$$\"%g:!\"\"$\"\"!!\"\"7$$\"%q:!\"\"$\"
\"!!\"\"7$$\"%!e\"!\"\"$\"\"!!\"\"7$$\"%!f\"!\"\"$\"\"!!\"\"7$$\"%+;!
\"\"$\"\"!!\"\"7$$\"%5;!\"\"$\"\"!!\"\"7$$\"%?;!\"\"$\"\"!!\"\"7$$\"%I
;!\"\"$\"\"!!\"\"7$$\"%S;!\"\"$\"\"!!\"\"7$$\"%];!\"\"$\"\"!!\"\"7$$\"
%g;!\"\"$\"\"!!\"\"7$$\"%q;!\"\"$\"\"!!\"\"7$$\"%!o\"!\"\"$\"\"!!\"\"7
$$\"%!p\"!\"\"$\"\"!!\"\"7$$\"%+<!\"\"$\"\"!!\"\"7$$\"%5<!\"\"$\"\"!!
\"\"7$$\"%?<!\"\"$\"\"!!\"\"7$$\"%I<!\"\"$\"\"!!\"\"7$$\"%S<!\"\"$\"\"
!!\"\"7$$\"%]<!\"\"$\"\"!!\"\"7$$\"%g<!\"\"$\"\"!!\"\"7$$\"%q<!\"\"$\"
\"!!\"\"7$$\"%!y\"!\"\"$\"\"!!\"\"7$$\"%!z\"!\"\"$\"\"!!\"\"7$$\"%+=!
\"\"$\"\"!!\"\"7$$\"%5=!\"\"$\"\"!!\"\"7$$\"%?=!\"\"$\"\"!!\"\"7$$\"%I
=!\"\"$\"\"!!\"\"7$$\"%S=!\"\"$\"\"!!\"\"7$$\"%]=!\"\"$\"\"!!\"\"7$$\"
%g=!\"\"$\"\"!!\"\"7$$\"%q=!\"\"$\"\"!!\"\"7$$\"%!)=!\"\"$\"\"!!\"\"7$
$\"%!*=!\"\"$\"\"!!\"\"7$$\"%+>!\"\"$\"\"!!\"\"7$$\"%5>!\"\"$\"\"!!\"
\"7$$\"%?>!\"\"$\"\"!!\"\"7$$\"%I>!\"\"$\"\"!!\"\"7$$\"%S>!\"\"$\"\"!!
\"\"7$$\"%]>!\"\"$\"\"!!\"\"7$$\"%g>!\"\"$\"\"!!\"\"7$$\"%q>!\"\"$\"\"
!!\"\"7$$\"%!)>!\"\"$\"\"!!\"\"7$$\"%!*>!\"\"$\"\"!!\"\"7$$\"%+?!\"\"$
\"\"!!\"\"7$$\"%5?!\"\"$\"\"!!\"\"7$$\"%??!\"\"$\"\"!!\"\"7$$\"%I?!\"
\"$\"\"!!\"\"7$$\"%S?!\"\"$\"\"!!\"\"7$$\"%]?!\"\"$\"\"!!\"\"7$$\"%g?!
\"\"$\"\"!!\"\"-%&COLORG6&%$RGBG$\")C)eq%!\")$\"\"!!\"\"$\"('>!\\&!\")
-%&STYLEG6#%%LINEG-%'CURVESG6%7jw7$$\"#5!\"\"$\"+PLi$)z!\"*7$$\"#?!\"
\"$\"+*o^N*=!\"*7$$\"#I!\"\"$\"+(3&R#e$!\"*7$$\"#S!\"\"$\"+zx?hE!\"*7$
$\"#]!\"\"$\"+CXa%G\"!\")7$$\"#g!\"\"$\"+*f&*e7\"!\"*7$$\"#q!\"\"$\"+i
4y\"Q\"!\"*7$$\"#!)!\"\"$\"+u,zkr!#57$$\"#!*!\"\"$\"+:*yx?\"!\")7$$\"$
+\"!\"\"$\"\"!!\"\"7$$\"$5\"!\"\"$\"\"!!\"\"7$$\"$?\"!\"\"$\"+'fM1%R!
\"*7$$\"$I\"!\"\"$\"+R*zZH'!\"*7$$\"$S\"!\"\"$\"+%>Il1&!\"*7$$\"$]\"!
\"\"$\"\"!!\"\"7$$\"$g\"!\"\"$\"+nsq<^!\"*7$$\"$q\"!\"\"$\"+UJ4<H!\"*7
$$\"$!=!\"\"$\"+<oUz7!\"*7$$\"$!>!\"\"$\"1*****H1%R&\\)!#:7$$\"$+#!\"
\"$\"*_'>/n!\")7$$\"$5#!\"\"$\"1*****4\"[!*3p!#:7$$\"$?#!\"\"$\"1*****
R3MrR'!#:7$$\"$I#!\"\"$\"+Me!f*>!\"*7$$\"$S#!\"\"$\"\"!!\"\"7$$\"$]#!
\"\"$\"+(3&R#e$!#57$$\"$g#!\"\"$\"+MO&)eD!#57$$\"$q#!\"\"$\"\"!!\"\"7$
$\"$!G!\"\"$\"\"!!\"\"7$$\"$!H!\"\"$\"\"!!\"\"7$$\"$+$!\"\"$\"\"!!\"\"
7$$\"$5$!\"\"$\"\"!!\"\"7$$\"$?$!\"\"$\"\"!!\"\"7$$\"$I$!\"\"$\"\"!!\"
\"7$$\"$S$!\"\"$\"\"!!\"\"7$$\"$]$!\"\"$\"\"!!\"\"7$$\"$g$!\"\"$\"\"!!
\"\"7$$\"$q$!\"\"$\"\"!!\"\"7$$\"$!Q!\"\"$\"\"!!\"\"7$$\"$!R!\"\"$\"\"
!!\"\"7$$\"$+%!\"\"$\"\"!!\"\"7$$\"$5%!\"\"$\"\"!!\"\"7$$\"$?%!\"\"$\"
\"!!\"\"7$$\"$I%!\"\"$\"\"!!\"\"7$$\"$S%!\"\"$\"\"!!\"\"7$$\"$]%!\"\"$
\"\"!!\"\"7$$\"$g%!\"\"$\"\"!!\"\"7$$\"$q%!\"\"$\"\"!!\"\"7$$\"$![!\"
\"$\"\"!!\"\"7$$\"$!\\!\"\"$\"\"!!\"\"7$$\"$+&!\"\"$\"\"!!\"\"7$$\"$5&
!\"\"$\"\"!!\"\"7$$\"$?&!\"\"$\"\"!!\"\"7$$\"$I&!\"\"$\"\"!!\"\"7$$\"$
S&!\"\"$\"\"!!\"\"7$$\"$]&!\"\"$\"\"!!\"\"7$$\"$g&!\"\"$\"\"!!\"\"7$$
\"$q&!\"\"$\"\"!!\"\"7$$\"$!e!\"\"$\"\"!!\"\"7$$\"$!f!\"\"$\"\"!!\"\"7
$$\"$+'!\"\"$\"\"!!\"\"7$$\"$5'!\"\"$\"\"!!\"\"7$$\"$?'!\"\"$\"\"!!\"
\"7$$\"$I'!\"\"$\"\"!!\"\"7$$\"$S'!\"\"$\"\"!!\"\"7$$\"$]'!\"\"$\"\"!!
\"\"7$$\"$g'!\"\"$\"\"!!\"\"7$$\"$q'!\"\"$\"\"!!\"\"7$$\"$!o!\"\"$\"\"
!!\"\"7$$\"$!p!\"\"$\"\"!!\"\"7$$\"$+(!\"\"$\"\"!!\"\"7$$\"$5(!\"\"$\"
\"!!\"\"7$$\"$?(!\"\"$\"\"!!\"\"7$$\"$I(!\"\"$\"\"!!\"\"7$$\"$S(!\"\"$
\"\"!!\"\"7$$\"$](!\"\"$\"\"!!\"\"7$$\"$g(!\"\"$\"\"!!\"\"7$$\"$q(!\"
\"$\"\"!!\"\"7$$\"$!y!\"\"$\"\"!!\"\"7$$\"$!z!\"\"$\"\"!!\"\"7$$\"$+)!
\"\"$\"\"!!\"\"7$$\"$5)!\"\"$\"\"!!\"\"7$$\"$?)!\"\"$\"\"!!\"\"7$$\"$I
)!\"\"$\"\"!!\"\"7$$\"$S)!\"\"$\"\"!!\"\"7$$\"$])!\"\"$\"\"!!\"\"7$$\"
$g)!\"\"$\"\"!!\"\"7$$\"$q)!\"\"$\"\"!!\"\"7$$\"$!))!\"\"$\"\"!!\"\"7$
$\"$!*)!\"\"$\"\"!!\"\"7$$\"$+*!\"\"$\"\"!!\"\"7$$\"$5*!\"\"$\"\"!!\"
\"7$$\"$?*!\"\"$\"\"!!\"\"7$$\"$I*!\"\"$\"\"!!\"\"7$$\"$S*!\"\"$\"\"!!
\"\"7$$\"$]*!\"\"$\"\"!!\"\"7$$\"$g*!\"\"$\"\"!!\"\"7$$\"$q*!\"\"$\"\"
!!\"\"7$$\"$!)*!\"\"$\"\"!!\"\"7$$\"$!**!\"\"$\"\"!!\"\"7$$\"%+5!\"\"$
\"\"!!\"\"7$$\"%55!\"\"$\"\"!!\"\"7$$\"%?5!\"\"$\"\"!!\"\"7$$\"%I5!\"
\"$\"\"!!\"\"7$$\"%S5!\"\"$\"\"!!\"\"7$$\"%]5!\"\"$\"\"!!\"\"7$$\"%g5!
\"\"$\"\"!!\"\"7$$\"%q5!\"\"$\"\"!!\"\"7$$\"%!3\"!\"\"$\"\"!!\"\"7$$\"
%!4\"!\"\"$\"\"!!\"\"7$$\"%+6!\"\"$\"\"!!\"\"7$$\"%56!\"\"$\"\"!!\"\"7
$$\"%?6!\"\"$\"\"!!\"\"7$$\"%I6!\"\"$\"\"!!\"\"7$$\"%S6!\"\"$\"\"!!\"
\"7$$\"%]6!\"\"$\"\"!!\"\"7$$\"%g6!\"\"$\"\"!!\"\"7$$\"%q6!\"\"$\"\"!!
\"\"7$$\"%!=\"!\"\"$\"\"!!\"\"7$$\"%!>\"!\"\"$\"\"!!\"\"7$$\"%+7!\"\"$
\"\"!!\"\"7$$\"%57!\"\"$\"\"!!\"\"7$$\"%?7!\"\"$\"\"!!\"\"7$$\"%I7!\"
\"$\"\"!!\"\"7$$\"%S7!\"\"$\"\"!!\"\"7$$\"%]7!\"\"$\"\"!!\"\"7$$\"%g7!
\"\"$\"\"!!\"\"7$$\"%q7!\"\"$\"\"!!\"\"7$$\"%!G\"!\"\"$\"\"!!\"\"7$$\"
%!H\"!\"\"$\"\"!!\"\"7$$\"%+8!\"\"$\"\"!!\"\"7$$\"%58!\"\"$\"\"!!\"\"7
$$\"%?8!\"\"$\"\"!!\"\"7$$\"%I8!\"\"$\"\"!!\"\"7$$\"%S8!\"\"$\"\"!!\"
\"7$$\"%]8!\"\"$\"\"!!\"\"7$$\"%g8!\"\"$\"\"!!\"\"7$$\"%q8!\"\"$\"\"!!
\"\"7$$\"%!Q\"!\"\"$\"\"!!\"\"7$$\"%!R\"!\"\"$\"\"!!\"\"7$$\"%+9!\"\"$
\"\"!!\"\"7$$\"%59!\"\"$\"\"!!\"\"7$$\"%?9!\"\"$\"\"!!\"\"7$$\"%I9!\"
\"$\"\"!!\"\"7$$\"%S9!\"\"$\"\"!!\"\"7$$\"%]9!\"\"$\"\"!!\"\"7$$\"%g9!
\"\"$\"\"!!\"\"7$$\"%q9!\"\"$\"\"!!\"\"7$$\"%![\"!\"\"$\"\"!!\"\"7$$\"
%!\\\"!\"\"$\"\"!!\"\"7$$\"%+:!\"\"$\"\"!!\"\"7$$\"%5:!\"\"$\"\"!!\"\"
7$$\"%?:!\"\"$\"\"!!\"\"7$$\"%I:!\"\"$\"\"!!\"\"7$$\"%S:!\"\"$\"\"!!\"
\"7$$\"%]:!\"\"$\"\"!!\"\"7$$\"%g:!\"\"$\"\"!!\"\"7$$\"%q:!\"\"$\"\"!!
\"\"7$$\"%!e\"!\"\"$\"\"!!\"\"7$$\"%!f\"!\"\"$\"\"!!\"\"7$$\"%+;!\"\"$
\"\"!!\"\"7$$\"%5;!\"\"$\"\"!!\"\"7$$\"%?;!\"\"$\"\"!!\"\"7$$\"%I;!\"
\"$\"\"!!\"\"7$$\"%S;!\"\"$\"\"!!\"\"7$$\"%];!\"\"$\"\"!!\"\"7$$\"%g;!
\"\"$\"\"!!\"\"7$$\"%q;!\"\"$\"\"!!\"\"7$$\"%!o\"!\"\"$\"\"!!\"\"7$$\"
%!p\"!\"\"$\"\"!!\"\"7$$\"%+<!\"\"$\"\"!!\"\"7$$\"%5<!\"\"$\"\"!!\"\"7
$$\"%?<!\"\"$\"\"!!\"\"7$$\"%I<!\"\"$\"\"!!\"\"7$$\"%S<!\"\"$\"\"!!\"
\"7$$\"%]<!\"\"$\"\"!!\"\"7$$\"%g<!\"\"$\"\"!!\"\"7$$\"%q<!\"\"$\"\"!!
\"\"7$$\"%!y\"!\"\"$\"\"!!\"\"7$$\"%!z\"!\"\"$\"\"!!\"\"7$$\"%+=!\"\"$
\"\"!!\"\"7$$\"%5=!\"\"$\"\"!!\"\"7$$\"%?=!\"\"$\"\"!!\"\"7$$\"%I=!\"
\"$\"\"!!\"\"7$$\"%S=!\"\"$\"\"!!\"\"7$$\"%]=!\"\"$\"\"!!\"\"7$$\"%g=!
\"\"$\"\"!!\"\"7$$\"%q=!\"\"$\"\"!!\"\"7$$\"%!)=!\"\"$\"\"!!\"\"7$$\"%
!*=!\"\"$\"\"!!\"\"7$$\"%+>!\"\"$\"\"!!\"\"7$$\"%5>!\"\"$\"\"!!\"\"7$$
\"%?>!\"\"$\"\"!!\"\"7$$\"%I>!\"\"$\"\"!!\"\"7$$\"%S>!\"\"$\"\"!!\"\"7
$$\"%]>!\"\"$\"\"!!\"\"7$$\"%g>!\"\"$\"\"!!\"\"7$$\"%q>!\"\"$\"\"!!\"
\"7$$\"%!)>!\"\"$\"\"!!\"\"7$$\"%!*>!\"\"$\"\"!!\"\"7$$\"%+?!\"\"$\"\"
!!\"\"7$$\"%5?!\"\"$\"\"!!\"\"7$$\"%??!\"\"$\"\"!!\"\"7$$\"%I?!\"\"$\"
\"!!\"\"7$$\"%S?!\"\"$\"\"!!\"\"7$$\"%]?!\"\"$\"\"!!\"\"7$$\"%g?!\"\"$
\"\"!!\"\"-%&COLORG6&%$RGBG$\")C)eq%!\")$\"\"!!\"\"$\"('>!\\&!\")-%&ST
YLEG6#%%LINEG-%'CURVESG6%7jw7$$\"#5!\"\"$\"+\\y)*p))!\"*7$$\"#?!\"\"$
\"+a\"4Y)>!\"*7$$\"#I!\"\"$\"+Jg>kN!\"*7$$\"#S!\"\"$\"+>DiFA!\"*7$$\"#
]!\"\"$\"+Qf'))>\"!\")7$$\"#g!\"\"$\"+=z0`5!\"*7$$\"#q!\"\"$\"+c!pbD\"
!\"*7$$\"#!)!\"\"$\"+n=Jqc!#57$$\"#!*!\"\"$\"+$Qmp?\"!\")7$$\"$+\"!\"
\"$\"\"!!\"\"7$$\"$5\"!\"\"$\"\"!!\"\"7$$\"$?\"!\"\"$\"+9Fq&o$!\"*7$$
\"$I\"!\"\"$\"+@<vwX!\"*7$$\"$S\"!\"\"$\"+*fQj:'!\"*7$$\"$]\"!\"\"$\"
\"!!\"\"7$$\"$g\"!\"\"$\")Rt_U!\"(7$$\"$q\"!\"\"$\"+P/o!G$!\"*7$$\"$!=
!\"\"$\"+\"Q6^-#!\"*7$$\"$!>!\"\"$\"+L_K8f!\"*7$$\"$+#!\"\"$\"+cAZ'e)!
\"*7$$\"$5#!\"\"$\"1*****>vZ49)!#:7$$\"$?#!\"\"$\"1******o5W>!)!#:7$$
\"$I#!\"\"$\"1******GY`?(*!#;7$$\"$S#!\"\"$\"\"!!\"\"7$$\"$]#!\"\"$\"+
s4S!H(!#57$$\"$g#!\"\"$\"+iFA]S!#67$$\"$q#!\"\"$\"+iFA]S!#67$$\"$!G!\"
\"$\"\"!!\"\"7$$\"$!H!\"\"$\"\"!!\"\"7$$\"$+$!\"\"$\"\"!!\"\"7$$\"$5$!
\"\"$\"\"!!\"\"7$$\"$?$!\"\"$\"\"!!\"\"7$$\"$I$!\"\"$\"\"!!\"\"7$$\"$S
$!\"\"$\"\"!!\"\"7$$\"$]$!\"\"$\"\"!!\"\"7$$\"$g$!\"\"$\"\"!!\"\"7$$\"
$q$!\"\"$\"\"!!\"\"7$$\"$!Q!\"\"$\"\"!!\"\"7$$\"$!R!\"\"$\"\"!!\"\"7$$
\"$+%!\"\"$\"\"!!\"\"7$$\"$5%!\"\"$\"\"!!\"\"7$$\"$?%!\"\"$\"\"!!\"\"7
$$\"$I%!\"\"$\"\"!!\"\"7$$\"$S%!\"\"$\"\"!!\"\"7$$\"$]%!\"\"$\"\"!!\"
\"7$$\"$g%!\"\"$\"\"!!\"\"7$$\"$q%!\"\"$\"\"!!\"\"7$$\"$![!\"\"$\"\"!!
\"\"7$$\"$!\\!\"\"$\"\"!!\"\"7$$\"$+&!\"\"$\"\"!!\"\"7$$\"$5&!\"\"$\"
\"!!\"\"7$$\"$?&!\"\"$\"\"!!\"\"7$$\"$I&!\"\"$\"\"!!\"\"7$$\"$S&!\"\"$
\"\"!!\"\"7$$\"$]&!\"\"$\"\"!!\"\"7$$\"$g&!\"\"$\"\"!!\"\"7$$\"$q&!\"
\"$\"\"!!\"\"7$$\"$!e!\"\"$\"\"!!\"\"7$$\"$!f!\"\"$\"\"!!\"\"7$$\"$+'!
\"\"$\"\"!!\"\"7$$\"$5'!\"\"$\"\"!!\"\"7$$\"$?'!\"\"$\"\"!!\"\"7$$\"$I
'!\"\"$\"\"!!\"\"7$$\"$S'!\"\"$\"\"!!\"\"7$$\"$]'!\"\"$\"\"!!\"\"7$$\"
$g'!\"\"$\"\"!!\"\"7$$\"$q'!\"\"$\"\"!!\"\"7$$\"$!o!\"\"$\"\"!!\"\"7$$
\"$!p!\"\"$\"\"!!\"\"7$$\"$+(!\"\"$\"\"!!\"\"7$$\"$5(!\"\"$\"\"!!\"\"7
$$\"$?(!\"\"$\"\"!!\"\"7$$\"$I(!\"\"$\"\"!!\"\"7$$\"$S(!\"\"$\"\"!!\"
\"7$$\"$](!\"\"$\"\"!!\"\"7$$\"$g(!\"\"$\"\"!!\"\"7$$\"$q(!\"\"$\"\"!!
\"\"7$$\"$!y!\"\"$\"\"!!\"\"7$$\"$!z!\"\"$\"\"!!\"\"7$$\"$+)!\"\"$\"\"
!!\"\"7$$\"$5)!\"\"$\"\"!!\"\"7$$\"$?)!\"\"$\"\"!!\"\"7$$\"$I)!\"\"$\"
\"!!\"\"7$$\"$S)!\"\"$\"\"!!\"\"7$$\"$])!\"\"$\"\"!!\"\"7$$\"$g)!\"\"$
\"\"!!\"\"7$$\"$q)!\"\"$\"\"!!\"\"7$$\"$!))!\"\"$\"\"!!\"\"7$$\"$!*)!
\"\"$\"\"!!\"\"7$$\"$+*!\"\"$\"\"!!\"\"7$$\"$5*!\"\"$\"\"!!\"\"7$$\"$?
*!\"\"$\"\"!!\"\"7$$\"$I*!\"\"$\"\"!!\"\"7$$\"$S*!\"\"$\"\"!!\"\"7$$\"
$]*!\"\"$\"\"!!\"\"7$$\"$g*!\"\"$\"\"!!\"\"7$$\"$q*!\"\"$\"\"!!\"\"7$$
\"$!)*!\"\"$\"\"!!\"\"7$$\"$!**!\"\"$\"\"!!\"\"7$$\"%+5!\"\"$\"\"!!\"
\"7$$\"%55!\"\"$\"\"!!\"\"7$$\"%?5!\"\"$\"\"!!\"\"7$$\"%I5!\"\"$\"\"!!
\"\"7$$\"%S5!\"\"$\"\"!!\"\"7$$\"%]5!\"\"$\"\"!!\"\"7$$\"%g5!\"\"$\"\"
!!\"\"7$$\"%q5!\"\"$\"\"!!\"\"7$$\"%!3\"!\"\"$\"\"!!\"\"7$$\"%!4\"!\"
\"$\"\"!!\"\"7$$\"%+6!\"\"$\"\"!!\"\"7$$\"%56!\"\"$\"\"!!\"\"7$$\"%?6!
\"\"$\"\"!!\"\"7$$\"%I6!\"\"$\"\"!!\"\"7$$\"%S6!\"\"$\"\"!!\"\"7$$\"%]
6!\"\"$\"\"!!\"\"7$$\"%g6!\"\"$\"\"!!\"\"7$$\"%q6!\"\"$\"\"!!\"\"7$$\"
%!=\"!\"\"$\"\"!!\"\"7$$\"%!>\"!\"\"$\"\"!!\"\"7$$\"%+7!\"\"$\"\"!!\"
\"7$$\"%57!\"\"$\"\"!!\"\"7$$\"%?7!\"\"$\"\"!!\"\"7$$\"%I7!\"\"$\"\"!!
\"\"7$$\"%S7!\"\"$\"\"!!\"\"7$$\"%]7!\"\"$\"\"!!\"\"7$$\"%g7!\"\"$\"\"
!!\"\"7$$\"%q7!\"\"$\"\"!!\"\"7$$\"%!G\"!\"\"$\"\"!!\"\"7$$\"%!H\"!\"
\"$\"\"!!\"\"7$$\"%+8!\"\"$\"\"!!\"\"7$$\"%58!\"\"$\"\"!!\"\"7$$\"%?8!
\"\"$\"\"!!\"\"7$$\"%I8!\"\"$\"\"!!\"\"7$$\"%S8!\"\"$\"\"!!\"\"7$$\"%]
8!\"\"$\"\"!!\"\"7$$\"%g8!\"\"$\"\"!!\"\"7$$\"%q8!\"\"$\"\"!!\"\"7$$\"
%!Q\"!\"\"$\"\"!!\"\"7$$\"%!R\"!\"\"$\"\"!!\"\"7$$\"%+9!\"\"$\"\"!!\"
\"7$$\"%59!\"\"$\"\"!!\"\"7$$\"%?9!\"\"$\"\"!!\"\"7$$\"%I9!\"\"$\"\"!!
\"\"7$$\"%S9!\"\"$\"\"!!\"\"7$$\"%]9!\"\"$\"\"!!\"\"7$$\"%g9!\"\"$\"\"
!!\"\"7$$\"%q9!\"\"$\"\"!!\"\"7$$\"%![\"!\"\"$\"\"!!\"\"7$$\"%!\\\"!\"
\"$\"\"!!\"\"7$$\"%+:!\"\"$\"\"!!\"\"7$$\"%5:!\"\"$\"\"!!\"\"7$$\"%?:!
\"\"$\"\"!!\"\"7$$\"%I:!\"\"$\"\"!!\"\"7$$\"%S:!\"\"$\"\"!!\"\"7$$\"%]
:!\"\"$\"\"!!\"\"7$$\"%g:!\"\"$\"\"!!\"\"7$$\"%q:!\"\"$\"\"!!\"\"7$$\"
%!e\"!\"\"$\"\"!!\"\"7$$\"%!f\"!\"\"$\"\"!!\"\"7$$\"%+;!\"\"$\"\"!!\"
\"7$$\"%5;!\"\"$\"\"!!\"\"7$$\"%?;!\"\"$\"\"!!\"\"7$$\"%I;!\"\"$\"\"!!
\"\"7$$\"%S;!\"\"$\"\"!!\"\"7$$\"%];!\"\"$\"\"!!\"\"7$$\"%g;!\"\"$\"\"
!!\"\"7$$\"%q;!\"\"$\"\"!!\"\"7$$\"%!o\"!\"\"$\"\"!!\"\"7$$\"%!p\"!\"
\"$\"\"!!\"\"7$$\"%+<!\"\"$\"\"!!\"\"7$$\"%5<!\"\"$\"\"!!\"\"7$$\"%?<!
\"\"$\"\"!!\"\"7$$\"%I<!\"\"$\"\"!!\"\"7$$\"%S<!\"\"$\"\"!!\"\"7$$\"%]
<!\"\"$\"\"!!\"\"7$$\"%g<!\"\"$\"\"!!\"\"7$$\"%q<!\"\"$\"\"!!\"\"7$$\"
%!y\"!\"\"$\"\"!!\"\"7$$\"%!z\"!\"\"$\"\"!!\"\"7$$\"%+=!\"\"$\"\"!!\"
\"7$$\"%5=!\"\"$\"\"!!\"\"7$$\"%?=!\"\"$\"\"!!\"\"7$$\"%I=!\"\"$\"\"!!
\"\"7$$\"%S=!\"\"$\"\"!!\"\"7$$\"%]=!\"\"$\"\"!!\"\"7$$\"%g=!\"\"$\"\"
!!\"\"7$$\"%q=!\"\"$\"\"!!\"\"7$$\"%!)=!\"\"$\"\"!!\"\"7$$\"%!*=!\"\"$
\"\"!!\"\"7$$\"%+>!\"\"$\"\"!!\"\"7$$\"%5>!\"\"$\"\"!!\"\"7$$\"%?>!\"
\"$\"\"!!\"\"7$$\"%I>!\"\"$\"\"!!\"\"7$$\"%S>!\"\"$\"\"!!\"\"7$$\"%]>!
\"\"$\"\"!!\"\"7$$\"%g>!\"\"$\"\"!!\"\"7$$\"%q>!\"\"$\"\"!!\"\"7$$\"%!
)>!\"\"$\"\"!!\"\"7$$\"%!*>!\"\"$\"\"!!\"\"7$$\"%+?!\"\"$\"\"!!\"\"7$$
\"%5?!\"\"$\"\"!!\"\"7$$\"%??!\"\"$\"\"!!\"\"7$$\"%I?!\"\"$\"\"!!\"\"7
$$\"%S?!\"\"$\"\"!!\"\"7$$\"%]?!\"\"$\"\"!!\"\"7$$\"%g?!\"\"$\"\"!!\"
\"-%&COLORG6&%$RGBG$\")C)eq%!\")$\"\"!!\"\"$\"('>!\\&!\")-%&STYLEG6#%%
LINEG-%'CURVESG6%7jw7$$\"#5!\"\"$\"+HRl(*))!\"*7$$\"#?!\"\"$\"*h'o=;!
\")7$$\"#I!\"\"$\"+GvKBV!\"*7$$\"#S!\"\"$\"+D%ohR$!\"*7$$\"#]!\"\"$\"+
4vqa5!\")7$$\"#g!\"\"$\"+'e@85\"!\"*7$$\"#q!\"\"$\"+wz:y6!\"*7$$\"#!)!
\"\"$\"+AwgH5!\"*7$$\"#!*!\"\"$\"+Z8&3H\"!\")7$$\"$+\"!\"\"$\"+'>&[C5!
#67$$\"$5\"!\"\"$\"\"!!\"\"7$$\"$?\"!\"\"$\"+Aub>J!\"*7$$\"$I\"!\"\"$
\"+4eI:Y!\"*7$$\"$S\"!\"\"$\"+nV<=m!\"*7$$\"$]\"!\"\"$\"\"!!\"\"7$$\"$
g\"!\"\"$\"+2%[v7&!\"*7$$\"$q\"!\"\"$\"+o-ewD!\"*7$$\"$!=!\"\"$\"+(3F'
R7!\"*7$$\"$!>!\"\"$\"20++gT\"Qdf!#;7$$\"$+#!\"\"$\"1*****p)4<rt!#:7$$
\"$5#!\"\"$\"+M\"\\k0*!\"*7$$\"$?#!\"\"$\"+BQ)Qp(!\"*7$$\"$I#!\"\"$\"*
UBu9\"!\")7$$\"$S#!\"\"$\"\"!!\"\"7$$\"$]#!\"\"$\"+H8BAI!#57$$\"$g#!\"
\"$\"+v#zUV\"!#57$$\"$q#!\"\"$\"+#Rq*[?!#67$$\"$!G!\"\"$\"\"!!\"\"7$$
\"$!H!\"\"$\"\"!!\"\"7$$\"$+$!\"\"$\"\"!!\"\"7$$\"$5$!\"\"$\"\"!!\"\"7
$$\"$?$!\"\"$\"\"!!\"\"7$$\"$I$!\"\"$\"\"!!\"\"7$$\"$S$!\"\"$\"\"!!\"
\"7$$\"$]$!\"\"$\"\"!!\"\"7$$\"$g$!\"\"$\"\"!!\"\"7$$\"$q$!\"\"$\"\"!!
\"\"7$$\"$!Q!\"\"$\"\"!!\"\"7$$\"$!R!\"\"$\"\"!!\"\"7$$\"$+%!\"\"$\"\"
!!\"\"7$$\"$5%!\"\"$\"\"!!\"\"7$$\"$?%!\"\"$\"\"!!\"\"7$$\"$I%!\"\"$\"
\"!!\"\"7$$\"$S%!\"\"$\"\"!!\"\"7$$\"$]%!\"\"$\"\"!!\"\"7$$\"$g%!\"\"$
\"\"!!\"\"7$$\"$q%!\"\"$\"\"!!\"\"7$$\"$![!\"\"$\"\"!!\"\"7$$\"$!\\!\"
\"$\"\"!!\"\"7$$\"$+&!\"\"$\"\"!!\"\"7$$\"$5&!\"\"$\"\"!!\"\"7$$\"$?&!
\"\"$\"\"!!\"\"7$$\"$I&!\"\"$\"\"!!\"\"7$$\"$S&!\"\"$\"\"!!\"\"7$$\"$]
&!\"\"$\"\"!!\"\"7$$\"$g&!\"\"$\"\"!!\"\"7$$\"$q&!\"\"$\"\"!!\"\"7$$\"
$!e!\"\"$\"\"!!\"\"7$$\"$!f!\"\"$\"\"!!\"\"7$$\"$+'!\"\"$\"\"!!\"\"7$$
\"$5'!\"\"$\"\"!!\"\"7$$\"$?'!\"\"$\"\"!!\"\"7$$\"$I'!\"\"$\"\"!!\"\"7
$$\"$S'!\"\"$\"\"!!\"\"7$$\"$]'!\"\"$\"\"!!\"\"7$$\"$g'!\"\"$\"\"!!\"
\"7$$\"$q'!\"\"$\"\"!!\"\"7$$\"$!o!\"\"$\"\"!!\"\"7$$\"$!p!\"\"$\"\"!!
\"\"7$$\"$+(!\"\"$\"\"!!\"\"7$$\"$5(!\"\"$\"\"!!\"\"7$$\"$?(!\"\"$\"\"
!!\"\"7$$\"$I(!\"\"$\"\"!!\"\"7$$\"$S(!\"\"$\"\"!!\"\"7$$\"$](!\"\"$\"
\"!!\"\"7$$\"$g(!\"\"$\"\"!!\"\"7$$\"$q(!\"\"$\"\"!!\"\"7$$\"$!y!\"\"$
\"\"!!\"\"7$$\"$!z!\"\"$\"\"!!\"\"7$$\"$+)!\"\"$\"\"!!\"\"7$$\"$5)!\"
\"$\"\"!!\"\"7$$\"$?)!\"\"$\"\"!!\"\"7$$\"$I)!\"\"$\"\"!!\"\"7$$\"$S)!
\"\"$\"\"!!\"\"7$$\"$])!\"\"$\"\"!!\"\"7$$\"$g)!\"\"$\"\"!!\"\"7$$\"$q
)!\"\"$\"\"!!\"\"7$$\"$!))!\"\"$\"\"!!\"\"7$$\"$!*)!\"\"$\"\"!!\"\"7$$
\"$+*!\"\"$\"\"!!\"\"7$$\"$5*!\"\"$\"\"!!\"\"7$$\"$?*!\"\"$\"\"!!\"\"7
$$\"$I*!\"\"$\"\"!!\"\"7$$\"$S*!\"\"$\"\"!!\"\"7$$\"$]*!\"\"$\"\"!!\"
\"7$$\"$g*!\"\"$\"\"!!\"\"7$$\"$q*!\"\"$\"\"!!\"\"7$$\"$!)*!\"\"$\"\"!
!\"\"7$$\"$!**!\"\"$\"\"!!\"\"7$$\"%+5!\"\"$\"\"!!\"\"7$$\"%55!\"\"$\"
\"!!\"\"7$$\"%?5!\"\"$\"\"!!\"\"7$$\"%I5!\"\"$\"\"!!\"\"7$$\"%S5!\"\"$
\"\"!!\"\"7$$\"%]5!\"\"$\"\"!!\"\"7$$\"%g5!\"\"$\"\"!!\"\"7$$\"%q5!\"
\"$\"\"!!\"\"7$$\"%!3\"!\"\"$\"\"!!\"\"7$$\"%!4\"!\"\"$\"\"!!\"\"7$$\"
%+6!\"\"$\"\"!!\"\"7$$\"%56!\"\"$\"\"!!\"\"7$$\"%?6!\"\"$\"\"!!\"\"7$$
\"%I6!\"\"$\"\"!!\"\"7$$\"%S6!\"\"$\"\"!!\"\"7$$\"%]6!\"\"$\"\"!!\"\"7
$$\"%g6!\"\"$\"\"!!\"\"7$$\"%q6!\"\"$\"\"!!\"\"7$$\"%!=\"!\"\"$\"\"!!
\"\"7$$\"%!>\"!\"\"$\"\"!!\"\"7$$\"%+7!\"\"$\"\"!!\"\"7$$\"%57!\"\"$\"
\"!!\"\"7$$\"%?7!\"\"$\"\"!!\"\"7$$\"%I7!\"\"$\"\"!!\"\"7$$\"%S7!\"\"$
\"\"!!\"\"7$$\"%]7!\"\"$\"\"!!\"\"7$$\"%g7!\"\"$\"\"!!\"\"7$$\"%q7!\"
\"$\"\"!!\"\"7$$\"%!G\"!\"\"$\"\"!!\"\"7$$\"%!H\"!\"\"$\"\"!!\"\"7$$\"
%+8!\"\"$\"\"!!\"\"7$$\"%58!\"\"$\"\"!!\"\"7$$\"%?8!\"\"$\"\"!!\"\"7$$
\"%I8!\"\"$\"\"!!\"\"7$$\"%S8!\"\"$\"\"!!\"\"7$$\"%]8!\"\"$\"\"!!\"\"7
$$\"%g8!\"\"$\"\"!!\"\"7$$\"%q8!\"\"$\"\"!!\"\"7$$\"%!Q\"!\"\"$\"\"!!
\"\"7$$\"%!R\"!\"\"$\"\"!!\"\"7$$\"%+9!\"\"$\"\"!!\"\"7$$\"%59!\"\"$\"
\"!!\"\"7$$\"%?9!\"\"$\"\"!!\"\"7$$\"%I9!\"\"$\"\"!!\"\"7$$\"%S9!\"\"$
\"\"!!\"\"7$$\"%]9!\"\"$\"\"!!\"\"7$$\"%g9!\"\"$\"\"!!\"\"7$$\"%q9!\"
\"$\"\"!!\"\"7$$\"%![\"!\"\"$\"\"!!\"\"7$$\"%!\\\"!\"\"$\"\"!!\"\"7$$
\"%+:!\"\"$\"\"!!\"\"7$$\"%5:!\"\"$\"\"!!\"\"7$$\"%?:!\"\"$\"\"!!\"\"7
$$\"%I:!\"\"$\"\"!!\"\"7$$\"%S:!\"\"$\"\"!!\"\"7$$\"%]:!\"\"$\"\"!!\"
\"7$$\"%g:!\"\"$\"\"!!\"\"7$$\"%q:!\"\"$\"\"!!\"\"7$$\"%!e\"!\"\"$\"\"
!!\"\"7$$\"%!f\"!\"\"$\"\"!!\"\"7$$\"%+;!\"\"$\"\"!!\"\"7$$\"%5;!\"\"$
\"\"!!\"\"7$$\"%?;!\"\"$\"\"!!\"\"7$$\"%I;!\"\"$\"\"!!\"\"7$$\"%S;!\"
\"$\"\"!!\"\"7$$\"%];!\"\"$\"\"!!\"\"7$$\"%g;!\"\"$\"\"!!\"\"7$$\"%q;!
\"\"$\"\"!!\"\"7$$\"%!o\"!\"\"$\"\"!!\"\"7$$\"%!p\"!\"\"$\"\"!!\"\"7$$
\"%+<!\"\"$\"\"!!\"\"7$$\"%5<!\"\"$\"\"!!\"\"7$$\"%?<!\"\"$\"\"!!\"\"7
$$\"%I<!\"\"$\"\"!!\"\"7$$\"%S<!\"\"$\"\"!!\"\"7$$\"%]<!\"\"$\"\"!!\"
\"7$$\"%g<!\"\"$\"\"!!\"\"7$$\"%q<!\"\"$\"\"!!\"\"7$$\"%!y\"!\"\"$\"\"
!!\"\"7$$\"%!z\"!\"\"$\"\"!!\"\"7$$\"%+=!\"\"$\"\"!!\"\"7$$\"%5=!\"\"$
\"\"!!\"\"7$$\"%?=!\"\"$\"\"!!\"\"7$$\"%I=!\"\"$\"\"!!\"\"7$$\"%S=!\"
\"$\"\"!!\"\"7$$\"%]=!\"\"$\"\"!!\"\"7$$\"%g=!\"\"$\"\"!!\"\"7$$\"%q=!
\"\"$\"\"!!\"\"7$$\"%!)=!\"\"$\"\"!!\"\"7$$\"%!*=!\"\"$\"\"!!\"\"7$$\"
%+>!\"\"$\"\"!!\"\"7$$\"%5>!\"\"$\"\"!!\"\"7$$\"%?>!\"\"$\"\"!!\"\"7$$
\"%I>!\"\"$\"\"!!\"\"7$$\"%S>!\"\"$\"\"!!\"\"7$$\"%]>!\"\"$\"\"!!\"\"7
$$\"%g>!\"\"$\"\"!!\"\"7$$\"%q>!\"\"$\"\"!!\"\"7$$\"%!)>!\"\"$\"\"!!\"
\"7$$\"%!*>!\"\"$\"\"!!\"\"7$$\"%+?!\"\"$\"\"!!\"\"7$$\"%5?!\"\"$\"\"!
!\"\"7$$\"%??!\"\"$\"\"!!\"\"7$$\"%I?!\"\"$\"\"!!\"\"7$$\"%S?!\"\"$\"
\"!!\"\"7$$\"%]?!\"\"$\"\"!!\"\"7$$\"%g?!\"\"$\"\"!!\"\"-%&COLORG6&%$R
GBG$\")C)eq%!\")$\"\"!!\"\"$\"('>!\\&!\")-%&STYLEG6#%%LINEG-%'CURVESG6
%7jw7$$\"#5!\"\"$\"+#[2Mn'!\"*7$$\"#?!\"\"$\"+&Quz-\"!\"*7$$\"#I!\"\"$
\"+V0<#o$!\"*7$$\"#S!\"\"$\"*$[,oY!\")7$$\"#]!\"\"$\"+:&>jD\"!\")7$$\"
#g!\"\"$\"+Al&p3\"!\"*7$$\"#q!\"\"$\"+d\"*\\d#)!#57$$\"#!)!\"\"$\"+zQZ
#)f!#57$$\"#!*!\"\"$\"+Xx1(4\"!\")7$$\"$+\"!\"\"$\"\"!!\"\"7$$\"$5\"!
\"\"$\"\"!!\"\"7$$\"$?\"!\"\"$\"+Cq[l@!\"*7$$\"$I\"!\"\"$\"*9eDB&!\")7
$$\"$S\"!\"\"$\"2&*****\\3TVO(!#;7$$\"$]\"!\"\"$\"\"!!\"\"7$$\"$g\"!\"
\"$\"*c6rq'!\")7$$\"$q\"!\"\"$\"+D2b)*G!\"*7$$\"$!=!\"\"$\"+/51d@!\"*7
$$\"$!>!\"\"$\"*E(Q`[!\")7$$\"$+#!\"\"$\"1-++$yJr_)!#:7$$\"$5#!\"\"$\"
+P+nO')!\"*7$$\"$?#!\"\"$\"+OK?\"H)!\"*7$$\"$I#!\"\"$\"+*yxwm(!#57$$\"
$S#!\"\"$\"\"!!\"\"7$$\"$]#!\"\"$\"+Ym%['G!#57$$\"$g#!\"\"$\"*\"R?&o\"
!#57$$\"$q#!\"\"$\"\"!!\"\"7$$\"$!G!\"\"$\"\"!!\"\"7$$\"$!H!\"\"$\"\"!
!\"\"7$$\"$+$!\"\"$\"\"!!\"\"7$$\"$5$!\"\"$\"\"!!\"\"7$$\"$?$!\"\"$\"
\"!!\"\"7$$\"$I$!\"\"$\"\"!!\"\"7$$\"$S$!\"\"$\"\"!!\"\"7$$\"$]$!\"\"$
\"\"!!\"\"7$$\"$g$!\"\"$\"\"!!\"\"7$$\"$q$!\"\"$\"\"!!\"\"7$$\"$!Q!\"
\"$\"\"!!\"\"7$$\"$!R!\"\"$\"\"!!\"\"7$$\"$+%!\"\"$\"\"!!\"\"7$$\"$5%!
\"\"$\"\"!!\"\"7$$\"$?%!\"\"$\"\"!!\"\"7$$\"$I%!\"\"$\"\"!!\"\"7$$\"$S
%!\"\"$\"\"!!\"\"7$$\"$]%!\"\"$\"\"!!\"\"7$$\"$g%!\"\"$\"\"!!\"\"7$$\"
$q%!\"\"$\"\"!!\"\"7$$\"$![!\"\"$\"\"!!\"\"7$$\"$!\\!\"\"$\"\"!!\"\"7$
$\"$+&!\"\"$\"\"!!\"\"7$$\"$5&!\"\"$\"\"!!\"\"7$$\"$?&!\"\"$\"\"!!\"\"
7$$\"$I&!\"\"$\"\"!!\"\"7$$\"$S&!\"\"$\"\"!!\"\"7$$\"$]&!\"\"$\"\"!!\"
\"7$$\"$g&!\"\"$\"\"!!\"\"7$$\"$q&!\"\"$\"\"!!\"\"7$$\"$!e!\"\"$\"\"!!
\"\"7$$\"$!f!\"\"$\"\"!!\"\"7$$\"$+'!\"\"$\"\"!!\"\"7$$\"$5'!\"\"$\"\"
!!\"\"7$$\"$?'!\"\"$\"\"!!\"\"7$$\"$I'!\"\"$\"\"!!\"\"7$$\"$S'!\"\"$\"
\"!!\"\"7$$\"$]'!\"\"$\"\"!!\"\"7$$\"$g'!\"\"$\"\"!!\"\"7$$\"$q'!\"\"$
\"\"!!\"\"7$$\"$!o!\"\"$\"\"!!\"\"7$$\"$!p!\"\"$\"\"!!\"\"7$$\"$+(!\"
\"$\"\"!!\"\"7$$\"$5(!\"\"$\"\"!!\"\"7$$\"$?(!\"\"$\"\"!!\"\"7$$\"$I(!
\"\"$\"\"!!\"\"7$$\"$S(!\"\"$\"\"!!\"\"7$$\"$](!\"\"$\"\"!!\"\"7$$\"$g
(!\"\"$\"\"!!\"\"7$$\"$q(!\"\"$\"\"!!\"\"7$$\"$!y!\"\"$\"\"!!\"\"7$$\"
$!z!\"\"$\"\"!!\"\"7$$\"$+)!\"\"$\"\"!!\"\"7$$\"$5)!\"\"$\"\"!!\"\"7$$
\"$?)!\"\"$\"\"!!\"\"7$$\"$I)!\"\"$\"\"!!\"\"7$$\"$S)!\"\"$\"\"!!\"\"7
$$\"$])!\"\"$\"\"!!\"\"7$$\"$g)!\"\"$\"\"!!\"\"7$$\"$q)!\"\"$\"\"!!\"
\"7$$\"$!))!\"\"$\"\"!!\"\"7$$\"$!*)!\"\"$\"\"!!\"\"7$$\"$+*!\"\"$\"\"
!!\"\"7$$\"$5*!\"\"$\"\"!!\"\"7$$\"$?*!\"\"$\"\"!!\"\"7$$\"$I*!\"\"$\"
\"!!\"\"7$$\"$S*!\"\"$\"\"!!\"\"7$$\"$]*!\"\"$\"\"!!\"\"7$$\"$g*!\"\"$
\"\"!!\"\"7$$\"$q*!\"\"$\"\"!!\"\"7$$\"$!)*!\"\"$\"\"!!\"\"7$$\"$!**!
\"\"$\"\"!!\"\"7$$\"%+5!\"\"$\"\"!!\"\"7$$\"%55!\"\"$\"\"!!\"\"7$$\"%?
5!\"\"$\"\"!!\"\"7$$\"%I5!\"\"$\"\"!!\"\"7$$\"%S5!\"\"$\"\"!!\"\"7$$\"
%]5!\"\"$\"\"!!\"\"7$$\"%g5!\"\"$\"\"!!\"\"7$$\"%q5!\"\"$\"\"!!\"\"7$$
\"%!3\"!\"\"$\"\"!!\"\"7$$\"%!4\"!\"\"$\"\"!!\"\"7$$\"%+6!\"\"$\"\"!!
\"\"7$$\"%56!\"\"$\"\"!!\"\"7$$\"%?6!\"\"$\"\"!!\"\"7$$\"%I6!\"\"$\"\"
!!\"\"7$$\"%S6!\"\"$\"\"!!\"\"7$$\"%]6!\"\"$\"\"!!\"\"7$$\"%g6!\"\"$\"
\"!!\"\"7$$\"%q6!\"\"$\"\"!!\"\"7$$\"%!=\"!\"\"$\"\"!!\"\"7$$\"%!>\"!
\"\"$\"\"!!\"\"7$$\"%+7!\"\"$\"\"!!\"\"7$$\"%57!\"\"$\"\"!!\"\"7$$\"%?
7!\"\"$\"\"!!\"\"7$$\"%I7!\"\"$\"\"!!\"\"7$$\"%S7!\"\"$\"\"!!\"\"7$$\"
%]7!\"\"$\"\"!!\"\"7$$\"%g7!\"\"$\"\"!!\"\"7$$\"%q7!\"\"$\"\"!!\"\"7$$
\"%!G\"!\"\"$\"\"!!\"\"7$$\"%!H\"!\"\"$\"\"!!\"\"7$$\"%+8!\"\"$\"\"!!
\"\"7$$\"%58!\"\"$\"\"!!\"\"7$$\"%?8!\"\"$\"\"!!\"\"7$$\"%I8!\"\"$\"\"
!!\"\"7$$\"%S8!\"\"$\"\"!!\"\"7$$\"%]8!\"\"$\"\"!!\"\"7$$\"%g8!\"\"$\"
\"!!\"\"7$$\"%q8!\"\"$\"\"!!\"\"7$$\"%!Q\"!\"\"$\"\"!!\"\"7$$\"%!R\"!
\"\"$\"\"!!\"\"7$$\"%+9!\"\"$\"\"!!\"\"7$$\"%59!\"\"$\"\"!!\"\"7$$\"%?
9!\"\"$\"\"!!\"\"7$$\"%I9!\"\"$\"\"!!\"\"7$$\"%S9!\"\"$\"\"!!\"\"7$$\"
%]9!\"\"$\"\"!!\"\"7$$\"%g9!\"\"$\"\"!!\"\"7$$\"%q9!\"\"$\"\"!!\"\"7$$
\"%![\"!\"\"$\"\"!!\"\"7$$\"%!\\\"!\"\"$\"\"!!\"\"7$$\"%+:!\"\"$\"\"!!
\"\"7$$\"%5:!\"\"$\"\"!!\"\"7$$\"%?:!\"\"$\"\"!!\"\"7$$\"%I:!\"\"$\"\"
!!\"\"7$$\"%S:!\"\"$\"\"!!\"\"7$$\"%]:!\"\"$\"\"!!\"\"7$$\"%g:!\"\"$\"
\"!!\"\"7$$\"%q:!\"\"$\"\"!!\"\"7$$\"%!e\"!\"\"$\"\"!!\"\"7$$\"%!f\"!
\"\"$\"\"!!\"\"7$$\"%+;!\"\"$\"\"!!\"\"7$$\"%5;!\"\"$\"\"!!\"\"7$$\"%?
;!\"\"$\"\"!!\"\"7$$\"%I;!\"\"$\"\"!!\"\"7$$\"%S;!\"\"$\"\"!!\"\"7$$\"
%];!\"\"$\"\"!!\"\"7$$\"%g;!\"\"$\"\"!!\"\"7$$\"%q;!\"\"$\"\"!!\"\"7$$
\"%!o\"!\"\"$\"\"!!\"\"7$$\"%!p\"!\"\"$\"\"!!\"\"7$$\"%+<!\"\"$\"\"!!
\"\"7$$\"%5<!\"\"$\"\"!!\"\"7$$\"%?<!\"\"$\"\"!!\"\"7$$\"%I<!\"\"$\"\"
!!\"\"7$$\"%S<!\"\"$\"\"!!\"\"7$$\"%]<!\"\"$\"\"!!\"\"7$$\"%g<!\"\"$\"
\"!!\"\"7$$\"%q<!\"\"$\"\"!!\"\"7$$\"%!y\"!\"\"$\"\"!!\"\"7$$\"%!z\"!
\"\"$\"\"!!\"\"7$$\"%+=!\"\"$\"\"!!\"\"7$$\"%5=!\"\"$\"\"!!\"\"7$$\"%?
=!\"\"$\"\"!!\"\"7$$\"%I=!\"\"$\"\"!!\"\"7$$\"%S=!\"\"$\"\"!!\"\"7$$\"
%]=!\"\"$\"\"!!\"\"7$$\"%g=!\"\"$\"\"!!\"\"7$$\"%q=!\"\"$\"\"!!\"\"7$$
\"%!)=!\"\"$\"\"!!\"\"7$$\"%!*=!\"\"$\"\"!!\"\"7$$\"%+>!\"\"$\"\"!!\"
\"7$$\"%5>!\"\"$\"\"!!\"\"7$$\"%?>!\"\"$\"\"!!\"\"7$$\"%I>!\"\"$\"\"!!
\"\"7$$\"%S>!\"\"$\"\"!!\"\"7$$\"%]>!\"\"$\"\"!!\"\"7$$\"%g>!\"\"$\"\"
!!\"\"7$$\"%q>!\"\"$\"\"!!\"\"7$$\"%!)>!\"\"$\"\"!!\"\"7$$\"%!*>!\"\"$
\"\"!!\"\"7$$\"%+?!\"\"$\"\"!!\"\"7$$\"%5?!\"\"$\"\"!!\"\"7$$\"%??!\"
\"$\"\"!!\"\"7$$\"%I?!\"\"$\"\"!!\"\"7$$\"%S?!\"\"$\"\"!!\"\"7$$\"%]?!
\"\"$\"\"!!\"\"7$$\"%g?!\"\"$\"\"!!\"\"-%&COLORG6&%$RGBG$\")C)eq%!\")$
\"\"!!\"\"$\"('>!\\&!\")-%&STYLEG6#%%LINEG-%'CURVESG6%7jw7$$\"#5!\"\"$
\"+*e4T!*)!\"*7$$\"#?!\"\"$\"+/*e%[8!\"*7$$\"#I!\"\"$\"*j)pQO!\")7$$\"
#S!\"\"$\"+&za&*)G!\"*7$$\"#]!\"\"$\"+\\o]\"=\"!\")7$$\"#g!\"\"$\"+3yT
M6!\"*7$$\"#q!\"\"$\"+ZU.?7!\"*7$$\"#!)!\"\"$\"+>#3yT*!#57$$\"#!*!\"\"
$\"+'4T!*e*!\"*7$$\"$+\"!\"\"$\"+ZU`#y#!#57$$\"$5\"!\"\"$\"\"!!\"\"7$$
\"$?\"!\"\"$\"+:$\\=Q$!\"*7$$\"$I\"!\"\"$\"+2:Vs`!\"*7$$\"$S\"!\"\"$\"
+=>KVe!\"*7$$\"$]\"!\"\"$\"\"!!\"\"7$$\"$g\"!\"\"$\"+2:Vs`!\"*7$$\"$q
\"!\"\"$\"+u-E(R#!\"*7$$\"$!=!\"\"$\"+A3G/D!\"*7$$\"$!>!\"\"$\"+A3y\">
(!\"*7$$\"$+#!\"\"$\"+rwG[x!\"*7$$\"$5#!\"\"$\"1*****\\dYU`(!#:7$$\"$?
#!\"\"$\"+$\\o+p)!\"*7$$\"$I#!\"\"$\"+n(GBr\"!\"*7$$\"$S#!\"\"$\"\"!!
\"\"7$$\"$]#!\"\"$\"*j)pQO!\"*7$$\"$g#!\"\"$\"+vlC%G\"!#57$$\"$q#!\"\"
$\"\"!!\"\"7$$\"$!G!\"\"$\"\"!!\"\"7$$\"$!H!\"\"$\"\"!!\"\"7$$\"$+$!\"
\"$\"\"!!\"\"7$$\"$5$!\"\"$\"\"!!\"\"7$$\"$?$!\"\"$\"\"!!\"\"7$$\"$I$!
\"\"$\"\"!!\"\"7$$\"$S$!\"\"$\"\"!!\"\"7$$\"$]$!\"\"$\"\"!!\"\"7$$\"$g
$!\"\"$\"\"!!\"\"7$$\"$q$!\"\"$\"\"!!\"\"7$$\"$!Q!\"\"$\"\"!!\"\"7$$\"
$!R!\"\"$\"\"!!\"\"7$$\"$+%!\"\"$\"\"!!\"\"7$$\"$5%!\"\"$\"\"!!\"\"7$$
\"$?%!\"\"$\"\"!!\"\"7$$\"$I%!\"\"$\"\"!!\"\"7$$\"$S%!\"\"$\"\"!!\"\"7
$$\"$]%!\"\"$\"\"!!\"\"7$$\"$g%!\"\"$\"\"!!\"\"7$$\"$q%!\"\"$\"\"!!\"
\"7$$\"$![!\"\"$\"\"!!\"\"7$$\"$!\\!\"\"$\"\"!!\"\"7$$\"$+&!\"\"$\"\"!
!\"\"7$$\"$5&!\"\"$\"\"!!\"\"7$$\"$?&!\"\"$\"\"!!\"\"7$$\"$I&!\"\"$\"
\"!!\"\"7$$\"$S&!\"\"$\"\"!!\"\"7$$\"$]&!\"\"$\"\"!!\"\"7$$\"$g&!\"\"$
\"\"!!\"\"7$$\"$q&!\"\"$\"\"!!\"\"7$$\"$!e!\"\"$\"\"!!\"\"7$$\"$!f!\"
\"$\"\"!!\"\"7$$\"$+'!\"\"$\"\"!!\"\"7$$\"$5'!\"\"$\"\"!!\"\"7$$\"$?'!
\"\"$\"\"!!\"\"7$$\"$I'!\"\"$\"\"!!\"\"7$$\"$S'!\"\"$\"\"!!\"\"7$$\"$]
'!\"\"$\"\"!!\"\"7$$\"$g'!\"\"$\"\"!!\"\"7$$\"$q'!\"\"$\"\"!!\"\"7$$\"
$!o!\"\"$\"\"!!\"\"7$$\"$!p!\"\"$\"\"!!\"\"7$$\"$+(!\"\"$\"\"!!\"\"7$$
\"$5(!\"\"$\"\"!!\"\"7$$\"$?(!\"\"$\"\"!!\"\"7$$\"$I(!\"\"$\"\"!!\"\"7
$$\"$S(!\"\"$\"\"!!\"\"7$$\"$](!\"\"$\"\"!!\"\"7$$\"$g(!\"\"$\"\"!!\"
\"7$$\"$q(!\"\"$\"\"!!\"\"7$$\"$!y!\"\"$\"\"!!\"\"7$$\"$!z!\"\"$\"\"!!
\"\"7$$\"$+)!\"\"$\"\"!!\"\"7$$\"$5)!\"\"$\"\"!!\"\"7$$\"$?)!\"\"$\"\"
!!\"\"7$$\"$I)!\"\"$\"\"!!\"\"7$$\"$S)!\"\"$\"\"!!\"\"7$$\"$])!\"\"$\"
\"!!\"\"7$$\"$g)!\"\"$\"\"!!\"\"7$$\"$q)!\"\"$\"\"!!\"\"7$$\"$!))!\"\"
$\"\"!!\"\"7$$\"$!*)!\"\"$\"\"!!\"\"7$$\"$+*!\"\"$\"\"!!\"\"7$$\"$5*!
\"\"$\"\"!!\"\"7$$\"$?*!\"\"$\"\"!!\"\"7$$\"$I*!\"\"$\"\"!!\"\"7$$\"$S
*!\"\"$\"\"!!\"\"7$$\"$]*!\"\"$\"\"!!\"\"7$$\"$g*!\"\"$\"\"!!\"\"7$$\"
$q*!\"\"$\"\"!!\"\"7$$\"$!)*!\"\"$\"\"!!\"\"7$$\"$!**!\"\"$\"\"!!\"\"7
$$\"%+5!\"\"$\"\"!!\"\"7$$\"%55!\"\"$\"\"!!\"\"7$$\"%?5!\"\"$\"\"!!\"
\"7$$\"%I5!\"\"$\"\"!!\"\"7$$\"%S5!\"\"$\"\"!!\"\"7$$\"%]5!\"\"$\"\"!!
\"\"7$$\"%g5!\"\"$\"\"!!\"\"7$$\"%q5!\"\"$\"\"!!\"\"7$$\"%!3\"!\"\"$\"
\"!!\"\"7$$\"%!4\"!\"\"$\"\"!!\"\"7$$\"%+6!\"\"$\"\"!!\"\"7$$\"%56!\"
\"$\"\"!!\"\"7$$\"%?6!\"\"$\"\"!!\"\"7$$\"%I6!\"\"$\"\"!!\"\"7$$\"%S6!
\"\"$\"\"!!\"\"7$$\"%]6!\"\"$\"\"!!\"\"7$$\"%g6!\"\"$\"\"!!\"\"7$$\"%q
6!\"\"$\"\"!!\"\"7$$\"%!=\"!\"\"$\"\"!!\"\"7$$\"%!>\"!\"\"$\"\"!!\"\"7
$$\"%+7!\"\"$\"\"!!\"\"7$$\"%57!\"\"$\"\"!!\"\"7$$\"%?7!\"\"$\"\"!!\"
\"7$$\"%I7!\"\"$\"\"!!\"\"7$$\"%S7!\"\"$\"\"!!\"\"7$$\"%]7!\"\"$\"\"!!
\"\"7$$\"%g7!\"\"$\"\"!!\"\"7$$\"%q7!\"\"$\"\"!!\"\"7$$\"%!G\"!\"\"$\"
\"!!\"\"7$$\"%!H\"!\"\"$\"\"!!\"\"7$$\"%+8!\"\"$\"\"!!\"\"7$$\"%58!\"
\"$\"\"!!\"\"7$$\"%?8!\"\"$\"\"!!\"\"7$$\"%I8!\"\"$\"\"!!\"\"7$$\"%S8!
\"\"$\"\"!!\"\"7$$\"%]8!\"\"$\"\"!!\"\"7$$\"%g8!\"\"$\"\"!!\"\"7$$\"%q
8!\"\"$\"\"!!\"\"7$$\"%!Q\"!\"\"$\"\"!!\"\"7$$\"%!R\"!\"\"$\"\"!!\"\"7
$$\"%+9!\"\"$\"\"!!\"\"7$$\"%59!\"\"$\"\"!!\"\"7$$\"%?9!\"\"$\"\"!!\"
\"7$$\"%I9!\"\"$\"\"!!\"\"7$$\"%S9!\"\"$\"\"!!\"\"7$$\"%]9!\"\"$\"\"!!
\"\"7$$\"%g9!\"\"$\"\"!!\"\"7$$\"%q9!\"\"$\"\"!!\"\"7$$\"%![\"!\"\"$\"
\"!!\"\"7$$\"%!\\\"!\"\"$\"\"!!\"\"7$$\"%+:!\"\"$\"\"!!\"\"7$$\"%5:!\"
\"$\"\"!!\"\"7$$\"%?:!\"\"$\"\"!!\"\"7$$\"%I:!\"\"$\"\"!!\"\"7$$\"%S:!
\"\"$\"\"!!\"\"7$$\"%]:!\"\"$\"\"!!\"\"7$$\"%g:!\"\"$\"\"!!\"\"7$$\"%q
:!\"\"$\"\"!!\"\"7$$\"%!e\"!\"\"$\"\"!!\"\"7$$\"%!f\"!\"\"$\"\"!!\"\"7
$$\"%+;!\"\"$\"\"!!\"\"7$$\"%5;!\"\"$\"\"!!\"\"7$$\"%?;!\"\"$\"\"!!\"
\"7$$\"%I;!\"\"$\"\"!!\"\"7$$\"%S;!\"\"$\"\"!!\"\"7$$\"%];!\"\"$\"\"!!
\"\"7$$\"%g;!\"\"$\"\"!!\"\"7$$\"%q;!\"\"$\"\"!!\"\"7$$\"%!o\"!\"\"$\"
\"!!\"\"7$$\"%!p\"!\"\"$\"\"!!\"\"7$$\"%+<!\"\"$\"\"!!\"\"7$$\"%5<!\"
\"$\"\"!!\"\"7$$\"%?<!\"\"$\"\"!!\"\"7$$\"%I<!\"\"$\"\"!!\"\"7$$\"%S<!
\"\"$\"\"!!\"\"7$$\"%]<!\"\"$\"\"!!\"\"7$$\"%g<!\"\"$\"\"!!\"\"7$$\"%q
<!\"\"$\"\"!!\"\"7$$\"%!y\"!\"\"$\"\"!!\"\"7$$\"%!z\"!\"\"$\"\"!!\"\"7
$$\"%+=!\"\"$\"\"!!\"\"7$$\"%5=!\"\"$\"\"!!\"\"7$$\"%?=!\"\"$\"\"!!\"
\"7$$\"%I=!\"\"$\"\"!!\"\"7$$\"%S=!\"\"$\"\"!!\"\"7$$\"%]=!\"\"$\"\"!!
\"\"7$$\"%g=!\"\"$\"\"!!\"\"7$$\"%q=!\"\"$\"\"!!\"\"7$$\"%!)=!\"\"$\"
\"!!\"\"7$$\"%!*=!\"\"$\"\"!!\"\"7$$\"%+>!\"\"$\"\"!!\"\"7$$\"%5>!\"\"
$\"\"!!\"\"7$$\"%?>!\"\"$\"\"!!\"\"7$$\"%I>!\"\"$\"\"!!\"\"7$$\"%S>!\"
\"$\"\"!!\"\"7$$\"%]>!\"\"$\"\"!!\"\"7$$\"%g>!\"\"$\"\"!!\"\"7$$\"%q>!
\"\"$\"\"!!\"\"7$$\"%!)>!\"\"$\"\"!!\"\"7$$\"%!*>!\"\"$\"\"!!\"\"7$$\"
%+?!\"\"$\"\"!!\"\"7$$\"%5?!\"\"$\"\"!!\"\"7$$\"%??!\"\"$\"\"!!\"\"7$$
\"%I?!\"\"$\"\"!!\"\"7$$\"%S?!\"\"$\"\"!!\"\"7$$\"%]?!\"\"$\"\"!!\"\"7
$$\"%g?!\"\"$\"\"!!\"\"-%&COLORG6&%$RGBG$\")C)eq%!\")$\"\"!!\"\"$\"('>
!\\&!\")-%&STYLEG6#%%LINEG-%'CURVESG6%7jw7$$\"#5!\"\"$\"'ZD()!\"&7$$\"
#?!\"\"$\"'\\+9!\"&7$$\"#I!\"\"$\"'HBR!\"&7$$\"#S!\"\"$\"%yJ!\"$7$$\"#
]!\"\"$\"'m\"=\"!\"%7$$\"#g!\"\"$\"'`O5!\"&7$$\"#q!\"\"$\"&v>\"!\"%7$$
\"#!)!\"\"$\"'0z$)!\"'7$$\"#!*!\"\"$\"'(z7\"!\"%7$$\"$+\"!\"\"$\"'#=D$
!\"(7$$\"$5\"!\"\"$\"'ZL]!\")7$$\"$?\"!\"\"$\"'WzK!\"&7$$\"$I\"!\"\"$
\"'`j_!\"&7$$\"$S\"!\"\"$\"'9Tk!\"&7$$\"$]\"!\"\"$\"\"!!\"\"7$$\"$g\"!
\"\"$\"'ZB`!\"&7$$\"$q\"!\"\"$\"'p4F!\"&7$$\"$!=!\"\"$\"%:;!\"$7$$\"$!
>!\"\"$\"'l#H'!\"&7$$\"$+#!\"\"$\"'`5v!\"&7$$\"$5#!\"\"$\"'_%Q)!\"&7$$
\"$?#!\"\"$\"&b$z!\"%7$$\"$I#!\"\"$\"&$o7!\"%7$$\"$S#!\"\"$\"\"!!\"\"7
$$\"$]#!\"\"$\"'NwU!\"'7$$\"$g#!\"\"$\"&df*!\"'7$$\"$q#!\"\"$\"'%f'>!
\"(7$$\"$!G!\"\"$\"\"!!\"\"7$$\"$!H!\"\"$\"\"!!\"\"7$$\"$+$!\"\"$\"\"!
!\"\"7$$\"$5$!\"\"$\"\"!!\"\"7$$\"$?$!\"\"$\"\"!!\"\"7$$\"$I$!\"\"$\"
\"!!\"\"7$$\"$S$!\"\"$\"\"!!\"\"7$$\"$]$!\"\"$\"\"!!\"\"7$$\"$g$!\"\"$
\"\"!!\"\"7$$\"$q$!\"\"$\"\"!!\"\"7$$\"$!Q!\"\"$\"\"!!\"\"7$$\"$!R!\"
\"$\"\"!!\"\"7$$\"$+%!\"\"$\"\"!!\"\"7$$\"$5%!\"\"$\"\"!!\"\"7$$\"$?%!
\"\"$\"\"!!\"\"7$$\"$I%!\"\"$\"\"!!\"\"7$$\"$S%!\"\"$\"\"!!\"\"7$$\"$]
%!\"\"$\"\"!!\"\"7$$\"$g%!\"\"$\"\"!!\"\"7$$\"$q%!\"\"$\"\"!!\"\"7$$\"
$![!\"\"$\"\"!!\"\"7$$\"$!\\!\"\"$\"\"!!\"\"7$$\"$+&!\"\"$\"\"!!\"\"7$
$\"$5&!\"\"$\"\"!!\"\"7$$\"$?&!\"\"$\"\"!!\"\"7$$\"$I&!\"\"$\"\"!!\"\"
7$$\"$S&!\"\"$\"\"!!\"\"7$$\"$]&!\"\"$\"\"!!\"\"7$$\"$g&!\"\"$\"\"!!\"
\"7$$\"$q&!\"\"$\"\"!!\"\"7$$\"$!e!\"\"$\"\"!!\"\"7$$\"$!f!\"\"$\"\"!!
\"\"7$$\"$+'!\"\"$\"\"!!\"\"7$$\"$5'!\"\"$\"\"!!\"\"7$$\"$?'!\"\"$\"\"
!!\"\"7$$\"$I'!\"\"$\"\"!!\"\"7$$\"$S'!\"\"$\"\"!!\"\"7$$\"$]'!\"\"$\"
\"!!\"\"7$$\"$g'!\"\"$\"\"!!\"\"7$$\"$q'!\"\"$\"\"!!\"\"7$$\"$!o!\"\"$
\"\"!!\"\"7$$\"$!p!\"\"$\"\"!!\"\"7$$\"$+(!\"\"$\"\"!!\"\"7$$\"$5(!\"
\"$\"\"!!\"\"7$$\"$?(!\"\"$\"\"!!\"\"7$$\"$I(!\"\"$\"\"!!\"\"7$$\"$S(!
\"\"$\"\"!!\"\"7$$\"$](!\"\"$\"\"!!\"\"7$$\"$g(!\"\"$\"\"!!\"\"7$$\"$q
(!\"\"$\"\"!!\"\"7$$\"$!y!\"\"$\"\"!!\"\"7$$\"$!z!\"\"$\"\"!!\"\"7$$\"
$+)!\"\"$\"\"!!\"\"7$$\"$5)!\"\"$\"\"!!\"\"7$$\"$?)!\"\"$\"\"!!\"\"7$$
\"$I)!\"\"$\"\"!!\"\"7$$\"$S)!\"\"$\"\"!!\"\"7$$\"$])!\"\"$\"\"!!\"\"7
$$\"$g)!\"\"$\"\"!!\"\"7$$\"$q)!\"\"$\"\"!!\"\"7$$\"$!))!\"\"$\"\"!!\"
\"7$$\"$!*)!\"\"$\"\"!!\"\"7$$\"$+*!\"\"$\"\"!!\"\"7$$\"$5*!\"\"$\"\"!
!\"\"7$$\"$?*!\"\"$\"\"!!\"\"7$$\"$I*!\"\"$\"\"!!\"\"7$$\"$S*!\"\"$\"
\"!!\"\"7$$\"$]*!\"\"$\"\"!!\"\"7$$\"$g*!\"\"$\"\"!!\"\"7$$\"$q*!\"\"$
\"\"!!\"\"7$$\"$!)*!\"\"$\"\"!!\"\"7$$\"$!**!\"\"$\"\"!!\"\"7$$\"%+5!
\"\"$\"\"!!\"\"7$$\"%55!\"\"$\"\"!!\"\"7$$\"%?5!\"\"$\"\"!!\"\"7$$\"%I
5!\"\"$\"\"!!\"\"7$$\"%S5!\"\"$\"\"!!\"\"7$$\"%]5!\"\"$\"\"!!\"\"7$$\"
%g5!\"\"$\"\"!!\"\"7$$\"%q5!\"\"$\"\"!!\"\"7$$\"%!3\"!\"\"$\"\"!!\"\"7
$$\"%!4\"!\"\"$\"\"!!\"\"7$$\"%+6!\"\"$\"\"!!\"\"7$$\"%56!\"\"$\"\"!!
\"\"7$$\"%?6!\"\"$\"\"!!\"\"7$$\"%I6!\"\"$\"\"!!\"\"7$$\"%S6!\"\"$\"\"
!!\"\"7$$\"%]6!\"\"$\"\"!!\"\"7$$\"%g6!\"\"$\"\"!!\"\"7$$\"%q6!\"\"$\"
\"!!\"\"7$$\"%!=\"!\"\"$\"\"!!\"\"7$$\"%!>\"!\"\"$\"\"!!\"\"7$$\"%+7!
\"\"$\"\"!!\"\"7$$\"%57!\"\"$\"\"!!\"\"7$$\"%?7!\"\"$\"\"!!\"\"7$$\"%I
7!\"\"$\"\"!!\"\"7$$\"%S7!\"\"$\"\"!!\"\"7$$\"%]7!\"\"$\"\"!!\"\"7$$\"
%g7!\"\"$\"\"!!\"\"7$$\"%q7!\"\"$\"\"!!\"\"7$$\"%!G\"!\"\"$\"\"!!\"\"7
$$\"%!H\"!\"\"$\"\"!!\"\"7$$\"%+8!\"\"$\"\"!!\"\"7$$\"%58!\"\"$\"\"!!
\"\"7$$\"%?8!\"\"$\"\"!!\"\"7$$\"%I8!\"\"$\"\"!!\"\"7$$\"%S8!\"\"$\"\"
!!\"\"7$$\"%]8!\"\"$\"\"!!\"\"7$$\"%g8!\"\"$\"\"!!\"\"7$$\"%q8!\"\"$\"
[truncated: 1,896,225 more chars]
