# Supplementary material for: Graphemic-phonetic diachronic linguistic invariance of the frequency and of the Index of Coincidence as cryptanalytic tools
Source: PLoS One. 2019 Mar 19;14(3):e0213710. doi: 10.1371/journal.pone.0213710 (PMC6424454; doi:10.1371/journal.pone.0213710)
Supplement: S4 File — (MWS) [file pone.0213710.s004.mws]

{VERSION 2017 3 "Windows 7" "2017.3" }
{USTYLETAB {PSTYLE "Heading 1" -1 3 1 {CSTYLE "" -1 -1 "Times" 1 18 0
 0 0 1 2 1 2 2 2 2 1 0 0 1 }1 1 0 0 8 4 2 0 2 0 2 2 -1 1 }{PSTYLE "War
ning" -1 7 1 {CSTYLE "" -1 -1 "Courier" 1 10 0 0 255 1 2 2 2 2 2 1 1 0
 0 1 }1 1 0 0 0 0 2 0 2 0 2 2 -1 1 }{PSTYLE "Left Justified Maple Outp
ut" -1 12 1 {CSTYLE "" -1 -1 "Times" 1 12 0 0 0 1 2 2 2 2 2 2 1 0 0 1 
}1 1 0 0 0 0 2 0 2 0 2 2 -1 1 }{PSTYLE "Fixed Width" -1 17 1 {CSTYLE "
" -1 -1 "Courier" 1 10 0 0 0 1 2 2 2 2 2 2 1 0 0 1 }3 1 0 0 0 0 2 0 2 
0 2 2 -1 1 }{PSTYLE "Help" -1 10 1 {CSTYLE "" -1 -1 "Courier" 1 9 0 0 
255 1 2 2 2 2 2 1 1 0 0 1 }1 1 0 0 0 0 2 0 2 0 2 2 -1 1 }{PSTYLE "Head
ing 4" -1 20 1 {CSTYLE "" -1 -1 "Times" 1 10 0 0 0 1 1 1 2 2 2 2 1 0 0
 1 }1 1 0 0 0 0 2 0 2 0 2 2 -1 1 }{PSTYLE "Line Printed Output" -1 6 1
 {CSTYLE "" -1 -1 "Courier" 1 10 0 0 255 1 2 2 2 2 2 1 1 0 0 1 }1 1 0 
0 0 0 2 0 2 0 2 2 -1 1 }{PSTYLE "Heading 2" -1 4 1 {CSTYLE "" -1 -1 "T
imes" 1 14 0 0 0 1 2 1 2 2 2 2 1 0 0 1 }1 1 0 0 8 2 2 0 2 0 2 2 -1 1 }
{PSTYLE "Maple Output" -1 11 1 {CSTYLE "" -1 -1 "Times" 1 12 0 0 0 1 2
 2 2 2 2 2 1 0 0 1 }3 1 0 0 0 0 2 0 2 0 2 2 -1 1 }{PSTYLE "Heading 3" 
-1 5 1 {CSTYLE "" -1 -1 "Times" 1 12 0 0 0 1 1 1 2 2 2 2 1 0 0 1 }1 1 
0 0 0 0 2 0 2 0 2 2 -1 1 }{PSTYLE "Diagnostic" -1 9 1 {CSTYLE "" -1 -1
 "Courier" 1 10 64 128 64 1 2 2 2 2 2 1 1 0 0 1 }1 1 0 0 0 0 2 0 2 0 2
 2 -1 1 }{PSTYLE "Ordered List 1" -1 200 1 {CSTYLE "" -1 -1 "Times" 1 
12 0 0 0 1 2 2 2 2 2 2 1 0 0 1 }1 1 0 0 3 3 2 0 2 0 2 2 -1 1 }{PSTYLE 
"Text Output" -1 2 1 {CSTYLE "" -1 -1 "Courier" 1 10 0 0 255 1 2 2 2 2
 2 1 1 0 0 1 }1 1 0 0 0 0 2 0 2 0 2 2 -1 1 }{PSTYLE "Ordered List 2" 
-1 201 1 {CSTYLE "" -1 -1 "Times" 1 12 0 0 0 1 2 2 2 2 2 2 1 0 0 1 }1 
1 0 0 3 3 2 36 2 0 2 2 -1 1 }{PSTYLE "Ordered List 3" -1 202 1 {CSTYLE
 "" -1 -1 "Times" 1 12 0 0 0 1 2 2 2 2 2 2 1 0 0 1 }1 1 0 0 3 3 2 72 2
 0 2 2 -1 1 }{PSTYLE "Ordered List 4" -1 203 1 {CSTYLE "" -1 -1 "Times
" 1 12 0 0 0 1 2 2 2 2 2 2 1 0 0 1 }1 1 0 0 3 3 2 108 2 0 2 2 -1 1 }
{PSTYLE "Ordered List 5" -1 204 1 {CSTYLE "" -1 -1 "Times" 1 12 0 0 0 
1 2 2 2 2 2 2 1 0 0 1 }1 1 0 0 3 3 2 144 2 0 2 2 -1 1 }{PSTYLE "Annota
tion Title" -1 205 1 {CSTYLE "" -1 -1 "Times" 1 18 0 0 0 1 2 1 2 2 2 2
 1 0 0 1 }3 1 0 0 12 12 2 0 2 0 2 2 -1 1 }{PSTYLE "Maple Output12" -1 
206 1 {CSTYLE "" -1 -1 "Times" 1 12 0 0 0 1 2 2 2 2 2 2 1 0 0 1 }1 1 0
 0 0 0 2 0 2 0 2 2 -1 1 }{PSTYLE "HyperlinkError" -1 207 1 {CSTYLE "" 
-1 -1 "Courier New" 1 12 255 0 255 1 2 2 1 2 2 1 1 0 0 1 }1 1 0 0 0 0 
2 0 2 0 2 2 -1 1 }{PSTYLE "HyperlinkWarning" -1 208 1 {CSTYLE "" -1 -1
 "Courier New" 1 12 0 0 255 1 2 2 1 2 2 1 1 0 0 1 }1 1 0 0 0 0 2 0 2 0
 2 2 -1 1 }{PSTYLE "Bullet Item" -1 15 1 {CSTYLE "" -1 -1 "Times" 1 12
 0 0 0 1 2 2 2 2 2 2 1 0 0 1 }1 1 0 0 3 3 2 0 2 0 2 2 -1 1 }{PSTYLE "M
aple Plot" -1 13 1 {CSTYLE "" -1 -1 "Times" 1 12 0 0 0 1 2 2 2 2 2 2 1
 0 0 1 }3 1 0 0 0 0 2 0 2 0 2 2 -1 1 }{PSTYLE "List Item" -1 14 1 
{CSTYLE "" -1 -1 "Times" 1 12 0 0 0 1 2 2 2 2 2 2 1 0 0 1 }1 1 0 0 3 3
 2 0 2 0 2 2 -1 1 }{PSTYLE "Normal256" -1 209 1 {CSTYLE "" -1 -1 "Time
s" 1 12 0 0 0 1 2 1 1 2 2 2 1 0 0 1 }1 1 0 0 0 0 2 0 2 0 2 2 -1 1 }
{PSTYLE "Dash Item" -1 16 1 {CSTYLE "" -1 -1 "Times" 1 12 0 0 0 1 2 2 
2 2 2 2 1 0 0 1 }1 1 0 0 3 3 2 0 2 0 2 2 -1 1 }{PSTYLE "Error" -1 8 1 
{CSTYLE "" -1 -1 "Courier" 1 10 255 0 255 1 2 2 2 2 2 1 1 0 0 1 }1 1 0
 0 0 0 2 0 2 0 2 2 -1 1 }{PSTYLE "Title" -1 18 1 {CSTYLE "" -1 -1 "Tim
es" 1 18 0 0 0 1 2 1 1 2 2 2 1 0 0 1 }3 1 0 0 12 12 2 0 2 0 2 2 -1 1 }
{PSTYLE "Normal" -1 0 1 {CSTYLE "" -1 -1 "Times" 1 12 0 0 0 1 2 2 2 2 
2 2 1 0 0 1 }1 1 0 0 0 0 2 0 2 0 2 2 -1 1 }{PSTYLE "Author" -1 19 1 
{CSTYLE "" -1 -1 "Times" 1 12 0 0 0 1 2 2 2 2 2 2 1 0 0 1 }3 1 0 0 8 8
 2 0 2 0 2 2 -1 1 }{CSTYLE "Help Variable" -1 25 "Courier" 1 12 0 0 0 
1 2 2 2 2 2 2 0 0 0 1 }{CSTYLE "Maple Comment" -1 21 "Courier" 1 12 0 
0 0 1 2 1 2 2 2 2 0 0 0 1 }{CSTYLE "Popup" -1 31 "Times" 1 12 0 128 
128 1 1 2 1 2 2 2 0 0 0 1 }{CSTYLE "Atomic Variable" -1 200 "Times" 1 
12 175 0 175 1 1 2 2 2 2 2 0 0 0 1 }{CSTYLE "Plot Text" -1 28 "Times" 
1 8 0 0 0 1 2 2 2 2 2 2 0 0 0 1 }{CSTYLE "Code" -1 201 "Courier New" 1
 12 255 0 0 1 2 2 2 2 2 2 0 0 0 1 }{CSTYLE "2D Math Italic" -1 3 "Time
s" 1 12 0 0 0 1 1 2 2 2 2 2 0 0 0 1 }{CSTYLE "2D Math Small" -1 7 "Tim
es" 1 1 0 0 0 1 2 2 2 2 2 2 0 0 0 1 }{CSTYLE "2D Math Bold Small" -1 
10 "Times" 1 1 0 0 0 1 2 1 2 2 2 2 0 0 0 1 }{CSTYLE "Help Bold" -1 39 
"Times" 1 12 0 0 0 1 2 1 2 2 2 2 0 0 0 1 }{CSTYLE "Help Menus" -1 36 "
Times" 1 12 0 0 0 1 2 1 2 2 2 2 0 0 0 1 }{CSTYLE "Help Normal" -1 30 "
Times" 1 12 0 0 0 1 2 2 2 2 2 2 0 0 0 1 }{CSTYLE "Maple Input" -1 0 "C
ourier" 1 12 255 0 0 1 2 1 2 2 1 2 0 0 0 1 }{CSTYLE "Header and Footer
" -1 202 "Times" 1 10 0 0 0 1 2 2 2 2 2 2 0 0 0 1 }{CSTYLE "Output Lab
els" -1 29 "Times" 1 8 0 0 0 1 2 2 2 2 2 2 0 0 0 1 }{CSTYLE "Help Note
s" -1 37 "Times" 1 12 0 0 0 1 2 1 2 2 2 2 0 0 0 1 }{CSTYLE "Help Under
lined" -1 44 "Times" 1 12 0 0 0 1 2 2 1 2 2 2 0 0 0 1 }{CSTYLE "2D Mat
h Italic Small208" -1 203 "Times" 1 1 0 0 0 1 1 2 2 2 2 2 0 0 0 1 }
{CSTYLE "2D Math Italic Small209" -1 204 "Times" 1 1 0 0 0 1 1 2 2 2 2
 2 0 0 0 1 }{CSTYLE "Text" -1 205 "Times" 1 12 0 0 0 1 2 2 2 2 2 2 0 0
 0 1 }{CSTYLE "Plot Title" -1 27 "Times" 1 10 0 0 0 1 2 1 2 2 2 2 0 0 
0 1 }{CSTYLE "Default" -1 38 "Times" 1 12 0 0 0 1 2 2 2 2 2 2 0 0 0 1 
}{CSTYLE "Help Italic Bold" -1 40 "Times" 1 12 0 0 0 1 1 2 2 2 2 2 0 0
 0 1 }{CSTYLE "Maple Input Placeholder" -1 206 "Courier New" 1 12 200 
0 200 1 2 1 2 2 1 2 0 0 0 1 }{CSTYLE "LaTeX" -1 32 "Times" 1 12 0 0 0 
1 2 2 2 2 2 2 0 0 0 1 }{CSTYLE "Help Emphasized" -1 22 "Times" 1 12 0 
0 0 1 1 2 2 2 2 2 0 0 0 1 }{CSTYLE "Equation Label" -1 207 "Times" 1 
12 0 0 0 1 2 1 2 2 2 2 0 0 0 1 }{CSTYLE "2D Math Italic Small210" -1 
208 "Times" 1 1 0 0 0 1 1 2 2 2 2 2 0 0 0 1 }{CSTYLE "Help Italic" -1 
42 "Times" 1 12 0 0 0 1 1 2 2 2 2 2 0 0 0 1 }{CSTYLE "Prompt" -1 1 "Co
urier" 1 12 0 0 0 1 2 1 2 2 2 2 0 0 0 1 }{CSTYLE "2D Math Bold" -1 5 "
Times" 1 12 0 0 0 1 2 1 2 2 2 2 0 0 0 1 }{CSTYLE "Hyperlink" -1 17 "Ti
mes" 1 12 0 128 128 1 2 2 1 2 2 2 0 0 0 1 }{CSTYLE "Caption Text" -1 
209 "Times" 1 12 0 0 0 1 2 1 2 2 2 2 0 0 0 1 }{CSTYLE "Help Underlined
 Bold" -1 41 "Times" 1 12 0 0 0 1 1 1 2 2 2 2 0 0 0 1 }{CSTYLE "Copyri
ght" -1 34 "Times" 1 10 0 0 0 1 2 2 2 2 2 2 0 0 0 1 }{CSTYLE "Dictiona
ry Hyperlink" -1 45 "Times" 1 12 147 0 15 1 2 2 1 2 2 2 0 0 0 1 }
{CSTYLE "2D Input" -1 19 "Times" 1 12 255 0 0 1 2 2 2 2 1 2 0 0 0 1 }
{CSTYLE "Help Heading" -1 26 "Times" 1 14 0 0 0 1 2 1 2 2 2 2 0 0 0 1 
}{CSTYLE "2D Output" -1 20 "Times" 1 12 0 0 255 1 2 2 2 2 2 2 0 0 0 1 
}{CSTYLE "2D Inert Output" -1 210 "Times" 1 12 144 144 144 1 2 2 2 2 1
 2 0 0 0 1 }{CSTYLE "Page Number" -1 33 "Times" 1 12 0 0 0 1 2 2 2 2 2
 2 0 0 0 1 }{CSTYLE "Help Fixed" -1 23 "Courier" 1 10 0 0 0 1 2 2 2 2 
2 2 0 0 0 1 }{CSTYLE "2D Math Italic Small" -1 211 "Times" 1 1 0 0 0 1
 1 2 2 2 2 2 0 0 0 1 }{CSTYLE "2D Math Symbol 2" -1 16 "Times" 1 12 0 
0 0 1 2 2 2 2 2 2 0 0 0 1 }{CSTYLE "2D Math" -1 2 "Times" 1 12 0 0 0 1
 2 2 2 2 2 2 0 0 0 1 }{CSTYLE "Help Nonterminal" -1 24 "Courier" 1 12 
0 0 0 1 2 1 2 2 2 2 0 0 0 1 }{CSTYLE "Annotation Text" -1 212 "Times" 
1 12 0 0 0 1 2 2 2 2 2 2 0 0 0 1 }{CSTYLE "Help Maple Name" -1 35 "Tim
es" 1 12 104 64 92 1 2 1 2 2 2 2 0 0 0 1 }{CSTYLE "Help Underlined Ita
lic" -1 43 "Times" 1 12 0 0 0 1 1 2 1 2 2 2 0 0 0 1 }{CSTYLE "Caption \+
Reference" -1 213 "Times" 1 12 0 0 0 1 2 1 2 2 2 2 0 0 0 1 }{CSTYLE "2
D Comment" -1 18 "Times" 1 12 0 0 0 1 2 2 2 2 2 2 0 0 0 1 }{PSTYLE "" 
-1 210 1 {CSTYLE "" -1 -1 "Times" 1 12 255 0 0 1 2 2 2 2 2 2 1 0 0 1 }
1 1 0 0 0 0 2 0 2 0 2 2 -1 1 }{CSTYLE "" -1 214 "Times" 1 12 0 0 0 1 2
 2 2 2 2 2 0 0 0 1 }{CSTYLE "" -1 215 "Times" 1 12 0 0 0 1 2 2 2 2 2 2
 0 0 0 1 }{CSTYLE "" -1 216 "Times" 1 12 0 0 0 1 2 2 2 2 2 2 0 0 0 1 }
{CSTYLE "" -1 217 "Times" 1 12 0 0 0 1 2 2 2 2 2 2 0 0 0 1 }{CSTYLE ""
 -1 218 "Times" 1 12 0 0 0 1 2 2 2 2 2 2 0 0 0 1 }{CSTYLE "" -1 219 "T
imes" 1 12 0 0 0 1 2 2 2 2 2 2 0 0 0 1 }{PSTYLE "" -1 211 1 {CSTYLE ""
 -1 -1 "Times" 1 12 255 0 0 1 2 2 2 2 2 2 1 0 0 1 }1 1 0 0 0 0 2 0 2 0
 2 2 -1 1 }{PSTYLE "" -1 212 1 {CSTYLE "" -1 -1 "Times" 1 12 255 0 0 1
 2 2 2 2 2 2 1 0 0 1 }1 1 0 0 0 0 2 0 2 0 2 2 -1 1 }{PSTYLE "" -1 213 
1 {CSTYLE "" -1 -1 "Times" 1 12 255 0 0 1 2 2 2 2 2 2 1 0 0 1 }1 1 0 0
 0 0 2 0 2 0 2 2 -1 1 }{PSTYLE "" -1 214 1 {CSTYLE "" -1 -1 "Times" 1 
12 255 0 0 1 2 2 2 2 2 2 1 0 0 1 }1 1 0 0 0 0 2 0 2 0 2 2 -1 1 }
{PSTYLE "" -1 215 1 {CSTYLE "" -1 -1 "Times" 1 12 255 0 0 1 2 2 2 2 2 
2 1 0 0 1 }1 1 0 0 0 0 2 0 2 0 2 2 -1 1 }{PSTYLE "" -1 216 1 {CSTYLE "
" -1 -1 "Times" 1 12 255 0 0 1 2 2 2 2 2 2 1 0 0 1 }1 1 0 0 0 0 2 0 2 
0 2 2 -1 1 }{PSTYLE "" -1 217 1 {CSTYLE "" -1 -1 "Times" 1 12 255 0 0 
1 2 2 2 2 2 2 1 0 0 1 }1 1 0 0 0 0 2 0 2 0 2 2 -1 1 }{CSTYLE "" -1 220
 "Times" 1 12 0 0 0 1 2 2 2 2 2 2 0 0 0 1 }{CSTYLE "" -1 221 "Times" 1
 10 0 0 0 1 2 2 2 2 2 2 0 0 0 1 }{CSTYLE "" -1 222 "Times" 1 10 0 0 0 
1 2 2 2 2 2 2 0 0 0 1 }{CSTYLE "" -1 223 "Times" 1 12 0 0 0 1 2 2 2 2 
2 2 0 0 0 1 }{CSTYLE "" -1 224 "Times" 1 10 0 0 0 1 2 2 2 2 2 2 0 0 0 
1 }{CSTYLE "" -1 225 "Times" 1 10 0 0 0 1 2 2 2 2 2 2 0 0 0 1 }{CSTYLE
 "" -1 226 "Times" 1 12 0 0 0 1 2 2 2 2 2 2 0 0 0 1 }{CSTYLE "" -1 227
 "Times" 1 12 0 0 0 1 2 2 2 2 2 2 0 0 0 1 }{CSTYLE "" -1 228 "Times" 1
 12 0 0 0 1 2 2 2 2 2 2 0 0 0 1 }{CSTYLE "" -1 229 "Times" 1 12 0 0 0 
1 2 2 2 2 2 2 0 0 0 1 }{CSTYLE "" -1 230 "Times" 1 12 0 0 0 1 2 2 2 2 
2 2 0 0 0 1 }{CSTYLE "" -1 231 "Times" 1 10 0 0 0 1 2 2 2 2 2 2 0 0 0 
1 }{CSTYLE "" -1 232 "Times" 1 10 0 0 0 1 2 2 2 2 2 2 0 0 0 1 }{CSTYLE
 "" -1 233 "Times" 1 12 0 0 0 1 2 2 2 2 2 2 0 0 0 1 }{CSTYLE "" -1 234
 "Times" 1 12 0 0 0 1 2 2 2 2 2 2 0 0 0 1 }{CSTYLE "" -1 235 "Times" 1
 12 0 0 0 1 2 2 2 2 2 2 0 0 0 1 }{CSTYLE "" -1 236 "Times" 1 12 0 0 0 
1 2 2 2 2 2 2 0 0 0 1 }{PSTYLE "" -1 218 1 {CSTYLE "" -1 -1 "Times" 1 
12 255 0 0 1 2 2 2 2 2 2 1 0 0 1 }1 1 0 0 0 0 2 0 2 0 2 2 -1 1 }
{CSTYLE "" -1 237 "Times" 1 12 0 0 0 1 2 2 2 2 2 2 0 0 0 1 }{CSTYLE ""
 -1 238 "Times" 1 10 0 0 0 1 2 2 2 2 2 2 0 0 0 1 }{CSTYLE "" -1 239 "T
imes" 1 10 0 0 0 1 2 2 2 2 2 2 0 0 0 1 }{CSTYLE "" -1 240 "Times" 1 12
 0 0 0 1 2 2 2 2 2 2 0 0 0 1 }{CSTYLE "" -1 241 "Times" 1 12 0 0 0 1 2
 2 2 2 2 2 0 0 0 1 }{CSTYLE "" -1 242 "Times" 1 12 0 0 0 1 2 2 2 2 2 2
 0 0 0 1 }{CSTYLE "" -1 243 "Times" 1 12 0 0 0 1 2 2 2 2 2 2 0 0 0 1 }
{CSTYLE "" -1 244 "Times" 1 12 0 0 0 1 2 2 2 2 2 2 0 0 0 1 }{CSTYLE ""
 -1 245 "Times" 1 12 0 0 0 1 2 2 2 2 2 2 0 0 0 1 }{CSTYLE "" -1 246 "T
imes" 1 12 0 0 0 1 2 2 2 2 2 2 0 0 0 1 }{CSTYLE "" -1 247 "Times" 1 12
 0 0 0 1 2 2 2 2 2 2 0 0 0 1 }{CSTYLE "" -1 248 "Times" 1 12 0 0 0 1 2
 2 2 2 2 2 0 0 0 1 }{CSTYLE "" -1 249 "Times" 1 12 0 0 0 1 2 2 2 2 2 2
 0 0 0 1 }{PSTYLE "" -1 219 1 {CSTYLE "" -1 -1 "Times" 1 12 255 0 0 1 
2 2 2 2 2 2 1 0 0 1 }1 1 0 0 0 0 2 0 2 0 2 2 -1 1 }{PSTYLE "" -1 220 1
 {CSTYLE "" -1 -1 "Times" 1 12 255 0 0 1 2 2 2 2 2 2 1 0 0 1 }1 1 0 0 
0 0 2 0 2 0 2 2 -1 1 }{PSTYLE "" -1 221 1 {CSTYLE "" -1 -1 "Times" 1 
12 255 0 0 1 2 2 2 2 2 2 1 0 0 1 }1 1 0 0 0 0 2 0 2 0 2 2 -1 1 }
{PSTYLE "" -1 222 1 {CSTYLE "" -1 -1 "Times" 1 12 255 0 0 1 2 2 2 2 2 
2 1 0 0 1 }1 1 0 0 0 0 2 0 2 0 2 2 -1 1 }{PSTYLE "" -1 223 1 {CSTYLE "
" -1 -1 "Times" 1 12 255 0 0 1 2 2 2 2 2 2 1 0 0 1 }1 1 0 0 0 0 2 0 2 
0 2 2 -1 1 }{CSTYLE "" -1 250 "Times" 1 12 0 0 0 1 2 2 2 2 2 2 0 0 0 1
 }{CSTYLE "" -1 251 "Times" 1 10 0 0 0 1 2 2 2 2 2 2 0 0 0 1 }{CSTYLE 
"" -1 252 "Times" 1 10 0 0 0 1 2 2 2 2 2 2 0 0 0 1 }{CSTYLE "" -1 253 
"Times" 1 12 0 0 0 1 2 2 2 2 2 2 0 0 0 1 }{CSTYLE "" -1 254 "Times" 1 
10 0 0 0 1 2 2 2 2 2 2 0 0 0 1 }{CSTYLE "" -1 255 "Times" 1 10 0 0 0 1
 2 2 2 2 2 2 0 0 0 1 }{CSTYLE "" -1 256 "Times" 1 12 0 0 0 1 2 2 2 2 2
 2 0 0 0 1 }{CSTYLE "" -1 257 "Times" 1 12 0 0 0 1 2 2 2 2 2 2 0 0 0 1
 }{CSTYLE "" -1 258 "Times" 1 12 0 0 0 1 2 2 2 2 2 2 0 0 0 1 }{CSTYLE 
"" -1 259 "Times" 1 12 0 0 0 1 2 2 2 2 2 2 0 0 0 1 }{CSTYLE "" -1 260 
"Times" 1 12 0 0 0 1 2 2 2 2 2 2 0 0 0 1 }{CSTYLE "" -1 261 "Times" 1 
10 0 0 0 1 2 2 2 2 2 2 0 0 0 1 }{CSTYLE "" -1 262 "Times" 1 10 0 0 0 1
 2 2 2 2 2 2 0 0 0 1 }{CSTYLE "" -1 263 "Times" 1 12 0 0 0 1 2 2 2 2 2
 2 0 0 0 1 }{CSTYLE "" -1 264 "Times" 1 12 0 0 0 1 2 2 2 2 2 2 0 0 0 1
 }{CSTYLE "" -1 265 "Times" 1 12 0 0 0 1 2 2 2 2 2 2 0 0 0 1 }{CSTYLE 
"" -1 266 "Times" 1 12 0 0 0 1 2 2 2 2 2 2 0 0 0 1 }{PSTYLE "" -1 224 
1 {CSTYLE "" -1 -1 "Times" 1 12 255 0 0 1 2 2 2 2 2 2 1 0 0 1 }1 1 0 0
 0 0 2 0 2 0 2 2 -1 1 }{CSTYLE "" -1 267 "Times" 1 12 0 0 0 1 2 2 2 2 
2 2 0 0 0 1 }{CSTYLE "" -1 268 "Times" 1 10 0 0 0 1 2 2 2 2 2 2 0 0 0 
1 }{CSTYLE "" -1 269 "Times" 1 10 0 0 0 1 2 2 2 2 2 2 0 0 0 1 }{CSTYLE
 "" -1 270 "Times" 1 12 0 0 0 1 2 2 2 2 2 2 0 0 0 1 }{CSTYLE "" -1 271
 "Times" 1 12 0 0 0 1 2 2 2 2 2 2 0 0 0 1 }{CSTYLE "" -1 272 "Times" 1
 12 0 0 0 1 2 2 2 2 2 2 0 0 0 1 }{CSTYLE "" -1 273 "Times" 1 12 0 0 0 
1 2 2 2 2 2 2 0 0 0 1 }}
{SECT 0 {EXCHG {PARA 0 "> " 0 "" {MPLTEXT 1 0 8 "restart;" }}}{EXCHG 
{PARA 0 "> " 0 "" {MPLTEXT 1 0 16 "with(ListTools):" }}}{EXCHG {PARA 0
 "> " 0 "" {MPLTEXT 1 0 12 "with(plots):" }}}{EXCHG {PARA 0 "> " 0 "" 
{MPLTEXT 1 0 17 "with(Statistics):" }}}{EXCHG {PARA 0 "> " 0 "" 
{MPLTEXT 1 0 0 "" }}}{EXCHG {PARA 0 "> " 0 "" {MPLTEXT 1 0 18 "NumeroT
extos:=261:" }}}{EXCHG {PARA 0 "> " 0 "" {MPLTEXT 1 0 0 "" }}}{EXCHG 
{PARA 0 "" 0 "" {TEXT 205 7 "FONEMAS" }}}{EXCHG {PARA 0 "> " 0 "" 
{MPLTEXT 1 0 0 "" }}}{EXCHG {PARA 0 "> " 0 "" {MPLTEXT 1 0 159 "Textos
Fonv2[1]:=readdata(\"c:\\\\Users\\\\vjv\\\\Desktop\\\\000-CANDLE-TESIS
\\\\ACABADISIMO\\\\cap.5-LENGUA-BASE\\\\galeria-textos-version-ordenad
a-time\\\\latin\\\\P1_v2.txt\"):\n" }{MPLTEXT 1 0 159 "TextosFonv2[2]:
=readdata(\"c:\\\\Users\\\\vjv\\\\Desktop\\\\000-CANDLE-TESIS\\\\ACABA
DISIMO\\\\cap.5-LENGUA-BASE\\\\galeria-textos-version-ordenada-time
\\\\latin\\\\P2_v2.txt\"):\n" }{MPLTEXT 1 0 159 "TextosFonv2[3]:=readd
ata(\"c:\\\\Users\\\\vjv\\\\Desktop\\\\000-CANDLE-TESIS\\\\ACABADISIMO
\\\\cap.5-LENGUA-BASE\\\\galeria-textos-version-ordenada-time\\\\latin
\\\\P3_v2.txt\"):\n" }{MPLTEXT 1 0 159 "TextosFonv2[4]:=readdata(\"c:
\\\\Users\\\\vjv\\\\Desktop\\\\000-CANDLE-TESIS\\\\ACABADISIMO\\\\cap.
5-LENGUA-BASE\\\\galeria-textos-version-ordenada-time\\\\latin\\\\P4_v
2.txt\"):\n" }{MPLTEXT 1 0 159 "TextosFonv2[5]:=readdata(\"c:\\\\Users
\\\\vjv\\\\Desktop\\\\000-CANDLE-TESIS\\\\ACABADISIMO\\\\cap.5-LENGUA-
BASE\\\\galeria-textos-version-ordenada-time\\\\latin\\\\P5_v2.txt\"):
\n" }{MPLTEXT 1 0 159 "TextosFonv2[6]:=readdata(\"c:\\\\Users\\\\vjv
\\\\Desktop\\\\000-CANDLE-TESIS\\\\ACABADISIMO\\\\cap.5-LENGUA-BASE
\\\\galeria-textos-version-ordenada-time\\\\latin\\\\P6_v2.txt\"):\n" 
}{MPLTEXT 1 0 159 "TextosFonv2[7]:=readdata(\"c:\\\\Users\\\\vjv\\\\De
sktop\\\\000-CANDLE-TESIS\\\\ACABADISIMO\\\\cap.5-LENGUA-BASE\\\\galer
ia-textos-version-ordenada-time\\\\latin\\\\P7_v2.txt\"):\n" }{MPLTEXT
 1 0 159 "TextosFonv2[8]:=readdata(\"c:\\\\Users\\\\vjv\\\\Desktop
\\\\000-CANDLE-TESIS\\\\ACABADISIMO\\\\cap.5-LENGUA-BASE\\\\galeria-te
xtos-version-ordenada-time\\\\latin\\\\P8_v2.txt\"):\n" }{MPLTEXT 1 0 
159 "TextosFonv2[9]:=readdata(\"c:\\\\Users\\\\vjv\\\\Desktop\\\\000-C
ANDLE-TESIS\\\\ACABADISIMO\\\\cap.5-LENGUA-BASE\\\\galeria-textos-vers
ion-ordenada-time\\\\latin\\\\P9_v2.txt\"):\n" }{MPLTEXT 1 0 161 "Text
osFonv2[10]:=readdata(\"c:\\\\Users\\\\vjv\\\\Desktop\\\\000-CANDLE-TE
SIS\\\\ACABADISIMO\\\\cap.5-LENGUA-BASE\\\\galeria-textos-version-orde
nada-time\\\\latin\\\\P10_v2.txt\"):\n" }{MPLTEXT 1 0 162 "TextosFonv2
[11]:=readdata(\"c:\\\\Users\\\\vjv\\\\Desktop\\\\000-CANDLE-TESIS
\\\\ACABADISIMO\\\\cap.5-LENGUA-BASE\\\\galeria-textos-version-ordenad
a-time\\\\toscano\\\\P1_v2.txt\"):\n" }{MPLTEXT 1 0 162 "TextosFonv2[1
2]:=readdata(\"c:\\\\Users\\\\vjv\\\\Desktop\\\\000-CANDLE-TESIS\\\\AC
ABADISIMO\\\\cap.5-LENGUA-BASE\\\\galeria-textos-version-ordenada-time
\\\\toscano\\\\P2_v2.txt\"):\n" }{MPLTEXT 1 0 163 "TextosFonv2[13]:=re
addata(\"c:\\\\Users\\\\vjv\\\\Desktop\\\\000-CANDLE-TESIS\\\\ACABADIS
IMO\\\\cap.5-LENGUA-BASE\\\\galeria-textos-version-ordenada-time\\\\lo
mbardo\\\\P1_v2.txt\"):\n" }{MPLTEXT 1 0 164 "TextosFonv2[14]:=readdat
a(\"c:\\\\Users\\\\vjv\\\\Desktop\\\\000-CANDLE-TESIS\\\\ACABADISIMO
\\\\cap.5-LENGUA-BASE\\\\galeria-textos-version-ordenada-time\\\\venec
iano\\\\P1_v2.txt\"):\n" }{MPLTEXT 1 0 164 "TextosFonv2[15]:=readdata(
\"c:\\\\Users\\\\vjv\\\\Desktop\\\\000-CANDLE-TESIS\\\\ACABADISIMO
\\\\cap.5-LENGUA-BASE\\\\galeria-textos-version-ordenada-time\\\\venec
iano\\\\P2_v2.txt\"):\n" }{MPLTEXT 1 0 165 "TextosFonv2[16]:=readdata(
\"c:\\\\Users\\\\vjv\\\\Desktop\\\\000-CANDLE-TESIS\\\\ACABADISIMO
\\\\cap.5-LENGUA-BASE\\\\galeria-textos-version-ordenada-time\\\\napol
itano\\\\P1_v2.txt\"):\n" }{MPLTEXT 1 0 160 "TextosFonv2[17]:=readdata
(\"c:\\\\Users\\\\vjv\\\\Desktop\\\\000-CANDLE-TESIS\\\\ACABADISIMO
\\\\cap.5-LENGUA-BASE\\\\galeria-textos-version-ordenada-time\\\\sardo
\\\\P1_v2.txt\"):\n" }{MPLTEXT 1 0 160 "TextosFonv2[18]:=readdata(\"c:
\\\\Users\\\\vjv\\\\Desktop\\\\000-CANDLE-TESIS\\\\ACABADISIMO\\\\cap.
5-LENGUA-BASE\\\\galeria-textos-version-ordenada-time\\\\sardo\\\\P2_v
2.txt\"):\n" }{MPLTEXT 1 0 160 "TextosFonv2[19]:=readdata(\"c:\\\\User
s\\\\vjv\\\\Desktop\\\\000-CANDLE-TESIS\\\\ACABADISIMO\\\\cap.5-LENGUA
-BASE\\\\galeria-textos-version-ordenada-time\\\\sardo\\\\P3_v2.txt\")
:\n" }{MPLTEXT 1 0 161 "TextosFonv2[20]:=readdata(\"c:\\\\Users\\\\vjv
\\\\Desktop\\\\000-CANDLE-TESIS\\\\ACABADISIMO\\\\cap.5-LENGUA-BASE
\\\\galeria-textos-version-ordenada-time\\\\ladino\\\\P1_v2.txt\"):\n"
 }{MPLTEXT 1 0 161 "TextosFonv2[21]:=readdata(\"c:\\\\Users\\\\vjv
\\\\Desktop\\\\000-CANDLE-TESIS\\\\ACABADISIMO\\\\cap.5-LENGUA-BASE
\\\\galeria-textos-version-ordenada-time\\\\ladino\\\\P2_v2.txt\"):\n"
 }{MPLTEXT 1 0 161 "TextosFonv2[22]:=readdata(\"c:\\\\Users\\\\vjv
\\\\Desktop\\\\000-CANDLE-TESIS\\\\ACABADISIMO\\\\cap.5-LENGUA-BASE
\\\\galeria-textos-version-ordenada-time\\\\ladino\\\\P3_v2.txt\"):\n"
 }{MPLTEXT 1 0 171 "TextosFonv2[23]:=readdata(\"c:\\\\Users\\\\vjv
\\\\Desktop\\\\000-CANDLE-TESIS\\\\ACABADISIMO\\\\cap.5-LENGUA-BASE
\\\\galeria-textos-version-ordenada-time\\\\galego-portugues\\\\P1_v2.
txt\"):\n" }{MPLTEXT 1 0 171 "TextosFonv2[24]:=readdata(\"c:\\\\Users
\\\\vjv\\\\Desktop\\\\000-CANDLE-TESIS\\\\ACABADISIMO\\\\cap.5-LENGUA-
BASE\\\\galeria-textos-version-ordenada-time\\\\galego-portugues\\\\P2
_v2.txt\"):\n" }{MPLTEXT 1 0 171 "TextosFonv2[25]:=readdata(\"c:\\\\Us
ers\\\\vjv\\\\Desktop\\\\000-CANDLE-TESIS\\\\ACABADISIMO\\\\cap.5-LENG
UA-BASE\\\\galeria-textos-version-ordenada-time\\\\galego-portugues
\\\\P3_v2.txt\"):\n" }{MPLTEXT 1 0 162 "TextosFonv2[26]:=readdata(\"c:
\\\\Users\\\\vjv\\\\Desktop\\\\000-CANDLE-TESIS\\\\ACABADISIMO\\\\cap.
5-LENGUA-BASE\\\\galeria-textos-version-ordenada-time\\\\catalan\\\\P1
_v2.txt\"):\n" }{MPLTEXT 1 0 162 "TextosFonv2[27]:=readdata(\"c:\\\\Us
ers\\\\vjv\\\\Desktop\\\\000-CANDLE-TESIS\\\\ACABADISIMO\\\\cap.5-LENG
UA-BASE\\\\galeria-textos-version-ordenada-time\\\\catalan\\\\P2_v2.tx
t\"):\n" }{MPLTEXT 1 0 162 "TextosFonv2[28]:=readdata(\"c:\\\\Users
\\\\vjv\\\\Desktop\\\\000-CANDLE-TESIS\\\\ACABADISIMO\\\\cap.5-LENGUA-
BASE\\\\galeria-textos-version-ordenada-time\\\\catalan\\\\P3_v2.txt\"
):\n" }{MPLTEXT 1 0 165 "TextosFonv2[29]:=readdata(\"c:\\\\Users\\\\vj
v\\\\Desktop\\\\000-CANDLE-TESIS\\\\ACABADISIMO\\\\cap.5-LENGUA-BASE
\\\\galeria-textos-version-ordenada-time\\\\castellano\\\\P1_v2.txt\")
:\n" }{MPLTEXT 1 0 165 "TextosFonv2[30]:=readdata(\"c:\\\\Users\\\\vjv
\\\\Desktop\\\\000-CANDLE-TESIS\\\\ACABADISIMO\\\\cap.5-LENGUA-BASE
\\\\galeria-textos-version-ordenada-time\\\\castellano\\\\P2_v2.txt\")
:\n" }{MPLTEXT 1 0 165 "TextosFonv2[31]:=readdata(\"c:\\\\Users\\\\vjv
\\\\Desktop\\\\000-CANDLE-TESIS\\\\ACABADISIMO\\\\cap.5-LENGUA-BASE
\\\\galeria-textos-version-ordenada-time\\\\castellano\\\\P3_v2.txt\")
:\n" }{MPLTEXT 1 0 165 "TextosFonv2[32]:=readdata(\"c:\\\\Users\\\\vjv
\\\\Desktop\\\\000-CANDLE-TESIS\\\\ACABADISIMO\\\\cap.5-LENGUA-BASE
\\\\galeria-textos-version-ordenada-time\\\\castellano\\\\P4_v2.txt\")
:\n" }{MPLTEXT 1 0 165 "TextosFonv2[33]:=readdata(\"c:\\\\Users\\\\vjv
\\\\Desktop\\\\000-CANDLE-TESIS\\\\ACABADISIMO\\\\cap.5-LENGUA-BASE
\\\\galeria-textos-version-ordenada-time\\\\castellano\\\\P5_v2.txt\")
:\n" }{MPLTEXT 1 0 165 "TextosFonv2[34]:=readdata(\"c:\\\\Users\\\\vjv
\\\\Desktop\\\\000-CANDLE-TESIS\\\\ACABADISIMO\\\\cap.5-LENGUA-BASE
\\\\galeria-textos-version-ordenada-time\\\\castellano\\\\P6_v2.txt\")
:\n" }{MPLTEXT 1 0 165 "TextosFonv2[35]:=readdata(\"c:\\\\Users\\\\vjv
\\\\Desktop\\\\000-CANDLE-TESIS\\\\ACABADISIMO\\\\cap.5-LENGUA-BASE
\\\\galeria-textos-version-ordenada-time\\\\castellano\\\\P7_v2.txt\")
:\n" }{MPLTEXT 1 0 165 "TextosFonv2[36]:=readdata(\"c:\\\\Users\\\\vjv
\\\\Desktop\\\\000-CANDLE-TESIS\\\\ACABADISIMO\\\\cap.5-LENGUA-BASE
\\\\galeria-textos-version-ordenada-time\\\\castellano\\\\P8_v2.txt\")
:\n" }{MPLTEXT 1 0 165 "TextosFonv2[37]:=readdata(\"c:\\\\Users\\\\vjv
\\\\Desktop\\\\000-CANDLE-TESIS\\\\ACABADISIMO\\\\cap.5-LENGUA-BASE
\\\\galeria-textos-version-ordenada-time\\\\castellano\\\\P9_v2.txt\")
:\n" }{MPLTEXT 1 0 166 "TextosFonv2[38]:=readdata(\"c:\\\\Users\\\\vjv
\\\\Desktop\\\\000-CANDLE-TESIS\\\\ACABADISIMO\\\\cap.5-LENGUA-BASE
\\\\galeria-textos-version-ordenada-time\\\\castellano\\\\P10_v2.txt\"
):\n" }{MPLTEXT 1 0 162 "TextosFonv2[39]:=readdata(\"c:\\\\Users\\\\vj
v\\\\Desktop\\\\000-CANDLE-TESIS\\\\ACABADISIMO\\\\cap.5-LENGUA-BASE
\\\\galeria-textos-version-ordenada-time\\\\frances\\\\P1_v2.txt\"):\n
" }{MPLTEXT 1 0 162 "TextosFonv2[40]:=readdata(\"c:\\\\Users\\\\vjv
\\\\Desktop\\\\000-CANDLE-TESIS\\\\ACABADISIMO\\\\cap.5-LENGUA-BASE
\\\\galeria-textos-version-ordenada-time\\\\frances\\\\P2_v2.txt\"):\n
" }{MPLTEXT 1 0 162 "TextosFonv2[41]:=readdata(\"c:\\\\Users\\\\vjv
\\\\Desktop\\\\000-CANDLE-TESIS\\\\ACABADISIMO\\\\cap.5-LENGUA-BASE
\\\\galeria-textos-version-ordenada-time\\\\frances\\\\P3_v2.txt\"):\n
" }{MPLTEXT 1 0 163 "TextosFonv2[42]:=readdata(\"c:\\\\Users\\\\vjv
\\\\Desktop\\\\000-CANDLE-TESIS\\\\ACABADISIMO\\\\cap.5-LENGUA-BASE
\\\\galeria-textos-version-ordenada-time\\\\arpitano\\\\P1_v2.txt\"):
\n" }{MPLTEXT 1 0 163 "TextosFonv2[43]:=readdata(\"c:\\\\Users\\\\vjv
\\\\Desktop\\\\000-CANDLE-TESIS\\\\ACABADISIMO\\\\cap.5-LENGUA-BASE
\\\\galeria-textos-version-ordenada-time\\\\arpitano\\\\P2_v2.txt\"):
\n" }{MPLTEXT 1 0 163 "TextosFonv2[44]:=readdata(\"c:\\\\Users\\\\vjv
\\\\Desktop\\\\000-CANDLE-TESIS\\\\ACABADISIMO\\\\cap.5-LENGUA-BASE
\\\\galeria-textos-version-ordenada-time\\\\arpitano\\\\P3_v2.txt\"):
\n" }{MPLTEXT 1 0 161 "TextosFonv2[45]:=readdata(\"c:\\\\Users\\\\vjv
\\\\Desktop\\\\000-CANDLE-TESIS\\\\ACABADISIMO\\\\cap.5-LENGUA-BASE
\\\\galeria-textos-version-ordenada-time\\\\rumano\\\\P1_v2.txt\"):\n"
 }{MPLTEXT 1 0 161 "TextosFonv2[46]:=readdata(\"c:\\\\Users\\\\vjv
\\\\Desktop\\\\000-CANDLE-TESIS\\\\ACABADISIMO\\\\cap.5-LENGUA-BASE
\\\\galeria-textos-version-ordenada-time\\\\rumano\\\\P2_v2.txt\"):\n"
 }{MPLTEXT 1 0 161 "TextosFonv2[47]:=readdata(\"c:\\\\Users\\\\vjv
\\\\Desktop\\\\000-CANDLE-TESIS\\\\ACABADISIMO\\\\cap.5-LENGUA-BASE
\\\\galeria-textos-version-ordenada-time\\\\rumano\\\\P3_v2.txt\"):\n"
 }{MPLTEXT 1 0 163 "TextosFonv2[48]:=readdata(\"c:\\\\Users\\\\vjv
\\\\Desktop\\\\000-CANDLE-TESIS\\\\ACABADISIMO\\\\cap.5-LENGUA-BASE
\\\\galeria-textos-version-ordenada-time\\\\prusiano\\\\P1_v2.txt\"):
\n" }{MPLTEXT 1 0 163 "TextosFonv2[49]:=readdata(\"c:\\\\Users\\\\vjv
\\\\Desktop\\\\000-CANDLE-TESIS\\\\ACABADISIMO\\\\cap.5-LENGUA-BASE
\\\\galeria-textos-version-ordenada-time\\\\prusiano\\\\P2_v2.txt\"):
\n" }{MPLTEXT 1 0 163 "TextosFonv2[50]:=readdata(\"c:\\\\Users\\\\vjv
\\\\Desktop\\\\000-CANDLE-TESIS\\\\ACABADISIMO\\\\cap.5-LENGUA-BASE
\\\\galeria-textos-version-ordenada-time\\\\prusiano\\\\P3_v2.txt\"):
\n" }{MPLTEXT 1 0 162 "TextosFonv2[51]:=readdata(\"c:\\\\Users\\\\vjv
\\\\Desktop\\\\000-CANDLE-TESIS\\\\ACABADISIMO\\\\cap.5-LENGUA-BASE
\\\\galeria-textos-version-ordenada-time\\\\lituano\\\\P1_v2.txt\"):\n
" }{MPLTEXT 1 0 162 "TextosFonv2[52]:=readdata(\"c:\\\\Users\\\\vjv
\\\\Desktop\\\\000-CANDLE-TESIS\\\\ACABADISIMO\\\\cap.5-LENGUA-BASE
\\\\galeria-textos-version-ordenada-time\\\\lituano\\\\P2_v2.txt\"):\n
" }{MPLTEXT 1 0 162 "TextosFonv2[53]:=readdata(\"c:\\\\Users\\\\vjv
\\\\Desktop\\\\000-CANDLE-TESIS\\\\ACABADISIMO\\\\cap.5-LENGUA-BASE
\\\\galeria-textos-version-ordenada-time\\\\lituano\\\\P3_v2.txt\"):\n
" }{MPLTEXT 1 0 161 "TextosFonv2[54]:=readdata(\"c:\\\\Users\\\\vjv
\\\\Desktop\\\\000-CANDLE-TESIS\\\\ACABADISIMO\\\\cap.5-LENGUA-BASE
\\\\galeria-textos-version-ordenada-time\\\\polaco\\\\P1_v2.txt\"):\n"
 }{MPLTEXT 1 0 161 "TextosFonv2[55]:=readdata(\"c:\\\\Users\\\\vjv
\\\\Desktop\\\\000-CANDLE-TESIS\\\\ACABADISIMO\\\\cap.5-LENGUA-BASE
\\\\galeria-textos-version-ordenada-time\\\\polaco\\\\P2_v2.txt\"):\n"
 }{MPLTEXT 1 0 161 "TextosFonv2[56]:=readdata(\"c:\\\\Users\\\\vjv
\\\\Desktop\\\\000-CANDLE-TESIS\\\\ACABADISIMO\\\\cap.5-LENGUA-BASE
\\\\galeria-textos-version-ordenada-time\\\\polaco\\\\P3_v2.txt\"):\n"
 }{MPLTEXT 1 0 161 "TextosFonv2[57]:=readdata(\"c:\\\\Users\\\\vjv
\\\\Desktop\\\\000-CANDLE-TESIS\\\\ACABADISIMO\\\\cap.5-LENGUA-BASE
\\\\galeria-textos-version-ordenada-time\\\\croata\\\\P1_v2.txt\"):\n"
 }{MPLTEXT 1 0 161 "TextosFonv2[58]:=readdata(\"c:\\\\Users\\\\vjv
\\\\Desktop\\\\000-CANDLE-TESIS\\\\ACABADISIMO\\\\cap.5-LENGUA-BASE
\\\\galeria-textos-version-ordenada-time\\\\croata\\\\P2_v2.txt\"):\n"
 }{MPLTEXT 1 0 161 "TextosFonv2[59]:=readdata(\"c:\\\\Users\\\\vjv
\\\\Desktop\\\\000-CANDLE-TESIS\\\\ACABADISIMO\\\\cap.5-LENGUA-BASE
\\\\galeria-textos-version-ordenada-time\\\\croata\\\\P3_v2.txt\"):\n"
 }{MPLTEXT 1 0 164 "TextosFonv2[60]:=readdata(\"c:\\\\Users\\\\vjv
\\\\Desktop\\\\000-CANDLE-TESIS\\\\ACABADISIMO\\\\cap.5-LENGUA-BASE
\\\\galeria-textos-version-ordenada-time\\\\ucraniano\\\\P1_v2.txt\"):
\n" }{MPLTEXT 1 0 164 "TextosFonv2[61]:=readdata(\"c:\\\\Users\\\\vjv
\\\\Desktop\\\\000-CANDLE-TESIS\\\\ACABADISIMO\\\\cap.5-LENGUA-BASE
\\\\galeria-textos-version-ordenada-time\\\\ucraniano\\\\P2_v2.txt\"):
\n" }{MPLTEXT 1 0 164 "TextosFonv2[62]:=readdata(\"c:\\\\Users\\\\vjv
\\\\Desktop\\\\000-CANDLE-TESIS\\\\ACABADISIMO\\\\cap.5-LENGUA-BASE
\\\\galeria-textos-version-ordenada-time\\\\ucraniano\\\\P3_v2.txt\"):
\n" }{MPLTEXT 1 0 160 "TextosFonv2[63]:=readdata(\"c:\\\\Users\\\\vjv
\\\\Desktop\\\\000-CANDLE-TESIS\\\\ACABADISIMO\\\\cap.5-LENGUA-BASE
\\\\galeria-textos-version-ordenada-time\\\\gales\\\\P1_v2.txt\"):\n" 
}{MPLTEXT 1 0 160 "TextosFonv2[64]:=readdata(\"c:\\\\Users\\\\vjv\\\\D
esktop\\\\000-CANDLE-TESIS\\\\ACABADISIMO\\\\cap.5-LENGUA-BASE\\\\gale
ria-textos-version-ordenada-time\\\\gales\\\\P2_v2.txt\"):\n" }
{MPLTEXT 1 0 160 "TextosFonv2[65]:=readdata(\"c:\\\\Users\\\\vjv\\\\De
sktop\\\\000-CANDLE-TESIS\\\\ACABADISIMO\\\\cap.5-LENGUA-BASE\\\\galer
ia-textos-version-ordenada-time\\\\gales\\\\P3_v2.txt\"):\n" }{MPLTEXT
 1 0 161 "TextosFonv2[66]:=readdata(\"c:\\\\Users\\\\vjv\\\\Desktop
\\\\000-CANDLE-TESIS\\\\ACABADISIMO\\\\cap.5-LENGUA-BASE\\\\galeria-te
xtos-version-ordenada-time\\\\breton\\\\P1_v2.txt\"):\n" }{MPLTEXT 1 
0 161 "TextosFonv2[67]:=readdata(\"c:\\\\Users\\\\vjv\\\\Desktop\\\\00
0-CANDLE-TESIS\\\\ACABADISIMO\\\\cap.5-LENGUA-BASE\\\\galeria-textos-v
ersion-ordenada-time\\\\breton\\\\P2_v2.txt\"):\n" }{MPLTEXT 1 0 161 "
TextosFonv2[68]:=readdata(\"c:\\\\Users\\\\vjv\\\\Desktop\\\\000-CANDL
E-TESIS\\\\ACABADISIMO\\\\cap.5-LENGUA-BASE\\\\galeria-textos-version-
ordenada-time\\\\breton\\\\P3_v2.txt\"):\n" }{MPLTEXT 1 0 171 "TextosF
onv2[69]:=readdata(\"c:\\\\Users\\\\vjv\\\\Desktop\\\\000-CANDLE-TESIS
\\\\ACABADISIMO\\\\cap.5-LENGUA-BASE\\\\galeria-textos-version-ordenad
a-time\\\\gaeilicoirlandes\\\\P1_v2.txt\"):\n" }{MPLTEXT 1 0 171 "Text
osFonv2[70]:=readdata(\"c:\\\\Users\\\\vjv\\\\Desktop\\\\000-CANDLE-TE
SIS\\\\ACABADISIMO\\\\cap.5-LENGUA-BASE\\\\galeria-textos-version-orde
nada-time\\\\gaeilicoirlandes\\\\P2_v2.txt\"):\n" }{MPLTEXT 1 0 171 "T
extosFonv2[71]:=readdata(\"c:\\\\Users\\\\vjv\\\\Desktop\\\\000-CANDLE
-TESIS\\\\ACABADISIMO\\\\cap.5-LENGUA-BASE\\\\galeria-textos-version-o
rdenada-time\\\\gaeilicoirlandes\\\\P3_v2.txt\"):\n" }{MPLTEXT 1 0 
169 "TextosFonv2[72]:=readdata(\"c:\\\\Users\\\\vjv\\\\Desktop\\\\000-
CANDLE-TESIS\\\\ACABADISIMO\\\\cap.5-LENGUA-BASE\\\\galeria-textos-ver
sion-ordenada-time\\\\escocesgaelico\\\\P1_v2.txt\"):\n" }{MPLTEXT 1 
0 169 "TextosFonv2[73]:=readdata(\"c:\\\\Users\\\\vjv\\\\Desktop\\\\00
0-CANDLE-TESIS\\\\ACABADISIMO\\\\cap.5-LENGUA-BASE\\\\galeria-textos-v
ersion-ordenada-time\\\\escocesgaelico\\\\P2_v2.txt\"):\n" }{MPLTEXT 
1 0 169 "TextosFonv2[74]:=readdata(\"c:\\\\Users\\\\vjv\\\\Desktop
\\\\000-CANDLE-TESIS\\\\ACABADISIMO\\\\cap.5-LENGUA-BASE\\\\galeria-te
xtos-version-ordenada-time\\\\escocesgaelico\\\\P3_v2.txt\"):\n" }
{MPLTEXT 1 0 163 "TextosFonv2[75]:=readdata(\"c:\\\\Users\\\\vjv\\\\De
sktop\\\\000-CANDLE-TESIS\\\\ACABADISIMO\\\\cap.5-LENGUA-BASE\\\\galer
ia-textos-version-ordenada-time\\\\islandes\\\\P1_v2.txt\"):\n" }
{MPLTEXT 1 0 163 "TextosFonv2[76]:=readdata(\"c:\\\\Users\\\\vjv\\\\De
sktop\\\\000-CANDLE-TESIS\\\\ACABADISIMO\\\\cap.5-LENGUA-BASE\\\\galer
ia-textos-version-ordenada-time\\\\islandes\\\\P2_v2.txt\"):\n" }
{MPLTEXT 1 0 163 "TextosFonv2[77]:=readdata(\"c:\\\\Users\\\\vjv\\\\De
sktop\\\\000-CANDLE-TESIS\\\\ACABADISIMO\\\\cap.5-LENGUA-BASE\\\\galer
ia-textos-version-ordenada-time\\\\islandes\\\\P3_v2.txt\"):\n" }
{MPLTEXT 1 0 160 "TextosFonv2[78]:=readdata(\"c:\\\\Users\\\\vjv\\\\De
sktop\\\\000-CANDLE-TESIS\\\\ACABADISIMO\\\\cap.5-LENGUA-BASE\\\\galer
ia-textos-version-ordenada-time\\\\danes\\\\P1_v2.txt\"):\n" }{MPLTEXT
 1 0 160 "TextosFonv2[79]:=readdata(\"c:\\\\Users\\\\vjv\\\\Desktop
\\\\000-CANDLE-TESIS\\\\ACABADISIMO\\\\cap.5-LENGUA-BASE\\\\galeria-te
xtos-version-ordenada-time\\\\danes\\\\P2_v2.txt\"):\n" }{MPLTEXT 1 0 
160 "TextosFonv2[80]:=readdata(\"c:\\\\Users\\\\vjv\\\\Desktop\\\\000-
CANDLE-TESIS\\\\ACABADISIMO\\\\cap.5-LENGUA-BASE\\\\galeria-textos-ver
sion-ordenada-time\\\\danes\\\\P3_v2.txt\"):\n" }{MPLTEXT 1 0 162 "Tex
tosFonv2[81]:=readdata(\"c:\\\\Users\\\\vjv\\\\Desktop\\\\000-CANDLE-T
ESIS\\\\ACABADISIMO\\\\cap.5-LENGUA-BASE\\\\galeria-textos-version-ord
enada-time\\\\noruego\\\\P1_v2.txt\"):\n" }{MPLTEXT 1 0 162 "TextosFon
v2[82]:=readdata(\"c:\\\\Users\\\\vjv\\\\Desktop\\\\000-CANDLE-TESIS
\\\\ACABADISIMO\\\\cap.5-LENGUA-BASE\\\\galeria-textos-version-ordenad
a-time\\\\noruego\\\\P2_v2.txt\"):\n" }{MPLTEXT 1 0 162 "TextosFonv2[8
3]:=readdata(\"c:\\\\Users\\\\vjv\\\\Desktop\\\\000-CANDLE-TESIS\\\\AC
ABADISIMO\\\\cap.5-LENGUA-BASE\\\\galeria-textos-version-ordenada-time
\\\\noruego\\\\P3_v2.txt\"):\n" }{MPLTEXT 1 0 160 "TextosFonv2[84]:=re
addata(\"c:\\\\Users\\\\vjv\\\\Desktop\\\\000-CANDLE-TESIS\\\\ACABADIS
IMO\\\\cap.5-LENGUA-BASE\\\\galeria-textos-version-ordenada-time\\\\su
eco\\\\P1_v2.txt\"):\n" }{MPLTEXT 1 0 160 "TextosFonv2[85]:=readdata(
\"c:\\\\Users\\\\vjv\\\\Desktop\\\\000-CANDLE-TESIS\\\\ACABADISIMO
\\\\cap.5-LENGUA-BASE\\\\galeria-textos-version-ordenada-time\\\\sueco
\\\\P2_v2.txt\"):\n" }{MPLTEXT 1 0 160 "TextosFonv2[86]:=readdata(\"c:
\\\\Users\\\\vjv\\\\Desktop\\\\000-CANDLE-TESIS\\\\ACABADISIMO\\\\cap.
5-LENGUA-BASE\\\\galeria-textos-version-ordenada-time\\\\sueco\\\\P3_v
2.txt\"):\n" }{MPLTEXT 1 0 165 "TextosFonv2[87]:=readdata(\"c:\\\\User
s\\\\vjv\\\\Desktop\\\\000-CANDLE-TESIS\\\\ACABADISIMO\\\\cap.5-LENGUA
-BASE\\\\galeria-textos-version-ordenada-time\\\\elfdaliano\\\\P1_v2.t
xt\"):\n" }{MPLTEXT 1 0 165 "TextosFonv2[88]:=readdata(\"c:\\\\Users
\\\\vjv\\\\Desktop\\\\000-CANDLE-TESIS\\\\ACABADISIMO\\\\cap.5-LENGUA-
BASE\\\\galeria-textos-version-ordenada-time\\\\elfdaliano\\\\P2_v2.tx
t\"):\n" }{MPLTEXT 1 0 165 "TextosFonv2[89]:=readdata(\"c:\\\\Users
\\\\vjv\\\\Desktop\\\\000-CANDLE-TESIS\\\\ACABADISIMO\\\\cap.5-LENGUA-
BASE\\\\galeria-textos-version-ordenada-time\\\\elfdaliano\\\\P3_v2.tx
t\"):\n" }{MPLTEXT 1 0 161 "TextosFonv2[90]:=readdata(\"c:\\\\Users
\\\\vjv\\\\Desktop\\\\000-CANDLE-TESIS\\\\ACABADISIMO\\\\cap.5-LENGUA-
BASE\\\\galeria-textos-version-ordenada-time\\\\aleman\\\\P1_v2.txt\")
:\n" }{MPLTEXT 1 0 161 "TextosFonv2[91]:=readdata(\"c:\\\\Users\\\\vjv
\\\\Desktop\\\\000-CANDLE-TESIS\\\\ACABADISIMO\\\\cap.5-LENGUA-BASE
\\\\galeria-textos-version-ordenada-time\\\\aleman\\\\P2_v2.txt\"):\n"
 }{MPLTEXT 1 0 161 "TextosFonv2[92]:=readdata(\"c:\\\\Users\\\\vjv
\\\\Desktop\\\\000-CANDLE-TESIS\\\\ACABADISIMO\\\\cap.5-LENGUA-BASE
\\\\galeria-textos-version-ordenada-time\\\\aleman\\\\P3_v2.txt\"):\n"
 }{MPLTEXT 1 0 163 "TextosFonv2[93]:=readdata(\"c:\\\\Users\\\\vjv
\\\\Desktop\\\\000-CANDLE-TESIS\\\\ACABADISIMO\\\\cap.5-LENGUA-BASE
\\\\galeria-textos-version-ordenada-time\\\\holandes\\\\P1_v2.txt\"):
\n" }{MPLTEXT 1 0 163 "TextosFonv2[94]:=readdata(\"c:\\\\Users\\\\vjv
\\\\Desktop\\\\000-CANDLE-TESIS\\\\ACABADISIMO\\\\cap.5-LENGUA-BASE
\\\\galeria-textos-version-ordenada-time\\\\holandes\\\\P2_v2.txt\"):
\n" }{MPLTEXT 1 0 163 "TextosFonv2[95]:=readdata(\"c:\\\\Users\\\\vjv
\\\\Desktop\\\\000-CANDLE-TESIS\\\\ACABADISIMO\\\\cap.5-LENGUA-BASE
\\\\galeria-textos-version-ordenada-time\\\\holandes\\\\P3_v2.txt\"):
\n" }{MPLTEXT 1 0 165 "TextosFonv2[96]:=readdata(\"c:\\\\Users\\\\vjv
\\\\Desktop\\\\000-CANDLE-TESIS\\\\ACABADISIMO\\\\cap.5-LENGUA-BASE
\\\\galeria-textos-version-ordenada-time\\\\bajoaleman\\\\P1_v2.txt\")
:\n" }{MPLTEXT 1 0 165 "TextosFonv2[97]:=readdata(\"c:\\\\Users\\\\vjv
\\\\Desktop\\\\000-CANDLE-TESIS\\\\ACABADISIMO\\\\cap.5-LENGUA-BASE
\\\\galeria-textos-version-ordenada-time\\\\bajoaleman\\\\P2_v2.txt\")
:\n" }{MPLTEXT 1 0 165 "TextosFonv2[98]:=readdata(\"c:\\\\Users\\\\vjv
\\\\Desktop\\\\000-CANDLE-TESIS\\\\ACABADISIMO\\\\cap.5-LENGUA-BASE
\\\\galeria-textos-version-ordenada-time\\\\bajoaleman\\\\P3_v2.txt\")
:\n" }{MPLTEXT 1 0 161 "TextosFonv2[99]:=readdata(\"c:\\\\Users\\\\vjv
\\\\Desktop\\\\000-CANDLE-TESIS\\\\ACABADISIMO\\\\cap.5-LENGUA-BASE
\\\\galeria-textos-version-ordenada-time\\\\ingles\\\\P1_v2.txt\"):\n"
 }{MPLTEXT 1 0 162 "TextosFonv2[100]:=readdata(\"c:\\\\Users\\\\vjv
\\\\Desktop\\\\000-CANDLE-TESIS\\\\ACABADISIMO\\\\cap.5-LENGUA-BASE
\\\\galeria-textos-version-ordenada-time\\\\ingles\\\\P2_v2.txt\"):\n"
 }{MPLTEXT 1 0 162 "TextosFonv2[101]:=readdata(\"c:\\\\Users\\\\vjv
\\\\Desktop\\\\000-CANDLE-TESIS\\\\ACABADISIMO\\\\cap.5-LENGUA-BASE
\\\\galeria-textos-version-ordenada-time\\\\ingles\\\\P3_v2.txt\"):\n"
 }{MPLTEXT 1 0 163 "TextosFonv2[102]:=readdata(\"c:\\\\Users\\\\vjv
\\\\Desktop\\\\000-CANDLE-TESIS\\\\ACABADISIMO\\\\cap.5-LENGUA-BASE
\\\\galeria-textos-version-ordenada-time\\\\escoces\\\\P1_v2.txt\"):\n
" }{MPLTEXT 1 0 163 "TextosFonv2[103]:=readdata(\"c:\\\\Users\\\\vjv
\\\\Desktop\\\\000-CANDLE-TESIS\\\\ACABADISIMO\\\\cap.5-LENGUA-BASE
\\\\galeria-textos-version-ordenada-time\\\\escoces\\\\P2_v2.txt\"):\n
" }{MPLTEXT 1 0 163 "TextosFonv2[104]:=readdata(\"c:\\\\Users\\\\vjv
\\\\Desktop\\\\000-CANDLE-TESIS\\\\ACABADISIMO\\\\cap.5-LENGUA-BASE
\\\\galeria-textos-version-ordenada-time\\\\escoces\\\\P3_v2.txt\"):\n
" }{MPLTEXT 1 0 162 "TextosFonv2[105]:=readdata(\"c:\\\\Users\\\\vjv
\\\\Desktop\\\\000-CANDLE-TESIS\\\\ACABADISIMO\\\\cap.5-LENGUA-BASE
\\\\galeria-textos-version-ordenada-time\\\\frisio\\\\P1_v2.txt\"):\n"
 }{MPLTEXT 1 0 162 "TextosFonv2[106]:=readdata(\"c:\\\\Users\\\\vjv
\\\\Desktop\\\\000-CANDLE-TESIS\\\\ACABADISIMO\\\\cap.5-LENGUA-BASE
\\\\galeria-textos-version-ordenada-time\\\\frisio\\\\P2_v2.txt\"):\n"
 }{MPLTEXT 1 0 162 "TextosFonv2[107]:=readdata(\"c:\\\\Users\\\\vjv
\\\\Desktop\\\\000-CANDLE-TESIS\\\\ACABADISIMO\\\\cap.5-LENGUA-BASE
\\\\galeria-textos-version-ordenada-time\\\\frisio\\\\P3_v2.txt\"):\n"
 }{MPLTEXT 1 0 162 "TextosFonv2[108]:=readdata(\"c:\\\\Users\\\\vjv
\\\\Desktop\\\\000-CANDLE-TESIS\\\\ACABADISIMO\\\\cap.5-LENGUA-BASE
\\\\galeria-textos-version-ordenada-time\\\\griego\\\\P1_v2.txt\"):\n"
 }{MPLTEXT 1 0 162 "TextosFonv2[109]:=readdata(\"c:\\\\Users\\\\vjv
\\\\Desktop\\\\000-CANDLE-TESIS\\\\ACABADISIMO\\\\cap.5-LENGUA-BASE
\\\\galeria-textos-version-ordenada-time\\\\griego\\\\P2_v2.txt\"):\n"
 }{MPLTEXT 1 0 162 "TextosFonv2[110]:=readdata(\"c:\\\\Users\\\\vjv
\\\\Desktop\\\\000-CANDLE-TESIS\\\\ACABADISIMO\\\\cap.5-LENGUA-BASE
\\\\galeria-textos-version-ordenada-time\\\\griego\\\\P3_v2.txt\"):\n"
 }{MPLTEXT 1 0 164 "TextosFonv2[111]:=readdata(\"c:\\\\Users\\\\vjv
\\\\Desktop\\\\000-CANDLE-TESIS\\\\ACABADISIMO\\\\cap.5-LENGUA-BASE
\\\\galeria-textos-version-ordenada-time\\\\tsakonio\\\\P1_v2.txt\"):
\n" }{MPLTEXT 1 0 164 "TextosFonv2[112]:=readdata(\"c:\\\\Users\\\\vjv
\\\\Desktop\\\\000-CANDLE-TESIS\\\\ACABADISIMO\\\\cap.5-LENGUA-BASE
\\\\galeria-textos-version-ordenada-time\\\\tsakonio\\\\P2_v2.txt\"):
\n" }{MPLTEXT 1 0 164 "TextosFonv2[113]:=readdata(\"c:\\\\Users\\\\vjv
\\\\Desktop\\\\000-CANDLE-TESIS\\\\ACABADISIMO\\\\cap.5-LENGUA-BASE
\\\\galeria-textos-version-ordenada-time\\\\tsakonio\\\\P3_v2.txt\"):
\n" }{MPLTEXT 1 0 163 "TextosFonv2[114]:=readdata(\"c:\\\\Users\\\\vjv
\\\\Desktop\\\\000-CANDLE-TESIS\\\\ACABADISIMO\\\\cap.5-LENGUA-BASE
\\\\galeria-textos-version-ordenada-time\\\\albanes\\\\P1_v2.txt\"):\n
" }{MPLTEXT 1 0 163 "TextosFonv2[115]:=readdata(\"c:\\\\Users\\\\vjv
\\\\Desktop\\\\000-CANDLE-TESIS\\\\ACABADISIMO\\\\cap.5-LENGUA-BASE
\\\\galeria-textos-version-ordenada-time\\\\albanes\\\\P2_v2.txt\"):\n
" }{MPLTEXT 1 0 163 "TextosFonv2[116]:=readdata(\"c:\\\\Users\\\\vjv
\\\\Desktop\\\\000-CANDLE-TESIS\\\\ACABADISIMO\\\\cap.5-LENGUA-BASE
\\\\galeria-textos-version-ordenada-time\\\\albanes\\\\P3_v2.txt\"):\n
" }{MPLTEXT 1 0 163 "TextosFonv2[117]:=readdata(\"c:\\\\Users\\\\vjv
\\\\Desktop\\\\000-CANDLE-TESIS\\\\ACABADISIMO\\\\cap.5-LENGUA-BASE
\\\\galeria-textos-version-ordenada-time\\\\armenio\\\\P1_v2.txt\"):\n
" }{MPLTEXT 1 0 163 "TextosFonv2[118]:=readdata(\"c:\\\\Users\\\\vjv
\\\\Desktop\\\\000-CANDLE-TESIS\\\\ACABADISIMO\\\\cap.5-LENGUA-BASE
\\\\galeria-textos-version-ordenada-time\\\\armenio\\\\P2_v2.txt\"):\n
" }{MPLTEXT 1 0 163 "TextosFonv2[119]:=readdata(\"c:\\\\Users\\\\vjv
\\\\Desktop\\\\000-CANDLE-TESIS\\\\ACABADISIMO\\\\cap.5-LENGUA-BASE
\\\\galeria-textos-version-ordenada-time\\\\armenio\\\\P3_v2.txt\"):\n
" }{MPLTEXT 1 0 162 "TextosFonv2[120]:=readdata(\"c:\\\\Users\\\\vjv
\\\\Desktop\\\\000-CANDLE-TESIS\\\\ACABADISIMO\\\\cap.5-LENGUA-BASE
\\\\galeria-textos-version-ordenada-time\\\\romani\\\\P1_v2.txt\"):\n"
 }{MPLTEXT 1 0 162 "TextosFonv2[121]:=readdata(\"c:\\\\Users\\\\vjv
\\\\Desktop\\\\000-CANDLE-TESIS\\\\ACABADISIMO\\\\cap.5-LENGUA-BASE
\\\\galeria-textos-version-ordenada-time\\\\romani\\\\P2_v2.txt\"):\n"
 }{MPLTEXT 1 0 162 "TextosFonv2[122]:=readdata(\"c:\\\\Users\\\\vjv
\\\\Desktop\\\\000-CANDLE-TESIS\\\\ACABADISIMO\\\\cap.5-LENGUA-BASE
\\\\galeria-textos-version-ordenada-time\\\\romani\\\\P3_v2.txt\"):\n"
 }{MPLTEXT 1 0 162 "TextosFonv2[123]:=readdata(\"c:\\\\Users\\\\vjv
\\\\Desktop\\\\000-CANDLE-TESIS\\\\ACABADISIMO\\\\cap.5-LENGUA-BASE
\\\\galeria-textos-version-ordenada-time\\\\romani\\\\P4_v2.txt\"):\n"
 }{MPLTEXT 1 0 161 "TextosFonv2[124]:=readdata(\"c:\\\\Users\\\\vjv
\\\\Desktop\\\\000-CANDLE-TESIS\\\\ACABADISIMO\\\\cap.5-LENGUA-BASE
\\\\galeria-textos-version-ordenada-time\\\\persa\\\\P1_v2.txt\"):\n" 
}{MPLTEXT 1 0 161 "TextosFonv2[125]:=readdata(\"c:\\\\Users\\\\vjv
\\\\Desktop\\\\000-CANDLE-TESIS\\\\ACABADISIMO\\\\cap.5-LENGUA-BASE
\\\\galeria-textos-version-ordenada-time\\\\persa\\\\P2_v2.txt\"):\n" 
}{MPLTEXT 1 0 161 "TextosFonv2[126]:=readdata(\"c:\\\\Users\\\\vjv
\\\\Desktop\\\\000-CANDLE-TESIS\\\\ACABADISIMO\\\\cap.5-LENGUA-BASE
\\\\galeria-textos-version-ordenada-time\\\\persa\\\\P3_v2.txt\"):\n" 
}{MPLTEXT 1 0 161 "TextosFonv2[127]:=readdata(\"c:\\\\Users\\\\vjv
\\\\Desktop\\\\000-CANDLE-TESIS\\\\ACABADISIMO\\\\cap.5-LENGUA-BASE
\\\\galeria-textos-version-ordenada-time\\\\fines\\\\P1_v2.txt\"):\n" 
}{MPLTEXT 1 0 161 "TextosFonv2[128]:=readdata(\"c:\\\\Users\\\\vjv
\\\\Desktop\\\\000-CANDLE-TESIS\\\\ACABADISIMO\\\\cap.5-LENGUA-BASE
\\\\galeria-textos-version-ordenada-time\\\\fines\\\\P2_v2.txt\"):\n" 
}{MPLTEXT 1 0 161 "TextosFonv2[129]:=readdata(\"c:\\\\Users\\\\vjv
\\\\Desktop\\\\000-CANDLE-TESIS\\\\ACABADISIMO\\\\cap.5-LENGUA-BASE
\\\\galeria-textos-version-ordenada-time\\\\fines\\\\P3_v2.txt\"):\n" 
}{MPLTEXT 1 0 163 "TextosFonv2[130]:=readdata(\"c:\\\\Users\\\\vjv
\\\\Desktop\\\\000-CANDLE-TESIS\\\\ACABADISIMO\\\\cap.5-LENGUA-BASE
\\\\galeria-textos-version-ordenada-time\\\\hungaro\\\\P1_v2.txt\"):\n
" }{MPLTEXT 1 0 163 "TextosFonv2[131]:=readdata(\"c:\\\\Users\\\\vjv
\\\\Desktop\\\\000-CANDLE-TESIS\\\\ACABADISIMO\\\\cap.5-LENGUA-BASE
\\\\galeria-textos-version-ordenada-time\\\\hungaro\\\\P2_v2.txt\"):\n
" }{MPLTEXT 1 0 163 "TextosFonv2[132]:=readdata(\"c:\\\\Users\\\\vjv
\\\\Desktop\\\\000-CANDLE-TESIS\\\\ACABADISIMO\\\\cap.5-LENGUA-BASE
\\\\galeria-textos-version-ordenada-time\\\\hungaro\\\\P3_v2.txt\"):\n
" }{MPLTEXT 1 0 162 "TextosFonv2[133]:=readdata(\"c:\\\\Users\\\\vjv
\\\\Desktop\\\\000-CANDLE-TESIS\\\\ACABADISIMO\\\\cap.5-LENGUA-BASE
\\\\galeria-textos-version-ordenada-time\\\\mongol\\\\P1_v2.txt\"):\n"
 }{MPLTEXT 1 0 162 "TextosFonv2[134]:=readdata(\"c:\\\\Users\\\\vjv
\\\\Desktop\\\\000-CANDLE-TESIS\\\\ACABADISIMO\\\\cap.5-LENGUA-BASE
\\\\galeria-textos-version-ordenada-time\\\\mongol\\\\P2_v2.txt\"):\n"
 }{MPLTEXT 1 0 162 "TextosFonv2[135]:=readdata(\"c:\\\\Users\\\\vjv
\\\\Desktop\\\\000-CANDLE-TESIS\\\\ACABADISIMO\\\\cap.5-LENGUA-BASE
\\\\galeria-textos-version-ordenada-time\\\\mongol\\\\P3_v2.txt\"):\n"
 }{MPLTEXT 1 0 161 "TextosFonv2[136]:=readdata(\"c:\\\\Users\\\\vjv
\\\\Desktop\\\\000-CANDLE-TESIS\\\\ACABADISIMO\\\\cap.5-LENGUA-BASE
\\\\galeria-textos-version-ordenada-time\\\\turco\\\\P1_v2.txt\"):\n" 
}{MPLTEXT 1 0 161 "TextosFonv2[137]:=readdata(\"c:\\\\Users\\\\vjv
\\\\Desktop\\\\000-CANDLE-TESIS\\\\ACABADISIMO\\\\cap.5-LENGUA-BASE
\\\\galeria-textos-version-ordenada-time\\\\turco\\\\P2_v2.txt\"):\n" 
}{MPLTEXT 1 0 161 "TextosFonv2[138]:=readdata(\"c:\\\\Users\\\\vjv
\\\\Desktop\\\\000-CANDLE-TESIS\\\\ACABADISIMO\\\\cap.5-LENGUA-BASE
\\\\galeria-textos-version-ordenada-time\\\\turco\\\\P3_v2.txt\"):\n" 
}{MPLTEXT 1 0 162 "TextosFonv2[139]:=readdata(\"c:\\\\Users\\\\vjv
\\\\Desktop\\\\000-CANDLE-TESIS\\\\ACABADISIMO\\\\cap.5-LENGUA-BASE
\\\\galeria-textos-version-ordenada-time\\\\abkhaz\\\\P1_v2.txt\"):\n"
 }{MPLTEXT 1 0 162 "TextosFonv2[140]:=readdata(\"c:\\\\Users\\\\vjv
\\\\Desktop\\\\000-CANDLE-TESIS\\\\ACABADISIMO\\\\cap.5-LENGUA-BASE
\\\\galeria-textos-version-ordenada-time\\\\abkhaz\\\\P2_v2.txt\"):\n"
 }{MPLTEXT 1 0 164 "TextosFonv2[141]:=readdata(\"c:\\\\Users\\\\vjv
\\\\Desktop\\\\000-CANDLE-TESIS\\\\ACABADISIMO\\\\cap.5-LENGUA-BASE
\\\\galeria-textos-version-ordenada-time\\\\checheno\\\\P1_v2.txt\"):
\n" }{MPLTEXT 1 0 165 "TextosFonv2[142]:=readdata(\"c:\\\\Users\\\\vjv
\\\\Desktop\\\\000-CANDLE-TESIS\\\\ACABADISIMO\\\\cap.5-LENGUA-BASE
\\\\galeria-textos-version-ordenada-time\\\\georgiano\\\\P1_v2.txt\"):
\n" }{MPLTEXT 1 0 165 "TextosFonv2[143]:=readdata(\"c:\\\\Users\\\\vjv
\\\\Desktop\\\\000-CANDLE-TESIS\\\\ACABADISIMO\\\\cap.5-LENGUA-BASE
\\\\galeria-textos-version-ordenada-time\\\\georgiano\\\\P2_v2.txt\"):
\n" }{MPLTEXT 1 0 165 "TextosFonv2[144]:=readdata(\"c:\\\\Users\\\\vjv
\\\\Desktop\\\\000-CANDLE-TESIS\\\\ACABADISIMO\\\\cap.5-LENGUA-BASE
\\\\galeria-textos-version-ordenada-time\\\\georgiano\\\\P3_v2.txt\"):
\n" }{MPLTEXT 1 0 163 "TextosFonv2[145]:=readdata(\"c:\\\\Users\\\\vjv
\\\\Desktop\\\\000-CANDLE-TESIS\\\\ACABADISIMO\\\\cap.5-LENGUA-BASE
\\\\galeria-textos-version-ordenada-time\\\\guanche\\\\P1_v2.txt\"):\n
" }{MPLTEXT 1 0 163 "TextosFonv2[146]:=readdata(\"c:\\\\Users\\\\vjv
\\\\Desktop\\\\000-CANDLE-TESIS\\\\ACABADISIMO\\\\cap.5-LENGUA-BASE
\\\\galeria-textos-version-ordenada-time\\\\guanche\\\\P2_v2.txt\"):\n
" }{MPLTEXT 1 0 162 "TextosFonv2[147]:=readdata(\"c:\\\\Users\\\\vjv
\\\\Desktop\\\\000-CANDLE-TESIS\\\\ACABADISIMO\\\\cap.5-LENGUA-BASE
\\\\galeria-textos-version-ordenada-time\\\\auyila\\\\P1_v2.txt\"):\n"
 }{MPLTEXT 1 0 162 "TextosFonv2[148]:=readdata(\"c:\\\\Users\\\\vjv
\\\\Desktop\\\\000-CANDLE-TESIS\\\\ACABADISIMO\\\\cap.5-LENGUA-BASE
\\\\galeria-textos-version-ordenada-time\\\\auyila\\\\P2_v2.txt\"):\n"
 }{MPLTEXT 1 0 162 "TextosFonv2[149]:=readdata(\"c:\\\\Users\\\\vjv
\\\\Desktop\\\\000-CANDLE-TESIS\\\\ACABADISIMO\\\\cap.5-LENGUA-BASE
\\\\galeria-textos-version-ordenada-time\\\\auyila\\\\P3_v2.txt\"):\n"
 }{MPLTEXT 1 0 161 "TextosFonv2[150]:=readdata(\"c:\\\\Users\\\\vjv
\\\\Desktop\\\\000-CANDLE-TESIS\\\\ACABADISIMO\\\\cap.5-LENGUA-BASE
\\\\galeria-textos-version-ordenada-time\\\\sokna\\\\P1_v2.txt\"):\n" 
}{MPLTEXT 1 0 160 "TextosFonv2[151]:=readdata(\"c:\\\\Users\\\\vjv
\\\\Desktop\\\\000-CANDLE-TESIS\\\\ACABADISIMO\\\\cap.5-LENGUA-BASE
\\\\galeria-textos-version-ordenada-time\\\\sivi\\\\P1_v2.txt\"):\n" }
{MPLTEXT 1 0 162 "TextosFonv2[152]:=readdata(\"c:\\\\Users\\\\vjv\\\\D
esktop\\\\000-CANDLE-TESIS\\\\ACABADISIMO\\\\cap.5-LENGUA-BASE\\\\gale
ria-textos-version-ordenada-time\\\\kabyle\\\\P1_v2.txt\"):\n" }
{MPLTEXT 1 0 162 "TextosFonv2[153]:=readdata(\"c:\\\\Users\\\\vjv\\\\D
esktop\\\\000-CANDLE-TESIS\\\\ACABADISIMO\\\\cap.5-LENGUA-BASE\\\\gale
ria-textos-version-ordenada-time\\\\kabyle\\\\P2_v2.txt\"):\n" }
{MPLTEXT 1 0 162 "TextosFonv2[154]:=readdata(\"c:\\\\Users\\\\vjv\\\\D
esktop\\\\000-CANDLE-TESIS\\\\ACABADISIMO\\\\cap.5-LENGUA-BASE\\\\gale
ria-textos-version-ordenada-time\\\\kabyle\\\\P3_v2.txt\"):\n" }
{MPLTEXT 1 0 163 "TextosFonv2[155]:=readdata(\"c:\\\\Users\\\\vjv\\\\D
esktop\\\\000-CANDLE-TESIS\\\\ACABADISIMO\\\\cap.5-LENGUA-BASE\\\\gale
ria-textos-version-ordenada-time\\\\tacheli\\\\P1_v2.txt\"):\n" }
{MPLTEXT 1 0 163 "TextosFonv2[156]:=readdata(\"c:\\\\Users\\\\vjv\\\\D
esktop\\\\000-CANDLE-TESIS\\\\ACABADISIMO\\\\cap.5-LENGUA-BASE\\\\gale
ria-textos-version-ordenada-time\\\\tacheli\\\\P2_v2.txt\"):\n" }
{MPLTEXT 1 0 162 "TextosFonv2[157]:=readdata(\"c:\\\\Users\\\\vjv\\\\D
esktop\\\\000-CANDLE-TESIS\\\\ACABADISIMO\\\\cap.5-LENGUA-BASE\\\\gale
ria-textos-version-ordenada-time\\\\cherba\\\\P1_v2.txt\"):\n" }
{MPLTEXT 1 0 162 "TextosFonv2[158]:=readdata(\"c:\\\\Users\\\\vjv\\\\D
esktop\\\\000-CANDLE-TESIS\\\\ACABADISIMO\\\\cap.5-LENGUA-BASE\\\\gale
ria-textos-version-ordenada-time\\\\cherba\\\\P2_v2.txt\"):\n" }
{MPLTEXT 1 0 162 "TextosFonv2[159]:=readdata(\"c:\\\\Users\\\\vjv\\\\D
esktop\\\\000-CANDLE-TESIS\\\\ACABADISIMO\\\\cap.5-LENGUA-BASE\\\\gale
ria-textos-version-ordenada-time\\\\cherba\\\\P3_v2.txt\"):\n" }
{MPLTEXT 1 0 162 "TextosFonv2[160]:=readdata(\"c:\\\\Users\\\\vjv\\\\D
esktop\\\\000-CANDLE-TESIS\\\\ACABADISIMO\\\\cap.5-LENGUA-BASE\\\\gale
ria-textos-version-ordenada-time\\\\nafusi\\\\P1_v2.txt\"):\n" }
{MPLTEXT 1 0 162 "TextosFonv2[161]:=readdata(\"c:\\\\Users\\\\vjv\\\\D
esktop\\\\000-CANDLE-TESIS\\\\ACABADISIMO\\\\cap.5-LENGUA-BASE\\\\gale
ria-textos-version-ordenada-time\\\\nafusi\\\\P2_v2.txt\"):\n" }
{MPLTEXT 1 0 162 "TextosFonv2[162]:=readdata(\"c:\\\\Users\\\\vjv\\\\D
esktop\\\\000-CANDLE-TESIS\\\\ACABADISIMO\\\\cap.5-LENGUA-BASE\\\\gale
ria-textos-version-ordenada-time\\\\gomara\\\\P1_v2.txt\"):\n" }
{MPLTEXT 1 0 163 "TextosFonv2[163]:=readdata(\"c:\\\\Users\\\\vjv\\\\D
esktop\\\\000-CANDLE-TESIS\\\\ACABADISIMO\\\\cap.5-LENGUA-BASE\\\\gale
ria-textos-version-ordenada-time\\\\gadames\\\\P1_v2.txt\"):\n" }
{MPLTEXT 1 0 163 "TextosFonv2[164]:=readdata(\"c:\\\\Users\\\\vjv\\\\D
esktop\\\\000-CANDLE-TESIS\\\\ACABADISIMO\\\\cap.5-LENGUA-BASE\\\\gale
ria-textos-version-ordenada-time\\\\gadames\\\\P2_v2.txt\"):\n" }
{MPLTEXT 1 0 167 "TextosFonv2[165]:=readdata(\"c:\\\\Users\\\\vjv\\\\D
esktop\\\\000-CANDLE-TESIS\\\\ACABADISIMO\\\\cap.5-LENGUA-BASE\\\\gale
ria-textos-version-ordenada-time\\\\tagargrente\\\\P1_v2.txt\"):\n" }
{MPLTEXT 1 0 167 "TextosFonv2[166]:=readdata(\"c:\\\\Users\\\\vjv\\\\D
esktop\\\\000-CANDLE-TESIS\\\\ACABADISIMO\\\\cap.5-LENGUA-BASE\\\\gale
ria-textos-version-ordenada-time\\\\tagargrente\\\\P2_v2.txt\"):\n" }
{MPLTEXT 1 0 167 "TextosFonv2[167]:=readdata(\"c:\\\\Users\\\\vjv\\\\D
esktop\\\\000-CANDLE-TESIS\\\\ACABADISIMO\\\\cap.5-LENGUA-BASE\\\\gale
ria-textos-version-ordenada-time\\\\tagargrente\\\\P3_v2.txt\"):\n" }
{MPLTEXT 1 0 162 "TextosFonv2[168]:=readdata(\"c:\\\\Users\\\\vjv\\\\D
esktop\\\\000-CANDLE-TESIS\\\\ACABADISIMO\\\\cap.5-LENGUA-BASE\\\\gale
ria-textos-version-ordenada-time\\\\figuig\\\\P1_v2.txt\"):\n" }
{MPLTEXT 1 0 162 "TextosFonv2[169]:=readdata(\"c:\\\\Users\\\\vjv\\\\D
esktop\\\\000-CANDLE-TESIS\\\\ACABADISIMO\\\\cap.5-LENGUA-BASE\\\\gale
ria-textos-version-ordenada-time\\\\tarifi\\\\P1_v2.txt\"):\n" }
{MPLTEXT 1 0 162 "TextosFonv2[170]:=readdata(\"c:\\\\Users\\\\vjv\\\\D
esktop\\\\000-CANDLE-TESIS\\\\ACABADISIMO\\\\cap.5-LENGUA-BASE\\\\gale
ria-textos-version-ordenada-time\\\\tarifi\\\\P2_v2.txt\"):\n" }
{MPLTEXT 1 0 162 "TextosFonv2[171]:=readdata(\"c:\\\\Users\\\\vjv\\\\D
esktop\\\\000-CANDLE-TESIS\\\\ACABADISIMO\\\\cap.5-LENGUA-BASE\\\\gale
ria-textos-version-ordenada-time\\\\tarifi\\\\P3_v2.txt\"):\n" }
{MPLTEXT 1 0 163 "TextosFonv2[172]:=readdata(\"c:\\\\Users\\\\vjv\\\\D
esktop\\\\000-CANDLE-TESIS\\\\ACABADISIMO\\\\cap.5-LENGUA-BASE\\\\gale
ria-textos-version-ordenada-time\\\\chahuia\\\\P1_v2.txt\"):\n" }
{MPLTEXT 1 0 167 "TextosFonv2[173]:=readdata(\"c:\\\\Users\\\\vjv\\\\D
esktop\\\\000-CANDLE-TESIS\\\\ACABADISIMO\\\\cap.5-LENGUA-BASE\\\\gale
ria-textos-version-ordenada-time\\\\tuaregadagh\\\\P1_v2.txt\"):\n" }
{MPLTEXT 1 0 168 "TextosFonv2[174]:=readdata(\"c:\\\\Users\\\\vjv\\\\D
esktop\\\\000-CANDLE-TESIS\\\\ACABADISIMO\\\\cap.5-LENGUA-BASE\\\\gale
ria-textos-version-ordenada-time\\\\tuaregkidali\\\\P1_v2.txt\"):\n" }
{MPLTEXT 1 0 168 "TextosFonv2[175]:=readdata(\"c:\\\\Users\\\\vjv\\\\D
esktop\\\\000-CANDLE-TESIS\\\\ACABADISIMO\\\\cap.5-LENGUA-BASE\\\\gale
ria-textos-version-ordenada-time\\\\tuaregkidali\\\\P2_v2.txt\"):\n" }
{MPLTEXT 1 0 166 "TextosFonv2[176]:=readdata(\"c:\\\\Users\\\\vjv\\\\D
esktop\\\\000-CANDLE-TESIS\\\\ACABADISIMO\\\\cap.5-LENGUA-BASE\\\\gale
ria-textos-version-ordenada-time\\\\tuaregayer\\\\P1_v2.txt\"):\n" }
{MPLTEXT 1 0 162 "TextosFonv2[177]:=readdata(\"c:\\\\Users\\\\vjv\\\\D
esktop\\\\000-CANDLE-TESIS\\\\ACABADISIMO\\\\cap.5-LENGUA-BASE\\\\gale
ria-textos-version-ordenada-time\\\\zenaga\\\\P1_v2.txt\"):\n" }
{MPLTEXT 1 0 162 "TextosFonv2[178]:=readdata(\"c:\\\\Users\\\\vjv\\\\D
esktop\\\\000-CANDLE-TESIS\\\\ACABADISIMO\\\\cap.5-LENGUA-BASE\\\\gale
ria-textos-version-ordenada-time\\\\zenaga\\\\P2_v2.txt\"):\n" }
{MPLTEXT 1 0 162 "TextosFonv2[179]:=readdata(\"c:\\\\Users\\\\vjv\\\\D
esktop\\\\000-CANDLE-TESIS\\\\ACABADISIMO\\\\cap.5-LENGUA-BASE\\\\gale
ria-textos-version-ordenada-time\\\\punico\\\\P1_v2.txt\"):\n" }
{MPLTEXT 1 0 162 "TextosFonv2[180]:=readdata(\"c:\\\\Users\\\\vjv\\\\D
esktop\\\\000-CANDLE-TESIS\\\\ACABADISIMO\\\\cap.5-LENGUA-BASE\\\\gale
ria-textos-version-ordenada-time\\\\punico\\\\P2_v2.txt\"):\n" }
{MPLTEXT 1 0 162 "TextosFonv2[181]:=readdata(\"c:\\\\Users\\\\vjv\\\\D
esktop\\\\000-CANDLE-TESIS\\\\ACABADISIMO\\\\cap.5-LENGUA-BASE\\\\gale
ria-textos-version-ordenada-time\\\\hebreo\\\\P1_v2.txt\"):\n" }
{MPLTEXT 1 0 162 "TextosFonv2[182]:=readdata(\"c:\\\\Users\\\\vjv\\\\D
esktop\\\\000-CANDLE-TESIS\\\\ACABADISIMO\\\\cap.5-LENGUA-BASE\\\\gale
ria-textos-version-ordenada-time\\\\hebreo\\\\P2_v2.txt\"):\n" }
{MPLTEXT 1 0 162 "TextosFonv2[183]:=readdata(\"c:\\\\Users\\\\vjv\\\\D
esktop\\\\000-CANDLE-TESIS\\\\ACABADISIMO\\\\cap.5-LENGUA-BASE\\\\gale
ria-textos-version-ordenada-time\\\\hebreo\\\\P3_v2.txt\"):\n" }
{MPLTEXT 1 0 161 "TextosFonv2[184]:=readdata(\"c:\\\\Users\\\\vjv\\\\D
esktop\\\\000-CANDLE-TESIS\\\\ACABADISIMO\\\\cap.5-LENGUA-BASE\\\\gale
ria-textos-version-ordenada-time\\\\arabe\\\\P1_v2.txt\"):\n" }
{MPLTEXT 1 0 161 "TextosFonv2[185]:=readdata(\"c:\\\\Users\\\\vjv\\\\D
esktop\\\\000-CANDLE-TESIS\\\\ACABADISIMO\\\\cap.5-LENGUA-BASE\\\\gale
ria-textos-version-ordenada-time\\\\arabe\\\\P2_v2.txt\"):\n" }
{MPLTEXT 1 0 161 "TextosFonv2[186]:=readdata(\"c:\\\\Users\\\\vjv\\\\D
esktop\\\\000-CANDLE-TESIS\\\\ACABADISIMO\\\\cap.5-LENGUA-BASE\\\\gale
ria-textos-version-ordenada-time\\\\arabe\\\\P3_v2.txt\"):\n" }
{MPLTEXT 1 0 162 "TextosFonv2[187]:=readdata(\"c:\\\\Users\\\\vjv\\\\D
esktop\\\\000-CANDLE-TESIS\\\\ACABADISIMO\\\\cap.5-LENGUA-BASE\\\\gale
ria-textos-version-ordenada-time\\\\maltes\\\\P1_v2.txt\"):\n" }
{MPLTEXT 1 0 162 "TextosFonv2[188]:=readdata(\"c:\\\\Users\\\\vjv\\\\D
esktop\\\\000-CANDLE-TESIS\\\\ACABADISIMO\\\\cap.5-LENGUA-BASE\\\\gale
ria-textos-version-ordenada-time\\\\maltes\\\\P2_v2.txt\"):\n" }
{MPLTEXT 1 0 162 "TextosFonv2[189]:=readdata(\"c:\\\\Users\\\\vjv\\\\D
esktop\\\\000-CANDLE-TESIS\\\\ACABADISIMO\\\\cap.5-LENGUA-BASE\\\\gale
ria-textos-version-ordenada-time\\\\maltes\\\\P3_v2.txt\"):\n" }
{MPLTEXT 1 0 161 "TextosFonv2[190]:=readdata(\"c:\\\\Users\\\\vjv\\\\D
esktop\\\\000-CANDLE-TESIS\\\\ACABADISIMO\\\\cap.5-LENGUA-BASE\\\\gale
ria-textos-version-ordenada-time\\\\hausa\\\\P1_v2.txt\"):\n" }
{MPLTEXT 1 0 161 "TextosFonv2[191]:=readdata(\"c:\\\\Users\\\\vjv\\\\D
esktop\\\\000-CANDLE-TESIS\\\\ACABADISIMO\\\\cap.5-LENGUA-BASE\\\\gale
ria-textos-version-ordenada-time\\\\hausa\\\\P2_v2.txt\"):\n" }
{MPLTEXT 1 0 161 "TextosFonv2[192]:=readdata(\"c:\\\\Users\\\\vjv\\\\D
esktop\\\\000-CANDLE-TESIS\\\\ACABADISIMO\\\\cap.5-LENGUA-BASE\\\\gale
ria-textos-version-ordenada-time\\\\hausa\\\\P3_v2.txt\"):\n" }
{MPLTEXT 1 0 161 "TextosFonv2[193]:=readdata(\"c:\\\\Users\\\\vjv\\\\D
esktop\\\\000-CANDLE-TESIS\\\\ACABADISIMO\\\\cap.5-LENGUA-BASE\\\\gale
ria-textos-version-ordenada-time\\\\oromo\\\\P1_v2.txt\"):\n" }
{MPLTEXT 1 0 161 "TextosFonv2[194]:=readdata(\"c:\\\\Users\\\\vjv\\\\D
esktop\\\\000-CANDLE-TESIS\\\\ACABADISIMO\\\\cap.5-LENGUA-BASE\\\\gale
ria-textos-version-ordenada-time\\\\oromo\\\\P2_v2.txt\"):\n" }
{MPLTEXT 1 0 161 "TextosFonv2[195]:=readdata(\"c:\\\\Users\\\\vjv\\\\D
esktop\\\\000-CANDLE-TESIS\\\\ACABADISIMO\\\\cap.5-LENGUA-BASE\\\\gale
ria-textos-version-ordenada-time\\\\oromo\\\\P3_v2.txt\"):\n" }
{MPLTEXT 1 0 161 "TextosFonv2[196]:=readdata(\"c:\\\\Users\\\\vjv\\\\D
esktop\\\\000-CANDLE-TESIS\\\\ACABADISIMO\\\\cap.5-LENGUA-BASE\\\\gale
ria-textos-version-ordenada-time\\\\copto\\\\P1_v2.txt\"):\n" }
{MPLTEXT 1 0 161 "TextosFonv2[197]:=readdata(\"c:\\\\Users\\\\vjv\\\\D
esktop\\\\000-CANDLE-TESIS\\\\ACABADISIMO\\\\cap.5-LENGUA-BASE\\\\gale
ria-textos-version-ordenada-time\\\\copto\\\\P2_v2.txt\"):\n" }
{MPLTEXT 1 0 161 "TextosFonv2[198]:=readdata(\"c:\\\\Users\\\\vjv\\\\D
esktop\\\\000-CANDLE-TESIS\\\\ACABADISIMO\\\\cap.5-LENGUA-BASE\\\\gale
ria-textos-version-ordenada-time\\\\copto\\\\P3_v2.txt\"):\n" }
{MPLTEXT 1 0 163 "TextosFonv2[199]:=readdata(\"c:\\\\Users\\\\vjv\\\\D
esktop\\\\000-CANDLE-TESIS\\\\ACABADISIMO\\\\cap.5-LENGUA-BASE\\\\gale
ria-textos-version-ordenada-time\\\\volayta\\\\P1_v2.txt\"):\n" }
{MPLTEXT 1 0 163 "TextosFonv2[200]:=readdata(\"c:\\\\Users\\\\vjv\\\\D
esktop\\\\000-CANDLE-TESIS\\\\ACABADISIMO\\\\cap.5-LENGUA-BASE\\\\gale
ria-textos-version-ordenada-time\\\\volayta\\\\P2_v2.txt\"):\n" }
{MPLTEXT 1 0 163 "TextosFonv2[201]:=readdata(\"c:\\\\Users\\\\vjv\\\\D
esktop\\\\000-CANDLE-TESIS\\\\ACABADISIMO\\\\cap.5-LENGUA-BASE\\\\gale
ria-textos-version-ordenada-time\\\\volayta\\\\P3_v2.txt\"):\n" }
{MPLTEXT 1 0 163 "TextosFonv2[202]:=readdata(\"c:\\\\Users\\\\vjv\\\\D
esktop\\\\000-CANDLE-TESIS\\\\ACABADISIMO\\\\cap.5-LENGUA-BASE\\\\gale
ria-textos-version-ordenada-time\\\\yurmodo\\\\P1_v2.txt\"):\n" }
{MPLTEXT 1 0 160 "TextosFonv2[203]:=readdata(\"c:\\\\Users\\\\vjv\\\\D
esktop\\\\000-CANDLE-TESIS\\\\ACABADISIMO\\\\cap.5-LENGUA-BASE\\\\gale
ria-textos-version-ordenada-time\\\\madi\\\\P1_v2.txt\"):\n" }{MPLTEXT
 1 0 160 "TextosFonv2[204]:=readdata(\"c:\\\\Users\\\\vjv\\\\Desktop
\\\\000-CANDLE-TESIS\\\\ACABADISIMO\\\\cap.5-LENGUA-BASE\\\\galeria-te
xtos-version-ordenada-time\\\\madi\\\\P2_v2.txt\"):\n" }{MPLTEXT 1 0 
159 "TextosFonv2[205]:=readdata(\"c:\\\\Users\\\\vjv\\\\Desktop\\\\000
-CANDLE-TESIS\\\\ACABADISIMO\\\\cap.5-LENGUA-BASE\\\\galeria-textos-ve
rsion-ordenada-time\\\\luo\\\\P1_v2.txt\"):\n" }{MPLTEXT 1 0 159 "Text
osFonv2[206]:=readdata(\"c:\\\\Users\\\\vjv\\\\Desktop\\\\000-CANDLE-T
ESIS\\\\ACABADISIMO\\\\cap.5-LENGUA-BASE\\\\galeria-textos-version-ord
enada-time\\\\luo\\\\P2_v2.txt\"):\n" }{MPLTEXT 1 0 159 "TextosFonv2[2
07]:=readdata(\"c:\\\\Users\\\\vjv\\\\Desktop\\\\000-CANDLE-TESIS\\\\A
CABADISIMO\\\\cap.5-LENGUA-BASE\\\\galeria-textos-version-ordenada-tim
e\\\\luo\\\\P3_v2.txt\"):\n" }{MPLTEXT 1 0 159 "TextosFonv2[208]:=read
data(\"c:\\\\Users\\\\vjv\\\\Desktop\\\\000-CANDLE-TESIS\\\\ACABADISIM
O\\\\cap.5-LENGUA-BASE\\\\galeria-textos-version-ordenada-time\\\\fur
\\\\P1_v2.txt\"):\n" }{MPLTEXT 1 0 159 "TextosFonv2[209]:=readdata(\"c
:\\\\Users\\\\vjv\\\\Desktop\\\\000-CANDLE-TESIS\\\\ACABADISIMO\\\\cap
.5-LENGUA-BASE\\\\galeria-textos-version-ordenada-time\\\\fur\\\\P2_v2
.txt\"):\n" }{MPLTEXT 1 0 161 "TextosFonv2[210]:=readdata(\"c:\\\\User
s\\\\vjv\\\\Desktop\\\\000-CANDLE-TESIS\\\\ACABADISIMO\\\\cap.5-LENGUA
-BASE\\\\galeria-textos-version-ordenada-time\\\\andan\\\\P1_v2.txt\")
:\n" }{MPLTEXT 1 0 162 "TextosFonv2[211]:=readdata(\"c:\\\\Users\\\\vj
v\\\\Desktop\\\\000-CANDLE-TESIS\\\\ACABADISIMO\\\\cap.5-LENGUA-BASE
\\\\galeria-textos-version-ordenada-time\\\\kanuri\\\\P1_v2.txt\"):\n"
 }{MPLTEXT 1 0 162 "TextosFonv2[212]:=readdata(\"c:\\\\Users\\\\vjv
\\\\Desktop\\\\000-CANDLE-TESIS\\\\ACABADISIMO\\\\cap.5-LENGUA-BASE
\\\\galeria-textos-version-ordenada-time\\\\kanuri\\\\P2_v2.txt\"):\n"
 }{MPLTEXT 1 0 162 "TextosFonv2[213]:=readdata(\"c:\\\\Users\\\\vjv
\\\\Desktop\\\\000-CANDLE-TESIS\\\\ACABADISIMO\\\\cap.5-LENGUA-BASE
\\\\galeria-textos-version-ordenada-time\\\\kanuri\\\\P3_v2.txt\"):\n"
 }{MPLTEXT 1 0 162 "TextosFonv2[214]:=readdata(\"c:\\\\Users\\\\vjv
\\\\Desktop\\\\000-CANDLE-TESIS\\\\ACABADISIMO\\\\cap.5-LENGUA-BASE
\\\\galeria-textos-version-ordenada-time\\\\masali\\\\P1_v2.txt\"):\n"
 }{MPLTEXT 1 0 161 "TextosFonv2[215]:=readdata(\"c:\\\\Users\\\\vjv
\\\\Desktop\\\\000-CANDLE-TESIS\\\\ACABADISIMO\\\\cap.5-LENGUA-BASE
\\\\galeria-textos-version-ordenada-time\\\\kibet\\\\P1_v2.txt\"):\n" 
}{MPLTEXT 1 0 160 "TextosFonv2[216]:=readdata(\"c:\\\\Users\\\\vjv
\\\\Desktop\\\\000-CANDLE-TESIS\\\\ACABADISIMO\\\\cap.5-LENGUA-BASE
\\\\galeria-textos-version-ordenada-time\\\\maba\\\\P1_v2.txt\"):\n" }
{MPLTEXT 1 0 161 "TextosFonv2[217]:=readdata(\"c:\\\\Users\\\\vjv\\\\D
esktop\\\\000-CANDLE-TESIS\\\\ACABADISIMO\\\\cap.5-LENGUA-BASE\\\\gale
ria-textos-version-ordenada-time\\\\zarma\\\\P1_v2.txt\"):\n" }
{MPLTEXT 1 0 161 "TextosFonv2[218]:=readdata(\"c:\\\\Users\\\\vjv\\\\D
esktop\\\\000-CANDLE-TESIS\\\\ACABADISIMO\\\\cap.5-LENGUA-BASE\\\\gale
ria-textos-version-ordenada-time\\\\zarma\\\\P2_v2.txt\"):\n" }
{MPLTEXT 1 0 161 "TextosFonv2[219]:=readdata(\"c:\\\\Users\\\\vjv\\\\D
esktop\\\\000-CANDLE-TESIS\\\\ACABADISIMO\\\\cap.5-LENGUA-BASE\\\\gale
ria-textos-version-ordenada-time\\\\zarma\\\\P3_v2.txt\"):\n" }
{MPLTEXT 1 0 161 "TextosFonv2[220]:=readdata(\"c:\\\\Users\\\\vjv\\\\D
esktop\\\\000-CANDLE-TESIS\\\\ACABADISIMO\\\\cap.5-LENGUA-BASE\\\\gale
ria-textos-version-ordenada-time\\\\berta\\\\P1_v2.txt\"):\n" }
{MPLTEXT 1 0 161 "TextosFonv2[221]:=readdata(\"c:\\\\Users\\\\vjv\\\\D
esktop\\\\000-CANDLE-TESIS\\\\ACABADISIMO\\\\cap.5-LENGUA-BASE\\\\gale
ria-textos-version-ordenada-time\\\\gumuz\\\\P1_v2.txt\"):\n" }
{MPLTEXT 1 0 161 "TextosFonv2[222]:=readdata(\"c:\\\\Users\\\\vjv\\\\D
esktop\\\\000-CANDLE-TESIS\\\\ACABADISIMO\\\\cap.5-LENGUA-BASE\\\\gale
ria-textos-version-ordenada-time\\\\gumuz\\\\P2_v2.txt\"):\n" }
{MPLTEXT 1 0 161 "TextosFonv2[223]:=readdata(\"c:\\\\Users\\\\vjv\\\\D
esktop\\\\000-CANDLE-TESIS\\\\ACABADISIMO\\\\cap.5-LENGUA-BASE\\\\gale
ria-textos-version-ordenada-time\\\\wolof\\\\P1_v2.txt\"):\n" }
{MPLTEXT 1 0 161 "TextosFonv2[224]:=readdata(\"c:\\\\Users\\\\vjv\\\\D
esktop\\\\000-CANDLE-TESIS\\\\ACABADISIMO\\\\cap.5-LENGUA-BASE\\\\gale
ria-textos-version-ordenada-time\\\\wolof\\\\P2_v2.txt\"):\n" }
{MPLTEXT 1 0 161 "TextosFonv2[225]:=readdata(\"c:\\\\Users\\\\vjv\\\\D
esktop\\\\000-CANDLE-TESIS\\\\ACABADISIMO\\\\cap.5-LENGUA-BASE\\\\gale
ria-textos-version-ordenada-time\\\\wolof\\\\P3_v2.txt\"):\n" }
{MPLTEXT 1 0 161 "TextosFonv2[226]:=readdata(\"c:\\\\Users\\\\vjv\\\\D
esktop\\\\000-CANDLE-TESIS\\\\ACABADISIMO\\\\cap.5-LENGUA-BASE\\\\gale
ria-textos-version-ordenada-time\\\\shona\\\\P1_v2.txt\"):\n" }
{MPLTEXT 1 0 161 "TextosFonv2[227]:=readdata(\"c:\\\\Users\\\\vjv\\\\D
esktop\\\\000-CANDLE-TESIS\\\\ACABADISIMO\\\\cap.5-LENGUA-BASE\\\\gale
ria-textos-version-ordenada-time\\\\shona\\\\P2_v2.txt\"):\n" }
{MPLTEXT 1 0 161 "TextosFonv2[228]:=readdata(\"c:\\\\Users\\\\vjv\\\\D
esktop\\\\000-CANDLE-TESIS\\\\ACABADISIMO\\\\cap.5-LENGUA-BASE\\\\gale
ria-textos-version-ordenada-time\\\\shona\\\\P3_v2.txt\"):\n" }
{MPLTEXT 1 0 160 "TextosFonv2[229]:=readdata(\"c:\\\\Users\\\\vjv\\\\D
esktop\\\\000-CANDLE-TESIS\\\\ACABADISIMO\\\\cap.5-LENGUA-BASE\\\\gale
ria-textos-version-ordenada-time\\\\zulu\\\\P1_v2.txt\"):\n" }{MPLTEXT
 1 0 160 "TextosFonv2[230]:=readdata(\"c:\\\\Users\\\\vjv\\\\Desktop
\\\\000-CANDLE-TESIS\\\\ACABADISIMO\\\\cap.5-LENGUA-BASE\\\\galeria-te
xtos-version-ordenada-time\\\\zulu\\\\P2_v2.txt\"):\n" }{MPLTEXT 1 0 
160 "TextosFonv2[231]:=readdata(\"c:\\\\Users\\\\vjv\\\\Desktop\\\\000
-CANDLE-TESIS\\\\ACABADISIMO\\\\cap.5-LENGUA-BASE\\\\galeria-textos-ve
rsion-ordenada-time\\\\zulu\\\\P3_v2.txt\"):\n" }{MPLTEXT 1 0 163 "Tex
tosFonv2[232]:=readdata(\"c:\\\\Users\\\\vjv\\\\Desktop\\\\000-CANDLE-
TESIS\\\\ACABADISIMO\\\\cap.5-LENGUA-BASE\\\\galeria-textos-version-or
denada-time\\\\swahili\\\\P1_v2.txt\"):\n" }{MPLTEXT 1 0 163 "TextosFo
nv2[233]:=readdata(\"c:\\\\Users\\\\vjv\\\\Desktop\\\\000-CANDLE-TESIS
\\\\ACABADISIMO\\\\cap.5-LENGUA-BASE\\\\galeria-textos-version-ordenad
a-time\\\\swahili\\\\P2_v2.txt\"):\n" }{MPLTEXT 1 0 163 "TextosFonv2[2
34]:=readdata(\"c:\\\\Users\\\\vjv\\\\Desktop\\\\000-CANDLE-TESIS\\\\A
CABADISIMO\\\\cap.5-LENGUA-BASE\\\\galeria-textos-version-ordenada-tim
e\\\\swahili\\\\P3_v2.txt\"):\n" }{MPLTEXT 1 0 162 "TextosFonv2[235]:=
readdata(\"c:\\\\Users\\\\vjv\\\\Desktop\\\\000-CANDLE-TESIS\\\\ACABAD
ISIMO\\\\cap.5-LENGUA-BASE\\\\galeria-textos-version-ordenada-time
\\\\yoruba\\\\P1_v2.txt\"):\n" }{MPLTEXT 1 0 162 "TextosFonv2[236]:=re
addata(\"c:\\\\Users\\\\vjv\\\\Desktop\\\\000-CANDLE-TESIS\\\\ACABADIS
IMO\\\\cap.5-LENGUA-BASE\\\\galeria-textos-version-ordenada-time\\\\yo
ruba\\\\P2_v2.txt\"):\n" }{MPLTEXT 1 0 162 "TextosFonv2[237]:=readdata
(\"c:\\\\Users\\\\vjv\\\\Desktop\\\\000-CANDLE-TESIS\\\\ACABADISIMO
\\\\cap.5-LENGUA-BASE\\\\galeria-textos-version-ordenada-time\\\\yorub
a\\\\P3_v2.txt\"):\n" }{MPLTEXT 1 0 159 "TextosFonv2[238]:=readdata(\"
c:\\\\Users\\\\vjv\\\\Desktop\\\\000-CANDLE-TESIS\\\\ACABADISIMO\\\\ca
p.5-LENGUA-BASE\\\\galeria-textos-version-ordenada-time\\\\ewe\\\\P1_v
2.txt\"):\n" }{MPLTEXT 1 0 159 "TextosFonv2[239]:=readdata(\"c:\\\\Use
rs\\\\vjv\\\\Desktop\\\\000-CANDLE-TESIS\\\\ACABADISIMO\\\\cap.5-LENGU
A-BASE\\\\galeria-textos-version-ordenada-time\\\\ewe\\\\P2_v2.txt\"):
\n" }{MPLTEXT 1 0 159 "TextosFonv2[240]:=readdata(\"c:\\\\Users\\\\vjv
\\\\Desktop\\\\000-CANDLE-TESIS\\\\ACABADISIMO\\\\cap.5-LENGUA-BASE
\\\\galeria-textos-version-ordenada-time\\\\ewe\\\\P3_v2.txt\"):\n" }
{MPLTEXT 1 0 161 "TextosFonv2[241]:=readdata(\"c:\\\\Users\\\\vjv\\\\D
esktop\\\\000-CANDLE-TESIS\\\\ACABADISIMO\\\\cap.5-LENGUA-BASE\\\\gale
ria-textos-version-ordenada-time\\\\ibani\\\\P1_v2.txt\"):\n" }
{MPLTEXT 1 0 161 "TextosFonv2[242]:=readdata(\"c:\\\\Users\\\\vjv\\\\D
esktop\\\\000-CANDLE-TESIS\\\\ACABADISIMO\\\\cap.5-LENGUA-BASE\\\\gale
ria-textos-version-ordenada-time\\\\ibani\\\\P2_v2.txt\"):\n" }
{MPLTEXT 1 0 164 "TextosFonv2[243]:=readdata(\"c:\\\\Users\\\\vjv\\\\D
esktop\\\\000-CANDLE-TESIS\\\\ACABADISIMO\\\\cap.5-LENGUA-BASE\\\\gale
ria-textos-version-ordenada-time\\\\kalabari\\\\P1_v2.txt\"):\n" }
{MPLTEXT 1 0 160 "TextosFonv2[244]:=readdata(\"c:\\\\Users\\\\vjv\\\\D
esktop\\\\000-CANDLE-TESIS\\\\ACABADISIMO\\\\cap.5-LENGUA-BASE\\\\gale
ria-textos-version-ordenada-time\\\\moro\\\\P1_v2.txt\"):\n" }{MPLTEXT
 1 0 160 "TextosFonv2[245]:=readdata(\"c:\\\\Users\\\\vjv\\\\Desktop
\\\\000-CANDLE-TESIS\\\\ACABADISIMO\\\\cap.5-LENGUA-BASE\\\\galeria-te
xtos-version-ordenada-time\\\\moro\\\\P2_v2.txt\"):\n" }{MPLTEXT 1 0 
160 "TextosFonv2[246]:=readdata(\"c:\\\\Users\\\\vjv\\\\Desktop\\\\000
-CANDLE-TESIS\\\\ACABADISIMO\\\\cap.5-LENGUA-BASE\\\\galeria-textos-ve
rsion-ordenada-time\\\\moro\\\\P3_v2.txt\"):\n" }{MPLTEXT 1 0 163 "Tex
tosFonv2[247]:=readdata(\"c:\\\\Users\\\\vjv\\\\Desktop\\\\000-CANDLE-
TESIS\\\\ACABADISIMO\\\\cap.5-LENGUA-BASE\\\\galeria-textos-version-or
denada-time\\\\bambara\\\\P1_v2.txt\"):\n" }{MPLTEXT 1 0 163 "TextosFo
nv2[248]:=readdata(\"c:\\\\Users\\\\vjv\\\\Desktop\\\\000-CANDLE-TESIS
\\\\ACABADISIMO\\\\cap.5-LENGUA-BASE\\\\galeria-textos-version-ordenad
a-time\\\\bambara\\\\P2_v2.txt\"):\n" }{MPLTEXT 1 0 163 "TextosFonv2[2
49]:=readdata(\"c:\\\\Users\\\\vjv\\\\Desktop\\\\000-CANDLE-TESIS\\\\A
CABADISIMO\\\\cap.5-LENGUA-BASE\\\\galeria-textos-version-ordenada-tim
e\\\\bambara\\\\P3_v2.txt\"):\n" }{MPLTEXT 1 0 164 "TextosFonv2[250]:=
readdata(\"c:\\\\Users\\\\vjv\\\\Desktop\\\\000-CANDLE-TESIS\\\\ACABAD
ISIMO\\\\cap.5-LENGUA-BASE\\\\galeria-textos-version-ordenada-time
\\\\khoikhoi\\\\P1_v2.txt\"):\n" }{MPLTEXT 1 0 164 "TextosFonv2[251]:=
readdata(\"c:\\\\Users\\\\vjv\\\\Desktop\\\\000-CANDLE-TESIS\\\\ACABAD
ISIMO\\\\cap.5-LENGUA-BASE\\\\galeria-textos-version-ordenada-time
\\\\khoikhoi\\\\P2_v2.txt\"):\n" }{MPLTEXT 1 0 164 "TextosFonv2[252]:=
readdata(\"c:\\\\Users\\\\vjv\\\\Desktop\\\\000-CANDLE-TESIS\\\\ACABAD
ISIMO\\\\cap.5-LENGUA-BASE\\\\galeria-textos-version-ordenada-time
\\\\khoikhoi\\\\P3_v2.txt\"):\n" }{MPLTEXT 1 0 164 "TextosFonv2[253]:=
readdata(\"c:\\\\Users\\\\vjv\\\\Desktop\\\\000-CANDLE-TESIS\\\\ACABAD
ISIMO\\\\cap.5-LENGUA-BASE\\\\galeria-textos-version-ordenada-time
\\\\malgache\\\\P1_v2.txt\"):\n" }{MPLTEXT 1 0 164 "TextosFonv2[254]:=
readdata(\"c:\\\\Users\\\\vjv\\\\Desktop\\\\000-CANDLE-TESIS\\\\ACABAD
ISIMO\\\\cap.5-LENGUA-BASE\\\\galeria-textos-version-ordenada-time
\\\\malgache\\\\P2_v2.txt\"):\n" }{MPLTEXT 1 0 164 "TextosFonv2[255]:=
readdata(\"c:\\\\Users\\\\vjv\\\\Desktop\\\\000-CANDLE-TESIS\\\\ACABAD
ISIMO\\\\cap.5-LENGUA-BASE\\\\galeria-textos-version-ordenada-time
\\\\malgache\\\\P3_v2.txt\"):\n" }{MPLTEXT 1 0 163 "TextosFonv2[256]:=
readdata(\"c:\\\\Users\\\\vjv\\\\Desktop\\\\000-CANDLE-TESIS\\\\ACABAD
ISIMO\\\\cap.5-LENGUA-BASE\\\\galeria-textos-version-ordenada-time
\\\\euskera\\\\P1_v2.txt\"):\n" }{MPLTEXT 1 0 163 "TextosFonv2[257]:=r
eaddata(\"c:\\\\Users\\\\vjv\\\\Desktop\\\\000-CANDLE-TESIS\\\\ACABADI
SIMO\\\\cap.5-LENGUA-BASE\\\\galeria-textos-version-ordenada-time\\\\e
uskera\\\\P2_v2.txt\"):\n" }{MPLTEXT 1 0 163 "TextosFonv2[258]:=readda
ta(\"c:\\\\Users\\\\vjv\\\\Desktop\\\\000-CANDLE-TESIS\\\\ACABADISIMO
\\\\cap.5-LENGUA-BASE\\\\galeria-textos-version-ordenada-time\\\\euske
ra\\\\P3_v2.txt\"):\n" }{MPLTEXT 1 0 163 "TextosFonv2[259]:=readdata(
\"c:\\\\Users\\\\vjv\\\\Desktop\\\\000-CANDLE-TESIS\\\\ACABADISIMO
\\\\cap.5-LENGUA-BASE\\\\galeria-textos-version-ordenada-time\\\\etrus
co\\\\P1_v2.txt\"):\n" }{MPLTEXT 1 0 163 "TextosFonv2[260]:=readdata(
\"c:\\\\Users\\\\vjv\\\\Desktop\\\\000-CANDLE-TESIS\\\\ACABADISIMO
\\\\cap.5-LENGUA-BASE\\\\galeria-textos-version-ordenada-time\\\\etrus
co\\\\P2_v2.txt\"):\n" }{MPLTEXT 1 0 163 "TextosFonv2[261]:=readdata(
\"c:\\\\Users\\\\vjv\\\\Desktop\\\\000-CANDLE-TESIS\\\\ACABADISIMO
\\\\cap.5-LENGUA-BASE\\\\galeria-textos-version-ordenada-time\\\\etrus
co\\\\P3_v2.txt\"):\n" }}}{EXCHG {PARA 0 "> " 0 "" {MPLTEXT 1 0 0 "" }
}}{EXCHG {PARA 0 "> " 0 "" {MPLTEXT 1 0 0 "" }}}{EXCHG {PARA 0 "" 0 ""
 {TEXT 205 108 "ATENCI\323N: para usar las mismas variables lo que a p
artir de ahora se llame grafema ser\341n realmente fonemas. " }}}
{EXCHG {PARA 0 "> " 0 "" {MPLTEXT 1 0 0 "" }}}{EXCHG {PARA 0 "> " 0 ""
 {MPLTEXT 1 0 32 "for i from 1 to NumeroTextos do\n" }{MPLTEXT 1 0 33 
"TextosCharv2[i]:=TextosFonv2[i]:\n" }{MPLTEXT 1 0 7 "end do:" }}}
{EXCHG {PARA 0 "" 0 "" {TEXT 205 0 "" }}}{EXCHG {PARA 0 "> " 0 "" 
{MPLTEXT 1 0 0 "" }}}{EXCHG {PARA 0 "> " 0 "" {MPLTEXT 1 0 0 "" }}}
{EXCHG {PARA 0 "> " 0 "" {MPLTEXT 1 0 34 "for i1 from 1 to NumeroTexto
s do \n" }{MPLTEXT 1 0 25 "Apoyo:=TextosCharv2[i1]:\n" }{MPLTEXT 1 0 
30 "Apoyo2:=convert(Apoyo,array):\n" }{MPLTEXT 1 0 1 "\n" }{MPLTEXT 1 
0 56 "for i from 1 to nops(convert(TextosCharv2[i1],list)) do\n" }
{MPLTEXT 1 0 33 "aqui:=ceil(TextosCharv2[i1][i]):\n" }{MPLTEXT 1 0 17 
"Apoyo2[i]:=aqui:\n" }{MPLTEXT 1 0 8 "end do:\n" }{MPLTEXT 1 0 40 "Tex
tosCharv2[i1]:=convert(Apoyo2,list):\n" }{MPLTEXT 1 0 7 "end do:" }}}
{EXCHG {PARA 0 "> " 0 "" {MPLTEXT 1 0 0 "" }}}{EXCHG {PARA 0 "> " 0 ""
 {MPLTEXT 1 0 18 "with(StringTools):" }}}{EXCHG {PARA 0 "> " 0 "" 
{MPLTEXT 1 0 15 "valorSumaIC:=0:" }}}{EXCHG {PARA 0 "> " 0 "" {MPLTEXT
 1 0 0 "" }}}{EXCHG {PARA 0 "> " 0 "" {MPLTEXT 1 0 33 "for h1 from 1 t
o NumeroTextos do\n" }{MPLTEXT 1 0 1 "\n" }{MPLTEXT 1 0 24 "tomo:=Text
osCharv2[h1]:\n" }{MPLTEXT 1 0 26 "tomo1:=convert(tomo,set):\n" }
{MPLTEXT 1 0 28 "tomo2:=convert(tomo1,list):\n" }{MPLTEXT 1 0 1 "\n" }
{MPLTEXT 1 0 32 "for h2 from 1 to nops(tomo2) do\n" }{MPLTEXT 1 0 82 "
valorSumaIC:=valorSumaIC+numboccur(tomo,tomo2[h2])*(numboccur(tomo,tom
o2[h2])-1):\n" }{MPLTEXT 1 0 8 "end do:\n" }{MPLTEXT 1 0 1 "\n" }
{MPLTEXT 1 0 67 "valorDefinitivo:=evalf((valorSumaIC)/(nops(tomo)*(nop
s(tomo)-1))):\n" }{MPLTEXT 1 0 53 "TextosCharICSinNumeroElementos[h1]:
=valorDefinitivo:\n" }{MPLTEXT 1 0 1 "\n" }{MPLTEXT 1 0 16 "valorSumaI
C:=0:\n" }{MPLTEXT 1 0 1 "\n" }{MPLTEXT 1 0 7 "end do:" }}}{EXCHG 
{PARA 0 "> " 0 "" {MPLTEXT 1 0 0 "" }}}{EXCHG {PARA 0 "> " 0 "" 
{MPLTEXT 1 0 32 "for i from 1 to NumeroTextos do\n" }{MPLTEXT 1 0 42 "
TextosCharPorcentaje[i]:=TextosCharv2[i]:\n" }{MPLTEXT 1 0 7 "end do:"
 }}}{EXCHG {PARA 0 "> " 0 "" {MPLTEXT 1 0 0 "" }}}{EXCHG {PARA 0 "> " 
0 "" {MPLTEXT 1 0 0 "" }}}{EXCHG {PARA 0 "> " 0 "" {MPLTEXT 1 0 0 "" }
}}{EXCHG {PARA 0 "" 0 "" {TEXT 205 48 "Contabilizamos los fonemas (que
 llamaremos Char)" }}}{EXCHG {PARA 0 "> " 0 "" {MPLTEXT 1 0 13 "NumCha
r:=183:" }}}{EXCHG {PARA 0 "" 0 "" {TEXT 205 0 "" }}}{EXCHG {PARA 0 ">
 " 0 "" {MPLTEXT 1 0 32 "EjeCharArray:=array(1..NumChar):" }}}{EXCHG 
{PARA 0 "> " 0 "" {MPLTEXT 1 0 0 "" }}}{EXCHG {PARA 0 "> " 0 "" 
{MPLTEXT 1 0 0 "" }}}{EXCHG {PARA 0 "> " 0 "" {MPLTEXT 1 0 0 "" }}}
{EXCHG {PARA 0 "" 0 "" {TEXT 205 62 "+++++++++++++++Hacer una sola vez
 (normalizacion)+++++++++++++" }{TEXT 205 0 "" }}}{EXCHG {PARA 0 "> " 
0 "" {MPLTEXT 1 0 40 " #     for d1 from 1 to NumeroTextos do\n" }
{MPLTEXT 1 0 63 " #     for i3 from 1 to NumChar do EJECharArray[i3]:=
0 end do:\n" }{MPLTEXT 1 0 35 " #     convert(EJECharArray,list):\n" }
{MPLTEXT 1 0 58 " #     longitudEjeChar:=nops(convert(EJECharArray,lis
t)):\n" }{MPLTEXT 1 0 1 "\n" }{MPLTEXT 1 0 42 " #     for i from 1 to \+
longitudEjeChar do\n" }{MPLTEXT 1 0 49 " #     for j from 1 to nops(Te
xtosCharv2[d1]) do\n" }{MPLTEXT 1 0 80 " #     if TextosCharv2[d1][j]=
i then EJECharArray[i]:=EJECharArray[i]+1 end if:\n" }{MPLTEXT 1 0 15 
" #     end do:\n" }{MPLTEXT 1 0 15 " #     end do:\n" }{MPLTEXT 1 0 
1 "\n" }{MPLTEXT 1 0 17 " #     total:=0:\n" }{MPLTEXT 1 0 1 "\n" }
{MPLTEXT 1 0 60 " #     for i4 from 1 to nops(convert(EJECharArray,lis
t)) do\n" }{MPLTEXT 1 0 38 " #     total:=total+EJECharArray[i4]:\n" }
{MPLTEXT 1 0 15 " #     end do:\n" }{MPLTEXT 1 0 1 "\n" }{MPLTEXT 1 0 
60 " #     for i5 from 1 to nops(convert(EJECharArray,list)) do\n" }
{MPLTEXT 1 0 59 " #     EJECharArray[i5]:=((EJECharArray[i5]*100)/(tot
al)):\n" }{MPLTEXT 1 0 15 " #     end do:\n" }{MPLTEXT 1 0 1 "\n" }
{MPLTEXT 1 0 61 " #     TextosCharPorcentaje[d1]:=convert(EJECharArray
,list):\n" }{MPLTEXT 1 0 15 " #     end do:\n" }{MPLTEXT 1 0 1 "\n" }
{MPLTEXT 1 0 1 "\n" }{MPLTEXT 1 0 7 "      \n" }{MPLTEXT 1 0 1 "\n" }
{MPLTEXT 1 0 1 "\n" }{MPLTEXT 1 0 7 "      \n" }{MPLTEXT 1 0 7 "      \+
\n" }}}{EXCHG {PARA 0 "> " 0 "" {MPLTEXT 1 0 3 "d1;" }}{PARA 11 "" 1 "
" {XPPMATH 20 "6#%#d1G" }}}{EXCHG {PARA 0 "" 0 "" {TEXT 205 62 "++++++
+++++++++Hacer una sola vez (normalizacion)+++++++++++++" }{TEXT 205 
0 "" }}}{EXCHG {PARA 0 "> " 0 "" {MPLTEXT 1 0 195 "# writedata(\"c:
\\\\Users\\\\vjv\\\\Desktop\\\\000-CANDLE-TESIS\\\\ACABADISIMO\\\\cap.
5-LENGUA-BASE\\\\galeria-textos-version-ordenada-time\\\\latin\\\\P1_v
2Porcentaje_Sept2015.txt\",TextosCharPorcentaje[1]):      \n" }
{MPLTEXT 1 0 189 "# writedata(\"c:\\\\Users\\\\vjv\\\\Desktop\\\\000-C
ANDLE-TESIS\\\\ACABADISIMO\\\\cap.5-LENGUA-BASE\\\\galeria-textos-vers
ion-ordenada-time\\\\latin\\\\P2_v2Porcentaje_Sept2015.txt\",TextosCha
rPorcentaje[2]):\n" }{MPLTEXT 1 0 189 "# writedata(\"c:\\\\Users\\\\vj
v\\\\Desktop\\\\000-CANDLE-TESIS\\\\ACABADISIMO\\\\cap.5-LENGUA-BASE
\\\\galeria-textos-version-ordenada-time\\\\latin\\\\P3_v2Porcentaje_S
ept2015.txt\",TextosCharPorcentaje[3]):\n" }{MPLTEXT 1 0 189 "# writed
ata(\"c:\\\\Users\\\\vjv\\\\Desktop\\\\000-CANDLE-TESIS\\\\ACABADISIMO
\\\\cap.5-LENGUA-BASE\\\\galeria-textos-version-ordenada-time\\\\latin
\\\\P4_v2Porcentaje_Sept2015.txt\",TextosCharPorcentaje[4]):\n" }
{MPLTEXT 1 0 189 "# writedata(\"c:\\\\Users\\\\vjv\\\\Desktop\\\\000-C
ANDLE-TESIS\\\\ACABADISIMO\\\\cap.5-LENGUA-BASE\\\\galeria-textos-vers
ion-ordenada-time\\\\latin\\\\P5_v2Porcentaje_Sept2015.txt\",TextosCha
rPorcentaje[5]):\n" }{MPLTEXT 1 0 189 "# writedata(\"c:\\\\Users\\\\vj
v\\\\Desktop\\\\000-CANDLE-TESIS\\\\ACABADISIMO\\\\cap.5-LENGUA-BASE
\\\\galeria-textos-version-ordenada-time\\\\latin\\\\P6_v2Porcentaje_S
ept2015.txt\",TextosCharPorcentaje[6]):\n" }{MPLTEXT 1 0 189 "# writed
ata(\"c:\\\\Users\\\\vjv\\\\Desktop\\\\000-CANDLE-TESIS\\\\ACABADISIMO
\\\\cap.5-LENGUA-BASE\\\\galeria-textos-version-ordenada-time\\\\latin
\\\\P7_v2Porcentaje_Sept2015.txt\",TextosCharPorcentaje[7]):\n" }
{MPLTEXT 1 0 189 "# writedata(\"c:\\\\Users\\\\vjv\\\\Desktop\\\\000-C
ANDLE-TESIS\\\\ACABADISIMO\\\\cap.5-LENGUA-BASE\\\\galeria-textos-vers
ion-ordenada-time\\\\latin\\\\P8_v2Porcentaje_Sept2015.txt\",TextosCha
rPorcentaje[8]):\n" }{MPLTEXT 1 0 189 "# writedata(\"c:\\\\Users\\\\vj
v\\\\Desktop\\\\000-CANDLE-TESIS\\\\ACABADISIMO\\\\cap.5-LENGUA-BASE
\\\\galeria-textos-version-ordenada-time\\\\latin\\\\P9_v2Porcentaje_S
ept2015.txt\",TextosCharPorcentaje[9]):\n" }{MPLTEXT 1 0 191 "# writed
ata(\"c:\\\\Users\\\\vjv\\\\Desktop\\\\000-CANDLE-TESIS\\\\ACABADISIMO
\\\\cap.5-LENGUA-BASE\\\\galeria-textos-version-ordenada-time\\\\latin
\\\\P10_v2Porcentaje_Sept2015.txt\",TextosCharPorcentaje[10]):\n" }
{MPLTEXT 1 0 192 "# writedata(\"c:\\\\Users\\\\vjv\\\\Desktop\\\\000-C
ANDLE-TESIS\\\\ACABADISIMO\\\\cap.5-LENGUA-BASE\\\\galeria-textos-vers
ion-ordenada-time\\\\toscano\\\\P1_v2Porcentaje_Sept2015.txt\",TextosC
harPorcentaje[11]):\n" }{MPLTEXT 1 0 192 "# writedata(\"c:\\\\Users
\\\\vjv\\\\Desktop\\\\000-CANDLE-TESIS\\\\ACABADISIMO\\\\cap.5-LENGUA-
BASE\\\\galeria-textos-version-ordenada-time\\\\toscano\\\\P2_v2Porcen
taje_Sept2015.txt\",TextosCharPorcentaje[12]):\n" }{MPLTEXT 1 0 193 "#
 writedata(\"c:\\\\Users\\\\vjv\\\\Desktop\\\\000-CANDLE-TESIS\\\\ACAB
ADISIMO\\\\cap.5-LENGUA-BASE\\\\galeria-textos-version-ordenada-time
\\\\lombardo\\\\P1_v2Porcentaje_Sept2015.txt\",TextosCharPorcentaje[13
]):\n" }{MPLTEXT 1 0 194 "# writedata(\"c:\\\\Users\\\\vjv\\\\Desktop
\\\\000-CANDLE-TESIS\\\\ACABADISIMO\\\\cap.5-LENGUA-BASE\\\\galeria-te
xtos-version-ordenada-time\\\\veneciano\\\\P1_v2Porcentaje_Sept2015.tx
t\",TextosCharPorcentaje[14]):\n" }{MPLTEXT 1 0 194 "# writedata(\"c:
\\\\Users\\\\vjv\\\\Desktop\\\\000-CANDLE-TESIS\\\\ACABADISIMO\\\\cap.
5-LENGUA-BASE\\\\galeria-textos-version-ordenada-time\\\\veneciano
\\\\P2_v2Porcentaje_Sept2015.txt\",TextosCharPorcentaje[15]):\n" }
{MPLTEXT 1 0 195 "# writedata(\"c:\\\\Users\\\\vjv\\\\Desktop\\\\000-C
ANDLE-TESIS\\\\ACABADISIMO\\\\cap.5-LENGUA-BASE\\\\galeria-textos-vers
ion-ordenada-time\\\\napolitano\\\\P1_v2Porcentaje_Sept2015.txt\",Text
osCharPorcentaje[16]):\n" }{MPLTEXT 1 0 190 "# writedata(\"c:\\\\Users
\\\\vjv\\\\Desktop\\\\000-CANDLE-TESIS\\\\ACABADISIMO\\\\cap.5-LENGUA-
BASE\\\\galeria-textos-version-ordenada-time\\\\sardo\\\\P1_v2Porcenta
je_Sept2015.txt\",TextosCharPorcentaje[17]):\n" }{MPLTEXT 1 0 190 "# w
ritedata(\"c:\\\\Users\\\\vjv\\\\Desktop\\\\000-CANDLE-TESIS\\\\ACABAD
ISIMO\\\\cap.5-LENGUA-BASE\\\\galeria-textos-version-ordenada-time
\\\\sardo\\\\P2_v2Porcentaje_Sept2015.txt\",TextosCharPorcentaje[18]):
\n" }{MPLTEXT 1 0 190 "# writedata(\"c:\\\\Users\\\\vjv\\\\Desktop
\\\\000-CANDLE-TESIS\\\\ACABADISIMO\\\\cap.5-LENGUA-BASE\\\\galeria-te
xtos-version-ordenada-time\\\\sardo\\\\P3_v2Porcentaje_Sept2015.txt\",
TextosCharPorcentaje[19]):\n" }{MPLTEXT 1 0 191 "# writedata(\"c:\\\\U
sers\\\\vjv\\\\Desktop\\\\000-CANDLE-TESIS\\\\ACABADISIMO\\\\cap.5-LEN
GUA-BASE\\\\galeria-textos-version-ordenada-time\\\\ladino\\\\P1_v2Por
centaje_Sept2015.txt\",TextosCharPorcentaje[20]):\n" }{MPLTEXT 1 0 
191 "# writedata(\"c:\\\\Users\\\\vjv\\\\Desktop\\\\000-CANDLE-TESIS
\\\\ACABADISIMO\\\\cap.5-LENGUA-BASE\\\\galeria-textos-version-ordenad
a-time\\\\ladino\\\\P2_v2Porcentaje_Sept2015.txt\",TextosCharPorcentaj
e[21]):\n" }{MPLTEXT 1 0 191 "# writedata(\"c:\\\\Users\\\\vjv\\\\Desk
top\\\\000-CANDLE-TESIS\\\\ACABADISIMO\\\\cap.5-LENGUA-BASE\\\\galeria
-textos-version-ordenada-time\\\\ladino\\\\P3_v2Porcentaje_Sept2015.tx
t\",TextosCharPorcentaje[22]):\n" }{MPLTEXT 1 0 201 "# writedata(\"c:
\\\\Users\\\\vjv\\\\Desktop\\\\000-CANDLE-TESIS\\\\ACABADISIMO\\\\cap.
5-LENGUA-BASE\\\\galeria-textos-version-ordenada-time\\\\galego-portug
ues\\\\P1_v2Porcentaje_Sept2015.txt\",TextosCharPorcentaje[23]):\n" }
{MPLTEXT 1 0 201 "# writedata(\"c:\\\\Users\\\\vjv\\\\Desktop\\\\000-C
ANDLE-TESIS\\\\ACABADISIMO\\\\cap.5-LENGUA-BASE\\\\galeria-textos-vers
ion-ordenada-time\\\\galego-portugues\\\\P2_v2Porcentaje_Sept2015.txt
\",TextosCharPorcentaje[24]):\n" }{MPLTEXT 1 0 201 "# writedata(\"c:
\\\\Users\\\\vjv\\\\Desktop\\\\000-CANDLE-TESIS\\\\ACABADISIMO\\\\cap.
5-LENGUA-BASE\\\\galeria-textos-version-ordenada-time\\\\galego-portug
ues\\\\P3_v2Porcentaje_Sept2015.txt\",TextosCharPorcentaje[25]):\n" }
{MPLTEXT 1 0 192 "# writedata(\"c:\\\\Users\\\\vjv\\\\Desktop\\\\000-C
ANDLE-TESIS\\\\ACABADISIMO\\\\cap.5-LENGUA-BASE\\\\galeria-textos-vers
ion-ordenada-time\\\\catalan\\\\P1_v2Porcentaje_Sept2015.txt\",TextosC
harPorcentaje[26]):\n" }{MPLTEXT 1 0 192 "# writedata(\"c:\\\\Users
\\\\vjv\\\\Desktop\\\\000-CANDLE-TESIS\\\\ACABADISIMO\\\\cap.5-LENGUA-
BASE\\\\galeria-textos-version-ordenada-time\\\\catalan\\\\P2_v2Porcen
taje_Sept2015.txt\",TextosCharPorcentaje[27]):\n" }{MPLTEXT 1 0 192 "#
 writedata(\"c:\\\\Users\\\\vjv\\\\Desktop\\\\000-CANDLE-TESIS\\\\ACAB
ADISIMO\\\\cap.5-LENGUA-BASE\\\\galeria-textos-version-ordenada-time
\\\\catalan\\\\P3_v2Porcentaje_Sept2015.txt\",TextosCharPorcentaje[28]
):\n" }{MPLTEXT 1 0 195 "# writedata(\"c:\\\\Users\\\\vjv\\\\Desktop
\\\\000-CANDLE-TESIS\\\\ACABADISIMO\\\\cap.5-LENGUA-BASE\\\\galeria-te
xtos-version-ordenada-time\\\\castellano\\\\P1_v2Porcentaje_Sept2015.t
xt\",TextosCharPorcentaje[29]):\n" }{MPLTEXT 1 0 195 "# writedata(\"c:
\\\\Users\\\\vjv\\\\Desktop\\\\000-CANDLE-TESIS\\\\ACABADISIMO\\\\cap.
5-LENGUA-BASE\\\\galeria-textos-version-ordenada-time\\\\castellano
\\\\P2_v2Porcentaje_Sept2015.txt\",TextosCharPorcentaje[30]):\n" }
{MPLTEXT 1 0 195 "# writedata(\"c:\\\\Users\\\\vjv\\\\Desktop\\\\000-C
ANDLE-TESIS\\\\ACABADISIMO\\\\cap.5-LENGUA-BASE\\\\galeria-textos-vers
ion-ordenada-time\\\\castellano\\\\P3_v2Porcentaje_Sept2015.txt\",Text
osCharPorcentaje[31]):\n" }{MPLTEXT 1 0 195 "# writedata(\"c:\\\\Users
\\\\vjv\\\\Desktop\\\\000-CANDLE-TESIS\\\\ACABADISIMO\\\\cap.5-LENGUA-
BASE\\\\galeria-textos-version-ordenada-time\\\\castellano\\\\P4_v2Por
centaje_Sept2015.txt\",TextosCharPorcentaje[32]):\n" }{MPLTEXT 1 0 
195 "# writedata(\"c:\\\\Users\\\\vjv\\\\Desktop\\\\000-CANDLE-TESIS
\\\\ACABADISIMO\\\\cap.5-LENGUA-BASE\\\\galeria-textos-version-ordenad
a-time\\\\castellano\\\\P5_v2Porcentaje_Sept2015.txt\",TextosCharPorce
ntaje[33]):\n" }{MPLTEXT 1 0 195 "# writedata(\"c:\\\\Users\\\\vjv
\\\\Desktop\\\\000-CANDLE-TESIS\\\\ACABADISIMO\\\\cap.5-LENGUA-BASE
\\\\galeria-textos-version-ordenada-time\\\\castellano\\\\P6_v2Porcent
aje_Sept2015.txt\",TextosCharPorcentaje[34]):\n" }{MPLTEXT 1 0 195 "# \+
writedata(\"c:\\\\Users\\\\vjv\\\\Desktop\\\\000-CANDLE-TESIS\\\\ACABA
DISIMO\\\\cap.5-LENGUA-BASE\\\\galeria-textos-version-ordenada-time
\\\\castellano\\\\P7_v2Porcentaje_Sept2015.txt\",TextosCharPorcentaje[
35]):\n" }{MPLTEXT 1 0 195 "# writedata(\"c:\\\\Users\\\\vjv\\\\Deskto
p\\\\000-CANDLE-TESIS\\\\ACABADISIMO\\\\cap.5-LENGUA-BASE\\\\galeria-t
extos-version-ordenada-time\\\\castellano\\\\P8_v2Porcentaje_Sept2015.
txt\",TextosCharPorcentaje[36]):\n" }{MPLTEXT 1 0 195 "# writedata(\"c
:\\\\Users\\\\vjv\\\\Desktop\\\\000-CANDLE-TESIS\\\\ACABADISIMO\\\\cap
.5-LENGUA-BASE\\\\galeria-textos-version-ordenada-time\\\\castellano
\\\\P9_v2Porcentaje_Sept2015.txt\",TextosCharPorcentaje[37]):\n" }
{MPLTEXT 1 0 196 "# writedata(\"c:\\\\Users\\\\vjv\\\\Desktop\\\\000-C
ANDLE-TESIS\\\\ACABADISIMO\\\\cap.5-LENGUA-BASE\\\\galeria-textos-vers
ion-ordenada-time\\\\castellano\\\\P10_v2Porcentaje_Sept2015.txt\",Tex
tosCharPorcentaje[38]):\n" }{MPLTEXT 1 0 192 "# writedata(\"c:\\\\User
s\\\\vjv\\\\Desktop\\\\000-CANDLE-TESIS\\\\ACABADISIMO\\\\cap.5-LENGUA
-BASE\\\\galeria-textos-version-ordenada-time\\\\frances\\\\P1_v2Porce
ntaje_Sept2015.txt\",TextosCharPorcentaje[39]):\n" }{MPLTEXT 1 0 192 "
# writedata(\"c:\\\\Users\\\\vjv\\\\Desktop\\\\000-CANDLE-TESIS\\\\ACA
BADISIMO\\\\cap.5-LENGUA-BASE\\\\galeria-textos-version-ordenada-time
\\\\frances\\\\P2_v2Porcentaje_Sept2015.txt\",TextosCharPorcentaje[40]
):\n" }{MPLTEXT 1 0 192 "# writedata(\"c:\\\\Users\\\\vjv\\\\Desktop
\\\\000-CANDLE-TESIS\\\\ACABADISIMO\\\\cap.5-LENGUA-BASE\\\\galeria-te
xtos-version-ordenada-time\\\\frances\\\\P3_v2Porcentaje_Sept2015.txt
\",TextosCharPorcentaje[41]):\n" }{MPLTEXT 1 0 193 "# writedata(\"c:
\\\\Users\\\\vjv\\\\Desktop\\\\000-CANDLE-TESIS\\\\ACABADISIMO\\\\cap.
5-LENGUA-BASE\\\\galeria-textos-version-ordenada-time\\\\arpitano\\\\P
1_v2Porcentaje_Sept2015.txt\",TextosCharPorcentaje[42]):\n" }{MPLTEXT 
1 0 193 "# writedata(\"c:\\\\Users\\\\vjv\\\\Desktop\\\\000-CANDLE-TES
IS\\\\ACABADISIMO\\\\cap.5-LENGUA-BASE\\\\galeria-textos-version-orden
ada-time\\\\arpitano\\\\P2_v2Porcentaje_Sept2015.txt\",TextosCharPorce
ntaje[43]):\n" }{MPLTEXT 1 0 193 "# writedata(\"c:\\\\Users\\\\vjv
\\\\Desktop\\\\000-CANDLE-TESIS\\\\ACABADISIMO\\\\cap.5-LENGUA-BASE
\\\\galeria-textos-version-ordenada-time\\\\arpitano\\\\P3_v2Porcentaj
e_Sept2015.txt\",TextosCharPorcentaje[44]):\n" }{MPLTEXT 1 0 191 "# wr
itedata(\"c:\\\\Users\\\\vjv\\\\Desktop\\\\000-CANDLE-TESIS\\\\ACABADI
SIMO\\\\cap.5-LENGUA-BASE\\\\galeria-textos-version-ordenada-time\\\\r
umano\\\\P1_v2Porcentaje_Sept2015.txt\",TextosCharPorcentaje[45]):\n" 
}{MPLTEXT 1 0 191 "# writedata(\"c:\\\\Users\\\\vjv\\\\Desktop\\\\000-
CANDLE-TESIS\\\\ACABADISIMO\\\\cap.5-LENGUA-BASE\\\\galeria-textos-ver
sion-ordenada-time\\\\rumano\\\\P2_v2Porcentaje_Sept2015.txt\",TextosC
harPorcentaje[46]):\n" }{MPLTEXT 1 0 191 "# writedata(\"c:\\\\Users
\\\\vjv\\\\Desktop\\\\000-CANDLE-TESIS\\\\ACABADISIMO\\\\cap.5-LENGUA-
BASE\\\\galeria-textos-version-ordenada-time\\\\rumano\\\\P3_v2Porcent
aje_Sept2015.txt\",TextosCharPorcentaje[47]):\n" }{MPLTEXT 1 0 193 "# \+
writedata(\"c:\\\\Users\\\\vjv\\\\Desktop\\\\000-CANDLE-TESIS\\\\ACABA
DISIMO\\\\cap.5-LENGUA-BASE\\\\galeria-textos-version-ordenada-time
\\\\prusiano\\\\P1_v2Porcentaje_Sept2015.txt\",TextosCharPorcentaje[48
]):\n" }{MPLTEXT 1 0 193 "# writedata(\"c:\\\\Users\\\\vjv\\\\Desktop
\\\\000-CANDLE-TESIS\\\\ACABADISIMO\\\\cap.5-LENGUA-BASE\\\\galeria-te
xtos-version-ordenada-time\\\\prusiano\\\\P2_v2Porcentaje_Sept2015.txt
\",TextosCharPorcentaje[49]):\n" }{MPLTEXT 1 0 193 "# writedata(\"c:
\\\\Users\\\\vjv\\\\Desktop\\\\000-CANDLE-TESIS\\\\ACABADISIMO\\\\cap.
5-LENGUA-BASE\\\\galeria-textos-version-ordenada-time\\\\prusiano\\\\P
3_v2Porcentaje_Sept2015.txt\",TextosCharPorcentaje[50]):\n" }{MPLTEXT 
1 0 192 "# writedata(\"c:\\\\Users\\\\vjv\\\\Desktop\\\\000-CANDLE-TES
IS\\\\ACABADISIMO\\\\cap.5-LENGUA-BASE\\\\galeria-textos-version-orden
ada-time\\\\lituano\\\\P1_v2Porcentaje_Sept2015.txt\",TextosCharPorcen
taje[51]):\n" }{MPLTEXT 1 0 192 "# writedata(\"c:\\\\Users\\\\vjv\\\\D
esktop\\\\000-CANDLE-TESIS\\\\ACABADISIMO\\\\cap.5-LENGUA-BASE\\\\gale
ria-textos-version-ordenada-time\\\\lituano\\\\P2_v2Porcentaje_Sept201
5.txt\",TextosCharPorcentaje[52]):\n" }{MPLTEXT 1 0 192 "# writedata(
\"c:\\\\Users\\\\vjv\\\\Desktop\\\\000-CANDLE-TESIS\\\\ACABADISIMO
\\\\cap.5-LENGUA-BASE\\\\galeria-textos-version-ordenada-time\\\\litua
no\\\\P3_v2Porcentaje_Sept2015.txt\",TextosCharPorcentaje[53]):\n" }
{MPLTEXT 1 0 191 "# writedata(\"c:\\\\Users\\\\vjv\\\\Desktop\\\\000-C
ANDLE-TESIS\\\\ACABADISIMO\\\\cap.5-LENGUA-BASE\\\\galeria-textos-vers
ion-ordenada-time\\\\polaco\\\\P1_v2Porcentaje_Sept2015.txt\",TextosCh
arPorcentaje[54]):\n" }{MPLTEXT 1 0 191 "# writedata(\"c:\\\\Users
\\\\vjv\\\\Desktop\\\\000-CANDLE-TESIS\\\\ACABADISIMO\\\\cap.5-LENGUA-
BASE\\\\galeria-textos-version-ordenada-time\\\\polaco\\\\P2_v2Porcent
aje_Sept2015.txt\",TextosCharPorcentaje[55]):\n" }{MPLTEXT 1 0 191 "# \+
writedata(\"c:\\\\Users\\\\vjv\\\\Desktop\\\\000-CANDLE-TESIS\\\\ACABA
DISIMO\\\\cap.5-LENGUA-BASE\\\\galeria-textos-version-ordenada-time
\\\\polaco\\\\P3_v2Porcentaje_Sept2015.txt\",TextosCharPorcentaje[56])
:\n" }{MPLTEXT 1 0 191 "# writedata(\"c:\\\\Users\\\\vjv\\\\Desktop
\\\\000-CANDLE-TESIS\\\\ACABADISIMO\\\\cap.5-LENGUA-BASE\\\\galeria-te
xtos-version-ordenada-time\\\\croata\\\\P1_v2Porcentaje_Sept2015.txt\"
,TextosCharPorcentaje[57]):\n" }{MPLTEXT 1 0 191 "# writedata(\"c:
\\\\Users\\\\vjv\\\\Desktop\\\\000-CANDLE-TESIS\\\\ACABADISIMO\\\\cap.
5-LENGUA-BASE\\\\galeria-textos-version-ordenada-time\\\\croata\\\\P2_
v2Porcentaje_Sept2015.txt\",TextosCharPorcentaje[58]):\n" }{MPLTEXT 1 
0 191 "# writedata(\"c:\\\\Users\\\\vjv\\\\Desktop\\\\000-CANDLE-TESIS
\\\\ACABADISIMO\\\\cap.5-LENGUA-BASE\\\\galeria-textos-version-ordenad
a-time\\\\croata\\\\P3_v2Porcentaje_Sept2015.txt\",TextosCharPorcentaj
e[59]):\n" }{MPLTEXT 1 0 194 "# writedata(\"c:\\\\Users\\\\vjv\\\\Desk
top\\\\000-CANDLE-TESIS\\\\ACABADISIMO\\\\cap.5-LENGUA-BASE\\\\galeria
-textos-version-ordenada-time\\\\ucraniano\\\\P1_v2Porcentaje_Sept2015
.txt\",TextosCharPorcentaje[60]):\n" }{MPLTEXT 1 0 194 "# writedata(\"
c:\\\\Users\\\\vjv\\\\Desktop\\\\000-CANDLE-TESIS\\\\ACABADISIMO\\\\ca
p.5-LENGUA-BASE\\\\galeria-textos-version-ordenada-time\\\\ucraniano
\\\\P2_v2Porcentaje_Sept2015.txt\",TextosCharPorcentaje[61]):\n" }
{MPLTEXT 1 0 194 "# writedata(\"c:\\\\Users\\\\vjv\\\\Desktop\\\\000-C
ANDLE-TESIS\\\\ACABADISIMO\\\\cap.5-LENGUA-BASE\\\\galeria-textos-vers
ion-ordenada-time\\\\ucraniano\\\\P3_v2Porcentaje_Sept2015.txt\",Texto
sCharPorcentaje[62]):\n" }{MPLTEXT 1 0 190 "# writedata(\"c:\\\\Users
\\\\vjv\\\\Desktop\\\\000-CANDLE-TESIS\\\\ACABADISIMO\\\\cap.5-LENGUA-
BASE\\\\galeria-textos-version-ordenada-time\\\\gales\\\\P1_v2Porcenta
je_Sept2015.txt\",TextosCharPorcentaje[63]):\n" }{MPLTEXT 1 0 190 "# w
ritedata(\"c:\\\\Users\\\\vjv\\\\Desktop\\\\000-CANDLE-TESIS\\\\ACABAD
ISIMO\\\\cap.5-LENGUA-BASE\\\\galeria-textos-version-ordenada-time
\\\\gales\\\\P2_v2Porcentaje_Sept2015.txt\",TextosCharPorcentaje[64]):
\n" }{MPLTEXT 1 0 190 "# writedata(\"c:\\\\Users\\\\vjv\\\\Desktop
\\\\000-CANDLE-TESIS\\\\ACABADISIMO\\\\cap.5-LENGUA-BASE\\\\galeria-te
xtos-version-ordenada-time\\\\gales\\\\P3_v2Porcentaje_Sept2015.txt\",
TextosCharPorcentaje[65]):\n" }{MPLTEXT 1 0 191 "# writedata(\"c:\\\\U
sers\\\\vjv\\\\Desktop\\\\000-CANDLE-TESIS\\\\ACABADISIMO\\\\cap.5-LEN
GUA-BASE\\\\galeria-textos-version-ordenada-time\\\\breton\\\\P1_v2Por
centaje_Sept2015.txt\",TextosCharPorcentaje[66]):\n" }{MPLTEXT 1 0 
191 "# writedata(\"c:\\\\Users\\\\vjv\\\\Desktop\\\\000-CANDLE-TESIS
\\\\ACABADISIMO\\\\cap.5-LENGUA-BASE\\\\galeria-textos-version-ordenad
a-time\\\\breton\\\\P2_v2Porcentaje_Sept2015.txt\",TextosCharPorcentaj
e[67]):\n" }{MPLTEXT 1 0 191 "# writedata(\"c:\\\\Users\\\\vjv\\\\Desk
top\\\\000-CANDLE-TESIS\\\\ACABADISIMO\\\\cap.5-LENGUA-BASE\\\\galeria
-textos-version-ordenada-time\\\\breton\\\\P3_v2Porcentaje_Sept2015.tx
t\",TextosCharPorcentaje[68]):\n" }{MPLTEXT 1 0 201 "# writedata(\"c:
\\\\Users\\\\vjv\\\\Desktop\\\\000-CANDLE-TESIS\\\\ACABADISIMO\\\\cap.
5-LENGUA-BASE\\\\galeria-textos-version-ordenada-time\\\\gaeilicoirlan
des\\\\P1_v2Porcentaje_Sept2015.txt\",TextosCharPorcentaje[69]):\n" }
{MPLTEXT 1 0 201 "# writedata(\"c:\\\\Users\\\\vjv\\\\Desktop\\\\000-C
ANDLE-TESIS\\\\ACABADISIMO\\\\cap.5-LENGUA-BASE\\\\galeria-textos-vers
ion-ordenada-time\\\\gaeilicoirlandes\\\\P2_v2Porcentaje_Sept2015.txt
\",TextosCharPorcentaje[70]):\n" }{MPLTEXT 1 0 201 "# writedata(\"c:
\\\\Users\\\\vjv\\\\Desktop\\\\000-CANDLE-TESIS\\\\ACABADISIMO\\\\cap.
5-LENGUA-BASE\\\\galeria-textos-version-ordenada-time\\\\gaeilicoirlan
des\\\\P3_v2Porcentaje_Sept2015.txt\",TextosCharPorcentaje[71]):\n" }
{MPLTEXT 1 0 199 "# writedata(\"c:\\\\Users\\\\vjv\\\\Desktop\\\\000-C
ANDLE-TESIS\\\\ACABADISIMO\\\\cap.5-LENGUA-BASE\\\\galeria-textos-vers
ion-ordenada-time\\\\escocesgaelico\\\\P1_v2Porcentaje_Sept2015.txt\",
TextosCharPorcentaje[72]):\n" }{MPLTEXT 1 0 199 "# writedata(\"c:\\\\U
sers\\\\vjv\\\\Desktop\\\\000-CANDLE-TESIS\\\\ACABADISIMO\\\\cap.5-LEN
GUA-BASE\\\\galeria-textos-version-ordenada-time\\\\escocesgaelico
\\\\P2_v2Porcentaje_Sept2015.txt\",TextosCharPorcentaje[73]):\n" }
{MPLTEXT 1 0 199 "# writedata(\"c:\\\\Users\\\\vjv\\\\Desktop\\\\000-C
ANDLE-TESIS\\\\ACABADISIMO\\\\cap.5-LENGUA-BASE\\\\galeria-textos-vers
ion-ordenada-time\\\\escocesgaelico\\\\P3_v2Porcentaje_Sept2015.txt\",
TextosCharPorcentaje[74]):\n" }{MPLTEXT 1 0 193 "# writedata(\"c:\\\\U
sers\\\\vjv\\\\Desktop\\\\000-CANDLE-TESIS\\\\ACABADISIMO\\\\cap.5-LEN
GUA-BASE\\\\galeria-textos-version-ordenada-time\\\\islandes\\\\P1_v2P
orcentaje_Sept2015.txt\",TextosCharPorcentaje[75]):\n" }{MPLTEXT 1 0 
193 "# writedata(\"c:\\\\Users\\\\vjv\\\\Desktop\\\\000-CANDLE-TESIS
\\\\ACABADISIMO\\\\cap.5-LENGUA-BASE\\\\galeria-textos-version-ordenad
a-time\\\\islandes\\\\P2_v2Porcentaje_Sept2015.txt\",TextosCharPorcent
aje[76]):\n" }{MPLTEXT 1 0 193 "# writedata(\"c:\\\\Users\\\\vjv\\\\De
sktop\\\\000-CANDLE-TESIS\\\\ACABADISIMO\\\\cap.5-LENGUA-BASE\\\\galer
ia-textos-version-ordenada-time\\\\islandes\\\\P3_v2Porcentaje_Sept201
5.txt\",TextosCharPorcentaje[77]):\n" }{MPLTEXT 1 0 190 "# writedata(
\"c:\\\\Users\\\\vjv\\\\Desktop\\\\000-CANDLE-TESIS\\\\ACABADISIMO
\\\\cap.5-LENGUA-BASE\\\\galeria-textos-version-ordenada-time\\\\danes
\\\\P1_v2Porcentaje_Sept2015.txt\",TextosCharPorcentaje[78]):\n" }
{MPLTEXT 1 0 190 "# writedata(\"c:\\\\Users\\\\vjv\\\\Desktop\\\\000-C
ANDLE-TESIS\\\\ACABADISIMO\\\\cap.5-LENGUA-BASE\\\\galeria-textos-vers
ion-ordenada-time\\\\danes\\\\P2_v2Porcentaje_Sept2015.txt\",TextosCha
rPorcentaje[79]):\n" }{MPLTEXT 1 0 190 "# writedata(\"c:\\\\Users\\\\v
jv\\\\Desktop\\\\000-CANDLE-TESIS\\\\ACABADISIMO\\\\cap.5-LENGUA-BASE
\\\\galeria-textos-version-ordenada-time\\\\danes\\\\P3_v2Porcentaje_S
ept2015.txt\",TextosCharPorcentaje[80]):\n" }{MPLTEXT 1 0 192 "# write
data(\"c:\\\\Users\\\\vjv\\\\Desktop\\\\000-CANDLE-TESIS\\\\ACABADISIM
O\\\\cap.5-LENGUA-BASE\\\\galeria-textos-version-ordenada-time\\\\noru
ego\\\\P1_v2Porcentaje_Sept2015.txt\",TextosCharPorcentaje[81]):\n" }
{MPLTEXT 1 0 192 "# writedata(\"c:\\\\Users\\\\vjv\\\\Desktop\\\\000-C
ANDLE-TESIS\\\\ACABADISIMO\\\\cap.5-LENGUA-BASE\\\\galeria-textos-vers
ion-ordenada-time\\\\noruego\\\\P2_v2Porcentaje_Sept2015.txt\",TextosC
harPorcentaje[82]):\n" }{MPLTEXT 1 0 192 "# writedata(\"c:\\\\Users
\\\\vjv\\\\Desktop\\\\000-CANDLE-TESIS\\\\ACABADISIMO\\\\cap.5-LENGUA-
BASE\\\\galeria-textos-version-ordenada-time\\\\noruego\\\\P3_v2Porcen
taje_Sept2015.txt\",TextosCharPorcentaje[83]):\n" }{MPLTEXT 1 0 190 "#
 writedata(\"c:\\\\Users\\\\vjv\\\\Desktop\\\\000-CANDLE-TESIS\\\\ACAB
ADISIMO\\\\cap.5-LENGUA-BASE\\\\galeria-textos-version-ordenada-time
\\\\sueco\\\\P1_v2Porcentaje_Sept2015.txt\",TextosCharPorcentaje[84]):
\n" }{MPLTEXT 1 0 190 "# writedata(\"c:\\\\Users\\\\vjv\\\\Desktop
\\\\000-CANDLE-TESIS\\\\ACABADISIMO\\\\cap.5-LENGUA-BASE\\\\galeria-te
xtos-version-ordenada-time\\\\sueco\\\\P2_v2Porcentaje_Sept2015.txt\",
TextosCharPorcentaje[85]):\n" }{MPLTEXT 1 0 190 "# writedata(\"c:\\\\U
sers\\\\vjv\\\\Desktop\\\\000-CANDLE-TESIS\\\\ACABADISIMO\\\\cap.5-LEN
GUA-BASE\\\\galeria-textos-version-ordenada-time\\\\sueco\\\\P3_v2Porc
entaje_Sept2015.txt\",TextosCharPorcentaje[86]):\n" }{MPLTEXT 1 0 195 
"# writedata(\"c:\\\\Users\\\\vjv\\\\Desktop\\\\000-CANDLE-TESIS\\\\AC
ABADISIMO\\\\cap.5-LENGUA-BASE\\\\galeria-textos-version-ordenada-time
\\\\elfdaliano\\\\P1_v2Porcentaje_Sept2015.txt\",TextosCharPorcentaje[
87]):\n" }{MPLTEXT 1 0 195 "# writedata(\"c:\\\\Users\\\\vjv\\\\Deskto
p\\\\000-CANDLE-TESIS\\\\ACABADISIMO\\\\cap.5-LENGUA-BASE\\\\galeria-t
extos-version-ordenada-time\\\\elfdaliano\\\\P2_v2Porcentaje_Sept2015.
txt\",TextosCharPorcentaje[88]):\n" }{MPLTEXT 1 0 195 "# writedata(\"c
:\\\\Users\\\\vjv\\\\Desktop\\\\000-CANDLE-TESIS\\\\ACABADISIMO\\\\cap
.5-LENGUA-BASE\\\\galeria-textos-version-ordenada-time\\\\elfdaliano
\\\\P3_v2Porcentaje_Sept2015.txt\",TextosCharPorcentaje[89]):\n" }
{MPLTEXT 1 0 191 "# writedata(\"c:\\\\Users\\\\vjv\\\\Desktop\\\\000-C
ANDLE-TESIS\\\\ACABADISIMO\\\\cap.5-LENGUA-BASE\\\\galeria-textos-vers
ion-ordenada-time\\\\aleman\\\\P1_v2Porcentaje_Sept2015.txt\",TextosCh
arPorcentaje[90]):\n" }{MPLTEXT 1 0 191 "# writedata(\"c:\\\\Users
\\\\vjv\\\\Desktop\\\\000-CANDLE-TESIS\\\\ACABADISIMO\\\\cap.5-LENGUA-
BASE\\\\galeria-textos-version-ordenada-time\\\\aleman\\\\P2_v2Porcent
aje_Sept2015.txt\",TextosCharPorcentaje[91]):\n" }{MPLTEXT 1 0 191 "# \+
writedata(\"c:\\\\Users\\\\vjv\\\\Desktop\\\\000-CANDLE-TESIS\\\\ACABA
DISIMO\\\\cap.5-LENGUA-BASE\\\\galeria-textos-version-ordenada-time
\\\\aleman\\\\P3_v2Porcentaje_Sept2015.txt\",TextosCharPorcentaje[92])
:\n" }{MPLTEXT 1 0 193 "# writedata(\"c:\\\\Users\\\\vjv\\\\Desktop
\\\\000-CANDLE-TESIS\\\\ACABADISIMO\\\\cap.5-LENGUA-BASE\\\\galeria-te
xtos-version-ordenada-time\\\\holandes\\\\P1_v2Porcentaje_Sept2015.txt
\",TextosCharPorcentaje[93]):\n" }{MPLTEXT 1 0 193 "# writedata(\"c:
\\\\Users\\\\vjv\\\\Desktop\\\\000-CANDLE-TESIS\\\\ACABADISIMO\\\\cap.
5-LENGUA-BASE\\\\galeria-textos-version-ordenada-time\\\\holandes\\\\P
2_v2Porcentaje_Sept2015.txt\",TextosCharPorcentaje[94]):\n" }{MPLTEXT 
1 0 193 "# writedata(\"c:\\\\Users\\\\vjv\\\\Desktop\\\\000-CANDLE-TES
IS\\\\ACABADISIMO\\\\cap.5-LENGUA-BASE\\\\galeria-textos-version-orden
ada-time\\\\holandes\\\\P3_v2Porcentaje_Sept2015.txt\",TextosCharPorce
ntaje[95]):\n" }{MPLTEXT 1 0 195 "# writedata(\"c:\\\\Users\\\\vjv
\\\\Desktop\\\\000-CANDLE-TESIS\\\\ACABADISIMO\\\\cap.5-LENGUA-BASE
\\\\galeria-textos-version-ordenada-time\\\\bajoaleman\\\\P1_v2Porcent
aje_Sept2015.txt\",TextosCharPorcentaje[96]):\n" }{MPLTEXT 1 0 195 "# \+
writedata(\"c:\\\\Users\\\\vjv\\\\Desktop\\\\000-CANDLE-TESIS\\\\ACABA
DISIMO\\\\cap.5-LENGUA-BASE\\\\galeria-textos-version-ordenada-time
\\\\bajoaleman\\\\P2_v2Porcentaje_Sept2015.txt\",TextosCharPorcentaje[
97]):\n" }{MPLTEXT 1 0 195 "# writedata(\"c:\\\\Users\\\\vjv\\\\Deskto
p\\\\000-CANDLE-TESIS\\\\ACABADISIMO\\\\cap.5-LENGUA-BASE\\\\galeria-t
extos-version-ordenada-time\\\\bajoaleman\\\\P3_v2Porcentaje_Sept2015.
txt\",TextosCharPorcentaje[98]):\n" }{MPLTEXT 1 0 191 "# writedata(\"c
:\\\\Users\\\\vjv\\\\Desktop\\\\000-CANDLE-TESIS\\\\ACABADISIMO\\\\cap
.5-LENGUA-BASE\\\\galeria-textos-version-ordenada-time\\\\ingles\\\\P1
_v2Porcentaje_Sept2015.txt\",TextosCharPorcentaje[99]):\n" }{MPLTEXT 
1 0 192 "# writedata(\"c:\\\\Users\\\\vjv\\\\Desktop\\\\000-CANDLE-TES
IS\\\\ACABADISIMO\\\\cap.5-LENGUA-BASE\\\\galeria-textos-version-orden
ada-time\\\\ingles\\\\P2_v2Porcentaje_Sept2015.txt\",TextosCharPorcent
aje[100]):\n" }{MPLTEXT 1 0 192 "# writedata(\"c:\\\\Users\\\\vjv\\\\D
esktop\\\\000-CANDLE-TESIS\\\\ACABADISIMO\\\\cap.5-LENGUA-BASE\\\\gale
ria-textos-version-ordenada-time\\\\ingles\\\\P3_v2Porcentaje_Sept2015
.txt\",TextosCharPorcentaje[101]):\n" }{MPLTEXT 1 0 193 "# writedata(
\"c:\\\\Users\\\\vjv\\\\Desktop\\\\000-CANDLE-TESIS\\\\ACABADISIMO
\\\\cap.5-LENGUA-BASE\\\\galeria-textos-version-ordenada-time\\\\escoc
es\\\\P1_v2Porcentaje_Sept2015.txt\",TextosCharPorcentaje[102]):\n" }
{MPLTEXT 1 0 193 "# writedata(\"c:\\\\Users\\\\vjv\\\\Desktop\\\\000-C
ANDLE-TESIS\\\\ACABADISIMO\\\\cap.5-LENGUA-BASE\\\\galeria-textos-vers
ion-ordenada-time\\\\escoces\\\\P2_v2Porcentaje_Sept2015.txt\",TextosC
harPorcentaje[103]):\n" }{MPLTEXT 1 0 193 "# writedata(\"c:\\\\Users
\\\\vjv\\\\Desktop\\\\000-CANDLE-TESIS\\\\ACABADISIMO\\\\cap.5-LENGUA-
BASE\\\\galeria-textos-version-ordenada-time\\\\escoces\\\\P3_v2Porcen
taje_Sept2015.txt\",TextosCharPorcentaje[104]):\n" }{MPLTEXT 1 0 192 "
# writedata(\"c:\\\\Users\\\\vjv\\\\Desktop\\\\000-CANDLE-TESIS\\\\ACA
BADISIMO\\\\cap.5-LENGUA-BASE\\\\galeria-textos-version-ordenada-time
\\\\frisio\\\\P1_v2Porcentaje_Sept2015.txt\",TextosCharPorcentaje[105]
):\n" }{MPLTEXT 1 0 192 "# writedata(\"c:\\\\Users\\\\vjv\\\\Desktop
\\\\000-CANDLE-TESIS\\\\ACABADISIMO\\\\cap.5-LENGUA-BASE\\\\galeria-te
xtos-version-ordenada-time\\\\frisio\\\\P2_v2Porcentaje_Sept2015.txt\"
,TextosCharPorcentaje[106]):\n" }{MPLTEXT 1 0 192 "# writedata(\"c:
\\\\Users\\\\vjv\\\\Desktop\\\\000-CANDLE-TESIS\\\\ACABADISIMO\\\\cap.
5-LENGUA-BASE\\\\galeria-textos-version-ordenada-time\\\\frisio\\\\P3_
v2Porcentaje_Sept2015.txt\",TextosCharPorcentaje[107]):\n" }{MPLTEXT 
1 0 192 "# writedata(\"c:\\\\Users\\\\vjv\\\\Desktop\\\\000-CANDLE-TES
IS\\\\ACABADISIMO\\\\cap.5-LENGUA-BASE\\\\galeria-textos-version-orden
ada-time\\\\griego\\\\P1_v2Porcentaje_Sept2015.txt\",TextosCharPorcent
aje[108]):\n" }{MPLTEXT 1 0 192 "# writedata(\"c:\\\\Users\\\\vjv\\\\D
esktop\\\\000-CANDLE-TESIS\\\\ACABADISIMO\\\\cap.5-LENGUA-BASE\\\\gale
ria-textos-version-ordenada-time\\\\griego\\\\P2_v2Porcentaje_Sept2015
.txt\",TextosCharPorcentaje[109]):\n" }{MPLTEXT 1 0 192 "# writedata(
\"c:\\\\Users\\\\vjv\\\\Desktop\\\\000-CANDLE-TESIS\\\\ACABADISIMO
\\\\cap.5-LENGUA-BASE\\\\galeria-textos-version-ordenada-time\\\\grieg
o\\\\P3_v2Porcentaje_Sept2015.txt\",TextosCharPorcentaje[110]):\n" }
{MPLTEXT 1 0 194 "# writedata(\"c:\\\\Users\\\\vjv\\\\Desktop\\\\000-C
ANDLE-TESIS\\\\ACABADISIMO\\\\cap.5-LENGUA-BASE\\\\galeria-textos-vers
ion-ordenada-time\\\\tsakonio\\\\P1_v2Porcentaje_Sept2015.txt\",Textos
CharPorcentaje[111]):\n" }{MPLTEXT 1 0 194 "# writedata(\"c:\\\\Users
\\\\vjv\\\\Desktop\\\\000-CANDLE-TESIS\\\\ACABADISIMO\\\\cap.5-LENGUA-
BASE\\\\galeria-textos-version-ordenada-time\\\\tsakonio\\\\P2_v2Porce
ntaje_Sept2015.txt\",TextosCharPorcentaje[112]):\n" }{MPLTEXT 1 0 194 
"# writedata(\"c:\\\\Users\\\\vjv\\\\Desktop\\\\000-CANDLE-TESIS\\\\AC
ABADISIMO\\\\cap.5-LENGUA-BASE\\\\galeria-textos-version-ordenada-time
\\\\tsakonio\\\\P3_v2Porcentaje_Sept2015.txt\",TextosCharPorcentaje[11
3]):\n" }{MPLTEXT 1 0 193 "# writedata(\"c:\\\\Users\\\\vjv\\\\Desktop
\\\\000-CANDLE-TESIS\\\\ACABADISIMO\\\\cap.5-LENGUA-BASE\\\\galeria-te
xtos-version-ordenada-time\\\\albanes\\\\P1_v2Porcentaje_Sept2015.txt
\",TextosCharPorcentaje[114]):\n" }{MPLTEXT 1 0 193 "# writedata(\"c:
\\\\Users\\\\vjv\\\\Desktop\\\\000-CANDLE-TESIS\\\\ACABADISIMO\\\\cap.
5-LENGUA-BASE\\\\galeria-textos-version-ordenada-time\\\\albanes\\\\P2
_v2Porcentaje_Sept2015.txt\",TextosCharPorcentaje[115]):\n" }{MPLTEXT 
1 0 193 "# writedata(\"c:\\\\Users\\\\vjv\\\\Desktop\\\\000-CANDLE-TES
IS\\\\ACABADISIMO\\\\cap.5-LENGUA-BASE\\\\galeria-textos-version-orden
ada-time\\\\albanes\\\\P3_v2Porcentaje_Sept2015.txt\",TextosCharPorcen
taje[116]):\n" }{MPLTEXT 1 0 193 "# writedata(\"c:\\\\Users\\\\vjv
\\\\Desktop\\\\000-CANDLE-TESIS\\\\ACABADISIMO\\\\cap.5-LENGUA-BASE
\\\\galeria-textos-version-ordenada-time\\\\armenio\\\\P1_v2Porcentaje
_Sept2015.txt\",TextosCharPorcentaje[117]):\n" }{MPLTEXT 1 0 193 "# wr
itedata(\"c:\\\\Users\\\\vjv\\\\Desktop\\\\000-CANDLE-TESIS\\\\ACABADI
SIMO\\\\cap.5-LENGUA-BASE\\\\galeria-textos-version-ordenada-time\\\\a
rmenio\\\\P2_v2Porcentaje_Sept2015.txt\",TextosCharPorcentaje[118]):\n
" }{MPLTEXT 1 0 193 "# writedata(\"c:\\\\Users\\\\vjv\\\\Desktop\\\\00
0-CANDLE-TESIS\\\\ACABADISIMO\\\\cap.5-LENGUA-BASE\\\\galeria-textos-v
ersion-ordenada-time\\\\armenio\\\\P3_v2Porcentaje_Sept2015.txt\",Text
osCharPorcentaje[119]):\n" }{MPLTEXT 1 0 192 "# writedata(\"c:\\\\User
s\\\\vjv\\\\Desktop\\\\000-CANDLE-TESIS\\\\ACABADISIMO\\\\cap.5-LENGUA
-BASE\\\\galeria-textos-version-ordenada-time\\\\romani\\\\P1_v2Porcen
taje_Sept2015.txt\",TextosCharPorcentaje[120]):\n" }{MPLTEXT 1 0 192 "
# writedata(\"c:\\\\Users\\\\vjv\\\\Desktop\\\\000-CANDLE-TESIS\\\\ACA
BADISIMO\\\\cap.5-LENGUA-BASE\\\\galeria-textos-version-ordenada-time
\\\\romani\\\\P2_v2Porcentaje_Sept2015.txt\",TextosCharPorcentaje[121]
):\n" }{MPLTEXT 1 0 192 "# writedata(\"c:\\\\Users\\\\vjv\\\\Desktop
\\\\000-CANDLE-TESIS\\\\ACABADISIMO\\\\cap.5-LENGUA-BASE\\\\galeria-te
xtos-version-ordenada-time\\\\romani\\\\P3_v2Porcentaje_Sept2015.txt\"
,TextosCharPorcentaje[122]):\n" }{MPLTEXT 1 0 192 "# writedata(\"c:
\\\\Users\\\\vjv\\\\Desktop\\\\000-CANDLE-TESIS\\\\ACABADISIMO\\\\cap.
5-LENGUA-BASE\\\\galeria-textos-version-ordenada-time\\\\romani\\\\P4_
v2Porcentaje_Sept2015.txt\",TextosCharPorcentaje[123]):\n" }{MPLTEXT 
1 0 191 "# writedata(\"c:\\\\Users\\\\vjv\\\\Desktop\\\\000-CANDLE-TES
IS\\\\ACABADISIMO\\\\cap.5-LENGUA-BASE\\\\galeria-textos-version-orden
ada-time\\\\persa\\\\P1_v2Porcentaje_Sept2015.txt\",TextosCharPorcenta
je[124]):\n" }{MPLTEXT 1 0 191 "# writedata(\"c:\\\\Users\\\\vjv\\\\De
sktop\\\\000-CANDLE-TESIS\\\\ACABADISIMO\\\\cap.5-LENGUA-BASE\\\\galer
ia-textos-version-ordenada-time\\\\persa\\\\P2_v2Porcentaje_Sept2015.t
xt\",TextosCharPorcentaje[125]):\n" }{MPLTEXT 1 0 191 "# writedata(\"c
:\\\\Users\\\\vjv\\\\Desktop\\\\000-CANDLE-TESIS\\\\ACABADISIMO\\\\cap
.5-LENGUA-BASE\\\\galeria-textos-version-ordenada-time\\\\persa\\\\P3_
v2Porcentaje_Sept2015.txt\",TextosCharPorcentaje[126]):\n" }{MPLTEXT 
1 0 191 "# writedata(\"c:\\\\Users\\\\vjv\\\\Desktop\\\\000-CANDLE-TES
IS\\\\ACABADISIMO\\\\cap.5-LENGUA-BASE\\\\galeria-textos-version-orden
ada-time\\\\fines\\\\P1_v2Porcentaje_Sept2015.txt\",TextosCharPorcenta
je[127]):\n" }{MPLTEXT 1 0 191 "# writedata(\"c:\\\\Users\\\\vjv\\\\De
sktop\\\\000-CANDLE-TESIS\\\\ACABADISIMO\\\\cap.5-LENGUA-BASE\\\\galer
ia-textos-version-ordenada-time\\\\fines\\\\P2_v2Porcentaje_Sept2015.t
xt\",TextosCharPorcentaje[128]):\n" }{MPLTEXT 1 0 191 "# writedata(\"c
:\\\\Users\\\\vjv\\\\Desktop\\\\000-CANDLE-TESIS\\\\ACABADISIMO\\\\cap
.5-LENGUA-BASE\\\\galeria-textos-version-ordenada-time\\\\fines\\\\P3_
v2Porcentaje_Sept2015.txt\",TextosCharPorcentaje[129]):\n" }{MPLTEXT 
1 0 193 "# writedata(\"c:\\\\Users\\\\vjv\\\\Desktop\\\\000-CANDLE-TES
IS\\\\ACABADISIMO\\\\cap.5-LENGUA-BASE\\\\galeria-textos-version-orden
ada-time\\\\hungaro\\\\P1_v2Porcentaje_Sept2015.txt\",TextosCharPorcen
taje[130]):\n" }{MPLTEXT 1 0 193 "# writedata(\"c:\\\\Users\\\\vjv
\\\\Desktop\\\\000-CANDLE-TESIS\\\\ACABADISIMO\\\\cap.5-LENGUA-BASE
\\\\galeria-textos-version-ordenada-time\\\\hungaro\\\\P2_v2Porcentaje
_Sept2015.txt\",TextosCharPorcentaje[131]):\n" }{MPLTEXT 1 0 193 "# wr
itedata(\"c:\\\\Users\\\\vjv\\\\Desktop\\\\000-CANDLE-TESIS\\\\ACABADI
SIMO\\\\cap.5-LENGUA-BASE\\\\galeria-textos-version-ordenada-time\\\\h
ungaro\\\\P3_v2Porcentaje_Sept2015.txt\",TextosCharPorcentaje[132]):\n
" }{MPLTEXT 1 0 192 "# writedata(\"c:\\\\Users\\\\vjv\\\\Desktop\\\\00
0-CANDLE-TESIS\\\\ACABADISIMO\\\\cap.5-LENGUA-BASE\\\\galeria-textos-v
ersion-ordenada-time\\\\mongol\\\\P1_v2Porcentaje_Sept2015.txt\",Texto
sCharPorcentaje[133]):\n" }{MPLTEXT 1 0 192 "# writedata(\"c:\\\\Users
\\\\vjv\\\\Desktop\\\\000-CANDLE-TESIS\\\\ACABADISIMO\\\\cap.5-LENGUA-
BASE\\\\galeria-textos-version-ordenada-time\\\\mongol\\\\P2_v2Porcent
aje_Sept2015.txt\",TextosCharPorcentaje[134]):\n" }{MPLTEXT 1 0 192 "#
 writedata(\"c:\\\\Users\\\\vjv\\\\Desktop\\\\000-CANDLE-TESIS\\\\ACAB
ADISIMO\\\\cap.5-LENGUA-BASE\\\\galeria-textos-version-ordenada-time
\\\\mongol\\\\P3_v2Porcentaje_Sept2015.txt\",TextosCharPorcentaje[135]
):\n" }{MPLTEXT 1 0 191 "# writedata(\"c:\\\\Users\\\\vjv\\\\Desktop
\\\\000-CANDLE-TESIS\\\\ACABADISIMO\\\\cap.5-LENGUA-BASE\\\\galeria-te
xtos-version-ordenada-time\\\\turco\\\\P1_v2Porcentaje_Sept2015.txt\",
TextosCharPorcentaje[136]):\n" }{MPLTEXT 1 0 191 "# writedata(\"c:
\\\\Users\\\\vjv\\\\Desktop\\\\000-CANDLE-TESIS\\\\ACABADISIMO\\\\cap.
5-LENGUA-BASE\\\\galeria-textos-version-ordenada-time\\\\turco\\\\P2_v
2Porcentaje_Sept2015.txt\",TextosCharPorcentaje[137]):\n" }{MPLTEXT 1 
0 191 "# writedata(\"c:\\\\Users\\\\vjv\\\\Desktop\\\\000-CANDLE-TESIS
\\\\ACABADISIMO\\\\cap.5-LENGUA-BASE\\\\galeria-textos-version-ordenad
a-time\\\\turco\\\\P3_v2Porcentaje_Sept2015.txt\",TextosCharPorcentaje
[138]):\n" }{MPLTEXT 1 0 192 "# writedata(\"c:\\\\Users\\\\vjv\\\\Desk
top\\\\000-CANDLE-TESIS\\\\ACABADISIMO\\\\cap.5-LENGUA-BASE\\\\galeria
-textos-version-ordenada-time\\\\abkhaz\\\\P1_v2Porcentaje_Sept2015.tx
t\",TextosCharPorcentaje[139]):\n" }{MPLTEXT 1 0 192 "# writedata(\"c:
\\\\Users\\\\vjv\\\\Desktop\\\\000-CANDLE-TESIS\\\\ACABADISIMO\\\\cap.
5-LENGUA-BASE\\\\galeria-textos-version-ordenada-time\\\\abkhaz\\\\P2_
v2Porcentaje_Sept2015.txt\",TextosCharPorcentaje[140]):\n" }{MPLTEXT 
1 0 194 "# writedata(\"c:\\\\Users\\\\vjv\\\\Desktop\\\\000-CANDLE-TES
IS\\\\ACABADISIMO\\\\cap.5-LENGUA-BASE\\\\galeria-textos-version-orden
ada-time\\\\checheno\\\\P1_v2Porcentaje_Sept2015.txt\",TextosCharPorce
ntaje[141]):\n" }{MPLTEXT 1 0 195 "# writedata(\"c:\\\\Users\\\\vjv
\\\\Desktop\\\\000-CANDLE-TESIS\\\\ACABADISIMO\\\\cap.5-LENGUA-BASE
\\\\galeria-textos-version-ordenada-time\\\\georgiano\\\\P1_v2Porcenta
je_Sept2015.txt\",TextosCharPorcentaje[142]):\n" }{MPLTEXT 1 0 195 "# \+
writedata(\"c:\\\\Users\\\\vjv\\\\Desktop\\\\000-CANDLE-TESIS\\\\ACABA
DISIMO\\\\cap.5-LENGUA-BASE\\\\galeria-textos-version-ordenada-time
\\\\georgiano\\\\P2_v2Porcentaje_Sept2015.txt\",TextosCharPorcentaje[1
43]):\n" }{MPLTEXT 1 0 195 "# writedata(\"c:\\\\Users\\\\vjv\\\\Deskto
p\\\\000-CANDLE-TESIS\\\\ACABADISIMO\\\\cap.5-LENGUA-BASE\\\\galeria-t
extos-version-ordenada-time\\\\georgiano\\\\P3_v2Porcentaje_Sept2015.t
xt\",TextosCharPorcentaje[144]):\n" }{MPLTEXT 1 0 193 "# writedata(\"c
:\\\\Users\\\\vjv\\\\Desktop\\\\000-CANDLE-TESIS\\\\ACABADISIMO\\\\cap
.5-LENGUA-BASE\\\\galeria-textos-version-ordenada-time\\\\guanche\\\\P
1_v2Porcentaje_Sept2015.txt\",TextosCharPorcentaje[145]):\n" }{MPLTEXT
 1 0 193 "# writedata(\"c:\\\\Users\\\\vjv\\\\Desktop\\\\000-CANDLE-TE
SIS\\\\ACABADISIMO\\\\cap.5-LENGUA-BASE\\\\galeria-textos-version-orde
nada-time\\\\guanche\\\\P2_v2Porcentaje_Sept2015.txt\",TextosCharPorce
ntaje[146]):\n" }{MPLTEXT 1 0 192 "# writedata(\"c:\\\\Users\\\\vjv
\\\\Desktop\\\\000-CANDLE-TESIS\\\\ACABADISIMO\\\\cap.5-LENGUA-BASE
\\\\galeria-textos-version-ordenada-time\\\\auyila\\\\P1_v2Porcentaje_
Sept2015.txt\",TextosCharPorcentaje[147]):\n" }{MPLTEXT 1 0 192 "# wri
tedata(\"c:\\\\Users\\\\vjv\\\\Desktop\\\\000-CANDLE-TESIS\\\\ACABADIS
IMO\\\\cap.5-LENGUA-BASE\\\\galeria-textos-version-ordenada-time\\\\au
yila\\\\P2_v2Porcentaje_Sept2015.txt\",TextosCharPorcentaje[148]):\n" 
}{MPLTEXT 1 0 192 "# writedata(\"c:\\\\Users\\\\vjv\\\\Desktop\\\\000-
CANDLE-TESIS\\\\ACABADISIMO\\\\cap.5-LENGUA-BASE\\\\galeria-textos-ver
sion-ordenada-time\\\\auyila\\\\P3_v2Porcentaje_Sept2015.txt\",TextosC
harPorcentaje[149]):\n" }{MPLTEXT 1 0 191 "# writedata(\"c:\\\\Users
\\\\vjv\\\\Desktop\\\\000-CANDLE-TESIS\\\\ACABADISIMO\\\\cap.5-LENGUA-
BASE\\\\galeria-textos-version-ordenada-time\\\\sokna\\\\P1_v2Porcenta
je_Sept2015.txt\",TextosCharPorcentaje[150]):\n" }{MPLTEXT 1 0 190 "# \+
writedata(\"c:\\\\Users\\\\vjv\\\\Desktop\\\\000-CANDLE-TESIS\\\\ACABA
DISIMO\\\\cap.5-LENGUA-BASE\\\\galeria-textos-version-ordenada-time
\\\\sivi\\\\P1_v2Porcentaje_Sept2015.txt\",TextosCharPorcentaje[151]):
\n" }{MPLTEXT 1 0 192 "# writedata(\"c:\\\\Users\\\\vjv\\\\Desktop
\\\\000-CANDLE-TESIS\\\\ACABADISIMO\\\\cap.5-LENGUA-BASE\\\\galeria-te
xtos-version-ordenada-time\\\\kabyle\\\\P1_v2Porcentaje_Sept2015.txt\"
,TextosCharPorcentaje[152]):\n" }{MPLTEXT 1 0 192 "# writedata(\"c:
\\\\Users\\\\vjv\\\\Desktop\\\\000-CANDLE-TESIS\\\\ACABADISIMO\\\\cap.
5-LENGUA-BASE\\\\galeria-textos-version-ordenada-time\\\\kabyle\\\\P2_
v2Porcentaje_Sept2015.txt\",TextosCharPorcentaje[153]):\n" }{MPLTEXT 
1 0 192 "# writedata(\"c:\\\\Users\\\\vjv\\\\Desktop\\\\000-CANDLE-TES
IS\\\\ACABADISIMO\\\\cap.5-LENGUA-BASE\\\\galeria-textos-version-orden
ada-time\\\\kabyle\\\\P3_v2Porcentaje_Sept2015.txt\",TextosCharPorcent
aje[154]):\n" }{MPLTEXT 1 0 193 "# writedata(\"c:\\\\Users\\\\vjv\\\\D
esktop\\\\000-CANDLE-TESIS\\\\ACABADISIMO\\\\cap.5-LENGUA-BASE\\\\gale
ria-textos-version-ordenada-time\\\\tacheli\\\\P1_v2Porcentaje_Sept201
5.txt\",TextosCharPorcentaje[155]):\n" }{MPLTEXT 1 0 193 "# writedata(
\"c:\\\\Users\\\\vjv\\\\Desktop\\\\000-CANDLE-TESIS\\\\ACABADISIMO
\\\\cap.5-LENGUA-BASE\\\\galeria-textos-version-ordenada-time\\\\tache
li\\\\P2_v2Porcentaje_Sept2015.txt\",TextosCharPorcentaje[156]):\n" }
{MPLTEXT 1 0 192 "# writedata(\"c:\\\\Users\\\\vjv\\\\Desktop\\\\000-C
ANDLE-TESIS\\\\ACABADISIMO\\\\cap.5-LENGUA-BASE\\\\galeria-textos-vers
ion-ordenada-time\\\\cherba\\\\P1_v2Porcentaje_Sept2015.txt\",TextosCh
arPorcentaje[157]):\n" }{MPLTEXT 1 0 192 "# writedata(\"c:\\\\Users
\\\\vjv\\\\Desktop\\\\000-CANDLE-TESIS\\\\ACABADISIMO\\\\cap.5-LENGUA-
BASE\\\\galeria-textos-version-ordenada-time\\\\cherba\\\\P2_v2Porcent
aje_Sept2015.txt\",TextosCharPorcentaje[158]):\n" }{MPLTEXT 1 0 192 "#
 writedata(\"c:\\\\Users\\\\vjv\\\\Desktop\\\\000-CANDLE-TESIS\\\\ACAB
ADISIMO\\\\cap.5-LENGUA-BASE\\\\galeria-textos-version-ordenada-time
\\\\cherba\\\\P3_v2Porcentaje_Sept2015.txt\",TextosCharPorcentaje[159]
):\n" }{MPLTEXT 1 0 192 "# writedata(\"c:\\\\Users\\\\vjv\\\\Desktop
\\\\000-CANDLE-TESIS\\\\ACABADISIMO\\\\cap.5-LENGUA-BASE\\\\galeria-te
xtos-version-ordenada-time\\\\nafusi\\\\P1_v2Porcentaje_Sept2015.txt\"
,TextosCharPorcentaje[160]):\n" }{MPLTEXT 1 0 192 "# writedata(\"c:
\\\\Users\\\\vjv\\\\Desktop\\\\000-CANDLE-TESIS\\\\ACABADISIMO\\\\cap.
5-LENGUA-BASE\\\\galeria-textos-version-ordenada-time\\\\nafusi\\\\P2_
v2Porcentaje_Sept2015.txt\",TextosCharPorcentaje[161]):\n" }{MPLTEXT 
1 0 192 "# writedata(\"c:\\\\Users\\\\vjv\\\\Desktop\\\\000-CANDLE-TES
IS\\\\ACABADISIMO\\\\cap.5-LENGUA-BASE\\\\galeria-textos-version-orden
ada-time\\\\gomara\\\\P1_v2Porcentaje_Sept2015.txt\",TextosCharPorcent
aje[162]):\n" }{MPLTEXT 1 0 193 "# writedata(\"c:\\\\Users\\\\vjv\\\\D
esktop\\\\000-CANDLE-TESIS\\\\ACABADISIMO\\\\cap.5-LENGUA-BASE\\\\gale
ria-textos-version-ordenada-time\\\\gadames\\\\P1_v2Porcentaje_Sept201
5.txt\",TextosCharPorcentaje[163]):\n" }{MPLTEXT 1 0 193 "# writedata(
\"c:\\\\Users\\\\vjv\\\\Desktop\\\\000-CANDLE-TESIS\\\\ACABADISIMO
\\\\cap.5-LENGUA-BASE\\\\galeria-textos-version-ordenada-time\\\\gadam
es\\\\P2_v2Porcentaje_Sept2015.txt\",TextosCharPorcentaje[164]):\n" }
{MPLTEXT 1 0 197 "# writedata(\"c:\\\\Users\\\\vjv\\\\Desktop\\\\000-C
ANDLE-TESIS\\\\ACABADISIMO\\\\cap.5-LENGUA-BASE\\\\galeria-textos-vers
ion-ordenada-time\\\\tagargrente\\\\P1_v2Porcentaje_Sept2015.txt\",Tex
tosCharPorcentaje[165]):\n" }{MPLTEXT 1 0 197 "# writedata(\"c:\\\\Use
rs\\\\vjv\\\\Desktop\\\\000-CANDLE-TESIS\\\\ACABADISIMO\\\\cap.5-LENGU
A-BASE\\\\galeria-textos-version-ordenada-time\\\\tagargrente\\\\P2_v2
Porcentaje_Sept2015.txt\",TextosCharPorcentaje[166]):\n" }{MPLTEXT 1 
0 197 "# writedata(\"c:\\\\Users\\\\vjv\\\\Desktop\\\\000-CANDLE-TESIS
\\\\ACABADISIMO\\\\cap.5-LENGUA-BASE\\\\galeria-textos-version-ordenad
a-time\\\\tagargrente\\\\P3_v2Porcentaje_Sept2015.txt\",TextosCharPorc
entaje[167]):\n" }{MPLTEXT 1 0 192 "# writedata(\"c:\\\\Users\\\\vjv
\\\\Desktop\\\\000-CANDLE-TESIS\\\\ACABADISIMO\\\\cap.5-LENGUA-BASE
\\\\galeria-textos-version-ordenada-time\\\\figuig\\\\P1_v2Porcentaje_
Sept2015.txt\",TextosCharPorcentaje[168]):\n" }{MPLTEXT 1 0 192 "# wri
tedata(\"c:\\\\Users\\\\vjv\\\\Desktop\\\\000-CANDLE-TESIS\\\\ACABADIS
IMO\\\\cap.5-LENGUA-BASE\\\\galeria-textos-version-ordenada-time\\\\ta
rifi\\\\P1_v2Porcentaje_Sept2015.txt\",TextosCharPorcentaje[169]):\n" 
}{MPLTEXT 1 0 192 "# writedata(\"c:\\\\Users\\\\vjv\\\\Desktop\\\\000-
CANDLE-TESIS\\\\ACABADISIMO\\\\cap.5-LENGUA-BASE\\\\galeria-textos-ver
sion-ordenada-time\\\\tarifi\\\\P2_v2Porcentaje_Sept2015.txt\",TextosC
harPorcentaje[170]):\n" }{MPLTEXT 1 0 192 "# writedata(\"c:\\\\Users
\\\\vjv\\\\Desktop\\\\000-CANDLE-TESIS\\\\ACABADISIMO\\\\cap.5-LENGUA-
BASE\\\\galeria-textos-version-ordenada-time\\\\tarifi\\\\P3_v2Porcent
aje_Sept2015.txt\",TextosCharPorcentaje[171]):\n" }{MPLTEXT 1 0 193 "#
 writedata(\"c:\\\\Users\\\\vjv\\\\Desktop\\\\000-CANDLE-TESIS\\\\ACAB
ADISIMO\\\\cap.5-LENGUA-BASE\\\\galeria-textos-version-ordenada-time
\\\\chahuia\\\\P1_v2Porcentaje_Sept2015.txt\",TextosCharPorcentaje[172
]):\n" }{MPLTEXT 1 0 197 "# writedata(\"c:\\\\Users\\\\vjv\\\\Desktop
\\\\000-CANDLE-TESIS\\\\ACABADISIMO\\\\cap.5-LENGUA-BASE\\\\galeria-te
xtos-version-ordenada-time\\\\tuaregadagh\\\\P1_v2Porcentaje_Sept2015.
txt\",TextosCharPorcentaje[173]):\n" }{MPLTEXT 1 0 198 "# writedata(\"
c:\\\\Users\\\\vjv\\\\Desktop\\\\000-CANDLE-TESIS\\\\ACABADISIMO\\\\ca
p.5-LENGUA-BASE\\\\galeria-textos-version-ordenada-time\\\\tuaregkidal
i\\\\P1_v2Porcentaje_Sept2015.txt\",TextosCharPorcentaje[174]):\n" }
{MPLTEXT 1 0 198 "# writedata(\"c:\\\\Users\\\\vjv\\\\Desktop\\\\000-C
ANDLE-TESIS\\\\ACABADISIMO\\\\cap.5-LENGUA-BASE\\\\galeria-textos-vers
ion-ordenada-time\\\\tuaregkidali\\\\P2_v2Porcentaje_Sept2015.txt\",Te
xtosCharPorcentaje[175]):\n" }{MPLTEXT 1 0 196 "# writedata(\"c:\\\\Us
ers\\\\vjv\\\\Desktop\\\\000-CANDLE-TESIS\\\\ACABADISIMO\\\\cap.5-LENG
UA-BASE\\\\galeria-textos-version-ordenada-time\\\\tuaregayer\\\\P1_v2
Porcentaje_Sept2015.txt\",TextosCharPorcentaje[176]):\n" }{MPLTEXT 1 
0 192 "# writedata(\"c:\\\\Users\\\\vjv\\\\Desktop\\\\000-CANDLE-TESIS
\\\\ACABADISIMO\\\\cap.5-LENGUA-BASE\\\\galeria-textos-version-ordenad
a-time\\\\zenaga\\\\P1_v2Porcentaje_Sept2015.txt\",TextosCharPorcentaj
e[177]):\n" }{MPLTEXT 1 0 192 "# writedata(\"c:\\\\Users\\\\vjv\\\\Des
ktop\\\\000-CANDLE-TESIS\\\\ACABADISIMO\\\\cap.5-LENGUA-BASE\\\\galeri
a-textos-version-ordenada-time\\\\zenaga\\\\P2_v2Porcentaje_Sept2015.t
xt\",TextosCharPorcentaje[178]):\n" }{MPLTEXT 1 0 192 "# writedata(\"c
:\\\\Users\\\\vjv\\\\Desktop\\\\000-CANDLE-TESIS\\\\ACABADISIMO\\\\cap
.5-LENGUA-BASE\\\\galeria-textos-version-ordenada-time\\\\punico\\\\P1
_v2Porcentaje_Sept2015.txt\",TextosCharPorcentaje[179]):\n" }{MPLTEXT 
1 0 192 "# writedata(\"c:\\\\Users\\\\vjv\\\\Desktop\\\\000-CANDLE-TES
IS\\\\ACABADISIMO\\\\cap.5-LENGUA-BASE\\\\galeria-textos-version-orden
ada-time\\\\punico\\\\P2_v2Porcentaje_Sept2015.txt\",TextosCharPorcent
aje[180]):\n" }{MPLTEXT 1 0 192 "# writedata(\"c:\\\\Users\\\\vjv\\\\D
esktop\\\\000-CANDLE-TESIS\\\\ACABADISIMO\\\\cap.5-LENGUA-BASE\\\\gale
ria-textos-version-ordenada-time\\\\hebreo\\\\P1_v2Porcentaje_Sept2015
.txt\",TextosCharPorcentaje[181]):\n" }{MPLTEXT 1 0 192 "# writedata(
\"c:\\\\Users\\\\vjv\\\\Desktop\\\\000-CANDLE-TESIS\\\\ACABADISIMO
\\\\cap.5-LENGUA-BASE\\\\galeria-textos-version-ordenada-time\\\\hebre
o\\\\P2_v2Porcentaje_Sept2015.txt\",TextosCharPorcentaje[182]):\n" }
{MPLTEXT 1 0 192 "# writedata(\"c:\\\\Users\\\\vjv\\\\Desktop\\\\000-C
ANDLE-TESIS\\\\ACABADISIMO\\\\cap.5-LENGUA-BASE\\\\galeria-textos-vers
ion-ordenada-time\\\\hebreo\\\\P3_v2Porcentaje_Sept2015.txt\",TextosCh
arPorcentaje[183]):\n" }{MPLTEXT 1 0 191 "# writedata(\"c:\\\\Users
\\\\vjv\\\\Desktop\\\\000-CANDLE-TESIS\\\\ACABADISIMO\\\\cap.5-LENGUA-
BASE\\\\galeria-textos-version-ordenada-time\\\\arabe\\\\P1_v2Porcenta
je_Sept2015.txt\",TextosCharPorcentaje[184]):\n" }{MPLTEXT 1 0 191 "# \+
writedata(\"c:\\\\Users\\\\vjv\\\\Desktop\\\\000-CANDLE-TESIS\\\\ACABA
DISIMO\\\\cap.5-LENGUA-BASE\\\\galeria-textos-version-ordenada-time
\\\\arabe\\\\P2_v2Porcentaje_Sept2015.txt\",TextosCharPorcentaje[185])
:\n" }{MPLTEXT 1 0 191 "# writedata(\"c:\\\\Users\\\\vjv\\\\Desktop
\\\\000-CANDLE-TESIS\\\\ACABADISIMO\\\\cap.5-LENGUA-BASE\\\\galeria-te
xtos-version-ordenada-time\\\\arabe\\\\P3_v2Porcentaje_Sept2015.txt\",
TextosCharPorcentaje[186]):\n" }{MPLTEXT 1 0 192 "# writedata(\"c:
\\\\Users\\\\vjv\\\\Desktop\\\\000-CANDLE-TESIS\\\\ACABADISIMO\\\\cap.
5-LENGUA-BASE\\\\galeria-textos-version-ordenada-time\\\\maltes\\\\P1_
v2Porcentaje_Sept2015.txt\",TextosCharPorcentaje[187]):\n" }{MPLTEXT 
1 0 192 "# writedata(\"c:\\\\Users\\\\vjv\\\\Desktop\\\\000-CANDLE-TES
IS\\\\ACABADISIMO\\\\cap.5-LENGUA-BASE\\\\galeria-textos-version-orden
ada-time\\\\maltes\\\\P2_v2Porcentaje_Sept2015.txt\",TextosCharPorcent
aje[188]):\n" }{MPLTEXT 1 0 192 "# writedata(\"c:\\\\Users\\\\vjv\\\\D
esktop\\\\000-CANDLE-TESIS\\\\ACABADISIMO\\\\cap.5-LENGUA-BASE\\\\gale
ria-textos-version-ordenada-time\\\\maltes\\\\P3_v2Porcentaje_Sept2015
.txt\",TextosCharPorcentaje[189]):\n" }{MPLTEXT 1 0 191 "# writedata(
\"c:\\\\Users\\\\vjv\\\\Desktop\\\\000-CANDLE-TESIS\\\\ACABADISIMO
\\\\cap.5-LENGUA-BASE\\\\galeria-textos-version-ordenada-time\\\\hausa
\\\\P1_v2Porcentaje_Sept2015.txt\",TextosCharPorcentaje[190]):\n" }
{MPLTEXT 1 0 191 "# writedata(\"c:\\\\Users\\\\vjv\\\\Desktop\\\\000-C
ANDLE-TESIS\\\\ACABADISIMO\\\\cap.5-LENGUA-BASE\\\\galeria-textos-vers
ion-ordenada-time\\\\hausa\\\\P2_v2Porcentaje_Sept2015.txt\",TextosCha
rPorcentaje[191]):\n" }{MPLTEXT 1 0 191 "# writedata(\"c:\\\\Users
\\\\vjv\\\\Desktop\\\\000-CANDLE-TESIS\\\\ACABADISIMO\\\\cap.5-LENGUA-
BASE\\\\galeria-textos-version-ordenada-time\\\\hausa\\\\P3_v2Porcenta
je_Sept2015.txt\",TextosCharPorcentaje[192]):\n" }{MPLTEXT 1 0 191 "# \+
writedata(\"c:\\\\Users\\\\vjv\\\\Desktop\\\\000-CANDLE-TESIS\\\\ACABA
DISIMO\\\\cap.5-LENGUA-BASE\\\\galeria-textos-version-ordenada-time
\\\\oromo\\\\P1_v2Porcentaje_Sept2015.txt\",TextosCharPorcentaje[193])
:\n" }{MPLTEXT 1 0 191 "# writedata(\"c:\\\\Users\\\\vjv\\\\Desktop
\\\\000-CANDLE-TESIS\\\\ACABADISIMO\\\\cap.5-LENGUA-BASE\\\\galeria-te
xtos-version-ordenada-time\\\\oromo\\\\P2_v2Porcentaje_Sept2015.txt\",
TextosCharPorcentaje[194]):\n" }{MPLTEXT 1 0 191 "# writedata(\"c:
\\\\Users\\\\vjv\\\\Desktop\\\\000-CANDLE-TESIS\\\\ACABADISIMO\\\\cap.
5-LENGUA-BASE\\\\galeria-textos-version-ordenada-time\\\\oromo\\\\P3_v
2Porcentaje_Sept2015.txt\",TextosCharPorcentaje[195]):\n" }{MPLTEXT 1 
0 191 "# writedata(\"c:\\\\Users\\\\vjv\\\\Desktop\\\\000-CANDLE-TESIS
\\\\ACABADISIMO\\\\cap.5-LENGUA-BASE\\\\galeria-textos-version-ordenad
a-time\\\\copto\\\\P1_v2Porcentaje_Sept2015.txt\",TextosCharPorcentaje
[196]):\n" }{MPLTEXT 1 0 191 "# writedata(\"c:\\\\Users\\\\vjv\\\\Desk
top\\\\000-CANDLE-TESIS\\\\ACABADISIMO\\\\cap.5-LENGUA-BASE\\\\galeria
-textos-version-ordenada-time\\\\copto\\\\P2_v2Porcentaje_Sept2015.txt
\",TextosCharPorcentaje[197]):\n" }{MPLTEXT 1 0 191 "# writedata(\"c:
\\\\Users\\\\vjv\\\\Desktop\\\\000-CANDLE-TESIS\\\\ACABADISIMO\\\\cap.
5-LENGUA-BASE\\\\galeria-textos-version-ordenada-time\\\\copto\\\\P3_v
2Porcentaje_Sept2015.txt\",TextosCharPorcentaje[198]):\n" }{MPLTEXT 1 
0 193 "# writedata(\"c:\\\\Users\\\\vjv\\\\Desktop\\\\000-CANDLE-TESIS
\\\\ACABADISIMO\\\\cap.5-LENGUA-BASE\\\\galeria-textos-version-ordenad
a-time\\\\volayta\\\\P1_v2Porcentaje_Sept2015.txt\",TextosCharPorcenta
je[199]):\n" }{MPLTEXT 1 0 193 "# writedata(\"c:\\\\Users\\\\vjv\\\\De
sktop\\\\000-CANDLE-TESIS\\\\ACABADISIMO\\\\cap.5-LENGUA-BASE\\\\galer
ia-textos-version-ordenada-time\\\\volayta\\\\P2_v2Porcentaje_Sept2015
.txt\",TextosCharPorcentaje[200]):\n" }{MPLTEXT 1 0 193 "# writedata(
\"c:\\\\Users\\\\vjv\\\\Desktop\\\\000-CANDLE-TESIS\\\\ACABADISIMO
\\\\cap.5-LENGUA-BASE\\\\galeria-textos-version-ordenada-time\\\\volay
ta\\\\P3_v2Porcentaje_Sept2015.txt\",TextosCharPorcentaje[201]):\n" }
{MPLTEXT 1 0 193 "# writedata(\"c:\\\\Users\\\\vjv\\\\Desktop\\\\000-C
ANDLE-TESIS\\\\ACABADISIMO\\\\cap.5-LENGUA-BASE\\\\galeria-textos-vers
ion-ordenada-time\\\\yurmodo\\\\P1_v2Porcentaje_Sept2015.txt\",TextosC
harPorcentaje[202]):\n" }{MPLTEXT 1 0 190 "# writedata(\"c:\\\\Users
\\\\vjv\\\\Desktop\\\\000-CANDLE-TESIS\\\\ACABADISIMO\\\\cap.5-LENGUA-
BASE\\\\galeria-textos-version-ordenada-time\\\\madi\\\\P1_v2Porcentaj
e_Sept2015.txt\",TextosCharPorcentaje[203]):\n" }{MPLTEXT 1 0 190 "# w
ritedata(\"c:\\\\Users\\\\vjv\\\\Desktop\\\\000-CANDLE-TESIS\\\\ACABAD
ISIMO\\\\cap.5-LENGUA-BASE\\\\galeria-textos-version-ordenada-time
\\\\madi\\\\P2_v2Porcentaje_Sept2015.txt\",TextosCharPorcentaje[204]):
\n" }{MPLTEXT 1 0 189 "# writedata(\"c:\\\\Users\\\\vjv\\\\Desktop
\\\\000-CANDLE-TESIS\\\\ACABADISIMO\\\\cap.5-LENGUA-BASE\\\\galeria-te
xtos-version-ordenada-time\\\\luo\\\\P1_v2Porcentaje_Sept2015.txt\",Te
xtosCharPorcentaje[205]):\n" }{MPLTEXT 1 0 189 "# writedata(\"c:\\\\Us
ers\\\\vjv\\\\Desktop\\\\000-CANDLE-TESIS\\\\ACABADISIMO\\\\cap.5-LENG
UA-BASE\\\\galeria-textos-version-ordenada-time\\\\luo\\\\P2_v2Porcent
aje_Sept2015.txt\",TextosCharPorcentaje[206]):\n" }{MPLTEXT 1 0 189 "#
 writedata(\"c:\\\\Users\\\\vjv\\\\Desktop\\\\000-CANDLE-TESIS\\\\ACAB
ADISIMO\\\\cap.5-LENGUA-BASE\\\\galeria-textos-version-ordenada-time
\\\\luo\\\\P3_v2Porcentaje_Sept2015.txt\",TextosCharPorcentaje[207]):
\n" }{MPLTEXT 1 0 189 "# writedata(\"c:\\\\Users\\\\vjv\\\\Desktop
\\\\000-CANDLE-TESIS\\\\ACABADISIMO\\\\cap.5-LENGUA-BASE\\\\galeria-te
xtos-version-ordenada-time\\\\fur\\\\P1_v2Porcentaje_Sept2015.txt\",Te
xtosCharPorcentaje[208]):\n" }{MPLTEXT 1 0 189 "# writedata(\"c:\\\\Us
ers\\\\vjv\\\\Desktop\\\\000-CANDLE-TESIS\\\\ACABADISIMO\\\\cap.5-LENG
UA-BASE\\\\galeria-textos-version-ordenada-time\\\\fur\\\\P2_v2Porcent
aje_Sept2015.txt\",TextosCharPorcentaje[209]):\n" }{MPLTEXT 1 0 191 "#
 writedata(\"c:\\\\Users\\\\vjv\\\\Desktop\\\\000-CANDLE-TESIS\\\\ACAB
ADISIMO\\\\cap.5-LENGUA-BASE\\\\galeria-textos-version-ordenada-time
\\\\andan\\\\P1_v2Porcentaje_Sept2015.txt\",TextosCharPorcentaje[210])
:\n" }{MPLTEXT 1 0 192 "# writedata(\"c:\\\\Users\\\\vjv\\\\Desktop
\\\\000-CANDLE-TESIS\\\\ACABADISIMO\\\\cap.5-LENGUA-BASE\\\\galeria-te
xtos-version-ordenada-time\\\\kanuri\\\\P1_v2Porcentaje_Sept2015.txt\"
,TextosCharPorcentaje[211]):\n" }{MPLTEXT 1 0 192 "# writedata(\"c:
\\\\Users\\\\vjv\\\\Desktop\\\\000-CANDLE-TESIS\\\\ACABADISIMO\\\\cap.
5-LENGUA-BASE\\\\galeria-textos-version-ordenada-time\\\\kanuri\\\\P2_
v2Porcentaje_Sept2015.txt\",TextosCharPorcentaje[212]):\n" }{MPLTEXT 
1 0 192 "# writedata(\"c:\\\\Users\\\\vjv\\\\Desktop\\\\000-CANDLE-TES
IS\\\\ACABADISIMO\\\\cap.5-LENGUA-BASE\\\\galeria-textos-version-orden
ada-time\\\\kanuri\\\\P3_v2Porcentaje_Sept2015.txt\",TextosCharPorcent
aje[213]):\n" }{MPLTEXT 1 0 192 "# writedata(\"c:\\\\Users\\\\vjv\\\\D
esktop\\\\000-CANDLE-TESIS\\\\ACABADISIMO\\\\cap.5-LENGUA-BASE\\\\gale
ria-textos-version-ordenada-time\\\\masali\\\\P1_v2Porcentaje_Sept2015
.txt\",TextosCharPorcentaje[214]):\n" }{MPLTEXT 1 0 191 "# writedata(
\"c:\\\\Users\\\\vjv\\\\Desktop\\\\000-CANDLE-TESIS\\\\ACABADISIMO
\\\\cap.5-LENGUA-BASE\\\\galeria-textos-version-ordenada-time\\\\kibet
\\\\P1_v2Porcentaje_Sept2015.txt\",TextosCharPorcentaje[215]):\n" }
{MPLTEXT 1 0 190 "# writedata(\"c:\\\\Users\\\\vjv\\\\Desktop\\\\000-C
ANDLE-TESIS\\\\ACABADISIMO\\\\cap.5-LENGUA-BASE\\\\galeria-textos-vers
ion-ordenada-time\\\\maba\\\\P1_v2Porcentaje_Sept2015.txt\",TextosChar
Porcentaje[216]):\n" }{MPLTEXT 1 0 191 "# writedata(\"c:\\\\Users\\\\v
jv\\\\Desktop\\\\000-CANDLE-TESIS\\\\ACABADISIMO\\\\cap.5-LENGUA-BASE
\\\\galeria-textos-version-ordenada-time\\\\zarma\\\\P1_v2Porcentaje_S
ept2015.txt\",TextosCharPorcentaje[217]):\n" }{MPLTEXT 1 0 191 "# writ
edata(\"c:\\\\Users\\\\vjv\\\\Desktop\\\\000-CANDLE-TESIS\\\\ACABADISI
MO\\\\cap.5-LENGUA-BASE\\\\galeria-textos-version-ordenada-time\\\\zar
ma\\\\P2_v2Porcentaje_Sept2015.txt\",TextosCharPorcentaje[218]):\n" }
{MPLTEXT 1 0 191 "# writedata(\"c:\\\\Users\\\\vjv\\\\Desktop\\\\000-C
ANDLE-TESIS\\\\ACABADISIMO\\\\cap.5-LENGUA-BASE\\\\galeria-textos-vers
ion-ordenada-time\\\\zarma\\\\P3_v2Porcentaje_Sept2015.txt\",TextosCha
rPorcentaje[219]):\n" }{MPLTEXT 1 0 191 "# writedata(\"c:\\\\Users
\\\\vjv\\\\Desktop\\\\000-CANDLE-TESIS\\\\ACABADISIMO\\\\cap.5-LENGUA-
BASE\\\\galeria-textos-version-ordenada-time\\\\berta\\\\P1_v2Porcenta
je_Sept2015.txt\",TextosCharPorcentaje[220]):\n" }{MPLTEXT 1 0 191 "# \+
writedata(\"c:\\\\Users\\\\vjv\\\\Desktop\\\\000-CANDLE-TESIS\\\\ACABA
DISIMO\\\\cap.5-LENGUA-BASE\\\\galeria-textos-version-ordenada-time
\\\\gumuz\\\\P1_v2Porcentaje_Sept2015.txt\",TextosCharPorcentaje[221])
:\n" }{MPLTEXT 1 0 191 "# writedata(\"c:\\\\Users\\\\vjv\\\\Desktop
\\\\000-CANDLE-TESIS\\\\ACABADISIMO\\\\cap.5-LENGUA-BASE\\\\galeria-te
xtos-version-ordenada-time\\\\gumuz\\\\P2_v2Porcentaje_Sept2015.txt\",
TextosCharPorcentaje[222]):\n" }{MPLTEXT 1 0 191 "# writedata(\"c:
\\\\Users\\\\vjv\\\\Desktop\\\\000-CANDLE-TESIS\\\\ACABADISIMO\\\\cap.
5-LENGUA-BASE\\\\galeria-textos-version-ordenada-time\\\\wolof\\\\P1_v
2Porcentaje_Sept2015.txt\",TextosCharPorcentaje[223]):\n" }{MPLTEXT 1 
0 191 "# writedata(\"c:\\\\Users\\\\vjv\\\\Desktop\\\\000-CANDLE-TESIS
\\\\ACABADISIMO\\\\cap.5-LENGUA-BASE\\\\galeria-textos-version-ordenad
a-time\\\\wolof\\\\P2_v2Porcentaje_Sept2015.txt\",TextosCharPorcentaje
[224]):\n" }{MPLTEXT 1 0 191 "# writedata(\"c:\\\\Users\\\\vjv\\\\Desk
top\\\\000-CANDLE-TESIS\\\\ACABADISIMO\\\\cap.5-LENGUA-BASE\\\\galeria
-textos-version-ordenada-time\\\\wolof\\\\P3_v2Porcentaje_Sept2015.txt
\",TextosCharPorcentaje[225]):\n" }{MPLTEXT 1 0 191 "# writedata(\"c:
\\\\Users\\\\vjv\\\\Desktop\\\\000-CANDLE-TESIS\\\\ACABADISIMO\\\\cap.
5-LENGUA-BASE\\\\galeria-textos-version-ordenada-time\\\\shona\\\\P1_v
2Porcentaje_Sept2015.txt\",TextosCharPorcentaje[226]):\n" }{MPLTEXT 1 
0 191 "# writedata(\"c:\\\\Users\\\\vjv\\\\Desktop\\\\000-CANDLE-TESIS
\\\\ACABADISIMO\\\\cap.5-LENGUA-BASE\\\\galeria-textos-version-ordenad
a-time\\\\shona\\\\P2_v2Porcentaje_Sept2015.txt\",TextosCharPorcentaje
[227]):\n" }{MPLTEXT 1 0 191 "# writedata(\"c:\\\\Users\\\\vjv\\\\Desk
top\\\\000-CANDLE-TESIS\\\\ACABADISIMO\\\\cap.5-LENGUA-BASE\\\\galeria
-textos-version-ordenada-time\\\\shona\\\\P3_v2Porcentaje_Sept2015.txt
\",TextosCharPorcentaje[228]):\n" }{MPLTEXT 1 0 190 "# writedata(\"c:
\\\\Users\\\\vjv\\\\Desktop\\\\000-CANDLE-TESIS\\\\ACABADISIMO\\\\cap.
5-LENGUA-BASE\\\\galeria-textos-version-ordenada-time\\\\zulu\\\\P1_v2
Porcentaje_Sept2015.txt\",TextosCharPorcentaje[229]):\n" }{MPLTEXT 1 
0 190 "# writedata(\"c:\\\\Users\\\\vjv\\\\Desktop\\\\000-CANDLE-TESIS
\\\\ACABADISIMO\\\\cap.5-LENGUA-BASE\\\\galeria-textos-version-ordenad
a-time\\\\zulu\\\\P2_v2Porcentaje_Sept2015.txt\",TextosCharPorcentaje[
230]):\n" }{MPLTEXT 1 0 190 "# writedata(\"c:\\\\Users\\\\vjv\\\\Deskt
op\\\\000-CANDLE-TESIS\\\\ACABADISIMO\\\\cap.5-LENGUA-BASE\\\\galeria-
textos-version-ordenada-time\\\\zulu\\\\P3_v2Porcentaje_Sept2015.txt\"
,TextosCharPorcentaje[231]):\n" }{MPLTEXT 1 0 193 "# writedata(\"c:
\\\\Users\\\\vjv\\\\Desktop\\\\000-CANDLE-TESIS\\\\ACABADISIMO\\\\cap.
5-LENGUA-BASE\\\\galeria-textos-version-ordenada-time\\\\swahili\\\\P1
_v2Porcentaje_Sept2015.txt\",TextosCharPorcentaje[232]):\n" }{MPLTEXT 
1 0 193 "# writedata(\"c:\\\\Users\\\\vjv\\\\Desktop\\\\000-CANDLE-TES
IS\\\\ACABADISIMO\\\\cap.5-LENGUA-BASE\\\\galeria-textos-version-orden
ada-time\\\\swahili\\\\P2_v2Porcentaje_Sept2015.txt\",TextosCharPorcen
taje[233]):\n" }{MPLTEXT 1 0 193 "# writedata(\"c:\\\\Users\\\\vjv
\\\\Desktop\\\\000-CANDLE-TESIS\\\\ACABADISIMO\\\\cap.5-LENGUA-BASE
\\\\galeria-textos-version-ordenada-time\\\\swahili\\\\P3_v2Porcentaje
_Sept2015.txt\",TextosCharPorcentaje[234]):\n" }{MPLTEXT 1 0 192 "# wr
itedata(\"c:\\\\Users\\\\vjv\\\\Desktop\\\\000-CANDLE-TESIS\\\\ACABADI
SIMO\\\\cap.5-LENGUA-BASE\\\\galeria-textos-version-ordenada-time\\\\y
oruba\\\\P1_v2Porcentaje_Sept2015.txt\",TextosCharPorcentaje[235]):\n"
 }{MPLTEXT 1 0 192 "# writedata(\"c:\\\\Users\\\\vjv\\\\Desktop\\\\000
-CANDLE-TESIS\\\\ACABADISIMO\\\\cap.5-LENGUA-BASE\\\\galeria-textos-ve
rsion-ordenada-time\\\\yoruba\\\\P2_v2Porcentaje_Sept2015.txt\",Textos
CharPorcentaje[236]):\n" }{MPLTEXT 1 0 192 "# writedata(\"c:\\\\Users
\\\\vjv\\\\Desktop\\\\000-CANDLE-TESIS\\\\ACABADISIMO\\\\cap.5-LENGUA-
BASE\\\\galeria-textos-version-ordenada-time\\\\yoruba\\\\P3_v2Porcent
aje_Sept2015.txt\",TextosCharPorcentaje[237]):\n" }{MPLTEXT 1 0 189 "#
 writedata(\"c:\\\\Users\\\\vjv\\\\Desktop\\\\000-CANDLE-TESIS\\\\ACAB
ADISIMO\\\\cap.5-LENGUA-BASE\\\\galeria-textos-version-ordenada-time
\\\\ewe\\\\P1_v2Porcentaje_Sept2015.txt\",TextosCharPorcentaje[238]):
\n" }{MPLTEXT 1 0 189 "# writedata(\"c:\\\\Users\\\\vjv\\\\Desktop
\\\\000-CANDLE-TESIS\\\\ACABADISIMO\\\\cap.5-LENGUA-BASE\\\\galeria-te
xtos-version-ordenada-time\\\\ewe\\\\P2_v2Porcentaje_Sept2015.txt\",Te
xtosCharPorcentaje[239]):\n" }{MPLTEXT 1 0 189 "# writedata(\"c:\\\\Us
ers\\\\vjv\\\\Desktop\\\\000-CANDLE-TESIS\\\\ACABADISIMO\\\\cap.5-LENG
UA-BASE\\\\galeria-textos-version-ordenada-time\\\\ewe\\\\P3_v2Porcent
aje_Sept2015.txt\",TextosCharPorcentaje[240]):\n" }{MPLTEXT 1 0 191 "#
 writedata(\"c:\\\\Users\\\\vjv\\\\Desktop\\\\000-CANDLE-TESIS\\\\ACAB
ADISIMO\\\\cap.5-LENGUA-BASE\\\\galeria-textos-version-ordenada-time
\\\\ibani\\\\P1_v2Porcentaje_Sept2015.txt\",TextosCharPorcentaje[241])
:\n" }{MPLTEXT 1 0 191 "# writedata(\"c:\\\\Users\\\\vjv\\\\Desktop
\\\\000-CANDLE-TESIS\\\\ACABADISIMO\\\\cap.5-LENGUA-BASE\\\\galeria-te
xtos-version-ordenada-time\\\\ibani\\\\P2_v2Porcentaje_Sept2015.txt\",
TextosCharPorcentaje[242]):\n" }{MPLTEXT 1 0 194 "# writedata(\"c:
\\\\Users\\\\vjv\\\\Desktop\\\\000-CANDLE-TESIS\\\\ACABADISIMO\\\\cap.
5-LENGUA-BASE\\\\galeria-textos-version-ordenada-time\\\\kalabari\\\\P
1_v2Porcentaje_Sept2015.txt\",TextosCharPorcentaje[243]):\n" }{MPLTEXT
 1 0 190 "# writedata(\"c:\\\\Users\\\\vjv\\\\Desktop\\\\000-CANDLE-TE
SIS\\\\ACABADISIMO\\\\cap.5-LENGUA-BASE\\\\galeria-textos-version-orde
nada-time\\\\moro\\\\P1_v2Porcentaje_Sept2015.txt\",TextosCharPorcenta
je[244]):\n" }{MPLTEXT 1 0 190 "# writedata(\"c:\\\\Users\\\\vjv\\\\De
sktop\\\\000-CANDLE-TESIS\\\\ACABADISIMO\\\\cap.5-LENGUA-BASE\\\\galer
ia-textos-version-ordenada-time\\\\moro\\\\P2_v2Porcentaje_Sept2015.tx
t\",TextosCharPorcentaje[245]):\n" }{MPLTEXT 1 0 190 "# writedata(\"c:
\\\\Users\\\\vjv\\\\Desktop\\\\000-CANDLE-TESIS\\\\ACABADISIMO\\\\cap.
5-LENGUA-BASE\\\\galeria-textos-version-ordenada-time\\\\moro\\\\P3_v2
Porcentaje_Sept2015.txt\",TextosCharPorcentaje[246]):\n" }{MPLTEXT 1 
0 193 "# writedata(\"c:\\\\Users\\\\vjv\\\\Desktop\\\\000-CANDLE-TESIS
\\\\ACABADISIMO\\\\cap.5-LENGUA-BASE\\\\galeria-textos-version-ordenad
a-time\\\\bambara\\\\P1_v2Porcentaje_Sept2015.txt\",TextosCharPorcenta
je[247]):\n" }{MPLTEXT 1 0 193 "# writedata(\"c:\\\\Users\\\\vjv\\\\De
sktop\\\\000-CANDLE-TESIS\\\\ACABADISIMO\\\\cap.5-LENGUA-BASE\\\\galer
ia-textos-version-ordenada-time\\\\bambara\\\\P2_v2Porcentaje_Sept2015
.txt\",TextosCharPorcentaje[248]):\n" }{MPLTEXT 1 0 193 "# writedata(
\"c:\\\\Users\\\\vjv\\\\Desktop\\\\000-CANDLE-TESIS\\\\ACABADISIMO
\\\\cap.5-LENGUA-BASE\\\\galeria-textos-version-ordenada-time\\\\bamba
ra\\\\P3_v2Porcentaje_Sept2015.txt\",TextosCharPorcentaje[249]):\n" }
{MPLTEXT 1 0 194 "# writedata(\"c:\\\\Users\\\\vjv\\\\Desktop\\\\000-C
ANDLE-TESIS\\\\ACABADISIMO\\\\cap.5-LENGUA-BASE\\\\galeria-textos-vers
ion-ordenada-time\\\\khoikhoi\\\\P1_v2Porcentaje_Sept2015.txt\",Textos
CharPorcentaje[250]):\n" }{MPLTEXT 1 0 194 "# writedata(\"c:\\\\Users
\\\\vjv\\\\Desktop\\\\000-CANDLE-TESIS\\\\ACABADISIMO\\\\cap.5-LENGUA-
BASE\\\\galeria-textos-version-ordenada-time\\\\khoikhoi\\\\P2_v2Porce
ntaje_Sept2015.txt\",TextosCharPorcentaje[251]):\n" }{MPLTEXT 1 0 194 
"# writedata(\"c:\\\\Users\\\\vjv\\\\Desktop\\\\000-CANDLE-TESIS\\\\AC
ABADISIMO\\\\cap.5-LENGUA-BASE\\\\galeria-textos-version-ordenada-time
\\\\khoikhoi\\\\P3_v2Porcentaje_Sept2015.txt\",TextosCharPorcentaje[25
2]):\n" }{MPLTEXT 1 0 194 "# writedata(\"c:\\\\Users\\\\vjv\\\\Desktop
\\\\000-CANDLE-TESIS\\\\ACABADISIMO\\\\cap.5-LENGUA-BASE\\\\galeria-te
xtos-version-ordenada-time\\\\malgache\\\\P1_v2Porcentaje_Sept2015.txt
\",TextosCharPorcentaje[253]):\n" }{MPLTEXT 1 0 194 "# writedata(\"c:
\\\\Users\\\\vjv\\\\Desktop\\\\000-CANDLE-TESIS\\\\ACABADISIMO\\\\cap.
5-LENGUA-BASE\\\\galeria-textos-version-ordenada-time\\\\malgache\\\\P
2_v2Porcentaje_Sept2015.txt\",TextosCharPorcentaje[254]):\n" }{MPLTEXT
 1 0 194 "# writedata(\"c:\\\\Users\\\\vjv\\\\Desktop\\\\000-CANDLE-TE
SIS\\\\ACABADISIMO\\\\cap.5-LENGUA-BASE\\\\galeria-textos-version-orde
nada-time\\\\malgache\\\\P3_v2Porcentaje_Sept2015.txt\",TextosCharPorc
entaje[255]):\n" }{MPLTEXT 1 0 193 "# writedata(\"c:\\\\Users\\\\vjv
\\\\Desktop\\\\000-CANDLE-TESIS\\\\ACABADISIMO\\\\cap.5-LENGUA-BASE
\\\\galeria-textos-version-ordenada-time\\\\euskera\\\\P1_v2Porcentaje
_Sept2015.txt\",TextosCharPorcentaje[256]):\n" }{MPLTEXT 1 0 193 "# wr
itedata(\"c:\\\\Users\\\\vjv\\\\Desktop\\\\000-CANDLE-TESIS\\\\ACABADI
SIMO\\\\cap.5-LENGUA-BASE\\\\galeria-textos-version-ordenada-time\\\\e
uskera\\\\P2_v2Porcentaje_Sept2015.txt\",TextosCharPorcentaje[257]):\n
" }{MPLTEXT 1 0 193 "# writedata(\"c:\\\\Users\\\\vjv\\\\Desktop\\\\00
0-CANDLE-TESIS\\\\ACABADISIMO\\\\cap.5-LENGUA-BASE\\\\galeria-textos-v
ersion-ordenada-time\\\\euskera\\\\P3_v2Porcentaje_Sept2015.txt\",Text
osCharPorcentaje[258]):\n" }{MPLTEXT 1 0 193 "# writedata(\"c:\\\\User
s\\\\vjv\\\\Desktop\\\\000-CANDLE-TESIS\\\\ACABADISIMO\\\\cap.5-LENGUA
-BASE\\\\galeria-textos-version-ordenada-time\\\\etrusco\\\\P1_v2Porce
ntaje_Sept2015.txt\",TextosCharPorcentaje[259]):\n" }{MPLTEXT 1 0 193 
"# writedata(\"c:\\\\Users\\\\vjv\\\\Desktop\\\\000-CANDLE-TESIS\\\\AC
ABADISIMO\\\\cap.5-LENGUA-BASE\\\\galeria-textos-version-ordenada-time
\\\\etrusco\\\\P2_v2Porcentaje_Sept2015.txt\",TextosCharPorcentaje[260
]):\n" }{MPLTEXT 1 0 192 "# writedata(\"c:\\\\Users\\\\vjv\\\\Desktop
\\\\000-CANDLE-TESIS\\\\ACABADISIMO\\\\cap.5-LENGUA-BASE\\\\galeria-te
xtos-version-ordenada-time\\\\etrusco\\\\P3_v2Porcentaje_Sept2015.txt
\",TextosCharPorcentaje[261]):" }}}{EXCHG {PARA 0 "> " 0 "" {MPLTEXT 
1 0 0 "" }}}{EXCHG {PARA 0 "> " 0 "" {MPLTEXT 1 0 0 "" }}}{EXCHG 
{PARA 0 "> " 0 "" {MPLTEXT 1 0 0 "" }}}{EXCHG {PARA 0 "" 0 "" {TEXT 
205 37 "Lectura del material. An\341lisis final." }}}{EXCHG {PARA 0 ">
 " 0 "" {MPLTEXT 1 0 0 "" }}}{EXCHG {PARA 0 "> " 0 "" {MPLTEXT 1 0 0 "
" }}}{EXCHG {PARA 0 "> " 0 "" {MPLTEXT 1 0 187 "TextosCharPorcentaje[1
]:=readdata(\"c:\\\\Users\\\\vjv\\\\Desktop\\\\000-CANDLE-TESIS\\\\ACA
BADISIMO\\\\cap.5-LENGUA-BASE\\\\galeria-textos-version-ordenada-time
\\\\latin\\\\P1_v2Porcentaje_Sept2015.txt\"):\n" }{MPLTEXT 1 0 187 "Te
xtosCharPorcentaje[2]:=readdata(\"c:\\\\Users\\\\vjv\\\\Desktop\\\\000
-CANDLE-TESIS\\\\ACABADISIMO\\\\cap.5-LENGUA-BASE\\\\galeria-textos-ve
rsion-ordenada-time\\\\latin\\\\P2_v2Porcentaje_Sept2015.txt\"):\n" }
{MPLTEXT 1 0 187 "TextosCharPorcentaje[3]:=readdata(\"c:\\\\Users\\\\v
jv\\\\Desktop\\\\000-CANDLE-TESIS\\\\ACABADISIMO\\\\cap.5-LENGUA-BASE
\\\\galeria-textos-version-ordenada-time\\\\latin\\\\P3_v2Porcentaje_S
ept2015.txt\"):\n" }{MPLTEXT 1 0 187 "TextosCharPorcentaje[4]:=readdat
a(\"c:\\\\Users\\\\vjv\\\\Desktop\\\\000-CANDLE-TESIS\\\\ACABADISIMO
\\\\cap.5-LENGUA-BASE\\\\galeria-textos-version-ordenada-time\\\\latin
\\\\P4_v2Porcentaje_Sept2015.txt\"):\n" }{MPLTEXT 1 0 187 "TextosCharP
orcentaje[5]:=readdata(\"c:\\\\Users\\\\vjv\\\\Desktop\\\\000-CANDLE-T
ESIS\\\\ACABADISIMO\\\\cap.5-LENGUA-BASE\\\\galeria-textos-version-ord
enada-time\\\\latin\\\\P5_v2Porcentaje_Sept2015.txt\"):\n" }{MPLTEXT 
1 0 187 "TextosCharPorcentaje[6]:=readdata(\"c:\\\\Users\\\\vjv\\\\Des
ktop\\\\000-CANDLE-TESIS\\\\ACABADISIMO\\\\cap.5-LENGUA-BASE\\\\galeri
a-textos-version-ordenada-time\\\\latin\\\\P6_v2Porcentaje_Sept2015.tx
t\"):\n" }{MPLTEXT 1 0 187 "TextosCharPorcentaje[7]:=readdata(\"c:
\\\\Users\\\\vjv\\\\Desktop\\\\000-CANDLE-TESIS\\\\ACABADISIMO\\\\cap.
5-LENGUA-BASE\\\\galeria-textos-version-ordenada-time\\\\latin\\\\P7_v
2Porcentaje_Sept2015.txt\"):\n" }{MPLTEXT 1 0 187 "TextosCharPorcentaj
e[8]:=readdata(\"c:\\\\Users\\\\vjv\\\\Desktop\\\\000-CANDLE-TESIS
\\\\ACABADISIMO\\\\cap.5-LENGUA-BASE\\\\galeria-textos-version-ordenad
a-time\\\\latin\\\\P8_v2Porcentaje_Sept2015.txt\"):\n" }{MPLTEXT 1 0 
187 "TextosCharPorcentaje[9]:=readdata(\"c:\\\\Users\\\\vjv\\\\Desktop
\\\\000-CANDLE-TESIS\\\\ACABADISIMO\\\\cap.5-LENGUA-BASE\\\\galeria-te
xtos-version-ordenada-time\\\\latin\\\\P9_v2Porcentaje_Sept2015.txt\")
:\n" }{MPLTEXT 1 0 189 "TextosCharPorcentaje[10]:=readdata(\"c:\\\\Use
rs\\\\vjv\\\\Desktop\\\\000-CANDLE-TESIS\\\\ACABADISIMO\\\\cap.5-LENGU
A-BASE\\\\galeria-textos-version-ordenada-time\\\\latin\\\\P10_v2Porce
ntaje_Sept2015.txt\"):\n" }{MPLTEXT 1 0 190 "TextosCharPorcentaje[11]:
=readdata(\"c:\\\\Users\\\\vjv\\\\Desktop\\\\000-CANDLE-TESIS\\\\ACABA
DISIMO\\\\cap.5-LENGUA-BASE\\\\galeria-textos-version-ordenada-time
\\\\toscano\\\\P1_v2Porcentaje_Sept2015.txt\"):\n" }{MPLTEXT 1 0 190 "
TextosCharPorcentaje[12]:=readdata(\"c:\\\\Users\\\\vjv\\\\Desktop
\\\\000-CANDLE-TESIS\\\\ACABADISIMO\\\\cap.5-LENGUA-BASE\\\\galeria-te
xtos-version-ordenada-time\\\\toscano\\\\P2_v2Porcentaje_Sept2015.txt
\"):\n" }{MPLTEXT 1 0 191 "TextosCharPorcentaje[13]:=readdata(\"c:
\\\\Users\\\\vjv\\\\Desktop\\\\000-CANDLE-TESIS\\\\ACABADISIMO\\\\cap.
5-LENGUA-BASE\\\\galeria-textos-version-ordenada-time\\\\lombardo\\\\P
1_v2Porcentaje_Sept2015.txt\"):\n" }{MPLTEXT 1 0 192 "TextosCharPorcen
taje[14]:=readdata(\"c:\\\\Users\\\\vjv\\\\Desktop\\\\000-CANDLE-TESIS
\\\\ACABADISIMO\\\\cap.5-LENGUA-BASE\\\\galeria-textos-version-ordenad
a-time\\\\veneciano\\\\P1_v2Porcentaje_Sept2015.txt\"):\n" }{MPLTEXT 
1 0 192 "TextosCharPorcentaje[15]:=readdata(\"c:\\\\Users\\\\vjv\\\\De
sktop\\\\000-CANDLE-TESIS\\\\ACABADISIMO\\\\cap.5-LENGUA-BASE\\\\galer
ia-textos-version-ordenada-time\\\\veneciano\\\\P2_v2Porcentaje_Sept20
15.txt\"):\n" }{MPLTEXT 1 0 193 "TextosCharPorcentaje[16]:=readdata(\"
c:\\\\Users\\\\vjv\\\\Desktop\\\\000-CANDLE-TESIS\\\\ACABADISIMO\\\\ca
p.5-LENGUA-BASE\\\\galeria-textos-version-ordenada-time\\\\napolitano
\\\\P1_v2Porcentaje_Sept2015.txt\"):\n" }{MPLTEXT 1 0 188 "TextosCharP
orcentaje[17]:=readdata(\"c:\\\\Users\\\\vjv\\\\Desktop\\\\000-CANDLE-
TESIS\\\\ACABADISIMO\\\\cap.5-LENGUA-BASE\\\\galeria-textos-version-or
denada-time\\\\sardo\\\\P1_v2Porcentaje_Sept2015.txt\"):\n" }{MPLTEXT 
1 0 188 "TextosCharPorcentaje[18]:=readdata(\"c:\\\\Users\\\\vjv\\\\De
sktop\\\\000-CANDLE-TESIS\\\\ACABADISIMO\\\\cap.5-LENGUA-BASE\\\\galer
ia-textos-version-ordenada-time\\\\sardo\\\\P2_v2Porcentaje_Sept2015.t
xt\"):\n" }{MPLTEXT 1 0 188 "TextosCharPorcentaje[19]:=readdata(\"c:
\\\\Users\\\\vjv\\\\Desktop\\\\000-CANDLE-TESIS\\\\ACABADISIMO\\\\cap.
5-LENGUA-BASE\\\\galeria-textos-version-ordenada-time\\\\sardo\\\\P3_v
2Porcentaje_Sept2015.txt\"):\n" }{MPLTEXT 1 0 189 "TextosCharPorcentaj
e[20]:=readdata(\"c:\\\\Users\\\\vjv\\\\Desktop\\\\000-CANDLE-TESIS
\\\\ACABADISIMO\\\\cap.5-LENGUA-BASE\\\\galeria-textos-version-ordenad
a-time\\\\ladino\\\\P1_v2Porcentaje_Sept2015.txt\"):\n" }{MPLTEXT 1 0 
189 "TextosCharPorcentaje[21]:=readdata(\"c:\\\\Users\\\\vjv\\\\Deskto
p\\\\000-CANDLE-TESIS\\\\ACABADISIMO\\\\cap.5-LENGUA-BASE\\\\galeria-t
extos-version-ordenada-time\\\\ladino\\\\P2_v2Porcentaje_Sept2015.txt
\"):\n" }{MPLTEXT 1 0 189 "TextosCharPorcentaje[22]:=readdata(\"c:
\\\\Users\\\\vjv\\\\Desktop\\\\000-CANDLE-TESIS\\\\ACABADISIMO\\\\cap.
5-LENGUA-BASE\\\\galeria-textos-version-ordenada-time\\\\ladino\\\\P3_
v2Porcentaje_Sept2015.txt\"):\n" }{MPLTEXT 1 0 199 "TextosCharPorcenta
je[23]:=readdata(\"c:\\\\Users\\\\vjv\\\\Desktop\\\\000-CANDLE-TESIS
\\\\ACABADISIMO\\\\cap.5-LENGUA-BASE\\\\galeria-textos-version-ordenad
a-time\\\\galego-portugues\\\\P1_v2Porcentaje_Sept2015.txt\"):\n" }
{MPLTEXT 1 0 199 "TextosCharPorcentaje[24]:=readdata(\"c:\\\\Users
\\\\vjv\\\\Desktop\\\\000-CANDLE-TESIS\\\\ACABADISIMO\\\\cap.5-LENGUA-
BASE\\\\galeria-textos-version-ordenada-time\\\\galego-portugues\\\\P2
_v2Porcentaje_Sept2015.txt\"):\n" }{MPLTEXT 1 0 199 "TextosCharPorcent
aje[25]:=readdata(\"c:\\\\Users\\\\vjv\\\\Desktop\\\\000-CANDLE-TESIS
\\\\ACABADISIMO\\\\cap.5-LENGUA-BASE\\\\galeria-textos-version-ordenad
a-time\\\\galego-portugues\\\\P3_v2Porcentaje_Sept2015.txt\"):\n" }
{MPLTEXT 1 0 190 "TextosCharPorcentaje[26]:=readdata(\"c:\\\\Users
\\\\vjv\\\\Desktop\\\\000-CANDLE-TESIS\\\\ACABADISIMO\\\\cap.5-LENGUA-
BASE\\\\galeria-textos-version-ordenada-time\\\\catalan\\\\P1_v2Porcen
taje_Sept2015.txt\"):\n" }{MPLTEXT 1 0 190 "TextosCharPorcentaje[27]:=
readdata(\"c:\\\\Users\\\\vjv\\\\Desktop\\\\000-CANDLE-TESIS\\\\ACABAD
ISIMO\\\\cap.5-LENGUA-BASE\\\\galeria-textos-version-ordenada-time
\\\\catalan\\\\P2_v2Porcentaje_Sept2015.txt\"):\n" }{MPLTEXT 1 0 190 "
TextosCharPorcentaje[28]:=readdata(\"c:\\\\Users\\\\vjv\\\\Desktop
\\\\000-CANDLE-TESIS\\\\ACABADISIMO\\\\cap.5-LENGUA-BASE\\\\galeria-te
xtos-version-ordenada-time\\\\catalan\\\\P3_v2Porcentaje_Sept2015.txt
\"):\n" }{MPLTEXT 1 0 193 "TextosCharPorcentaje[29]:=readdata(\"c:
\\\\Users\\\\vjv\\\\Desktop\\\\000-CANDLE-TESIS\\\\ACABADISIMO\\\\cap.
5-LENGUA-BASE\\\\galeria-textos-version-ordenada-time\\\\castellano
\\\\P1_v2Porcentaje_Sept2015.txt\"):\n" }{MPLTEXT 1 0 193 "TextosCharP
orcentaje[30]:=readdata(\"c:\\\\Users\\\\vjv\\\\Desktop\\\\000-CANDLE-
TESIS\\\\ACABADISIMO\\\\cap.5-LENGUA-BASE\\\\galeria-textos-version-or
denada-time\\\\castellano\\\\P2_v2Porcentaje_Sept2015.txt\"):\n" }
{MPLTEXT 1 0 193 "TextosCharPorcentaje[31]:=readdata(\"c:\\\\Users
\\\\vjv\\\\Desktop\\\\000-CANDLE-TESIS\\\\ACABADISIMO\\\\cap.5-LENGUA-
BASE\\\\galeria-textos-version-ordenada-time\\\\castellano\\\\P3_v2Por
centaje_Sept2015.txt\"):\n" }{MPLTEXT 1 0 193 "TextosCharPorcentaje[32
]:=readdata(\"c:\\\\Users\\\\vjv\\\\Desktop\\\\000-CANDLE-TESIS\\\\ACA
BADISIMO\\\\cap.5-LENGUA-BASE\\\\galeria-textos-version-ordenada-time
\\\\castellano\\\\P4_v2Porcentaje_Sept2015.txt\"):\n" }{MPLTEXT 1 0 
193 "TextosCharPorcentaje[33]:=readdata(\"c:\\\\Users\\\\vjv\\\\Deskto
p\\\\000-CANDLE-TESIS\\\\ACABADISIMO\\\\cap.5-LENGUA-BASE\\\\galeria-t
extos-version-ordenada-time\\\\castellano\\\\P5_v2Porcentaje_Sept2015.
txt\"):\n" }{MPLTEXT 1 0 193 "TextosCharPorcentaje[34]:=readdata(\"c:
\\\\Users\\\\vjv\\\\Desktop\\\\000-CANDLE-TESIS\\\\ACABADISIMO\\\\cap.
5-LENGUA-BASE\\\\galeria-textos-version-ordenada-time\\\\castellano
\\\\P6_v2Porcentaje_Sept2015.txt\"):\n" }{MPLTEXT 1 0 193 "TextosCharP
orcentaje[35]:=readdata(\"c:\\\\Users\\\\vjv\\\\Desktop\\\\000-CANDLE-
TESIS\\\\ACABADISIMO\\\\cap.5-LENGUA-BASE\\\\galeria-textos-version-or
denada-time\\\\castellano\\\\P7_v2Porcentaje_Sept2015.txt\"):\n" }
{MPLTEXT 1 0 193 "TextosCharPorcentaje[36]:=readdata(\"c:\\\\Users
\\\\vjv\\\\Desktop\\\\000-CANDLE-TESIS\\\\ACABADISIMO\\\\cap.5-LENGUA-
BASE\\\\galeria-textos-version-ordenada-time\\\\castellano\\\\P8_v2Por
centaje_Sept2015.txt\"):\n" }{MPLTEXT 1 0 193 "TextosCharPorcentaje[37
]:=readdata(\"c:\\\\Users\\\\vjv\\\\Desktop\\\\000-CANDLE-TESIS\\\\ACA
BADISIMO\\\\cap.5-LENGUA-BASE\\\\galeria-textos-version-ordenada-time
\\\\castellano\\\\P9_v2Porcentaje_Sept2015.txt\"):\n" }{MPLTEXT 1 0 
194 "TextosCharPorcentaje[38]:=readdata(\"c:\\\\Users\\\\vjv\\\\Deskto
p\\\\000-CANDLE-TESIS\\\\ACABADISIMO\\\\cap.5-LENGUA-BASE\\\\galeria-t
extos-version-ordenada-time\\\\castellano\\\\P10_v2Porcentaje_Sept2015
.txt\"):\n" }{MPLTEXT 1 0 190 "TextosCharPorcentaje[39]:=readdata(\"c:
\\\\Users\\\\vjv\\\\Desktop\\\\000-CANDLE-TESIS\\\\ACABADISIMO\\\\cap.
5-LENGUA-BASE\\\\galeria-textos-version-ordenada-time\\\\frances\\\\P1
_v2Porcentaje_Sept2015.txt\"):\n" }{MPLTEXT 1 0 190 "TextosCharPorcent
aje[40]:=readdata(\"c:\\\\Users\\\\vjv\\\\Desktop\\\\000-CANDLE-TESIS
\\\\ACABADISIMO\\\\cap.5-LENGUA-BASE\\\\galeria-textos-version-ordenad
a-time\\\\frances\\\\P2_v2Porcentaje_Sept2015.txt\"):\n" }{MPLTEXT 1 
0 190 "TextosCharPorcentaje[41]:=readdata(\"c:\\\\Users\\\\vjv\\\\Desk
top\\\\000-CANDLE-TESIS\\\\ACABADISIMO\\\\cap.5-LENGUA-BASE\\\\galeria
-textos-version-ordenada-time\\\\frances\\\\P3_v2Porcentaje_Sept2015.t
xt\"):\n" }{MPLTEXT 1 0 191 "TextosCharPorcentaje[42]:=readdata(\"c:
\\\\Users\\\\vjv\\\\Desktop\\\\000-CANDLE-TESIS\\\\ACABADISIMO\\\\cap.
5-LENGUA-BASE\\\\galeria-textos-version-ordenada-time\\\\arpitano\\\\P
1_v2Porcentaje_Sept2015.txt\"):\n" }{MPLTEXT 1 0 191 "TextosCharPorcen
taje[43]:=readdata(\"c:\\\\Users\\\\vjv\\\\Desktop\\\\000-CANDLE-TESIS
\\\\ACABADISIMO\\\\cap.5-LENGUA-BASE\\\\galeria-textos-version-ordenad
a-time\\\\arpitano\\\\P2_v2Porcentaje_Sept2015.txt\"):\n" }{MPLTEXT 1 
0 191 "TextosCharPorcentaje[44]:=readdata(\"c:\\\\Users\\\\vjv\\\\Desk
top\\\\000-CANDLE-TESIS\\\\ACABADISIMO\\\\cap.5-LENGUA-BASE\\\\galeria
-textos-version-ordenada-time\\\\arpitano\\\\P3_v2Porcentaje_Sept2015.
txt\"):\n" }{MPLTEXT 1 0 189 "TextosCharPorcentaje[45]:=readdata(\"c:
\\\\Users\\\\vjv\\\\Desktop\\\\000-CANDLE-TESIS\\\\ACABADISIMO\\\\cap.
5-LENGUA-BASE\\\\galeria-textos-version-ordenada-time\\\\rumano\\\\P1_
v2Porcentaje_Sept2015.txt\"):\n" }{MPLTEXT 1 0 189 "TextosCharPorcenta
je[46]:=readdata(\"c:\\\\Users\\\\vjv\\\\Desktop\\\\000-CANDLE-TESIS
\\\\ACABADISIMO\\\\cap.5-LENGUA-BASE\\\\galeria-textos-version-ordenad
a-time\\\\rumano\\\\P2_v2Porcentaje_Sept2015.txt\"):\n" }{MPLTEXT 1 0 
189 "TextosCharPorcentaje[47]:=readdata(\"c:\\\\Users\\\\vjv\\\\Deskto
p\\\\000-CANDLE-TESIS\\\\ACABADISIMO\\\\cap.5-LENGUA-BASE\\\\galeria-t
extos-version-ordenada-time\\\\rumano\\\\P3_v2Porcentaje_Sept2015.txt
\"):\n" }{MPLTEXT 1 0 191 "TextosCharPorcentaje[48]:=readdata(\"c:
\\\\Users\\\\vjv\\\\Desktop\\\\000-CANDLE-TESIS\\\\ACABADISIMO\\\\cap.
5-LENGUA-BASE\\\\galeria-textos-version-ordenada-time\\\\prusiano\\\\P
1_v2Porcentaje_Sept2015.txt\"):\n" }{MPLTEXT 1 0 191 "TextosCharPorcen
taje[49]:=readdata(\"c:\\\\Users\\\\vjv\\\\Desktop\\\\000-CANDLE-TESIS
\\\\ACABADISIMO\\\\cap.5-LENGUA-BASE\\\\galeria-textos-version-ordenad
a-time\\\\prusiano\\\\P2_v2Porcentaje_Sept2015.txt\"):\n" }{MPLTEXT 1 
0 191 "TextosCharPorcentaje[50]:=readdata(\"c:\\\\Users\\\\vjv\\\\Desk
top\\\\000-CANDLE-TESIS\\\\ACABADISIMO\\\\cap.5-LENGUA-BASE\\\\galeria
-textos-version-ordenada-time\\\\prusiano\\\\P3_v2Porcentaje_Sept2015.
txt\"):\n" }{MPLTEXT 1 0 190 "TextosCharPorcentaje[51]:=readdata(\"c:
\\\\Users\\\\vjv\\\\Desktop\\\\000-CANDLE-TESIS\\\\ACABADISIMO\\\\cap.
5-LENGUA-BASE\\\\galeria-textos-version-ordenada-time\\\\lituano\\\\P1
_v2Porcentaje_Sept2015.txt\"):\n" }{MPLTEXT 1 0 190 "TextosCharPorcent
aje[52]:=readdata(\"c:\\\\Users\\\\vjv\\\\Desktop\\\\000-CANDLE-TESIS
\\\\ACABADISIMO\\\\cap.5-LENGUA-BASE\\\\galeria-textos-version-ordenad
a-time\\\\lituano\\\\P2_v2Porcentaje_Sept2015.txt\"):\n" }{MPLTEXT 1 
0 190 "TextosCharPorcentaje[53]:=readdata(\"c:\\\\Users\\\\vjv\\\\Desk
top\\\\000-CANDLE-TESIS\\\\ACABADISIMO\\\\cap.5-LENGUA-BASE\\\\galeria
-textos-version-ordenada-time\\\\lituano\\\\P3_v2Porcentaje_Sept2015.t
xt\"):\n" }{MPLTEXT 1 0 189 "TextosCharPorcentaje[54]:=readdata(\"c:
\\\\Users\\\\vjv\\\\Desktop\\\\000-CANDLE-TESIS\\\\ACABADISIMO\\\\cap.
5-LENGUA-BASE\\\\galeria-textos-version-ordenada-time\\\\polaco\\\\P1_
v2Porcentaje_Sept2015.txt\"):\n" }{MPLTEXT 1 0 189 "TextosCharPorcenta
je[55]:=readdata(\"c:\\\\Users\\\\vjv\\\\Desktop\\\\000-CANDLE-TESIS
\\\\ACABADISIMO\\\\cap.5-LENGUA-BASE\\\\galeria-textos-version-ordenad
a-time\\\\polaco\\\\P2_v2Porcentaje_Sept2015.txt\"):\n" }{MPLTEXT 1 0 
189 "TextosCharPorcentaje[56]:=readdata(\"c:\\\\Users\\\\vjv\\\\Deskto
p\\\\000-CANDLE-TESIS\\\\ACABADISIMO\\\\cap.5-LENGUA-BASE\\\\galeria-t
extos-version-ordenada-time\\\\polaco\\\\P3_v2Porcentaje_Sept2015.txt
\"):\n" }{MPLTEXT 1 0 189 "TextosCharPorcentaje[57]:=readdata(\"c:
\\\\Users\\\\vjv\\\\Desktop\\\\000-CANDLE-TESIS\\\\ACABADISIMO\\\\cap.
5-LENGUA-BASE\\\\galeria-textos-version-ordenada-time\\\\croata\\\\P1_
v2Porcentaje_Sept2015.txt\"):\n" }{MPLTEXT 1 0 189 "TextosCharPorcenta
je[58]:=readdata(\"c:\\\\Users\\\\vjv\\\\Desktop\\\\000-CANDLE-TESIS
\\\\ACABADISIMO\\\\cap.5-LENGUA-BASE\\\\galeria-textos-version-ordenad
a-time\\\\croata\\\\P2_v2Porcentaje_Sept2015.txt\"):\n" }{MPLTEXT 1 0 
189 "TextosCharPorcentaje[59]:=readdata(\"c:\\\\Users\\\\vjv\\\\Deskto
p\\\\000-CANDLE-TESIS\\\\ACABADISIMO\\\\cap.5-LENGUA-BASE\\\\galeria-t
extos-version-ordenada-time\\\\croata\\\\P3_v2Porcentaje_Sept2015.txt
\"):\n" }{MPLTEXT 1 0 192 "TextosCharPorcentaje[60]:=readdata(\"c:
\\\\Users\\\\vjv\\\\Desktop\\\\000-CANDLE-TESIS\\\\ACABADISIMO\\\\cap.
5-LENGUA-BASE\\\\galeria-textos-version-ordenada-time\\\\ucraniano
\\\\P1_v2Porcentaje_Sept2015.txt\"):\n" }{MPLTEXT 1 0 192 "TextosCharP
orcentaje[61]:=readdata(\"c:\\\\Users\\\\vjv\\\\Desktop\\\\000-CANDLE-
TESIS\\\\ACABADISIMO\\\\cap.5-LENGUA-BASE\\\\galeria-textos-version-or
denada-time\\\\ucraniano\\\\P2_v2Porcentaje_Sept2015.txt\"):\n" }
{MPLTEXT 1 0 192 "TextosCharPorcentaje[62]:=readdata(\"c:\\\\Users
\\\\vjv\\\\Desktop\\\\000-CANDLE-TESIS\\\\ACABADISIMO\\\\cap.5-LENGUA-
BASE\\\\galeria-textos-version-ordenada-time\\\\ucraniano\\\\P3_v2Porc
entaje_Sept2015.txt\"):\n" }{MPLTEXT 1 0 188 "TextosCharPorcentaje[63]
:=readdata(\"c:\\\\Users\\\\vjv\\\\Desktop\\\\000-CANDLE-TESIS\\\\ACAB
ADISIMO\\\\cap.5-LENGUA-BASE\\\\galeria-textos-version-ordenada-time
\\\\gales\\\\P1_v2Porcentaje_Sept2015.txt\"):\n" }{MPLTEXT 1 0 188 "Te
xtosCharPorcentaje[64]:=readdata(\"c:\\\\Users\\\\vjv\\\\Desktop\\\\00
0-CANDLE-TESIS\\\\ACABADISIMO\\\\cap.5-LENGUA-BASE\\\\galeria-textos-v
ersion-ordenada-time\\\\gales\\\\P2_v2Porcentaje_Sept2015.txt\"):\n" }
{MPLTEXT 1 0 188 "TextosCharPorcentaje[65]:=readdata(\"c:\\\\Users
\\\\vjv\\\\Desktop\\\\000-CANDLE-TESIS\\\\ACABADISIMO\\\\cap.5-LENGUA-
BASE\\\\galeria-textos-version-ordenada-time\\\\gales\\\\P3_v2Porcenta
je_Sept2015.txt\"):\n" }{MPLTEXT 1 0 189 "TextosCharPorcentaje[66]:=re
addata(\"c:\\\\Users\\\\vjv\\\\Desktop\\\\000-CANDLE-TESIS\\\\ACABADIS
IMO\\\\cap.5-LENGUA-BASE\\\\galeria-textos-version-ordenada-time\\\\br
eton\\\\P1_v2Porcentaje_Sept2015.txt\"):\n" }{MPLTEXT 1 0 189 "TextosC
harPorcentaje[67]:=readdata(\"c:\\\\Users\\\\vjv\\\\Desktop\\\\000-CAN
DLE-TESIS\\\\ACABADISIMO\\\\cap.5-LENGUA-BASE\\\\galeria-textos-versio
n-ordenada-time\\\\breton\\\\P2_v2Porcentaje_Sept2015.txt\"):\n" }
{MPLTEXT 1 0 189 "TextosCharPorcentaje[68]:=readdata(\"c:\\\\Users
\\\\vjv\\\\Desktop\\\\000-CANDLE-TESIS\\\\ACABADISIMO\\\\cap.5-LENGUA-
BASE\\\\galeria-textos-version-ordenada-time\\\\breton\\\\P3_v2Porcent
aje_Sept2015.txt\"):\n" }{MPLTEXT 1 0 199 "TextosCharPorcentaje[69]:=r
eaddata(\"c:\\\\Users\\\\vjv\\\\Desktop\\\\000-CANDLE-TESIS\\\\ACABADI
SIMO\\\\cap.5-LENGUA-BASE\\\\galeria-textos-version-ordenada-time\\\\g
aeilicoirlandes\\\\P1_v2Porcentaje_Sept2015.txt\"):\n" }{MPLTEXT 1 0 
199 "TextosCharPorcentaje[70]:=readdata(\"c:\\\\Users\\\\vjv\\\\Deskto
p\\\\000-CANDLE-TESIS\\\\ACABADISIMO\\\\cap.5-LENGUA-BASE\\\\galeria-t
extos-version-ordenada-time\\\\gaeilicoirlandes\\\\P2_v2Porcentaje_Sep
t2015.txt\"):\n" }{MPLTEXT 1 0 199 "TextosCharPorcentaje[71]:=readdata
(\"c:\\\\Users\\\\vjv\\\\Desktop\\\\000-CANDLE-TESIS\\\\ACABADISIMO
\\\\cap.5-LENGUA-BASE\\\\galeria-textos-version-ordenada-time\\\\gaeil
icoirlandes\\\\P3_v2Porcentaje_Sept2015.txt\"):\n" }{MPLTEXT 1 0 197 "
TextosCharPorcentaje[72]:=readdata(\"c:\\\\Users\\\\vjv\\\\Desktop
\\\\000-CANDLE-TESIS\\\\ACABADISIMO\\\\cap.5-LENGUA-BASE\\\\galeria-te
xtos-version-ordenada-time\\\\escocesgaelico\\\\P1_v2Porcentaje_Sept20
15.txt\"):\n" }{MPLTEXT 1 0 197 "TextosCharPorcentaje[73]:=readdata(\"
c:\\\\Users\\\\vjv\\\\Desktop\\\\000-CANDLE-TESIS\\\\ACABADISIMO\\\\ca
p.5-LENGUA-BASE\\\\galeria-textos-version-ordenada-time\\\\escocesgael
ico\\\\P2_v2Porcentaje_Sept2015.txt\"):\n" }{MPLTEXT 1 0 197 "TextosCh
arPorcentaje[74]:=readdata(\"c:\\\\Users\\\\vjv\\\\Desktop\\\\000-CAND
LE-TESIS\\\\ACABADISIMO\\\\cap.5-LENGUA-BASE\\\\galeria-textos-version
-ordenada-time\\\\escocesgaelico\\\\P3_v2Porcentaje_Sept2015.txt\"):\n
" }{MPLTEXT 1 0 191 "TextosCharPorcentaje[75]:=readdata(\"c:\\\\Users
\\\\vjv\\\\Desktop\\\\000-CANDLE-TESIS\\\\ACABADISIMO\\\\cap.5-LENGUA-
BASE\\\\galeria-textos-version-ordenada-time\\\\islandes\\\\P1_v2Porce
ntaje_Sept2015.txt\"):\n" }{MPLTEXT 1 0 191 "TextosCharPorcentaje[76]:
=readdata(\"c:\\\\Users\\\\vjv\\\\Desktop\\\\000-CANDLE-TESIS\\\\ACABA
DISIMO\\\\cap.5-LENGUA-BASE\\\\galeria-textos-version-ordenada-time
\\\\islandes\\\\P2_v2Porcentaje_Sept2015.txt\"):\n" }{MPLTEXT 1 0 191 
"TextosCharPorcentaje[77]:=readdata(\"c:\\\\Users\\\\vjv\\\\Desktop
\\\\000-CANDLE-TESIS\\\\ACABADISIMO\\\\cap.5-LENGUA-BASE\\\\galeria-te
xtos-version-ordenada-time\\\\islandes\\\\P3_v2Porcentaje_Sept2015.txt
\"):\n" }{MPLTEXT 1 0 188 "TextosCharPorcentaje[78]:=readdata(\"c:
\\\\Users\\\\vjv\\\\Desktop\\\\000-CANDLE-TESIS\\\\ACABADISIMO\\\\cap.
5-LENGUA-BASE\\\\galeria-textos-version-ordenada-time\\\\danes\\\\P1_v
2Porcentaje_Sept2015.txt\"):\n" }{MPLTEXT 1 0 188 "TextosCharPorcentaj
e[79]:=readdata(\"c:\\\\Users\\\\vjv\\\\Desktop\\\\000-CANDLE-TESIS
\\\\ACABADISIMO\\\\cap.5-LENGUA-BASE\\\\galeria-textos-version-ordenad
a-time\\\\danes\\\\P2_v2Porcentaje_Sept2015.txt\"):\n" }{MPLTEXT 1 0 
188 "TextosCharPorcentaje[80]:=readdata(\"c:\\\\Users\\\\vjv\\\\Deskto
p\\\\000-CANDLE-TESIS\\\\ACABADISIMO\\\\cap.5-LENGUA-BASE\\\\galeria-t
extos-version-ordenada-time\\\\danes\\\\P3_v2Porcentaje_Sept2015.txt\"
):\n" }{MPLTEXT 1 0 190 "TextosCharPorcentaje[81]:=readdata(\"c:\\\\Us
ers\\\\vjv\\\\Desktop\\\\000-CANDLE-TESIS\\\\ACABADISIMO\\\\cap.5-LENG
UA-BASE\\\\galeria-textos-version-ordenada-time\\\\noruego\\\\P1_v2Por
centaje_Sept2015.txt\"):\n" }{MPLTEXT 1 0 190 "TextosCharPorcentaje[82
]:=readdata(\"c:\\\\Users\\\\vjv\\\\Desktop\\\\000-CANDLE-TESIS\\\\ACA
BADISIMO\\\\cap.5-LENGUA-BASE\\\\galeria-textos-version-ordenada-time
\\\\noruego\\\\P2_v2Porcentaje_Sept2015.txt\"):\n" }{MPLTEXT 1 0 190 "
TextosCharPorcentaje[83]:=readdata(\"c:\\\\Users\\\\vjv\\\\Desktop
\\\\000-CANDLE-TESIS\\\\ACABADISIMO\\\\cap.5-LENGUA-BASE\\\\galeria-te
xtos-version-ordenada-time\\\\noruego\\\\P3_v2Porcentaje_Sept2015.txt
\"):\n" }{MPLTEXT 1 0 188 "TextosCharPorcentaje[84]:=readdata(\"c:
\\\\Users\\\\vjv\\\\Desktop\\\\000-CANDLE-TESIS\\\\ACABADISIMO\\\\cap.
5-LENGUA-BASE\\\\galeria-textos-version-ordenada-time\\\\sueco\\\\P1_v
2Porcentaje_Sept2015.txt\"):\n" }{MPLTEXT 1 0 188 "TextosCharPorcentaj
e[85]:=readdata(\"c:\\\\Users\\\\vjv\\\\Desktop\\\\000-CANDLE-TESIS
\\\\ACABADISIMO\\\\cap.5-LENGUA-BASE\\\\galeria-textos-version-ordenad
a-time\\\\sueco\\\\P2_v2Porcentaje_Sept2015.txt\"):\n" }{MPLTEXT 1 0 
188 "TextosCharPorcentaje[86]:=readdata(\"c:\\\\Users\\\\vjv\\\\Deskto
p\\\\000-CANDLE-TESIS\\\\ACABADISIMO\\\\cap.5-LENGUA-BASE\\\\galeria-t
extos-version-ordenada-time\\\\sueco\\\\P3_v2Porcentaje_Sept2015.txt\"
):\n" }{MPLTEXT 1 0 193 "TextosCharPorcentaje[87]:=readdata(\"c:\\\\Us
ers\\\\vjv\\\\Desktop\\\\000-CANDLE-TESIS\\\\ACABADISIMO\\\\cap.5-LENG
UA-BASE\\\\galeria-textos-version-ordenada-time\\\\elfdaliano\\\\P1_v2
Porcentaje_Sept2015.txt\"):\n" }{MPLTEXT 1 0 193 "TextosCharPorcentaje
[88]:=readdata(\"c:\\\\Users\\\\vjv\\\\Desktop\\\\000-CANDLE-TESIS
\\\\ACABADISIMO\\\\cap.5-LENGUA-BASE\\\\galeria-textos-version-ordenad
a-time\\\\elfdaliano\\\\P2_v2Porcentaje_Sept2015.txt\"):\n" }{MPLTEXT 
1 0 193 "TextosCharPorcentaje[89]:=readdata(\"c:\\\\Users\\\\vjv\\\\De
sktop\\\\000-CANDLE-TESIS\\\\ACABADISIMO\\\\cap.5-LENGUA-BASE\\\\galer
ia-textos-version-ordenada-time\\\\elfdaliano\\\\P3_v2Porcentaje_Sept2
015.txt\"):\n" }{MPLTEXT 1 0 189 "TextosCharPorcentaje[90]:=readdata(
\"c:\\\\Users\\\\vjv\\\\Desktop\\\\000-CANDLE-TESIS\\\\ACABADISIMO
\\\\cap.5-LENGUA-BASE\\\\galeria-textos-version-ordenada-time\\\\alema
n\\\\P1_v2Porcentaje_Sept2015.txt\"):\n" }{MPLTEXT 1 0 189 "TextosChar
Porcentaje[91]:=readdata(\"c:\\\\Users\\\\vjv\\\\Desktop\\\\000-CANDLE
-TESIS\\\\ACABADISIMO\\\\cap.5-LENGUA-BASE\\\\galeria-textos-version-o
rdenada-time\\\\aleman\\\\P2_v2Porcentaje_Sept2015.txt\"):\n" }
{MPLTEXT 1 0 189 "TextosCharPorcentaje[92]:=readdata(\"c:\\\\Users
\\\\vjv\\\\Desktop\\\\000-CANDLE-TESIS\\\\ACABADISIMO\\\\cap.5-LENGUA-
BASE\\\\galeria-textos-version-ordenada-time\\\\aleman\\\\P3_v2Porcent
aje_Sept2015.txt\"):\n" }{MPLTEXT 1 0 191 "TextosCharPorcentaje[93]:=r
eaddata(\"c:\\\\Users\\\\vjv\\\\Desktop\\\\000-CANDLE-TESIS\\\\ACABADI
SIMO\\\\cap.5-LENGUA-BASE\\\\galeria-textos-version-ordenada-time\\\\h
olandes\\\\P1_v2Porcentaje_Sept2015.txt\"):\n" }{MPLTEXT 1 0 191 "Text
osCharPorcentaje[94]:=readdata(\"c:\\\\Users\\\\vjv\\\\Desktop\\\\000-
CANDLE-TESIS\\\\ACABADISIMO\\\\cap.5-LENGUA-BASE\\\\galeria-textos-ver
sion-ordenada-time\\\\holandes\\\\P2_v2Porcentaje_Sept2015.txt\"):\n" 
}{MPLTEXT 1 0 191 "TextosCharPorcentaje[95]:=readdata(\"c:\\\\Users
\\\\vjv\\\\Desktop\\\\000-CANDLE-TESIS\\\\ACABADISIMO\\\\cap.5-LENGUA-
BASE\\\\galeria-textos-version-ordenada-time\\\\holandes\\\\P3_v2Porce
ntaje_Sept2015.txt\"):\n" }{MPLTEXT 1 0 193 "TextosCharPorcentaje[96]:
=readdata(\"c:\\\\Users\\\\vjv\\\\Desktop\\\\000-CANDLE-TESIS\\\\ACABA
DISIMO\\\\cap.5-LENGUA-BASE\\\\galeria-textos-version-ordenada-time
\\\\bajoaleman\\\\P1_v2Porcentaje_Sept2015.txt\"):\n" }{MPLTEXT 1 0 
193 "TextosCharPorcentaje[97]:=readdata(\"c:\\\\Users\\\\vjv\\\\Deskto
p\\\\000-CANDLE-TESIS\\\\ACABADISIMO\\\\cap.5-LENGUA-BASE\\\\galeria-t
extos-version-ordenada-time\\\\bajoaleman\\\\P2_v2Porcentaje_Sept2015.
txt\"):\n" }{MPLTEXT 1 0 193 "TextosCharPorcentaje[98]:=readdata(\"c:
\\\\Users\\\\vjv\\\\Desktop\\\\000-CANDLE-TESIS\\\\ACABADISIMO\\\\cap.
5-LENGUA-BASE\\\\galeria-textos-version-ordenada-time\\\\bajoaleman
\\\\P3_v2Porcentaje_Sept2015.txt\"):\n" }{MPLTEXT 1 0 189 "TextosCharP
orcentaje[99]:=readdata(\"c:\\\\Users\\\\vjv\\\\Desktop\\\\000-CANDLE-
TESIS\\\\ACABADISIMO\\\\cap.5-LENGUA-BASE\\\\galeria-textos-version-or
denada-time\\\\ingles\\\\P1_v2Porcentaje_Sept2015.txt\"):\n" }{MPLTEXT
 1 0 190 "TextosCharPorcentaje[100]:=readdata(\"c:\\\\Users\\\\vjv
\\\\Desktop\\\\000-CANDLE-TESIS\\\\ACABADISIMO\\\\cap.5-LENGUA-BASE
\\\\galeria-textos-version-ordenada-time\\\\ingles\\\\P2_v2Porcentaje_
Sept2015.txt\"):\n" }{MPLTEXT 1 0 190 "TextosCharPorcentaje[101]:=read
data(\"c:\\\\Users\\\\vjv\\\\Desktop\\\\000-CANDLE-TESIS\\\\ACABADISIM
O\\\\cap.5-LENGUA-BASE\\\\galeria-textos-version-ordenada-time\\\\ingl
es\\\\P3_v2Porcentaje_Sept2015.txt\"):\n" }{MPLTEXT 1 0 191 "TextosCha
rPorcentaje[102]:=readdata(\"c:\\\\Users\\\\vjv\\\\Desktop\\\\000-CAND
LE-TESIS\\\\ACABADISIMO\\\\cap.5-LENGUA-BASE\\\\galeria-textos-version
-ordenada-time\\\\escoces\\\\P1_v2Porcentaje_Sept2015.txt\"):\n" }
{MPLTEXT 1 0 191 "TextosCharPorcentaje[103]:=readdata(\"c:\\\\Users
\\\\vjv\\\\Desktop\\\\000-CANDLE-TESIS\\\\ACABADISIMO\\\\cap.5-LENGUA-
BASE\\\\galeria-textos-version-ordenada-time\\\\escoces\\\\P2_v2Porcen
taje_Sept2015.txt\"):\n" }{MPLTEXT 1 0 191 "TextosCharPorcentaje[104]:
=readdata(\"c:\\\\Users\\\\vjv\\\\Desktop\\\\000-CANDLE-TESIS\\\\ACABA
DISIMO\\\\cap.5-LENGUA-BASE\\\\galeria-textos-version-ordenada-time
\\\\escoces\\\\P3_v2Porcentaje_Sept2015.txt\"):\n" }{MPLTEXT 1 0 190 "
TextosCharPorcentaje[105]:=readdata(\"c:\\\\Users\\\\vjv\\\\Desktop
\\\\000-CANDLE-TESIS\\\\ACABADISIMO\\\\cap.5-LENGUA-BASE\\\\galeria-te
xtos-version-ordenada-time\\\\frisio\\\\P1_v2Porcentaje_Sept2015.txt\"
):\n" }{MPLTEXT 1 0 190 "TextosCharPorcentaje[106]:=readdata(\"c:\\\\U
sers\\\\vjv\\\\Desktop\\\\000-CANDLE-TESIS\\\\ACABADISIMO\\\\cap.5-LEN
GUA-BASE\\\\galeria-textos-version-ordenada-time\\\\frisio\\\\P2_v2Por
centaje_Sept2015.txt\"):\n" }{MPLTEXT 1 0 190 "TextosCharPorcentaje[10
7]:=readdata(\"c:\\\\Users\\\\vjv\\\\Desktop\\\\000-CANDLE-TESIS\\\\AC
ABADISIMO\\\\cap.5-LENGUA-BASE\\\\galeria-textos-version-ordenada-time
\\\\frisio\\\\P3_v2Porcentaje_Sept2015.txt\"):\n" }{MPLTEXT 1 0 190 "T
extosCharPorcentaje[108]:=readdata(\"c:\\\\Users\\\\vjv\\\\Desktop
\\\\000-CANDLE-TESIS\\\\ACABADISIMO\\\\cap.5-LENGUA-BASE\\\\galeria-te
xtos-version-ordenada-time\\\\griego\\\\P1_v2Porcentaje_Sept2015.txt\"
):\n" }{MPLTEXT 1 0 190 "TextosCharPorcentaje[109]:=readdata(\"c:\\\\U
sers\\\\vjv\\\\Desktop\\\\000-CANDLE-TESIS\\\\ACABADISIMO\\\\cap.5-LEN
GUA-BASE\\\\galeria-textos-version-ordenada-time\\\\griego\\\\P2_v2Por
centaje_Sept2015.txt\"):\n" }{MPLTEXT 1 0 190 "TextosCharPorcentaje[11
0]:=readdata(\"c:\\\\Users\\\\vjv\\\\Desktop\\\\000-CANDLE-TESIS\\\\AC
ABADISIMO\\\\cap.5-LENGUA-BASE\\\\galeria-textos-version-ordenada-time
\\\\griego\\\\P3_v2Porcentaje_Sept2015.txt\"):\n" }{MPLTEXT 1 0 192 "T
extosCharPorcentaje[111]:=readdata(\"c:\\\\Users\\\\vjv\\\\Desktop
\\\\000-CANDLE-TESIS\\\\ACABADISIMO\\\\cap.5-LENGUA-BASE\\\\galeria-te
xtos-version-ordenada-time\\\\tsakonio\\\\P1_v2Porcentaje_Sept2015.txt
\"):\n" }{MPLTEXT 1 0 192 "TextosCharPorcentaje[112]:=readdata(\"c:
\\\\Users\\\\vjv\\\\Desktop\\\\000-CANDLE-TESIS\\\\ACABADISIMO\\\\cap.
5-LENGUA-BASE\\\\galeria-textos-version-ordenada-time\\\\tsakonio\\\\P
2_v2Porcentaje_Sept2015.txt\"):\n" }{MPLTEXT 1 0 192 "TextosCharPorcen
taje[113]:=readdata(\"c:\\\\Users\\\\vjv\\\\Desktop\\\\000-CANDLE-TESI
S\\\\ACABADISIMO\\\\cap.5-LENGUA-BASE\\\\galeria-textos-version-ordena
da-time\\\\tsakonio\\\\P3_v2Porcentaje_Sept2015.txt\"):\n" }{MPLTEXT 
1 0 191 "TextosCharPorcentaje[114]:=readdata(\"c:\\\\Users\\\\vjv\\\\D
esktop\\\\000-CANDLE-TESIS\\\\ACABADISIMO\\\\cap.5-LENGUA-BASE\\\\gale
ria-textos-version-ordenada-time\\\\albanes\\\\P1_v2Porcentaje_Sept201
5.txt\"):\n" }{MPLTEXT 1 0 191 "TextosCharPorcentaje[115]:=readdata(\"
c:\\\\Users\\\\vjv\\\\Desktop\\\\000-CANDLE-TESIS\\\\ACABADISIMO\\\\ca
p.5-LENGUA-BASE\\\\galeria-textos-version-ordenada-time\\\\albanes
\\\\P2_v2Porcentaje_Sept2015.txt\"):\n" }{MPLTEXT 1 0 191 "TextosCharP
orcentaje[116]:=readdata(\"c:\\\\Users\\\\vjv\\\\Desktop\\\\000-CANDLE
-TESIS\\\\ACABADISIMO\\\\cap.5-LENGUA-BASE\\\\galeria-textos-version-o
rdenada-time\\\\albanes\\\\P3_v2Porcentaje_Sept2015.txt\"):\n" }
{MPLTEXT 1 0 191 "TextosCharPorcentaje[117]:=readdata(\"c:\\\\Users
\\\\vjv\\\\Desktop\\\\000-CANDLE-TESIS\\\\ACABADISIMO\\\\cap.5-LENGUA-
BASE\\\\galeria-textos-version-ordenada-time\\\\armenio\\\\P1_v2Porcen
taje_Sept2015.txt\"):\n" }{MPLTEXT 1 0 191 "TextosCharPorcentaje[118]:
=readdata(\"c:\\\\Users\\\\vjv\\\\Desktop\\\\000-CANDLE-TESIS\\\\ACABA
DISIMO\\\\cap.5-LENGUA-BASE\\\\galeria-textos-version-ordenada-time
\\\\armenio\\\\P2_v2Porcentaje_Sept2015.txt\"):\n" }{MPLTEXT 1 0 191 "
TextosCharPorcentaje[119]:=readdata(\"c:\\\\Users\\\\vjv\\\\Desktop
\\\\000-CANDLE-TESIS\\\\ACABADISIMO\\\\cap.5-LENGUA-BASE\\\\galeria-te
xtos-version-ordenada-time\\\\armenio\\\\P3_v2Porcentaje_Sept2015.txt
\"):\n" }{MPLTEXT 1 0 190 "TextosCharPorcentaje[120]:=readdata(\"c:
\\\\Users\\\\vjv\\\\Desktop\\\\000-CANDLE-TESIS\\\\ACABADISIMO\\\\cap.
5-LENGUA-BASE\\\\galeria-textos-version-ordenada-time\\\\romani\\\\P1_
v2Porcentaje_Sept2015.txt\"):\n" }{MPLTEXT 1 0 190 "TextosCharPorcenta
je[121]:=readdata(\"c:\\\\Users\\\\vjv\\\\Desktop\\\\000-CANDLE-TESIS
\\\\ACABADISIMO\\\\cap.5-LENGUA-BASE\\\\galeria-textos-version-ordenad
a-time\\\\romani\\\\P2_v2Porcentaje_Sept2015.txt\"):\n" }{MPLTEXT 1 0 
190 "TextosCharPorcentaje[122]:=readdata(\"c:\\\\Users\\\\vjv\\\\Deskt
op\\\\000-CANDLE-TESIS\\\\ACABADISIMO\\\\cap.5-LENGUA-BASE\\\\galeria-
textos-version-ordenada-time\\\\romani\\\\P3_v2Porcentaje_Sept2015.txt
\"):\n" }{MPLTEXT 1 0 190 "TextosCharPorcentaje[123]:=readdata(\"c:
\\\\Users\\\\vjv\\\\Desktop\\\\000-CANDLE-TESIS\\\\ACABADISIMO\\\\cap.
5-LENGUA-BASE\\\\galeria-textos-version-ordenada-time\\\\romani\\\\P4_
v2Porcentaje_Sept2015.txt\"):\n" }{MPLTEXT 1 0 189 "TextosCharPorcenta
je[124]:=readdata(\"c:\\\\Users\\\\vjv\\\\Desktop\\\\000-CANDLE-TESIS
\\\\ACABADISIMO\\\\cap.5-LENGUA-BASE\\\\galeria-textos-version-ordenad
a-time\\\\persa\\\\P1_v2Porcentaje_Sept2015.txt\"):\n" }{MPLTEXT 1 0 
189 "TextosCharPorcentaje[125]:=readdata(\"c:\\\\Users\\\\vjv\\\\Deskt
op\\\\000-CANDLE-TESIS\\\\ACABADISIMO\\\\cap.5-LENGUA-BASE\\\\galeria-
textos-version-ordenada-time\\\\persa\\\\P2_v2Porcentaje_Sept2015.txt
\"):\n" }{MPLTEXT 1 0 189 "TextosCharPorcentaje[126]:=readdata(\"c:
\\\\Users\\\\vjv\\\\Desktop\\\\000-CANDLE-TESIS\\\\ACABADISIMO\\\\cap.
5-LENGUA-BASE\\\\galeria-textos-version-ordenada-time\\\\persa\\\\P3_v
2Porcentaje_Sept2015.txt\"):\n" }{MPLTEXT 1 0 189 "TextosCharPorcentaj
e[127]:=readdata(\"c:\\\\Users\\\\vjv\\\\Desktop\\\\000-CANDLE-TESIS
\\\\ACABADISIMO\\\\cap.5-LENGUA-BASE\\\\galeria-textos-version-ordenad
a-time\\\\fines\\\\P1_v2Porcentaje_Sept2015.txt\"):\n" }{MPLTEXT 1 0 
189 "TextosCharPorcentaje[128]:=readdata(\"c:\\\\Users\\\\vjv\\\\Deskt
op\\\\000-CANDLE-TESIS\\\\ACABADISIMO\\\\cap.5-LENGUA-BASE\\\\galeria-
textos-version-ordenada-time\\\\fines\\\\P2_v2Porcentaje_Sept2015.txt
\"):\n" }{MPLTEXT 1 0 189 "TextosCharPorcentaje[129]:=readdata(\"c:
\\\\Users\\\\vjv\\\\Desktop\\\\000-CANDLE-TESIS\\\\ACABADISIMO\\\\cap.
5-LENGUA-BASE\\\\galeria-textos-version-ordenada-time\\\\fines\\\\P3_v
2Porcentaje_Sept2015.txt\"):\n" }{MPLTEXT 1 0 191 "TextosCharPorcentaj
e[130]:=readdata(\"c:\\\\Users\\\\vjv\\\\Desktop\\\\000-CANDLE-TESIS
\\\\ACABADISIMO\\\\cap.5-LENGUA-BASE\\\\galeria-textos-version-ordenad
a-time\\\\hungaro\\\\P1_v2Porcentaje_Sept2015.txt\"):\n" }{MPLTEXT 1 
0 191 "TextosCharPorcentaje[131]:=readdata(\"c:\\\\Users\\\\vjv\\\\Des
ktop\\\\000-CANDLE-TESIS\\\\ACABADISIMO\\\\cap.5-LENGUA-BASE\\\\galeri
a-textos-version-ordenada-time\\\\hungaro\\\\P2_v2Porcentaje_Sept2015.
txt\"):\n" }{MPLTEXT 1 0 191 "TextosCharPorcentaje[132]:=readdata(\"c:
\\\\Users\\\\vjv\\\\Desktop\\\\000-CANDLE-TESIS\\\\ACABADISIMO\\\\cap.
5-LENGUA-BASE\\\\galeria-textos-version-ordenada-time\\\\hungaro\\\\P3
_v2Porcentaje_Sept2015.txt\"):\n" }{MPLTEXT 1 0 190 "TextosCharPorcent
aje[133]:=readdata(\"c:\\\\Users\\\\vjv\\\\Desktop\\\\000-CANDLE-TESIS
\\\\ACABADISIMO\\\\cap.5-LENGUA-BASE\\\\galeria-textos-version-ordenad
a-time\\\\mongol\\\\P1_v2Porcentaje_Sept2015.txt\"):\n" }{MPLTEXT 1 0 
190 "TextosCharPorcentaje[134]:=readdata(\"c:\\\\Users\\\\vjv\\\\Deskt
op\\\\000-CANDLE-TESIS\\\\ACABADISIMO\\\\cap.5-LENGUA-BASE\\\\galeria-
textos-version-ordenada-time\\\\mongol\\\\P2_v2Porcentaje_Sept2015.txt
\"):\n" }{MPLTEXT 1 0 190 "TextosCharPorcentaje[135]:=readdata(\"c:
\\\\Users\\\\vjv\\\\Desktop\\\\000-CANDLE-TESIS\\\\ACABADISIMO\\\\cap.
5-LENGUA-BASE\\\\galeria-textos-version-ordenada-time\\\\mongol\\\\P3_
v2Porcentaje_Sept2015.txt\"):\n" }{MPLTEXT 1 0 189 "TextosCharPorcenta
je[136]:=readdata(\"c:\\\\Users\\\\vjv\\\\Desktop\\\\000-CANDLE-TESIS
\\\\ACABADISIMO\\\\cap.5-LENGUA-BASE\\\\galeria-textos-version-ordenad
a-time\\\\turco\\\\P1_v2Porcentaje_Sept2015.txt\"):\n" }{MPLTEXT 1 0 
189 "TextosCharPorcentaje[137]:=readdata(\"c:\\\\Users\\\\vjv\\\\Deskt
op\\\\000-CANDLE-TESIS\\\\ACABADISIMO\\\\cap.5-LENGUA-BASE\\\\galeria-
textos-version-ordenada-time\\\\turco\\\\P2_v2Porcentaje_Sept2015.txt
\"):\n" }{MPLTEXT 1 0 189 "TextosCharPorcentaje[138]:=readdata(\"c:
\\\\Users\\\\vjv\\\\Desktop\\\\000-CANDLE-TESIS\\\\ACABADISIMO\\\\cap.
5-LENGUA-BASE\\\\galeria-textos-version-ordenada-time\\\\turco\\\\P3_v
2Porcentaje_Sept2015.txt\"):\n" }{MPLTEXT 1 0 190 "TextosCharPorcentaj
e[139]:=readdata(\"c:\\\\Users\\\\vjv\\\\Desktop\\\\000-CANDLE-TESIS
\\\\ACABADISIMO\\\\cap.5-LENGUA-BASE\\\\galeria-textos-version-ordenad
a-time\\\\abkhaz\\\\P1_v2Porcentaje_Sept2015.txt\"):\n" }{MPLTEXT 1 0 
190 "TextosCharPorcentaje[140]:=readdata(\"c:\\\\Users\\\\vjv\\\\Deskt
op\\\\000-CANDLE-TESIS\\\\ACABADISIMO\\\\cap.5-LENGUA-BASE\\\\galeria-
textos-version-ordenada-time\\\\abkhaz\\\\P2_v2Porcentaje_Sept2015.txt
\"):\n" }{MPLTEXT 1 0 192 "TextosCharPorcentaje[141]:=readdata(\"c:
\\\\Users\\\\vjv\\\\Desktop\\\\000-CANDLE-TESIS\\\\ACABADISIMO\\\\cap.
5-LENGUA-BASE\\\\galeria-textos-version-ordenada-time\\\\checheno\\\\P
1_v2Porcentaje_Sept2015.txt\"):\n" }{MPLTEXT 1 0 193 "TextosCharPorcen
taje[142]:=readdata(\"c:\\\\Users\\\\vjv\\\\Desktop\\\\000-CANDLE-TESI
S\\\\ACABADISIMO\\\\cap.5-LENGUA-BASE\\\\galeria-textos-version-ordena
da-time\\\\georgiano\\\\P1_v2Porcentaje_Sept2015.txt\"):\n" }{MPLTEXT 
1 0 193 "TextosCharPorcentaje[143]:=readdata(\"c:\\\\Users\\\\vjv\\\\D
esktop\\\\000-CANDLE-TESIS\\\\ACABADISIMO\\\\cap.5-LENGUA-BASE\\\\gale
ria-textos-version-ordenada-time\\\\georgiano\\\\P2_v2Porcentaje_Sept2
015.txt\"):\n" }{MPLTEXT 1 0 193 "TextosCharPorcentaje[144]:=readdata(
\"c:\\\\Users\\\\vjv\\\\Desktop\\\\000-CANDLE-TESIS\\\\ACABADISIMO
\\\\cap.5-LENGUA-BASE\\\\galeria-textos-version-ordenada-time\\\\georg
iano\\\\P3_v2Porcentaje_Sept2015.txt\"):\n" }{MPLTEXT 1 0 191 "TextosC
harPorcentaje[145]:=readdata(\"c:\\\\Users\\\\vjv\\\\Desktop\\\\000-CA
NDLE-TESIS\\\\ACABADISIMO\\\\cap.5-LENGUA-BASE\\\\galeria-textos-versi
on-ordenada-time\\\\guanche\\\\P1_v2Porcentaje_Sept2015.txt\"):\n" }
{MPLTEXT 1 0 191 "TextosCharPorcentaje[146]:=readdata(\"c:\\\\Users
\\\\vjv\\\\Desktop\\\\000-CANDLE-TESIS\\\\ACABADISIMO\\\\cap.5-LENGUA-
BASE\\\\galeria-textos-version-ordenada-time\\\\guanche\\\\P2_v2Porcen
taje_Sept2015.txt\"):\n" }{MPLTEXT 1 0 190 "TextosCharPorcentaje[147]:
=readdata(\"c:\\\\Users\\\\vjv\\\\Desktop\\\\000-CANDLE-TESIS\\\\ACABA
DISIMO\\\\cap.5-LENGUA-BASE\\\\galeria-textos-version-ordenada-time
\\\\auyila\\\\P1_v2Porcentaje_Sept2015.txt\"):\n" }{MPLTEXT 1 0 190 "T
extosCharPorcentaje[148]:=readdata(\"c:\\\\Users\\\\vjv\\\\Desktop
\\\\000-CANDLE-TESIS\\\\ACABADISIMO\\\\cap.5-LENGUA-BASE\\\\galeria-te
xtos-version-ordenada-time\\\\auyila\\\\P2_v2Porcentaje_Sept2015.txt\"
):\n" }{MPLTEXT 1 0 190 "TextosCharPorcentaje[149]:=readdata(\"c:\\\\U
sers\\\\vjv\\\\Desktop\\\\000-CANDLE-TESIS\\\\ACABADISIMO\\\\cap.5-LEN
GUA-BASE\\\\galeria-textos-version-ordenada-time\\\\auyila\\\\P3_v2Por
centaje_Sept2015.txt\"):\n" }{MPLTEXT 1 0 189 "TextosCharPorcentaje[15
0]:=readdata(\"c:\\\\Users\\\\vjv\\\\Desktop\\\\000-CANDLE-TESIS\\\\AC
ABADISIMO\\\\cap.5-LENGUA-BASE\\\\galeria-textos-version-ordenada-time
\\\\sokna\\\\P1_v2Porcentaje_Sept2015.txt\"):\n" }{MPLTEXT 1 0 188 "Te
xtosCharPorcentaje[151]:=readdata(\"c:\\\\Users\\\\vjv\\\\Desktop\\\\0
00-CANDLE-TESIS\\\\ACABADISIMO\\\\cap.5-LENGUA-BASE\\\\galeria-textos-
version-ordenada-time\\\\sivi\\\\P1_v2Porcentaje_Sept2015.txt\"):\n" }
{MPLTEXT 1 0 190 "TextosCharPorcentaje[152]:=readdata(\"c:\\\\Users
\\\\vjv\\\\Desktop\\\\000-CANDLE-TESIS\\\\ACABADISIMO\\\\cap.5-LENGUA-
BASE\\\\galeria-textos-version-ordenada-time\\\\kabyle\\\\P1_v2Porcent
aje_Sept2015.txt\"):\n" }{MPLTEXT 1 0 190 "TextosCharPorcentaje[153]:=
readdata(\"c:\\\\Users\\\\vjv\\\\Desktop\\\\000-CANDLE-TESIS\\\\ACABAD
ISIMO\\\\cap.5-LENGUA-BASE\\\\galeria-textos-version-ordenada-time
\\\\kabyle\\\\P2_v2Porcentaje_Sept2015.txt\"):\n" }{MPLTEXT 1 0 190 "T
extosCharPorcentaje[154]:=readdata(\"c:\\\\Users\\\\vjv\\\\Desktop
\\\\000-CANDLE-TESIS\\\\ACABADISIMO\\\\cap.5-LENGUA-BASE\\\\galeria-te
xtos-version-ordenada-time\\\\kabyle\\\\P3_v2Porcentaje_Sept2015.txt\"
):\n" }{MPLTEXT 1 0 191 "TextosCharPorcentaje[155]:=readdata(\"c:\\\\U
sers\\\\vjv\\\\Desktop\\\\000-CANDLE-TESIS\\\\ACABADISIMO\\\\cap.5-LEN
GUA-BASE\\\\galeria-textos-version-ordenada-time\\\\tacheli\\\\P1_v2Po
rcentaje_Sept2015.txt\"):\n" }{MPLTEXT 1 0 191 "TextosCharPorcentaje[1
56]:=readdata(\"c:\\\\Users\\\\vjv\\\\Desktop\\\\000-CANDLE-TESIS\\\\A
CABADISIMO\\\\cap.5-LENGUA-BASE\\\\galeria-textos-version-ordenada-tim
e\\\\tacheli\\\\P2_v2Porcentaje_Sept2015.txt\"):\n" }{MPLTEXT 1 0 190 
"TextosCharPorcentaje[157]:=readdata(\"c:\\\\Users\\\\vjv\\\\Desktop
\\\\000-CANDLE-TESIS\\\\ACABADISIMO\\\\cap.5-LENGUA-BASE\\\\galeria-te
xtos-version-ordenada-time\\\\cherba\\\\P1_v2Porcentaje_Sept2015.txt\"
):\n" }{MPLTEXT 1 0 190 "TextosCharPorcentaje[158]:=readdata(\"c:\\\\U
sers\\\\vjv\\\\Desktop\\\\000-CANDLE-TESIS\\\\ACABADISIMO\\\\cap.5-LEN
GUA-BASE\\\\galeria-textos-version-ordenada-time\\\\cherba\\\\P2_v2Por
centaje_Sept2015.txt\"):\n" }{MPLTEXT 1 0 190 "TextosCharPorcentaje[15
9]:=readdata(\"c:\\\\Users\\\\vjv\\\\Desktop\\\\000-CANDLE-TESIS\\\\AC
ABADISIMO\\\\cap.5-LENGUA-BASE\\\\galeria-textos-version-ordenada-time
\\\\cherba\\\\P3_v2Porcentaje_Sept2015.txt\"):\n" }{MPLTEXT 1 0 190 "T
extosCharPorcentaje[160]:=readdata(\"c:\\\\Users\\\\vjv\\\\Desktop
\\\\000-CANDLE-TESIS\\\\ACABADISIMO\\\\cap.5-LENGUA-BASE\\\\galeria-te
xtos-version-ordenada-time\\\\nafusi\\\\P1_v2Porcentaje_Sept2015.txt\"
):\n" }{MPLTEXT 1 0 190 "TextosCharPorcentaje[161]:=readdata(\"c:\\\\U
sers\\\\vjv\\\\Desktop\\\\000-CANDLE-TESIS\\\\ACABADISIMO\\\\cap.5-LEN
GUA-BASE\\\\galeria-textos-version-ordenada-time\\\\nafusi\\\\P2_v2Por
centaje_Sept2015.txt\"):\n" }{MPLTEXT 1 0 190 "TextosCharPorcentaje[16
2]:=readdata(\"c:\\\\Users\\\\vjv\\\\Desktop\\\\000-CANDLE-TESIS\\\\AC
ABADISIMO\\\\cap.5-LENGUA-BASE\\\\galeria-textos-version-ordenada-time
\\\\gomara\\\\P1_v2Porcentaje_Sept2015.txt\"):\n" }{MPLTEXT 1 0 191 "T
extosCharPorcentaje[163]:=readdata(\"c:\\\\Users\\\\vjv\\\\Desktop
\\\\000-CANDLE-TESIS\\\\ACABADISIMO\\\\cap.5-LENGUA-BASE\\\\galeria-te
xtos-version-ordenada-time\\\\gadames\\\\P1_v2Porcentaje_Sept2015.txt
\"):\n" }{MPLTEXT 1 0 191 "TextosCharPorcentaje[164]:=readdata(\"c:
\\\\Users\\\\vjv\\\\Desktop\\\\000-CANDLE-TESIS\\\\ACABADISIMO\\\\cap.
5-LENGUA-BASE\\\\galeria-textos-version-ordenada-time\\\\gadames\\\\P2
_v2Porcentaje_Sept2015.txt\"):\n" }{MPLTEXT 1 0 195 "TextosCharPorcent
aje[165]:=readdata(\"c:\\\\Users\\\\vjv\\\\Desktop\\\\000-CANDLE-TESIS
\\\\ACABADISIMO\\\\cap.5-LENGUA-BASE\\\\galeria-textos-version-ordenad
a-time\\\\tagargrente\\\\P1_v2Porcentaje_Sept2015.txt\"):\n" }{MPLTEXT
 1 0 195 "TextosCharPorcentaje[166]:=readdata(\"c:\\\\Users\\\\vjv
\\\\Desktop\\\\000-CANDLE-TESIS\\\\ACABADISIMO\\\\cap.5-LENGUA-BASE
\\\\galeria-textos-version-ordenada-time\\\\tagargrente\\\\P2_v2Porcen
taje_Sept2015.txt\"):\n" }{MPLTEXT 1 0 195 "TextosCharPorcentaje[167]:
=readdata(\"c:\\\\Users\\\\vjv\\\\Desktop\\\\000-CANDLE-TESIS\\\\ACABA
DISIMO\\\\cap.5-LENGUA-BASE\\\\galeria-textos-version-ordenada-time
\\\\tagargrente\\\\P3_v2Porcentaje_Sept2015.txt\"):\n" }{MPLTEXT 1 0 
190 "TextosCharPorcentaje[168]:=readdata(\"c:\\\\Users\\\\vjv\\\\Deskt
op\\\\000-CANDLE-TESIS\\\\ACABADISIMO\\\\cap.5-LENGUA-BASE\\\\galeria-
textos-version-ordenada-time\\\\figuig\\\\P1_v2Porcentaje_Sept2015.txt
\"):\n" }{MPLTEXT 1 0 190 "TextosCharPorcentaje[169]:=readdata(\"c:
\\\\Users\\\\vjv\\\\Desktop\\\\000-CANDLE-TESIS\\\\ACABADISIMO\\\\cap.
5-LENGUA-BASE\\\\galeria-textos-version-ordenada-time\\\\tarifi\\\\P1_
v2Porcentaje_Sept2015.txt\"):\n" }{MPLTEXT 1 0 190 "TextosCharPorcenta
je[170]:=readdata(\"c:\\\\Users\\\\vjv\\\\Desktop\\\\000-CANDLE-TESIS
\\\\ACABADISIMO\\\\cap.5-LENGUA-BASE\\\\galeria-textos-version-ordenad
a-time\\\\tarifi\\\\P2_v2Porcentaje_Sept2015.txt\"):\n" }{MPLTEXT 1 0 
190 "TextosCharPorcentaje[171]:=readdata(\"c:\\\\Users\\\\vjv\\\\Deskt
op\\\\000-CANDLE-TESIS\\\\ACABADISIMO\\\\cap.5-LENGUA-BASE\\\\galeria-
textos-version-ordenada-time\\\\tarifi\\\\P3_v2Porcentaje_Sept2015.txt
\"):\n" }{MPLTEXT 1 0 191 "TextosCharPorcentaje[172]:=readdata(\"c:
\\\\Users\\\\vjv\\\\Desktop\\\\000-CANDLE-TESIS\\\\ACABADISIMO\\\\cap.
5-LENGUA-BASE\\\\galeria-textos-version-ordenada-time\\\\chahuia\\\\P1
_v2Porcentaje_Sept2015.txt\"):\n" }{MPLTEXT 1 0 195 "TextosCharPorcent
aje[173]:=readdata(\"c:\\\\Users\\\\vjv\\\\Desktop\\\\000-CANDLE-TESIS
\\\\ACABADISIMO\\\\cap.5-LENGUA-BASE\\\\galeria-textos-version-ordenad
a-time\\\\tuaregadagh\\\\P1_v2Porcentaje_Sept2015.txt\"):\n" }{MPLTEXT
 1 0 196 "TextosCharPorcentaje[174]:=readdata(\"c:\\\\Users\\\\vjv
\\\\Desktop\\\\000-CANDLE-TESIS\\\\ACABADISIMO\\\\cap.5-LENGUA-BASE
\\\\galeria-textos-version-ordenada-time\\\\tuaregkidali\\\\P1_v2Porce
ntaje_Sept2015.txt\"):\n" }{MPLTEXT 1 0 196 "TextosCharPorcentaje[175]
:=readdata(\"c:\\\\Users\\\\vjv\\\\Desktop\\\\000-CANDLE-TESIS\\\\ACAB
ADISIMO\\\\cap.5-LENGUA-BASE\\\\galeria-textos-version-ordenada-time
\\\\tuaregkidali\\\\P2_v2Porcentaje_Sept2015.txt\"):\n" }{MPLTEXT 1 0 
194 "TextosCharPorcentaje[176]:=readdata(\"c:\\\\Users\\\\vjv\\\\Deskt
op\\\\000-CANDLE-TESIS\\\\ACABADISIMO\\\\cap.5-LENGUA-BASE\\\\galeria-
textos-version-ordenada-time\\\\tuaregayer\\\\P1_v2Porcentaje_Sept2015
.txt\"):\n" }{MPLTEXT 1 0 190 "TextosCharPorcentaje[177]:=readdata(\"c
:\\\\Users\\\\vjv\\\\Desktop\\\\000-CANDLE-TESIS\\\\ACABADISIMO\\\\cap
.5-LENGUA-BASE\\\\galeria-textos-version-ordenada-time\\\\zenaga\\\\P1
_v2Porcentaje_Sept2015.txt\"):\n" }{MPLTEXT 1 0 190 "TextosCharPorcent
aje[178]:=readdata(\"c:\\\\Users\\\\vjv\\\\Desktop\\\\000-CANDLE-TESIS
\\\\ACABADISIMO\\\\cap.5-LENGUA-BASE\\\\galeria-textos-version-ordenad
a-time\\\\zenaga\\\\P2_v2Porcentaje_Sept2015.txt\"):\n" }{MPLTEXT 1 0 
190 "TextosCharPorcentaje[179]:=readdata(\"c:\\\\Users\\\\vjv\\\\Deskt
op\\\\000-CANDLE-TESIS\\\\ACABADISIMO\\\\cap.5-LENGUA-BASE\\\\galeria-
textos-version-ordenada-time\\\\punico\\\\P1_v2Porcentaje_Sept2015.txt
\"):\n" }{MPLTEXT 1 0 190 "TextosCharPorcentaje[180]:=readdata(\"c:
\\\\Users\\\\vjv\\\\Desktop\\\\000-CANDLE-TESIS\\\\ACABADISIMO\\\\cap.
5-LENGUA-BASE\\\\galeria-textos-version-ordenada-time\\\\punico\\\\P2_
v2Porcentaje_Sept2015.txt\"):\n" }{MPLTEXT 1 0 190 "TextosCharPorcenta
je[181]:=readdata(\"c:\\\\Users\\\\vjv\\\\Desktop\\\\000-CANDLE-TESIS
\\\\ACABADISIMO\\\\cap.5-LENGUA-BASE\\\\galeria-textos-version-ordenad
a-time\\\\hebreo\\\\P1_v2Porcentaje_Sept2015.txt\"):\n" }{MPLTEXT 1 0 
190 "TextosCharPorcentaje[182]:=readdata(\"c:\\\\Users\\\\vjv\\\\Deskt
op\\\\000-CANDLE-TESIS\\\\ACABADISIMO\\\\cap.5-LENGUA-BASE\\\\galeria-
textos-version-ordenada-time\\\\hebreo\\\\P2_v2Porcentaje_Sept2015.txt
\"):\n" }{MPLTEXT 1 0 190 "TextosCharPorcentaje[183]:=readdata(\"c:
\\\\Users\\\\vjv\\\\Desktop\\\\000-CANDLE-TESIS\\\\ACABADISIMO\\\\cap.
5-LENGUA-BASE\\\\galeria-textos-version-ordenada-time\\\\hebreo\\\\P3_
v2Porcentaje_Sept2015.txt\"):\n" }{MPLTEXT 1 0 189 "TextosCharPorcenta
je[184]:=readdata(\"c:\\\\Users\\\\vjv\\\\Desktop\\\\000-CANDLE-TESIS
\\\\ACABADISIMO\\\\cap.5-LENGUA-BASE\\\\galeria-textos-version-ordenad
a-time\\\\arabe\\\\P1_v2Porcentaje_Sept2015.txt\"):\n" }{MPLTEXT 1 0 
189 "TextosCharPorcentaje[185]:=readdata(\"c:\\\\Users\\\\vjv\\\\Deskt
op\\\\000-CANDLE-TESIS\\\\ACABADISIMO\\\\cap.5-LENGUA-BASE\\\\galeria-
textos-version-ordenada-time\\\\arabe\\\\P2_v2Porcentaje_Sept2015.txt
\"):\n" }{MPLTEXT 1 0 189 "TextosCharPorcentaje[186]:=readdata(\"c:
\\\\Users\\\\vjv\\\\Desktop\\\\000-CANDLE-TESIS\\\\ACABADISIMO\\\\cap.
5-LENGUA-BASE\\\\galeria-textos-version-ordenada-time\\\\arabe\\\\P3_v
2Porcentaje_Sept2015.txt\"):\n" }{MPLTEXT 1 0 190 "TextosCharPorcentaj
e[187]:=readdata(\"c:\\\\Users\\\\vjv\\\\Desktop\\\\000-CANDLE-TESIS
\\\\ACABADISIMO\\\\cap.5-LENGUA-BASE\\\\galeria-textos-version-ordenad
a-time\\\\maltes\\\\P1_v2Porcentaje_Sept2015.txt\"):\n" }{MPLTEXT 1 0 
190 "TextosCharPorcentaje[188]:=readdata(\"c:\\\\Users\\\\vjv\\\\Deskt
op\\\\000-CANDLE-TESIS\\\\ACABADISIMO\\\\cap.5-LENGUA-BASE\\\\galeria-
textos-version-ordenada-time\\\\maltes\\\\P2_v2Porcentaje_Sept2015.txt
\"):\n" }{MPLTEXT 1 0 190 "TextosCharPorcentaje[189]:=readdata(\"c:
\\\\Users\\\\vjv\\\\Desktop\\\\000-CANDLE-TESIS\\\\ACABADISIMO\\\\cap.
5-LENGUA-BASE\\\\galeria-textos-version-ordenada-time\\\\maltes\\\\P3_
v2Porcentaje_Sept2015.txt\"):\n" }{MPLTEXT 1 0 189 "TextosCharPorcenta
je[190]:=readdata(\"c:\\\\Users\\\\vjv\\\\Desktop\\\\000-CANDLE-TESIS
\\\\ACABADISIMO\\\\cap.5-LENGUA-BASE\\\\galeria-textos-version-ordenad
a-time\\\\hausa\\\\P1_v2Porcentaje_Sept2015.txt\"):\n" }{MPLTEXT 1 0 
189 "TextosCharPorcentaje[191]:=readdata(\"c:\\\\Users\\\\vjv\\\\Deskt
op\\\\000-CANDLE-TESIS\\\\ACABADISIMO\\\\cap.5-LENGUA-BASE\\\\galeria-
textos-version-ordenada-time\\\\hausa\\\\P2_v2Porcentaje_Sept2015.txt
\"):\n" }{MPLTEXT 1 0 189 "TextosCharPorcentaje[192]:=readdata(\"c:
\\\\Users\\\\vjv\\\\Desktop\\\\000-CANDLE-TESIS\\\\ACABADISIMO\\\\cap.
5-LENGUA-BASE\\\\galeria-textos-version-ordenada-time\\\\hausa\\\\P3_v
2Porcentaje_Sept2015.txt\"):\n" }{MPLTEXT 1 0 189 "TextosCharPorcentaj
e[193]:=readdata(\"c:\\\\Users\\\\vjv\\\\Desktop\\\\000-CANDLE-TESIS
\\\\ACABADISIMO\\\\cap.5-LENGUA-BASE\\\\galeria-textos-version-ordenad
a-time\\\\oromo\\\\P1_v2Porcentaje_Sept2015.txt\"):\n" }{MPLTEXT 1 0 
189 "TextosCharPorcentaje[194]:=readdata(\"c:\\\\Users\\\\vjv\\\\Deskt
op\\\\000-CANDLE-TESIS\\\\ACABADISIMO\\\\cap.5-LENGUA-BASE\\\\galeria-
textos-version-ordenada-time\\\\oromo\\\\P2_v2Porcentaje_Sept2015.txt
\"):\n" }{MPLTEXT 1 0 189 "TextosCharPorcentaje[195]:=readdata(\"c:
\\\\Users\\\\vjv\\\\Desktop\\\\000-CANDLE-TESIS\\\\ACABADISIMO\\\\cap.
5-LENGUA-BASE\\\\galeria-textos-version-ordenada-time\\\\oromo\\\\P3_v
2Porcentaje_Sept2015.txt\"):\n" }{MPLTEXT 1 0 189 "TextosCharPorcentaj
e[196]:=readdata(\"c:\\\\Users\\\\vjv\\\\Desktop\\\\000-CANDLE-TESIS
\\\\ACABADISIMO\\\\cap.5-LENGUA-BASE\\\\galeria-textos-version-ordenad
a-time\\\\copto\\\\P1_v2Porcentaje_Sept2015.txt\"):\n" }{MPLTEXT 1 0 
189 "TextosCharPorcentaje[197]:=readdata(\"c:\\\\Users\\\\vjv\\\\Deskt
op\\\\000-CANDLE-TESIS\\\\ACABADISIMO\\\\cap.5-LENGUA-BASE\\\\galeria-
textos-version-ordenada-time\\\\copto\\\\P2_v2Porcentaje_Sept2015.txt
\"):\n" }{MPLTEXT 1 0 189 "TextosCharPorcentaje[198]:=readdata(\"c:
\\\\Users\\\\vjv\\\\Desktop\\\\000-CANDLE-TESIS\\\\ACABADISIMO\\\\cap.
5-LENGUA-BASE\\\\galeria-textos-version-ordenada-time\\\\copto\\\\P3_v
2Porcentaje_Sept2015.txt\"):\n" }{MPLTEXT 1 0 191 "TextosCharPorcentaj
e[199]:=readdata(\"c:\\\\Users\\\\vjv\\\\Desktop\\\\000-CANDLE-TESIS
\\\\ACABADISIMO\\\\cap.5-LENGUA-BASE\\\\galeria-textos-version-ordenad
a-time\\\\volayta\\\\P1_v2Porcentaje_Sept2015.txt\"):\n" }{MPLTEXT 1 
0 191 "TextosCharPorcentaje[200]:=readdata(\"c:\\\\Users\\\\vjv\\\\Des
ktop\\\\000-CANDLE-TESIS\\\\ACABADISIMO\\\\cap.5-LENGUA-BASE\\\\galeri
a-textos-version-ordenada-time\\\\volayta\\\\P2_v2Porcentaje_Sept2015.
txt\"):\n" }{MPLTEXT 1 0 191 "TextosCharPorcentaje[201]:=readdata(\"c:
\\\\Users\\\\vjv\\\\Desktop\\\\000-CANDLE-TESIS\\\\ACABADISIMO\\\\cap.
5-LENGUA-BASE\\\\galeria-textos-version-ordenada-time\\\\volayta\\\\P3
_v2Porcentaje_Sept2015.txt\"):\n" }{MPLTEXT 1 0 191 "TextosCharPorcent
aje[202]:=readdata(\"c:\\\\Users\\\\vjv\\\\Desktop\\\\000-CANDLE-TESIS
\\\\ACABADISIMO\\\\cap.5-LENGUA-BASE\\\\galeria-textos-version-ordenad
a-time\\\\yurmodo\\\\P1_v2Porcentaje_Sept2015.txt\"):\n" }{MPLTEXT 1 
0 188 "TextosCharPorcentaje[203]:=readdata(\"c:\\\\Users\\\\vjv\\\\Des
ktop\\\\000-CANDLE-TESIS\\\\ACABADISIMO\\\\cap.5-LENGUA-BASE\\\\galeri
a-textos-version-ordenada-time\\\\madi\\\\P1_v2Porcentaje_Sept2015.txt
\"):\n" }{MPLTEXT 1 0 188 "TextosCharPorcentaje[204]:=readdata(\"c:
\\\\Users\\\\vjv\\\\Desktop\\\\000-CANDLE-TESIS\\\\ACABADISIMO\\\\cap.
5-LENGUA-BASE\\\\galeria-textos-version-ordenada-time\\\\madi\\\\P2_v2
Porcentaje_Sept2015.txt\"):\n" }{MPLTEXT 1 0 187 "TextosCharPorcentaje
[205]:=readdata(\"c:\\\\Users\\\\vjv\\\\Desktop\\\\000-CANDLE-TESIS
\\\\ACABADISIMO\\\\cap.5-LENGUA-BASE\\\\galeria-textos-version-ordenad
a-time\\\\luo\\\\P1_v2Porcentaje_Sept2015.txt\"):\n" }{MPLTEXT 1 0 
187 "TextosCharPorcentaje[206]:=readdata(\"c:\\\\Users\\\\vjv\\\\Deskt
op\\\\000-CANDLE-TESIS\\\\ACABADISIMO\\\\cap.5-LENGUA-BASE\\\\galeria-
textos-version-ordenada-time\\\\luo\\\\P2_v2Porcentaje_Sept2015.txt\")
:\n" }{MPLTEXT 1 0 187 "TextosCharPorcentaje[207]:=readdata(\"c:\\\\Us
ers\\\\vjv\\\\Desktop\\\\000-CANDLE-TESIS\\\\ACABADISIMO\\\\cap.5-LENG
UA-BASE\\\\galeria-textos-version-ordenada-time\\\\luo\\\\P3_v2Porcent
aje_Sept2015.txt\"):\n" }{MPLTEXT 1 0 187 "TextosCharPorcentaje[208]:=
readdata(\"c:\\\\Users\\\\vjv\\\\Desktop\\\\000-CANDLE-TESIS\\\\ACABAD
ISIMO\\\\cap.5-LENGUA-BASE\\\\galeria-textos-version-ordenada-time
\\\\fur\\\\P1_v2Porcentaje_Sept2015.txt\"):\n" }{MPLTEXT 1 0 187 "Text
osCharPorcentaje[209]:=readdata(\"c:\\\\Users\\\\vjv\\\\Desktop\\\\000
-CANDLE-TESIS\\\\ACABADISIMO\\\\cap.5-LENGUA-BASE\\\\galeria-textos-ve
rsion-ordenada-time\\\\fur\\\\P2_v2Porcentaje_Sept2015.txt\"):\n" }
{MPLTEXT 1 0 189 "TextosCharPorcentaje[210]:=readdata(\"c:\\\\Users
\\\\vjv\\\\Desktop\\\\000-CANDLE-TESIS\\\\ACABADISIMO\\\\cap.5-LENGUA-
BASE\\\\galeria-textos-version-ordenada-time\\\\andan\\\\P1_v2Porcenta
je_Sept2015.txt\"):\n" }{MPLTEXT 1 0 190 "TextosCharPorcentaje[211]:=r
eaddata(\"c:\\\\Users\\\\vjv\\\\Desktop\\\\000-CANDLE-TESIS\\\\ACABADI
SIMO\\\\cap.5-LENGUA-BASE\\\\galeria-textos-version-ordenada-time\\\\k
anuri\\\\P1_v2Porcentaje_Sept2015.txt\"):\n" }{MPLTEXT 1 0 190 "Textos
CharPorcentaje[212]:=readdata(\"c:\\\\Users\\\\vjv\\\\Desktop\\\\000-C
ANDLE-TESIS\\\\ACABADISIMO\\\\cap.5-LENGUA-BASE\\\\galeria-textos-vers
ion-ordenada-time\\\\kanuri\\\\P2_v2Porcentaje_Sept2015.txt\"):\n" }
{MPLTEXT 1 0 190 "TextosCharPorcentaje[213]:=readdata(\"c:\\\\Users
\\\\vjv\\\\Desktop\\\\000-CANDLE-TESIS\\\\ACABADISIMO\\\\cap.5-LENGUA-
BASE\\\\galeria-textos-version-ordenada-time\\\\kanuri\\\\P3_v2Porcent
aje_Sept2015.txt\"):\n" }{MPLTEXT 1 0 190 "TextosCharPorcentaje[214]:=
readdata(\"c:\\\\Users\\\\vjv\\\\Desktop\\\\000-CANDLE-TESIS\\\\ACABAD
ISIMO\\\\cap.5-LENGUA-BASE\\\\galeria-textos-version-ordenada-time
\\\\masali\\\\P1_v2Porcentaje_Sept2015.txt\"):\n" }{MPLTEXT 1 0 189 "T
extosCharPorcentaje[215]:=readdata(\"c:\\\\Users\\\\vjv\\\\Desktop
\\\\000-CANDLE-TESIS\\\\ACABADISIMO\\\\cap.5-LENGUA-BASE\\\\galeria-te
xtos-version-ordenada-time\\\\kibet\\\\P1_v2Porcentaje_Sept2015.txt\")
:\n" }{MPLTEXT 1 0 188 "TextosCharPorcentaje[216]:=readdata(\"c:\\\\Us
ers\\\\vjv\\\\Desktop\\\\000-CANDLE-TESIS\\\\ACABADISIMO\\\\cap.5-LENG
UA-BASE\\\\galeria-textos-version-ordenada-time\\\\maba\\\\P1_v2Porcen
taje_Sept2015.txt\"):\n" }{MPLTEXT 1 0 189 "TextosCharPorcentaje[217]:
=readdata(\"c:\\\\Users\\\\vjv\\\\Desktop\\\\000-CANDLE-TESIS\\\\ACABA
DISIMO\\\\cap.5-LENGUA-BASE\\\\galeria-textos-version-ordenada-time
\\\\zarma\\\\P1_v2Porcentaje_Sept2015.txt\"):\n" }{MPLTEXT 1 0 189 "Te
xtosCharPorcentaje[218]:=readdata(\"c:\\\\Users\\\\vjv\\\\Desktop\\\\0
00-CANDLE-TESIS\\\\ACABADISIMO\\\\cap.5-LENGUA-BASE\\\\galeria-textos-
version-ordenada-time\\\\zarma\\\\P2_v2Porcentaje_Sept2015.txt\"):\n" 
}{MPLTEXT 1 0 189 "TextosCharPorcentaje[219]:=readdata(\"c:\\\\Users
\\\\vjv\\\\Desktop\\\\000-CANDLE-TESIS\\\\ACABADISIMO\\\\cap.5-LENGUA-
BASE\\\\galeria-textos-version-ordenada-time\\\\zarma\\\\P3_v2Porcenta
je_Sept2015.txt\"):\n" }{MPLTEXT 1 0 189 "TextosCharPorcentaje[220]:=r
eaddata(\"c:\\\\Users\\\\vjv\\\\Desktop\\\\000-CANDLE-TESIS\\\\ACABADI
SIMO\\\\cap.5-LENGUA-BASE\\\\galeria-textos-version-ordenada-time\\\\b
erta\\\\P1_v2Porcentaje_Sept2015.txt\"):\n" }{MPLTEXT 1 0 189 "TextosC
harPorcentaje[221]:=readdata(\"c:\\\\Users\\\\vjv\\\\Desktop\\\\000-CA
NDLE-TESIS\\\\ACABADISIMO\\\\cap.5-LENGUA-BASE\\\\galeria-textos-versi
on-ordenada-time\\\\gumuz\\\\P1_v2Porcentaje_Sept2015.txt\"):\n" }
{MPLTEXT 1 0 189 "TextosCharPorcentaje[222]:=readdata(\"c:\\\\Users
\\\\vjv\\\\Desktop\\\\000-CANDLE-TESIS\\\\ACABADISIMO\\\\cap.5-LENGUA-
BASE\\\\galeria-textos-version-ordenada-time\\\\gumuz\\\\P2_v2Porcenta
je_Sept2015.txt\"):\n" }{MPLTEXT 1 0 189 "TextosCharPorcentaje[223]:=r
eaddata(\"c:\\\\Users\\\\vjv\\\\Desktop\\\\000-CANDLE-TESIS\\\\ACABADI
SIMO\\\\cap.5-LENGUA-BASE\\\\galeria-textos-version-ordenada-time\\\\w
olof\\\\P1_v2Porcentaje_Sept2015.txt\"):\n" }{MPLTEXT 1 0 189 "TextosC
harPorcentaje[224]:=readdata(\"c:\\\\Users\\\\vjv\\\\Desktop\\\\000-CA
NDLE-TESIS\\\\ACABADISIMO\\\\cap.5-LENGUA-BASE\\\\galeria-textos-versi
on-ordenada-time\\\\wolof\\\\P2_v2Porcentaje_Sept2015.txt\"):\n" }
{MPLTEXT 1 0 189 "TextosCharPorcentaje[225]:=readdata(\"c:\\\\Users
\\\\vjv\\\\Desktop\\\\000-CANDLE-TESIS\\\\ACABADISIMO\\\\cap.5-LENGUA-
BASE\\\\galeria-textos-version-ordenada-time\\\\wolof\\\\P3_v2Porcenta
je_Sept2015.txt\"):\n" }{MPLTEXT 1 0 189 "TextosCharPorcentaje[226]:=r
eaddata(\"c:\\\\Users\\\\vjv\\\\Desktop\\\\000-CANDLE-TESIS\\\\ACABADI
SIMO\\\\cap.5-LENGUA-BASE\\\\galeria-textos-version-ordenada-time\\\\s
hona\\\\P1_v2Porcentaje_Sept2015.txt\"):\n" }{MPLTEXT 1 0 189 "TextosC
harPorcentaje[227]:=readdata(\"c:\\\\Users\\\\vjv\\\\Desktop\\\\000-CA
NDLE-TESIS\\\\ACABADISIMO\\\\cap.5-LENGUA-BASE\\\\galeria-textos-versi
on-ordenada-time\\\\shona\\\\P2_v2Porcentaje_Sept2015.txt\"):\n" }
{MPLTEXT 1 0 189 "TextosCharPorcentaje[228]:=readdata(\"c:\\\\Users
\\\\vjv\\\\Desktop\\\\000-CANDLE-TESIS\\\\ACABADISIMO\\\\cap.5-LENGUA-
BASE\\\\galeria-textos-version-ordenada-time\\\\shona\\\\P3_v2Porcenta
je_Sept2015.txt\"):\n" }{MPLTEXT 1 0 188 "TextosCharPorcentaje[229]:=r
eaddata(\"c:\\\\Users\\\\vjv\\\\Desktop\\\\000-CANDLE-TESIS\\\\ACABADI
SIMO\\\\cap.5-LENGUA-BASE\\\\galeria-textos-version-ordenada-time\\\\z
ulu\\\\P1_v2Porcentaje_Sept2015.txt\"):\n" }{MPLTEXT 1 0 188 "TextosCh
arPorcentaje[230]:=readdata(\"c:\\\\Users\\\\vjv\\\\Desktop\\\\000-CAN
DLE-TESIS\\\\ACABADISIMO\\\\cap.5-LENGUA-BASE\\\\galeria-textos-versio
n-ordenada-time\\\\zulu\\\\P2_v2Porcentaje_Sept2015.txt\"):\n" }
{MPLTEXT 1 0 188 "TextosCharPorcentaje[231]:=readdata(\"c:\\\\Users
\\\\vjv\\\\Desktop\\\\000-CANDLE-TESIS\\\\ACABADISIMO\\\\cap.5-LENGUA-
BASE\\\\galeria-textos-version-ordenada-time\\\\zulu\\\\P3_v2Porcentaj
e_Sept2015.txt\"):\n" }{MPLTEXT 1 0 191 "TextosCharPorcentaje[232]:=re
addata(\"c:\\\\Users\\\\vjv\\\\Desktop\\\\000-CANDLE-TESIS\\\\ACABADIS
IMO\\\\cap.5-LENGUA-BASE\\\\galeria-textos-version-ordenada-time\\\\sw
ahili\\\\P1_v2Porcentaje_Sept2015.txt\"):\n" }{MPLTEXT 1 0 191 "Textos
CharPorcentaje[233]:=readdata(\"c:\\\\Users\\\\vjv\\\\Desktop\\\\000-C
ANDLE-TESIS\\\\ACABADISIMO\\\\cap.5-LENGUA-BASE\\\\galeria-textos-vers
ion-ordenada-time\\\\swahili\\\\P2_v2Porcentaje_Sept2015.txt\"):\n" }
{MPLTEXT 1 0 191 "TextosCharPorcentaje[234]:=readdata(\"c:\\\\Users
\\\\vjv\\\\Desktop\\\\000-CANDLE-TESIS\\\\ACABADISIMO\\\\cap.5-LENGUA-
BASE\\\\galeria-textos-version-ordenada-time\\\\swahili\\\\P3_v2Porcen
taje_Sept2015.txt\"):\n" }{MPLTEXT 1 0 190 "TextosCharPorcentaje[235]:
=readdata(\"c:\\\\Users\\\\vjv\\\\Desktop\\\\000-CANDLE-TESIS\\\\ACABA
DISIMO\\\\cap.5-LENGUA-BASE\\\\galeria-textos-version-ordenada-time
\\\\yoruba\\\\P1_v2Porcentaje_Sept2015.txt\"):\n" }{MPLTEXT 1 0 190 "T
extosCharPorcentaje[236]:=readdata(\"c:\\\\Users\\\\vjv\\\\Desktop
\\\\000-CANDLE-TESIS\\\\ACABADISIMO\\\\cap.5-LENGUA-BASE\\\\galeria-te
xtos-version-ordenada-time\\\\yoruba\\\\P2_v2Porcentaje_Sept2015.txt\"
):\n" }{MPLTEXT 1 0 190 "TextosCharPorcentaje[237]:=readdata(\"c:\\\\U
sers\\\\vjv\\\\Desktop\\\\000-CANDLE-TESIS\\\\ACABADISIMO\\\\cap.5-LEN
GUA-BASE\\\\galeria-textos-version-ordenada-time\\\\yoruba\\\\P3_v2Por
centaje_Sept2015.txt\"):\n" }{MPLTEXT 1 0 187 "TextosCharPorcentaje[23
8]:=readdata(\"c:\\\\Users\\\\vjv\\\\Desktop\\\\000-CANDLE-TESIS\\\\AC
ABADISIMO\\\\cap.5-LENGUA-BASE\\\\galeria-textos-version-ordenada-time
\\\\ewe\\\\P1_v2Porcentaje_Sept2015.txt\"):\n" }{MPLTEXT 1 0 187 "Text
osCharPorcentaje[239]:=readdata(\"c:\\\\Users\\\\vjv\\\\Desktop\\\\000
-CANDLE-TESIS\\\\ACABADISIMO\\\\cap.5-LENGUA-BASE\\\\galeria-textos-ve
rsion-ordenada-time\\\\ewe\\\\P2_v2Porcentaje_Sept2015.txt\"):\n" }
{MPLTEXT 1 0 187 "TextosCharPorcentaje[240]:=readdata(\"c:\\\\Users
\\\\vjv\\\\Desktop\\\\000-CANDLE-TESIS\\\\ACABADISIMO\\\\cap.5-LENGUA-
BASE\\\\galeria-textos-version-ordenada-time\\\\ewe\\\\P3_v2Porcentaje
_Sept2015.txt\"):\n" }{MPLTEXT 1 0 189 "TextosCharPorcentaje[241]:=rea
ddata(\"c:\\\\Users\\\\vjv\\\\Desktop\\\\000-CANDLE-TESIS\\\\ACABADISI
MO\\\\cap.5-LENGUA-BASE\\\\galeria-textos-version-ordenada-time\\\\iba
ni\\\\P1_v2Porcentaje_Sept2015.txt\"):\n" }{MPLTEXT 1 0 189 "TextosCha
rPorcentaje[242]:=readdata(\"c:\\\\Users\\\\vjv\\\\Desktop\\\\000-CAND
LE-TESIS\\\\ACABADISIMO\\\\cap.5-LENGUA-BASE\\\\galeria-textos-version
-ordenada-time\\\\ibani\\\\P2_v2Porcentaje_Sept2015.txt\"):\n" }
{MPLTEXT 1 0 192 "TextosCharPorcentaje[243]:=readdata(\"c:\\\\Users
\\\\vjv\\\\Desktop\\\\000-CANDLE-TESIS\\\\ACABADISIMO\\\\cap.5-LENGUA-
BASE\\\\galeria-textos-version-ordenada-time\\\\kalabari\\\\P1_v2Porce
ntaje_Sept2015.txt\"):\n" }{MPLTEXT 1 0 188 "TextosCharPorcentaje[244]
:=readdata(\"c:\\\\Users\\\\vjv\\\\Desktop\\\\000-CANDLE-TESIS\\\\ACAB
ADISIMO\\\\cap.5-LENGUA-BASE\\\\galeria-textos-version-ordenada-time
\\\\moro\\\\P1_v2Porcentaje_Sept2015.txt\"):\n" }{MPLTEXT 1 0 188 "Tex
tosCharPorcentaje[245]:=readdata(\"c:\\\\Users\\\\vjv\\\\Desktop\\\\00
0-CANDLE-TESIS\\\\ACABADISIMO\\\\cap.5-LENGUA-BASE\\\\galeria-textos-v
ersion-ordenada-time\\\\moro\\\\P2_v2Porcentaje_Sept2015.txt\"):\n" }
{MPLTEXT 1 0 188 "TextosCharPorcentaje[246]:=readdata(\"c:\\\\Users
\\\\vjv\\\\Desktop\\\\000-CANDLE-TESIS\\\\ACABADISIMO\\\\cap.5-LENGUA-
BASE\\\\galeria-textos-version-ordenada-time\\\\moro\\\\P3_v2Porcentaj
e_Sept2015.txt\"):\n" }{MPLTEXT 1 0 191 "TextosCharPorcentaje[247]:=re
addata(\"c:\\\\Users\\\\vjv\\\\Desktop\\\\000-CANDLE-TESIS\\\\ACABADIS
IMO\\\\cap.5-LENGUA-BASE\\\\galeria-textos-version-ordenada-time\\\\ba
mbara\\\\P1_v2Porcentaje_Sept2015.txt\"):\n" }{MPLTEXT 1 0 191 "Textos
CharPorcentaje[248]:=readdata(\"c:\\\\Users\\\\vjv\\\\Desktop\\\\000-C
ANDLE-TESIS\\\\ACABADISIMO\\\\cap.5-LENGUA-BASE\\\\galeria-textos-vers
ion-ordenada-time\\\\bambara\\\\P2_v2Porcentaje_Sept2015.txt\"):\n" }
{MPLTEXT 1 0 191 "TextosCharPorcentaje[249]:=readdata(\"c:\\\\Users
\\\\vjv\\\\Desktop\\\\000-CANDLE-TESIS\\\\ACABADISIMO\\\\cap.5-LENGUA-
BASE\\\\galeria-textos-version-ordenada-time\\\\bambara\\\\P3_v2Porcen
taje_Sept2015.txt\"):\n" }{MPLTEXT 1 0 192 "TextosCharPorcentaje[250]:
=readdata(\"c:\\\\Users\\\\vjv\\\\Desktop\\\\000-CANDLE-TESIS\\\\ACABA
DISIMO\\\\cap.5-LENGUA-BASE\\\\galeria-textos-version-ordenada-time
\\\\khoikhoi\\\\P1_v2Porcentaje_Sept2015.txt\"):\n" }{MPLTEXT 1 0 192 
"TextosCharPorcentaje[251]:=readdata(\"c:\\\\Users\\\\vjv\\\\Desktop
\\\\000-CANDLE-TESIS\\\\ACABADISIMO\\\\cap.5-LENGUA-BASE\\\\galeria-te
xtos-version-ordenada-time\\\\khoikhoi\\\\P2_v2Porcentaje_Sept2015.txt
\"):\n" }{MPLTEXT 1 0 192 "TextosCharPorcentaje[252]:=readdata(\"c:
\\\\Users\\\\vjv\\\\Desktop\\\\000-CANDLE-TESIS\\\\ACABADISIMO\\\\cap.
5-LENGUA-BASE\\\\galeria-textos-version-ordenada-time\\\\khoikhoi\\\\P
3_v2Porcentaje_Sept2015.txt\"):\n" }{MPLTEXT 1 0 192 "TextosCharPorcen
taje[253]:=readdata(\"c:\\\\Users\\\\vjv\\\\Desktop\\\\000-CANDLE-TESI
S\\\\ACABADISIMO\\\\cap.5-LENGUA-BASE\\\\galeria-textos-version-ordena
da-time\\\\malgache\\\\P1_v2Porcentaje_Sept2015.txt\"):\n" }{MPLTEXT 
1 0 192 "TextosCharPorcentaje[254]:=readdata(\"c:\\\\Users\\\\vjv\\\\D
esktop\\\\000-CANDLE-TESIS\\\\ACABADISIMO\\\\cap.5-LENGUA-BASE\\\\gale
ria-textos-version-ordenada-time\\\\malgache\\\\P2_v2Porcentaje_Sept20
15.txt\"):\n" }{MPLTEXT 1 0 192 "TextosCharPorcentaje[255]:=readdata(
\"c:\\\\Users\\\\vjv\\\\Desktop\\\\000-CANDLE-TESIS\\\\ACABADISIMO
\\\\cap.5-LENGUA-BASE\\\\galeria-textos-version-ordenada-time\\\\malga
che\\\\P3_v2Porcentaje_Sept2015.txt\"):\n" }{MPLTEXT 1 0 191 "TextosCh
arPorcentaje[256]:=readdata(\"c:\\\\Users\\\\vjv\\\\Desktop\\\\000-CAN
DLE-TESIS\\\\ACABADISIMO\\\\cap.5-LENGUA-BASE\\\\galeria-textos-versio
n-ordenada-time\\\\euskera\\\\P1_v2Porcentaje_Sept2015.txt\"):\n" }
{MPLTEXT 1 0 191 "TextosCharPorcentaje[257]:=readdata(\"c:\\\\Users
\\\\vjv\\\\Desktop\\\\000-CANDLE-TESIS\\\\ACABADISIMO\\\\cap.5-LENGUA-
BASE\\\\galeria-textos-version-ordenada-time\\\\euskera\\\\P2_v2Porcen
taje_Sept2015.txt\"):\n" }{MPLTEXT 1 0 191 "TextosCharPorcentaje[258]:
=readdata(\"c:\\\\Users\\\\vjv\\\\Desktop\\\\000-CANDLE-TESIS\\\\ACABA
DISIMO\\\\cap.5-LENGUA-BASE\\\\galeria-textos-version-ordenada-time
\\\\euskera\\\\P3_v2Porcentaje_Sept2015.txt\"):\n" }{MPLTEXT 1 0 191 "
TextosCharPorcentaje[259]:=readdata(\"c:\\\\Users\\\\vjv\\\\Desktop
\\\\000-CANDLE-TESIS\\\\ACABADISIMO\\\\cap.5-LENGUA-BASE\\\\galeria-te
xtos-version-ordenada-time\\\\etrusco\\\\P1_v2Porcentaje_Sept2015.txt
\"):\n" }{MPLTEXT 1 0 191 "TextosCharPorcentaje[260]:=readdata(\"c:
\\\\Users\\\\vjv\\\\Desktop\\\\000-CANDLE-TESIS\\\\ACABADISIMO\\\\cap.
5-LENGUA-BASE\\\\galeria-textos-version-ordenada-time\\\\etrusco\\\\P2
_v2Porcentaje_Sept2015.txt\"):\n" }{MPLTEXT 1 0 191 "TextosCharPorcent
aje[261]:=readdata(\"c:\\\\Users\\\\vjv\\\\Desktop\\\\000-CANDLE-TESIS
\\\\ACABADISIMO\\\\cap.5-LENGUA-BASE\\\\galeria-textos-version-ordenad
a-time\\\\etrusco\\\\P3_v2Porcentaje_Sept2015.txt\"):\n" }}}{EXCHG 
{PARA 0 "> " 0 "" {MPLTEXT 1 0 0 "" }}}{EXCHG {PARA 0 "> " 0 "" 
{MPLTEXT 1 0 0 "" }}}{EXCHG {PARA 0 "> " 0 "" {MPLTEXT 1 0 0 "" }}}
{EXCHG {PARA 0 "> " 0 "" {MPLTEXT 1 0 103 "for i from 1 to NumeroTexto
s do PointCharPorcentaje[i]:=convert(TextosCharPorcentaje[1],array): e
nd do:" }}}{EXCHG {PARA 0 "> " 0 "" {MPLTEXT 1 0 133 "for j from 1 to \+
NumeroTextos do for i from 1 to NumChar do PointCharPorcentaje[j][i]:=
[i,TextosCharPorcentaje[j][i]]: end do: end do:" }}}{EXCHG {PARA 0 "> 
" 0 "" {MPLTEXT 1 0 156 "for i from 1 to NumeroTextos do PuntosPlot[i]
:=plot(PointCharPorcentaje[i],style=LINE,view=[1..NumChar, 0..15], ada
ptive = true, resolution = 9000): end do:" }}}{EXCHG {PARA 0 "> " 0 ""
 {MPLTEXT 1 0 32 "DistanciaL1:=proc(A,B,Cantidad)\n" }{MPLTEXT 1 0 19 
"global ValorFinal:\n" }{MPLTEXT 1 0 10 "local z1:\n" }{MPLTEXT 1 0 
15 "ValorFinal:=0:\n" }{MPLTEXT 1 0 78 "for z1 from 1 to Cantidad do V
alorFinal:=ValorFinal+abs(B[z1]-A[z1]): end do:\n" }{MPLTEXT 1 0 9 "en
d proc:" }}}{EXCHG {PARA 0 "> " 0 "" {MPLTEXT 1 0 0 "" }}}{EXCHG 
{PARA 0 "> " 0 "" {MPLTEXT 1 0 0 "" }}}{EXCHG {PARA 0 "> " 0 "" 
{MPLTEXT 1 0 0 "" }}}{EXCHG {PARA 0 "" 0 "" {TEXT 205 5 "LAT\315N" }}}
{EXCHG {PARA 0 "> " 0 "" {TEXT 274 0 "" }}{PARA 11 "" 1 "" {XPPMATH 20
 "I\"?G6\"" }}}{EXCHG {PARA 0 "" 0 "" {TEXT 205 24 "Estudio de la frec
uencia" }}}{EXCHG {PARA 210 "> " 0 "" {TEXT 19 0 "" }}{PARA 11 "" 1 ""
 {XPPMATH 20 "I\"?G6\"" }}}{EXCHG {PARA 0 "> " 0 "" {MPLTEXT 1 0 0 "" 
}}}{EXCHG {PARA 0 "> " 0 "" {MPLTEXT 1 0 0 "" }}}{EXCHG {PARA 0 "" 0 "
" {TEXT 205 0 "" }}}{EXCHG {PARA 0 "> " 0 "" {MPLTEXT 1 0 150 "display
(PuntosPlot[1],PuntosPlot[2],PuntosPlot[3],PuntosPlot[4],PuntosPlot[5]
,PuntosPlot[6],PuntosPlot[7],PuntosPlot[8],PuntosPlot[9],PuntosPlot[10
]);" }}{PARA 13 "" 1 "" {TEXT 275 0 "" }{GLPLOT2D 1843.0 484.0 484.0 
{PLOTDATA 2 "63-%'CURVESG6%7cv7$$\"#5!\"\"$\"+[Kqq)*!\"*7$$\"#?!\"\"$
\"\"!!\"\"7$$\"#I!\"\"$\"\"!!\"\"7$$\"#S!\"\"$\"\"!!\"\"7$$\"#]!\"\"$
\"\"!!\"\"7$$\"#g!\"\"$\"\"!!\"\"7$$\"#q!\"\"$\"\"!!\"\"7$$\"#!)!\"\"$
\"\"!!\"\"7$$\"#!*!\"\"$\"\"!!\"\"7$$\"$+\"!\"\"$\"\"!!\"\"7$$\"$5\"!
\"\"$\"\"!!\"\"7$$\"$?\"!\"\"$\"\"!!\"\"7$$\"$I\"!\"\"$\"\"!!\"\"7$$\"
$S\"!\"\"$\"\"!!\"\"7$$\"$]\"!\"\"$\"\"!!\"\"7$$\"$g\"!\"\"$\"\"!!\"\"
7$$\"$q\"!\"\"$\"\"!!\"\"7$$\"$!=!\"\"$\"\"!!\"\"7$$\"$!>!\"\"$\"+mp@s
5!\")7$$\"$+#!\"\"$\"\"!!\"\"7$$\"$5#!\"\"$\"\"!!\"\"7$$\"$?#!\"\"$\"
\"!!\"\"7$$\"$I#!\"\"$\"+D<Vh7!#57$$\"$S#!\"\"$\"\"!!\"\"7$$\"$]#!\"\"
$\"\"!!\"\"7$$\"$g#!\"\"$\"\"!!\"\"7$$\"$q#!\"\"$\"\"!!\"\"7$$\"$!G!\"
\"$\"\"!!\"\"7$$\"$!H!\"\"$\"+Qp+=**!\"*7$$\"$+$!\"\"$\"\"!!\"\"7$$\"$
5$!\"\"$\"\"!!\"\"7$$\"$?$!\"\"$\"\"!!\"\"7$$\"$I$!\"\"$\"\"!!\"\"7$$
\"$S$!\"\"$\"\"!!\"\"7$$\"$]$!\"\"$\"\"!!\"\"7$$\"$g$!\"\"$\"\"!!\"\"7
$$\"$q$!\"\"$\"+@&>6&\\!\"*7$$\"$!Q!\"\"$\"\"!!\"\"7$$\"$!R!\"\"$\"\"!
!\"\"7$$\"$+%!\"\"$\"\"!!\"\"7$$\"$5%!\"\"$\"\"!!\"\"7$$\"$?%!\"\"$\"
\"!!\"\"7$$\"$I%!\"\"$\"\"!!\"\"7$$\"$S%!\"\"$\"\"!!\"\"7$$\"$]%!\"\"$
\"\"!!\"\"7$$\"$g%!\"\"$\"\"!!\"\"7$$\"$q%!\"\"$\"\"!!\"\"7$$\"$![!\"
\"$\"\"!!\"\"7$$\"$!\\!\"\"$\"\"!!\"\"7$$\"$+&!\"\"$\"\"!!\"\"7$$\"$5&
!\"\"$\"\"!!\"\"7$$\"$?&!\"\"$\"\"!!\"\"7$$\"$I&!\"\"$\"\"!!\"\"7$$\"$
S&!\"\"$\"\"!!\"\"7$$\"$]&!\"\"$\"+-*4mC)!\"*7$$\"$g&!\"\"$\"\"!!\"\"7
$$\"$q&!\"\"$\"+/\"RgN\"!\"*7$$\"$!e!\"\"$\"\"!!\"\"7$$\"$!f!\"\"$\"\"
!!\"\"7$$\"$+'!\"\"$\"\"!!\"\"7$$\"$5'!\"\"$\"\"!!\"\"7$$\"$?'!\"\"$\"
\"!!\"\"7$$\"$I'!\"\"$\"\"!!\"\"7$$\"$S'!\"\"$\"\"!!\"\"7$$\"$]'!\"\"$
\"\"!!\"\"7$$\"$g'!\"\"$\"\"!!\"\"7$$\"$q'!\"\"$\"\"!!\"\"7$$\"$!o!\"
\"$\"*9Ou-$!\")7$$\"$!p!\"\"$\"\"!!\"\"7$$\"$+(!\"\"$\"\"!!\"\"7$$\"$5
(!\"\"$\"\"!!\"\"7$$\"$?(!\"\"$\"\"!!\"\"7$$\"$I(!\"\"$\"\"!!\"\"7$$\"
$S(!\"\"$\"\"!!\"\"7$$\"$](!\"\"$\"\"!!\"\"7$$\"$g(!\"\"$\"\"!!\"\"7$$
\"$q(!\"\"$\"\"!!\"\"7$$\"$!y!\"\"$\"+Qztg%*!#57$$\"$!z!\"\"$\"+`&)GN6
!\"*7$$\"$+)!\"\"$\"\"!!\"\"7$$\"$5)!\"\"$\"\"!!\"\"7$$\"$?)!\"\"$\"\"
!!\"\"7$$\"$I)!\"\"$\"\"!!\"\"7$$\"$S)!\"\"$\"\"!!\"\"7$$\"$])!\"\"$\"
\"!!\"\"7$$\"$g)!\"\"$\"\"!!\"\"7$$\"$q)!\"\"$\"\"!!\"\"7$$\"$!))!\"\"
$\"\"!!\"\"7$$\"$!*)!\"\"$\"\"!!\"\"7$$\"$+*!\"\"$\"\"!!\"\"7$$\"$5*!
\"\"$\"\"!!\"\"7$$\"$?*!\"\"$\"\"!!\"\"7$$\"$I*!\"\"$\"\"!!\"\"7$$\"$S
*!\"\"$\"\"!!\"\"7$$\"$]*!\"\"$\"\"!!\"\"7$$\"$g*!\"\"$\"\"!!\"\"7$$\"
$q*!\"\"$\"+GF&oP&!\"*7$$\"$!)*!\"\"$\"\"!!\"\"7$$\"$!**!\"\"$\"+BYajN
!\"*7$$\"%+5!\"\"$\"\"!!\"\"7$$\"%55!\"\"$\"\"!!\"\"7$$\"%?5!\"\"$\"\"
!!\"\"7$$\"%I5!\"\"$\"\"!!\"\"7$$\"%S5!\"\"$\"\"!!\"\"7$$\"%]5!\"\"$\"
\"!!\"\"7$$\"%g5!\"\"$\"20++SJbE)\\!#;7$$\"%q5!\"\"$\"\"!!\"\"7$$\"%!3
\"!\"\"$\"\"!!\"\"7$$\"%!4\"!\"\"$\"\"!!\"\"7$$\"%+6!\"\"$\"\"!!\"\"7$
$\"%56!\"\"$\"+,\\Egf!\"*7$$\"%?6!\"\"$\"\"!!\"\"7$$\"%I6!\"\"$\"\"!!
\"\"7$$\"%S6!\"\"$\"\"!!\"\"7$$\"%]6!\"\"$\"\"!!\"\"7$$\"%g6!\"\"$\"+c
'*yw:!#57$$\"%q6!\"\"$\"\"!!\"\"7$$\"%!=\"!\"\"$\"+Z.!f*H!\"*7$$\"%!>
\"!\"\"$\"\"!!\"\"7$$\"%+7!\"\"$\"\"!!\"\"7$$\"%57!\"\"$\"\"!!\"\"7$$
\"%?7!\"\"$\"\"!!\"\"7$$\"%I7!\"\"$\"+U\">$Gi!\"*7$$\"%S7!\"\"$\"\"!!
\"\"7$$\"%]7!\"\"$\"\"!!\"\"7$$\"%g7!\"\"$\"\"!!\"\"7$$\"%q7!\"\"$\"\"
!!\"\"7$$\"%!G\"!\"\"$\"\"!!\"\"7$$\"%!H\"!\"\"$\"\"!!\"\"7$$\"%+8!\"
\"$\"\"!!\"\"7$$\"%58!\"\"$\"\"!!\"\"7$$\"%?8!\"\"$\"\"!!\"\"7$$\"%I8!
\"\"$\"+;$pis(!\"*7$$\"%S8!\"\"$\"\"!!\"\"7$$\"%]8!\"\"$\"\"!!\"\"7$$
\"%g8!\"\"$\"\"!!\"\"7$$\"%q8!\"\"$\"\"!!\"\"7$$\"%!Q\"!\"\"$\"\"!!\"
\"7$$\"%!R\"!\"\"$\"\"!!\"\"7$$\"%+9!\"\"$\"+Kf*)H7!\"*7$$\"%59!\"\"$
\"+<`Mb&*!\"*7$$\"%?9!\"\"$\"\"!!\"\"7$$\"%I9!\"\"$\"\"!!\"\"7$$\"%S9!
\"\"$\"\"!!\"\"7$$\"%]9!\"\"$\"\"!!\"\"7$$\"%g9!\"\"$\"\"!!\"\"7$$\"%q
9!\"\"$\"\"!!\"\"7$$\"%![\"!\"\"$\"+D'erI'!#67$$\"%!\\\"!\"\"$\"\"!!\"
\"7$$\"%+:!\"\"$\"\"!!\"\"7$$\"%5:!\"\"$\"\"!!\"\"7$$\"%?:!\"\"$\"+7Bx
\"y\"!\"*7$$\"%I:!\"\"$\"\"!!\"\"7$$\"%S:!\"\"$\"\"!!\"\"7$$\"%]:!\"\"
$\"\"!!\"\"7$$\"%g:!\"\"$\"\"!!\"\"7$$\"%q:!\"\"$\"\"!!\"\"7$$\"%!e\"!
\"\"$\"\"!!\"\"7$$\"%!f\"!\"\"$\"\"!!\"\"7$$\"%+;!\"\"$\"\"!!\"\"7$$\"
%5;!\"\"$\"\"!!\"\"7$$\"%?;!\"\"$\"\"!!\"\"7$$\"%I;!\"\"$\"\"!!\"\"7$$
\"%S;!\"\"$\"\"!!\"\"7$$\"%];!\"\"$\"\"!!\"\"7$$\"%g;!\"\"$\"\"!!\"\"7
$$\"%q;!\"\"$\"\"!!\"\"7$$\"%!o\"!\"\"$\"\"!!\"\"7$$\"%!p\"!\"\"$\"\"!
!\"\"7$$\"%+<!\"\"$\"\"!!\"\"7$$\"%5<!\"\"$\"\"!!\"\"7$$\"%?<!\"\"$\"
\"!!\"\"7$$\"%I<!\"\"$\"\"!!\"\"7$$\"%S<!\"\"$\"\"!!\"\"7$$\"%]<!\"\"$
\"\"!!\"\"7$$\"%g<!\"\"$\"\"!!\"\"7$$\"%q<!\"\"$\"\"!!\"\"7$$\"%!y\"!
\"\"$\"+\"G[R)y!#67$$\"%!z\"!\"\"$\"\"!!\"\"7$$\"%+=!\"\"$\"\"!!\"\"7$
$\"%5=!\"\"$\"\"!!\"\"7$$\"%?=!\"\"$\"\"!!\"\"7$$\"%I=!\"\"$\"\"!!\"\"
-%&COLORG6'%$RGBG$\")C)eq%!\")$\"\"!!\"\"$\"('>!\\&!\")-%+_ATTRIBUTEG6
#/%'sourceG%,mathdefaultG-%&STYLEG6#%%LINEG-%'CURVESG6%7cv7$$\"#5!\"\"
$\"+s$*ea\")!\"*7$$\"#?!\"\"$\"\"!!\"\"7$$\"#I!\"\"$\"\"!!\"\"7$$\"#S!
\"\"$\"\"!!\"\"7$$\"#]!\"\"$\"\"!!\"\"7$$\"#g!\"\"$\"\"!!\"\"7$$\"#q!
\"\"$\"\"!!\"\"7$$\"#!)!\"\"$\"\"!!\"\"7$$\"#!*!\"\"$\"\"!!\"\"7$$\"$+
\"!\"\"$\"\"!!\"\"7$$\"$5\"!\"\"$\"\"!!\"\"7$$\"$?\"!\"\"$\"\"!!\"\"7$
$\"$I\"!\"\"$\"\"!!\"\"7$$\"$S\"!\"\"$\"\"!!\"\"7$$\"$]\"!\"\"$\"\"!!
\"\"7$$\"$g\"!\"\"$\"\"!!\"\"7$$\"$q\"!\"\"$\"\"!!\"\"7$$\"$!=!\"\"$\"
\"!!\"\"7$$\"$!>!\"\"$\"+>BOv7!\")7$$\"$+#!\"\"$\"\"!!\"\"7$$\"$5#!\"
\"$\"\"!!\"\"7$$\"$?#!\"\"$\"\"!!\"\"7$$\"$I#!\"\"$\"+\\95(z&!#67$$\"$
S#!\"\"$\"\"!!\"\"7$$\"$]#!\"\"$\"\"!!\"\"7$$\"$g#!\"\"$\"\"!!\"\"7$$
\"$q#!\"\"$\"\"!!\"\"7$$\"$!G!\"\"$\"\"!!\"\"7$$\"$!H!\"\"$\"+$\\95<\"
!\")7$$\"$+$!\"\"$\"\"!!\"\"7$$\"$5$!\"\"$\"\"!!\"\"7$$\"$?$!\"\"$\"\"
!!\"\"7$$\"$I$!\"\"$\"\"!!\"\"7$$\"$S$!\"\"$\"\"!!\"\"7$$\"$]$!\"\"$\"
\"!!\"\"7$$\"$g$!\"\"$\"\"!!\"\"7$$\"$q$!\"\"$\"+Ki`F\\!\"*7$$\"$!Q!\"
\"$\"\"!!\"\"7$$\"$!R!\"\"$\"\"!!\"\"7$$\"$+%!\"\"$\"\"!!\"\"7$$\"$5%!
\"\"$\"\"!!\"\"7$$\"$?%!\"\"$\"\"!!\"\"7$$\"$I%!\"\"$\"\"!!\"\"7$$\"$S
%!\"\"$\"\"!!\"\"7$$\"$]%!\"\"$\"\"!!\"\"7$$\"$g%!\"\"$\"\"!!\"\"7$$\"
$q%!\"\"$\"\"!!\"\"7$$\"$![!\"\"$\"\"!!\"\"7$$\"$!\\!\"\"$\"\"!!\"\"7$
$\"$+&!\"\"$\"\"!!\"\"7$$\"$5&!\"\"$\"\"!!\"\"7$$\"$?&!\"\"$\"\"!!\"\"
7$$\"$I&!\"\"$\"\"!!\"\"7$$\"$S&!\"\"$\"\"!!\"\"7$$\"$]&!\"\"$\"+D2b)*
o!\"*7$$\"$g&!\"\"$\"\"!!\"\"7$$\"$q&!\"\"$\"+0F#z[\"!\"*7$$\"$!e!\"\"
$\"\"!!\"\"7$$\"$!f!\"\"$\"\"!!\"\"7$$\"$+'!\"\"$\"\"!!\"\"7$$\"$5'!\"
\"$\"\"!!\"\"7$$\"$?'!\"\"$\"\"!!\"\"7$$\"$I'!\"\"$\"\"!!\"\"7$$\"$S'!
\"\"$\"\"!!\"\"7$$\"$]'!\"\"$\"\"!!\"\"7$$\"$g'!\"\"$\"\"!!\"\"7$$\"$q
'!\"\"$\"\"!!\"\"7$$\"$!o!\"\"$\"+bT-&G$!\"*7$$\"$!p!\"\"$\"\"!!\"\"7$
$\"$+(!\"\"$\"\"!!\"\"7$$\"$5(!\"\"$\"\"!!\"\"7$$\"$?(!\"\"$\"\"!!\"\"
7$$\"$I(!\"\"$\"\"!!\"\"7$$\"$S(!\"\"$\"\"!!\"\"7$$\"$](!\"\"$\"\"!!\"
\"7$$\"$g(!\"\"$\"\"!!\"\"7$$\"$q(!\"\"$\"\"!!\"\"7$$\"$!y!\"\"$\"+faT
-&)!#57$$\"$!z!\"\"$\"+M!*fo%*!#57$$\"$+)!\"\"$\"\"!!\"\"7$$\"$5)!\"\"
$\"\"!!\"\"7$$\"$?)!\"\"$\"\"!!\"\"7$$\"$I)!\"\"$\"\"!!\"\"7$$\"$S)!\"
\"$\"\"!!\"\"7$$\"$])!\"\"$\"\"!!\"\"7$$\"$g)!\"\"$\"\"!!\"\"7$$\"$q)!
\"\"$\"\"!!\"\"7$$\"$!))!\"\"$\"\"!!\"\"7$$\"$!*)!\"\"$\"\"!!\"\"7$$\"
$+*!\"\"$\"\"!!\"\"7$$\"$5*!\"\"$\"\"!!\"\"7$$\"$?*!\"\"$\"\"!!\"\"7$$
\"$I*!\"\"$\"\"!!\"\"7$$\"$S*!\"\"$\"\"!!\"\"7$$\"$]*!\"\"$\"\"!!\"\"7
$$\"$g*!\"\"$\"\"!!\"\"7$$\"$q*!\"\"$\"+V;Q.R!\"*7$$\"$!)*!\"\"$\"\"!!
\"\"7$$\"$!**!\"\"$\"+`qAzG!\"*7$$\"%+5!\"\"$\"\"!!\"\"7$$\"%55!\"\"$
\"\"!!\"\"7$$\"%?5!\"\"$\"\"!!\"\"7$$\"%I5!\"\"$\"\"!!\"\"7$$\"%S5!\"
\"$\"\"!!\"\"7$$\"%]5!\"\"$\"\"!!\"\"7$$\"%g5!\"\"$\"+1TXed!\"*7$$\"%q
5!\"\"$\"\"!!\"\"7$$\"%!3\"!\"\"$\"\"!!\"\"7$$\"%!4\"!\"\"$\"\"!!\"\"7
$$\"%+6!\"\"$\"\"!!\"\"7$$\"%56!\"\"$\"+PK>!G'!\"*7$$\"%?6!\"\"$\"\"!!
\"\"7$$\"%I6!\"\"$\"\"!!\"\"7$$\"%S6!\"\"$\"\"!!\"\"7$$\"%]6!\"\"$\"\"
!!\"\"7$$\"%g6!\"\"$\"+&Hx?^#!#57$$\"%q6!\"\"$\"\"!!\"\"7$$\"%!=\"!\"
\"$\"+Al&p3#!\"*7$$\"%!>\"!\"\"$\"\"!!\"\"7$$\"%+7!\"\"$\"\"!!\"\"7$$
\"%57!\"\"$\"\"!!\"\"7$$\"%?7!\"\"$\"\"!!\"\"7$$\"%I7!\"\"$\"*c7#3\\!
\")7$$\"%S7!\"\"$\"\"!!\"\"7$$\"%]7!\"\"$\"\"!!\"\"7$$\"%g7!\"\"$\"\"!
!\"\"7$$\"%q7!\"\"$\"\"!!\"\"7$$\"%!G\"!\"\"$\"\"!!\"\"7$$\"%!H\"!\"\"
$\"\"!!\"\"7$$\"%+8!\"\"$\"\"!!\"\"7$$\"%58!\"\"$\"\"!!\"\"7$$\"%?8!\"
\"$\"\"!!\"\"7$$\"%I8!\"\"$\"+e(\\rO)!\"*7$$\"%S8!\"\"$\"\"!!\"\"7$$\"
%]8!\"\"$\"\"!!\"\"7$$\"%g8!\"\"$\"\"!!\"\"7$$\"%q8!\"\"$\"\"!!\"\"7$$
\"%!Q\"!\"\"$\"\"!!\"\"7$$\"%!R\"!\"\"$\"\"!!\"\"7$$\"%+9!\"\"$\"1,++
\\d$=m*!#;7$$\"%59!\"\"$\"+oPYs5!\")7$$\"%?9!\"\"$\"\"!!\"\"7$$\"%I9!
\"\"$\"\"!!\"\"7$$\"%S9!\"\"$\"\"!!\"\"7$$\"%]9!\"\"$\"\"!!\"\"7$$\"%g
9!\"\"$\"\"!!\"\"7$$\"%q9!\"\"$\"\"!!\"\"7$$\"%![\"!\"\"$\"+jn!)><!\"*
7$$\"%!\\\"!\"\"$\"\"!!\"\"7$$\"%+:!\"\"$\"\"!!\"\"7$$\"%5:!\"\"$\"\"!
!\"\"7$$\"%?:!\"\"$\"1,++H?%f6)!#;7$$\"%I:!\"\"$\"\"!!\"\"7$$\"%S:!\"
\"$\"\"!!\"\"7$$\"%]:!\"\"$\"\"!!\"\"7$$\"%g:!\"\"$\"\"!!\"\"7$$\"%q:!
\"\"$\"\"!!\"\"7$$\"%!e\"!\"\"$\"\"!!\"\"7$$\"%!f\"!\"\"$\"\"!!\"\"7$$
\"%+;!\"\"$\"\"!!\"\"7$$\"%5;!\"\"$\"\"!!\"\"7$$\"%?;!\"\"$\"+\\d$=m*!
#67$$\"%I;!\"\"$\"\"!!\"\"7$$\"%S;!\"\"$\"\"!!\"\"7$$\"%];!\"\"$\"\"!!
\"\"7$$\"%g;!\"\"$\"\"!!\"\"7$$\"%q;!\"\"$\"\"!!\"\"7$$\"%!o\"!\"\"$\"
\"!!\"\"7$$\"%!p\"!\"\"$\"\"!!\"\"7$$\"%+<!\"\"$\"\"!!\"\"7$$\"%5<!\"
\"$\"\"!!\"\"7$$\"%?<!\"\"$\"\"!!\"\"7$$\"%I<!\"\"$\"\"!!\"\"7$$\"%S<!
\"\"$\"\"!!\"\"7$$\"%]<!\"\"$\"\"!!\"\"7$$\"%g<!\"\"$\"\"!!\"\"7$$\"%q
<!\"\"$\"\"!!\"\"7$$\"%!y\"!\"\"$\"+N/8R<!#57$$\"%!z\"!\"\"$\"\"!!\"\"
7$$\"%+=!\"\"$\"\"!!\"\"7$$\"%5=!\"\"$\"\"!!\"\"7$$\"%?=!\"\"$\"\"!!\"
\"7$$\"%I=!\"\"$\"\"!!\"\"-%&COLORG6&%$RGBG$\")C)eq%!\")$\"\"!!\"\"$\"
('>!\\&!\")-%&STYLEG6#%%LINEG-%'CURVESG6%7cv7$$\"#5!\"\"$\"+,z.4$)!\"*
7$$\"#?!\"\"$\"\"!!\"\"7$$\"#I!\"\"$\"\"!!\"\"7$$\"#S!\"\"$\"\"!!\"\"7
$$\"#]!\"\"$\"\"!!\"\"7$$\"#g!\"\"$\"\"!!\"\"7$$\"#q!\"\"$\"\"!!\"\"7$
$\"#!)!\"\"$\"\"!!\"\"7$$\"#!*!\"\"$\"\"!!\"\"7$$\"$+\"!\"\"$\"\"!!\"
\"7$$\"$5\"!\"\"$\"\"!!\"\"7$$\"$?\"!\"\"$\"\"!!\"\"7$$\"$I\"!\"\"$\"
\"!!\"\"7$$\"$S\"!\"\"$\"\"!!\"\"7$$\"$]\"!\"\"$\"\"!!\"\"7$$\"$g\"!\"
\"$\"\"!!\"\"7$$\"$q\"!\"\"$\"\"!!\"\"7$$\"$!=!\"\"$\"\"!!\"\"7$$\"$!>
!\"\"$\"+$HTaR\"!\")7$$\"$+#!\"\"$\"\"!!\"\"7$$\"$5#!\"\"$\"\"!!\"\"7$
$\"$?#!\"\"$\"\"!!\"\"7$$\"$I#!\"\"$\"\"!!\"\"7$$\"$S#!\"\"$\"\"!!\"\"
7$$\"$]#!\"\"$\"\"!!\"\"7$$\"$g#!\"\"$\"\"!!\"\"7$$\"$q#!\"\"$\"\"!!\"
\"7$$\"$!G!\"\"$\"\"!!\"\"7$$\"$!H!\"\"$\"+jf]n6!\")7$$\"$+$!\"\"$\"\"
!!\"\"7$$\"$5$!\"\"$\"\"!!\"\"7$$\"$?$!\"\"$\"\"!!\"\"7$$\"$I$!\"\"$\"
\"!!\"\"7$$\"$S$!\"\"$\"\"!!\"\"7$$\"$]$!\"\"$\"\"!!\"\"7$$\"$g$!\"\"$
\"\"!!\"\"7$$\"$q$!\"\"$\"+.$48A&!\"*7$$\"$!Q!\"\"$\"\"!!\"\"7$$\"$!R!
\"\"$\"\"!!\"\"7$$\"$+%!\"\"$\"\"!!\"\"7$$\"$5%!\"\"$\"\"!!\"\"7$$\"$?
%!\"\"$\"\"!!\"\"7$$\"$I%!\"\"$\"\"!!\"\"7$$\"$S%!\"\"$\"\"!!\"\"7$$\"
$]%!\"\"$\"\"!!\"\"7$$\"$g%!\"\"$\"\"!!\"\"7$$\"$q%!\"\"$\"\"!!\"\"7$$
\"$![!\"\"$\"\"!!\"\"7$$\"$!\\!\"\"$\"\"!!\"\"7$$\"$+&!\"\"$\"\"!!\"\"
7$$\"$5&!\"\"$\"\"!!\"\"7$$\"$?&!\"\"$\"\"!!\"\"7$$\"$I&!\"\"$\"\"!!\"
\"7$$\"$S&!\"\"$\"\"!!\"\"7$$\"$]&!\"\"$\"+_RL!Q&!\"*7$$\"$g&!\"\"$\"
\"!!\"\"7$$\"$q&!\"\"$\"+#3$pX7!\"*7$$\"$!e!\"\"$\"\"!!\"\"7$$\"$!f!\"
\"$\"\"!!\"\"7$$\"$+'!\"\"$\"\"!!\"\"7$$\"$5'!\"\"$\"\"!!\"\"7$$\"$?'!
\"\"$\"\"!!\"\"7$$\"$I'!\"\"$\"\"!!\"\"7$$\"$S'!\"\"$\"\"!!\"\"7$$\"$]
'!\"\"$\"\"!!\"\"7$$\"$g'!\"\"$\"\"!!\"\"7$$\"$q'!\"\"$\"\"!!\"\"7$$\"
$!o!\"\"$\"+/?GKM!\"*7$$\"$!p!\"\"$\"\"!!\"\"7$$\"$+(!\"\"$\"\"!!\"\"7
$$\"$5(!\"\"$\"\"!!\"\"7$$\"$?(!\"\"$\"\"!!\"\"7$$\"$I(!\"\"$\"\"!!\"
\"7$$\"$S(!\"\"$\"\"!!\"\"7$$\"$](!\"\"$\"\"!!\"\"7$$\"$g(!\"\"$\"\"!!
\"\"7$$\"$q(!\"\"$\"\"!!\"\"7$$\"$!y!\"\"$\"*O\">'o(!\"*7$$\"$!z!\"\"$
\"+F;#3I&!#57$$\"$+)!\"\"$\"\"!!\"\"7$$\"$5)!\"\"$\"\"!!\"\"7$$\"$?)!
\"\"$\"\"!!\"\"7$$\"$I)!\"\"$\"\"!!\"\"7$$\"$S)!\"\"$\"\"!!\"\"7$$\"$]
)!\"\"$\"\"!!\"\"7$$\"$g)!\"\"$\"\"!!\"\"7$$\"$q)!\"\"$\"\"!!\"\"7$$\"
$!))!\"\"$\"\"!!\"\"7$$\"$!*)!\"\"$\"\"!!\"\"7$$\"$+*!\"\"$\"\"!!\"\"7
$$\"$5*!\"\"$\"\"!!\"\"7$$\"$?*!\"\"$\"\"!!\"\"7$$\"$I*!\"\"$\"\"!!\"
\"7$$\"$S*!\"\"$\"\"!!\"\"7$$\"$]*!\"\"$\"\"!!\"\"7$$\"$g*!\"\"$\"\"!!
\"\"7$$\"$q*!\"\"$\"+$Q)p0X!\"*7$$\"$!)*!\"\"$\"\"!!\"\"7$$\"$!**!\"\"
$\"+Cc')eB!\"*7$$\"%+5!\"\"$\"\"!!\"\"7$$\"%55!\"\"$\"\"!!\"\"7$$\"%?5
!\"\"$\"\"!!\"\"7$$\"%I5!\"\"$\"\"!!\"\"7$$\"%S5!\"\"$\"\"!!\"\"7$$\"%
]5!\"\"$\"\"!!\"\"7$$\"%g5!\"\"$\"+hg\"y(o!\"*7$$\"%q5!\"\"$\"\"!!\"\"
7$$\"%!3\"!\"\"$\"\"!!\"\"7$$\"%!4\"!\"\"$\"\"!!\"\"7$$\"%+6!\"\"$\"\"
!!\"\"7$$\"%56!\"\"$\"+1$RHn(!\"*7$$\"%?6!\"\"$\"\"!!\"\"7$$\"%I6!\"\"
$\"\"!!\"\"7$$\"%S6!\"\"$\"\"!!\"\"7$$\"%]6!\"\"$\"\"!!\"\"7$$\"%g6!\"
\"$\"+TCB^z!#67$$\"%q6!\"\"$\"\"!!\"\"7$$\"%!=\"!\"\"$\"+;b.U=!\"*7$$
\"%!>\"!\"\"$\"\"!!\"\"7$$\"%+7!\"\"$\"\"!!\"\"7$$\"%57!\"\"$\"\"!!\"
\"7$$\"%?7!\"\"$\"\"!!\"\"7$$\"%I7!\"\"$\"+'3vzn%!\"*7$$\"%S7!\"\"$\"
\"!!\"\"7$$\"%]7!\"\"$\"\"!!\"\"7$$\"%g7!\"\"$\"\"!!\"\"7$$\"%q7!\"\"$
\"\"!!\"\"7$$\"%!G\"!\"\"$\"\"!!\"\"7$$\"%!H\"!\"\"$\"\"!!\"\"7$$\"%+8
!\"\"$\"\"!!\"\"7$$\"%58!\"\"$\"\"!!\"\"7$$\"%?8!\"\"$\"\"!!\"\"7$$\"%
I8!\"\"$\"2%*****>D(ofw!#;7$$\"%S8!\"\"$\"\"!!\"\"7$$\"%]8!\"\"$\"\"!!
\"\"7$$\"%g8!\"\"$\"\"!!\"\"7$$\"%q8!\"\"$\"\"!!\"\"7$$\"%!Q\"!\"\"$\"
\"!!\"\"7$$\"%!R\"!\"\"$\"\"!!\"\"7$$\"%+9!\"\"$\"+<-mL5!\"*7$$\"%59!
\"\"$\"+V/@A%*!\"*7$$\"%?9!\"\"$\"\"!!\"\"7$$\"%I9!\"\"$\"\"!!\"\"7$$
\"%S9!\"\"$\"\"!!\"\"7$$\"%]9!\"\"$\"\"!!\"\"7$$\"%g9!\"\"$\"\"!!\"\"7
$$\"%q9!\"\"$\"\"!!\"\"7$$\"%![\"!\"\"$\"+#3$pX7!\"*7$$\"%!\\\"!\"\"$
\"\"!!\"\"7$$\"%+:!\"\"$\"\"!!\"\"7$$\"%5:!\"\"$\"\"!!\"\"7$$\"%?:!\"
\"$\"+VX#Q4#!\"*7$$\"%I:!\"\"$\"\"!!\"\"7$$\"%S:!\"\"$\"\"!!\"\"7$$\"%
]:!\"\"$\"\"!!\"\"7$$\"%g:!\"\"$\"\"!!\"\"7$$\"%q:!\"\"$\"\"!!\"\"7$$
\"%!e\"!\"\"$\"\"!!\"\"7$$\"%!f\"!\"\"$\"\"!!\"\"7$$\"%+;!\"\"$\"\"!!
\"\"7$$\"%5;!\"\"$\"\"!!\"\"7$$\"%?;!\"\"$\"+2a?D8!#67$$\"%I;!\"\"$\"
\"!!\"\"7$$\"%S;!\"\"$\"\"!!\"\"7$$\"%];!\"\"$\"\"!!\"\"7$$\"%g;!\"\"$
\"\"!!\"\"7$$\"%q;!\"\"$\"\"!!\"\"7$$\"%!o\"!\"\"$\"\"!!\"\"7$$\"%!p\"
!\"\"$\"\"!!\"\"7$$\"%+<!\"\"$\"\"!!\"\"7$$\"%5<!\"\"$\"\"!!\"\"7$$\"%
?<!\"\"$\"\"!!\"\"7$$\"%I<!\"\"$\"\"!!\"\"7$$\"%S<!\"\"$\"\"!!\"\"7$$
\"%]<!\"\"$\"\"!!\"\"7$$\"%g<!\"\"$\"\"!!\"\"7$$\"%q<!\"\"$\"\"!!\"\"7
$$\"%!y\"!\"\"$\"\"!!\"\"7$$\"%!z\"!\"\"$\"\"!!\"\"7$$\"%+=!\"\"$\"\"!
!\"\"7$$\"%5=!\"\"$\"\"!!\"\"7$$\"%?=!\"\"$\"\"!!\"\"7$$\"%I=!\"\"$\"
\"!!\"\"-%&COLORG6&%$RGBG$\")C)eq%!\")$\"\"!!\"\"$\"('>!\\&!\")-%&STYL
EG6#%%LINEG-%'CURVESG6%7cv7$$\"#5!\"\"$\"+E^p25!\")7$$\"#?!\"\"$\"\"!!
\"\"7$$\"#I!\"\"$\"\"!!\"\"7$$\"#S!\"\"$\"\"!!\"\"7$$\"#]!\"\"$\"\"!!
\"\"7$$\"#g!\"\"$\"\"!!\"\"7$$\"#q!\"\"$\"\"!!\"\"7$$\"#!)!\"\"$\"\"!!
\"\"7$$\"#!*!\"\"$\"\"!!\"\"7$$\"$+\"!\"\"$\"\"!!\"\"7$$\"$5\"!\"\"$\"
\"!!\"\"7$$\"$?\"!\"\"$\"\"!!\"\"7$$\"$I\"!\"\"$\"\"!!\"\"7$$\"$S\"!\"
\"$\"\"!!\"\"7$$\"$]\"!\"\"$\"\"!!\"\"7$$\"$g\"!\"\"$\"\"!!\"\"7$$\"$q
\"!\"\"$\"\"!!\"\"7$$\"$!=!\"\"$\"\"!!\"\"7$$\"$!>!\"\"$\"+()3-n**!\"*
7$$\"$+#!\"\"$\"\"!!\"\"7$$\"$5#!\"\"$\"\"!!\"\"7$$\"$?#!\"\"$\"\"!!\"
\"7$$\"$I#!\"\"$\"+G=pGt!#67$$\"$S#!\"\"$\"\"!!\"\"7$$\"$]#!\"\"$\"\"!
!\"\"7$$\"$g#!\"\"$\"\"!!\"\"7$$\"$q#!\"\"$\"\"!!\"\"7$$\"$!G!\"\"$\"
\"!!\"\"7$$\"$!H!\"\"$\"+B;Lb5!\")7$$\"$+$!\"\"$\"\"!!\"\"7$$\"$5$!\"
\"$\"\"!!\"\"7$$\"$?$!\"\"$\"\"!!\"\"7$$\"$I$!\"\"$\"\"!!\"\"7$$\"$S$!
\"\"$\"\"!!\"\"7$$\"$]$!\"\"$\"\"!!\"\"7$$\"$g$!\"\"$\"\"!!\"\"7$$\"$q
$!\"\"$\"1,++&3BIv&!#:7$$\"$!Q!\"\"$\"\"!!\"\"7$$\"$!R!\"\"$\"\"!!\"\"
7$$\"$+%!\"\"$\"\"!!\"\"7$$\"$5%!\"\"$\"\"!!\"\"7$$\"$?%!\"\"$\"\"!!\"
\"7$$\"$I%!\"\"$\"\"!!\"\"7$$\"$S%!\"\"$\"\"!!\"\"7$$\"$]%!\"\"$\"\"!!
\"\"7$$\"$g%!\"\"$\"\"!!\"\"7$$\"$q%!\"\"$\"\"!!\"\"7$$\"$![!\"\"$\"\"
!!\"\"7$$\"$!\\!\"\"$\"\"!!\"\"7$$\"$+&!\"\"$\"\"!!\"\"7$$\"$5&!\"\"$
\"\"!!\"\"7$$\"$?&!\"\"$\"\"!!\"\"7$$\"$I&!\"\"$\"\"!!\"\"7$$\"$S&!\"
\"$\"\"!!\"\"7$$\"$]&!\"\"$\"+/+JEe!\"*7$$\"$g&!\"\"$\"\"!!\"\"7$$\"$q
&!\"\"$\"*UE^p(!\"*7$$\"$!e!\"\"$\"\"!!\"\"7$$\"$!f!\"\"$\"\"!!\"\"7$$
\"$+'!\"\"$\"\"!!\"\"7$$\"$5'!\"\"$\"\"!!\"\"7$$\"$?'!\"\"$\"\"!!\"\"7
$$\"$I'!\"\"$\"\"!!\"\"7$$\"$S'!\"\"$\"\"!!\"\"7$$\"$]'!\"\"$\"\"!!\"
\"7$$\"$g'!\"\"$\"\"!!\"\"7$$\"$q'!\"\"$\"\"!!\"\"7$$\"$!o!\"\"$\"+FSp
9J!\"*7$$\"$!p!\"\"$\"\"!!\"\"7$$\"$+(!\"\"$\"\"!!\"\"7$$\"$5(!\"\"$\"
\"!!\"\"7$$\"$?(!\"\"$\"\"!!\"\"7$$\"$I(!\"\"$\"\"!!\"\"7$$\"$S(!\"\"$
\"\"!!\"\"7$$\"$](!\"\"$\"\"!!\"\"7$$\"$g(!\"\"$\"\"!!\"\"7$$\"$q(!\"
\"$\"\"!!\"\"7$$\"$!y!\"\"$\"+%GD!R:!\"*7$$\"$!z!\"\"$\"*2@DG\"!\")7$$
\"$+)!\"\"$\"\"!!\"\"7$$\"$5)!\"\"$\"\"!!\"\"7$$\"$?)!\"\"$\"\"!!\"\"7
$$\"$I)!\"\"$\"\"!!\"\"7$$\"$S)!\"\"$\"\"!!\"\"7$$\"$])!\"\"$\"\"!!\"
\"7$$\"$g)!\"\"$\"\"!!\"\"7$$\"$q)!\"\"$\"\"!!\"\"7$$\"$!))!\"\"$\"\"!
!\"\"7$$\"$!*)!\"\"$\"\"!!\"\"7$$\"$+*!\"\"$\"\"!!\"\"7$$\"$5*!\"\"$\"
\"!!\"\"7$$\"$?*!\"\"$\"\"!!\"\"7$$\"$I*!\"\"$\"\"!!\"\"7$$\"$S*!\"\"$
\"\"!!\"\"7$$\"$]*!\"\"$\"\"!!\"\"7$$\"$g*!\"\"$\"\"!!\"\"7$$\"$q*!\"
\"$\"+DNA5\\!\"*7$$\"$!)*!\"\"$\"\"!!\"\"7$$\"$!**!\"\"$\"+*o\\Ow%!\"*
7$$\"%+5!\"\"$\"\"!!\"\"7$$\"%55!\"\"$\"\"!!\"\"7$$\"%?5!\"\"$\"\"!!\"
\"7$$\"%I5!\"\"$\"\"!!\"\"7$$\"%S5!\"\"$\"\"!!\"\"7$$\"%]5!\"\"$\"\"!!
\"\"7$$\"%g5!\"\"$\"+9fMkO!\"*7$$\"%q5!\"\"$\"\"!!\"\"7$$\"%!3\"!\"\"$
\"\"!!\"\"7$$\"%!4\"!\"\"$\"\"!!\"\"7$$\"%+6!\"\"$\"\"!!\"\"7$$\"%56!
\"\"$\"+nhtzc!\"*7$$\"%?6!\"\"$\"\"!!\"\"7$$\"%I6!\"\"$\"\"!!\"\"7$$\"
%S6!\"\"$\"\"!!\"\"7$$\"%]6!\"\"$\"\"!!\"\"7$$\"%g6!\"\"$\"+9fMkO!#57$
$\"%q6!\"\"$\"\"!!\"\"7$$\"%!=\"!\"\"$\"+'[P8:$!\"*7$$\"%!>\"!\"\"$\"
\"!!\"\"7$$\"%+7!\"\"$\"\"!!\"\"7$$\"%57!\"\"$\"\"!!\"\"7$$\"%?7!\"\"$
\"\"!!\"\"7$$\"%I7!\"\"$\"+65ch!)!\"*7$$\"%S7!\"\"$\"\"!!\"\"7$$\"%]7!
\"\"$\"\"!!\"\"7$$\"%g7!\"\"$\"\"!!\"\"7$$\"%q7!\"\"$\"\"!!\"\"7$$\"%!
G\"!\"\"$\"\"!!\"\"7$$\"%!H\"!\"\"$\"\"!!\"\"7$$\"%+8!\"\"$\"\"!!\"\"7
$$\"%58!\"\"$\"\"!!\"\"7$$\"%?8!\"\"$\"\"!!\"\"7$$\"%I8!\"\"$\"1*****p
uy>S(!#:7$$\"%S8!\"\"$\"\"!!\"\"7$$\"%]8!\"\"$\"\"!!\"\"7$$\"%g8!\"\"$
\"\"!!\"\"7$$\"%q8!\"\"$\"\"!!\"\"7$$\"%!Q\"!\"\"$\"\"!!\"\"7$$\"%!R\"
!\"\"$\"\"!!\"\"7$$\"%+9!\"\"$\"+uPI*4\"!\"*7$$\"%59!\"\"$\"+\"3#3W$*!
\"*7$$\"%?9!\"\"$\"\"!!\"\"7$$\"%I9!\"\"$\"\"!!\"\"7$$\"%S9!\"\"$\"\"!
!\"\"7$$\"%]9!\"\"$\"\"!!\"\"7$$\"%g9!\"\"$\"\"!!\"\"7$$\"%q9!\"\"$\"
\"!!\"\"7$$\"%![\"!\"\"$\"+hc&*[;!\"*7$$\"%!\\\"!\"\"$\"\"!!\"\"7$$\"%
+:!\"\"$\"\"!!\"\"7$$\"%5:!\"\"$\"\"!!\"\"7$$\"%?:!\"\"$\"+'yk3;*!#57$
$\"%I:!\"\"$\"\"!!\"\"7$$\"%S:!\"\"$\"\"!!\"\"7$$\"%]:!\"\"$\"\"!!\"\"
7$$\"%g:!\"\"$\"\"!!\"\"7$$\"%q:!\"\"$\"\"!!\"\"7$$\"%!e\"!\"\"$\"\"!!
\"\"7$$\"%!f\"!\"\"$\"\"!!\"\"7$$\"%+;!\"\"$\"\"!!\"\"7$$\"%5;!\"\"$\"
\"!!\"\"7$$\"%?;!\"\"$\"\"!!\"\"7$$\"%I;!\"\"$\"\"!!\"\"7$$\"%S;!\"\"$
\"\"!!\"\"7$$\"%];!\"\"$\"\"!!\"\"7$$\"%g;!\"\"$\"\"!!\"\"7$$\"%q;!\"
\"$\"\"!!\"\"7$$\"%!o\"!\"\"$\"\"!!\"\"7$$\"%!p\"!\"\"$\"\"!!\"\"7$$\"
%+<!\"\"$\"\"!!\"\"7$$\"%5<!\"\"$\"\"!!\"\"7$$\"%?<!\"\"$\"\"!!\"\"7$$
\"%I<!\"\"$\"\"!!\"\"7$$\"%S<!\"\"$\"\"!!\"\"7$$\"%]<!\"\"$\"\"!!\"\"7
$$\"%g<!\"\"$\"\"!!\"\"7$$\"%q<!\"\"$\"\"!!\"\"7$$\"%!y\"!\"\"$\"+9fMk
O!#67$$\"%!z\"!\"\"$\"\"!!\"\"7$$\"%+=!\"\"$\"\"!!\"\"7$$\"%5=!\"\"$\"
\"!!\"\"7$$\"%?=!\"\"$\"\"!!\"\"7$$\"%I=!\"\"$\"\"!!\"\"-%&COLORG6&%$R
GBG$\")C)eq%!\")$\"\"!!\"\"$\"('>!\\&!\")-%&STYLEG6#%%LINEG-%'CURVESG6
%7cv7$$\"#5!\"\"$\"+NQWf#*!\"*7$$\"#?!\"\"$\"\"!!\"\"7$$\"#I!\"\"$\"\"
!!\"\"7$$\"#S!\"\"$\"\"!!\"\"7$$\"#]!\"\"$\"\"!!\"\"7$$\"#g!\"\"$\"\"!
!\"\"7$$\"#q!\"\"$\"\"!!\"\"7$$\"#!)!\"\"$\"\"!!\"\"7$$\"#!*!\"\"$\"\"
!!\"\"7$$\"$+\"!\"\"$\"\"!!\"\"7$$\"$5\"!\"\"$\"\"!!\"\"7$$\"$?\"!\"\"
$\"\"!!\"\"7$$\"$I\"!\"\"$\"\"!!\"\"7$$\"$S\"!\"\"$\"\"!!\"\"7$$\"$]\"
!\"\"$\"\"!!\"\"7$$\"$g\"!\"\"$\"\"!!\"\"7$$\"$q\"!\"\"$\"\"!!\"\"7$$
\"$!=!\"\"$\"\"!!\"\"7$$\"$!>!\"\"$\"+OSZo5!\")7$$\"$+#!\"\"$\"\"!!\"
\"7$$\"$5#!\"\"$\"\"!!\"\"7$$\"$?#!\"\"$\"\"!!\"\"7$$\"$I#!\"\"$\"+#[<
i9\"!#57$$\"$S#!\"\"$\"\"!!\"\"7$$\"$]#!\"\"$\"\"!!\"\"7$$\"$g#!\"\"$
\"\"!!\"\"7$$\"$q#!\"\"$\"\"!!\"\"7$$\"$!G!\"\"$\"\"!!\"\"7$$\"$!H!\"
\"$\"+PBN06!\")7$$\"$+$!\"\"$\"\"!!\"\"7$$\"$5$!\"\"$\"\"!!\"\"7$$\"$?
$!\"\"$\"\"!!\"\"7$$\"$I$!\"\"$\"\"!!\"\"7$$\"$S$!\"\"$\"\"!!\"\"7$$\"
$]$!\"\"$\"\"!!\"\"7$$\"$g$!\"\"$\"\"!!\"\"7$$\"$q$!\"\"$\"+(4Mjl&!\"*
7$$\"$!Q!\"\"$\"\"!!\"\"7$$\"$!R!\"\"$\"\"!!\"\"7$$\"$+%!\"\"$\"\"!!\"
\"7$$\"$5%!\"\"$\"\"!!\"\"7$$\"$?%!\"\"$\"\"!!\"\"7$$\"$I%!\"\"$\"\"!!
\"\"7$$\"$S%!\"\"$\"\"!!\"\"7$$\"$]%!\"\"$\"\"!!\"\"7$$\"$g%!\"\"$\"\"
!!\"\"7$$\"$q%!\"\"$\"\"!!\"\"7$$\"$![!\"\"$\"\"!!\"\"7$$\"$!\\!\"\"$
\"\"!!\"\"7$$\"$+&!\"\"$\"\"!!\"\"7$$\"$5&!\"\"$\"\"!!\"\"7$$\"$?&!\"
\"$\"\"!!\"\"7$$\"$I&!\"\"$\"\"!!\"\"7$$\"$S&!\"\"$\"\"!!\"\"7$$\"$]&!
\"\"$\"+a-lsn!\"*7$$\"$g&!\"\"$\"\"!!\"\"7$$\"$q&!\"\"$\"+f9#fB\"!\"*7
$$\"$!e!\"\"$\"\"!!\"\"7$$\"$!f!\"\"$\"\"!!\"\"7$$\"$+'!\"\"$\"\"!!\"
\"7$$\"$5'!\"\"$\"\"!!\"\"7$$\"$?'!\"\"$\"\"!!\"\"7$$\"$I'!\"\"$\"\"!!
\"\"7$$\"$S'!\"\"$\"\"!!\"\"7$$\"$]'!\"\"$\"\"!!\"\"7$$\"$g'!\"\"$\"\"
!!\"\"7$$\"$q'!\"\"$\"\"!!\"\"7$$\"$!o!\"\"$\"+jD8!*H!\"*7$$\"$!p!\"\"
$\"\"!!\"\"7$$\"$+(!\"\"$\"\"!!\"\"7$$\"$5(!\"\"$\"\"!!\"\"7$$\"$?(!\"
\"$\"\"!!\"\"7$$\"$I(!\"\"$\"\"!!\"\"7$$\"$S(!\"\"$\"\"!!\"\"7$$\"$](!
\"\"$\"\"!!\"\"7$$\"$g(!\"\"$\"\"!!\"\"7$$\"$q(!\"\"$\"\"!!\"\"7$$\"$!
y!\"\"$\"+0N^c5!\"*7$$\"$!z!\"\"$\"+o&))eC\"!\"*7$$\"$+)!\"\"$\"\"!!\"
\"7$$\"$5)!\"\"$\"\"!!\"\"7$$\"$?)!\"\"$\"\"!!\"\"7$$\"$I)!\"\"$\"\"!!
\"\"7$$\"$S)!\"\"$\"\"!!\"\"7$$\"$])!\"\"$\"\"!!\"\"7$$\"$g)!\"\"$\"\"
!!\"\"7$$\"$q)!\"\"$\"\"!!\"\"7$$\"$!))!\"\"$\"\"!!\"\"7$$\"$!*)!\"\"$
\"\"!!\"\"7$$\"$+*!\"\"$\"\"!!\"\"7$$\"$5*!\"\"$\"\"!!\"\"7$$\"$?*!\"
\"$\"\"!!\"\"7$$\"$I*!\"\"$\"\"!!\"\"7$$\"$S*!\"\"$\"\"!!\"\"7$$\"$]*!
\"\"$\"\"!!\"\"7$$\"$g*!\"\"$\"\"!!\"\"7$$\"$q*!\"\"$\"+zd%z;&!\"*7$$
\"$!)*!\"\"$\"\"!!\"\"7$$\"$!**!\"\"$\"+VIf]G!\"*7$$\"%+5!\"\"$\"\"!!
\"\"7$$\"%55!\"\"$\"\"!!\"\"7$$\"%?5!\"\"$\"\"!!\"\"7$$\"%I5!\"\"$\"\"
!!\"\"7$$\"%S5!\"\"$\"\"!!\"\"7$$\"%]5!\"\"$\"\"!!\"\"7$$\"%g5!\"\"$\"
+GJ93^!\"*7$$\"%q5!\"\"$\"\"!!\"\"7$$\"%!3\"!\"\"$\"\"!!\"\"7$$\"%!4\"
!\"\"$\"\"!!\"\"7$$\"%+6!\"\"$\"\"!!\"\"7$$\"%56!\"\"$\"+Vy2Vm!\"*7$$
\"%?6!\"\"$\"\"!!\"\"7$$\"%I6!\"\"$\"\"!!\"\"7$$\"%S6!\"\"$\"\"!!\"\"7
$$\"%]6!\"\"$\"\"!!\"\"7$$\"%g6!\"\"$\"+hA/s%)!#67$$\"%q6!\"\"$\"\"!!
\"\"7$$\"%!=\"!\"\"$\"+TLccD!\"*7$$\"%!>\"!\"\"$\"\"!!\"\"7$$\"%+7!\"
\"$\"\"!!\"\"7$$\"%57!\"\"$\"\"!!\"\"7$$\"%?7!\"\"$\"\"!!\"\"7$$\"%I7!
\"\"$\"+)*pjtk!\"*7$$\"%S7!\"\"$\"\"!!\"\"7$$\"%]7!\"\"$\"\"!!\"\"7$$
\"%g7!\"\"$\"\"!!\"\"7$$\"%q7!\"\"$\"\"!!\"\"7$$\"%!G\"!\"\"$\"\"!!\"
\"7$$\"%!H\"!\"\"$\"\"!!\"\"7$$\"%+8!\"\"$\"\"!!\"\"7$$\"%58!\"\"$\"\"
!!\"\"7$$\"%?8!\"\"$\"\"!!\"\"7$$\"%I8!\"\"$\"+J'yn.(!\"*7$$\"%S8!\"\"
$\"\"!!\"\"7$$\"%]8!\"\"$\"\"!!\"\"7$$\"%g8!\"\"$\"\"!!\"\"7$$\"%q8!\"
\"$\"\"!!\"\"7$$\"%!Q\"!\"\"$\"\"!!\"\"7$$\"%!R\"!\"\"$\"\"!!\"\"7$$\"
%+9!\"\"$\"+tZn58!\"*7$$\"%59!\"\"$\"+**HF<**!\"*7$$\"%?9!\"\"$\"\"!!
\"\"7$$\"%I9!\"\"$\"\"!!\"\"7$$\"%S9!\"\"$\"\"!!\"\"7$$\"%]9!\"\"$\"\"
!!\"\"7$$\"%g9!\"\"$\"\"!!\"\"7$$\"%q9!\"\"$\"\"!!\"\"7$$\"%![\"!\"\"$
\"+LXW!Q\"!\"*7$$\"%!\\\"!\"\"$\"\"!!\"\"7$$\"%+:!\"\"$\"\"!!\"\"7$$\"
%5:!\"\"$\"\"!!\"\"7$$\"%?:!\"\"$\"+lwq+8!\"*7$$\"%I:!\"\"$\"\"!!\"\"7
$$\"%S:!\"\"$\"\"!!\"\"7$$\"%]:!\"\"$\"\"!!\"\"7$$\"%g:!\"\"$\"\"!!\"
\"7$$\"%q:!\"\"$\"\"!!\"\"7$$\"%!e\"!\"\"$\"\"!!\"\"7$$\"%!f\"!\"\"$\"
\"!!\"\"7$$\"%+;!\"\"$\"\"!!\"\"7$$\"%5;!\"\"$\"\"!!\"\"7$$\"%?;!\"\"$
\"+Nrx\"\\#!#67$$\"%I;!\"\"$\"\"!!\"\"7$$\"%S;!\"\"$\"\"!!\"\"7$$\"%];
!\"\"$\"\"!!\"\"7$$\"%g;!\"\"$\"\"!!\"\"7$$\"%q;!\"\"$\"\"!!\"\"7$$\"%
!o\"!\"\"$\"\"!!\"\"7$$\"%!p\"!\"\"$\"\"!!\"\"7$$\"%+<!\"\"$\"\"!!\"\"
7$$\"%5<!\"\"$\"\"!!\"\"7$$\"%?<!\"\"$\"\"!!\"\"7$$\"%I<!\"\"$\"\"!!\"
\"7$$\"%S<!\"\"$\"\"!!\"\"7$$\"%]<!\"\"$\"\"!!\"\"7$$\"%g<!\"\"$\"\"!!
\"\"7$$\"%q<!\"\"$\"\"!!\"\"7$$\"%!y\"!\"\"$\"1*****fSJ`Z(!#<7$$\"%!z
\"!\"\"$\"\"!!\"\"7$$\"%+=!\"\"$\"\"!!\"\"7$$\"%5=!\"\"$\"\"!!\"\"7$$
\"%?=!\"\"$\"\"!!\"\"7$$\"%I=!\"\"$\"\"!!\"\"-%&COLORG6&%$RGBG$\")C)eq
%!\")$\"\"!!\"\"$\"('>!\\&!\")-%&STYLEG6#%%LINEG-%'CURVESG6%7cv7$$\"#5
!\"\"$\"+o)>q%z!\"*7$$\"#?!\"\"$\"\"!!\"\"7$$\"#I!\"\"$\"\"!!\"\"7$$\"
#S!\"\"$\"\"!!\"\"7$$\"#]!\"\"$\"\"!!\"\"7$$\"#g!\"\"$\"\"!!\"\"7$$\"#
q!\"\"$\"\"!!\"\"7$$\"#!)!\"\"$\"\"!!\"\"7$$\"#!*!\"\"$\"\"!!\"\"7$$\"
$+\"!\"\"$\"\"!!\"\"7$$\"$5\"!\"\"$\"\"!!\"\"7$$\"$?\"!\"\"$\"\"!!\"\"
7$$\"$I\"!\"\"$\"\"!!\"\"7$$\"$S\"!\"\"$\"\"!!\"\"7$$\"$]\"!\"\"$\"\"!
!\"\"7$$\"$g\"!\"\"$\"\"!!\"\"7$$\"$q\"!\"\"$\"\"!!\"\"7$$\"$!=!\"\"$
\"\"!!\"\"7$$\"$!>!\"\"$\"*7b'y7!\"(7$$\"$+#!\"\"$\"\"!!\"\"7$$\"$5#!
\"\"$\"\"!!\"\"7$$\"$?#!\"\"$\"\"!!\"\"7$$\"$I#!\"\"$\"+_<7ZD!#57$$\"$
S#!\"\"$\"\"!!\"\"7$$\"$]#!\"\"$\"\"!!\"\"7$$\"$g#!\"\"$\"\"!!\"\"7$$
\"$q#!\"\"$\"\"!!\"\"7$$\"$!G!\"\"$\"\"!!\"\"7$$\"$!H!\"\"$\"+n9C-7!\"
)7$$\"$+$!\"\"$\"\"!!\"\"7$$\"$5$!\"\"$\"\"!!\"\"7$$\"$?$!\"\"$\"\"!!
\"\"7$$\"$I$!\"\"$\"\"!!\"\"7$$\"$S$!\"\"$\"\"!!\"\"7$$\"$]$!\"\"$\"\"
!!\"\"7$$\"$g$!\"\"$\"\"!!\"\"7$$\"$q$!\"\"$\"+0NC%4&!\"*7$$\"$!Q!\"\"
$\"\"!!\"\"7$$\"$!R!\"\"$\"\"!!\"\"7$$\"$+%!\"\"$\"\"!!\"\"7$$\"$5%!\"
\"$\"\"!!\"\"7$$\"$?%!\"\"$\"\"!!\"\"7$$\"$I%!\"\"$\"\"!!\"\"7$$\"$S%!
\"\"$\"\"!!\"\"7$$\"$]%!\"\"$\"\"!!\"\"7$$\"$g%!\"\"$\"\"!!\"\"7$$\"$q
%!\"\"$\"\"!!\"\"7$$\"$![!\"\"$\"\"!!\"\"7$$\"$!\\!\"\"$\"\"!!\"\"7$$
\"$+&!\"\"$\"\"!!\"\"7$$\"$5&!\"\"$\"\"!!\"\"7$$\"$?&!\"\"$\"\"!!\"\"7
$$\"$I&!\"\"$\"\"!!\"\"7$$\"$S&!\"\"$\"\"!!\"\"7$$\"$]&!\"\"$\"+0NC%4&
!\"*7$$\"$g&!\"\"$\"\"!!\"\"7$$\"$q&!\"\"$\"+(4q[)=!\"*7$$\"$!e!\"\"$
\"\"!!\"\"7$$\"$!f!\"\"$\"\"!!\"\"7$$\"$+'!\"\"$\"\"!!\"\"7$$\"$5'!\"
\"$\"\"!!\"\"7$$\"$?'!\"\"$\"\"!!\"\"7$$\"$I'!\"\"$\"\"!!\"\"7$$\"$S'!
\"\"$\"\"!!\"\"7$$\"$]'!\"\"$\"\"!!\"\"7$$\"$g'!\"\"$\"\"!!\"\"7$$\"$q
'!\"\"$\"\"!!\"\"7$$\"$!o!\"\"$\"+Bm+\\E!\"*7$$\"$!p!\"\"$\"\"!!\"\"7$
$\"$+(!\"\"$\"\"!!\"\"7$$\"$5(!\"\"$\"\"!!\"\"7$$\"$?(!\"\"$\"\"!!\"\"
7$$\"$I(!\"\"$\"\"!!\"\"7$$\"$S(!\"\"$\"\"!!\"\"7$$\"$](!\"\"$\"\"!!\"
\"7$$\"$g(!\"\"$\"\"!!\"\"7$$\"$q(!\"\"$\"\"!!\"\"7$$\"$!y!\"\"$\"+rNt
?6!\"*7$$\"$!z!\"\"$\"+w3ct7!\"*7$$\"$+)!\"\"$\"\"!!\"\"7$$\"$5)!\"\"$
\"\"!!\"\"7$$\"$?)!\"\"$\"\"!!\"\"7$$\"$I)!\"\"$\"\"!!\"\"7$$\"$S)!\"
\"$\"\"!!\"\"7$$\"$])!\"\"$\"\"!!\"\"7$$\"$g)!\"\"$\"\"!!\"\"7$$\"$q)!
\"\"$\"\"!!\"\"7$$\"$!))!\"\"$\"\"!!\"\"7$$\"$!*)!\"\"$\"\"!!\"\"7$$\"
$+*!\"\"$\"\"!!\"\"7$$\"$5*!\"\"$\"\"!!\"\"7$$\"$?*!\"\"$\"\"!!\"\"7$$
\"$I*!\"\"$\"\"!!\"\"7$$\"$S*!\"\"$\"\"!!\"\"7$$\"$]*!\"\"$\"\"!!\"\"7
$$\"$g*!\"\"$\"\"!!\"\"7$$\"$q*!\"\"$\"+9%\\5Q%!\"*7$$\"$!)*!\"\"$\"\"
!!\"\"7$$\"$!**!\"\"$\"+*\\nD#R!\"*7$$\"%+5!\"\"$\"\"!!\"\"7$$\"%55!\"
\"$\"\"!!\"\"7$$\"%?5!\"\"$\"\"!!\"\"7$$\"%I5!\"\"$\"\"!!\"\"7$$\"%S5!
\"\"$\"\"!!\"\"7$$\"%]5!\"\"$\"\"!!\"\"7$$\"%g5!\"\"$\"+6&>fE'!\"*7$$
\"%q5!\"\"$\"\"!!\"\"7$$\"%!3\"!\"\"$\"\"!!\"\"7$$\"%!4\"!\"\"$\"\"!!
\"\"7$$\"%+6!\"\"$\"\"!!\"\"7$$\"%56!\"\"$\")iTT\\!\"(7$$\"%?6!\"\"$\"
\"!!\"\"7$$\"%I6!\"\"$\"\"!!\"\"7$$\"%S6!\"\"$\"\"!!\"\"7$$\"%]6!\"\"$
\"\"!!\"\"7$$\"%g6!\"\"$\"+,([)=5!#57$$\"%q6!\"\"$\"\"!!\"\"7$$\"%!=\"
!\"\"$\"+)z=P!H!\"*7$$\"%!>\"!\"\"$\"\"!!\"\"7$$\"%+7!\"\"$\"\"!!\"\"7
$$\"%57!\"\"$\"\"!!\"\"7$$\"%?7!\"\"$\"\"!!\"\"7$$\"%I7!\"\"$\"1,++=UW
c%)!#:7$$\"%S7!\"\"$\"\"!!\"\"7$$\"%]7!\"\"$\"\"!!\"\"7$$\"%g7!\"\"$\"
\"!!\"\"7$$\"%q7!\"\"$\"\"!!\"\"7$$\"%!G\"!\"\"$\"\"!!\"\"7$$\"%!H\"!
\"\"$\"\"!!\"\"7$$\"%+8!\"\"$\"\"!!\"\"7$$\"%58!\"\"$\"\"!!\"\"7$$\"%?
8!\"\"$\"\"!!\"\"7$$\"%I8!\"\"$\"+Pg0Iq!\"*7$$\"%S8!\"\"$\"\"!!\"\"7$$
\"%]8!\"\"$\"\"!!\"\"7$$\"%g8!\"\"$\"\"!!\"\"7$$\"%q8!\"\"$\"\"!!\"\"7
$$\"%!Q\"!\"\"$\"\"!!\"\"7$$\"%!R\"!\"\"$\"\"!!\"\"7$$\"%+9!\"\"$\"+3'
*y]\")!#57$$\"%59!\"\"$\"+#p2Bp(!\"*7$$\"%?9!\"\"$\"\"!!\"\"7$$\"%I9!
\"\"$\"\"!!\"\"7$$\"%S9!\"\"$\"\"!!\"\"7$$\"%]9!\"\"$\"\"!!\"\"7$$\"%g
9!\"\"$\"\"!!\"\"7$$\"%q9!\"\"$\"\"!!\"\"7$$\"%![\"!\"\"$\"+n\\v')>!\"
*7$$\"%!\\\"!\"\"$\"\"!!\"\"7$$\"%+:!\"\"$\"\"!!\"\"7$$\"%5:!\"\"$\"\"
!!\"\"7$$\"%?:!\"\"$\"+w3ct7!\"*7$$\"%I:!\"\"$\"\"!!\"\"7$$\"%S:!\"\"$
\"\"!!\"\"7$$\"%]:!\"\"$\"\"!!\"\"7$$\"%g:!\"\"$\"\"!!\"\"7$$\"%q:!\"
\"$\"\"!!\"\"7$$\"%!e\"!\"\"$\"\"!!\"\"7$$\"%!f\"!\"\"$\"\"!!\"\"7$$\"
%+;!\"\"$\"\"!!\"\"7$$\"%5;!\"\"$\"\"!!\"\"7$$\"%?;!\"\"$\"\"!!\"\"7$$
\"%I;!\"\"$\"\"!!\"\"7$$\"%S;!\"\"$\"\"!!\"\"7$$\"%];!\"\"$\"\"!!\"\"7
$$\"%g;!\"\"$\"\"!!\"\"7$$\"%q;!\"\"$\"\"!!\"\"7$$\"%!o\"!\"\"$\"\"!!
\"\"7$$\"%!p\"!\"\"$\"\"!!\"\"7$$\"%+<!\"\"$\"\"!!\"\"7$$\"%5<!\"\"$\"
\"!!\"\"7$$\"%?<!\"\"$\"\"!!\"\"7$$\"%I<!\"\"$\"\"!!\"\"7$$\"%S<!\"\"$
\"\"!!\"\"7$$\"%]<!\"\"$\"\"!!\"\"7$$\"%g<!\"\"$\"\"!!\"\"7$$\"%q<!\"
\"$\"\"!!\"\"7$$\"%!y\"!\"\"$\"+,([)=5!#57$$\"%!z\"!\"\"$\"\"!!\"\"7$$
\"%+=!\"\"$\"\"!!\"\"7$$\"%5=!\"\"$\"\"!!\"\"7$$\"%?=!\"\"$\"\"!!\"\"7
$$\"%I=!\"\"$\"\"!!\"\"-%&COLORG6&%$RGBG$\")C)eq%!\")$\"\"!!\"\"$\"('>
!\\&!\")-%&STYLEG6#%%LINEG-%'CURVESG6%7cv7$$\"#5!\"\"$\"+-'*4D()!\"*7$
$\"#?!\"\"$\"\"!!\"\"7$$\"#I!\"\"$\"\"!!\"\"7$$\"#S!\"\"$\"\"!!\"\"7$$
\"#]!\"\"$\"\"!!\"\"7$$\"#g!\"\"$\"\"!!\"\"7$$\"#q!\"\"$\"\"!!\"\"7$$
\"#!)!\"\"$\"\"!!\"\"7$$\"#!*!\"\"$\"\"!!\"\"7$$\"$+\"!\"\"$\"\"!!\"\"
7$$\"$5\"!\"\"$\"\"!!\"\"7$$\"$?\"!\"\"$\"\"!!\"\"7$$\"$I\"!\"\"$\"\"!
!\"\"7$$\"$S\"!\"\"$\"\"!!\"\"7$$\"$]\"!\"\"$\"\"!!\"\"7$$\"$g\"!\"\"$
\"\"!!\"\"7$$\"$q\"!\"\"$\"\"!!\"\"7$$\"$!=!\"\"$\"\"!!\"\"7$$\"$!>!\"
\"$\"+pGGz6!\")7$$\"$+#!\"\"$\"\"!!\"\"7$$\"$5#!\"\"$\"\"!!\"\"7$$\"$?
#!\"\"$\"\"!!\"\"7$$\"$I#!\"\"$\"+XP1%)R!#67$$\"$S#!\"\"$\"\"!!\"\"7$$
\"$]#!\"\"$\"\"!!\"\"7$$\"$g#!\"\"$\"\"!!\"\"7$$\"$q#!\"\"$\"\"!!\"\"7
$$\"$!G!\"\"$\"\"!!\"\"7$$\"$!H!\"\"$\"+'*4D(=\"!\")7$$\"$+$!\"\"$\"\"
!!\"\"7$$\"$5$!\"\"$\"\"!!\"\"7$$\"$?$!\"\"$\"\"!!\"\"7$$\"$I$!\"\"$\"
\"!!\"\"7$$\"$S$!\"\"$\"\"!!\"\"7$$\"$]$!\"\"$\"\"!!\"\"7$$\"$g$!\"\"$
\"\"!!\"\"7$$\"$q$!\"\"$\"+KpE$=%!\"*7$$\"$!Q!\"\"$\"\"!!\"\"7$$\"$!R!
\"\"$\"\"!!\"\"7$$\"$+%!\"\"$\"\"!!\"\"7$$\"$5%!\"\"$\"\"!!\"\"7$$\"$?
%!\"\"$\"\"!!\"\"7$$\"$I%!\"\"$\"\"!!\"\"7$$\"$S%!\"\"$\"\"!!\"\"7$$\"
$]%!\"\"$\"\"!!\"\"7$$\"$g%!\"\"$\"\"!!\"\"7$$\"$q%!\"\"$\"\"!!\"\"7$$
\"$![!\"\"$\"\"!!\"\"7$$\"$!\\!\"\"$\"\"!!\"\"7$$\"$+&!\"\"$\"\"!!\"\"
7$$\"$5&!\"\"$\"\"!!\"\"7$$\"$?&!\"\"$\"\"!!\"\"7$$\"$I&!\"\"$\"\"!!\"
\"7$$\"$S&!\"\"$\"\"!!\"\"7$$\"$]&!\"\"$\"+VVT'*e!\"*7$$\"$g&!\"\"$\"
\"!!\"\"7$$\"$q&!\"\"$\"+N7>_>!\"*7$$\"$!e!\"\"$\"\"!!\"\"7$$\"$!f!\"
\"$\"\"!!\"\"7$$\"$+'!\"\"$\"\"!!\"\"7$$\"$5'!\"\"$\"\"!!\"\"7$$\"$?'!
\"\"$\"\"!!\"\"7$$\"$I'!\"\"$\"\"!!\"\"7$$\"$S'!\"\"$\"\"!!\"\"7$$\"$]
'!\"\"$\"\"!!\"\"7$$\"$g'!\"\"$\"\"!!\"\"7$$\"$q'!\"\"$\"\"!!\"\"7$$\"
$!o!\"\"$\"*1N7>#!\")7$$\"$!p!\"\"$\"\"!!\"\"7$$\"$+(!\"\"$\"\"!!\"\"7
$$\"$5(!\"\"$\"\"!!\"\"7$$\"$?(!\"\"$\"\"!!\"\"7$$\"$I(!\"\"$\"\"!!\"
\"7$$\"$S(!\"\"$\"\"!!\"\"7$$\"$](!\"\"$\"\"!!\"\"7$$\"$g(!\"\"$\"\"!!
\"\"7$$\"$q(!\"\"$\"\"!!\"\"7$$\"$!y!\"\"$\"+ul&e.\"!\"*7$$\"$!z!\"\"$
\"+'[y`:\"!\"*7$$\"$+)!\"\"$\"\"!!\"\"7$$\"$5)!\"\"$\"\"!!\"\"7$$\"$?)
!\"\"$\"\"!!\"\"7$$\"$I)!\"\"$\"\"!!\"\"7$$\"$S)!\"\"$\"\"!!\"\"7$$\"$
])!\"\"$\"\"!!\"\"7$$\"$g)!\"\"$\"\"!!\"\"7$$\"$q)!\"\"$\"\"!!\"\"7$$
\"$!))!\"\"$\"\"!!\"\"7$$\"$!*)!\"\"$\"\"!!\"\"7$$\"$+*!\"\"$\"\"!!\"
\"7$$\"$5*!\"\"$\"\"!!\"\"7$$\"$?*!\"\"$\"\"!!\"\"7$$\"$I*!\"\"$\"\"!!
\"\"7$$\"$S*!\"\"$\"\"!!\"\"7$$\"$]*!\"\"$\"\"!!\"\"7$$\"$g*!\"\"$\"\"
!!\"\"7$$\"$q*!\"\"$\"2&*****>ea8m%!#;7$$\"$!)*!\"\"$\"\"!!\"\"7$$\"$!
**!\"\"$\"+3!)\\DO!\"*7$$\"%+5!\"\"$\"\"!!\"\"7$$\"%55!\"\"$\"\"!!\"\"
7$$\"%?5!\"\"$\"\"!!\"\"7$$\"%I5!\"\"$\"\"!!\"\"7$$\"%S5!\"\"$\"\"!!\"
\"7$$\"%]5!\"\"$\"\"!!\"\"7$$\"%g5!\"\"$\"+K?*>]%!\"*7$$\"%q5!\"\"$\"
\"!!\"\"7$$\"%!3\"!\"\"$\"\"!!\"\"7$$\"%!4\"!\"\"$\"\"!!\"\"7$$\"%+6!
\"\"$\"\"!!\"\"7$$\"%56!\"\"$\"+=c4wf!\"*7$$\"%?6!\"\"$\"\"!!\"\"7$$\"
%I6!\"\"$\"\"!!\"\"7$$\"%S6!\"\"$\"\"!!\"\"7$$\"%]6!\"\"$\"\"!!\"\"7$$
\"%g6!\"\"$\"*\\F\"oz!#57$$\"%q6!\"\"$\"\"!!\"\"7$$\"%!=\"!\"\"$\"+L;4
FK!\"*7$$\"%!>\"!\"\"$\"\"!!\"\"7$$\"%+7!\"\"$\"\"!!\"\"7$$\"%57!\"\"$
\"\"!!\"\"7$$\"%?7!\"\"$\"\"!!\"\"7$$\"%I7!\"\"$\"+oIt;e!\"*7$$\"%S7!
\"\"$\"\"!!\"\"7$$\"%]7!\"\"$\"\"!!\"\"7$$\"%g7!\"\"$\"\"!!\"\"7$$\"%q
7!\"\"$\"\"!!\"\"7$$\"%!G\"!\"\"$\"\"!!\"\"7$$\"%!H\"!\"\"$\"\"!!\"\"7
$$\"%+8!\"\"$\"\"!!\"\"7$$\"%58!\"\"$\"\"!!\"\"7$$\"%?8!\"\"$\"\"!!\"
\"7$$\"%I8!\"\"$\"+9mMj\"*!\"*7$$\"%S8!\"\"$\"\"!!\"\"7$$\"%]8!\"\"$\"
\"!!\"\"7$$\"%g8!\"\"$\"\"!!\"\"7$$\"%q8!\"\"$\"\"!!\"\"7$$\"%!Q\"!\"
\"$\"\"!!\"\"7$$\"%!R\"!\"\"$\"\"!!\"\"7$$\"%+9!\"\"$\"+h[y`:!\"*7$$\"
%59!\"\"$\"+))Hvh&*!\"*7$$\"%?9!\"\"$\"\"!!\"\"7$$\"%I9!\"\"$\"\"!!\"
\"7$$\"%S9!\"\"$\"\"!!\"\"7$$\"%]9!\"\"$\"\"!!\"\"7$$\"%g9!\"\"$\"\"!!
\"\"7$$\"%q9!\"\"$\"\"!!\"\"7$$\"%![\"!\"\"$\"+))Hvh&*!#57$$\"%!\\\"!
\"\"$\"\"!!\"\"7$$\"%+:!\"\"$\"\"!!\"\"7$$\"%5:!\"\"$\"\"!!\"\"7$$\"%?
:!\"\"$\"+t=.#*>!\"*7$$\"%I:!\"\"$\"\"!!\"\"7$$\"%S:!\"\"$\"\"!!\"\"7$
$\"%]:!\"\"$\"\"!!\"\"7$$\"%g:!\"\"$\"\"!!\"\"7$$\"%q:!\"\"$\"\"!!\"\"
7$$\"%!e\"!\"\"$\"\"!!\"\"7$$\"%!f\"!\"\"$\"\"!!\"\"7$$\"%+;!\"\"$\"\"
!!\"\"7$$\"%5;!\"\"$\"\"!!\"\"7$$\"%?;!\"\"$\"+XP1%)R!#67$$\"%I;!\"\"$
\"\"!!\"\"7$$\"%S;!\"\"$\"\"!!\"\"7$$\"%];!\"\"$\"\"!!\"\"7$$\"%g;!\"
\"$\"\"!!\"\"7$$\"%q;!\"\"$\"\"!!\"\"7$$\"%!o\"!\"\"$\"\"!!\"\"7$$\"%!
p\"!\"\"$\"\"!!\"\"7$$\"%+<!\"\"$\"\"!!\"\"7$$\"%5<!\"\"$\"\"!!\"\"7$$
\"%?<!\"\"$\"\"!!\"\"7$$\"%I<!\"\"$\"\"!!\"\"7$$\"%S<!\"\"$\"\"!!\"\"7
$$\"%]<!\"\"$\"\"!!\"\"7$$\"%g<!\"\"$\"\"!!\"\"7$$\"%q<!\"\"$\"\"!!\"
\"7$$\"%!y\"!\"\"$\"\"!!\"\"7$$\"%!z\"!\"\"$\"\"!!\"\"7$$\"%+=!\"\"$\"
\"!!\"\"7$$\"%5=!\"\"$\"\"!!\"\"7$$\"%?=!\"\"$\"\"!!\"\"7$$\"%I=!\"\"$
\"\"!!\"\"-%&COLORG6&%$RGBG$\")C)eq%!\")$\"\"!!\"\"$\"('>!\\&!\")-%&ST
YLEG6#%%LINEG-%'CURVESG6%7cv7$$\"#5!\"\"$\"+wqpi))!\"*7$$\"#?!\"\"$\"
\"!!\"\"7$$\"#I!\"\"$\"\"!!\"\"7$$\"#S!\"\"$\"\"!!\"\"7$$\"#]!\"\"$\"
\"!!\"\"7$$\"#g!\"\"$\"\"!!\"\"7$$\"#q!\"\"$\"\"!!\"\"7$$\"#!)!\"\"$\"
\"!!\"\"7$$\"#!*!\"\"$\"\"!!\"\"7$$\"$+\"!\"\"$\"\"!!\"\"7$$\"$5\"!\"
\"$\"\"!!\"\"7$$\"$?\"!\"\"$\"\"!!\"\"7$$\"$I\"!\"\"$\"\"!!\"\"7$$\"$S
\"!\"\"$\"\"!!\"\"7$$\"$]\"!\"\"$\"\"!!\"\"7$$\"$g\"!\"\"$\"\"!!\"\"7$
$\"$q\"!\"\"$\"\"!!\"\"7$$\"$!=!\"\"$\"\"!!\"\"7$$\"$!>!\"\"$\"+/Qc]5!
\")7$$\"$+#!\"\"$\"\"!!\"\"7$$\"$5#!\"\"$\"\"!!\"\"7$$\"$?#!\"\"$\"\"!
!\"\"7$$\"$I#!\"\"$\"+>VkG9!#57$$\"$S#!\"\"$\"\"!!\"\"7$$\"$]#!\"\"$\"
\"!!\"\"7$$\"$g#!\"\"$\"\"!!\"\"7$$\"$q#!\"\"$\"\"!!\"\"7$$\"$!G!\"\"$
\"\"!!\"\"7$$\"$!H!\"\"$\"+Z.!oG\"!\")7$$\"$+$!\"\"$\"\"!!\"\"7$$\"$5$
!\"\"$\"\"!!\"\"7$$\"$?$!\"\"$\"\"!!\"\"7$$\"$I$!\"\"$\"\"!!\"\"7$$\"$
S$!\"\"$\"\"!!\"\"7$$\"$]$!\"\"$\"\"!!\"\"7$$\"$g$!\"\"$\"\"!!\"\"7$$
\"$q$!\"\"$\"20++!RMS2^!#;7$$\"$!Q!\"\"$\"\"!!\"\"7$$\"$!R!\"\"$\"\"!!
\"\"7$$\"$+%!\"\"$\"\"!!\"\"7$$\"$5%!\"\"$\"\"!!\"\"7$$\"$?%!\"\"$\"\"
!!\"\"7$$\"$I%!\"\"$\"\"!!\"\"7$$\"$S%!\"\"$\"\"!!\"\"7$$\"$]%!\"\"$\"
\"!!\"\"7$$\"$g%!\"\"$\"\"!!\"\"7$$\"$q%!\"\"$\"\"!!\"\"7$$\"$![!\"\"$
\"\"!!\"\"7$$\"$!\\!\"\"$\"\"!!\"\"7$$\"$+&!\"\"$\"\"!!\"\"7$$\"$5&!\"
\"$\"\"!!\"\"7$$\"$?&!\"\"$\"\"!!\"\"7$$\"$I&!\"\"$\"\"!!\"\"7$$\"$S&!
\"\"$\"\"!!\"\"7$$\"$]&!\"\"$\"+M%**)Gk!\"*7$$\"$g&!\"\"$\"\"!!\"\"7$$
\"$q&!\"\"$\"*;FBh\"!\")7$$\"$!e!\"\"$\"\"!!\"\"7$$\"$!f!\"\"$\"\"!!\"
\"7$$\"$+'!\"\"$\"\"!!\"\"7$$\"$5'!\"\"$\"\"!!\"\"7$$\"$?'!\"\"$\"\"!!
\"\"7$$\"$I'!\"\"$\"\"!!\"\"7$$\"$S'!\"\"$\"\"!!\"\"7$$\"$]'!\"\"$\"\"
!!\"\"7$$\"$g'!\"\"$\"\"!!\"\"7$$\"$q'!\"\"$\"\"!!\"\"7$$\"$!o!\"\"$\"
+ac#GQ$!\"*7$$\"$!p!\"\"$\"\"!!\"\"7$$\"$+(!\"\"$\"\"!!\"\"7$$\"$5(!\"
\"$\"\"!!\"\"7$$\"$?(!\"\"$\"\"!!\"\"7$$\"$I(!\"\"$\"\"!!\"\"7$$\"$S(!
\"\"$\"\"!!\"\"7$$\"$](!\"\"$\"\"!!\"\"7$$\"$g(!\"\"$\"\"!!\"\"7$$\"$q
(!\"\"$\"\"!!\"\"7$$\"$!y!\"\"$\"+j:jy6!\"*7$$\"$!z!\"\"$\"+\"*p-H*)!#
57$$\"$+)!\"\"$\"\"!!\"\"7$$\"$5)!\"\"$\"\"!!\"\"7$$\"$?)!\"\"$\"\"!!
\"\"7$$\"$I)!\"\"$\"\"!!\"\"7$$\"$S)!\"\"$\"\"!!\"\"7$$\"$])!\"\"$\"\"
!!\"\"7$$\"$g)!\"\"$\"\"!!\"\"7$$\"$q)!\"\"$\"\"!!\"\"7$$\"$!))!\"\"$
\"\"!!\"\"7$$\"$!*)!\"\"$\"\"!!\"\"7$$\"$+*!\"\"$\"\"!!\"\"7$$\"$5*!\"
\"$\"\"!!\"\"7$$\"$?*!\"\"$\"\"!!\"\"7$$\"$I*!\"\"$\"\"!!\"\"7$$\"$S*!
\"\"$\"\"!!\"\"7$$\"$]*!\"\"$\"\"!!\"\"7$$\"$g*!\"\"$\"\"!!\"\"7$$\"$q
*!\"\"$\"+DL<(f%!\"*7$$\"$!)*!\"\"$\"\"!!\"\"7$$\"$!**!\"\"$\"+$R,t5$!
\"*7$$\"%+5!\"\"$\"\"!!\"\"7$$\"%55!\"\"$\"\"!!\"\"7$$\"%?5!\"\"$\"\"!
!\"\"7$$\"%I5!\"\"$\"\"!!\"\"7$$\"%S5!\"\"$\"\"!!\"\"7$$\"%]5!\"\"$\"
\"!!\"\"7$$\"%g5!\"\"$\"+DL<(f%!\"*7$$\"%q5!\"\"$\"\"!!\"\"7$$\"%!3\"!
\"\"$\"\"!!\"\"7$$\"%!4\"!\"\"$\"\"!!\"\"7$$\"%+6!\"\"$\"\"!!\"\"7$$\"
%56!\"\"$\"1*****p]Y:J'!#:7$$\"%?6!\"\"$\"\"!!\"\"7$$\"%I6!\"\"$\"\"!!
\"\"7$$\"%S6!\"\"$\"\"!!\"\"7$$\"%]6!\"\"$\"\"!!\"\"7$$\"%g6!\"\"$\"+E
cE1G!#57$$\"%q6!\"\"$\"\"!!\"\"7$$\"%!=\"!\"\"$\"+a1#[[#!\"*7$$\"%!>\"
!\"\"$\"\"!!\"\"7$$\"%+7!\"\"$\"\"!!\"\"7$$\"%57!\"\"$\"\"!!\"\"7$$\"%
?7!\"\"$\"\"!!\"\"7$$\"%I7!\"\"$\"+Bi(R$f!\"*7$$\"%S7!\"\"$\"\"!!\"\"7
$$\"%]7!\"\"$\"\"!!\"\"7$$\"%g7!\"\"$\"\"!!\"\"7$$\"%q7!\"\"$\"\"!!\"
\"7$$\"%!G\"!\"\"$\"\"!!\"\"7$$\"%!H\"!\"\"$\"\"!!\"\"7$$\"%+8!\"\"$\"
\"!!\"\"7$$\"%58!\"\"$\"\"!!\"\"7$$\"%?8!\"\"$\"\"!!\"\"7$$\"%I8!\"\"$
\"+/rCVw!\"*7$$\"%S8!\"\"$\"\"!!\"\"7$$\"%]8!\"\"$\"\"!!\"\"7$$\"%g8!
\"\"$\"\"!!\"\"7$$\"%q8!\"\"$\"\"!!\"\"7$$\"%!Q\"!\"\"$\"\"!!\"\"7$$\"
%!R\"!\"\"$\"\"!!\"\"7$$\"%+9!\"\"$\"+y9'\\C\"!\"*7$$\"%59!\"\"$\"+*)H
eE5!\")7$$\"%?9!\"\"$\"\"!!\"\"7$$\"%I9!\"\"$\"\"!!\"\"7$$\"%S9!\"\"$
\"\"!!\"\"7$$\"%]9!\"\"$\"\"!!\"\"7$$\"%g9!\"\"$\"\"!!\"\"7$$\"%q9!\"
\"$\"\"!!\"\"7$$\"%![\"!\"\"$\"+ba\"H9\"!\"*7$$\"%!\\\"!\"\"$\"\"!!\"
\"7$$\"%+:!\"\"$\"\"!!\"\"7$$\"%5:!\"\"$\"\"!!\"\"7$$\"%?:!\"\"$\"+vov
M7!\"*7$$\"%I:!\"\"$\"\"!!\"\"7$$\"%S:!\"\"$\"\"!!\"\"7$$\"%]:!\"\"$\"
\"!!\"\"7$$\"%g:!\"\"$\"\"!!\"\"7$$\"%q:!\"\"$\"\"!!\"\"7$$\"%!e\"!\"
\"$\"\"!!\"\"7$$\"%!f\"!\"\"$\"\"!!\"\"7$$\"%+;!\"\"$\"\"!!\"\"7$$\"%5
;!\"\"$\"\"!!\"\"7$$\"%?;!\"\"$\"+b/#4/#!#67$$\"%I;!\"\"$\"\"!!\"\"7$$
\"%S;!\"\"$\"\"!!\"\"7$$\"%];!\"\"$\"\"!!\"\"7$$\"%g;!\"\"$\"\"!!\"\"7
$$\"%q;!\"\"$\"\"!!\"\"7$$\"%!o\"!\"\"$\"\"!!\"\"7$$\"%!p\"!\"\"$\"\"!
!\"\"7$$\"%+<!\"\"$\"\"!!\"\"7$$\"%5<!\"\"$\"\"!!\"\"7$$\"%?<!\"\"$\"
\"!!\"\"7$$\"%I<!\"\"$\"\"!!\"\"7$$\"%S<!\"\"$\"\"!!\"\"7$$\"%]<!\"\"$
\"\"!!\"\"7$$\"%g<!\"\"$\"\"!!\"\"7$$\"%q<!\"\"$\"\"!!\"\"7$$\"%!y\"!
\"\"$\"+T.pI:!#57$$\"%!z\"!\"\"$\"\"!!\"\"7$$\"%+=!\"\"$\"\"!!\"\"7$$
\"%5=!\"\"$\"\"!!\"\"7$$\"%?=!\"\"$\"\"!!\"\"7$$\"%I=!\"\"$\"\"!!\"\"-
%&COLORG6&%$RGBG$\")C)eq%!\")$\"\"!!\"\"$\"('>!\\&!\")-%&STYLEG6#%%LIN
EG-%'CURVESG6%7cv7$$\"#5!\"\"$\"*u)QNm!\")7$$\"#?!\"\"$\"\"!!\"\"7$$\"
#I!\"\"$\"\"!!\"\"7$$\"#S!\"\"$\"\"!!\"\"7$$\"#]!\"\"$\"\"!!\"\"7$$\"#
g!\"\"$\"\"!!\"\"7$$\"#q!\"\"$\"\"!!\"\"7$$\"#!)!\"\"$\"\"!!\"\"7$$\"#
!*!\"\"$\"\"!!\"\"7$$\"$+\"!\"\"$\"\"!!\"\"7$$\"$5\"!\"\"$\"\"!!\"\"7$
$\"$?\"!\"\"$\"\"!!\"\"7$$\"$I\"!\"\"$\"\"!!\"\"7$$\"$S\"!\"\"$\"\"!!
\"\"7$$\"$]\"!\"\"$\"\"!!\"\"7$$\"$g\"!\"\"$\"\"!!\"\"7$$\"$q\"!\"\"$
\"\"!!\"\"7$$\"$!=!\"\"$\"\"!!\"\"7$$\"$!>!\"\"$\"+)>i\"\\7!\")7$$\"$+
#!\"\"$\"\"!!\"\"7$$\"$5#!\"\"$\"\"!!\"\"7$$\"$?#!\"\"$\"\"!!\"\"7$$\"
$I#!\"\"$\"+<Kgv;!#67$$\"$S#!\"\"$\"\"!!\"\"7$$\"$]#!\"\"$\"\"!!\"\"7$
$\"$g#!\"\"$\"\"!!\"\"7$$\"$q#!\"\"$\"\"!!\"\"7$$\"$!G!\"\"$\"\"!!\"\"
7$$\"$!H!\"\"$\"+%p<34\"!\")7$$\"$+$!\"\"$\"\"!!\"\"7$$\"$5$!\"\"$\"\"
!!\"\"7$$\"$?$!\"\"$\"\"!!\"\"7$$\"$I$!\"\"$\"\"!!\"\"7$$\"$S$!\"\"$\"
\"!!\"\"7$$\"$]$!\"\"$\"\"!!\"\"7$$\"$g$!\"\"$\"\"!!\"\"7$$\"$q$!\"\"$
\"+/3!*om!\"*7$$\"$!Q!\"\"$\"\"!!\"\"7$$\"$!R!\"\"$\"\"!!\"\"7$$\"$+%!
\"\"$\"\"!!\"\"7$$\"$5%!\"\"$\"\"!!\"\"7$$\"$?%!\"\"$\"\"!!\"\"7$$\"$I
%!\"\"$\"\"!!\"\"7$$\"$S%!\"\"$\"\"!!\"\"7$$\"$]%!\"\"$\"\"!!\"\"7$$\"
$g%!\"\"$\"\"!!\"\"7$$\"$q%!\"\"$\"\"!!\"\"7$$\"$![!\"\"$\"\"!!\"\"7$$
\"$!\\!\"\"$\"\"!!\"\"7$$\"$+&!\"\"$\"\"!!\"\"7$$\"$5&!\"\"$\"\"!!\"\"
7$$\"$?&!\"\"$\"\"!!\"\"7$$\"$I&!\"\"$\"\"!!\"\"7$$\"$S&!\"\"$\"\"!!\"
\"7$$\"$]&!\"\"$\"*r&>*4'!\")7$$\"$g&!\"\"$\"\"!!\"\"7$$\"$q&!\"\"$\"+
iz6A5!\"*7$$\"$!e!\"\"$\"\"!!\"\"7$$\"$!f!\"\"$\"\"!!\"\"7$$\"$+'!\"\"
$\"\"!!\"\"7$$\"$5'!\"\"$\"\"!!\"\"7$$\"$?'!\"\"$\"\"!!\"\"7$$\"$I'!\"
\"$\"\"!!\"\"7$$\"$S'!\"\"$\"\"!!\"\"7$$\"$]'!\"\"$\"\"!!\"\"7$$\"$g'!
\"\"$\"\"!!\"\"7$$\"$q'!\"\"$\"\"!!\"\"7$$\"$!o!\"\"$\"+74UTY!\"*7$$\"
$!p!\"\"$\"\"!!\"\"7$$\"$+(!\"\"$\"\"!!\"\"7$$\"$5(!\"\"$\"\"!!\"\"7$$
\"$?(!\"\"$\"\"!!\"\"7$$\"$I(!\"\"$\"\"!!\"\"7$$\"$S(!\"\"$\"\"!!\"\"7
$$\"$](!\"\"$\"\"!!\"\"7$$\"$g(!\"\"$\"\"!!\"\"7$$\"$q(!\"\"$\"\"!!\"
\"7$$\"$!y!\"\"$\"+s@.J6!\"*7$$\"$!z!\"\"$\"+Q40(p&!#57$$\"$+)!\"\"$\"
\"!!\"\"7$$\"$5)!\"\"$\"\"!!\"\"7$$\"$?)!\"\"$\"\"!!\"\"7$$\"$I)!\"\"$
\"\"!!\"\"7$$\"$S)!\"\"$\"\"!!\"\"7$$\"$])!\"\"$\"\"!!\"\"7$$\"$g)!\"
\"$\"\"!!\"\"7$$\"$q)!\"\"$\"\"!!\"\"7$$\"$!))!\"\"$\"\"!!\"\"7$$\"$!*
)!\"\"$\"\"!!\"\"7$$\"$+*!\"\"$\"\"!!\"\"7$$\"$5*!\"\"$\"\"!!\"\"7$$\"
$?*!\"\"$\"\"!!\"\"7$$\"$I*!\"\"$\"\"!!\"\"7$$\"$S*!\"\"$\"\"!!\"\"7$$
\"$]*!\"\"$\"\"!!\"\"7$$\"$g*!\"\"$\"\"!!\"\"7$$\"$q*!\"\"$\"+Bbyf\\!
\"*7$$\"$!)*!\"\"$\"\"!!\"\"7$$\"$!**!\"\"$\"+M,:`@!\"*7$$\"%+5!\"\"$
\"\"!!\"\"7$$\"%55!\"\"$\"\"!!\"\"7$$\"%?5!\"\"$\"\"!!\"\"7$$\"%I5!\"
\"$\"\"!!\"\"7$$\"%S5!\"\"$\"\"!!\"\"7$$\"%]5!\"\"$\"\"!!\"\"7$$\"%g5!
\"\"$\"+*)zu-_!\"*7$$\"%q5!\"\"$\"\"!!\"\"7$$\"%!3\"!\"\"$\"\"!!\"\"7$
$\"%!4\"!\"\"$\"\"!!\"\"7$$\"%+6!\"\"$\"\"!!\"\"7$$\"%56!\"\"$\"2&****
*fdX52(!#;7$$\"%?6!\"\"$\"\"!!\"\"7$$\"%I6!\"\"$\"\"!!\"\"7$$\"%S6!\"
\"$\"\"!!\"\"7$$\"%]6!\"\"$\"\"!!\"\"7$$\"%g6!\"\"$\"+E[S8D!#57$$\"%q6
!\"\"$\"\"!!\"\"7$$\"%!=\"!\"\"$\"+P%p<$G!\"*7$$\"%!>\"!\"\"$\"\"!!\"
\"7$$\"%+7!\"\"$\"\"!!\"\"7$$\"%57!\"\"$\"\"!!\"\"7$$\"%?7!\"\"$\"\"!!
\"\"7$$\"%I7!\"\"$\"+lstD[!\"*7$$\"%S7!\"\"$\"\"!!\"\"7$$\"%]7!\"\"$\"
\"!!\"\"7$$\"%g7!\"\"$\"\"!!\"\"7$$\"%q7!\"\"$\"\"!!\"\"7$$\"%!G\"!\"
\"$\"\"!!\"\"7$$\"%!H\"!\"\"$\"\"!!\"\"7$$\"%+8!\"\"$\"\"!!\"\"7$$\"%5
8!\"\"$\"\"!!\"\"7$$\"%?8!\"\"$\"\"!!\"\"7$$\"%I8!\"\"$\"+E[Sj()!\"*7$
$\"%S8!\"\"$\"\"!!\"\"7$$\"%]8!\"\"$\"\"!!\"\"7$$\"%g8!\"\"$\"\"!!\"\"
7$$\"%q8!\"\"$\"\"!!\"\"7$$\"%!Q\"!\"\"$\"\"!!\"\"7$$\"%!R\"!\"\"$\"\"
!!\"\"7$$\"%+9!\"\"$\"+s@.J6!\"*7$$\"%59!\"\"$\"*m)\\=(*!\")7$$\"%?9!
\"\"$\"\"!!\"\"7$$\"%I9!\"\"$\"\"!!\"\"7$$\"%S9!\"\"$\"\"!!\"\"7$$\"%]
9!\"\"$\"\"!!\"\"7$$\"%g9!\"\"$\"\"!!\"\"7$$\"%q9!\"\"$\"\"!!\"\"7$$\"
%![\"!\"\"$\"+QY*Ri(!#57$$\"%!\\\"!\"\"$\"\"!!\"\"7$$\"%+:!\"\"$\"\"!!
\"\"7$$\"%5:!\"\"$\"\"!!\"\"7$$\"%?:!\"\"$\"+=@xW@!\"*7$$\"%I:!\"\"$\"
\"!!\"\"7$$\"%S:!\"\"$\"\"!!\"\"7$$\"%]:!\"\"$\"\"!!\"\"7$$\"%g:!\"\"$
\"\"!!\"\"7$$\"%q:!\"\"$\"\"!!\"\"7$$\"%!e\"!\"\"$\"\"!!\"\"7$$\"%!f\"
!\"\"$\"\"!!\"\"7$$\"%+;!\"\"$\"\"!!\"\"7$$\"%5;!\"\"$\"\"!!\"\"7$$\"%
?;!\"\"$\"\"!!\"\"7$$\"%I;!\"\"$\"\"!!\"\"7$$\"%S;!\"\"$\"\"!!\"\"7$$
\"%];!\"\"$\"\"!!\"\"7$$\"%g;!\"\"$\"\"!!\"\"7$$\"%q;!\"\"$\"\"!!\"\"7
$$\"%!o\"!\"\"$\"\"!!\"\"7$$\"%!p\"!\"\"$\"\"!!\"\"7$$\"%+<!\"\"$\"\"!
!\"\"7$$\"%5<!\"\"$\"\"!!\"\"7$$\"%?<!\"\"$\"\"!!\"\"7$$\"%I<!\"\"$\"
\"!!\"\"7$$\"%S<!\"\"$\"\"!!\"\"7$$\"%]<!\"\"$\"\"!!\"\"7$$\"%g<!\"\"$
\"\"!!\"\"7$$\"%q<!\"\"$\"\"!!\"\"7$$\"%!y\"!\"\"$\"\"!!\"\"7$$\"%!z\"
!\"\"$\"\"!!\"\"7$$\"%+=!\"\"$\"\"!!\"\"7$$\"%5=!\"\"$\"\"!!\"\"7$$\"%
?=!\"\"$\"\"!!\"\"7$$\"%I=!\"\"$\"\"!!\"\"-%&COLORG6&%$RGBG$\")C)eq%!
\")$\"\"!!\"\"$\"('>!\\&!\")-%&STYLEG6#%%LINEG-%'CURVESG6%7cv7$$\"#5!
\"\"$\"+mIge))!\"*7$$\"#?!\"\"$\"\"!!\"\"7$$\"#I!\"\"$\"\"!!\"\"7$$\"#
S!\"\"$\"\"!!\"\"7$$\"#]!\"\"$\"\"!!\"\"7$$\"#g!\"\"$\"\"!!\"\"7$$\"#q
!\"\"$\"\"!!\"\"7$$\"#!)!\"\"$\"\"!!\"\"7$$\"#!*!\"\"$\"\"!!\"\"7$$\"$
+\"!\"\"$\"\"!!\"\"7$$\"$5\"!\"\"$\"\"!!\"\"7$$\"$?\"!\"\"$\"\"!!\"\"7
$$\"$I\"!\"\"$\"\"!!\"\"7$$\"$S\"!\"\"$\"\"!!\"\"7$$\"$]\"!\"\"$\"\"!!
\"\"7$$\"$g\"!\"\"$\"\"!!\"\"7$$\"$q\"!\"\"$\"\"!!\"\"7$$\"$!=!\"\"$\"
\"!!\"\"7$$\"$!>!\"\"$\"+%[oa<\"!\")7$$\"$+#!\"\"$\"\"!!\"\"7$$\"$5#!
\"\"$\"\"!!\"\"7$$\"$?#!\"\"$\"\"!!\"\"7$$\"$I#!\"\"$\"+NJox7!#57$$\"$
S#!\"\"$\"\"!!\"\"7$$\"$]#!\"\"$\"\"!!\"\"7$$\"$g#!\"\"$\"\"!!\"\"7$$
\"$q#!\"\"$\"\"!!\"\"7$$\"$!G!\"\"$\"\"!!\"\"7$$\"$!H!\"\"$\"+<a'o\")*
!\"*7$$\"$+$!\"\"$\"\"!!\"\"7$$\"$5$!\"\"$\"\"!!\"\"7$$\"$?$!\"\"$\"\"
!!\"\"7$$\"$I$!\"\"$\"\"!!\"\"7$$\"$S$!\"\"$\"\"!!\"\"7$$\"$]$!\"\"$\"
\"!!\"\"7$$\"$g$!\"\"$\"\"!!\"\"7$$\"$q$!\"\"$\"+YW(\\M&!\"*7$$\"$!Q!
\"\"$\"\"!!\"\"7$$\"$!R!\"\"$\"\"!!\"\"7$$\"$+%!\"\"$\"\"!!\"\"7$$\"$5
%!\"\"$\"\"!!\"\"7$$\"$?%!\"\"$\"\"!!\"\"7$$\"$I%!\"\"$\"\"!!\"\"7$$\"
$S%!\"\"$\"\"!!\"\"7$$\"$]%!\"\"$\"\"!!\"\"7$$\"$g%!\"\"$\"\"!!\"\"7$$
\"$q%!\"\"$\"\"!!\"\"7$$\"$![!\"\"$\"\"!!\"\"7$$\"$!\\!\"\"$\"\"!!\"\"
7$$\"$+&!\"\"$\"\"!!\"\"7$$\"$5&!\"\"$\"\"!!\"\"7$$\"$?&!\"\"$\"\"!!\"
\"7$$\"$I&!\"\"$\"\"!!\"\"7$$\"$S&!\"\"$\"\"!!\"\"7$$\"$]&!\"\"$\"+lP<
ah!\"*7$$\"$g&!\"\"$\"\"!!\"\"7$$\"$q&!\"\"$\"+\"Hn:M\"!\"*7$$\"$!e!\"
\"$\"\"!!\"\"7$$\"$!f!\"\"$\"\"!!\"\"7$$\"$+'!\"\"$\"\"!!\"\"7$$\"$5'!
\"\"$\"\"!!\"\"7$$\"$?'!\"\"$\"\"!!\"\"7$$\"$I'!\"\"$\"\"!!\"\"7$$\"$S
'!\"\"$\"\"!!\"\"7$$\"$]'!\"\"$\"\"!!\"\"7$$\"$g'!\"\"$\"\"!!\"\"7$$\"
$q'!\"\"$\"\"!!\"\"7$$\"$!o!\"\"$\"+`qyuG!\"*7$$\"$!p!\"\"$\"\"!!\"\"7
$$\"$+(!\"\"$\"\"!!\"\"7$$\"$5(!\"\"$\"\"!!\"\"7$$\"$?(!\"\"$\"\"!!\"
\"7$$\"$I(!\"\"$\"\"!!\"\"7$$\"$S(!\"\"$\"\"!!\"\"7$$\"$](!\"\"$\"\"!!
\"\"7$$\"$g(!\"\"$\"\"!!\"\"7$$\"$q(!\"\"$\"\"!!\"\"7$$\"$!y!\"\"$\"+y
*)z87!\"*7$$\"$!z!\"\"$\"+k1.'3\"!\"*7$$\"$+)!\"\"$\"\"!!\"\"7$$\"$5)!
\"\"$\"\"!!\"\"7$$\"$?)!\"\"$\"\"!!\"\"7$$\"$I)!\"\"$\"\"!!\"\"7$$\"$S
)!\"\"$\"\"!!\"\"7$$\"$])!\"\"$\"\"!!\"\"7$$\"$g)!\"\"$\"\"!!\"\"7$$\"
$q)!\"\"$\"\"!!\"\"7$$\"$!))!\"\"$\"\"!!\"\"7$$\"$!*)!\"\"$\"\"!!\"\"7
$$\"$+*!\"\"$\"\"!!\"\"7$$\"$5*!\"\"$\"\"!!\"\"7$$\"$?*!\"\"$\"\"!!\"
\"7$$\"$I*!\"\"$\"\"!!\"\"7$$\"$S*!\"\"$\"\"!!\"\"7$$\"$]*!\"\"$\"\"!!
\"\"7$$\"$g*!\"\"$\"\"!!\"\"7$$\"$q*!\"\"$\"+YW(\\M&!\"*7$$\"$!)*!\"\"
$\"\"!!\"\"7$$\"$!**!\"\"$\"+)elXO$!\"*7$$\"%+5!\"\"$\"\"!!\"\"7$$\"%5
5!\"\"$\"\"!!\"\"7$$\"%?5!\"\"$\"\"!!\"\"7$$\"%I5!\"\"$\"\"!!\"\"7$$\"
%S5!\"\"$\"\"!!\"\"7$$\"%]5!\"\"$\"\"!!\"\"7$$\"%g5!\"\"$\"+YW(\\M&!\"
*7$$\"%q5!\"\"$\"\"!!\"\"7$$\"%!3\"!\"\"$\"\"!!\"\"7$$\"%!4\"!\"\"$\"
\"!!\"\"7$$\"%+6!\"\"$\"\"!!\"\"7$$\"%56!\"\"$\"+\\**o&o&!\"*7$$\"%?6!
\"\"$\"\"!!\"\"7$$\"%I6!\"\"$\"\"!!\"\"7$$\"%S6!\"\"$\"\"!!\"\"7$$\"%]
6!\"\"$\"\"!!\"\"7$$\"%g6!\"\"$\"+NJox7!#57$$\"%q6!\"\"$\"\"!!\"\"7$$
\"%!=\"!\"\"$\"+U'H)*H#!\"*7$$\"%!>\"!\"\"$\"\"!!\"\"7$$\"%+7!\"\"$\"
\"!!\"\"7$$\"%57!\"\"$\"\"!!\"\"7$$\"%?7!\"\"$\"\"!!\"\"7$$\"%I7!\"\"$
\"+ab-br!\"*7$$\"%S7!\"\"$\"\"!!\"\"7$$\"%]7!\"\"$\"\"!!\"\"7$$\"%g7!
\"\"$\"\"!!\"\"7$$\"%q7!\"\"$\"\"!!\"\"7$$\"%!G\"!\"\"$\"\"!!\"\"7$$\"
%!H\"!\"\"$\"\"!!\"\"7$$\"%+8!\"\"$\"\"!!\"\"7$$\"%58!\"\"$\"\"!!\"\"7
$$\"%?8!\"\"$\"\"!!\"\"7$$\"%I8!\"\"$\"+n%)pq!)!\"*7$$\"%S8!\"\"$\"\"!
!\"\"7$$\"%]8!\"\"$\"\"!!\"\"7$$\"%g8!\"\"$\"\"!!\"\"7$$\"%q8!\"\"$\"
\"!!\"\"7$$\"%!Q\"!\"\"$\"\"!!\"\"7$$\"%!R\"!\"\"$\"\"!!\"\"7$$\"%+9!
\"\"$\"+-,iG6!\"*7$$\"%59!\"\"$\"+e6OC')!\"*7$$\"%?9!\"\"$\"\"!!\"\"7$
$\"%I9!\"\"$\"\"!!\"\"7$$\"%S9!\"\"$\"\"!!\"\"7$$\"%]9!\"\"$\"\"!!\"\"
7$$\"%g9!\"\"$\"\"!!\"\"7$$\"%q9!\"\"$\"\"!!\"\"7$$\"%![\"!\"\"$\"+8vd
.<!\"*7$$\"%!\\\"!\"\"$\"\"!!\"\"7$$\"%+:!\"\"$\"\"!!\"\"7$$\"%5:!\"\"
$\"\"!!\"\"7$$\"%?:!\"\"$\"+7@[\"\\#!\"*7$$\"%I:!\"\"$\"\"!!\"\"7$$\"%
S:!\"\"$\"\"!!\"\"7$$\"%]:!\"\"$\"\"!!\"\"7$$\"%g:!\"\"$\"\"!!\"\"7$$
\"%q:!\"\"$\"\"!!\"\"7$$\"%!e\"!\"\"$\"\"!!\"\"7$$\"%!f\"!\"\"$\"\"!!
\"\"7$$\"%+;!\"\"$\"\"!!\"\"7$$\"%5;!\"\"$\"\"!!\"\"7$$\"%?;!\"\"$\"\"
!!\"\"7$$\"%I;!\"\"$\"\"!!\"\"7$$\"%S;!\"\"$\"\"!!\"\"7$$\"%];!\"\"$\"
\"!!\"\"7$$\"%g;!\"\"$\"\"!!\"\"7$$\"%q;!\"\"$\"\"!!\"\"7$$\"%!o\"!\"
\"$\"\"!!\"\"7$$\"%!p\"!\"\"$\"\"!!\"\"7$$\"%+<!\"\"$\"\"!!\"\"7$$\"%5
<!\"\"$\"\"!!\"\"7$$\"%?<!\"\"$\"\"!!\"\"7$$\"%I<!\"\"$\"\"!!\"\"7$$\"
%S<!\"\"$\"\"!!\"\"7$$\"%]<!\"\"$\"\"!!\"\"7$$\"%g<!\"\"$\"\"!!\"\"7$$
\"%q<!\"\"$\"\"!!\"\"7$$\"%!y\"!\"\"$\"+kv)y^)!#67$$\"%!z\"!\"\"$\"\"!
!\"\"7$$\"%+=!\"\"$\"\"!!\"\"7$$\"%5=!\"\"$\"\"!!\"\"7$$\"%?=!\"\"$\"
\"!!\"\"7$$\"%I=!\"\"$\"\"!!\"\"-%&COLORG6&%$RGBG$\")C)eq%!\")$\"\"!!
\"\"$\"('>!\\&!\")-%&STYLEG6#%%LINEG-%%VIEWG6$;$\"#5!\"\"$\"%I=!\"\";$
\"\"!!\"\"$\"$]\"!\"\"-&%&_AXISG6#\"\"\"6&-%&COLORG6&%$RGBG$\"\"!!\"\"
$\"\"!!\"\"$\"\"!!\"\"-%*LINESTYLEG6#\"\"!-%*THICKNESSG6#\"\"!-%-TRANS
PARENCYG6#$\"\"!!\"\"-&%&_AXISG6#\"\"#6&-%&COLORG6&%$RGBG$\"\"!!\"\"$
\"\"!!\"\"$\"\"!!\"\"-%*LINESTYLEG6#\"\"!-%*THICKNESSG6#\"\"!-%-TRANSP
ARENCYG6#$\"\"!!\"\"-%+AXESLABELSG6%Q!6\"Q!6\"-%%FONTG6%%(DEFAULTG%(DE
FAULTG\"#7-%)_VISIBLEG6#\"\"\"-%%ROOTG6'-%)BOUNDS_XG6#$\"$!f!\"\"-%)BO
UNDS_YG6#$\"$I\"!\"\"-%-BOUNDS_WIDTHG6#$\"&!z<!\"\"-%.BOUNDS_HEIGHTG6#
$\"%]T!\"\"-%)CHILDRENG6\"-%+ANNOTATIONG6'-%)BOUNDS_XG6#$\"\"!!\"\"-%)
BOUNDS_YG6#$\"\"!!\"\"-%-BOUNDS_WIDTHG6#$\"%+S!\"\"-%.BOUNDS_HEIGHTG6#
$\"%+S!\"\"-%)CHILDRENG6\"" 1 2 2 1 10 0 2 0 0 4 2 1.0 45.0 45.0 0 0 "
Curve 1" "Curve 1" "Curve 2" "Curve 3" "Curve 4" "Curve 5" "Curve 6" "
Curve 7" "Curve 8" "Curve 9" }}{TEXT 275 0 "" }}}{EXCHG {PARA 0 "> " 0
 "" {MPLTEXT 1 0 0 "" }}}{EXCHG {PARA 0 "> " 0 "" {MPLTEXT 1 0 104 "fo
r i from 1 to 10 do PuntosPlot[i]:=plot(PointCharPorcentaje[i],style=L
INE,view=[1..30,0..15]): end do:" }}}{EXCHG {PARA 0 "> " 0 "" {MPLTEXT
 1 0 150 "display(PuntosPlot[1],PuntosPlot[2],PuntosPlot[3],PuntosPlot
[4],PuntosPlot[5],PuntosPlot[6],PuntosPlot[7],PuntosPlot[8],PuntosPlot
[9],PuntosPlot[10]);" }}{PARA 13 "" 1 "" {TEXT 275 0 "" }{GLPLOT2D 
873.0 873.0 873.0 {PLOTDATA 2 "63-%'CURVESG6%7cv7$$\"#5!\"\"$\"+[Kqq)*
!\"*7$$\"#?!\"\"$\"\"!!\"\"7$$\"#I!\"\"$\"\"!!\"\"7$$\"#S!\"\"$\"\"!!
\"\"7$$\"#]!\"\"$\"\"!!\"\"7$$\"#g!\"\"$\"\"!!\"\"7$$\"#q!\"\"$\"\"!!
\"\"7$$\"#!)!\"\"$\"\"!!\"\"7$$\"#!*!\"\"$\"\"!!\"\"7$$\"$+\"!\"\"$\"
\"!!\"\"7$$\"$5\"!\"\"$\"\"!!\"\"7$$\"$?\"!\"\"$\"\"!!\"\"7$$\"$I\"!\"
\"$\"\"!!\"\"7$$\"$S\"!\"\"$\"\"!!\"\"7$$\"$]\"!\"\"$\"\"!!\"\"7$$\"$g
\"!\"\"$\"\"!!\"\"7$$\"$q\"!\"\"$\"\"!!\"\"7$$\"$!=!\"\"$\"\"!!\"\"7$$
\"$!>!\"\"$\"+mp@s5!\")7$$\"$+#!\"\"$\"\"!!\"\"7$$\"$5#!\"\"$\"\"!!\"
\"7$$\"$?#!\"\"$\"\"!!\"\"7$$\"$I#!\"\"$\"+D<Vh7!#57$$\"$S#!\"\"$\"\"!
!\"\"7$$\"$]#!\"\"$\"\"!!\"\"7$$\"$g#!\"\"$\"\"!!\"\"7$$\"$q#!\"\"$\"
\"!!\"\"7$$\"$!G!\"\"$\"\"!!\"\"7$$\"$!H!\"\"$\"+Qp+=**!\"*7$$\"$+$!\"
\"$\"\"!!\"\"7$$\"$5$!\"\"$\"\"!!\"\"7$$\"$?$!\"\"$\"\"!!\"\"7$$\"$I$!
\"\"$\"\"!!\"\"7$$\"$S$!\"\"$\"\"!!\"\"7$$\"$]$!\"\"$\"\"!!\"\"7$$\"$g
$!\"\"$\"\"!!\"\"7$$\"$q$!\"\"$\"+@&>6&\\!\"*7$$\"$!Q!\"\"$\"\"!!\"\"7
$$\"$!R!\"\"$\"\"!!\"\"7$$\"$+%!\"\"$\"\"!!\"\"7$$\"$5%!\"\"$\"\"!!\"
\"7$$\"$?%!\"\"$\"\"!!\"\"7$$\"$I%!\"\"$\"\"!!\"\"7$$\"$S%!\"\"$\"\"!!
\"\"7$$\"$]%!\"\"$\"\"!!\"\"7$$\"$g%!\"\"$\"\"!!\"\"7$$\"$q%!\"\"$\"\"
!!\"\"7$$\"$![!\"\"$\"\"!!\"\"7$$\"$!\\!\"\"$\"\"!!\"\"7$$\"$+&!\"\"$
\"\"!!\"\"7$$\"$5&!\"\"$\"\"!!\"\"7$$\"$?&!\"\"$\"\"!!\"\"7$$\"$I&!\"
\"$\"\"!!\"\"7$$\"$S&!\"\"$\"\"!!\"\"7$$\"$]&!\"\"$\"+-*4mC)!\"*7$$\"$
g&!\"\"$\"\"!!\"\"7$$\"$q&!\"\"$\"+/\"RgN\"!\"*7$$\"$!e!\"\"$\"\"!!\"
\"7$$\"$!f!\"\"$\"\"!!\"\"7$$\"$+'!\"\"$\"\"!!\"\"7$$\"$5'!\"\"$\"\"!!
\"\"7$$\"$?'!\"\"$\"\"!!\"\"7$$\"$I'!\"\"$\"\"!!\"\"7$$\"$S'!\"\"$\"\"
!!\"\"7$$\"$]'!\"\"$\"\"!!\"\"7$$\"$g'!\"\"$\"\"!!\"\"7$$\"$q'!\"\"$\"
\"!!\"\"7$$\"$!o!\"\"$\"*9Ou-$!\")7$$\"$!p!\"\"$\"\"!!\"\"7$$\"$+(!\"
\"$\"\"!!\"\"7$$\"$5(!\"\"$\"\"!!\"\"7$$\"$?(!\"\"$\"\"!!\"\"7$$\"$I(!
\"\"$\"\"!!\"\"7$$\"$S(!\"\"$\"\"!!\"\"7$$\"$](!\"\"$\"\"!!\"\"7$$\"$g
(!\"\"$\"\"!!\"\"7$$\"$q(!\"\"$\"\"!!\"\"7$$\"$!y!\"\"$\"+Qztg%*!#57$$
\"$!z!\"\"$\"+`&)GN6!\"*7$$\"$+)!\"\"$\"\"!!\"\"7$$\"$5)!\"\"$\"\"!!\"
\"7$$\"$?)!\"\"$\"\"!!\"\"7$$\"$I)!\"\"$\"\"!!\"\"7$$\"$S)!\"\"$\"\"!!
\"\"7$$\"$])!\"\"$\"\"!!\"\"7$$\"$g)!\"\"$\"\"!!\"\"7$$\"$q)!\"\"$\"\"
!!\"\"7$$\"$!))!\"\"$\"\"!!\"\"7$$\"$!*)!\"\"$\"\"!!\"\"7$$\"$+*!\"\"$
\"\"!!\"\"7$$\"$5*!\"\"$\"\"!!\"\"7$$\"$?*!\"\"$\"\"!!\"\"7$$\"$I*!\"
\"$\"\"!!\"\"7$$\"$S*!\"\"$\"\"!!\"\"7$$\"$]*!\"\"$\"\"!!\"\"7$$\"$g*!
\"\"$\"\"!!\"\"7$$\"$q*!\"\"$\"+GF&oP&!\"*7$$\"$!)*!\"\"$\"\"!!\"\"7$$
\"$!**!\"\"$\"+BYajN!\"*7$$\"%+5!\"\"$\"\"!!\"\"7$$\"%55!\"\"$\"\"!!\"
\"7$$\"%?5!\"\"$\"\"!!\"\"7$$\"%I5!\"\"$\"\"!!\"\"7$$\"%S5!\"\"$\"\"!!
\"\"7$$\"%]5!\"\"$\"\"!!\"\"7$$\"%g5!\"\"$\"20++SJbE)\\!#;7$$\"%q5!\"
\"$\"\"!!\"\"7$$\"%!3\"!\"\"$\"\"!!\"\"7$$\"%!4\"!\"\"$\"\"!!\"\"7$$\"
%+6!\"\"$\"\"!!\"\"7$$\"%56!\"\"$\"+,\\Egf!\"*7$$\"%?6!\"\"$\"\"!!\"\"
7$$\"%I6!\"\"$\"\"!!\"\"7$$\"%S6!\"\"$\"\"!!\"\"7$$\"%]6!\"\"$\"\"!!\"
\"7$$\"%g6!\"\"$\"+c'*yw:!#57$$\"%q6!\"\"$\"\"!!\"\"7$$\"%!=\"!\"\"$\"
+Z.!f*H!\"*7$$\"%!>\"!\"\"$\"\"!!\"\"7$$\"%+7!\"\"$\"\"!!\"\"7$$\"%57!
\"\"$\"\"!!\"\"7$$\"%?7!\"\"$\"\"!!\"\"7$$\"%I7!\"\"$\"+U\">$Gi!\"*7$$
\"%S7!\"\"$\"\"!!\"\"7$$\"%]7!\"\"$\"\"!!\"\"7$$\"%g7!\"\"$\"\"!!\"\"7
$$\"%q7!\"\"$\"\"!!\"\"7$$\"%!G\"!\"\"$\"\"!!\"\"7$$\"%!H\"!\"\"$\"\"!
!\"\"7$$\"%+8!\"\"$\"\"!!\"\"7$$\"%58!\"\"$\"\"!!\"\"7$$\"%?8!\"\"$\"
\"!!\"\"7$$\"%I8!\"\"$\"+;$pis(!\"*7$$\"%S8!\"\"$\"\"!!\"\"7$$\"%]8!\"
\"$\"\"!!\"\"7$$\"%g8!\"\"$\"\"!!\"\"7$$\"%q8!\"\"$\"\"!!\"\"7$$\"%!Q
\"!\"\"$\"\"!!\"\"7$$\"%!R\"!\"\"$\"\"!!\"\"7$$\"%+9!\"\"$\"+Kf*)H7!\"
*7$$\"%59!\"\"$\"+<`Mb&*!\"*7$$\"%?9!\"\"$\"\"!!\"\"7$$\"%I9!\"\"$\"\"
!!\"\"7$$\"%S9!\"\"$\"\"!!\"\"7$$\"%]9!\"\"$\"\"!!\"\"7$$\"%g9!\"\"$\"
\"!!\"\"7$$\"%q9!\"\"$\"\"!!\"\"7$$\"%![\"!\"\"$\"+D'erI'!#67$$\"%!
\\\"!\"\"$\"\"!!\"\"7$$\"%+:!\"\"$\"\"!!\"\"7$$\"%5:!\"\"$\"\"!!\"\"7$
$\"%?:!\"\"$\"+7Bx\"y\"!\"*7$$\"%I:!\"\"$\"\"!!\"\"7$$\"%S:!\"\"$\"\"!
!\"\"7$$\"%]:!\"\"$\"\"!!\"\"7$$\"%g:!\"\"$\"\"!!\"\"7$$\"%q:!\"\"$\"
\"!!\"\"7$$\"%!e\"!\"\"$\"\"!!\"\"7$$\"%!f\"!\"\"$\"\"!!\"\"7$$\"%+;!
\"\"$\"\"!!\"\"7$$\"%5;!\"\"$\"\"!!\"\"7$$\"%?;!\"\"$\"\"!!\"\"7$$\"%I
;!\"\"$\"\"!!\"\"7$$\"%S;!\"\"$\"\"!!\"\"7$$\"%];!\"\"$\"\"!!\"\"7$$\"
%g;!\"\"$\"\"!!\"\"7$$\"%q;!\"\"$\"\"!!\"\"7$$\"%!o\"!\"\"$\"\"!!\"\"7
$$\"%!p\"!\"\"$\"\"!!\"\"7$$\"%+<!\"\"$\"\"!!\"\"7$$\"%5<!\"\"$\"\"!!
\"\"7$$\"%?<!\"\"$\"\"!!\"\"7$$\"%I<!\"\"$\"\"!!\"\"7$$\"%S<!\"\"$\"\"
!!\"\"7$$\"%]<!\"\"$\"\"!!\"\"7$$\"%g<!\"\"$\"\"!!\"\"7$$\"%q<!\"\"$\"
\"!!\"\"7$$\"%!y\"!\"\"$\"+\"G[R)y!#67$$\"%!z\"!\"\"$\"\"!!\"\"7$$\"%+
=!\"\"$\"\"!!\"\"7$$\"%5=!\"\"$\"\"!!\"\"7$$\"%?=!\"\"$\"\"!!\"\"7$$\"
%I=!\"\"$\"\"!!\"\"-%&COLORG6'%$RGBG$\")C)eq%!\")$\"\"!!\"\"$\"('>!\\&
!\")-%+_ATTRIBUTEG6#/%'sourceG%,mathdefaultG-%&STYLEG6#%%LINEG-%'CURVE
SG6%7cv7$$\"#5!\"\"$\"+s$*ea\")!\"*7$$\"#?!\"\"$\"\"!!\"\"7$$\"#I!\"\"
$\"\"!!\"\"7$$\"#S!\"\"$\"\"!!\"\"7$$\"#]!\"\"$\"\"!!\"\"7$$\"#g!\"\"$
\"\"!!\"\"7$$\"#q!\"\"$\"\"!!\"\"7$$\"#!)!\"\"$\"\"!!\"\"7$$\"#!*!\"\"
$\"\"!!\"\"7$$\"$+\"!\"\"$\"\"!!\"\"7$$\"$5\"!\"\"$\"\"!!\"\"7$$\"$?\"
!\"\"$\"\"!!\"\"7$$\"$I\"!\"\"$\"\"!!\"\"7$$\"$S\"!\"\"$\"\"!!\"\"7$$
\"$]\"!\"\"$\"\"!!\"\"7$$\"$g\"!\"\"$\"\"!!\"\"7$$\"$q\"!\"\"$\"\"!!\"
\"7$$\"$!=!\"\"$\"\"!!\"\"7$$\"$!>!\"\"$\"+>BOv7!\")7$$\"$+#!\"\"$\"\"
!!\"\"7$$\"$5#!\"\"$\"\"!!\"\"7$$\"$?#!\"\"$\"\"!!\"\"7$$\"$I#!\"\"$\"
+\\95(z&!#67$$\"$S#!\"\"$\"\"!!\"\"7$$\"$]#!\"\"$\"\"!!\"\"7$$\"$g#!\"
\"$\"\"!!\"\"7$$\"$q#!\"\"$\"\"!!\"\"7$$\"$!G!\"\"$\"\"!!\"\"7$$\"$!H!
\"\"$\"+$\\95<\"!\")7$$\"$+$!\"\"$\"\"!!\"\"7$$\"$5$!\"\"$\"\"!!\"\"7$
$\"$?$!\"\"$\"\"!!\"\"7$$\"$I$!\"\"$\"\"!!\"\"7$$\"$S$!\"\"$\"\"!!\"\"
7$$\"$]$!\"\"$\"\"!!\"\"7$$\"$g$!\"\"$\"\"!!\"\"7$$\"$q$!\"\"$\"+Ki`F
\\!\"*7$$\"$!Q!\"\"$\"\"!!\"\"7$$\"$!R!\"\"$\"\"!!\"\"7$$\"$+%!\"\"$\"
\"!!\"\"7$$\"$5%!\"\"$\"\"!!\"\"7$$\"$?%!\"\"$\"\"!!\"\"7$$\"$I%!\"\"$
\"\"!!\"\"7$$\"$S%!\"\"$\"\"!!\"\"7$$\"$]%!\"\"$\"\"!!\"\"7$$\"$g%!\"
\"$\"\"!!\"\"7$$\"$q%!\"\"$\"\"!!\"\"7$$\"$![!\"\"$\"\"!!\"\"7$$\"$!
\\!\"\"$\"\"!!\"\"7$$\"$+&!\"\"$\"\"!!\"\"7$$\"$5&!\"\"$\"\"!!\"\"7$$
\"$?&!\"\"$\"\"!!\"\"7$$\"$I&!\"\"$\"\"!!\"\"7$$\"$S&!\"\"$\"\"!!\"\"7
$$\"$]&!\"\"$\"+D2b)*o!\"*7$$\"$g&!\"\"$\"\"!!\"\"7$$\"$q&!\"\"$\"+0F#
z[\"!\"*7$$\"$!e!\"\"$\"\"!!\"\"7$$\"$!f!\"\"$\"\"!!\"\"7$$\"$+'!\"\"$
\"\"!!\"\"7$$\"$5'!\"\"$\"\"!!\"\"7$$\"$?'!\"\"$\"\"!!\"\"7$$\"$I'!\"
\"$\"\"!!\"\"7$$\"$S'!\"\"$\"\"!!\"\"7$$\"$]'!\"\"$\"\"!!\"\"7$$\"$g'!
\"\"$\"\"!!\"\"7$$\"$q'!\"\"$\"\"!!\"\"7$$\"$!o!\"\"$\"+bT-&G$!\"*7$$
\"$!p!\"\"$\"\"!!\"\"7$$\"$+(!\"\"$\"\"!!\"\"7$$\"$5(!\"\"$\"\"!!\"\"7
$$\"$?(!\"\"$\"\"!!\"\"7$$\"$I(!\"\"$\"\"!!\"\"7$$\"$S(!\"\"$\"\"!!\"
\"7$$\"$](!\"\"$\"\"!!\"\"7$$\"$g(!\"\"$\"\"!!\"\"7$$\"$q(!\"\"$\"\"!!
\"\"7$$\"$!y!\"\"$\"+faT-&)!#57$$\"$!z!\"\"$\"+M!*fo%*!#57$$\"$+)!\"\"
$\"\"!!\"\"7$$\"$5)!\"\"$\"\"!!\"\"7$$\"$?)!\"\"$\"\"!!\"\"7$$\"$I)!\"
\"$\"\"!!\"\"7$$\"$S)!\"\"$\"\"!!\"\"7$$\"$])!\"\"$\"\"!!\"\"7$$\"$g)!
\"\"$\"\"!!\"\"7$$\"$q)!\"\"$\"\"!!\"\"7$$\"$!))!\"\"$\"\"!!\"\"7$$\"$
!*)!\"\"$\"\"!!\"\"7$$\"$+*!\"\"$\"\"!!\"\"7$$\"$5*!\"\"$\"\"!!\"\"7$$
\"$?*!\"\"$\"\"!!\"\"7$$\"$I*!\"\"$\"\"!!\"\"7$$\"$S*!\"\"$\"\"!!\"\"7
$$\"$]*!\"\"$\"\"!!\"\"7$$\"$g*!\"\"$\"\"!!\"\"7$$\"$q*!\"\"$\"+V;Q.R!
\"*7$$\"$!)*!\"\"$\"\"!!\"\"7$$\"$!**!\"\"$\"+`qAzG!\"*7$$\"%+5!\"\"$
\"\"!!\"\"7$$\"%55!\"\"$\"\"!!\"\"7$$\"%?5!\"\"$\"\"!!\"\"7$$\"%I5!\"
\"$\"\"!!\"\"7$$\"%S5!\"\"$\"\"!!\"\"7$$\"%]5!\"\"$\"\"!!\"\"7$$\"%g5!
\"\"$\"+1TXed!\"*7$$\"%q5!\"\"$\"\"!!\"\"7$$\"%!3\"!\"\"$\"\"!!\"\"7$$
\"%!4\"!\"\"$\"\"!!\"\"7$$\"%+6!\"\"$\"\"!!\"\"7$$\"%56!\"\"$\"+PK>!G'
!\"*7$$\"%?6!\"\"$\"\"!!\"\"7$$\"%I6!\"\"$\"\"!!\"\"7$$\"%S6!\"\"$\"\"
!!\"\"7$$\"%]6!\"\"$\"\"!!\"\"7$$\"%g6!\"\"$\"+&Hx?^#!#57$$\"%q6!\"\"$
\"\"!!\"\"7$$\"%!=\"!\"\"$\"+Al&p3#!\"*7$$\"%!>\"!\"\"$\"\"!!\"\"7$$\"
%+7!\"\"$\"\"!!\"\"7$$\"%57!\"\"$\"\"!!\"\"7$$\"%?7!\"\"$\"\"!!\"\"7$$
\"%I7!\"\"$\"*c7#3\\!\")7$$\"%S7!\"\"$\"\"!!\"\"7$$\"%]7!\"\"$\"\"!!\"
\"7$$\"%g7!\"\"$\"\"!!\"\"7$$\"%q7!\"\"$\"\"!!\"\"7$$\"%!G\"!\"\"$\"\"
!!\"\"7$$\"%!H\"!\"\"$\"\"!!\"\"7$$\"%+8!\"\"$\"\"!!\"\"7$$\"%58!\"\"$
\"\"!!\"\"7$$\"%?8!\"\"$\"\"!!\"\"7$$\"%I8!\"\"$\"+e(\\rO)!\"*7$$\"%S8
!\"\"$\"\"!!\"\"7$$\"%]8!\"\"$\"\"!!\"\"7$$\"%g8!\"\"$\"\"!!\"\"7$$\"%
q8!\"\"$\"\"!!\"\"7$$\"%!Q\"!\"\"$\"\"!!\"\"7$$\"%!R\"!\"\"$\"\"!!\"\"
7$$\"%+9!\"\"$\"1,++\\d$=m*!#;7$$\"%59!\"\"$\"+oPYs5!\")7$$\"%?9!\"\"$
\"\"!!\"\"7$$\"%I9!\"\"$\"\"!!\"\"7$$\"%S9!\"\"$\"\"!!\"\"7$$\"%]9!\"
\"$\"\"!!\"\"7$$\"%g9!\"\"$\"\"!!\"\"7$$\"%q9!\"\"$\"\"!!\"\"7$$\"%![
\"!\"\"$\"+jn!)><!\"*7$$\"%!\\\"!\"\"$\"\"!!\"\"7$$\"%+:!\"\"$\"\"!!\"
\"7$$\"%5:!\"\"$\"\"!!\"\"7$$\"%?:!\"\"$\"1,++H?%f6)!#;7$$\"%I:!\"\"$
\"\"!!\"\"7$$\"%S:!\"\"$\"\"!!\"\"7$$\"%]:!\"\"$\"\"!!\"\"7$$\"%g:!\"
\"$\"\"!!\"\"7$$\"%q:!\"\"$\"\"!!\"\"7$$\"%!e\"!\"\"$\"\"!!\"\"7$$\"%!
f\"!\"\"$\"\"!!\"\"7$$\"%+;!\"\"$\"\"!!\"\"7$$\"%5;!\"\"$\"\"!!\"\"7$$
\"%?;!\"\"$\"+\\d$=m*!#67$$\"%I;!\"\"$\"\"!!\"\"7$$\"%S;!\"\"$\"\"!!\"
\"7$$\"%];!\"\"$\"\"!!\"\"7$$\"%g;!\"\"$\"\"!!\"\"7$$\"%q;!\"\"$\"\"!!
\"\"7$$\"%!o\"!\"\"$\"\"!!\"\"7$$\"%!p\"!\"\"$\"\"!!\"\"7$$\"%+<!\"\"$
\"\"!!\"\"7$$\"%5<!\"\"$\"\"!!\"\"7$$\"%?<!\"\"$\"\"!!\"\"7$$\"%I<!\"
\"$\"\"!!\"\"7$$\"%S<!\"\"$\"\"!!\"\"7$$\"%]<!\"\"$\"\"!!\"\"7$$\"%g<!
\"\"$\"\"!!\"\"7$$\"%q<!\"\"$\"\"!!\"\"7$$\"%!y\"!\"\"$\"+N/8R<!#57$$
\"%!z\"!\"\"$\"\"!!\"\"7$$\"%+=!\"\"$\"\"!!\"\"7$$\"%5=!\"\"$\"\"!!\"
\"7$$\"%?=!\"\"$\"\"!!\"\"7$$\"%I=!\"\"$\"\"!!\"\"-%&COLORG6&%$RGBG$\"
)C)eq%!\")$\"\"!!\"\"$\"('>!\\&!\")-%&STYLEG6#%%LINEG-%'CURVESG6%7cv7$
$\"#5!\"\"$\"+,z.4$)!\"*7$$\"#?!\"\"$\"\"!!\"\"7$$\"#I!\"\"$\"\"!!\"\"
7$$\"#S!\"\"$\"\"!!\"\"7$$\"#]!\"\"$\"\"!!\"\"7$$\"#g!\"\"$\"\"!!\"\"7
$$\"#q!\"\"$\"\"!!\"\"7$$\"#!)!\"\"$\"\"!!\"\"7$$\"#!*!\"\"$\"\"!!\"\"
7$$\"$+\"!\"\"$\"\"!!\"\"7$$\"$5\"!\"\"$\"\"!!\"\"7$$\"$?\"!\"\"$\"\"!
!\"\"7$$\"$I\"!\"\"$\"\"!!\"\"7$$\"$S\"!\"\"$\"\"!!\"\"7$$\"$]\"!\"\"$
\"\"!!\"\"7$$\"$g\"!\"\"$\"\"!!\"\"7$$\"$q\"!\"\"$\"\"!!\"\"7$$\"$!=!
\"\"$\"\"!!\"\"7$$\"$!>!\"\"$\"+$HTaR\"!\")7$$\"$+#!\"\"$\"\"!!\"\"7$$
\"$5#!\"\"$\"\"!!\"\"7$$\"$?#!\"\"$\"\"!!\"\"7$$\"$I#!\"\"$\"\"!!\"\"7
$$\"$S#!\"\"$\"\"!!\"\"7$$\"$]#!\"\"$\"\"!!\"\"7$$\"$g#!\"\"$\"\"!!\"
\"7$$\"$q#!\"\"$\"\"!!\"\"7$$\"$!G!\"\"$\"\"!!\"\"7$$\"$!H!\"\"$\"+jf]
n6!\")7$$\"$+$!\"\"$\"\"!!\"\"7$$\"$5$!\"\"$\"\"!!\"\"7$$\"$?$!\"\"$\"
\"!!\"\"7$$\"$I$!\"\"$\"\"!!\"\"7$$\"$S$!\"\"$\"\"!!\"\"7$$\"$]$!\"\"$
\"\"!!\"\"7$$\"$g$!\"\"$\"\"!!\"\"7$$\"$q$!\"\"$\"+.$48A&!\"*7$$\"$!Q!
\"\"$\"\"!!\"\"7$$\"$!R!\"\"$\"\"!!\"\"7$$\"$+%!\"\"$\"\"!!\"\"7$$\"$5
%!\"\"$\"\"!!\"\"7$$\"$?%!\"\"$\"\"!!\"\"7$$\"$I%!\"\"$\"\"!!\"\"7$$\"
$S%!\"\"$\"\"!!\"\"7$$\"$]%!\"\"$\"\"!!\"\"7$$\"$g%!\"\"$\"\"!!\"\"7$$
\"$q%!\"\"$\"\"!!\"\"7$$\"$![!\"\"$\"\"!!\"\"7$$\"$!\\!\"\"$\"\"!!\"\"
7$$\"$+&!\"\"$\"\"!!\"\"7$$\"$5&!\"\"$\"\"!!\"\"7$$\"$?&!\"\"$\"\"!!\"
\"7$$\"$I&!\"\"$\"\"!!\"\"7$$\"$S&!\"\"$\"\"!!\"\"7$$\"$]&!\"\"$\"+_RL
!Q&!\"*7$$\"$g&!\"\"$\"\"!!\"\"7$$\"$q&!\"\"$\"+#3$pX7!\"*7$$\"$!e!\"
\"$\"\"!!\"\"7$$\"$!f!\"\"$\"\"!!\"\"7$$\"$+'!\"\"$\"\"!!\"\"7$$\"$5'!
\"\"$\"\"!!\"\"7$$\"$?'!\"\"$\"\"!!\"\"7$$\"$I'!\"\"$\"\"!!\"\"7$$\"$S
'!\"\"$\"\"!!\"\"7$$\"$]'!\"\"$\"\"!!\"\"7$$\"$g'!\"\"$\"\"!!\"\"7$$\"
$q'!\"\"$\"\"!!\"\"7$$\"$!o!\"\"$\"+/?GKM!\"*7$$\"$!p!\"\"$\"\"!!\"\"7
$$\"$+(!\"\"$\"\"!!\"\"7$$\"$5(!\"\"$\"\"!!\"\"7$$\"$?(!\"\"$\"\"!!\"
\"7$$\"$I(!\"\"$\"\"!!\"\"7$$\"$S(!\"\"$\"\"!!\"\"7$$\"$](!\"\"$\"\"!!
\"\"7$$\"$g(!\"\"$\"\"!!\"\"7$$\"$q(!\"\"$\"\"!!\"\"7$$\"$!y!\"\"$\"*O
\">'o(!\"*7$$\"$!z!\"\"$\"+F;#3I&!#57$$\"$+)!\"\"$\"\"!!\"\"7$$\"$5)!
\"\"$\"\"!!\"\"7$$\"$?)!\"\"$\"\"!!\"\"7$$\"$I)!\"\"$\"\"!!\"\"7$$\"$S
)!\"\"$\"\"!!\"\"7$$\"$])!\"\"$\"\"!!\"\"7$$\"$g)!\"\"$\"\"!!\"\"7$$\"
$q)!\"\"$\"\"!!\"\"7$$\"$!))!\"\"$\"\"!!\"\"7$$\"$!*)!\"\"$\"\"!!\"\"7
$$\"$+*!\"\"$\"\"!!\"\"7$$\"$5*!\"\"$\"\"!!\"\"7$$\"$?*!\"\"$\"\"!!\"
\"7$$\"$I*!\"\"$\"\"!!\"\"7$$\"$S*!\"\"$\"\"!!\"\"7$$\"$]*!\"\"$\"\"!!
\"\"7$$\"$g*!\"\"$\"\"!!\"\"7$$\"$q*!\"\"$\"+$Q)p0X!\"*7$$\"$!)*!\"\"$
\"\"!!\"\"7$$\"$!**!\"\"$\"+Cc')eB!\"*7$$\"%+5!\"\"$\"\"!!\"\"7$$\"%55
!\"\"$\"\"!!\"\"7$$\"%?5!\"\"$\"\"!!\"\"7$$\"%I5!\"\"$\"\"!!\"\"7$$\"%
S5!\"\"$\"\"!!\"\"7$$\"%]5!\"\"$\"\"!!\"\"7$$\"%g5!\"\"$\"+hg\"y(o!\"*
7$$\"%q5!\"\"$\"\"!!\"\"7$$\"%!3\"!\"\"$\"\"!!\"\"7$$\"%!4\"!\"\"$\"\"
!!\"\"7$$\"%+6!\"\"$\"\"!!\"\"7$$\"%56!\"\"$\"+1$RHn(!\"*7$$\"%?6!\"\"
$\"\"!!\"\"7$$\"%I6!\"\"$\"\"!!\"\"7$$\"%S6!\"\"$\"\"!!\"\"7$$\"%]6!\"
\"$\"\"!!\"\"7$$\"%g6!\"\"$\"+TCB^z!#67$$\"%q6!\"\"$\"\"!!\"\"7$$\"%!=
\"!\"\"$\"+;b.U=!\"*7$$\"%!>\"!\"\"$\"\"!!\"\"7$$\"%+7!\"\"$\"\"!!\"\"
7$$\"%57!\"\"$\"\"!!\"\"7$$\"%?7!\"\"$\"\"!!\"\"7$$\"%I7!\"\"$\"+'3vzn
%!\"*7$$\"%S7!\"\"$\"\"!!\"\"7$$\"%]7!\"\"$\"\"!!\"\"7$$\"%g7!\"\"$\"
\"!!\"\"7$$\"%q7!\"\"$\"\"!!\"\"7$$\"%!G\"!\"\"$\"\"!!\"\"7$$\"%!H\"!
\"\"$\"\"!!\"\"7$$\"%+8!\"\"$\"\"!!\"\"7$$\"%58!\"\"$\"\"!!\"\"7$$\"%?
8!\"\"$\"\"!!\"\"7$$\"%I8!\"\"$\"2%*****>D(ofw!#;7$$\"%S8!\"\"$\"\"!!
\"\"7$$\"%]8!\"\"$\"\"!!\"\"7$$\"%g8!\"\"$\"\"!!\"\"7$$\"%q8!\"\"$\"\"
!!\"\"7$$\"%!Q\"!\"\"$\"\"!!\"\"7$$\"%!R\"!\"\"$\"\"!!\"\"7$$\"%+9!\"
\"$\"+<-mL5!\"*7$$\"%59!\"\"$\"+V/@A%*!\"*7$$\"%?9!\"\"$\"\"!!\"\"7$$
\"%I9!\"\"$\"\"!!\"\"7$$\"%S9!\"\"$\"\"!!\"\"7$$\"%]9!\"\"$\"\"!!\"\"7
$$\"%g9!\"\"$\"\"!!\"\"7$$\"%q9!\"\"$\"\"!!\"\"7$$\"%![\"!\"\"$\"+#3$p
X7!\"*7$$\"%!\\\"!\"\"$\"\"!!\"\"7$$\"%+:!\"\"$\"\"!!\"\"7$$\"%5:!\"\"
$\"\"!!\"\"7$$\"%?:!\"\"$\"+VX#Q4#!\"*7$$\"%I:!\"\"$\"\"!!\"\"7$$\"%S:
!\"\"$\"\"!!\"\"7$$\"%]:!\"\"$\"\"!!\"\"7$$\"%g:!\"\"$\"\"!!\"\"7$$\"%
q:!\"\"$\"\"!!\"\"7$$\"%!e\"!\"\"$\"\"!!\"\"7$$\"%!f\"!\"\"$\"\"!!\"\"
7$$\"%+;!\"\"$\"\"!!\"\"7$$\"%5;!\"\"$\"\"!!\"\"7$$\"%?;!\"\"$\"+2a?D8
!#67$$\"%I;!\"\"$\"\"!!\"\"7$$\"%S;!\"\"$\"\"!!\"\"7$$\"%];!\"\"$\"\"!
!\"\"7$$\"%g;!\"\"$\"\"!!\"\"7$$\"%q;!\"\"$\"\"!!\"\"7$$\"%!o\"!\"\"$
\"\"!!\"\"7$$\"%!p\"!\"\"$\"\"!!\"\"7$$\"%+<!\"\"$\"\"!!\"\"7$$\"%5<!
\"\"$\"\"!!\"\"7$$\"%?<!\"\"$\"\"!!\"\"7$$\"%I<!\"\"$\"\"!!\"\"7$$\"%S
<!\"\"$\"\"!!\"\"7$$\"%]<!\"\"$\"\"!!\"\"7$$\"%g<!\"\"$\"\"!!\"\"7$$\"
%q<!\"\"$\"\"!!\"\"7$$\"%!y\"!\"\"$\"\"!!\"\"7$$\"%!z\"!\"\"$\"\"!!\"
\"7$$\"%+=!\"\"$\"\"!!\"\"7$$\"%5=!\"\"$\"\"!!\"\"7$$\"%?=!\"\"$\"\"!!
\"\"7$$\"%I=!\"\"$\"\"!!\"\"-%&COLORG6&%$RGBG$\")C)eq%!\")$\"\"!!\"\"$
\"('>!\\&!\")-%&STYLEG6#%%LINEG-%'CURVESG6%7cv7$$\"#5!\"\"$\"+E^p25!\"
)7$$\"#?!\"\"$\"\"!!\"\"7$$\"#I!\"\"$\"\"!!\"\"7$$\"#S!\"\"$\"\"!!\"\"
7$$\"#]!\"\"$\"\"!!\"\"7$$\"#g!\"\"$\"\"!!\"\"7$$\"#q!\"\"$\"\"!!\"\"7
$$\"#!)!\"\"$\"\"!!\"\"7$$\"#!*!\"\"$\"\"!!\"\"7$$\"$+\"!\"\"$\"\"!!\"
\"7$$\"$5\"!\"\"$\"\"!!\"\"7$$\"$?\"!\"\"$\"\"!!\"\"7$$\"$I\"!\"\"$\"
\"!!\"\"7$$\"$S\"!\"\"$\"\"!!\"\"7$$\"$]\"!\"\"$\"\"!!\"\"7$$\"$g\"!\"
\"$\"\"!!\"\"7$$\"$q\"!\"\"$\"\"!!\"\"7$$\"$!=!\"\"$\"\"!!\"\"7$$\"$!>
!\"\"$\"+()3-n**!\"*7$$\"$+#!\"\"$\"\"!!\"\"7$$\"$5#!\"\"$\"\"!!\"\"7$
$\"$?#!\"\"$\"\"!!\"\"7$$\"$I#!\"\"$\"+G=pGt!#67$$\"$S#!\"\"$\"\"!!\"
\"7$$\"$]#!\"\"$\"\"!!\"\"7$$\"$g#!\"\"$\"\"!!\"\"7$$\"$q#!\"\"$\"\"!!
\"\"7$$\"$!G!\"\"$\"\"!!\"\"7$$\"$!H!\"\"$\"+B;Lb5!\")7$$\"$+$!\"\"$\"
\"!!\"\"7$$\"$5$!\"\"$\"\"!!\"\"7$$\"$?$!\"\"$\"\"!!\"\"7$$\"$I$!\"\"$
\"\"!!\"\"7$$\"$S$!\"\"$\"\"!!\"\"7$$\"$]$!\"\"$\"\"!!\"\"7$$\"$g$!\"
\"$\"\"!!\"\"7$$\"$q$!\"\"$\"1,++&3BIv&!#:7$$\"$!Q!\"\"$\"\"!!\"\"7$$
\"$!R!\"\"$\"\"!!\"\"7$$\"$+%!\"\"$\"\"!!\"\"7$$\"$5%!\"\"$\"\"!!\"\"7
$$\"$?%!\"\"$\"\"!!\"\"7$$\"$I%!\"\"$\"\"!!\"\"7$$\"$S%!\"\"$\"\"!!\"
\"7$$\"$]%!\"\"$\"\"!!\"\"7$$\"$g%!\"\"$\"\"!!\"\"7$$\"$q%!\"\"$\"\"!!
\"\"7$$\"$![!\"\"$\"\"!!\"\"7$$\"$!\\!\"\"$\"\"!!\"\"7$$\"$+&!\"\"$\"
\"!!\"\"7$$\"$5&!\"\"$\"\"!!\"\"7$$\"$?&!\"\"$\"\"!!\"\"7$$\"$I&!\"\"$
\"\"!!\"\"7$$\"$S&!\"\"$\"\"!!\"\"7$$\"$]&!\"\"$\"+/+JEe!\"*7$$\"$g&!
\"\"$\"\"!!\"\"7$$\"$q&!\"\"$\"*UE^p(!\"*7$$\"$!e!\"\"$\"\"!!\"\"7$$\"
$!f!\"\"$\"\"!!\"\"7$$\"$+'!\"\"$\"\"!!\"\"7$$\"$5'!\"\"$\"\"!!\"\"7$$
\"$?'!\"\"$\"\"!!\"\"7$$\"$I'!\"\"$\"\"!!\"\"7$$\"$S'!\"\"$\"\"!!\"\"7
$$\"$]'!\"\"$\"\"!!\"\"7$$\"$g'!\"\"$\"\"!!\"\"7$$\"$q'!\"\"$\"\"!!\"
\"7$$\"$!o!\"\"$\"+FSp9J!\"*7$$\"$!p!\"\"$\"\"!!\"\"7$$\"$+(!\"\"$\"\"
!!\"\"7$$\"$5(!\"\"$\"\"!!\"\"7$$\"$?(!\"\"$\"\"!!\"\"7$$\"$I(!\"\"$\"
\"!!\"\"7$$\"$S(!\"\"$\"\"!!\"\"7$$\"$](!\"\"$\"\"!!\"\"7$$\"$g(!\"\"$
\"\"!!\"\"7$$\"$q(!\"\"$\"\"!!\"\"7$$\"$!y!\"\"$\"+%GD!R:!\"*7$$\"$!z!
\"\"$\"*2@DG\"!\")7$$\"$+)!\"\"$\"\"!!\"\"7$$\"$5)!\"\"$\"\"!!\"\"7$$
\"$?)!\"\"$\"\"!!\"\"7$$\"$I)!\"\"$\"\"!!\"\"7$$\"$S)!\"\"$\"\"!!\"\"7
$$\"$])!\"\"$\"\"!!\"\"7$$\"$g)!\"\"$\"\"!!\"\"7$$\"$q)!\"\"$\"\"!!\"
\"7$$\"$!))!\"\"$\"\"!!\"\"7$$\"$!*)!\"\"$\"\"!!\"\"7$$\"$+*!\"\"$\"\"
!!\"\"7$$\"$5*!\"\"$\"\"!!\"\"7$$\"$?*!\"\"$\"\"!!\"\"7$$\"$I*!\"\"$\"
\"!!\"\"7$$\"$S*!\"\"$\"\"!!\"\"7$$\"$]*!\"\"$\"\"!!\"\"7$$\"$g*!\"\"$
\"\"!!\"\"7$$\"$q*!\"\"$\"+DNA5\\!\"*7$$\"$!)*!\"\"$\"\"!!\"\"7$$\"$!*
*!\"\"$\"+*o\\Ow%!\"*7$$\"%+5!\"\"$\"\"!!\"\"7$$\"%55!\"\"$\"\"!!\"\"7
$$\"%?5!\"\"$\"\"!!\"\"7$$\"%I5!\"\"$\"\"!!\"\"7$$\"%S5!\"\"$\"\"!!\"
\"7$$\"%]5!\"\"$\"\"!!\"\"7$$\"%g5!\"\"$\"+9fMkO!\"*7$$\"%q5!\"\"$\"\"
!!\"\"7$$\"%!3\"!\"\"$\"\"!!\"\"7$$\"%!4\"!\"\"$\"\"!!\"\"7$$\"%+6!\"
\"$\"\"!!\"\"7$$\"%56!\"\"$\"+nhtzc!\"*7$$\"%?6!\"\"$\"\"!!\"\"7$$\"%I
6!\"\"$\"\"!!\"\"7$$\"%S6!\"\"$\"\"!!\"\"7$$\"%]6!\"\"$\"\"!!\"\"7$$\"
%g6!\"\"$\"+9fMkO!#57$$\"%q6!\"\"$\"\"!!\"\"7$$\"%!=\"!\"\"$\"+'[P8:$!
\"*7$$\"%!>\"!\"\"$\"\"!!\"\"7$$\"%+7!\"\"$\"\"!!\"\"7$$\"%57!\"\"$\"
\"!!\"\"7$$\"%?7!\"\"$\"\"!!\"\"7$$\"%I7!\"\"$\"+65ch!)!\"*7$$\"%S7!\"
\"$\"\"!!\"\"7$$\"%]7!\"\"$\"\"!!\"\"7$$\"%g7!\"\"$\"\"!!\"\"7$$\"%q7!
\"\"$\"\"!!\"\"7$$\"%!G\"!\"\"$\"\"!!\"\"7$$\"%!H\"!\"\"$\"\"!!\"\"7$$
\"%+8!\"\"$\"\"!!\"\"7$$\"%58!\"\"$\"\"!!\"\"7$$\"%?8!\"\"$\"\"!!\"\"7
$$\"%I8!\"\"$\"1*****puy>S(!#:7$$\"%S8!\"\"$\"\"!!\"\"7$$\"%]8!\"\"$\"
\"!!\"\"7$$\"%g8!\"\"$\"\"!!\"\"7$$\"%q8!\"\"$\"\"!!\"\"7$$\"%!Q\"!\"
\"$\"\"!!\"\"7$$\"%!R\"!\"\"$\"\"!!\"\"7$$\"%+9!\"\"$\"+uPI*4\"!\"*7$$
\"%59!\"\"$\"+\"3#3W$*!\"*7$$\"%?9!\"\"$\"\"!!\"\"7$$\"%I9!\"\"$\"\"!!
\"\"7$$\"%S9!\"\"$\"\"!!\"\"7$$\"%]9!\"\"$\"\"!!\"\"7$$\"%g9!\"\"$\"\"
!!\"\"7$$\"%q9!\"\"$\"\"!!\"\"7$$\"%![\"!\"\"$\"+hc&*[;!\"*7$$\"%!\\\"
!\"\"$\"\"!!\"\"7$$\"%+:!\"\"$\"\"!!\"\"7$$\"%5:!\"\"$\"\"!!\"\"7$$\"%
?:!\"\"$\"+'yk3;*!#57$$\"%I:!\"\"$\"\"!!\"\"7$$\"%S:!\"\"$\"\"!!\"\"7$
$\"%]:!\"\"$\"\"!!\"\"7$$\"%g:!\"\"$\"\"!!\"\"7$$\"%q:!\"\"$\"\"!!\"\"
7$$\"%!e\"!\"\"$\"\"!!\"\"7$$\"%!f\"!\"\"$\"\"!!\"\"7$$\"%+;!\"\"$\"\"
!!\"\"7$$\"%5;!\"\"$\"\"!!\"\"7$$\"%?;!\"\"$\"\"!!\"\"7$$\"%I;!\"\"$\"
\"!!\"\"7$$\"%S;!\"\"$\"\"!!\"\"7$$\"%];!\"\"$\"\"!!\"\"7$$\"%g;!\"\"$
\"\"!!\"\"7$$\"%q;!\"\"$\"\"!!\"\"7$$\"%!o\"!\"\"$\"\"!!\"\"7$$\"%!p\"
!\"\"$\"\"!!\"\"7$$\"%+<!\"\"$\"\"!!\"\"7$$\"%5<!\"\"$\"\"!!\"\"7$$\"%
?<!\"\"$\"\"!!\"\"7$$\"%I<!\"\"$\"\"!!\"\"7$$\"%S<!\"\"$\"\"!!\"\"7$$
\"%]<!\"\"$\"\"!!\"\"7$$\"%g<!\"\"$\"\"!!\"\"7$$\"%q<!\"\"$\"\"!!\"\"7
$$\"%!y\"!\"\"$\"+9fMkO!#67$$\"%!z\"!\"\"$\"\"!!\"\"7$$\"%+=!\"\"$\"\"
!!\"\"7$$\"%5=!\"\"$\"\"!!\"\"7$$\"%?=!\"\"$\"\"!!\"\"7$$\"%I=!\"\"$\"
\"!!\"\"-%&COLORG6&%$RGBG$\")C)eq%!\")$\"\"!!\"\"$\"('>!\\&!\")-%&STYL
EG6#%%LINEG-%'CURVESG6%7cv7$$\"#5!\"\"$\"+NQWf#*!\"*7$$\"#?!\"\"$\"\"!
!\"\"7$$\"#I!\"\"$\"\"!!\"\"7$$\"#S!\"\"$\"\"!!\"\"7$$\"#]!\"\"$\"\"!!
\"\"7$$\"#g!\"\"$\"\"!!\"\"7$$\"#q!\"\"$\"\"!!\"\"7$$\"#!)!\"\"$\"\"!!
\"\"7$$\"#!*!\"\"$\"\"!!\"\"7$$\"$+\"!\"\"$\"\"!!\"\"7$$\"$5\"!\"\"$\"
\"!!\"\"7$$\"$?\"!\"\"$\"\"!!\"\"7$$\"$I\"!\"\"$\"\"!!\"\"7$$\"$S\"!\"
\"$\"\"!!\"\"7$$\"$]\"!\"\"$\"\"!!\"\"7$$\"$g\"!\"\"$\"\"!!\"\"7$$\"$q
\"!\"\"$\"\"!!\"\"7$$\"$!=!\"\"$\"\"!!\"\"7$$\"$!>!\"\"$\"+OSZo5!\")7$
$\"$+#!\"\"$\"\"!!\"\"7$$\"$5#!\"\"$\"\"!!\"\"7$$\"$?#!\"\"$\"\"!!\"\"
7$$\"$I#!\"\"$\"+#[<i9\"!#57$$\"$S#!\"\"$\"\"!!\"\"7$$\"$]#!\"\"$\"\"!
!\"\"7$$\"$g#!\"\"$\"\"!!\"\"7$$\"$q#!\"\"$\"\"!!\"\"7$$\"$!G!\"\"$\"
\"!!\"\"7$$\"$!H!\"\"$\"+PBN06!\")7$$\"$+$!\"\"$\"\"!!\"\"7$$\"$5$!\"
\"$\"\"!!\"\"7$$\"$?$!\"\"$\"\"!!\"\"7$$\"$I$!\"\"$\"\"!!\"\"7$$\"$S$!
\"\"$\"\"!!\"\"7$$\"$]$!\"\"$\"\"!!\"\"7$$\"$g$!\"\"$\"\"!!\"\"7$$\"$q
$!\"\"$\"+(4Mjl&!\"*7$$\"$!Q!\"\"$\"\"!!\"\"7$$\"$!R!\"\"$\"\"!!\"\"7$
$\"$+%!\"\"$\"\"!!\"\"7$$\"$5%!\"\"$\"\"!!\"\"7$$\"$?%!\"\"$\"\"!!\"\"
7$$\"$I%!\"\"$\"\"!!\"\"7$$\"$S%!\"\"$\"\"!!\"\"7$$\"$]%!\"\"$\"\"!!\"
\"7$$\"$g%!\"\"$\"\"!!\"\"7$$\"$q%!\"\"$\"\"!!\"\"7$$\"$![!\"\"$\"\"!!
\"\"7$$\"$!\\!\"\"$\"\"!!\"\"7$$\"$+&!\"\"$\"\"!!\"\"7$$\"$5&!\"\"$\"
\"!!\"\"7$$\"$?&!\"\"$\"\"!!\"\"7$$\"$I&!\"\"$\"\"!!\"\"7$$\"$S&!\"\"$
\"\"!!\"\"7$$\"$]&!\"\"$\"+a-lsn!\"*7$$\"$g&!\"\"$\"\"!!\"\"7$$\"$q&!
\"\"$\"+f9#fB\"!\"*7$$\"$!e!\"\"$\"\"!!\"\"7$$\"$!f!\"\"$\"\"!!\"\"7$$
\"$+'!\"\"$\"\"!!\"\"7$$\"$5'!\"\"$\"\"!!\"\"7$$\"$?'!\"\"$\"\"!!\"\"7
$$\"$I'!\"\"$\"\"!!\"\"7$$\"$S'!\"\"$\"\"!!\"\"7$$\"$]'!\"\"$\"\"!!\"
\"7$$\"$g'!\"\"$\"\"!!\"\"7$$\"$q'!\"\"$\"\"!!\"\"7$$\"$!o!\"\"$\"+jD8
!*H!\"*7$$\"$!p!\"\"$\"\"!!\"\"7$$\"$+(!\"\"$\"\"!!\"\"7$$\"$5(!\"\"$
\"\"!!\"\"7$$\"$?(!\"\"$\"\"!!\"\"7$$\"$I(!\"\"$\"\"!!\"\"7$$\"$S(!\"
\"$\"\"!!\"\"7$$\"$](!\"\"$\"\"!!\"\"7$$\"$g(!\"\"$\"\"!!\"\"7$$\"$q(!
\"\"$\"\"!!\"\"7$$\"$!y!\"\"$\"+0N^c5!\"*7$$\"$!z!\"\"$\"+o&))eC\"!\"*
7$$\"$+)!\"\"$\"\"!!\"\"7$$\"$5)!\"\"$\"\"!!\"\"7$$\"$?)!\"\"$\"\"!!\"
\"7$$\"$I)!\"\"$\"\"!!\"\"7$$\"$S)!\"\"$\"\"!!\"\"7$$\"$])!\"\"$\"\"!!
\"\"7$$\"$g)!\"\"$\"\"!!\"\"7$$\"$q)!\"\"$\"\"!!\"\"7$$\"$!))!\"\"$\"
\"!!\"\"7$$\"$!*)!\"\"$\"\"!!\"\"7$$\"$+*!\"\"$\"\"!!\"\"7$$\"$5*!\"\"
$\"\"!!\"\"7$$\"$?*!\"\"$\"\"!!\"\"7$$\"$I*!\"\"$\"\"!!\"\"7$$\"$S*!\"
\"$\"\"!!\"\"7$$\"$]*!\"\"$\"\"!!\"\"7$$\"$g*!\"\"$\"\"!!\"\"7$$\"$q*!
\"\"$\"+zd%z;&!\"*7$$\"$!)*!\"\"$\"\"!!\"\"7$$\"$!**!\"\"$\"+VIf]G!\"*
7$$\"%+5!\"\"$\"\"!!\"\"7$$\"%55!\"\"$\"\"!!\"\"7$$\"%?5!\"\"$\"\"!!\"
\"7$$\"%I5!\"\"$\"\"!!\"\"7$$\"%S5!\"\"$\"\"!!\"\"7$$\"%]5!\"\"$\"\"!!
\"\"7$$\"%g5!\"\"$\"+GJ93^!\"*7$$\"%q5!\"\"$\"\"!!\"\"7$$\"%!3\"!\"\"$
\"\"!!\"\"7$$\"%!4\"!\"\"$\"\"!!\"\"7$$\"%+6!\"\"$\"\"!!\"\"7$$\"%56!
\"\"$\"+Vy2Vm!\"*7$$\"%?6!\"\"$\"\"!!\"\"7$$\"%I6!\"\"$\"\"!!\"\"7$$\"
%S6!\"\"$\"\"!!\"\"7$$\"%]6!\"\"$\"\"!!\"\"7$$\"%g6!\"\"$\"+hA/s%)!#67
$$\"%q6!\"\"$\"\"!!\"\"7$$\"%!=\"!\"\"$\"+TLccD!\"*7$$\"%!>\"!\"\"$\"
\"!!\"\"7$$\"%+7!\"\"$\"\"!!\"\"7$$\"%57!\"\"$\"\"!!\"\"7$$\"%?7!\"\"$
\"\"!!\"\"7$$\"%I7!\"\"$\"+)*pjtk!\"*7$$\"%S7!\"\"$\"\"!!\"\"7$$\"%]7!
\"\"$\"\"!!\"\"7$$\"%g7!\"\"$\"\"!!\"\"7$$\"%q7!\"\"$\"\"!!\"\"7$$\"%!
G\"!\"\"$\"\"!!\"\"7$$\"%!H\"!\"\"$\"\"!!\"\"7$$\"%+8!\"\"$\"\"!!\"\"7
$$\"%58!\"\"$\"\"!!\"\"7$$\"%?8!\"\"$\"\"!!\"\"7$$\"%I8!\"\"$\"+J'yn.(
!\"*7$$\"%S8!\"\"$\"\"!!\"\"7$$\"%]8!\"\"$\"\"!!\"\"7$$\"%g8!\"\"$\"\"
!!\"\"7$$\"%q8!\"\"$\"\"!!\"\"7$$\"%!Q\"!\"\"$\"\"!!\"\"7$$\"%!R\"!\"
\"$\"\"!!\"\"7$$\"%+9!\"\"$\"+tZn58!\"*7$$\"%59!\"\"$\"+**HF<**!\"*7$$
\"%?9!\"\"$\"\"!!\"\"7$$\"%I9!\"\"$\"\"!!\"\"7$$\"%S9!\"\"$\"\"!!\"\"7
$$\"%]9!\"\"$\"\"!!\"\"7$$\"%g9!\"\"$\"\"!!\"\"7$$\"%q9!\"\"$\"\"!!\"
\"7$$\"%![\"!\"\"$\"+LXW!Q\"!\"*7$$\"%!\\\"!\"\"$\"\"!!\"\"7$$\"%+:!\"
\"$\"\"!!\"\"7$$\"%5:!\"\"$\"\"!!\"\"7$$\"%?:!\"\"$\"+lwq+8!\"*7$$\"%I
:!\"\"$\"\"!!\"\"7$$\"%S:!\"\"$\"\"!!\"\"7$$\"%]:!\"\"$\"\"!!\"\"7$$\"
%g:!\"\"$\"\"!!\"\"7$$\"%q:!\"\"$\"\"!!\"\"7$$\"%!e\"!\"\"$\"\"!!\"\"7
$$\"%!f\"!\"\"$\"\"!!\"\"7$$\"%+;!\"\"$\"\"!!\"\"7$$\"%5;!\"\"$\"\"!!
\"\"7$$\"%?;!\"\"$\"+Nrx\"\\#!#67$$\"%I;!\"\"$\"\"!!\"\"7$$\"%S;!\"\"$
\"\"!!\"\"7$$\"%];!\"\"$\"\"!!\"\"7$$\"%g;!\"\"$\"\"!!\"\"7$$\"%q;!\"
\"$\"\"!!\"\"7$$\"%!o\"!\"\"$\"\"!!\"\"7$$\"%!p\"!\"\"$\"\"!!\"\"7$$\"
%+<!\"\"$\"\"!!\"\"7$$\"%5<!\"\"$\"\"!!\"\"7$$\"%?<!\"\"$\"\"!!\"\"7$$
\"%I<!\"\"$\"\"!!\"\"7$$\"%S<!\"\"$\"\"!!\"\"7$$\"%]<!\"\"$\"\"!!\"\"7
$$\"%g<!\"\"$\"\"!!\"\"7$$\"%q<!\"\"$\"\"!!\"\"7$$\"%!y\"!\"\"$\"1****
*fSJ`Z(!#<7$$\"%!z\"!\"\"$\"\"!!\"\"7$$\"%+=!\"\"$\"\"!!\"\"7$$\"%5=!
\"\"$\"\"!!\"\"7$$\"%?=!\"\"$\"\"!!\"\"7$$\"%I=!\"\"$\"\"!!\"\"-%&COLO
RG6&%$RGBG$\")C)eq%!\")$\"\"!!\"\"$\"('>!\\&!\")-%&STYLEG6#%%LINEG-%'C
URVESG6%7cv7$$\"#5!\"\"$\"+o)>q%z!\"*7$$\"#?!\"\"$\"\"!!\"\"7$$\"#I!\"
\"$\"\"!!\"\"7$$\"#S!\"\"$\"\"!!\"\"7$$\"#]!\"\"$\"\"!!\"\"7$$\"#g!\"
\"$\"\"!!\"\"7$$\"#q!\"\"$\"\"!!\"\"7$$\"#!)!\"\"$\"\"!!\"\"7$$\"#!*!
\"\"$\"\"!!\"\"7$$\"$+\"!\"\"$\"\"!!\"\"7$$\"$5\"!\"\"$\"\"!!\"\"7$$\"
$?\"!\"\"$\"\"!!\"\"7$$\"$I\"!\"\"$\"\"!!\"\"7$$\"$S\"!\"\"$\"\"!!\"\"
7$$\"$]\"!\"\"$\"\"!!\"\"7$$\"$g\"!\"\"$\"\"!!\"\"7$$\"$q\"!\"\"$\"\"!
!\"\"7$$\"$!=!\"\"$\"\"!!\"\"7$$\"$!>!\"\"$\"*7b'y7!\"(7$$\"$+#!\"\"$
\"\"!!\"\"7$$\"$5#!\"\"$\"\"!!\"\"7$$\"$?#!\"\"$\"\"!!\"\"7$$\"$I#!\"
\"$\"+_<7ZD!#57$$\"$S#!\"\"$\"\"!!\"\"7$$\"$]#!\"\"$\"\"!!\"\"7$$\"$g#
!\"\"$\"\"!!\"\"7$$\"$q#!\"\"$\"\"!!\"\"7$$\"$!G!\"\"$\"\"!!\"\"7$$\"$
!H!\"\"$\"+n9C-7!\")7$$\"$+$!\"\"$\"\"!!\"\"7$$\"$5$!\"\"$\"\"!!\"\"7$
$\"$?$!\"\"$\"\"!!\"\"7$$\"$I$!\"\"$\"\"!!\"\"7$$\"$S$!\"\"$\"\"!!\"\"
7$$\"$]$!\"\"$\"\"!!\"\"7$$\"$g$!\"\"$\"\"!!\"\"7$$\"$q$!\"\"$\"+0NC%4
&!\"*7$$\"$!Q!\"\"$\"\"!!\"\"7$$\"$!R!\"\"$\"\"!!\"\"7$$\"$+%!\"\"$\"
\"!!\"\"7$$\"$5%!\"\"$\"\"!!\"\"7$$\"$?%!\"\"$\"\"!!\"\"7$$\"$I%!\"\"$
\"\"!!\"\"7$$\"$S%!\"\"$\"\"!!\"\"7$$\"$]%!\"\"$\"\"!!\"\"7$$\"$g%!\"
\"$\"\"!!\"\"7$$\"$q%!\"\"$\"\"!!\"\"7$$\"$![!\"\"$\"\"!!\"\"7$$\"$!
\\!\"\"$\"\"!!\"\"7$$\"$+&!\"\"$\"\"!!\"\"7$$\"$5&!\"\"$\"\"!!\"\"7$$
\"$?&!\"\"$\"\"!!\"\"7$$\"$I&!\"\"$\"\"!!\"\"7$$\"$S&!\"\"$\"\"!!\"\"7
$$\"$]&!\"\"$\"+0NC%4&!\"*7$$\"$g&!\"\"$\"\"!!\"\"7$$\"$q&!\"\"$\"+(4q
[)=!\"*7$$\"$!e!\"\"$\"\"!!\"\"7$$\"$!f!\"\"$\"\"!!\"\"7$$\"$+'!\"\"$
\"\"!!\"\"7$$\"$5'!\"\"$\"\"!!\"\"7$$\"$?'!\"\"$\"\"!!\"\"7$$\"$I'!\"
\"$\"\"!!\"\"7$$\"$S'!\"\"$\"\"!!\"\"7$$\"$]'!\"\"$\"\"!!\"\"7$$\"$g'!
\"\"$\"\"!!\"\"7$$\"$q'!\"\"$\"\"!!\"\"7$$\"$!o!\"\"$\"+Bm+\\E!\"*7$$
\"$!p!\"\"$\"\"!!\"\"7$$\"$+(!\"\"$\"\"!!\"\"7$$\"$5(!\"\"$\"\"!!\"\"7
$$\"$?(!\"\"$\"\"!!\"\"7$$\"$I(!\"\"$\"\"!!\"\"7$$\"$S(!\"\"$\"\"!!\"
\"7$$\"$](!\"\"$\"\"!!\"\"7$$\"$g(!\"\"$\"\"!!\"\"7$$\"$q(!\"\"$\"\"!!
\"\"7$$\"$!y!\"\"$\"+rNt?6!\"*7$$\"$!z!\"\"$\"+w3ct7!\"*7$$\"$+)!\"\"$
\"\"!!\"\"7$$\"$5)!\"\"$\"\"!!\"\"7$$\"$?)!\"\"$\"\"!!\"\"7$$\"$I)!\"
\"$\"\"!!\"\"7$$\"$S)!\"\"$\"\"!!\"\"7$$\"$])!\"\"$\"\"!!\"\"7$$\"$g)!
\"\"$\"\"!!\"\"7$$\"$q)!\"\"$\"\"!!\"\"7$$\"$!))!\"\"$\"\"!!\"\"7$$\"$
!*)!\"\"$\"\"!!\"\"7$$\"$+*!\"\"$\"\"!!\"\"7$$\"$5*!\"\"$\"\"!!\"\"7$$
\"$?*!\"\"$\"\"!!\"\"7$$\"$I*!\"\"$\"\"!!\"\"7$$\"$S*!\"\"$\"\"!!\"\"7
$$\"$]*!\"\"$\"\"!!\"\"7$$\"$g*!\"\"$\"\"!!\"\"7$$\"$q*!\"\"$\"+9%\\5Q
%!\"*7$$\"$!)*!\"\"$\"\"!!\"\"7$$\"$!**!\"\"$\"+*\\nD#R!\"*7$$\"%+5!\"
\"$\"\"!!\"\"7$$\"%55!\"\"$\"\"!!\"\"7$$\"%?5!\"\"$\"\"!!\"\"7$$\"%I5!
\"\"$\"\"!!\"\"7$$\"%S5!\"\"$\"\"!!\"\"7$$\"%]5!\"\"$\"\"!!\"\"7$$\"%g
5!\"\"$\"+6&>fE'!\"*7$$\"%q5!\"\"$\"\"!!\"\"7$$\"%!3\"!\"\"$\"\"!!\"\"
7$$\"%!4\"!\"\"$\"\"!!\"\"7$$\"%+6!\"\"$\"\"!!\"\"7$$\"%56!\"\"$\")iTT
\\!\"(7$$\"%?6!\"\"$\"\"!!\"\"7$$\"%I6!\"\"$\"\"!!\"\"7$$\"%S6!\"\"$\"
\"!!\"\"7$$\"%]6!\"\"$\"\"!!\"\"7$$\"%g6!\"\"$\"+,([)=5!#57$$\"%q6!\"
\"$\"\"!!\"\"7$$\"%!=\"!\"\"$\"+)z=P!H!\"*7$$\"%!>\"!\"\"$\"\"!!\"\"7$
$\"%+7!\"\"$\"\"!!\"\"7$$\"%57!\"\"$\"\"!!\"\"7$$\"%?7!\"\"$\"\"!!\"\"
7$$\"%I7!\"\"$\"1,++=UWc%)!#:7$$\"%S7!\"\"$\"\"!!\"\"7$$\"%]7!\"\"$\"
\"!!\"\"7$$\"%g7!\"\"$\"\"!!\"\"7$$\"%q7!\"\"$\"\"!!\"\"7$$\"%!G\"!\"
\"$\"\"!!\"\"7$$\"%!H\"!\"\"$\"\"!!\"\"7$$\"%+8!\"\"$\"\"!!\"\"7$$\"%5
8!\"\"$\"\"!!\"\"7$$\"%?8!\"\"$\"\"!!\"\"7$$\"%I8!\"\"$\"+Pg0Iq!\"*7$$
\"%S8!\"\"$\"\"!!\"\"7$$\"%]8!\"\"$\"\"!!\"\"7$$\"%g8!\"\"$\"\"!!\"\"7
$$\"%q8!\"\"$\"\"!!\"\"7$$\"%!Q\"!\"\"$\"\"!!\"\"7$$\"%!R\"!\"\"$\"\"!
!\"\"7$$\"%+9!\"\"$\"+3'*y]\")!#57$$\"%59!\"\"$\"+#p2Bp(!\"*7$$\"%?9!
\"\"$\"\"!!\"\"7$$\"%I9!\"\"$\"\"!!\"\"7$$\"%S9!\"\"$\"\"!!\"\"7$$\"%]
9!\"\"$\"\"!!\"\"7$$\"%g9!\"\"$\"\"!!\"\"7$$\"%q9!\"\"$\"\"!!\"\"7$$\"
%![\"!\"\"$\"+n\\v')>!\"*7$$\"%!\\\"!\"\"$\"\"!!\"\"7$$\"%+:!\"\"$\"\"
!!\"\"7$$\"%5:!\"\"$\"\"!!\"\"7$$\"%?:!\"\"$\"+w3ct7!\"*7$$\"%I:!\"\"$
\"\"!!\"\"7$$\"%S:!\"\"$\"\"!!\"\"7$$\"%]:!\"\"$\"\"!!\"\"7$$\"%g:!\"
\"$\"\"!!\"\"7$$\"%q:!\"\"$\"\"!!\"\"7$$\"%!e\"!\"\"$\"\"!!\"\"7$$\"%!
f\"!\"\"$\"\"!!\"\"7$$\"%+;!\"\"$\"\"!!\"\"7$$\"%5;!\"\"$\"\"!!\"\"7$$
\"%?;!\"\"$\"\"!!\"\"7$$\"%I;!\"\"$\"\"!!\"\"7$$\"%S;!\"\"$\"\"!!\"\"7
$$\"%];!\"\"$\"\"!!\"\"7$$\"%g;!\"\"$\"\"!!\"\"7$$\"%q;!\"\"$\"\"!!\"
\"7$$\"%!o\"!\"\"$\"\"!!\"\"7$$\"%!p\"!\"\"$\"\"!!\"\"7$$\"%+<!\"\"$\"
\"!!\"\"7$$\"%5<!\"\"$\"\"!!\"\"7$$\"%?<!\"\"$\"\"!!\"\"7$$\"%I<!\"\"$
\"\"!!\"\"7$$\"%S<!\"\"$\"\"!!\"\"7$$\"%]<!\"\"$\"\"!!\"\"7$$\"%g<!\"
\"$\"\"!!\"\"7$$\"%q<!\"\"$\"\"!!\"\"7$$\"%!y\"!\"\"$\"+,([)=5!#57$$\"
%!z\"!\"\"$\"\"!!\"\"7$$\"%+=!\"\"$\"\"!!\"\"7$$\"%5=!\"\"$\"\"!!\"\"7
$$\"%?=!\"\"$\"\"!!\"\"7$$\"%I=!\"\"$\"\"!!\"\"-%&COLORG6&%$RGBG$\")C)
eq%!\")$\"\"!!\"\"$\"('>!\\&!\")-%&STYLEG6#%%LINEG-%'CURVESG6%7cv7$$\"
#5!\"\"$\"+-'*4D()!\"*7$$\"#?!\"\"$\"\"!!\"\"7$$\"#I!\"\"$\"\"!!\"\"7$
$\"#S!\"\"$\"\"!!\"\"7$$\"#]!\"\"$\"\"!!\"\"7$$\"#g!\"\"$\"\"!!\"\"7$$
\"#q!\"\"$\"\"!!\"\"7$$\"#!)!\"\"$\"\"!!\"\"7$$\"#!*!\"\"$\"\"!!\"\"7$
$\"$+\"!\"\"$\"\"!!\"\"7$$\"$5\"!\"\"$\"\"!!\"\"7$$\"$?\"!\"\"$\"\"!!
\"\"7$$\"$I\"!\"\"$\"\"!!\"\"7$$\"$S\"!\"\"$\"\"!!\"\"7$$\"$]\"!\"\"$
\"\"!!\"\"7$$\"$g\"!\"\"$\"\"!!\"\"7$$\"$q\"!\"\"$\"\"!!\"\"7$$\"$!=!
\"\"$\"\"!!\"\"7$$\"$!>!\"\"$\"+pGGz6!\")7$$\"$+#!\"\"$\"\"!!\"\"7$$\"
$5#!\"\"$\"\"!!\"\"7$$\"$?#!\"\"$\"\"!!\"\"7$$\"$I#!\"\"$\"+XP1%)R!#67
$$\"$S#!\"\"$\"\"!!\"\"7$$\"$]#!\"\"$\"\"!!\"\"7$$\"$g#!\"\"$\"\"!!\"
\"7$$\"$q#!\"\"$\"\"!!\"\"7$$\"$!G!\"\"$\"\"!!\"\"7$$\"$!H!\"\"$\"+'*4
D(=\"!\")7$$\"$+$!\"\"$\"\"!!\"\"7$$\"$5$!\"\"$\"\"!!\"\"7$$\"$?$!\"\"
$\"\"!!\"\"7$$\"$I$!\"\"$\"\"!!\"\"7$$\"$S$!\"\"$\"\"!!\"\"7$$\"$]$!\"
\"$\"\"!!\"\"7$$\"$g$!\"\"$\"\"!!\"\"7$$\"$q$!\"\"$\"+KpE$=%!\"*7$$\"$
!Q!\"\"$\"\"!!\"\"7$$\"$!R!\"\"$\"\"!!\"\"7$$\"$+%!\"\"$\"\"!!\"\"7$$
\"$5%!\"\"$\"\"!!\"\"7$$\"$?%!\"\"$\"\"!!\"\"7$$\"$I%!\"\"$\"\"!!\"\"7
$$\"$S%!\"\"$\"\"!!\"\"7$$\"$]%!\"\"$\"\"!!\"\"7$$\"$g%!\"\"$\"\"!!\"
\"7$$\"$q%!\"\"$\"\"!!\"\"7$$\"$![!\"\"$\"\"!!\"\"7$$\"$!\\!\"\"$\"\"!
!\"\"7$$\"$+&!\"\"$\"\"!!\"\"7$$\"$5&!\"\"$\"\"!!\"\"7$$\"$?&!\"\"$\"
\"!!\"\"7$$\"$I&!\"\"$\"\"!!\"\"7$$\"$S&!\"\"$\"\"!!\"\"7$$\"$]&!\"\"$
\"+VVT'*e!\"*7$$\"$g&!\"\"$\"\"!!\"\"7$$\"$q&!\"\"$\"+N7>_>!\"*7$$\"$!
e!\"\"$\"\"!!\"\"7$$\"$!f!\"\"$\"\"!!\"\"7$$\"$+'!\"\"$\"\"!!\"\"7$$\"
$5'!\"\"$\"\"!!\"\"7$$\"$?'!\"\"$\"\"!!\"\"7$$\"$I'!\"\"$\"\"!!\"\"7$$
\"$S'!\"\"$\"\"!!\"\"7$$\"$]'!\"\"$\"\"!!\"\"7$$\"$g'!\"\"$\"\"!!\"\"7
$$\"$q'!\"\"$\"\"!!\"\"7$$\"$!o!\"\"$\"*1N7>#!\")7$$\"$!p!\"\"$\"\"!!
\"\"7$$\"$+(!\"\"$\"\"!!\"\"7$$\"$5(!\"\"$\"\"!!\"\"7$$\"$?(!\"\"$\"\"
!!\"\"7$$\"$I(!\"\"$\"\"!!\"\"7$$\"$S(!\"\"$\"\"!!\"\"7$$\"$](!\"\"$\"
\"!!\"\"7$$\"$g(!\"\"$\"\"!!\"\"7$$\"$q(!\"\"$\"\"!!\"\"7$$\"$!y!\"\"$
\"+ul&e.\"!\"*7$$\"$!z!\"\"$\"+'[y`:\"!\"*7$$\"$+)!\"\"$\"\"!!\"\"7$$
\"$5)!\"\"$\"\"!!\"\"7$$\"$?)!\"\"$\"\"!!\"\"7$$\"$I)!\"\"$\"\"!!\"\"7
$$\"$S)!\"\"$\"\"!!\"\"7$$\"$])!\"\"$\"\"!!\"\"7$$\"$g)!\"\"$\"\"!!\"
\"7$$\"$q)!\"\"$\"\"!!\"\"7$$\"$!))!\"\"$\"\"!!\"\"7$$\"$!*)!\"\"$\"\"
!!\"\"7$$\"$+*!\"\"$\"\"!!\"\"7$$\"$5*!\"\"$\"\"!!\"\"7$$\"$?*!\"\"$\"
\"!!\"\"7$$\"$I*!\"\"$\"\"!!\"\"7$$\"$S*!\"\"$\"\"!!\"\"7$$\"$]*!\"\"$
\"\"!!\"\"7$$\"$g*!\"\"$\"\"!!\"\"7$$\"$q*!\"\"$\"2&*****>ea8m%!#;7$$
\"$!)*!\"\"$\"\"!!\"\"7$$\"$!**!\"\"$\"+3!)\\DO!\"*7$$\"%+5!\"\"$\"\"!
!\"\"7$$\"%55!\"\"$\"\"!!\"\"7$$\"%?5!\"\"$\"\"!!\"\"7$$\"%I5!\"\"$\"
\"!!\"\"7$$\"%S5!\"\"$\"\"!!\"\"7$$\"%]5!\"\"$\"\"!!\"\"7$$\"%g5!\"\"$
\"+K?*>]%!\"*7$$\"%q5!\"\"$\"\"!!\"\"7$$\"%!3\"!\"\"$\"\"!!\"\"7$$\"%!
4\"!\"\"$\"\"!!\"\"7$$\"%+6!\"\"$\"\"!!\"\"7$$\"%56!\"\"$\"+=c4wf!\"*7
$$\"%?6!\"\"$\"\"!!\"\"7$$\"%I6!\"\"$\"\"!!\"\"7$$\"%S6!\"\"$\"\"!!\"
\"7$$\"%]6!\"\"$\"\"!!\"\"7$$\"%g6!\"\"$\"*\\F\"oz!#57$$\"%q6!\"\"$\"
\"!!\"\"7$$\"%!=\"!\"\"$\"+L;4FK!\"*7$$\"%!>\"!\"\"$\"\"!!\"\"7$$\"%+7
!\"\"$\"\"!!\"\"7$$\"%57!\"\"$\"\"!!\"\"7$$\"%?7!\"\"$\"\"!!\"\"7$$\"%
I7!\"\"$\"+oIt;e!\"*7$$\"%S7!\"\"$\"\"!!\"\"7$$\"%]7!\"\"$\"\"!!\"\"7$
$\"%g7!\"\"$\"\"!!\"\"7$$\"%q7!\"\"$\"\"!!\"\"7$$\"%!G\"!\"\"$\"\"!!\"
\"7$$\"%!H\"!\"\"$\"\"!!\"\"7$$\"%+8!\"\"$\"\"!!\"\"7$$\"%58!\"\"$\"\"
!!\"\"7$$\"%?8!\"\"$\"\"!!\"\"7$$\"%I8!\"\"$\"+9mMj\"*!\"*7$$\"%S8!\"
\"$\"\"!!\"\"7$$\"%]8!\"\"$\"\"!!\"\"7$$\"%g8!\"\"$\"\"!!\"\"7$$\"%q8!
\"\"$\"\"!!\"\"7$$\"%!Q\"!\"\"$\"\"!!\"\"7$$\"%!R\"!\"\"$\"\"!!\"\"7$$
\"%+9!\"\"$\"+h[y`:!\"*7$$\"%59!\"\"$\"+))Hvh&*!\"*7$$\"%?9!\"\"$\"\"!
!\"\"7$$\"%I9!\"\"$\"\"!!\"\"7$$\"%S9!\"\"$\"\"!!\"\"7$$\"%]9!\"\"$\"
\"!!\"\"7$$\"%g9!\"\"$\"\"!!\"\"7$$\"%q9!\"\"$\"\"!!\"\"7$$\"%![\"!\"
\"$\"+))Hvh&*!#57$$\"%!\\\"!\"\"$\"\"!!\"\"7$$\"%+:!\"\"$\"\"!!\"\"7$$
\"%5:!\"\"$\"\"!!\"\"7$$\"%?:!\"\"$\"+t=.#*>!\"*7$$\"%I:!\"\"$\"\"!!\"
\"7$$\"%S:!\"\"$\"\"!!\"\"7$$\"%]:!\"\"$\"\"!!\"\"7$$\"%g:!\"\"$\"\"!!
\"\"7$$\"%q:!\"\"$\"\"!!\"\"7$$\"%!e\"!\"\"$\"\"!!\"\"7$$\"%!f\"!\"\"$
\"\"!!\"\"7$$\"%+;!\"\"$\"\"!!\"\"7$$\"%5;!\"\"$\"\"!!\"\"7$$\"%?;!\"
\"$\"+XP1%)R!#67$$\"%I;!\"\"$\"\"!!\"\"7$$\"%S;!\"\"$\"\"!!\"\"7$$\"%]
;!\"\"$\"\"!!\"\"7$$\"%g;!\"\"$\"\"!!\"\"7$$\"%q;!\"\"$\"\"!!\"\"7$$\"
%!o\"!\"\"$\"\"!!\"\"7$$\"%!p\"!\"\"$\"\"!!\"\"7$$\"%+<!\"\"$\"\"!!\"
\"7$$\"%5<!\"\"$\"\"!!\"\"7$$\"%?<!\"\"$\"\"!!\"\"7$$\"%I<!\"\"$\"\"!!
\"\"7$$\"%S<!\"\"$\"\"!!\"\"7$$\"%]<!\"\"$\"\"!!\"\"7$$\"%g<!\"\"$\"\"
!!\"\"7$$\"%q<!\"\"$\"\"!!\"\"7$$\"%!y\"!\"\"$\"\"!!\"\"7$$\"%!z\"!\"
\"$\"\"!!\"\"7$$\"%+=!\"\"$\"\"!!\"\"7$$\"%5=!\"\"$\"\"!!\"\"7$$\"%?=!
\"\"$\"\"!!\"\"7$$\"%I=!\"\"$\"\"!!\"\"-%&COLORG6&%$RGBG$\")C)eq%!\")$
\"\"!!\"\"$\"('>!\\&!\")-%&STYLEG6#%%LINEG-%'CURVESG6%7cv7$$\"#5!\"\"$
\"+wqpi))!\"*7$$\"#?!\"\"$\"\"!!\"\"7$$\"#I!\"\"$\"\"!!\"\"7$$\"#S!\"
\"$\"\"!!\"\"7$$\"#]!\"\"$\"\"!!\"\"7$$\"#g!\"\"$\"\"!!\"\"7$$\"#q!\"
\"$\"\"!!\"\"7$$\"#!)!\"\"$\"\"!!\"\"7$$\"#!*!\"\"$\"\"!!\"\"7$$\"$+\"
!\"\"$\"\"!!\"\"7$$\"$5\"!\"\"$\"\"!!\"\"7$$\"$?\"!\"\"$\"\"!!\"\"7$$
\"$I\"!\"\"$\"\"!!\"\"7$$\"$S\"!\"\"$\"\"!!\"\"7$$\"$]\"!\"\"$\"\"!!\"
\"7$$\"$g\"!\"\"$\"\"!!\"\"7$$\"$q\"!\"\"$\"\"!!\"\"7$$\"$!=!\"\"$\"\"
!!\"\"7$$\"$!>!\"\"$\"+/Qc]5!\")7$$\"$+#!\"\"$\"\"!!\"\"7$$\"$5#!\"\"$
\"\"!!\"\"7$$\"$?#!\"\"$\"\"!!\"\"7$$\"$I#!\"\"$\"+>VkG9!#57$$\"$S#!\"
\"$\"\"!!\"\"7$$\"$]#!\"\"$\"\"!!\"\"7$$\"$g#!\"\"$\"\"!!\"\"7$$\"$q#!
\"\"$\"\"!!\"\"7$$\"$!G!\"\"$\"\"!!\"\"7$$\"$!H!\"\"$\"+Z.!oG\"!\")7$$
\"$+$!\"\"$\"\"!!\"\"7$$\"$5$!\"\"$\"\"!!\"\"7$$\"$?$!\"\"$\"\"!!\"\"7
$$\"$I$!\"\"$\"\"!!\"\"7$$\"$S$!\"\"$\"\"!!\"\"7$$\"$]$!\"\"$\"\"!!\"
\"7$$\"$g$!\"\"$\"\"!!\"\"7$$\"$q$!\"\"$\"20++!RMS2^!#;7$$\"$!Q!\"\"$
\"\"!!\"\"7$$\"$!R!\"\"$\"\"!!\"\"7$$\"$+%!\"\"$\"\"!!\"\"7$$\"$5%!\"
\"$\"\"!!\"\"7$$\"$?%!\"\"$\"\"!!\"\"7$$\"$I%!\"\"$\"\"!!\"\"7$$\"$S%!
\"\"$\"\"!!\"\"7$$\"$]%!\"\"$\"\"!!\"\"7$$\"$g%!\"\"$\"\"!!\"\"7$$\"$q
%!\"\"$\"\"!!\"\"7$$\"$![!\"\"$\"\"!!\"\"7$$\"$!\\!\"\"$\"\"!!\"\"7$$
\"$+&!\"\"$\"\"!!\"\"7$$\"$5&!\"\"$\"\"!!\"\"7$$\"$?&!\"\"$\"\"!!\"\"7
$$\"$I&!\"\"$\"\"!!\"\"7$$\"$S&!\"\"$\"\"!!\"\"7$$\"$]&!\"\"$\"+M%**)G
k!\"*7$$\"$g&!\"\"$\"\"!!\"\"7$$\"$q&!\"\"$\"*;FBh\"!\")7$$\"$!e!\"\"$
\"\"!!\"\"7$$\"$!f!\"\"$\"\"!!\"\"7$$\"$+'!\"\"$\"\"!!\"\"7$$\"$5'!\"
\"$\"\"!!\"\"7$$\"$?'!\"\"$\"\"!!\"\"7$$\"$I'!\"\"$\"\"!!\"\"7$$\"$S'!
\"\"$\"\"!!\"\"7$$\"$]'!\"\"$\"\"!!\"\"7$$\"$g'!\"\"$\"\"!!\"\"7$$\"$q
'!\"\"$\"\"!!\"\"7$$\"$!o!\"\"$\"+ac#GQ$!\"*7$$\"$!p!\"\"$\"\"!!\"\"7$
$\"$+(!\"\"$\"\"!!\"\"7$$\"$5(!\"\"$\"\"!!\"\"7$$\"$?(!\"\"$\"\"!!\"\"
7$$\"$I(!\"\"$\"\"!!\"\"7$$\"$S(!\"\"$\"\"!!\"\"7$$\"$](!\"\"$\"\"!!\"
\"7$$\"$g(!\"\"$\"\"!!\"\"7$$\"$q(!\"\"$\"\"!!\"\"7$$\"$!y!\"\"$\"+j:j
y6!\"*7$$\"$!z!\"\"$\"+\"*p-H*)!#57$$\"$+)!\"\"$\"\"!!\"\"7$$\"$5)!\"
\"$\"\"!!\"\"7$$\"$?)!\"\"$\"\"!!\"\"7$$\"$I)!\"\"$\"\"!!\"\"7$$\"$S)!
\"\"$\"\"!!\"\"7$$\"$])!\"\"$\"\"!!\"\"7$$\"$g)!\"\"$\"\"!!\"\"7$$\"$q
)!\"\"$\"\"!!\"\"7$$\"$!))!\"\"$\"\"!!\"\"7$$\"$!*)!\"\"$\"\"!!\"\"7$$
\"$+*!\"\"$\"\"!!\"\"7$$\"$5*!\"\"$\"\"!!\"\"7$$\"$?*!\"\"$\"\"!!\"\"7
$$\"$I*!\"\"$\"\"!!\"\"7$$\"$S*!\"\"$\"\"!!\"\"7$$\"$]*!\"\"$\"\"!!\"
\"7$$\"$g*!\"\"$\"\"!!\"\"7$$\"$q*!\"\"$\"+DL<(f%!\"*7$$\"$!)*!\"\"$\"
\"!!\"\"7$$\"$!**!\"\"$\"+$R,t5$!\"*7$$\"%+5!\"\"$\"\"!!\"\"7$$\"%55!
\"\"$\"\"!!\"\"7$$\"%?5!\"\"$\"\"!!\"\"7$$\"%I5!\"\"$\"\"!!\"\"7$$\"%S
5!\"\"$\"\"!!\"\"7$$\"%]5!\"\"$\"\"!!\"\"7$$\"%g5!\"\"$\"+DL<(f%!\"*7$
$\"%q5!\"\"$\"\"!!\"\"7$$\"%!3\"!\"\"$\"\"!!\"\"7$$\"%!4\"!\"\"$\"\"!!
\"\"7$$\"%+6!\"\"$\"\"!!\"\"7$$\"%56!\"\"$\"1*****p]Y:J'!#:7$$\"%?6!\"
\"$\"\"!!\"\"7$$\"%I6!\"\"$\"\"!!\"\"7$$\"%S6!\"\"$\"\"!!\"\"7$$\"%]6!
\"\"$\"\"!!\"\"7$$\"%g6!\"\"$\"+EcE1G!#57$$\"%q6!\"\"$\"\"!!\"\"7$$\"%
!=\"!\"\"$\"+a1#[[#!\"*7$$\"%!>\"!\"\"$\"\"!!\"\"7$$\"%+7!\"\"$\"\"!!
\"\"7$$\"%57!\"\"$\"\"!!\"\"7$$\"%?7!\"\"$\"\"!!\"\"7$$\"%I7!\"\"$\"+B
i(R$f!\"*7$$\"%S7!\"\"$\"\"!!\"\"7$$\"%]7!\"\"$\"\"!!\"\"7$$\"%g7!\"\"
$\"\"!!\"\"7$$\"%q7!\"\"$\"\"!!\"\"7$$\"%!G\"!\"\"$\"\"!!\"\"7$$\"%!H
\"!\"\"$\"\"!!\"\"7$$\"%+8!\"\"$\"\"!!\"\"7$$\"%58!\"\"$\"\"!!\"\"7$$
\"%?8!\"\"$\"\"!!\"\"7$$\"%I8!\"\"$\"+/rCVw!\"*7$$\"%S8!\"\"$\"\"!!\"
\"7$$\"%]8!\"\"$\"\"!!\"\"7$$\"%g8!\"\"$\"\"!!\"\"7$$\"%q8!\"\"$\"\"!!
\"\"7$$\"%!Q\"!\"\"$\"\"!!\"\"7$$\"%!R\"!\"\"$\"\"!!\"\"7$$\"%+9!\"\"$
\"+y9'\\C\"!\"*7$$\"%59!\"\"$\"+*)HeE5!\")7$$\"%?9!\"\"$\"\"!!\"\"7$$
\"%I9!\"\"$\"\"!!\"\"7$$\"%S9!\"\"$\"\"!!\"\"7$$\"%]9!\"\"$\"\"!!\"\"7
$$\"%g9!\"\"$\"\"!!\"\"7$$\"%q9!\"\"$\"\"!!\"\"7$$\"%![\"!\"\"$\"+ba\"
H9\"!\"*7$$\"%!\\\"!\"\"$\"\"!!\"\"7$$\"%+:!\"\"$\"\"!!\"\"7$$\"%5:!\"
\"$\"\"!!\"\"7$$\"%?:!\"\"$\"+vovM7!\"*7$$\"%I:!\"\"$\"\"!!\"\"7$$\"%S
:!\"\"$\"\"!!\"\"7$$\"%]:!\"\"$\"\"!!\"\"7$$\"%g:!\"\"$\"\"!!\"\"7$$\"
%q:!\"\"$\"\"!!\"\"7$$\"%!e\"!\"\"$\"\"!!\"\"7$$\"%!f\"!\"\"$\"\"!!\"
\"7$$\"%+;!\"\"$\"\"!!\"\"7$$\"%5;!\"\"$\"\"!!\"\"7$$\"%?;!\"\"$\"+b/#
4/#!#67$$\"%I;!\"\"$\"\"!!\"\"7$$\"%S;!\"\"$\"\"!!\"\"7$$\"%];!\"\"$\"
\"!!\"\"7$$\"%g;!\"\"$\"\"!!\"\"7$$\"%q;!\"\"$\"\"!!\"\"7$$\"%!o\"!\"
\"$\"\"!!\"\"7$$\"%!p\"!\"\"$\"\"!!\"\"7$$\"%+<!\"\"$\"\"!!\"\"7$$\"%5
<!\"\"$\"\"!!\"\"7$$\"%?<!\"\"$\"\"!!\"\"7$$\"%I<!\"\"$\"\"!!\"\"7$$\"
%S<!\"\"$\"\"!!\"\"7$$\"%]<!\"\"$\"\"!!\"\"7$$\"%g<!\"\"$\"\"!!\"\"7$$
\"%q<!\"\"$\"\"!!\"\"7$$\"%!y\"!\"\"$\"+T.pI:!#57$$\"%!z\"!\"\"$\"\"!!
\"\"7$$\"%+=!\"\"$\"\"!!\"\"7$$\"%5=!\"\"$\"\"!!\"\"7$$\"%?=!\"\"$\"\"
!!\"\"7$$\"%I=!\"\"$\"\"!!\"\"-%&COLORG6&%$RGBG$\")C)eq%!\")$\"\"!!\"
\"$\"('>!\\&!\")-%&STYLEG6#%%LINEG-%'CURVESG6%7cv7$$\"#5!\"\"$\"*u)QNm
!\")7$$\"#?!\"\"$\"\"!!\"\"7$$\"#I!\"\"$\"\"!!\"\"7$$\"#S!\"\"$\"\"!!
\"\"7$$\"#]!\"\"$\"\"!!\"\"7$$\"#g!\"\"$\"\"!!\"\"7$$\"#q!\"\"$\"\"!!
\"\"7$$\"#!)!\"\"$\"\"!!\"\"7$$\"#!*!\"\"$\"\"!!\"\"7$$\"$+\"!\"\"$\"
\"!!\"\"7$$\"$5\"!\"\"$\"\"!!\"\"7$$\"$?\"!\"\"$\"\"!!\"\"7$$\"$I\"!\"
\"$\"\"!!\"\"7$$\"$S\"!\"\"$\"\"!!\"\"7$$\"$]\"!\"\"$\"\"!!\"\"7$$\"$g
\"!\"\"$\"\"!!\"\"7$$\"$q\"!\"\"$\"\"!!\"\"7$$\"$!=!\"\"$\"\"!!\"\"7$$
\"$!>!\"\"$\"+)>i\"\\7!\")7$$\"$+#!\"\"$\"\"!!\"\"7$$\"$5#!\"\"$\"\"!!
\"\"7$$\"$?#!\"\"$\"\"!!\"\"7$$\"$I#!\"\"$\"+<Kgv;!#67$$\"$S#!\"\"$\"
\"!!\"\"7$$\"$]#!\"\"$\"\"!!\"\"7$$\"$g#!\"\"$\"\"!!\"\"7$$\"$q#!\"\"$
\"\"!!\"\"7$$\"$!G!\"\"$\"\"!!\"\"7$$\"$!H!\"\"$\"+%p<34\"!\")7$$\"$+$
!\"\"$\"\"!!\"\"7$$\"$5$!\"\"$\"\"!!\"\"7$$\"$?$!\"\"$\"\"!!\"\"7$$\"$
I$!\"\"$\"\"!!\"\"7$$\"$S$!\"\"$\"\"!!\"\"7$$\"$]$!\"\"$\"\"!!\"\"7$$
\"$g$!\"\"$\"\"!!\"\"7$$\"$q$!\"\"$\"+/3!*om!\"*7$$\"$!Q!\"\"$\"\"!!\"
\"7$$\"$!R!\"\"$\"\"!!\"\"7$$\"$+%!\"\"$\"\"!!\"\"7$$\"$5%!\"\"$\"\"!!
\"\"7$$\"$?%!\"\"$\"\"!!\"\"7$$\"$I%!\"\"$\"\"!!\"\"7$$\"$S%!\"\"$\"\"
!!\"\"7$$\"$]%!\"\"$\"\"!!\"\"7$$\"$g%!\"\"$\"\"!!\"\"7$$\"$q%!\"\"$\"
\"!!\"\"7$$\"$![!\"\"$\"\"!!\"\"7$$\"$!\\!\"\"$\"\"!!\"\"7$$\"$+&!\"\"
$\"\"!!\"\"7$$\"$5&!\"\"$\"\"!!\"\"7$$\"$?&!\"\"$\"\"!!\"\"7$$\"$I&!\"
\"$\"\"!!\"\"7$$\"$S&!\"\"$\"\"!!\"\"7$$\"$]&!\"\"$\"*r&>*4'!\")7$$\"$
g&!\"\"$\"\"!!\"\"7$$\"$q&!\"\"$\"+iz6A5!\"*7$$\"$!e!\"\"$\"\"!!\"\"7$
$\"$!f!\"\"$\"\"!!\"\"7$$\"$+'!\"\"$\"\"!!\"\"7$$\"$5'!\"\"$\"\"!!\"\"
7$$\"$?'!\"\"$\"\"!!\"\"7$$\"$I'!\"\"$\"\"!!\"\"7$$\"$S'!\"\"$\"\"!!\"
\"7$$\"$]'!\"\"$\"\"!!\"\"7$$\"$g'!\"\"$\"\"!!\"\"7$$\"$q'!\"\"$\"\"!!
\"\"7$$\"$!o!\"\"$\"+74UTY!\"*7$$\"$!p!\"\"$\"\"!!\"\"7$$\"$+(!\"\"$\"
\"!!\"\"7$$\"$5(!\"\"$\"\"!!\"\"7$$\"$?(!\"\"$\"\"!!\"\"7$$\"$I(!\"\"$
\"\"!!\"\"7$$\"$S(!\"\"$\"\"!!\"\"7$$\"$](!\"\"$\"\"!!\"\"7$$\"$g(!\"
\"$\"\"!!\"\"7$$\"$q(!\"\"$\"\"!!\"\"7$$\"$!y!\"\"$\"+s@.J6!\"*7$$\"$!
z!\"\"$\"+Q40(p&!#57$$\"$+)!\"\"$\"\"!!\"\"7$$\"$5)!\"\"$\"\"!!\"\"7$$
\"$?)!\"\"$\"\"!!\"\"7$$\"$I)!\"\"$\"\"!!\"\"7$$\"$S)!\"\"$\"\"!!\"\"7
$$\"$])!\"\"$\"\"!!\"\"7$$\"$g)!\"\"$\"\"!!\"\"7$$\"$q)!\"\"$\"\"!!\"
\"7$$\"$!))!\"\"$\"\"!!\"\"7$$\"$!*)!\"\"$\"\"!!\"\"7$$\"$+*!\"\"$\"\"
!!\"\"7$$\"$5*!\"\"$\"\"!!\"\"7$$\"$?*!\"\"$\"\"!!\"\"7$$\"$I*!\"\"$\"
\"!!\"\"7$$\"$S*!\"\"$\"\"!!\"\"7$$\"$]*!\"\"$\"\"!!\"\"7$$\"$g*!\"\"$
\"\"!!\"\"7$$\"$q*!\"\"$\"+Bbyf\\!\"*7$$\"$!)*!\"\"$\"\"!!\"\"7$$\"$!*
*!\"\"$\"+M,:`@!\"*7$$\"%+5!\"\"$\"\"!!\"\"7$$\"%55!\"\"$\"\"!!\"\"7$$
\"%?5!\"\"$\"\"!!\"\"7$$\"%I5!\"\"$\"\"!!\"\"7$$\"%S5!\"\"$\"\"!!\"\"7
$$\"%]5!\"\"$\"\"!!\"\"7$$\"%g5!\"\"$\"+*)zu-_!\"*7$$\"%q5!\"\"$\"\"!!
\"\"7$$\"%!3\"!\"\"$\"\"!!\"\"7$$\"%!4\"!\"\"$\"\"!!\"\"7$$\"%+6!\"\"$
\"\"!!\"\"7$$\"%56!\"\"$\"2&*****fdX52(!#;7$$\"%?6!\"\"$\"\"!!\"\"7$$
\"%I6!\"\"$\"\"!!\"\"7$$\"%S6!\"\"$\"\"!!\"\"7$$\"%]6!\"\"$\"\"!!\"\"7
$$\"%g6!\"\"$\"+E[S8D!#57$$\"%q6!\"\"$\"\"!!\"\"7$$\"%!=\"!\"\"$\"+P%p
<$G!\"*7$$\"%!>\"!\"\"$\"\"!!\"\"7$$\"%+7!\"\"$\"\"!!\"\"7$$\"%57!\"\"
$\"\"!!\"\"7$$\"%?7!\"\"$\"\"!!\"\"7$$\"%I7!\"\"$\"+lstD[!\"*7$$\"%S7!
\"\"$\"\"!!\"\"7$$\"%]7!\"\"$\"\"!!\"\"7$$\"%g7!\"\"$\"\"!!\"\"7$$\"%q
7!\"\"$\"\"!!\"\"7$$\"%!G\"!\"\"$\"\"!!\"\"7$$\"%!H\"!\"\"$\"\"!!\"\"7
$$\"%+8!\"\"$\"\"!!\"\"7$$\"%58!\"\"$\"\"!!\"\"7$$\"%?8!\"\"$\"\"!!\"
\"7$$\"%I8!\"\"$\"+E[Sj()!\"*7$$\"%S8!\"\"$\"\"!!\"\"7$$\"%]8!\"\"$\"
\"!!\"\"7$$\"%g8!\"\"$\"\"!!\"\"7$$\"%q8!\"\"$\"\"!!\"\"7$$\"%!Q\"!\"
\"$\"\"!!\"\"7$$\"%!R\"!\"\"$\"\"!!\"\"7$$\"%+9!\"\"$\"+s@.J6!\"*7$$\"
%59!\"\"$\"*m)\\=(*!\")7$$\"%?9!\"\"$\"\"!!\"\"7$$\"%I9!\"\"$\"\"!!\"
\"7$$\"%S9!\"\"$\"\"!!\"\"7$$\"%]9!\"\"$\"\"!!\"\"7$$\"%g9!\"\"$\"\"!!
\"\"7$$\"%q9!\"\"$\"\"!!\"\"7$$\"%![\"!\"\"$\"+QY*Ri(!#57$$\"%!\\\"!\"
\"$\"\"!!\"\"7$$\"%+:!\"\"$\"\"!!\"\"7$$\"%5:!\"\"$\"\"!!\"\"7$$\"%?:!
\"\"$\"+=@xW@!\"*7$$\"%I:!\"\"$\"\"!!\"\"7$$\"%S:!\"\"$\"\"!!\"\"7$$\"
%]:!\"\"$\"\"!!\"\"7$$\"%g:!\"\"$\"\"!!\"\"7$$\"%q:!\"\"$\"\"!!\"\"7$$
\"%!e\"!\"\"$\"\"!!\"\"7$$\"%!f\"!\"\"$\"\"!!\"\"7$$\"%+;!\"\"$\"\"!!
\"\"7$$\"%5;!\"\"$\"\"!!\"\"7$$\"%?;!\"\"$\"\"!!\"\"7$$\"%I;!\"\"$\"\"
!!\"\"7$$\"%S;!\"\"$\"\"!!\"\"7$$\"%];!\"\"$\"\"!!\"\"7$$\"%g;!\"\"$\"
\"!!\"\"7$$\"%q;!\"\"$\"\"!!\"\"7$$\"%!o\"!\"\"$\"\"!!\"\"7$$\"%!p\"!
\"\"$\"\"!!\"\"7$$\"%+<!\"\"$\"\"!!\"\"7$$\"%5<!\"\"$\"\"!!\"\"7$$\"%?
<!\"\"$\"\"!!\"\"7$$\"%I<!\"\"$\"\"!!\"\"7$$\"%S<!\"\"$\"\"!!\"\"7$$\"
%]<!\"\"$\"\"!!\"\"7$$\"%g<!\"\"$\"\"!!\"\"7$$\"%q<!\"\"$\"\"!!\"\"7$$
\"%!y\"!\"\"$\"\"!!\"\"7$$\"%!z\"!\"\"$\"\"!!\"\"7$$\"%+=!\"\"$\"\"!!
\"\"7$$\"%5=!\"\"$\"\"!!\"\"7$$\"%?=!\"\"$\"\"!!\"\"7$$\"%I=!\"\"$\"\"
!!\"\"-%&COLORG6&%$RGBG$\")C)eq%!\")$\"\"!!\"\"$\"('>!\\&!\")-%&STYLEG
6#%%LINEG-%'CURVESG6%7cv7$$\"#5!\"\"$\"+mIge))!\"*7$$\"#?!\"\"$\"\"!!
\"\"7$$\"#I!\"\"$\"\"!!\"\"7$$\"#S!\"\"$\"\"!!\"\"7$$\"#]!\"\"$\"\"!!
\"\"7$$\"#g!\"\"$\"\"!!\"\"7$$\"#q!\"\"$\"\"!!\"\"7$$\"#!)!\"\"$\"\"!!
\"\"7$$\"#!*!\"\"$\"\"!!\"\"7$$\"$+\"!\"\"$\"\"!!\"\"7$$\"$5\"!\"\"$\"
\"!!\"\"7$$\"$?\"!\"\"$\"\"!!\"\"7$$\"$I\"!\"\"$\"\"!!\"\"7$$\"$S\"!\"
\"$\"\"!!\"\"7$$\"$]\"!\"\"$\"\"!!\"\"7$$\"$g\"!\"\"$\"\"!!\"\"7$$\"$q
\"!\"\"$\"\"!!\"\"7$$\"$!=!\"\"$\"\"!!\"\"7$$\"$!>!\"\"$\"+%[oa<\"!\")
7$$\"$+#!\"\"$\"\"!!\"\"7$$\"$5#!\"\"$\"\"!!\"\"7$$\"$?#!\"\"$\"\"!!\"
\"7$$\"$I#!\"\"$\"+NJox7!#57$$\"$S#!\"\"$\"\"!!\"\"7$$\"$]#!\"\"$\"\"!
!\"\"7$$\"$g#!\"\"$\"\"!!\"\"7$$\"$q#!\"\"$\"\"!!\"\"7$$\"$!G!\"\"$\"
\"!!\"\"7$$\"$!H!\"\"$\"+<a'o\")*!\"*7$$\"$+$!\"\"$\"\"!!\"\"7$$\"$5$!
\"\"$\"\"!!\"\"7$$\"$?$!\"\"$\"\"!!\"\"7$$\"$I$!\"\"$\"\"!!\"\"7$$\"$S
$!\"\"$\"\"!!\"\"7$$\"$]$!\"\"$\"\"!!\"\"7$$\"$g$!\"\"$\"\"!!\"\"7$$\"
$q$!\"\"$\"+YW(\\M&!\"*7$$\"$!Q!\"\"$\"\"!!\"\"7$$\"$!R!\"\"$\"\"!!\"
\"7$$\"$+%!\"\"$\"\"!!\"\"7$$\"$5%!\"\"$\"\"!!\"\"7$$\"$?%!\"\"$\"\"!!
\"\"7$$\"$I%!\"\"$\"\"!!\"\"7$$\"$S%!\"\"$\"\"!!\"\"7$$\"$]%!\"\"$\"\"
!!\"\"7$$\"$g%!\"\"$\"\"!!\"\"7$$\"$q%!\"\"$\"\"!!\"\"7$$\"$![!\"\"$\"
\"!!\"\"7$$\"$!\\!\"\"$\"\"!!\"\"7$$\"$+&!\"\"$\"\"!!\"\"7$$\"$5&!\"\"
$\"\"!!\"\"7$$\"$?&!\"\"$\"\"!!\"\"7$$\"$I&!\"\"$\"\"!!\"\"7$$\"$S&!\"
\"$\"\"!!\"\"7$$\"$]&!\"\"$\"+lP<ah!\"*7$$\"$g&!\"\"$\"\"!!\"\"7$$\"$q
&!\"\"$\"+\"Hn:M\"!\"*7$$\"$!e!\"\"$\"\"!!\"\"7$$\"$!f!\"\"$\"\"!!\"\"
7$$\"$+'!\"\"$\"\"!!\"\"7$$\"$5'!\"\"$\"\"!!\"\"7$$\"$?'!\"\"$\"\"!!\"
\"7$$\"$I'!\"\"$\"\"!!\"\"7$$\"$S'!\"\"$\"\"!!\"\"7$$\"$]'!\"\"$\"\"!!
\"\"7$$\"$g'!\"\"$\"\"!!\"\"7$$\"$q'!\"\"$\"\"!!\"\"7$$\"$!o!\"\"$\"+`
qyuG!\"*7$$\"$!p!\"\"$\"\"!!\"\"7$$\"$+(!\"\"$\"\"!!\"\"7$$\"$5(!\"\"$
\"\"!!\"\"7$$\"$?(!\"\"$\"\"!!\"\"7$$\"$I(!\"\"$\"\"!!\"\"7$$\"$S(!\"
\"$\"\"!!\"\"7$$\"$](!\"\"$\"\"!!\"\"7$$\"$g(!\"\"$\"\"!!\"\"7$$\"$q(!
\"\"$\"\"!!\"\"7$$\"$!y!\"\"$\"+y*)z87!\"*7$$\"$!z!\"\"$\"+k1.'3\"!\"*
7$$\"$+)!\"\"$\"\"!!\"\"7$$\"$5)!\"\"$\"\"!!\"\"7$$\"$?)!\"\"$\"\"!!\"
\"7$$\"$I)!\"\"$\"\"!!\"\"7$$\"$S)!\"\"$\"\"!!\"\"7$$\"$])!\"\"$\"\"!!
\"\"7$$\"$g)!\"\"$\"\"!!\"\"7$$\"$q)!\"\"$\"\"!!\"\"7$$\"$!))!\"\"$\"
\"!!\"\"7$$\"$!*)!\"\"$\"\"!!\"\"7$$\"$+*!\"\"$\"\"!!\"\"7$$\"$5*!\"\"
$\"\"!!\"\"7$$\"$?*!\"\"$\"\"!!\"\"7$$\"$I*!\"\"$\"\"!!\"\"7$$\"$S*!\"
\"$\"\"!!\"\"7$$\"$]*!\"\"$\"\"!!\"\"7$$\"$g*!\"\"$\"\"!!\"\"7$$\"$q*!
\"\"$\"+YW(\\M&!\"*7$$\"$!)*!\"\"$\"\"!!\"\"7$$\"$!**!\"\"$\"+)elXO$!
\"*7$$\"%+5!\"\"$\"\"!!\"\"7$$\"%55!\"\"$\"\"!!\"\"7$$\"%?5!\"\"$\"\"!
!\"\"7$$\"%I5!\"\"$\"\"!!\"\"7$$\"%S5!\"\"$\"\"!!\"\"7$$\"%]5!\"\"$\"
\"!!\"\"7$$\"%g5!\"\"$\"+YW(\\M&!\"*7$$\"%q5!\"\"$\"\"!!\"\"7$$\"%!3\"
!\"\"$\"\"!!\"\"7$$\"%!4\"!\"\"$\"\"!!\"\"7$$\"%+6!\"\"$\"\"!!\"\"7$$
\"%56!\"\"$\"+\\**o&o&!\"*7$$\"%?6!\"\"$\"\"!!\"\"7$$\"%I6!\"\"$\"\"!!
\"\"7$$\"%S6!\"\"$\"\"!!\"\"7$$\"%]6!\"\"$\"\"!!\"\"7$$\"%g6!\"\"$\"+N
Jox7!#57$$\"%q6!\"\"$\"\"!!\"\"7$$\"%!=\"!\"\"$\"+U'H)*H#!\"*7$$\"%!>
\"!\"\"$\"\"!!\"\"7$$\"%+7!\"\"$\"\"!!\"\"7$$\"%57!\"\"$\"\"!!\"\"7$$
\"%?7!\"\"$\"\"!!\"\"7$$\"%I7!\"\"$\"+ab-br!\"*7$$\"%S7!\"\"$\"\"!!\"
\"7$$\"%]7!\"\"$\"\"!!\"\"7$$\"%g7!\"\"$\"\"!!\"\"7$$\"%q7!\"\"$\"\"!!
\"\"7$$\"%!G\"!\"\"$\"\"!!\"\"7$$\"%!H\"!\"\"$\"\"!!\"\"7$$\"%+8!\"\"$
\"\"!!\"\"7$$\"%58!\"\"$\"\"!!\"\"7$$\"%?8!\"\"$\"\"!!\"\"7$$\"%I8!\"
\"$\"+n%)pq!)!\"*7$$\"%S8!\"\"$\"\"!!\"\"7$$\"%]8!\"\"$\"\"!!\"\"7$$\"
%g8!\"\"$\"\"!!\"\"7$$\"%q8!\"\"$\"\"!!\"\"7$$\"%!Q\"!\"\"$\"\"!!\"\"7
$$\"%!R\"!\"\"$\"\"!!\"\"7$$\"%+9!\"\"$\"+-,iG6!\"*7$$\"%59!\"\"$\"+e6
OC')!\"*7$$\"%?9!\"\"$\"\"!!\"\"7$$\"%I9!\"\"$\"\"!!\"\"7$$\"%S9!\"\"$
\"\"!!\"\"7$$\"%]9!\"\"$\"\"!!\"\"7$$\"%g9!\"\"$\"\"!!\"\"7$$\"%q9!\"
\"$\"\"!!\"\"7$$\"%![\"!\"\"$\"+8vd.<!\"*7$$\"%!\\\"!\"\"$\"\"!!\"\"7$
$\"%+:!\"\"$\"\"!!\"\"7$$\"%5:!\"\"$\"\"!!\"\"7$$\"%?:!\"\"$\"+7@[\"
\\#!\"*7$$\"%I:!\"\"$\"\"!!\"\"7$$\"%S:!\"\"$\"\"!!\"\"7$$\"%]:!\"\"$
\"\"!!\"\"7$$\"%g:!\"\"$\"\"!!\"\"7$$\"%q:!\"\"$\"\"!!\"\"7$$\"%!e\"!
\"\"$\"\"!!\"\"7$$\"%!f\"!\"\"$\"\"!!\"\"7$$\"%+;!\"\"$\"\"!!\"\"7$$\"
%5;!\"\"$\"\"!!\"\"7$$\"%?;!\"\"$\"\"!!\"\"7$$\"%I;!\"\"$\"\"!!\"\"7$$
\"%S;!\"\"$\"\"!!\"\"7$$\"%];!\"\"$\"\"!!\"\"7$$\"%g;!\"\"$\"\"!!\"\"7
$$\"%q;!\"\"$\"\"!!\"\"7$$\"%!o\"!\"\"$\"\"!!\"\"7$$\"%!p\"!\"\"$\"\"!
!\"\"7$$\"%+<!\"\"$\"\"!!\"\"7$$\"%5<!\"\"$\"\"!!\"\"7$$\"%?<!\"\"$\"
\"!!\"\"7$$\"%I<!\"\"$\"\"!!\"\"7$$\"%S<!\"\"$\"\"!!\"\"7$$\"%]<!\"\"$
\"\"!!\"\"7$$\"%g<!\"\"$\"\"!!\"\"7$$\"%q<!\"\"$\"\"!!\"\"7$$\"%!y\"!
\"\"$\"+kv)y^)!#67$$\"%!z\"!\"\"$\"\"!!\"\"7$$\"%+=!\"\"$\"\"!!\"\"7$$
\"%5=!\"\"$\"\"!!\"\"7$$\"%?=!\"\"$\"\"!!\"\"7$$\"%I=!\"\"$\"\"!!\"\"-
%&COLORG6&%$RGBG$\")C)eq%!\")$\"\"!!\"\"$\"('>!\\&!\")-%&STYLEG6#%%LIN
EG-%%VIEWG6$;$\"#5!\"\"$\"$+$!\"\";$\"\"!!\"\"$\"$]\"!\"\"-&%&_AXISG6#
\"\"\"6&-%&COLORG6&%$RGBG$\"\"!!\"\"$\"\"!!\"\"$\"\"!!\"\"-%*LINESTYLE
G6#\"\"!-%*THICKNESSG6#\"\"!-%-TRANSPARENCYG6#$\"\"!!\"\"-&%&_AXISG6#
\"\"#6&-%&COLORG6&%$RGBG$\"\"!!\"\"$\"\"!!\"\"$\"\"!!\"\"-%*LINESTYLEG
6#\"\"!-%*THICKNESSG6#\"\"!-%-TRANSPARENCYG6#$\"\"!!\"\"-%+AXESLABELSG
6%Q!6\"Q!6\"-%%FONTG6%%(DEFAULTG%(DEFAULTG\"#7-%)_VISIBLEG6#\"\"\"-%%R
OOTG6'-%)BOUNDS_XG6#$\"$5&!\"\"-%)BOUNDS_YG6#$\"$I\"!\"\"-%-BOUNDS_WID
THG6#$\"%+\")!\"\"-%.BOUNDS_HEIGHTG6#$\"%!3)!\"\"-%)CHILDRENG6\"-%+ANN
OTATIONG6'-%)BOUNDS_XG6#$\"\"!!\"\"-%)BOUNDS_YG6#$\"\"!!\"\"-%-BOUNDS_
WIDTHG6#$\"%+S!\"\"-%.BOUNDS_HEIGHTG6#$\"%+S!\"\"-%)CHILDRENG6\"" 1 2 
2 1 10 0 2 0 0 4 2 1.0 45.0 45.0 0 0 "Curve 1" "Curve 1" "Curve 2" "Cu
rve 3" "Curve 4" "Curve 5" "Curve 6" "Curve 7" "Curve 8" "Curve 9" }}
{TEXT 275 0 "" }}}{EXCHG {PARA 0 "> " 0 "" {MPLTEXT 1 0 0 "" }}}
{EXCHG {PARA 0 "> " 0 "" {MPLTEXT 1 0 10 "Digits:=6:" }}}{EXCHG {PARA 
0 "> " 0 "" {MPLTEXT 1 0 28 "AA:=TextosCharPorcentaje[1]:" }}}{EXCHG 
{PARA 0 "> " 0 "" {MPLTEXT 1 0 22 "CantidadAqui:=NumChar:" }}}{EXCHG 
{PARA 0 "> " 0 "" {MPLTEXT 1 0 28 "AA:=TextosCharPorcentaje[1]:" }}}
{EXCHG {PARA 0 "> " 0 "" {MPLTEXT 1 0 23 "for j from 2 to 10 do \n" }
{MPLTEXT 1 0 29 "BB:=TextosCharPorcentaje[j]:\n" }{MPLTEXT 1 0 46 "dat
o:=evalf(DistanciaL1(AA,BB,CantidadAqui));\n" }{MPLTEXT 1 0 13 "print(
dato);\n" }{MPLTEXT 1 0 7 "end do:" }}{PARA 11 "" 1 "" {XPPMATH 20 "$
\"';7=!\"%" }}{PARA 11 "" 1 "" {XPPMATH 20 "$\"'.c@!\"%" }}{PARA 11 ""
 1 "" {XPPMATH 20 "$\"')3\\\"!\"%" }}{PARA 11 "" 1 "" {XPPMATH 20 "$\"
'!3!)*!\"&" }}{PARA 11 "" 1 "" {XPPMATH 20 "$\"'()>A!\"%" }}{PARA 11 "
" 1 "" {XPPMATH 20 "$\"'9!R\"!\"%" }}{PARA 11 "" 1 "" {XPPMATH 20 "$\"
'Io7!\"%" }}{PARA 11 "" 1 "" {XPPMATH 20 "$\"'r#*>!\"%" }}{PARA 11 "" 
1 "" {XPPMATH 20 "$\"'9P6!\"%" }}}{EXCHG {PARA 0 "> " 0 "" {MPLTEXT 1 
0 0 "" }}}{EXCHG {PARA 211 "> " 0 "" {TEXT 19 0 "" }}{PARA 11 "" 1 "" 
{XPPMATH 20 "I\"?G6\"" }}}{EXCHG {PARA 0 "" 0 "" {TEXT 205 62 "Valores
 m\341ximos y m\355nimos (fronteras superiores e inferiores):" }}}
{EXCHG {PARA 212 "> " 0 "" {TEXT 19 0 "" }}{PARA 11 "" 1 "" {XPPMATH 
20 "I\"?G6\"" }}}{EXCHG {PARA 213 "> " 0 "" {TEXT 19 0 "" }}{PARA 11 "
" 1 "" {XPPMATH 20 "I\"?G6\"" }}}{EXCHG {PARA 0 "> " 0 "" {XPPEDIT 19 
1 "Typesetting:-mrow(Typesetting:-mi(\"ValorMaximo\", italic = \"true
\", mathvariant = \"italic\"), Typesetting:-mo(\" \", mathvariant = \"
normal\", fence = \"false\", separator = \"false\", stretchy = \"false
\", symmetric = \"false\", largeop = \"false\", movablelimits = \"fals
e\", accent = \"false\", lspace = \"0.0em\", rspace = \"0.0em\"), Type
setting:-mo(\"&coloneq;\", mathvariant = \"normal\", fence = \"false\"
, separator = \"false\", stretchy = \"false\", symmetric = \"false\", \+
largeop = \"false\", movablelimits = \"false\", accent = \"false\", ls
pace = \"0.2777778em\", rspace = \"0.2777778em\"), Typesetting:-mo(\" \+
\", mathvariant = \"normal\", fence = \"false\", separator = \"false\"
, stretchy = \"false\", symmetric = \"false\", largeop = \"false\", mo
vablelimits = \"false\", accent = \"false\", lspace = \"0.0em\", rspac
e = \"0.0em\"), Typesetting:-mi(\"max\", italic = \"false\", mathvaria
nt = \"normal\"), Typesetting:-mfenced(Typesetting:-mrow(Typesetting:-
mi(\"PointCharPorcentaje\", italic = \"true\", mathvariant = \"italic
\"), Typesetting:-mfenced(Typesetting:-mrow(Typesetting:-mn(\"1\", mat
hvariant = \"normal\")), mathvariant = \"normal\", open = \"[\", close
 = \"]\"), Typesetting:-mfenced(Typesetting:-mrow(Typesetting:-mn(\"1
\", mathvariant = \"normal\")), mathvariant = \"normal\", open = \"[\"
, close = \"]\"), Typesetting:-mfenced(Typesetting:-mrow(Typesetting:-
mn(\"2\", mathvariant = \"normal\")), mathvariant = \"normal\", open =
 \"[\", close = \"]\"), Typesetting:-mo(\",\", mathvariant = \"normal
\", fence = \"false\", separator = \"true\", stretchy = \"false\", sym
metric = \"false\", largeop = \"false\", movablelimits = \"false\", ac
cent = \"false\", lspace = \"0.0em\", rspace = \"0.3333333em\"), Types
etting:-mo(\" \", mathvariant = \"normal\", fence = \"false\", separat
or = \"false\", stretchy = \"false\", symmetric = \"false\", largeop =
 \"false\", movablelimits = \"false\", accent = \"false\", lspace = \"
0.0em\", rspace = \"0.0em\"), Typesetting:-mi(\"PointCharPorcentaje\",
 italic = \"true\", mathvariant = \"italic\"), Typesetting:-mfenced(Ty
pesetting:-mrow(Typesetting:-mn(\"2\", mathvariant = \"normal\")), mat
hvariant = \"normal\", open = \"[\", close = \"]\"), Typesetting:-mfen
ced(Typesetting:-mrow(Typesetting:-mn(\"1\", mathvariant = \"normal\")
), mathvariant = \"normal\", open = \"[\", close = \"]\"), Typesetting
:-mfenced(Typesetting:-mrow(Typesetting:-mn(\"2\", mathvariant = \"nor
mal\")), mathvariant = \"normal\", open = \"[\", close = \"]\"), Types
etting:-mo(\",\", mathvariant = \"normal\", fence = \"false\", separat
or = \"true\", stretchy = \"false\", symmetric = \"false\", largeop = \+
\"false\", movablelimits = \"false\", accent = \"false\", lspace = \"0
.0em\", rspace = \"0.3333333em\"), Typesetting:-mo(\" \", mathvariant \+
= \"normal\", fence = \"false\", separator = \"false\", stretchy = \"f
alse\", symmetric = \"false\", largeop = \"false\", movablelimits = \"
false\", accent = \"false\", lspace = \"0.0em\", rspace = \"0.0em\"), \+
Typesetting:-mi(\"PointCharPorcentaje\", italic = \"true\", mathvarian
t = \"italic\"), Typesetting:-mfenced(Typesetting:-mrow(Typesetting:-m
n(\"3\", mathvariant = \"normal\")), mathvariant = \"normal\", open = \+
\"[\", close = \"]\"), Typesetting:-mfenced(Typesetting:-mrow(Typesett
ing:-mn(\"1\", mathvariant = \"normal\")), mathvariant = \"normal\", o
pen = \"[\", close = \"]\"), Typesetting:-mfenced(Typesetting:-mrow(Ty
pesetting:-mn(\"2\", mathvariant = \"normal\")), mathvariant = \"norma
l\", open = \"[\", close = \"]\"), Typesetting:-mo(\",\", mathvariant \+
= \"normal\", fence = \"false\", separator = \"true\", stretchy = \"fa
lse\", symmetric = \"false\", largeop = \"false\", movablelimits = \"f
alse\", accent = \"false\", lspace = \"0.0em\", rspace = \"0.3333333em
\"), Typesetting:-mo(\" \", mathvariant = \"normal\", fence = \"false
\", separator = \"false\", stretchy = \"false\", symmetric = \"false\"
, largeop = \"false\", movablelimits = \"false\", accent = \"false\", \+
lspace = \"0.0em\", rspace = \"0.0em\"), Typesetting:-mi(\"PointCharPo
rcentaje\", italic = \"true\", mathvariant = \"italic\"), Typesetting:
-mfenced(Typesetting:-mrow(Typesetting:-mn(\"4\", mathvariant = \"norm
al\")), mathvariant = \"normal\", open = \"[\", close = \"]\"), Typese
tting:-mfenced(Typesetting:-mrow(Typesetting:-mn(\"1\", mathvariant = \+
\"normal\")), mathvariant = \"normal\", open = \"[\", close = \"]\"), \+
Typesetting:-mfenced(Typesetting:-mrow(Typesetting:-mn(\"2\", mathvari
ant = \"normal\")), mathvariant = \"normal\", open = \"[\", close = \"
]\"), Typesetting:-mo(\",\", mathvariant = \"normal\", fence = \"false
\", separator = \"true\", stretchy = \"false\", symmetric = \"false\",
 largeop = \"false\", movablelimits = \"false\", accent = \"false\", l
space = \"0.0em\", rspace = \"0.3333333em\"), Typesetting:-mo(\" \", m
athvariant = \"normal\", fence = \"false\", separator = \"false\", str
etchy = \"false\", symmetric = \"false\", largeop = \"false\", movable
limits = \"false\", accent = \"false\", lspace = \"0.0em\", rspace = \+
\"0.0em\"), Typesetting:-mi(\"PointCharPorcentaje\", italic = \"true\"
, mathvariant = \"italic\"), Typesetting:-mfenced(Typesetting:-mrow(Ty
pesetting:-mn(\"5\", mathvariant = \"normal\")), mathvariant = \"norma
l\", open = \"[\", close = \"]\"), Typesetting:-mfenced(Typesetting:-m
row(Typesetting:-mn(\"1\", mathvariant = \"normal\")), mathvariant = \+
\"normal\", open = \"[\", close = \"]\"), Typesetting:-mfenced(Typeset
ting:-mrow(Typesetting:-mn(\"2\", mathvariant = \"normal\")), mathvari
ant = \"normal\", open = \"[\", close = \"]\"), Typesetting:-mo(\",\",
 mathvariant = \"normal\", fence = \"false\", separator = \"true\", st
retchy = \"false\", symmetric = \"false\", largeop = \"false\", movabl
elimits = \"false\", accent = \"false\", lspace = \"0.0em\", rspace = \+
\"0.3333333em\"), Typesetting:-mo(\" \", mathvariant = \"normal\", fen
ce = \"false\", separator = \"false\", stretchy = \"false\", symmetric
 = \"false\", largeop = \"false\", movablelimits = \"false\", accent =
 \"false\", lspace = \"0.0em\", rspace = \"0.0em\"), Typesetting:-mi(
\"PointCharPorcentaje\", italic = \"true\", mathvariant = \"italic\"),
 Typesetting:-mfenced(Typesetting:-mrow(Typesetting:-mn(\"6\", mathvar
iant = \"normal\")), mathvariant = \"normal\", open = \"[\", close = \+
\"]\"), Typesetting:-mfenced(Typesetting:-mrow(Typesetting:-mn(\"1\", \+
mathvariant = \"normal\")), mathvariant = \"normal\", open = \"[\", cl
ose = \"]\"), Typesetting:-mfenced(Typesetting:-mrow(Typesetting:-mn(
\"2\", mathvariant = \"normal\")), mathvariant = \"normal\", open = \"
[\", close = \"]\"), Typesetting:-mo(\",\", mathvariant = \"normal\", \+
fence = \"false\", separator = \"true\", stretchy = \"false\", symmetr
ic = \"false\", largeop = \"false\", movablelimits = \"false\", accent
 = \"false\", lspace = \"0.0em\", rspace = \"0.3333333em\"), Typesetti
ng:-mo(\" \", mathvariant = \"normal\", fence = \"false\", separator =
 \"false\", stretchy = \"false\", symmetric = \"false\", largeop = \"f
alse\", movablelimits = \"false\", accent = \"false\", lspace = \"0.0e
m\", rspace = \"0.0em\"), Typesetting:-mi(\"PointCharPorcentaje\", ita
lic = \"true\", mathvariant = \"italic\"), Typesetting:-mfenced(Typese
tting:-mrow(Typesetting:-mn(\"7\", mathvariant = \"normal\")), mathvar
iant = \"normal\", open = \"[\", close = \"]\"), Typesetting:-mfenced(
Typesetting:-mrow(Typesetting:-mn(\"1\", mathvariant = \"normal\")), m
athvariant = \"normal\", open = \"[\", close = \"]\"), Typesetting:-mf
enced(Typesetting:-mrow(Typesetting:-mn(\"2\", mathvariant = \"normal
\")), mathvariant = \"normal\", open = \"[\", close = \"]\"), Typesett
ing:-mo(\",\", mathvariant = \"normal\", fence = \"false\", separator \+
= \"true\", stretchy = \"false\", symmetric = \"false\", largeop = \"f
alse\", movablelimits = \"false\", accent = \"false\", lspace = \"0.0e
m\", rspace = \"0.3333333em\"), Typesetting:-mo(\" \", mathvariant = \+
\"normal\", fence = \"false\", separator = \"false\", stretchy = \"fal
se\", symmetric = \"false\", largeop = \"false\", movablelimits = \"fa
lse\", accent = \"false\", lspace = \"0.0em\", rspace = \"0.0em\"), Ty
pesetting:-mi(\"PointCharPorcentaje\", italic = \"true\", mathvariant \+
= \"italic\"), Typesetting:-mfenced(Typesetting:-mrow(Typesetting:-mn(
\"8\", mathvariant = \"normal\")), mathvariant = \"normal\", open = \"
[\", close = \"]\"), Typesetting:-mfenced(Typesetting:-mrow(Typesettin
g:-mn(\"1\", mathvariant = \"normal\")), mathvariant = \"normal\", ope
n = \"[\", close = \"]\"), Typesetting:-mfenced(Typesetting:-mrow(Type
setting:-mn(\"2\", mathvariant = \"normal\")), mathvariant = \"normal
\", open = \"[\", close = \"]\"), Typesetting:-mo(\",\", mathvariant =
 \"normal\", fence = \"false\", separator = \"true\", stretchy = \"fal
se\", symmetric = \"false\", largeop = \"false\", movablelimits = \"fa
lse\", accent = \"false\", lspace = \"0.0em\", rspace = \"0.3333333em
\"), Typesetting:-mo(\" \", mathvariant = \"normal\", fence = \"false
\", separator = \"false\", stretchy = \"false\", symmetric = \"false\"
, largeop = \"false\", movablelimits = \"false\", accent = \"false\", \+
lspace = \"0.0em\", rspace = \"0.0em\"), Typesetting:-mi(\"PointCharPo
rcentaje\", italic = \"true\", mathvariant = \"italic\"), Typesetting:
-mfenced(Typesetting:-mrow(Typesetting:-mn(\"9\", mathvariant = \"norm
al\")), mathvariant = \"normal\", open = \"[\", close = \"]\"), Typese
tting:-mfenced(Typesetting:-mrow(Typesetting:-mn(\"1\", mathvariant = \+
\"normal\")), mathvariant = \"normal\", open = \"[\", close = \"]\"), \+
Typesetting:-mfenced(Typesetting:-mrow(Typesetting:-mn(\"2\", mathvari
ant = \"normal\")), mathvariant = \"normal\", open = \"[\", close = \"
]\"), Typesetting:-mo(\",\", mathvariant = \"normal\", fence = \"false
\", separator = \"true\", stretchy = \"false\", symmetric = \"false\",
 largeop = \"false\", movablelimits = \"false\", accent = \"false\", l
space = \"0.0em\", rspace = \"0.3333333em\"), Typesetting:-mo(\" \", m
athvariant = \"normal\", fence = \"false\", separator = \"false\", str
etchy = \"false\", symmetric = \"false\", largeop = \"false\", movable
limits = \"false\", accent = \"false\", lspace = \"0.0em\", rspace = \+
\"0.0em\"), Typesetting:-mi(\"PointCharPorcentaje\", italic = \"true\"
, mathvariant = \"italic\"), Typesetting:-mfenced(Typesetting:-mrow(Ty
pesetting:-mn(\"10\", mathvariant = \"normal\")), mathvariant = \"norm
al\", open = \"[\", close = \"]\"), Typesetting:-mfenced(Typesetting:-
mrow(Typesetting:-mn(\"1\", mathvariant = \"normal\")), mathvariant = \+
\"normal\", open = \"[\", close = \"]\"), Typesetting:-mfenced(Typeset
ting:-mrow(Typesetting:-mn(\"2\", mathvariant = \"normal\")), mathvari
ant = \"normal\", open = \"[\", close = \"]\")), mathvariant = \"norma
l\"), Typesetting:-mo(\";\", mathvariant = \"normal\", fence = \"false
\", separator = \"true\", stretchy = \"false\", symmetric = \"false\",
 largeop = \"false\", movablelimits = \"false\", accent = \"false\", l
space = \"0.0em\", rspace = \"0.2777778em\"), Typesetting:-mspace(heig
ht = \"0.0ex\", width = \"0.0em\", depth = \"0.0ex\", linebreak = \"ne
wline\"), Typesetting:-mspace(height = \"0.0ex\", width = \"0.0em\", d
epth = \"0.0ex\", linebreak = \"auto\"), Typesetting:-mi(\"ValorMaximo
\", italic = \"true\", mathvariant = \"italic\"), Typesetting:-mo(\" \+
\", mathvariant = \"normal\", fence = \"false\", separator = \"false\"
, stretchy = \"false\", symmetric = \"false\", largeop = \"false\", mo
vablelimits = \"false\", accent = \"false\", lspace = \"0.0em\", rspac
e = \"0.0em\"), Typesetting:-mo(\"&coloneq;\", mathvariant = \"normal
\", fence = \"false\", separator = \"false\", stretchy = \"false\", sy
mmetric = \"false\", largeop = \"false\", movablelimits = \"false\", a
ccent = \"false\", lspace = \"0.2777778em\", rspace = \"0.2777778em\")
, Typesetting:-mo(\" \", mathvariant = \"normal\", fence = \"false\", \+
separator = \"false\", stretchy = \"false\", symmetric = \"false\", la
rgeop = \"false\", movablelimits = \"false\", accent = \"false\", lspa
ce = \"0.0em\", rspace = \"0.0em\"), Typesetting:-mi(\"max\", italic =
 \"false\", mathvariant = \"normal\"), Typesetting:-mfenced(Typesettin
g:-mrow(Typesetting:-mi(\"PointCharPorcentaje\", italic = \"true\", ma
thvariant = \"italic\"), Typesetting:-mfenced(Typesetting:-mrow(Typese
tting:-mn(\"1\", mathvariant = \"normal\")), mathvariant = \"normal\",
 open = \"[\", close = \"]\"), Typesetting:-mfenced(Typesetting:-mrow(
Typesetting:-mn(\"19\", mathvariant = \"normal\")), mathvariant = \"no
rmal\", open = \"[\", close = \"]\"), Typesetting:-mfenced(Typesetting
:-mrow(Typesetting:-mn(\"2\", mathvariant = \"normal\")), mathvariant \+
= \"normal\", open = \"[\", close = \"]\"), Typesetting:-mo(\",\", mat
hvariant = \"normal\", fence = \"false\", separator = \"true\", stretc
hy = \"false\", symmetric = \"false\", largeop = \"false\", movablelim
its = \"false\", accent = \"false\", lspace = \"0.0em\", rspace = \"0.
3333333em\"), Typesetting:-mo(\" \", mathvariant = \"normal\", fence =
 \"false\", separator = \"false\", stretchy = \"false\", symmetric = \+
\"false\", largeop = \"false\", movablelimits = \"false\", accent = \"
false\", lspace = \"0.0em\", rspace = \"0.0em\"), Typesetting:-mi(\"Po
intCharPorcentaje\", italic = \"true\", mathvariant = \"italic\"), Typ
esetting:-mfenced(Typesetting:-mrow(Typesetting:-mn(\"2\", mathvariant
 = \"normal\")), mathvariant = \"normal\", open = \"[\", close = \"]\"
), Typesetting:-mfenced(Typesetting:-mrow(Typesetting:-mn(\"19\", math
variant = \"normal\")), mathvariant = \"normal\", open = \"[\", close \+
= \"]\"), Typesetting:-mfenced(Typesetting:-mrow(Typesetting:-mn(\"2\"
, mathvariant = \"normal\")), mathvariant = \"normal\", open = \"[\", \+
close = \"]\"), Typesetting:-mo(\",\", mathvariant = \"normal\", fence
 = \"false\", separator = \"true\", stretchy = \"false\", symmetric = \+
\"false\", largeop = \"false\", movablelimits = \"false\", accent = \"
false\", lspace = \"0.0em\", rspace = \"0.3333333em\"), Typesetting:-m
o(\" \", mathvariant = \"normal\", fence = \"false\", separator = \"fa
lse\", stretchy = \"false\", symmetric = \"false\", largeop = \"false
\", movablelimits = \"false\", accent = \"false\", lspace = \"0.0em\",
 rspace = \"0.0em\"), Typesetting:-mi(\"PointCharPorcentaje\", italic \+
= \"true\", mathvariant = \"italic\"), Typesetting:-mfenced(Typesettin
g:-mrow(Typesetting:-mn(\"3\", mathvariant = \"normal\")), mathvariant
 = \"normal\", open = \"[\", close = \"]\"), Typesetting:-mfenced(Type
setting:-mrow(Typesetting:-mn(\"19\", mathvariant = \"normal\")), math
variant = \"normal\", open = \"[\", close = \"]\"), Typesetting:-mfenc
ed(Typesetting:-mrow(Typesetting:-mn(\"2\", mathvariant = \"normal\"))
, mathvariant = \"normal\", open = \"[\", close = \"]\"), Typesetting:
-mo(\",\", mathvariant = \"normal\", fence = \"false\", separator = \"
true\", stretchy = \"false\", symmetric = \"false\", largeop = \"false
\", movablelimits = \"false\", accent = \"false\", lspace = \"0.0em\",
 rspace = \"0.3333333em\"), Typesetting:-mo(\" \", mathvariant = \"nor
mal\", fence = \"false\", separator = \"false\", stretchy = \"false\",
 symmetric = \"false\", largeop = \"false\", movablelimits = \"false\"
, accent = \"false\", lspace = \"0.0em\", rspace = \"0.0em\"), Typeset
ting:-mi(\"PointCharPorcentaje\", italic = \"true\", mathvariant = \"i
talic\"), Typesetting:-mfenced(Typesetting:-mrow(Typesetting:-mn(\"4\"
, mathvariant = \"normal\")), mathvariant = \"normal\", open = \"[\", \+
close = \"]\"), Typesetting:-mfenced(Typesetting:-mrow(Typesetting:-mn
(\"19\", mathvariant = \"normal\")), mathvariant = \"normal\", open = \+
\"[\", close = \"]\"), Typesetting:-mfenced(Typesetting:-mrow(Typesett
ing:-mn(\"2\", mathvariant = \"normal\")), mathvariant = \"normal\", o
pen = \"[\", close = \"]\"), Typesetting:-mo(\",\", mathvariant = \"no
rmal\", fence = \"false\", separator = \"true\", stretchy = \"false\",
 symmetric = \"false\", largeop = \"false\", movablelimits = \"false\"
, accent = \"false\", lspace = \"0.0em\", rspace = \"0.3333333em\"), T
ypesetting:-mo(\" \", mathvariant = \"normal\", fence = \"false\", sep
arator = \"false\", stretchy = \"false\", symmetric = \"false\", large
op = \"false\", movablelimits = \"false\", accent = \"false\", lspace \+
= \"0.0em\", rspace = \"0.0em\"), Typesetting:-mi(\"PointCharPorcentaj
e\", italic = \"true\", mathvariant = \"italic\"), Typesetting:-mfence
d(Typesetting:-mrow(Typesetting:-mn(\"5\", mathvariant = \"normal\")),
 mathvariant = \"normal\", open = \"[\", close = \"]\"), Typesetting:-
mfenced(Typesetting:-mrow(Typesetting:-mn(\"19\", mathvariant = \"norm
al\")), mathvariant = \"normal\", open = \"[\", close = \"]\"), Typese
tting:-mfenced(Typesetting:-mrow(Typesetting:-mn(\"2\", mathvariant = \+
\"normal\")), mathvariant = \"normal\", open = \"[\", close = \"]\"), \+
Typesetting:-mo(\",\", mathvariant = \"normal\", fence = \"false\", se
parator = \"true\", stretchy = \"false\", symmetric = \"false\", large
op = \"false\", movablelimits = \"false\", accent = \"false\", lspace \+
= \"0.0em\", rspace = \"0.3333333em\"), Typesetting:-mo(\" \", mathvar
iant = \"normal\", fence = \"false\", separator = \"false\", stretchy \+
= \"false\", symmetric = \"false\", largeop = \"false\", movablelimits
 = \"false\", accent = \"false\", lspace = \"0.0em\", rspace = \"0.0em
\"), Typesetting:-mi(\"PointCharPorcentaje\", italic = \"true\", mathv
ariant = \"italic\"), Typesetting:-mfenced(Typesetting:-mrow(Typesetti
ng:-mn(\"6\", mathvariant = \"normal\")), mathvariant = \"normal\", op
en = \"[\", close = \"]\"), Typesetting:-mfenced(Typesetting:-mrow(Typ
esetting:-mn(\"19\", mathvariant = \"normal\")), mathvariant = \"norma
l\", open = \"[\", close = \"]\"), Typesetting:-mfenced(Typesetting:-m
row(Typesetting:-mn(\"2\", mathvariant = \"normal\")), mathvariant = \+
\"normal\", open = \"[\", close = \"]\"), Typesetting:-mo(\",\", mathv
ariant = \"normal\", fence = \"false\", separator = \"true\", stretchy
 = \"false\", symmetric = \"false\", largeop = \"false\", movablelimit
s = \"false\", accent = \"false\", lspace = \"0.0em\", rspace = \"0.33
33333em\"), Typesetting:-mo(\" \", mathvariant = \"normal\", fence = \+
\"false\", separator = \"false\", stretchy = \"false\", symmetric = \"
false\", largeop = \"false\", movablelimits = \"false\", accent = \"fa
lse\", lspace = \"0.0em\", rspace = \"0.0em\"), Typesetting:-mi(\"Poin
tCharPorcentaje\", italic = \"true\", mathvariant = \"italic\"), Types
etting:-mfenced(Typesetting:-mrow(Typesetting:-mn(\"7\", mathvariant =
 \"normal\")), mathvariant = \"normal\", open = \"[\", close = \"]\"),
 Typesetting:-mfenced(Typesetting:-mrow(Typesetting:-mn(\"19\", mathva
riant = \"normal\")), mathvariant = \"normal\", open = \"[\", close = \+
\"]\"), Typesetting:-mfenced(Typesetting:-mrow(Typesetting:-mn(\"2\", \+
mathvariant = \"normal\")), mathvariant = \"normal\", open = \"[\", cl
ose = \"]\"), Typesetting:-mo(\",\", mathvariant = \"normal\", fence =
 \"false\", separator = \"true\", stretchy = \"false\", symmetric = \"
false\", largeop = \"false\", movablelimits = \"false\", accent = \"fa
lse\", lspace = \"0.0em\", rspace = \"0.3333333em\"), Typesetting:-mo(
\" \", mathvariant = \"normal\", fence = \"false\", separator = \"fals
e\", stretchy = \"false\", symmetric = \"false\", largeop = \"false\",
 movablelimits = \"false\", accent = \"false\", lspace = \"0.0em\", rs
pace = \"0.0em\"), Typesetting:-mi(\"PointCharPorcentaje\", italic = \+
\"true\", mathvariant = \"italic\"), Typesetting:-mfenced(Typesetting:
-mrow(Typesetting:-mn(\"8\", mathvariant = \"normal\")), mathvariant =
 \"normal\", open = \"[\", close = \"]\"), Typesetting:-mfenced(Typese
tting:-mrow(Typesetting:-mn(\"19\", mathvariant = \"normal\")), mathva
riant = \"normal\", open = \"[\", close = \"]\"), Typesetting:-mfenced
(Typesetting:-mrow(Typesetting:-mn(\"2\", mathvariant = \"normal\")), \+
mathvariant = \"normal\", open = \"[\", close = \"]\"), Typesetting:-m
o(\",\", mathvariant = \"normal\", fence = \"false\", separator = \"tr
ue\", stretchy = \"false\", symmetric = \"false\", largeop = \"false\"
, movablelimits = \"false\", accent = \"false\", lspace = \"0.0em\", r
space = \"0.3333333em\"), Typesetting:-mo(\" \", mathvariant = \"norma
l\", fence = \"false\", separator = \"false\", stretchy = \"false\", s
ymmetric = \"false\", largeop = \"false\", movablelimits = \"false\", \+
accent = \"false\", lspace = \"0.0em\", rspace = \"0.0em\"), Typesetti
ng:-mi(\"PointCharPorcentaje\", italic = \"true\", mathvariant = \"ita
lic\"), Typesetting:-mfenced(Typesetting:-mrow(Typesetting:-mn(\"9\", \+
mathvariant = \"normal\")), mathvariant = \"normal\", open = \"[\", cl
ose = \"]\"), Typesetting:-mfenced(Typesetting:-mrow(Typesetting:-mn(
\"19\", mathvariant = \"normal\")), mathvariant = \"normal\", open = \+
\"[\", close = \"]\"), Typesetting:-mfenced(Typesetting:-mrow(Typesett
ing:-mn(\"2\", mathvariant = \"normal\")), mathvariant = \"normal\", o
pen = \"[\", close = \"]\"), Typesetting:-mo(\",\", mathvariant = \"no
rmal\", fence = \"false\", separator = \"true\", stretchy = \"false\",
 symmetric = \"false\", largeop = \"false\", movablelimits = \"false\"
, accent = \"false\", lspace = \"0.0em\", rspace = \"0.3333333em\"), T
ypesetting:-mo(\" \", mathvariant = \"normal\", fence = \"false\", sep
arator = \"false\", stretchy = \"false\", symmetric = \"false\", large
op = \"false\", movablelimits = \"false\", accent = \"false\", lspace \+
= \"0.0em\", rspace = \"0.0em\"), Typesetting:-mi(\"PointCharPorcentaj
e\", italic = \"true\", mathvariant = \"italic\"), Typesetting:-mfence
d(Typesetting:-mrow(Typesetting:-mn(\"10\", mathvariant = \"normal\"))
, mathvariant = \"normal\", open = \"[\", close = \"]\"), Typesetting:
-mfenced(Typesetting:-mrow(Typesetting:-mn(\"19\", mathvariant = \"nor
mal\")), mathvariant = \"normal\", open = \"[\", close = \"]\"), Types
etting:-mfenced(Typesetting:-mrow(Typesetting:-mn(\"2\", mathvariant =
 \"normal\")), mathvariant = \"normal\", open = \"[\", close = \"]\"))
, mathvariant = \"normal\"), Typesetting:-mo(\";\", mathvariant = \"no
rmal\", fence = \"false\", separator = \"true\", stretchy = \"false\",
 symmetric = \"false\", largeop = \"false\", movablelimits = \"false\"
, accent = \"false\", lspace = \"0.0em\", rspace = \"0.2777778em\"), T
ypesetting:-mspace(height = \"0.0ex\", width = \"0.0em\", depth = \"0.
0ex\", linebreak = \"newline\"), Typesetting:-mspace(height = \"0.0ex
\", width = \"0.0em\", depth = \"0.0ex\", linebreak = \"auto\"), Types
etting:-mi(\"ValorMaximo\", italic = \"true\", mathvariant = \"italic
\"), Typesetting:-mo(\" \", mathvariant = \"normal\", fence = \"false
\", separator = \"false\", stretchy = \"false\", symmetric = \"false\"
, largeop = \"false\", movablelimits = \"false\", accent = \"false\", \+
lspace = \"0.0em\", rspace = \"0.0em\"), Typesetting:-mo(\"&coloneq;\"
, mathvariant = \"normal\", fence = \"false\", separator = \"false\", \+
stretchy = \"false\", symmetric = \"false\", largeop = \"false\", mova
blelimits = \"false\", accent = \"false\", lspace = \"0.2777778em\", r
space = \"0.2777778em\"), Typesetting:-mo(\" \", mathvariant = \"norma
l\", fence = \"false\", separator = \"false\", stretchy = \"false\", s
ymmetric = \"false\", largeop = \"false\", movablelimits = \"false\", \+
accent = \"false\", lspace = \"0.0em\", rspace = \"0.0em\"), Typesetti
ng:-mi(\"max\", italic = \"false\", mathvariant = \"normal\"), Typeset
ting:-mfenced(Typesetting:-mrow(Typesetting:-mi(\"PointCharPorcentaje
\", italic = \"true\", mathvariant = \"italic\"), Typesetting:-mfenced
(Typesetting:-mrow(Typesetting:-mn(\"1\", mathvariant = \"normal\")), \+
mathvariant = \"normal\", open = \"[\", close = \"]\"), Typesetting:-m
fenced(Typesetting:-mrow(Typesetting:-mn(\"23\", mathvariant = \"norma
l\")), mathvariant = \"normal\", open = \"[\", close = \"]\"), Typeset
ting:-mfenced(Typesetting:-mrow(Typesetting:-mn(\"2\", mathvariant = \+
\"normal\")), mathvariant = \"normal\", open = \"[\", close = \"]\"), \+
Typesetting:-mo(\",\", mathvariant = \"normal\", fence = \"false\", se
parator = \"true\", stretchy = \"false\", symmetric = \"false\", large
op = \"false\", movablelimits = \"false\", accent = \"false\", lspace \+
= \"0.0em\", rspace = \"0.3333333em\"), Typesetting:-mo(\" \", mathvar
iant = \"normal\", fence = \"false\", separator = \"false\", stretchy \+
= \"false\", symmetric = \"false\", largeop = \"false\", movablelimits
 = \"false\", accent = \"false\", lspace = \"0.0em\", rspace = \"0.0em
\"), Typesetting:-mi(\"PointCharPorcentaje\", italic = \"true\", mathv
ariant = \"italic\"), Typesetting:-mfenced(Typesetting:-mrow(Typesetti
ng:-mn(\"2\", mathvariant = \"normal\")), mathvariant = \"normal\", op
en = \"[\", close = \"]\"), Typesetting:-mfenced(Typesetting:-mrow(Typ
esetting:-mn(\"23\", mathvariant = \"normal\")), mathvariant = \"norma
l\", open = \"[\", close = \"]\"), Typesetting:-mfenced(Typesetting:-m
row(Typesetting:-mn(\"2\", mathvariant = \"normal\")), mathvariant = \+
\"normal\", open = \"[\", close = \"]\"), Typesetting:-mo(\",\", mathv
ariant = \"normal\", fence = \"false\", separator = \"true\", stretchy
 = \"false\", symmetric = \"false\", largeop = \"false\", movablelimit
s = \"false\", accent = \"false\", lspace = \"0.0em\", rspace = \"0.33
33333em\"), Typesetting:-mo(\" \", mathvariant = \"normal\", fence = \+
\"false\", separator = \"false\", stretchy = \"false\", symmetric = \"
false\", largeop = \"false\", movablelimits = \"false\", accent = \"fa
lse\", lspace = \"0.0em\", rspace = \"0.0em\"), Typesetting:-mi(\"Poin
tCharPorcentaje\", italic = \"true\", mathvariant = \"italic\"), Types
etting:-mfenced(Typesetting:-mrow(Typesetting:-mn(\"3\", mathvariant =
 \"normal\")), mathvariant = \"normal\", open = \"[\", close = \"]\"),
 Typesetting:-mfenced(Typesetting:-mrow(Typesetting:-mn(\"23\", mathva
riant = \"normal\")), mathvariant = \"normal\", open = \"[\", close = \+
\"]\"), Typesetting:-mfenced(Typesetting:-mrow(Typesetting:-mn(\"2\", \+
mathvariant = \"normal\")), mathvariant = \"normal\", open = \"[\", cl
ose = \"]\"), Typesetting:-mo(\",\", mathvariant = \"normal\", fence =
 \"false\", separator = \"true\", stretchy = \"false\", symmetric = \"
false\", largeop = \"false\", movablelimits = \"false\", accent = \"fa
lse\", lspace = \"0.0em\", rspace = \"0.3333333em\"), Typesetting:-mo(
\" \", mathvariant = \"normal\", fence = \"false\", separator = \"fals
e\", stretchy = \"false\", symmetric = \"false\", largeop = \"false\",
 movablelimits = \"false\", accent = \"false\", lspace = \"0.0em\", rs
pace = \"0.0em\"), Typesetting:-mi(\"PointCharPorcentaje\", italic = \+
\"true\", mathvariant = \"italic\"), Typesetting:-mfenced(Typesetting:
-mrow(Typesetting:-mn(\"4\", mathvariant = \"normal\")), mathvariant =
 \"normal\", open = \"[\", close = \"]\"), Typesetting:-mfenced(Typese
tting:-mrow(Typesetting:-mn(\"23\", mathvariant = \"normal\")), mathva
riant = \"normal\", open = \"[\", close = \"]\"), Typesetting:-mfenced
(Typesetting:-mrow(Typesetting:-mn(\"2\", mathvariant = \"normal\")), \+
mathvariant = \"normal\", open = \"[\", close = \"]\"), Typesetting:-m
o(\",\", mathvariant = \"normal\", fence = \"false\", separator = \"tr
ue\", stretchy = \"false\", symmetric = \"false\", largeop = \"false\"
, movablelimits = \"false\", accent = \"false\", lspace = \"0.0em\", r
space = \"0.3333333em\"), Typesetting:-mo(\" \", mathvariant = \"norma
l\", fence = \"false\", separator = \"false\", stretchy = \"false\", s
ymmetric = \"false\", largeop = \"false\", movablelimits = \"false\", \+
accent = \"false\", lspace = \"0.0em\", rspace = \"0.0em\"), Typesetti
ng:-mi(\"PointCharPorcentaje\", italic = \"true\", mathvariant = \"ita
lic\"), Typesetting:-mfenced(Typesetting:-mrow(Typesetting:-mn(\"5\", \+
mathvariant = \"normal\")), mathvariant = \"normal\", open = \"[\", cl
ose = \"]\"), Typesetting:-mfenced(Typesetting:-mrow(Typesetting:-mn(
\"23\", mathvariant = \"normal\")), mathvariant = \"normal\", open = \+
\"[\", close = \"]\"), Typesetting:-mfenced(Typesetting:-mrow(Typesett
ing:-mn(\"2\", mathvariant = \"normal\")), mathvariant = \"normal\", o
pen = \"[\", close = \"]\"), Typesetting:-mo(\",\", mathvariant = \"no
rmal\", fence = \"false\", separator = \"true\", stretchy = \"false\",
 symmetric = \"false\", largeop = \"false\", movablelimits = \"false\"
, accent = \"false\", lspace = \"0.0em\", rspace = \"0.3333333em\"), T
ypesetting:-mo(\" \", mathvariant = \"normal\", fence = \"false\", sep
arator = \"false\", stretchy = \"false\", symmetric = \"false\", large
op = \"false\", movablelimits = \"false\", accent = \"false\", lspace \+
= \"0.0em\", rspace = \"0.0em\"), Typesetting:-mi(\"PointCharPorcentaj
e\", italic = \"true\", mathvariant = \"italic\"), Typesetting:-mfence
d(Typesetting:-mrow(Typesetting:-mn(\"6\", mathvariant = \"normal\")),
 mathvariant = \"normal\", open = \"[\", close = \"]\"), Typesetting:-
mfenced(Typesetting:-mrow(Typesetting:-mn(\"23\", mathvariant = \"norm
al\")), mathvariant = \"normal\", open = \"[\", close = \"]\"), Typese
tting:-mfenced(Typesetting:-mrow(Typesetting:-mn(\"2\", mathvariant = \+
\"normal\")), mathvariant = \"normal\", open = \"[\", close = \"]\"), \+
Typesetting:-mo(\",\", mathvariant = \"normal\", fence = \"false\", se
parator = \"true\", stretchy = \"false\", symmetric = \"false\", large
op = \"false\", movablelimits = \"false\", accent = \"false\", lspace \+
= \"0.0em\", rspace = \"0.3333333em\"), Typesetting:-mo(\" \", mathvar
iant = \"normal\", fence = \"false\", separator = \"false\", stretchy \+
= \"false\", symmetric = \"false\", largeop = \"false\", movablelimits
 = \"false\", accent = \"false\", lspace = \"0.0em\", rspace = \"0.0em
\"), Typesetting:-mi(\"PointCharPorcentaje\", italic = \"true\", mathv
ariant = \"italic\"), Typesetting:-mfenced(Typesetting:-mrow(Typesetti
ng:-mn(\"7\", mathvariant = \"normal\")), mathvariant = \"normal\", op
en = \"[\", close = \"]\"), Typesetting:-mfenced(Typesetting:-mrow(Typ
esetting:-mn(\"23\", mathvariant = \"normal\")), mathvariant = \"norma
l\", open = \"[\", close = \"]\"), Typesetting:-mfenced(Typesetting:-m
row(Typesetting:-mn(\"2\", mathvariant = \"normal\")), mathvariant = \+
\"normal\", open = \"[\", close = \"]\"), Typesetting:-mo(\",\", mathv
ariant = \"normal\", fence = \"false\", separator = \"true\", stretchy
 = \"false\", symmetric = \"false\", largeop = \"false\", movablelimit
s = \"false\", accent = \"false\", lspace = \"0.0em\", rspace = \"0.33
33333em\"), Typesetting:-mo(\" \", mathvariant = \"normal\", fence = \+
\"false\", separator = \"false\", stretchy = \"false\", symmetric = \"
false\", largeop = \"false\", movablelimits = \"false\", accent = \"fa
lse\", lspace = \"0.0em\", rspace = \"0.0em\"), Typesetting:-mi(\"Poin
tCharPorcentaje\", italic = \"true\", mathvariant = \"italic\"), Types
etting:-mfenced(Typesetting:-mrow(Typesetting:-mn(\"8\", mathvariant =
 \"normal\")), mathvariant = \"normal\", open = \"[\", close = \"]\"),
 Typesetting:-mfenced(Typesetting:-mrow(Typesetting:-mn(\"23\", mathva
riant = \"normal\")), mathvariant = \"normal\", open = \"[\", close = \+
\"]\"), Typesetting:-mfenced(Typesetting:-mrow(Typesetting:-mn(\"2\", \+
mathvariant = \"normal\")), mathvariant = \"normal\", open = \"[\", cl
ose = \"]\"), Typesetting:-mo(\",\", mathvariant = \"normal\", fence =
 \"false\", separator = \"true\", stretchy = \"false\", symmetric = \"
false\", largeop = \"false\", movablelimits = \"false\", accent = \"fa
lse\", lspace = \"0.0em\", rspace = \"0.3333333em\"), Typesetting:-mo(
\" \", mathvariant = \"normal\", fence = \"false\", separator = \"fals
e\", stretchy = \"false\", symmetric = \"false\", largeop = \"false\",
 movablelimits = \"false\", accent = \"false\", lspace = \"0.0em\", rs
pace = \"0.0em\"), Typesetting:-mi(\"PointCharPorcentaje\", italic = \+
\"true\", mathvariant = \"italic\"), Typesetting:-mfenced(Typesetting:
-mrow(Typesetting:-mn(\"9\", mathvariant = \"normal\")), mathvariant =
 \"normal\", open = \"[\", close = \"]\"), Typesetting:-mfenced(Typese
tting:-mrow(Typesetting:-mn(\"23\", mathvariant = \"normal\")), mathva
riant = \"normal\", open = \"[\", close = \"]\"), Typesetting:-mfenced
(Typesetting:-mrow(Typesetting:-mn(\"2\", mathvariant = \"normal\")), \+
mathvariant = \"normal\", open = \"[\", close = \"]\"), Typesetting:-m
o(\",\", mathvariant = \"normal\", fence = \"false\", separator = \"tr
ue\", stretchy = \"false\", symmetric = \"false\", largeop = \"false\"
, movablelimits = \"false\", accent = \"false\", lspace = \"0.0em\", r
space = \"0.3333333em\"), Typesetting:-mo(\" \", mathvariant = \"norma
l\", fence = \"false\", separator = \"false\", stretchy = \"false\", s
ymmetric = \"false\", largeop = \"false\", movablelimits = \"false\", \+
accent = \"false\", lspace = \"0.0em\", rspace = \"0.0em\"), Typesetti
ng:-mi(\"PointCharPorcentaje\", italic = \"true\", mathvariant = \"ita
lic\"), Typesetting:-mfenced(Typesetting:-mrow(Typesetting:-mn(\"10\",
 mathvariant = \"normal\")), mathvariant = \"normal\", open = \"[\", c
lose = \"]\"), Typesetting:-mfenced(Typesetting:-mrow(Typesetting:-mn(
\"23\", mathvariant = \"normal\")), mathvariant = \"normal\", open = \+
\"[\", close = \"]\"), Typesetting:-mfenced(Typesetting:-mrow(Typesett
ing:-mn(\"2\", mathvariant = \"normal\")), mathvariant = \"normal\", o
pen = \"[\", close = \"]\")), mathvariant = \"normal\"), Typesetting:-
mo(\";\", mathvariant = \"normal\", fence = \"false\", separator = \"t
rue\", stretchy = \"false\", symmetric = \"false\", largeop = \"false
\", movablelimits = \"false\", accent = \"false\", lspace = \"0.0em\",
 rspace = \"0.2777778em\"), Typesetting:-mspace(height = \"0.0ex\", wi
dth = \"0.0em\", depth = \"0.0ex\", linebreak = \"newline\"), Typesett
ing:-mo(\" \", mathvariant = \"normal\", fence = \"false\", separator \+
= \"false\", stretchy = \"false\", symmetric = \"false\", largeop = \"
false\", movablelimits = \"false\", accent = \"false\", lspace = \"0.0
em\", rspace = \"0.0em\"), Typesetting:-mi(\"ValorMaximo\", italic = \+
\"true\", mathvariant = \"italic\"), Typesetting:-mo(\" \", mathvarian
t = \"normal\", fence = \"false\", separator = \"false\", stretchy = \+
\"false\", symmetric = \"false\", largeop = \"false\", movablelimits =
 \"false\", accent = \"false\", lspace = \"0.0em\", rspace = \"0.0em\"
), Typesetting:-mo(\"&coloneq;\", mathvariant = \"normal\", fence = \"
false\", separator = \"false\", stretchy = \"false\", symmetric = \"fa
lse\", largeop = \"false\", movablelimits = \"false\", accent = \"fals
e\", lspace = \"0.2777778em\", rspace = \"0.2777778em\"), Typesetting:
-mo(\" \", mathvariant = \"normal\", fence = \"false\", separator = \"
false\", stretchy = \"false\", symmetric = \"false\", largeop = \"fals
e\", movablelimits = \"false\", accent = \"false\", lspace = \"0.0em\"
, rspace = \"0.0em\"), Typesetting:-mi(\"max\", italic = \"false\", ma
thvariant = \"normal\"), Typesetting:-mfenced(Typesetting:-mrow(Typese
tting:-mi(\"PointCharPorcentaje\", italic = \"true\", mathvariant = \"
italic\"), Typesetting:-mfenced(Typesetting:-mrow(Typesetting:-mn(\"1
\", mathvariant = \"normal\")), mathvariant = \"normal\", open = \"[\"
, close = \"]\"), Typesetting:-mfenced(Typesetting:-mrow(Typesetting:-
mn(\"29\", mathvariant = \"normal\")), mathvariant = \"normal\", open \+
= \"[\", close = \"]\"), Typesetting:-mfenced(Typesetting:-mrow(Typese
tting:-mn(\"2\", mathvariant = \"normal\")), mathvariant = \"normal\",
 open = \"[\", close = \"]\"), Typesetting:-mo(\",\", mathvariant = \"
normal\", fence = \"false\", separator = \"true\", stretchy = \"false
\", symmetric = \"false\", largeop = \"false\", movablelimits = \"fals
e\", accent = \"false\", lspace = \"0.0em\", rspace = \"0.3333333em\")
, Typesetting:-mo(\" \", mathvariant = \"normal\", fence = \"false\", \+
separator = \"false\", stretchy = \"false\", symmetric = \"false\", la
rgeop = \"false\", movablelimits = \"false\", accent = \"false\", lspa
ce = \"0.0em\", rspace = \"0.0em\"), Typesetting:-mi(\"PointCharPorcen
taje\", italic = \"true\", mathvariant = \"italic\"), Typesetting:-mfe
nced(Typesetting:-mrow(Typesetting:-mn(\"2\", mathvariant = \"normal\"
)), mathvariant = \"normal\", open = \"[\", close = \"]\"), Typesettin
g:-mfenced(Typesetting:-mrow(Typesetting:-mn(\"29\", mathvariant = \"n
ormal\")), mathvariant = \"normal\", open = \"[\", close = \"]\"), Typ
esetting:-mfenced(Typesetting:-mrow(Typesetting:-mn(\"2\", mathvariant
 = \"normal\")), mathvariant = \"normal\", open = \"[\", close = \"]\"
), Typesetting:-mo(\",\", mathvariant = \"normal\", fence = \"false\",
 separator = \"true\", stretchy = \"false\", symmetric = \"false\", la
rgeop = \"false\", movablelimits = \"false\", accent = \"false\", lspa
ce = \"0.0em\", rspace = \"0.3333333em\"), Typesetting:-mo(\" \", math
variant = \"normal\", fence = \"false\", separator = \"false\", stretc
hy = \"false\", symmetric = \"false\", largeop = \"false\", movablelim
its = \"false\", accent = \"false\", lspace = \"0.0em\", rspace = \"0.
0em\"), Typesetting:-mi(\"PointCharPorcentaje\", italic = \"true\", ma
thvariant = \"italic\"), Typesetting:-mfenced(Typesetting:-mrow(Typese
tting:-mn(\"3\", mathvariant = \"normal\")), mathvariant = \"normal\",
 open = \"[\", close = \"]\"), Typesetting:-mfenced(Typesetting:-mrow(
Typesetting:-mn(\"29\", mathvariant = \"normal\")), mathvariant = \"no
rmal\", open = \"[\", close = \"]\"), Typesetting:-mfenced(Typesetting
:-mrow(Typesetting:-mn(\"2\", mathvariant = \"normal\")), mathvariant \+
= \"normal\", open = \"[\", close = \"]\"), Typesetting:-mo(\",\", mat
hvariant = \"normal\", fence = \"false\", separator = \"true\", stretc
hy = \"false\", symmetric = \"false\", largeop = \"false\", movablelim
its = \"false\", accent = \"false\", lspace = \"0.0em\", rspace = \"0.
3333333em\"), Typesetting:-mo(\" \", mathvariant = \"normal\", fence =
 \"false\", separator = \"false\", stretchy = \"false\", symmetric = \+
\"false\", largeop = \"false\", movablelimits = \"false\", accent = \"
false\", lspace = \"0.0em\", rspace = \"0.0em\"), Typesetting:-mi(\"Po
intCharPorcentaje\", italic = \"true\", mathvariant = \"italic\"), Typ
esetting:-mfenced(Typesetting:-mrow(Typesetting:-mn(\"4\", mathvariant
 = \"normal\")), mathvariant = \"normal\", open = \"[\", close = \"]\"
), Typesetting:-mfenced(Typesetting:-mrow(Typesetting:-mn(\"29\", math
variant = \"normal\")), mathvariant = \"normal\", open = \"[\", close \+
= \"]\"), Typesetting:-mfenced(Typesetting:-mrow(Typesetting:-mn(\"2\"
, mathvariant = \"normal\")), mathvariant = \"normal\", open = \"[\", \+
close = \"]\"), Typesetting:-mo(\",\", mathvariant = \"normal\", fence
 = \"false\", separator = \"true\", stretchy = \"false\", symmetric = \+
\"false\", largeop = \"false\", movablelimits = \"false\", accent = \"
false\", lspace = \"0.0em\", rspace = \"0.3333333em\"), Typesetting:-m
o(\" \", mathvariant = \"normal\", fence = \"false\", separator = \"fa
lse\", stretchy = \"false\", symmetric = \"false\", largeop = \"false
\", movablelimits = \"false\", accent = \"false\", lspace = \"0.0em\",
 rspace = \"0.0em\"), Typesetting:-mi(\"PointCharPorcentaje\", italic \+
= \"true\", mathvariant = \"italic\"), Typesetting:-mfenced(Typesettin
g:-mrow(Typesetting:-mn(\"5\", mathvariant = \"normal\")), mathvariant
 = \"normal\", open = \"[\", close = \"]\"), Typesetting:-mfenced(Type
setting:-mrow(Typesetting:-mn(\"29\", mathvariant = \"normal\")), math
variant = \"normal\", open = \"[\", close = \"]\"), Typesetting:-mfenc
ed(Typesetting:-mrow(Typesetting:-mn(\"2\", mathvariant = \"normal\"))
, mathvariant = \"normal\", open = \"[\", close = \"]\"), Typesetting:
-mo(\",\", mathvariant = \"normal\", fence = \"false\", separator = \"
true\", stretchy = \"false\", symmetric = \"false\", largeop = \"false
\", movablelimits = \"false\", accent = \"false\", lspace = \"0.0em\",
 rspace = \"0.3333333em\"), Typesetting:-mo(\" \", mathvariant = \"nor
mal\", fence = \"false\", separator = \"false\", stretchy = \"false\",
 symmetric = \"false\", largeop = \"false\", movablelimits = \"false\"
, accent = \"false\", lspace = \"0.0em\", rspace = \"0.0em\"), Typeset
ting:-mi(\"PointCharPorcentaje\", italic = \"true\", mathvariant = \"i
talic\"), Typesetting:-mfenced(Typesetting:-mrow(Typesetting:-mn(\"6\"
, mathvariant = \"normal\")), mathvariant = \"normal\", open = \"[\", \+
close = \"]\"), Typesetting:-mfenced(Typesetting:-mrow(Typesetting:-mn
(\"29\", mathvariant = \"normal\")), mathvariant = \"normal\", open = \+
\"[\", close = \"]\"), Typesetting:-mfenced(Typesetting:-mrow(Typesett
ing:-mn(\"2\", mathvariant = \"normal\")), mathvariant = \"normal\", o
pen = \"[\", close = \"]\"), Typesetting:-mo(\",\", mathvariant = \"no
rmal\", fence = \"false\", separator = \"true\", stretchy = \"false\",
 symmetric = \"false\", largeop = \"false\", movablelimits = \"false\"
, accent = \"false\", lspace = \"0.0em\", rspace = \"0.3333333em\"), T
ypesetting:-mo(\" \", mathvariant = \"normal\", fence = \"false\", sep
arator = \"false\", stretchy = \"false\", symmetric = \"false\", large
op = \"false\", movablelimits = \"false\", accent = \"false\", lspace \+
= \"0.0em\", rspace = \"0.0em\"), Typesetting:-mi(\"PointCharPorcentaj
e\", italic = \"true\", mathvariant = \"italic\"), Typesetting:-mfence
d(Typesetting:-mrow(Typesetting:-mn(\"7\", mathvariant = \"normal\")),
 mathvariant = \"normal\", open = \"[\", close = \"]\"), Typesetting:-
mfenced(Typesetting:-mrow(Typesetting:-mn(\"29\", mathvariant = \"norm
al\")), mathvariant = \"normal\", open = \"[\", close = \"]\"), Typese
tting:-mfenced(Typesetting:-mrow(Typesetting:-mn(\"2\", mathvariant = \+
\"normal\")), mathvariant = \"normal\", open = \"[\", close = \"]\"), \+
Typesetting:-mo(\",\", mathvariant = \"normal\", fence = \"false\", se
parator = \"true\", stretchy = \"false\", symmetric = \"false\", large
op = \"false\", movablelimits = \"false\", accent = \"false\", lspace \+
= \"0.0em\", rspace = \"0.3333333em\"), Typesetting:-mo(\" \", mathvar
iant = \"normal\", fence = \"false\", separator = \"false\", stretchy \+
= \"false\", symmetric = \"false\", largeop = \"false\", movablelimits
 = \"false\", accent = \"false\", lspace = \"0.0em\", rspace = \"0.0em
\"), Typesetting:-mi(\"PointCharPorcentaje\", italic = \"true\", mathv
ariant = \"italic\"), Typesetting:-mfenced(Typesetting:-mrow(Typesetti
ng:-mn(\"8\", mathvariant = \"normal\")), mathvariant = \"normal\", op
en = \"[\", close = \"]\"), Typesetting:-mfenced(Typesetting:-mrow(Typ
esetting:-mn(\"29\", mathvariant = \"normal\")), mathvariant = \"norma
l\", open = \"[\", close = \"]\"), Typesetting:-mfenced(Typesetting:-m
row(Typesetting:-mn(\"2\", mathvariant = \"normal\")), mathvariant = \+
\"normal\", open = \"[\", close = \"]\"), Typesetting:-mo(\",\", mathv
ariant = \"normal\", fence = \"false\", separator = \"true\", stretchy
 = \"false\", symmetric = \"false\", largeop = \"false\", movablelimit
s = \"false\", accent = \"false\", lspace = \"0.0em\", rspace = \"0.33
33333em\"), Typesetting:-mo(\" \", mathvariant = \"normal\", fence = \+
\"false\", separator = \"false\", stretchy = \"false\", symmetric = \"
false\", largeop = \"false\", movablelimits = \"false\", accent = \"fa
lse\", lspace = \"0.0em\", rspace = \"0.0em\"), Typesetting:-mi(\"Poin
tCharPorcentaje\", italic = \"true\", mathvariant = \"italic\"), Types
etting:-mfenced(Typesetting:-mrow(Typesetting:-mn(\"9\", mathvariant =
 \"normal\")), mathvariant = \"normal\", open = \"[\", close = \"]\"),
 Typesetting:-mfenced(Typesetting:-mrow(Typesetting:-mn(\"29\", mathva
riant = \"normal\")), mathvariant = \"normal\", open = \"[\", close = \+
\"]\"), Typesetting:-mfenced(Typesetting:-mrow(Typesetting:-mn(\"2\", \+
mathvariant = \"normal\")), mathvariant = \"normal\", open = \"[\", cl
ose = \"]\"), Typesetting:-mo(\",\", mathvariant = \"normal\", fence =
 \"false\", separator = \"true\", stretchy = \"false\", symmetric = \"
false\", largeop = \"false\", movablelimits = \"false\", accent = \"fa
lse\", lspace = \"0.0em\", rspace = \"0.3333333em\"), Typesetting:-mo(
\" \", mathvariant = \"normal\", fence = \"false\", separator = \"fals
e\", stretchy = \"false\", symmetric = \"false\", largeop = \"false\",
 movablelimits = \"false\", accent = \"false\", lspace = \"0.0em\", rs
pace = \"0.0em\"), Typesetting:-mi(\"PointCharPorcentaje\", italic = \+
\"true\", mathvariant = \"italic\"), Typesetting:-mfenced(Typesetting:
-mrow(Typesetting:-mn(\"10\", mathvariant = \"normal\")), mathvariant \+
= \"normal\", open = \"[\", close = \"]\"), Typesetting:-mfenced(Types
etting:-mrow(Typesetting:-mn(\"29\", mathvariant = \"normal\")), mathv
ariant = \"normal\", open = \"[\", close = \"]\"), Typesetting:-mfence
d(Typesetting:-mrow(Typesetting:-mn(\"2\", mathvariant = \"normal\")),
 mathvariant = \"normal\", open = \"[\", close = \"]\")), mathvariant \+
= \"normal\"), Typesetting:-mo(\";\", mathvariant = \"normal\", fence \+
= \"false\", separator = \"true\", stretchy = \"false\", symmetric = \+
\"false\", largeop = \"false\", movablelimits = \"false\", accent = \"
false\", lspace = \"0.0em\", rspace = \"0.2777778em\"), Typesetting:-m
space(height = \"0.0ex\", width = \"0.0em\", depth = \"0.0ex\", linebr
eak = \"newline\"), Typesetting:-mo(\" \", mathvariant = \"normal\", f
ence = \"false\", separator = \"false\", stretchy = \"false\", symmetr
ic = \"false\", largeop = \"false\", movablelimits = \"false\", accent
 = \"false\", lspace = \"0.0em\", rspace = \"0.0em\"), Typesetting:-mi
(\"ValorMaximo\", italic = \"true\", mathvariant = \"italic\"), Typese
tting:-mo(\" \", mathvariant = \"normal\", fence = \"false\", separato
r = \"false\", stretchy = \"false\", symmetric = \"false\", largeop = \+
\"false\", movablelimits = \"false\", accent = \"false\", lspace = \"0
.0em\", rspace = \"0.0em\"), Typesetting:-mo(\"&coloneq;\", mathvarian
t = \"normal\", fence = \"false\", separator = \"false\", stretchy = \+
\"false\", symmetric = \"false\", largeop = \"false\", movablelimits =
 \"false\", accent = \"false\", lspace = \"0.2777778em\", rspace = \"0
.2777778em\"), Typesetting:-mo(\" \", mathvariant = \"normal\", fence \+
= \"false\", separator = \"false\", stretchy = \"false\", symmetric = \+
\"false\", largeop = \"false\", movablelimits = \"false\", accent = \"
false\", lspace = \"0.0em\", rspace = \"0.0em\"), Typesetting:-mi(\"ma
x\", italic = \"false\", mathvariant = \"normal\"), Typesetting:-mfenc
ed(Typesetting:-mrow(Typesetting:-mi(\"PointCharPorcentaje\", italic =
 \"true\", mathvariant = \"italic\"), Typesetting:-mfenced(Typesetting
:-mrow(Typesetting:-mn(\"1\", mathvariant = \"normal\")), mathvariant \+
= \"normal\", open = \"[\", close = \"]\"), Typesetting:-mfenced(Types
etting:-mrow(Typesetting:-mn(\"37\", mathvariant = \"normal\")), mathv
ariant = \"normal\", open = \"[\", close = \"]\"), Typesetting:-mfence
d(Typesetting:-mrow(Typesetting:-mn(\"2\", mathvariant = \"normal\")),
 mathvariant = \"normal\", open = \"[\", close = \"]\"), Typesetting:-
mo(\",\", mathvariant = \"normal\", fence = \"false\", separator = \"t
rue\", stretchy = \"false\", symmetric = \"false\", largeop = \"false
\", movablelimits = \"false\", accent = \"false\", lspace = \"0.0em\",
 rspace = \"0.3333333em\"), Typesetting:-mo(\" \", mathvariant = \"nor
mal\", fence = \"false\", separator = \"false\", stretchy = \"false\",
 symmetric = \"false\", largeop = \"false\", movablelimits = \"false\"
, accent = \"false\", lspace = \"0.0em\", rspace = \"0.0em\"), Typeset
ting:-mi(\"PointCharPorcentaje\", italic = \"true\", mathvariant = \"i
talic\"), Typesetting:-mfenced(Typesetting:-mrow(Typesetting:-mn(\"2\"
, mathvariant = \"normal\")), mathvariant = \"normal\", open = \"[\", \+
close = \"]\"), Typesetting:-mfenced(Typesetting:-mrow(Typesetting:-mn
(\"37\", mathvariant = \"normal\")), mathvariant = \"normal\", open = \+
\"[\", close = \"]\"), Typesetting:-mfenced(Typesetting:-mrow(Typesett
ing:-mn(\"2\", mathvariant = \"normal\")), mathvariant = \"normal\", o
pen = \"[\", close = \"]\"), Typesetting:-mo(\",\", mathvariant = \"no
rmal\", fence = \"false\", separator = \"true\", stretchy = \"false\",
 symmetric = \"false\", largeop = \"false\", movablelimits = \"false\"
, accent = \"false\", lspace = \"0.0em\", rspace = \"0.3333333em\"), T
ypesetting:-mo(\" \", mathvariant = \"normal\", fence = \"false\", sep
arator = \"false\", stretchy = \"false\", symmetric = \"false\", large
op = \"false\", movablelimits = \"false\", accent = \"false\", lspace \+
= \"0.0em\", rspace = \"0.0em\"), Typesetting:-mi(\"PointCharPorcentaj
e\", italic = \"true\", mathvariant = \"italic\"), Typesetting:-mfence
d(Typesetting:-mrow(Typesetting:-mn(\"3\", mathvariant = \"normal\")),
 mathvariant = \"normal\", open = \"[\", close = \"]\"), Typesetting:-
mfenced(Typesetting:-mrow(Typesetting:-mn(\"37\", mathvariant = \"norm
al\")), mathvariant = \"normal\", open = \"[\", close = \"]\"), Typese
tting:-mfenced(Typesetting:-mrow(Typesetting:-mn(\"2\", mathvariant = \+
\"normal\")), mathvariant = \"normal\", open = \"[\", close = \"]\"), \+
Typesetting:-mo(\",\", mathvariant = \"normal\", fence = \"false\", se
parator = \"true\", stretchy = \"false\", symmetric = \"false\", large
op = \"false\", movablelimits = \"false\", accent = \"false\", lspace \+
= \"0.0em\", rspace = \"0.3333333em\"), Typesetting:-mo(\" \", mathvar
iant = \"normal\", fence = \"false\", separator = \"false\", stretchy \+
= \"false\", symmetric = \"false\", largeop = \"false\", movablelimits
 = \"false\", accent = \"false\", lspace = \"0.0em\", rspace = \"0.0em
\"), Typesetting:-mi(\"PointCharPorcentaje\", italic = \"true\", mathv
ariant = \"italic\"), Typesetting:-mfenced(Typesetting:-mrow(Typesetti
ng:-mn(\"4\", mathvariant = \"normal\")), mathvariant = \"normal\", op
en = \"[\", close = \"]\"), Typesetting:-mfenced(Typesetting:-mrow(Typ
esetting:-mn(\"37\", mathvariant = \"normal\")), mathvariant = \"norma
l\", open = \"[\", close = \"]\"), Typesetting:-mfenced(Typesetting:-m
row(Typesetting:-mn(\"2\", mathvariant = \"normal\")), mathvariant = \+
\"normal\", open = \"[\", close = \"]\"), Typesetting:-mo(\",\", mathv
ariant = \"normal\", fence = \"false\", separator = \"true\", stretchy
 = \"false\", symmetric = \"false\", largeop = \"false\", movablelimit
s = \"false\", accent = \"false\", lspace = \"0.0em\", rspace = \"0.33
33333em\"), Typesetting:-mo(\" \", mathvariant = \"normal\", fence = \+
\"false\", separator = \"false\", stretchy = \"false\", symmetric = \"
false\", largeop = \"false\", movablelimits = \"false\", accent = \"fa
lse\", lspace = \"0.0em\", rspace = \"0.0em\"), Typesetting:-mi(\"Poin
tCharPorcentaje\", italic = \"true\", mathvariant = \"italic\"), Types
etting:-mfenced(Typesetting:-mrow(Typesetting:-mn(\"5\", mathvariant =
 \"normal\")), mathvariant = \"normal\", open = \"[\", close = \"]\"),
 Typesetting:-mfenced(Typesetting:-mrow(Typesetting:-mn(\"37\", mathva
riant = \"normal\")), mathvariant = \"normal\", open = \"[\", close = \+
\"]\"), Typesetting:-mfenced(Typesetting:-mrow(Typesetting:-mn(\"2\", \+
mathvariant = \"normal\")), mathvariant = \"normal\", open = \"[\", cl
ose = \"]\"), Typesetting:-mo(\",\", mathvariant = \"normal\", fence =
 \"false\", separator = \"true\", stretchy = \"false\", symmetric = \"
false\", largeop = \"false\", movablelimits = \"false\", accent = \"fa
lse\", lspace = \"0.0em\", rspace = \"0.3333333em\"), Typesetting:-mo(
\" \", mathvariant = \"normal\", fence = \"false\", separator = \"fals
e\", stretchy = \"false\", symmetric = \"false\", largeop = \"false\",
 movablelimits = \"false\", accent = \"false\", lspace = \"0.0em\", rs
pace = \"0.0em\"), Typesetting:-mi(\"PointCharPorcentaje\", italic = \+
\"true\", mathvariant = \"italic\"), Typesetting:-mfenced(Typesetting:
-mrow(Typesetting:-mn(\"6\", mathvariant = \"normal\")), mathvariant =
 \"normal\", open = \"[\", close = \"]\"), Typesetting:-mfenced(Typese
tting:-mrow(Typesetting:-mn(\"37\", mathvariant = \"normal\")), mathva
riant = \"normal\", open = \"[\", close = \"]\"), Typesetting:-mfenced
(Typesetting:-mrow(Typesetting:-mn(\"2\", mathvariant = \"normal\")), \+
mathvariant = \"normal\", open = \"[\", close = \"]\"), Typesetting:-m
o(\",\", mathvariant = \"normal\", fence = \"false\", separator = \"tr
ue\", stretchy = \"false\", symmetric = \"false\", largeop = \"false\"
, movablelimits = \"false\", accent = \"false\", lspace = \"0.0em\", r
space = \"0.3333333em\"), Typesetting:-mo(\" \", mathvariant = \"norma
l\", fence = \"false\", separator = \"false\", stretchy = \"false\", s
ymmetric = \"false\", largeop = \"false\", movablelimits = \"false\", \+
accent = \"false\", lspace = \"0.0em\", rspace = \"0.0em\"), Typesetti
ng:-mi(\"PointCharPorcentaje\", italic = \"true\", mathvariant = \"ita
lic\"), Typesetting:-mfenced(Typesetting:-mrow(Typesetting:-mn(\"7\", \+
mathvariant = \"normal\")), mathvariant = \"normal\", open = \"[\", cl
ose = \"]\"), Typesetting:-mfenced(Typesetting:-mrow(Typesetting:-mn(
\"37\", mathvariant = \"normal\")), mathvariant = \"normal\", open = \+
\"[\", close = \"]\"), Typesetting:-mfenced(Typesetting:-mrow(Typesett
ing:-mn(\"2\", mathvariant = \"normal\")), mathvariant = \"normal\", o
pen = \"[\", close = \"]\"), Typesetting:-mo(\",\", mathvariant = \"no
rmal\", fence = \"false\", separator = \"true\", stretchy = \"false\",
 symmetric = \"false\", largeop = \"false\", movablelimits = \"false\"
, accent = \"false\", lspace = \"0.0em\", rspace = \"0.3333333em\"), T
ypesetting:-mo(\" \", mathvariant = \"normal\", fence = \"false\", sep
arator = \"false\", stretchy = \"false\", symmetric = \"false\", large
op = \"false\", movablelimits = \"false\", accent = \"false\", lspace \+
= \"0.0em\", rspace = \"0.0em\"), Typesetting:-mi(\"PointCharPorcentaj
e\", italic = \"true\", mathvariant = \"italic\"), Typesetting:-mfence
d(Typesetting:-mrow(Typesetting:-mn(\"8\", mathvariant = \"normal\")),
 mathvariant = \"normal\", open = \"[\", close = \"]\"), Typesetting:-
mfenced(Typesetting:-mrow(Typesetting:-mn(\"37\", mathvariant = \"norm
al\")), mathvariant = \"normal\", open = \"[\", close = \"]\"), Typese
tting:-mfenced(Typesetting:-mrow(Typesetting:-mn(\"2\", mathvariant = \+
\"normal\")), mathvariant = \"normal\", open = \"[\", close = \"]\"), \+
Typesetting:-mo(\",\", mathvariant = \"normal\", fence = \"false\", se
parator = \"true\", stretchy = \"false\", symmetric = \"false\", large
op = \"false\", movablelimits = \"false\", accent = \"false\", lspace \+
= \"0.0em\", rspace = \"0.3333333em\"), Typesetting:-mo(\" \", mathvar
iant = \"normal\", fence = \"false\", separator = \"false\", stretchy \+
= \"false\", symmetric = \"false\", largeop = \"false\", movablelimits
 = \"false\", accent = \"false\", lspace = \"0.0em\", rspace = \"0.0em
\"), Typesetting:-mi(\"PointCharPorcentaje\", italic = \"true\", mathv
ariant = \"italic\"), Typesetting:-mfenced(Typesetting:-mrow(Typesetti
ng:-mn(\"9\", mathvariant = \"normal\")), mathvariant = \"normal\", op
en = \"[\", close = \"]\"), Typesetting:-mfenced(Typesetting:-mrow(Typ
esetting:-mn(\"37\", mathvariant = \"normal\")), mathvariant = \"norma
l\", open = \"[\", close = \"]\"), Typesetting:-mfenced(Typesetting:-m
row(Typesetting:-mn(\"2\", mathvariant = \"normal\")), mathvariant = \+
\"normal\", open = \"[\", close = \"]\"), Typesetting:-mo(\",\", mathv
ariant = \"normal\", fence = \"false\", separator = \"true\", stretchy
 = \"false\", symmetric = \"false\", largeop = \"false\", movablelimit
s = \"false\", accent = \"false\", lspace = \"0.0em\", rspace = \"0.33
33333em\"), Typesetting:-mo(\" \", mathvariant = \"normal\", fence = \+
\"false\", separator = \"false\", stretchy = \"false\", symmetric = \"
false\", largeop = \"false\", movablelimits = \"false\", accent = \"fa
lse\", lspace = \"0.0em\", rspace = \"0.0em\"), Typesetting:-mi(\"Poin
tCharPorcentaje\", italic = \"true\", mathvariant = \"italic\"), Types
etting:-mfenced(Typesetting:-mrow(Typesetting:-mn(\"10\", mathvariant \+
= \"normal\")), mathvariant = \"normal\", open = \"[\", close = \"]\")
, Typesetting:-mfenced(Typesetting:-mrow(Typesetting:-mn(\"37\", mathv
ariant = \"normal\")), mathvariant = \"normal\", open = \"[\", close =
 \"]\"), Typesetting:-mfenced(Typesetting:-mrow(Typesetting:-mn(\"2\",
 mathvariant = \"normal\")), mathvariant = \"normal\", open = \"[\", c
lose = \"]\")), mathvariant = \"normal\"), Typesetting:-mo(\";\", math
variant = \"normal\", fence = \"false\", separator = \"true\", stretch
y = \"false\", symmetric = \"false\", largeop = \"false\", movablelimi
ts = \"false\", accent = \"false\", lspace = \"0.0em\", rspace = \"0.2
777778em\"), Typesetting:-mspace(height = \"0.0ex\", width = \"0.0em\"
, depth = \"0.0ex\", linebreak = \"newline\"), Typesetting:-mo(\" \", \+
mathvariant = \"normal\", fence = \"false\", separator = \"false\", st
retchy = \"false\", symmetric = \"false\", largeop = \"false\", movabl
elimits = \"false\", accent = \"false\", lspace = \"0.0em\", rspace = \+
\"0.0em\"), Typesetting:-mi(\"ValorMaximo\", italic = \"true\", mathva
riant = \"italic\"), Typesetting:-mo(\" \", mathvariant = \"normal\", \+
fence = \"false\", separator = \"false\", stretchy = \"false\", symmet
ric = \"false\", largeop = \"false\", movablelimits = \"false\", accen
t = \"false\", lspace = \"0.0em\", rspace = \"0.0em\"), Typesetting:-m
o(\"&coloneq;\", mathvariant = \"normal\", fence = \"false\", separato
r = \"false\", stretchy = \"false\", symmetric = \"false\", largeop = \+
\"false\", movablelimits = \"false\", accent = \"false\", lspace = \"0
.2777778em\", rspace = \"0.2777778em\"), Typesetting:-mo(\" \", mathva
riant = \"normal\", fence = \"false\", separator = \"false\", stretchy
 = \"false\", symmetric = \"false\", largeop = \"false\", movablelimit
s = \"false\", accent = \"false\", lspace = \"0.0em\", rspace = \"0.0e
m\"), Typesetting:-mi(\"max\", italic = \"false\", mathvariant = \"nor
mal\"), Typesetting:-mfenced(Typesetting:-mrow(Typesetting:-mi(\"Point
CharPorcentaje\", italic = \"true\", mathvariant = \"italic\"), Typese
tting:-mfenced(Typesetting:-mrow(Typesetting:-mn(\"1\", mathvariant = \+
\"normal\")), mathvariant = \"normal\", open = \"[\", close = \"]\"), \+
Typesetting:-mfenced(Typesetting:-mrow(Typesetting:-mn(\"55\", mathvar
iant = \"normal\")), mathvariant = \"normal\", open = \"[\", close = \+
\"]\"), Typesetting:-mfenced(Typesetting:-mrow(Typesetting:-mn(\"2\", \+
mathvariant = \"normal\")), mathvariant = \"normal\", open = \"[\", cl
ose = \"]\"), Typesetting:-mo(\",\", mathvariant = \"normal\", fence =
 \"false\", separator = \"true\", stretchy = \"false\", symmetric = \"
false\", largeop = \"false\", movablelimits = \"false\", accent = \"fa
lse\", lspace = \"0.0em\", rspace = \"0.3333333em\"), Typesetting:-mo(
\" \", mathvariant = \"normal\", fence = \"false\", separator = \"fals
e\", stretchy = \"false\", symmetric = \"false\", largeop = \"false\",
 movablelimits = \"false\", accent = \"false\", lspace = \"0.0em\", rs
pace = \"0.0em\"), Typesetting:-mi(\"PointCharPorcentaje\", italic = \+
\"true\", mathvariant = \"italic\"), Typesetting:-mfenced(Typesetting:
-mrow(Typesetting:-mn(\"2\", mathvariant = \"normal\")), mathvariant =
 \"normal\", open = \"[\", close = \"]\"), Typesetting:-mfenced(Typese
tting:-mrow(Typesetting:-mn(\"55\", mathvariant = \"normal\")), mathva
riant = \"normal\", open = \"[\", close = \"]\"), Typesetting:-mfenced
(Typesetting:-mrow(Typesetting:-mn(\"2\", mathvariant = \"normal\")), \+
mathvariant = \"normal\", open = \"[\", close = \"]\"), Typesetting:-m
o(\",\", mathvariant = \"normal\", fence = \"false\", separator = \"tr
ue\", stretchy = \"false\", symmetric = \"false\", largeop = \"false\"
, movablelimits = \"false\", accent = \"false\", lspace = \"0.0em\", r
space = \"0.3333333em\"), Typesetting:-mo(\" \", mathvariant = \"norma
l\", fence = \"false\", separator = \"false\", stretchy = \"false\", s
ymmetric = \"false\", largeop = \"false\", movablelimits = \"false\", \+
accent = \"false\", lspace = \"0.0em\", rspace = \"0.0em\"), Typesetti
ng:-mi(\"PointCharPorcentaje\", italic = \"true\", mathvariant = \"ita
lic\"), Typesetting:-mfenced(Typesetting:-mrow(Typesetting:-mn(\"3\", \+
mathvariant = \"normal\")), mathvariant = \"normal\", open = \"[\", cl
ose = \"]\"), Typesetting:-mfenced(Typesetting:-mrow(Typesetting:-mn(
\"55\", mathvariant = \"normal\")), mathvariant = \"normal\", open = \+
\"[\", close = \"]\"), Typesetting:-mfenced(Typesetting:-mrow(Typesett
ing:-mn(\"2\", mathvariant = \"normal\")), mathvariant = \"normal\", o
pen = \"[\", close = \"]\"), Typesetting:-mo(\",\", mathvariant = \"no
rmal\", fence = \"false\", separator = \"true\", stretchy = \"false\",
 symmetric = \"false\", largeop = \"false\", movablelimits = \"false\"
, accent = \"false\", lspace = \"0.0em\", rspace = \"0.3333333em\"), T
ypesetting:-mo(\" \", mathvariant = \"normal\", fence = \"false\", sep
arator = \"false\", stretchy = \"false\", symmetric = \"false\", large
op = \"false\", movablelimits = \"false\", accent = \"false\", lspace \+
= \"0.0em\", rspace = \"0.0em\"), Typesetting:-mi(\"PointCharPorcentaj
e\", italic = \"true\", mathvariant = \"italic\"), Typesetting:-mfence
d(Typesetting:-mrow(Typesetting:-mn(\"4\", mathvariant = \"normal\")),
 mathvariant = \"normal\", open = \"[\", close = \"]\"), Typesetting:-
mfenced(Typesetting:-mrow(Typesetting:-mn(\"55\", mathvariant = \"norm
al\")), mathvariant = \"normal\", open = \"[\", close = \"]\"), Typese
tting:-mfenced(Typesetting:-mrow(Typesetting:-mn(\"2\", mathvariant = \+
\"normal\")), mathvariant = \"normal\", open = \"[\", close = \"]\"), \+
Typesetting:-mo(\",\", mathvariant = \"normal\", fence = \"false\", se
parator = \"true\", stretchy = \"false\", symmetric = \"false\", large
op = \"false\", movablelimits = \"false\", accent = \"false\", lspace \+
= \"0.0em\", rspace = \"0.3333333em\"), Typesetting:-mo(\" \", mathvar
iant = \"normal\", fence = \"false\", separator = \"false\", stretchy \+
= \"false\", symmetric = \"false\", largeop = \"false\", movablelimits
 = \"false\", accent = \"false\", lspace = \"0.0em\", rspace = \"0.0em
\"), Typesetting:-mi(\"PointCharPorcentaje\", italic = \"true\", mathv
ariant = \"italic\"), Typesetting:-mfenced(Typesetting:-mrow(Typesetti
ng:-mn(\"5\", mathvariant = \"normal\")), mathvariant = \"normal\", op
en = \"[\", close = \"]\"), Typesetting:-mfenced(Typesetting:-mrow(Typ
esetting:-mn(\"55\", mathvariant = \"normal\")), mathvariant = \"norma
l\", open = \"[\", close = \"]\"), Typesetting:-mfenced(Typesetting:-m
row(Typesetting:-mn(\"2\", mathvariant = \"normal\")), mathvariant = \+
\"normal\", open = \"[\", close = \"]\"), Typesetting:-mo(\",\", mathv
ariant = \"normal\", fence = \"false\", separator = \"true\", stretchy
 = \"false\", symmetric = \"false\", largeop = \"false\", movablelimit
s = \"false\", accent = \"false\", lspace = \"0.0em\", rspace = \"0.33
33333em\"), Typesetting:-mo(\" \", mathvariant = \"normal\", fence = \+
\"false\", separator = \"false\", stretchy = \"false\", symmetric = \"
false\", largeop = \"false\", movablelimits = \"false\", accent = \"fa
lse\", lspace = \"0.0em\", rspace = \"0.0em\"), Typesetting:-mi(\"Poin
tCharPorcentaje\", italic = \"true\", mathvariant = \"italic\"), Types
etting:-mfenced(Typesetting:-mrow(Typesetting:-mn(\"6\", mathvariant =
 \"normal\")), mathvariant = \"normal\", open = \"[\", close = \"]\"),
 Typesetting:-mfenced(Typesetting:-mrow(Typesetting:-mn(\"55\", mathva
riant = \"normal\")), mathvariant = \"normal\", open = \"[\", close = \+
\"]\"), Typesetting:-mfenced(Typesetting:-mrow(Typesetting:-mn(\"2\", \+
mathvariant = \"normal\")), mathvariant = \"normal\", open = \"[\", cl
ose = \"]\"), Typesetting:-mo(\",\", mathvariant = \"normal\", fence =
 \"false\", separator = \"true\", stretchy = \"false\", symmetric = \"
false\", largeop = \"false\", movablelimits = \"false\", accent = \"fa
lse\", lspace = \"0.0em\", rspace = \"0.3333333em\"), Typesetting:-mo(
\" \", mathvariant = \"normal\", fence = \"false\", separator = \"fals
e\", stretchy = \"false\", symmetric = \"false\", largeop = \"false\",
 movablelimits = \"false\", accent = \"false\", lspace = \"0.0em\", rs
pace = \"0.0em\"), Typesetting:-mi(\"PointCharPorcentaje\", italic = \+
\"true\", mathvariant = \"italic\"), Typesetting:-mfenced(Typesetting:
-mrow(Typesetting:-mn(\"7\", mathvariant = \"normal\")), mathvariant =
 \"normal\", open = \"[\", close = \"]\"), Typesetting:-mfenced(Typese
tting:-mrow(Typesetting:-mn(\"55\", mathvariant = \"normal\")), mathva
riant = \"normal\", open = \"[\", close = \"]\"), Typesetting:-mfenced
(Typesetting:-mrow(Typesetting:-mn(\"2\", mathvariant = \"normal\")), \+
mathvariant = \"normal\", open = \"[\", close = \"]\"), Typesetting:-m
o(\",\", mathvariant = \"normal\", fence = \"false\", separator = \"tr
ue\", stretchy = \"false\", symmetric = \"false\", largeop = \"false\"
, movablelimits = \"false\", accent = \"false\", lspace = \"0.0em\", r
space = \"0.3333333em\"), Typesetting:-mo(\" \", mathvariant = \"norma
l\", fence = \"false\", separator = \"false\", stretchy = \"false\", s
ymmetric = \"false\", largeop = \"false\", movablelimits = \"false\", \+
accent = \"false\", lspace = \"0.0em\", rspace = \"0.0em\"), Typesetti
ng:-mi(\"PointCharPorcentaje\", italic = \"true\", mathvariant = \"ita
lic\"), Typesetting:-mfenced(Typesetting:-mrow(Typesetting:-mn(\"8\", \+
mathvariant = \"normal\")), mathvariant = \"normal\", open = \"[\", cl
ose = \"]\"), Typesetting:-mfenced(Typesetting:-mrow(Typesetting:-mn(
\"55\", mathvariant = \"normal\")), mathvariant = \"normal\", open = \+
\"[\", close = \"]\"), Typesetting:-mfenced(Typesetting:-mrow(Typesett
ing:-mn(\"2\", mathvariant = \"normal\")), mathvariant = \"normal\", o
pen = \"[\", close = \"]\"), Typesetting:-mo(\",\", mathvariant = \"no
rmal\", fence = \"false\", separator = \"true\", stretchy = \"false\",
 symmetric = \"false\", largeop = \"false\", movablelimits = \"false\"
, accent = \"false\", lspace = \"0.0em\", rspace = \"0.3333333em\"), T
ypesetting:-mo(\" \", mathvariant = \"normal\", fence = \"false\", sep
arator = \"false\", stretchy = \"false\", symmetric = \"false\", large
op = \"false\", movablelimits = \"false\", accent = \"false\", lspace \+
= \"0.0em\", rspace = \"0.0em\"), Typesetting:-mi(\"PointCharPorcentaj
e\", italic = \"true\", mathvariant = \"italic\"), Typesetting:-mfence
d(Typesetting:-mrow(Typesetting:-mn(\"9\", mathvariant = \"normal\")),
 mathvariant = \"normal\", open = \"[\", close = \"]\"), Typesetting:-
mfenced(Typesetting:-mrow(Typesetting:-mn(\"55\", mathvariant = \"norm
al\")), mathvariant = \"normal\", open = \"[\", close = \"]\"), Typese
tting:-mfenced(Typesetting:-mrow(Typesetting:-mn(\"2\", mathvariant = \+
\"normal\")), mathvariant = \"normal\", open = \"[\", close = \"]\"), \+
Typesetting:-mo(\",\", mathvariant = \"normal\", fence = \"false\", se
parator = \"true\", stretchy = \"false\", symmetric = \"false\", large
op = \"false\", movablelimits = \"false\", accent = \"false\", lspace \+
= \"0.0em\", rspace = \"0.3333333em\"), Typesetting:-mo(\" \", mathvar
iant = \"normal\", fence = \"false\", separator = \"false\", stretchy \+
= \"false\", symmetric = \"false\", largeop = \"false\", movablelimits
 = \"false\", accent = \"false\", lspace = \"0.0em\", rspace = \"0.0em
\"), Typesetting:-mi(\"PointCharPorcentaje\", italic = \"true\", mathv
ariant = \"italic\"), Typesetting:-mfenced(Typesetting:-mrow(Typesetti
ng:-mn(\"10\", mathvariant = \"normal\")), mathvariant = \"normal\", o
pen = \"[\", close = \"]\"), Typesetting:-mfenced(Typesetting:-mrow(Ty
pesetting:-mn(\"55\", mathvariant = \"normal\")), mathvariant = \"norm
al\", open = \"[\", close = \"]\"), Typesetting:-mfenced(Typesetting:-
mrow(Typesetting:-mn(\"2\", mathvariant = \"normal\")), mathvariant = \+
\"normal\", open = \"[\", close = \"]\")), mathvariant = \"normal\"), \+
Typesetting:-mo(\";\", mathvariant = \"normal\", fence = \"false\", se
parator = \"true\", stretchy = \"false\", symmetric = \"false\", large
op = \"false\", movablelimits = \"false\", accent = \"false\", lspace \+
= \"0.0em\", rspace = \"0.2777778em\"), Typesetting:-mo(\" \", mathvar
iant = \"normal\", fence = \"false\", separator = \"false\", stretchy \+
= \"false\", symmetric = \"false\", largeop = \"false\", movablelimits
 = \"false\", accent = \"false\", lspace = \"0.0em\", rspace = \"0.0em
\"), Typesetting:-mspace(height = \"0.0ex\", width = \"0.0em\", depth \+
= \"0.0ex\", linebreak = \"newline\"), Typesetting:-mo(\" \", mathvari
ant = \"normal\", fence = \"false\", separator = \"false\", stretchy =
 \"false\", symmetric = \"false\", largeop = \"false\", movablelimits \+
= \"false\", accent = \"false\", lspace = \"0.0em\", rspace = \"0.0em
\"), Typesetting:-mi(\"ValorMaximo\", italic = \"true\", mathvariant =
 \"italic\"), Typesetting:-mo(\" \", mathvariant = \"normal\", fence =
 \"false\", separator = \"false\", stretchy = \"false\", symmetric = \+
\"false\", largeop = \"false\", movablelimits = \"false\", accent = \"
false\", lspace = \"0.0em\", rspace = \"0.0em\"), Typesetting:-mo(\"&c
oloneq;\", mathvariant = \"normal\", fence = \"false\", separator = \"
false\", stretchy = \"false\", symmetric = \"false\", largeop = \"fals
e\", movablelimits = \"false\", accent = \"false\", lspace = \"0.27777
78em\", rspace = \"0.2777778em\"), Typesetting:-mo(\" \", mathvariant \+
= \"normal\", fence = \"false\", separator = \"false\", stretchy = \"f
alse\", symmetric = \"false\", largeop = \"false\", movablelimits = \"
false\", accent = \"false\", lspace = \"0.0em\", rspace = \"0.0em\"), \+
Typesetting:-mi(\"max\", italic = \"false\", mathvariant = \"normal\")
, Typesetting:-mfenced(Typesetting:-mrow(Typesetting:-mi(\"PointCharPo
rcentaje\", italic = \"true\", mathvariant = \"italic\"), Typesetting:
-mfenced(Typesetting:-mrow(Typesetting:-mn(\"1\", mathvariant = \"norm
al\")), mathvariant = \"normal\", open = \"[\", close = \"]\"), Typese
tting:-mfenced(Typesetting:-mrow(Typesetting:-mn(\"57\", mathvariant =
 \"normal\")), mathvariant = \"normal\", open = \"[\", close = \"]\"),
 Typesetting:-mfenced(Typesetting:-mrow(Typesetting:-mn(\"2\", mathvar
iant = \"normal\")), mathvariant = \"normal\", open = \"[\", close = \+
\"]\"), Typesetting:-mo(\",\", mathvariant = \"normal\", fence = \"fal
se\", separator = \"true\", stretchy = \"false\", symmetric = \"false
\", largeop = \"false\", movablelimits = \"false\", accent = \"false\"
, lspace = \"0.0em\", rspace = \"0.3333333em\"), Typesetting:-mo(\" \"
, mathvariant = \"normal\", fence = \"false\", separator = \"false\", \+
stretchy = \"false\", symmetric = \"false\", largeop = \"false\", mova
blelimits = \"false\", accent = \"false\", lspace = \"0.0em\", rspace \+
= \"0.0em\"), Typesetting:-mi(\"PointCharPorcentaje\", italic = \"true
\", mathvariant = \"italic\"), Typesetting:-mfenced(Typesetting:-mrow(
Typesetting:-mn(\"2\", mathvariant = \"normal\")), mathvariant = \"nor
mal\", open = \"[\", close = \"]\"), Typesetting:-mfenced(Typesetting:
-mrow(Typesetting:-mn(\"57\", mathvariant = \"normal\")), mathvariant \+
= \"normal\", open = \"[\", close = \"]\"), Typesetting:-mfenced(Types
etting:-mrow(Typesetting:-mn(\"2\", mathvariant = \"normal\")), mathva
riant = \"normal\", open = \"[\", close = \"]\"), Typesetting:-mo(\",
\", mathvariant = \"normal\", fence = \"false\", separator = \"true\",
 stretchy = \"false\", symmetric = \"false\", largeop = \"false\", mov
ablelimits = \"false\", accent = \"false\", lspace = \"0.0em\", rspace
 = \"0.3333333em\"), Typesetting:-mo(\" \", mathvariant = \"normal\", \+
fence = \"false\", separator = \"false\", stretchy = \"false\", symmet
ric = \"false\", largeop = \"false\", movablelimits = \"false\", accen
t = \"false\", lspace = \"0.0em\", rspace = \"0.0em\"), Typesetting:-m
i(\"PointCharPorcentaje\", italic = \"true\", mathvariant = \"italic\"
), Typesetting:-mfenced(Typesetting:-mrow(Typesetting:-mn(\"3\", mathv
ariant = \"normal\")), mathvariant = \"normal\", open = \"[\", close =
 \"]\"), Typesetting:-mfenced(Typesetting:-mrow(Typesetting:-mn(\"57\"
, mathvariant = \"normal\")), mathvariant = \"normal\", open = \"[\", \+
close = \"]\"), Typesetting:-mfenced(Typesetting:-mrow(Typesetting:-mn
(\"2\", mathvariant = \"normal\")), mathvariant = \"normal\", open = \+
\"[\", close = \"]\"), Typesetting:-mo(\",\", mathvariant = \"normal\"
, fence = \"false\", separator = \"true\", stretchy = \"false\", symme
tric = \"false\", largeop = \"false\", movablelimits = \"false\", acce
nt = \"false\", lspace = \"0.0em\", rspace = \"0.3333333em\"), Typeset
ting:-mo(\" \", mathvariant = \"normal\", fence = \"false\", separator
 = \"false\", stretchy = \"false\", symmetric = \"false\", largeop = \+
\"false\", movablelimits = \"false\", accent = \"false\", lspace = \"0
.0em\", rspace = \"0.0em\"), Typesetting:-mi(\"PointCharPorcentaje\", \+
italic = \"true\", mathvariant = \"italic\"), Typesetting:-mfenced(Typ
esetting:-mrow(Typesetting:-mn(\"4\", mathvariant = \"normal\")), math
variant = \"normal\", open = \"[\", close = \"]\"), Typesetting:-mfenc
ed(Typesetting:-mrow(Typesetting:-mn(\"57\", mathvariant = \"normal\")
), mathvariant = \"normal\", open = \"[\", close = \"]\"), Typesetting
:-mfenced(Typesetting:-mrow(Typesetting:-mn(\"2\", mathvariant = \"nor
mal\")), mathvariant = \"normal\", open = \"[\", close = \"]\"), Types
etting:-mo(\",\", mathvariant = \"normal\", fence = \"false\", separat
or = \"true\", stretchy = \"false\", symmetric = \"false\", largeop = \+
\"false\", movablelimits = \"false\", accent = \"false\", lspace = \"0
.0em\", rspace = \"0.3333333em\"), Typesetting:-mo(\" \", mathvariant \+
= \"normal\", fence = \"false\", separator = \"false\", stretchy = \"f
alse\", symmetric = \"false\", largeop = \"false\", movablelimits = \"
false\", accent = \"false\", lspace = \"0.0em\", rspace = \"0.0em\"), \+
Typesetting:-mi(\"PointCharPorcentaje\", italic = \"true\", mathvarian
t = \"italic\"), Typesetting:-mfenced(Typesetting:-mrow(Typesetting:-m
n(\"5\", mathvariant = \"normal\")), mathvariant = \"normal\", open = \+
\"[\", close = \"]\"), Typesetting:-mfenced(Typesetting:-mrow(Typesett
ing:-mn(\"57\", mathvariant = \"normal\")), mathvariant = \"normal\", \+
open = \"[\", close = \"]\"), Typesetting:-mfenced(Typesetting:-mrow(T
ypesetting:-mn(\"2\", mathvariant = \"normal\")), mathvariant = \"norm
al\", open = \"[\", close = \"]\"), Typesetting:-mo(\",\", mathvariant
 = \"normal\", fence = \"false\", separator = \"true\", stretchy = \"f
alse\", symmetric = \"false\", largeop = \"false\", movablelimits = \"
false\", accent = \"false\", lspace = \"0.0em\", rspace = \"0.3333333e
m\"), Typesetting:-mo(\" \", mathvariant = \"normal\", fence = \"false
\", separator = \"false\", stretchy = \"false\", symmetric = \"false\"
, largeop = \"false\", movablelimits = \"false\", accent = \"false\", \+
lspace = \"0.0em\", rspace = \"0.0em\"), Typesetting:-mi(\"PointCharPo
rcentaje\", italic = \"true\", mathvariant = \"italic\"), Typesetting:
-mfenced(Typesetting:-mrow(Typesetting:-mn(\"6\", mathvariant = \"norm
al\")), mathvariant = \"normal\", open = \"[\", close = \"]\"), Typese
tting:-mfenced(Typesetting:-mrow(Typesetting:-mn(\"57\", mathvariant =
 \"normal\")), mathvariant = \"normal\", open = \"[\", close = \"]\"),
 Typesetting:-mfenced(Typesetting:-mrow(Typesetting:-mn(\"2\", mathvar
iant = \"normal\")), mathvariant = \"normal\", open = \"[\", close = \+
\"]\"), Typesetting:-mo(\",\", mathvariant = \"normal\", fence = \"fal
se\", separator = \"true\", stretchy = \"false\", symmetric = \"false
\", largeop = \"false\", movablelimits = \"false\", accent = \"false\"
, lspace = \"0.0em\", rspace = \"0.3333333em\"), Typesetting:-mo(\" \"
, mathvariant = \"normal\", fence = \"false\", separator = \"false\", \+
stretchy = \"false\", symmetric = \"false\", largeop = \"false\", mova
blelimits = \"false\", accent = \"false\", lspace = \"0.0em\", rspace \+
= \"0.0em\"), Typesetting:-mi(\"PointCharPorcentaje\", italic = \"true
\", mathvariant = \"italic\"), Typesetting:-mfenced(Typesetting:-mrow(
Typesetting:-mn(\"7\", mathvariant = \"normal\")), mathvariant = \"nor
mal\", open = \"[\", close = \"]\"), Typesetting:-mfenced(Typesetting:
-mrow(Typesetting:-mn(\"57\", mathvariant = \"normal\")), mathvariant \+
= \"normal\", open = \"[\", close = \"]\"), Typesetting:-mfenced(Types
etting:-mrow(Typesetting:-mn(\"2\", mathvariant = \"normal\")), mathva
riant = \"normal\", open = \"[\", close = \"]\"), Typesetting:-mo(\",
\", mathvariant = \"normal\", fence = \"false\", separator = \"true\",
 stretchy = \"false\", symmetric = \"false\", largeop = \"false\", mov
ablelimits = \"false\", accent = \"false\", lspace = \"0.0em\", rspace
 = \"0.3333333em\"), Typesetting:-mo(\" \", mathvariant = \"normal\", \+
fence = \"false\", separator = \"false\", stretchy = \"false\", symmet
ric = \"false\", largeop = \"false\", movablelimits = \"false\", accen
t = \"false\", lspace = \"0.0em\", rspace = \"0.0em\"), Typesetting:-m
i(\"PointCharPorcentaje\", italic = \"true\", mathvariant = \"italic\"
), Typesetting:-mfenced(Typesetting:-mrow(Typesetting:-mn(\"8\", mathv
ariant = \"normal\")), mathvariant = \"normal\", open = \"[\", close =
 \"]\"), Typesetting:-mfenced(Typesetting:-mrow(Typesetting:-mn(\"57\"
, mathvariant = \"normal\")), mathvariant = \"normal\", open = \"[\", \+
close = \"]\"), Typesetting:-mfenced(Typesetting:-mrow(Typesetting:-mn
(\"2\", mathvariant = \"normal\")), mathvariant = \"normal\", open = \+
\"[\", close = \"]\"), Typesetting:-mo(\",\", mathvariant = \"normal\"
, fence = \"false\", separator = \"true\", stretchy = \"false\", symme
tric = \"false\", largeop = \"false\", movablelimits = \"false\", acce
nt = \"false\", lspace = \"0.0em\", rspace = \"0.3333333em\"), Typeset
ting:-mo(\" \", mathvariant = \"normal\", fence = \"false\", separator
 = \"false\", stretchy = \"false\", symmetric = \"false\", largeop = \+
\"false\", movablelimits = \"false\", accent = \"false\", lspace = \"0
.0em\", rspace = \"0.0em\"), Typesetting:-mi(\"PointCharPorcentaje\", \+
italic = \"true\", mathvariant = \"italic\"), Typesetting:-mfenced(Typ
esetting:-mrow(Typesetting:-mn(\"9\", mathvariant = \"normal\")), math
variant = \"normal\", open = \"[\", close = \"]\"), Typesetting:-mfenc
ed(Typesetting:-mrow(Typesetting:-mn(\"57\", mathvariant = \"normal\")
), mathvariant = \"normal\", open = \"[\", close = \"]\"), Typesetting
:-mfenced(Typesetting:-mrow(Typesetting:-mn(\"2\", mathvariant = \"nor
mal\")), mathvariant = \"normal\", open = \"[\", close = \"]\"), Types
etting:-mo(\",\", mathvariant = \"normal\", fence = \"false\", separat
or = \"true\", stretchy = \"false\", symmetric = \"false\", largeop = \+
\"false\", movablelimits = \"false\", accent = \"false\", lspace = \"0
.0em\", rspace = \"0.3333333em\"), Typesetting:-mo(\" \", mathvariant \+
= \"normal\", fence = \"false\", separator = \"false\", stretchy = \"f
alse\", symmetric = \"false\", largeop = \"false\", movablelimits = \"
false\", accent = \"false\", lspace = \"0.0em\", rspace = \"0.0em\"), \+
Typesetting:-mi(\"PointCharPorcentaje\", italic = \"true\", mathvarian
t = \"italic\"), Typesetting:-mfenced(Typesetting:-mrow(Typesetting:-m
n(\"10\", mathvariant = \"normal\")), mathvariant = \"normal\", open =
 \"[\", close = \"]\"), Typesetting:-mfenced(Typesetting:-mrow(Typeset
ting:-mn(\"57\", mathvariant = \"normal\")), mathvariant = \"normal\",
 open = \"[\", close = \"]\"), Typesetting:-mfenced(Typesetting:-mrow(
Typesetting:-mn(\"2\", mathvariant = \"normal\")), mathvariant = \"nor
mal\", open = \"[\", close = \"]\")), mathvariant = \"normal\"), Types
etting:-mo(\";\", mathvariant = \"normal\", fence = \"false\", separat
or = \"true\", stretchy = \"false\", symmetric = \"false\", largeop = \+
\"false\", movablelimits = \"false\", accent = \"false\", lspace = \"0
.0em\", rspace = \"0.2777778em\"), Typesetting:-mo(\" \", mathvariant \+
= \"normal\", fence = \"false\", separator = \"false\", stretchy = \"f
alse\", symmetric = \"false\", largeop = \"false\", movablelimits = \"
false\", accent = \"false\", lspace = \"0.0em\", rspace = \"0.0em\"), \+
Typesetting:-mspace(height = \"0.0ex\", width = \"0.0em\", depth = \"0
.0ex\", linebreak = \"newline\"), Typesetting:-mo(\" \", mathvariant =
 \"normal\", fence = \"false\", separator = \"false\", stretchy = \"fa
lse\", symmetric = \"false\", largeop = \"false\", movablelimits = \"f
alse\", accent = \"false\", lspace = \"0.0em\", rspace = \"0.0em\"), T
ypesetting:-mi(\"ValorMaximo\", italic = \"true\", mathvariant = \"ita
lic\"), Typesetting:-mo(\" \", mathvariant = \"normal\", fence = \"fal
se\", separator = \"false\", stretchy = \"false\", symmetric = \"false
\", largeop = \"false\", movablelimits = \"false\", accent = \"false\"
, lspace = \"0.0em\", rspace = \"0.0em\"), Typesetting:-mo(\"&coloneq;
\", mathvariant = \"normal\", fence = \"false\", separator = \"false\"
, stretchy = \"false\", symmetric = \"false\", largeop = \"false\", mo
vablelimits = \"false\", accent = \"false\", lspace = \"0.2777778em\",
 rspace = \"0.2777778em\"), Typesetting:-mo(\" \", mathvariant = \"nor
mal\", fence = \"false\", separator = \"false\", stretchy = \"false\",
 symmetric = \"false\", largeop = \"false\", movablelimits = \"false\"
, accent = \"false\", lspace = \"0.0em\", rspace = \"0.0em\"), Typeset
ting:-mi(\"max\", italic = \"false\", mathvariant = \"normal\"), Types
etting:-mfenced(Typesetting:-mrow(Typesetting:-mi(\"PointCharPorcentaj
e\", italic = \"true\", mathvariant = \"italic\"), Typesetting:-mfence
d(Typesetting:-mrow(Typesetting:-mn(\"1\", mathvariant = \"normal\")),
 mathvariant = \"normal\", open = \"[\", close = \"]\"), Typesetting:-
mfenced(Typesetting:-mrow(Typesetting:-mn(\"68\", mathvariant = \"norm
al\")), mathvariant = \"normal\", open = \"[\", close = \"]\"), Typese
tting:-mfenced(Typesetting:-mrow(Typesetting:-mn(\"2\", mathvariant = \+
\"normal\")), mathvariant = \"normal\", open = \"[\", close = \"]\"), \+
Typesetting:-mo(\",\", mathvariant = \"normal\", fence = \"false\", se
parator = \"true\", stretchy = \"false\", symmetric = \"false\", large
op = \"false\", movablelimits = \"false\", accent = \"false\", lspace \+
= \"0.0em\", rspace = \"0.3333333em\"), Typesetting:-mo(\" \", mathvar
iant = \"normal\", fence = \"false\", separator = \"false\", stretchy \+
= \"false\", symmetric = \"false\", largeop = \"false\", movablelimits
 = \"false\", accent = \"false\", lspace = \"0.0em\", rspace = \"0.0em
\"), Typesetting:-mi(\"PointCharPorcentaje\", italic = \"true\", mathv
ariant = \"italic\"), Typesetting:-mfenced(Typesetting:-mrow(Typesetti
ng:-mn(\"2\", mathvariant = \"normal\")), mathvariant = \"normal\", op
en = \"[\", close = \"]\"), Typesetting:-mfenced(Typesetting:-mrow(Typ
esetting:-mn(\"68\", mathvariant = \"normal\")), mathvariant = \"norma
l\", open = \"[\", close = \"]\"), Typesetting:-mfenced(Typesetting:-m
row(Typesetting:-mn(\"2\", mathvariant = \"normal\")), mathvariant = \+
\"normal\", open = \"[\", close = \"]\"), Typesetting:-mo(\",\", mathv
ariant = \"normal\", fence = \"false\", separator = \"true\", stretchy
 = \"false\", symmetric = \"false\", largeop = \"false\", movablelimit
s = \"false\", accent = \"false\", lspace = \"0.0em\", rspace = \"0.33
33333em\"), Typesetting:-mo(\" \", mathvariant = \"normal\", fence = \+
\"false\", separator = \"false\", stretchy = \"false\", symmetric = \"
false\", largeop = \"false\", movablelimits = \"false\", accent = \"fa
lse\", lspace = \"0.0em\", rspace = \"0.0em\"), Typesetting:-mi(\"Poin
tCharPorcentaje\", italic = \"true\", mathvariant = \"italic\"), Types
etting:-mfenced(Typesetting:-mrow(Typesetting:-mn(\"3\", mathvariant =
 \"normal\")), mathvariant = \"normal\", open = \"[\", close = \"]\"),
 Typesetting:-mfenced(Typesetting:-mrow(Typesetting:-mn(\"68\", mathva
riant = \"normal\")), mathvariant = \"normal\", open = \"[\", close = \+
\"]\"), Typesetting:-mfenced(Typesetting:-mrow(Typesetting:-mn(\"2\", \+
mathvariant = \"normal\")), mathvariant = \"normal\", open = \"[\", cl
ose = \"]\"), Typesetting:-mo(\",\", mathvariant = \"normal\", fence =
 \"false\", separator = \"true\", stretchy = \"false\", symmetric = \"
false\", largeop = \"false\", movablelimits = \"false\", accent = \"fa
lse\", lspace = \"0.0em\", rspace = \"0.3333333em\"), Typesetting:-mo(
\" \", mathvariant = \"normal\", fence = \"false\", separator = \"fals
e\", stretchy = \"false\", symmetric = \"false\", largeop = \"false\",
 movablelimits = \"false\", accent = \"false\", lspace = \"0.0em\", rs
pace = \"0.0em\"), Typesetting:-mi(\"PointCharPorcentaje\", italic = \+
\"true\", mathvariant = \"italic\"), Typesetting:-mfenced(Typesetting:
-mrow(Typesetting:-mn(\"4\", mathvariant = \"normal\")), mathvariant =
 \"normal\", open = \"[\", close = \"]\"), Typesetting:-mfenced(Typese
tting:-mrow(Typesetting:-mn(\"68\", mathvariant = \"normal\")), mathva
riant = \"normal\", open = \"[\", close = \"]\"), Typesetting:-mfenced
(Typesetting:-mrow(Typesetting:-mn(\"2\", mathvariant = \"normal\")), \+
mathvariant = \"normal\", open = \"[\", close = \"]\"), Typesetting:-m
o(\",\", mathvariant = \"normal\", fence = \"false\", separator = \"tr
ue\", stretchy = \"false\", symmetric = \"false\", largeop = \"false\"
, movablelimits = \"false\", accent = \"false\", lspace = \"0.0em\", r
space = \"0.3333333em\"), Typesetting:-mo(\" \", mathvariant = \"norma
l\", fence = \"false\", separator = \"false\", stretchy = \"false\", s
ymmetric = \"false\", largeop = \"false\", movablelimits = \"false\", \+
accent = \"false\", lspace = \"0.0em\", rspace = \"0.0em\"), Typesetti
ng:-mi(\"PointCharPorcentaje\", italic = \"true\", mathvariant = \"ita
lic\"), Typesetting:-mfenced(Typesetting:-mrow(Typesetting:-mn(\"5\", \+
mathvariant = \"normal\")), mathvariant = \"normal\", open = \"[\", cl
ose = \"]\"), Typesetting:-mfenced(Typesetting:-mrow(Typesetting:-mn(
\"68\", mathvariant = \"normal\")), mathvariant = \"normal\", open = \+
\"[\", close = \"]\"), Typesetting:-mfenced(Typesetting:-mrow(Typesett
ing:-mn(\"2\", mathvariant = \"normal\")), mathvariant = \"normal\", o
pen = \"[\", close = \"]\"), Typesetting:-mo(\",\", mathvariant = \"no
rmal\", fence = \"false\", separator = \"true\", stretchy = \"false\",
 symmetric = \"false\", largeop = \"false\", movablelimits = \"false\"
, accent = \"false\", lspace = \"0.0em\", rspace = \"0.3333333em\"), T
ypesetting:-mo(\" \", mathvariant = \"normal\", fence = \"false\", sep
arator = \"false\", stretchy = \"false\", symmetric = \"false\", large
op = \"false\", movablelimits = \"false\", accent = \"false\", lspace \+
= \"0.0em\", rspace = \"0.0em\"), Typesetting:-mi(\"PointCharPorcentaj
e\", italic = \"true\", mathvariant = \"italic\"), Typesetting:-mfence
d(Typesetting:-mrow(Typesetting:-mn(\"6\", mathvariant = \"normal\")),
 mathvariant = \"normal\", open = \"[\", close = \"]\"), Typesetting:-
mfenced(Typesetting:-mrow(Typesetting:-mn(\"68\", mathvariant = \"norm
al\")), mathvariant = \"normal\", open = \"[\", close = \"]\"), Typese
tting:-mfenced(Typesetting:-mrow(Typesetting:-mn(\"2\", mathvariant = \+
\"normal\")), mathvariant = \"normal\", open = \"[\", close = \"]\"), \+
Typesetting:-mo(\",\", mathvariant = \"normal\", fence = \"false\", se
parator = \"true\", stretchy = \"false\", symmetric = \"false\", large
op = \"false\", movablelimits = \"false\", accent = \"false\", lspace \+
= \"0.0em\", rspace = \"0.3333333em\"), Typesetting:-mo(\" \", mathvar
iant = \"normal\", fence = \"false\", separator = \"false\", stretchy \+
= \"false\", symmetric = \"false\", largeop = \"false\", movablelimits
 = \"false\", accent = \"false\", lspace = \"0.0em\", rspace = \"0.0em
\"), Typesetting:-mi(\"PointCharPorcentaje\", italic = \"true\", mathv
ariant = \"italic\"), Typesetting:-mfenced(Typesetting:-mrow(Typesetti
ng:-mn(\"7\", mathvariant = \"normal\")), mathvariant = \"normal\", op
en = \"[\", close = \"]\"), Typesetting:-mfenced(Typesetting:-mrow(Typ
esetting:-mn(\"68\", mathvariant = \"normal\")), mathvariant = \"norma
l\", open = \"[\", close = \"]\"), Typesetting:-mfenced(Typesetting:-m
row(Typesetting:-mn(\"2\", mathvariant = \"normal\")), mathvariant = \+
\"normal\", open = \"[\", close = \"]\"), Typesetting:-mo(\",\", mathv
ariant = \"normal\", fence = \"false\", separator = \"true\", stretchy
 = \"false\", symmetric = \"false\", largeop = \"false\", movablelimit
s = \"false\", accent = \"false\", lspace = \"0.0em\", rspace = \"0.33
33333em\"), Typesetting:-mo(\" \", mathvariant = \"normal\", fence = \+
\"false\", separator = \"false\", stretchy = \"false\", symmetric = \"
false\", largeop = \"false\", movablelimits = \"false\", accent = \"fa
lse\", lspace = \"0.0em\", rspace = \"0.0em\"), Typesetting:-mi(\"Poin
tCharPorcentaje\", italic = \"true\", mathvariant = \"italic\"), Types
etting:-mfenced(Typesetting:-mrow(Typesetting:-mn(\"8\", mathvariant =
 \"normal\")), mathvariant = \"normal\", open = \"[\", close = \"]\"),
 Typesetting:-mfenced(Typesetting:-mrow(Typesetting:-mn(\"68\", mathva
riant = \"normal\")), mathvariant = \"normal\", open = \"[\", close = \+
\"]\"), Typesetting:-mfenced(Typesetting:-mrow(Typesetting:-mn(\"2\", \+
mathvariant = \"normal\")), mathvariant = \"normal\", open = \"[\", cl
ose = \"]\"), Typesetting:-mo(\",\", mathvariant = \"normal\", fence =
 \"false\", separator = \"true\", stretchy = \"false\", symmetric = \"
false\", largeop = \"false\", movablelimits = \"false\", accent = \"fa
lse\", lspace = \"0.0em\", rspace = \"0.3333333em\"), Typesetting:-mo(
\" \", mathvariant = \"normal\", fence = \"false\", separator = \"fals
e\", stretchy = \"false\", symmetric = \"false\", largeop = \"false\",
 movablelimits = \"false\", accent = \"false\", lspace = \"0.0em\", rs
pace = \"0.0em\"), Typesetting:-mi(\"PointCharPorcentaje\", italic = \+
\"true\", mathvariant = \"italic\"), Typesetting:-mfenced(Typesetting:
-mrow(Typesetting:-mn(\"9\", mathvariant = \"normal\")), mathvariant =
 \"normal\", open = \"[\", close = \"]\"), Typesetting:-mfenced(Typese
tting:-mrow(Typesetting:-mn(\"68\", mathvariant = \"normal\")), mathva
riant = \"normal\", open = \"[\", close = \"]\"), Typesetting:-mfenced
(Typesetting:-mrow(Typesetting:-mn(\"2\", mathvariant = \"normal\")), \+
mathvariant = \"normal\", open = \"[\", close = \"]\"), Typesetting:-m
o(\",\", mathvariant = \"normal\", fence = \"false\", separator = \"tr
ue\", stretchy = \"false\", symmetric = \"false\", largeop = \"false\"
, movablelimits = \"false\", accent = \"false\", lspace = \"0.0em\", r
space = \"0.3333333em\"), Typesetting:-mo(\" \", mathvariant = \"norma
l\", fence = \"false\", separator = \"false\", stretchy = \"false\", s
ymmetric = \"false\", largeop = \"false\", movablelimits = \"false\", \+
accent = \"false\", lspace = \"0.0em\", rspace = \"0.0em\"), Typesetti
ng:-mi(\"PointCharPorcentaje\", italic = \"true\", mathvariant = \"ita
lic\"), Typesetting:-mfenced(Typesetting:-mrow(Typesetting:-mn(\"10\",
 mathvariant = \"normal\")), mathvariant = \"normal\", open = \"[\", c
lose = \"]\"), Typesetting:-mfenced(Typesetting:-mrow(Typesetting:-mn(
\"68\", mathvariant = \"normal\")), mathvariant = \"normal\", open = \+
\"[\", close = \"]\"), Typesetting:-mfenced(Typesetting:-mrow(Typesett
ing:-mn(\"2\", mathvariant = \"normal\")), mathvariant = \"normal\", o
pen = \"[\", close = \"]\")), mathvariant = \"normal\"), Typesetting:-
mo(\";\", mathvariant = \"normal\", fence = \"false\", separator = \"t
rue\", stretchy = \"false\", symmetric = \"false\", largeop = \"false
\", movablelimits = \"false\", accent = \"false\", lspace = \"0.0em\",
 rspace = \"0.2777778em\"), Typesetting:-mo(\" \", mathvariant = \"nor
mal\", fence = \"false\", separator = \"false\", stretchy = \"false\",
 symmetric = \"false\", largeop = \"false\", movablelimits = \"false\"
, accent = \"false\", lspace = \"0.0em\", rspace = \"0.0em\"), Typeset
ting:-mspace(height = \"0.0ex\", width = \"0.0em\", depth = \"0.0ex\",
 linebreak = \"newline\"), Typesetting:-mo(\" \", mathvariant = \"norm
al\", fence = \"false\", separator = \"false\", stretchy = \"false\", \+
symmetric = \"false\", largeop = \"false\", movablelimits = \"false\",
 accent = \"false\", lspace = \"0.0em\", rspace = \"0.0em\"), Typesett
ing:-mi(\"ValorMaximo\", italic = \"true\", mathvariant = \"italic\"),
 Typesetting:-mo(\" \", mathvariant = \"normal\", fence = \"false\", s
eparator = \"false\", stretchy = \"false\", symmetric = \"false\", lar
geop = \"false\", movablelimits = \"false\", accent = \"false\", lspac
e = \"0.0em\", rspace = \"0.0em\"), Typesetting:-mo(\"&coloneq;\", mat
hvariant = \"normal\", fence = \"false\", separator = \"false\", stret
chy = \"false\", symmetric = \"false\", largeop = \"false\", movableli
mits = \"false\", accent = \"false\", lspace = \"0.2777778em\", rspace
 = \"0.2777778em\"), Typesetting:-mo(\" \", mathvariant = \"normal\", \+
fence = \"false\", separator = \"false\", stretchy = \"false\", symmet
ric = \"false\", largeop = \"false\", movablelimits = \"false\", accen
t = \"false\", lspace = \"0.0em\", rspace = \"0.0em\"), Typesetting:-m
i(\"max\", italic = \"false\", mathvariant = \"normal\"), Typesetting:
-mfenced(Typesetting:-mrow(Typesetting:-mi(\"PointCharPorcentaje\", it
alic = \"true\", mathvariant = \"italic\"), Typesetting:-mfenced(Types
etting:-mrow(Typesetting:-mn(\"1\", mathvariant = \"normal\")), mathva
riant = \"normal\", open = \"[\", close = \"]\"), Typesetting:-mfenced
(Typesetting:-mrow(Typesetting:-mn(\"78\", mathvariant = \"normal\")),
 mathvariant = \"normal\", open = \"[\", close = \"]\"), Typesetting:-
mfenced(Typesetting:-mrow(Typesetting:-mn(\"2\", mathvariant = \"norma
l\")), mathvariant = \"normal\", open = \"[\", close = \"]\"), Typeset
ting:-mo(\",\", mathvariant = \"normal\", fence = \"false\", separator
 = \"true\", stretchy = \"false\", symmetric = \"false\", largeop = \"
false\", movablelimits = \"false\", accent = \"false\", lspace = \"0.0
em\", rspace = \"0.3333333em\"), Typesetting:-mo(\" \", mathvariant = \+
\"normal\", fence = \"false\", separator = \"false\", stretchy = \"fal
se\", symmetric = \"false\", largeop = \"false\", movablelimits = \"fa
lse\", accent = \"false\", lspace = \"0.0em\", rspace = \"0.0em\"), Ty
pesetting:-mi(\"PointCharPorcentaje\", italic = \"true\", mathvariant \+
= \"italic\"), Typesetting:-mfenced(Typesetting:-mrow(Typesetting:-mn(
\"2\", mathvariant = \"normal\")), mathvariant = \"normal\", open = \"
[\", close = \"]\"), Typesetting:-mfenced(Typesetting:-mrow(Typesettin
g:-mn(\"78\", mathvariant = \"normal\")), mathvariant = \"normal\", op
en = \"[\", close = \"]\"), Typesetting:-mfenced(Typesetting:-mrow(Typ
esetting:-mn(\"2\", mathvariant = \"normal\")), mathvariant = \"normal
\", open = \"[\", close = \"]\"), Typesetting:-mo(\",\", mathvariant =
 \"normal\", fence = \"false\", separator = \"true\", stretchy = \"fal
se\", symmetric = \"false\", largeop = \"false\", movablelimits = \"fa
lse\", accent = \"false\", lspace = \"0.0em\", rspace = \"0.3333333em
\"), Typesetting:-mo(\" \", mathvariant = \"normal\", fence = \"false
\", separator = \"false\", stretchy = \"false\", symmetric = \"false\"
, largeop = \"false\", movablelimits = \"false\", accent = \"false\", \+
lspace = \"0.0em\", rspace = \"0.0em\"), Typesetting:-mi(\"PointCharPo
rcentaje\", italic = \"true\", mathvariant = \"italic\"), Typesetting:
-mfenced(Typesetting:-mrow(Typesetting:-mn(\"3\", mathvariant = \"norm
al\")), mathvariant = \"normal\", open = \"[\", close = \"]\"), Typese
tting:-mfenced(Typesetting:-mrow(Typesetting:-mn(\"78\", mathvariant =
 \"normal\")), mathvariant = \"normal\", open = \"[\", close = \"]\"),
 Typesetting:-mfenced(Typesetting:-mrow(Typesetting:-mn(\"2\", mathvar
iant = \"normal\")), mathvariant = \"normal\", open = \"[\", close = \+
\"]\"), Typesetting:-mo(\",\", mathvariant = \"normal\", fence = \"fal
se\", separator = \"true\", stretchy = \"false\", symmetric = \"false
\", largeop = \"false\", movablelimits = \"false\", accent = \"false\"
, lspace = \"0.0em\", rspace = \"0.3333333em\"), Typesetting:-mo(\" \"
, mathvariant = \"normal\", fence = \"false\", separator = \"false\", \+
stretchy = \"false\", symmetric = \"false\", largeop = \"false\", mova
blelimits = \"false\", accent = \"false\", lspace = \"0.0em\", rspace \+
= \"0.0em\"), Typesetting:-mi(\"PointCharPorcentaje\", italic = \"true
\", mathvariant = \"italic\"), Typesetting:-mfenced(Typesetting:-mrow(
Typesetting:-mn(\"4\", mathvariant = \"normal\")), mathvariant = \"nor
mal\", open = \"[\", close = \"]\"), Typesetting:-mfenced(Typesetting:
-mrow(Typesetting:-mn(\"78\", mathvariant = \"normal\")), mathvariant \+
= \"normal\", open = \"[\", close = \"]\"), Typesetting:-mfenced(Types
etting:-mrow(Typesetting:-mn(\"2\", mathvariant = \"normal\")), mathva
riant = \"normal\", open = \"[\", close = \"]\"), Typesetting:-mo(\",
\", mathvariant = \"normal\", fence = \"false\", separator = \"true\",
 stretchy = \"false\", symmetric = \"false\", largeop = \"false\", mov
ablelimits = \"false\", accent = \"false\", lspace = \"0.0em\", rspace
 = \"0.3333333em\"), Typesetting:-mo(\" \", mathvariant = \"normal\", \+
fence = \"false\", separator = \"false\", stretchy = \"false\", symmet
ric = \"false\", largeop = \"false\", movablelimits = \"false\", accen
t = \"false\", lspace = \"0.0em\", rspace = \"0.0em\"), Typesetting:-m
i(\"PointCharPorcentaje\", italic = \"true\", mathvariant = \"italic\"
), Typesetting:-mfenced(Typesetting:-mrow(Typesetting:-mn(\"5\", mathv
ariant = \"normal\")), mathvariant = \"normal\", open = \"[\", close =
 \"]\"), Typesetting:-mfenced(Typesetting:-mrow(Typesetting:-mn(\"78\"
, mathvariant = \"normal\")), mathvariant = \"normal\", open = \"[\", \+
close = \"]\"), Typesetting:-mfenced(Typesetting:-mrow(Typesetting:-mn
(\"2\", mathvariant = \"normal\")), mathvariant = \"normal\", open = \+
\"[\", close = \"]\"), Typesetting:-mo(\",\", mathvariant = \"normal\"
, fence = \"false\", separator = \"true\", stretchy = \"false\", symme
tric = \"false\", largeop = \"false\", movablelimits = \"false\", acce
nt = \"false\", lspace = \"0.0em\", rspace = \"0.3333333em\"), Typeset
ting:-mo(\" \", mathvariant = \"normal\", fence = \"false\", separator
 = \"false\", stretchy = \"false\", symmetric = \"false\", largeop = \+
\"false\", movablelimits = \"false\", accent = \"false\", lspace = \"0
.0em\", rspace = \"0.0em\"), Typesetting:-mi(\"PointCharPorcentaje\", \+
italic = \"true\", mathvariant = \"italic\"), Typesetting:-mfenced(Typ
esetting:-mrow(Typesetting:-mn(\"6\", mathvariant = \"normal\")), math
variant = \"normal\", open = \"[\", close = \"]\"), Typesetting:-mfenc
ed(Typesetting:-mrow(Typesetting:-mn(\"78\", mathvariant = \"normal\")
), mathvariant = \"normal\", open = \"[\", close = \"]\"), Typesetting
:-mfenced(Typesetting:-mrow(Typesetting:-mn(\"2\", mathvariant = \"nor
mal\")), mathvariant = \"normal\", open = \"[\", close = \"]\"), Types
etting:-mo(\",\", mathvariant = \"normal\", fence = \"false\", separat
or = \"true\", stretchy = \"false\", symmetric = \"false\", largeop = \+
\"false\", movablelimits = \"false\", accent = \"false\", lspace = \"0
.0em\", rspace = \"0.3333333em\"), Typesetting:-mo(\" \", mathvariant \+
= \"normal\", fence = \"false\", separator = \"false\", stretchy = \"f
alse\", symmetric = \"false\", largeop = \"false\", movablelimits = \"
false\", accent = \"false\", lspace = \"0.0em\", rspace = \"0.0em\"), \+
Typesetting:-mi(\"PointCharPorcentaje\", italic = \"true\", mathvarian
t = \"italic\"), Typesetting:-mfenced(Typesetting:-mrow(Typesetting:-m
n(\"7\", mathvariant = \"normal\")), mathvariant = \"normal\", open = \+
\"[\", close = \"]\"), Typesetting:-mfenced(Typesetting:-mrow(Typesett
ing:-mn(\"78\", mathvariant = \"normal\")), mathvariant = \"normal\", \+
open = \"[\", close = \"]\"), Typesetting:-mfenced(Typesetting:-mrow(T
ypesetting:-mn(\"2\", mathvariant = \"normal\")), mathvariant = \"norm
al\", open = \"[\", close = \"]\"), Typesetting:-mo(\",\", mathvariant
 = \"normal\", fence = \"false\", separator = \"true\", stretchy = \"f
alse\", symmetric = \"false\", largeop = \"false\", movablelimits = \"
false\", accent = \"false\", lspace = \"0.0em\", rspace = \"0.3333333e
m\"), Typesetting:-mo(\" \", mathvariant = \"normal\", fence = \"false
\", separator = \"false\", stretchy = \"false\", symmetric = \"false\"
, largeop = \"false\", movablelimits = \"false\", accent = \"false\", \+
lspace = \"0.0em\", rspace = \"0.0em\"), Typesetting:-mi(\"PointCharPo
rcentaje\", italic = \"true\", mathvariant = \"italic\"), Typesetting:
-mfenced(Typesetting:-mrow(Typesetting:-mn(\"8\", mathvariant = \"norm
al\")), mathvariant = \"normal\", open = \"[\", close = \"]\"), Typese
tting:-mfenced(Typesetting:-mrow(Typesetting:-mn(\"78\", mathvariant =
 \"normal\")), mathvariant = \"normal\", open = \"[\", close = \"]\"),
 Typesetting:-mfenced(Typesetting:-mrow(Typesetting:-mn(\"2\", mathvar
iant = \"normal\")), mathvariant = \"normal\", open = \"[\", close = \+
\"]\"), Typesetting:-mo(\",\", mathvariant = \"normal\", fence = \"fal
se\", separator = \"true\", stretchy = \"false\", symmetric = \"false
\", largeop = \"false\", movablelimits = \"false\", accent = \"false\"
, lspace = \"0.0em\", rspace = \"0.3333333em\"), Typesetting:-mo(\" \"
, mathvariant = \"normal\", fence = \"false\", separator = \"false\", \+
stretchy = \"false\", symmetric = \"false\", largeop = \"false\", mova
blelimits = \"false\", accent = \"false\", lspace = \"0.0em\", rspace \+
= \"0.0em\"), Typesetting:-mi(\"PointCharPorcentaje\", italic = \"true
\", mathvariant = \"italic\"), Typesetting:-mfenced(Typesetting:-mrow(
Typesetting:-mn(\"9\", mathvariant = \"normal\")), mathvariant = \"nor
mal\", open = \"[\", close = \"]\"), Typesetting:-mfenced(Typesetting:
-mrow(Typesetting:-mn(\"78\", mathvariant = \"normal\")), mathvariant \+
= \"normal\", open = \"[\", close = \"]\"), Typesetting:-mfenced(Types
etting:-mrow(Typesetting:-mn(\"2\", mathvariant = \"normal\")), mathva
riant = \"normal\", open = \"[\", close = \"]\"), Typesetting:-mo(\",
\", mathvariant = \"normal\", fence = \"false\", separator = \"true\",
 stretchy = \"false\", symmetric = \"false\", largeop = \"false\", mov
ablelimits = \"false\", accent = \"false\", lspace = \"0.0em\", rspace
 = \"0.3333333em\"), Typesetting:-mo(\" \", mathvariant = \"normal\", \+
fence = \"false\", separator = \"false\", stretchy = \"false\", symmet
ric = \"false\", largeop = \"false\", movablelimits = \"false\", accen
t = \"false\", lspace = \"0.0em\", rspace = \"0.0em\"), Typesetting:-m
i(\"PointCharPorcentaje\", italic = \"true\", mathvariant = \"italic\"
), Typesetting:-mfenced(Typesetting:-mrow(Typesetting:-mn(\"10\", math
variant = \"normal\")), mathvariant = \"normal\", open = \"[\", close \+
= \"]\"), Typesetting:-mfenced(Typesetting:-mrow(Typesetting:-mn(\"78
\", mathvariant = \"normal\")), mathvariant = \"normal\", open = \"[\"
, close = \"]\"), Typesetting:-mfenced(Typesetting:-mrow(Typesetting:-
mn(\"2\", mathvariant = \"normal\")), mathvariant = \"normal\", open =
 \"[\", close = \"]\")), mathvariant = \"normal\"), Typesetting:-mo(\"
;\", mathvariant = \"normal\", fence = \"false\", separator = \"true\"
, stretchy = \"false\", symmetric = \"false\", largeop = \"false\", mo
vablelimits = \"false\", accent = \"false\", lspace = \"0.0em\", rspac
e = \"0.2777778em\"), Typesetting:-mo(\" \", mathvariant = \"normal\",
 fence = \"false\", separator = \"false\", stretchy = \"false\", symme
tric = \"false\", largeop = \"false\", movablelimits = \"false\", acce
nt = \"false\", lspace = \"0.0em\", rspace = \"0.0em\"), Typesetting:-
mspace(height = \"0.0ex\", width = \"0.0em\", depth = \"0.0ex\", lineb
reak = \"newline\"), Typesetting:-mo(\" \", mathvariant = \"normal\", \+
fence = \"false\", separator = \"false\", stretchy = \"false\", symmet
ric = \"false\", largeop = \"false\", movablelimits = \"false\", accen
t = \"false\", lspace = \"0.0em\", rspace = \"0.0em\"), Typesetting:-m
i(\"ValorMaximo\", italic = \"true\", mathvariant = \"italic\"), Types
etting:-mo(\" \", mathvariant = \"normal\", fence = \"false\", separat
or = \"false\", stretchy = \"false\", symmetric = \"false\", largeop =
 \"false\", movablelimits = \"false\", accent = \"false\", lspace = \"
0.0em\", rspace = \"0.0em\"), Typesetting:-mo(\"&coloneq;\", mathvaria
nt = \"normal\", fence = \"false\", separator = \"false\", stretchy = \+
\"false\", symmetric = \"false\", largeop = \"false\", movablelimits =
 \"false\", accent = \"false\", lspace = \"0.2777778em\", rspace = \"0
.2777778em\"), Typesetting:-mo(\" \", mathvariant = \"normal\", fence \+
= \"false\", separator = \"false\", stretchy = \"false\", symmetric = \+
\"false\", largeop = \"false\", movablelimits = \"false\", accent = \"
false\", lspace = \"0.0em\", rspace = \"0.0em\"), Typesetting:-mi(\"ma
x\", italic = \"false\", mathvariant = \"normal\"), Typesetting:-mfenc
[truncated: 2,725,389 more chars]
