# Supplementary material for: Graphemic-phonetic diachronic linguistic invariance of the frequency and of the Index of Coincidence as cryptanalytic tools
Source: PLoS One. 2019 Mar 19;14(3):e0213710. doi: 10.1371/journal.pone.0213710 (PMC6424454; doi:10.1371/journal.pone.0213710)
Supplement: S6 File — (MW) [file pone.0213710.s006.mw]

<?xml version="1.0" encoding="UTF-8"?>
<Worksheet>
<Version major="2017" minor="3"/>
<Label-Scheme value="2" prefix=""/>
<View-Properties presentation="true" autoexpanding_sections="true" UserProfileName="Perfil de Maple Predeterminado" NumericFormat-ApplyInteger="true" NumericFormat-ApplyRational="true" NumericFormat-ApplyExponent="false">
</View-Properties>
<MapleNet-Properties prettyprint="3" warnlevel="3" preplot="" helpbrowser="standard" contextmenusize="automatic" displayprecision="-1" echo="1" unitattributes="&quot;fontweight&quot; = &quot;bold&quot;" imaginaryunit="I" longdelim="true" elisiontermsthreshold="10000" elisiondigitsafter="100" elisiondigitsbefore="100" plotdevice="inline" errorbreak="1" plotoptions="" plotdriver="opengl" quiet="false" elisiontermsbefore="100" elisiontermsafter="100" screenwidth="79" indentamount="4" plotoutput="terminal" screenpixelheight="1080" rtablesize="10" useclientjvm="true" labelwidth="20" postplot="" typesetting="extended" ansi="false" elisiondigitsthreshold="10000" showassumed="1" errorcursor="false" labelling="true" screenheight="25" prompt="&gt; " verboseproc="1" latexwidth="8.0" ShowLabels="true"/>
<Styles>
<Font name="Heading 1" background="[255,255,255]" bold="true" executable="false" family="Times New Roma" foreground="[0,0,0]" italic="false" opaque="false" readonly="false" size="18" subscript="false" superscript="false" underline="false" placeholder="false"/>
<Font name="Warning" background="[255,255,255]" bold="false" executable="false" family="Courier New" foreground="[0,0,255]" italic="false" opaque="false" readonly="true" size="12" subscript="false" superscript="false" underline="false" placeholder="false"/>
<Font name="2D Output" background="[255,255,255]" bold="false" executable="false" family="Times New Roman" foreground="[0,0,255]" italic="false" opaque="false" readonly="true" size="12" subscript="false" superscript="false" underline="false" placeholder="false"/>
<Font name="Heading 4" background="[255,255,255]" bold="false" executable="false" family="Times New Roma" foreground="[0,0,0]" italic="true" opaque="false" readonly="false" size="12" subscript="false" superscript="false" underline="false" placeholder="false"/>
<Font name="Line Printed Output" background="[255,255,255]" bold="false" executable="false" family="Courier New" foreground="[0,0,255]" italic="false" opaque="false" readonly="true" size="12" subscript="false" superscript="false" underline="false" placeholder="false"/>
<Font name="Heading 2" background="[255,255,255]" bold="true" executable="false" family="Times New Roma" foreground="[0,0,0]" italic="false" opaque="false" readonly="false" size="16" subscript="false" superscript="false" underline="false" placeholder="false"/>
<Font name="Maple Output" background="[255,255,255]" bold="false" executable="false" family="Times New Roman" foreground="[0,0,0]" italic="false" opaque="false" readonly="false" size="12" subscript="false" superscript="false" underline="false" placeholder="false"/>
<Font name="2D Inert Output" background="[255,255,255]" bold="false" executable="true" family="Times New Roman" foreground="[144,144,144]" italic="false" opaque="false" readonly="false" size="12" subscript="false" superscript="false" underline="false" placeholder="false"/>
<Font name="Heading 3" background="[255,255,255]" bold="true" executable="false" family="Times New Roma" foreground="[0,0,0]" italic="true" opaque="false" readonly="false" size="14" subscript="false" superscript="false" underline="false" placeholder="false"/>
<Font name="Diagnostic" background="[255,255,255]" bold="false" executable="false" family="Courier New" foreground="[40,120,40]" italic="false" opaque="false" readonly="true" size="12" subscript="false" superscript="false" underline="false" placeholder="false"/>
<Font name="Ordered List 1" background="[255,255,255]" bold="false" executable="false" family="Times New Roman" foreground="[0,0,0]" italic="false" opaque="false" readonly="false" size="12" subscript="false" superscript="false" underline="false" placeholder="false"/>
<Font name="Maple Input" background="[255,255,255]" bold="true" executable="true" family="Courier New" foreground="[255,0,0]" italic="false" opaque="false" readonly="false" size="12" subscript="false" superscript="false" underline="false" placeholder="false"/>
<Font name="Text Output" background="[255,255,255]" bold="false" executable="false" family="Courier New" foreground="[0,0,255]" italic="false" opaque="false" readonly="true" size="12" subscript="false" superscript="false" underline="false" placeholder="false"/>
<Font name="Ordered List 2" background="[255,255,255]" bold="false" executable="false" family="Times New Roman" foreground="[0,0,0]" italic="false" opaque="false" readonly="false" size="12" subscript="false" superscript="false" underline="false" placeholder="false"/>
<Font name="Ordered List 3" background="[255,255,255]" bold="false" executable="false" family="Times New Roman" foreground="[0,0,0]" italic="false" opaque="false" readonly="false" size="12" subscript="false" superscript="false" underline="false" placeholder="false"/>
<Font name="Ordered List 4" background="[255,255,255]" bold="false" executable="false" family="Times New Roman" foreground="[0,0,0]" italic="false" opaque="false" readonly="false" size="12" subscript="false" superscript="false" underline="false" placeholder="false"/>
<Font name="Ordered List 5" background="[255,255,255]" bold="false" executable="false" family="Times New Roman" foreground="[0,0,0]" italic="false" opaque="false" readonly="false" size="12" subscript="false" superscript="false" underline="false" placeholder="false"/>
<Font name="Annotation Title" background="[255,255,255]" bold="true" executable="false" family="Times New Roman" foreground="[0,0,0]" italic="false" opaque="false" readonly="false" size="18" subscript="false" superscript="false" underline="false" placeholder="false"/>
<Font name="Header and Footer" background="[255,255,255]" bold="false" executable="false" family="Times New Roman" foreground="[0,0,0]" italic="false" opaque="false" readonly="false" size="10" subscript="false" superscript="false" underline="false" placeholder="false"/>
<Font name="HyperlinkError" background="[255,255,255]" bold="false" executable="false" family="Courier New" foreground="[255,0,255]" italic="false" opaque="false" readonly="true" size="12" subscript="false" superscript="false" underline="true" placeholder="false"/>
<Font name="Atomic Variable" background="[255,255,255]" bold="false" executable="false" family="Times New Roman" foreground="[175,0,175]" italic="true" opaque="false" readonly="false" size="12" subscript="false" superscript="false" underline="false" placeholder="false"/>
<Font name="HyperlinkWarning" background="[255,255,255]" bold="false" executable="false" family="Courier New" foreground="[0,0,255]" italic="false" opaque="false" readonly="true" size="12" subscript="false" superscript="false" underline="true" placeholder="false"/>
<Font name="Dictionary Hyperlink" background="[255,255,255]" bold="false" executable="false" family="Times New Roma" foreground="[147,0,15]" italic="false" opaque="false" readonly="false" size="12" subscript="false" superscript="false" underline="true" placeholder="false"/>
<Font name="2D Math" background="[255,255,255]" bold="false" executable="true" family="Times New Roman" foreground="[0,0,0]" italic="false" opaque="false" readonly="false" size="12" subscript="false" superscript="false" underline="false" placeholder="false"/>
<Font name="Bullet Item" background="[255,255,255]" bold="false" executable="false" family="Times New Roman" foreground="[0,0,0]" italic="false" opaque="false" readonly="false" size="12" subscript="false" superscript="false" underline="false" placeholder="false"/>
<Font name="Maple Plot" background="[255,255,255]" bold="false" executable="false" family="Times New Roman" foreground="[0,0,0]" italic="false" opaque="false" readonly="false" size="12" subscript="false" superscript="false" underline="false" placeholder="false"/>
<Font name="Annotation Text" background="[255,255,255]" bold="false" executable="false" family="Times New Roman" foreground="[0,0,0]" italic="false" opaque="false" readonly="false" size="12" subscript="false" superscript="false" underline="false" placeholder="false"/>
<Font name="List Item" background="[255,255,255]" bold="false" executable="false" family="Times New Roman" foreground="[0,0,0]" italic="false" opaque="false" readonly="false" size="12" subscript="false" superscript="false" underline="false" placeholder="false"/>
<Font name="Dash Item" background="[255,255,255]" bold="false" executable="false" family="Times New Roman" foreground="[0,0,0]" italic="false" opaque="false" readonly="false" size="12" subscript="false" superscript="false" underline="false" placeholder="false"/>
<Font name="2D Input" background="[255,255,255]" bold="false" executable="true" family="Times New Roman" foreground="[0,0,0]" italic="false" opaque="false" readonly="false" size="12" subscript="false" superscript="false" underline="false" placeholder="false"/>
<Font name="Error" background="[255,255,255]" bold="false" executable="false" family="Courier New" foreground="[255,0,255]" italic="false" opaque="false" readonly="true" size="12" subscript="false" superscript="false" underline="false" placeholder="false"/>
<Font name="Title" background="[255,255,255]" bold="true" executable="false" family="Times New Roman" foreground="[0,0,0]" italic="false" opaque="false" readonly="false" size="18" subscript="false" superscript="false" underline="false" placeholder="false"/>
<Font name="Text" background="[255,255,255]" bold="false" executable="false" family="Times New Roman" foreground="[0,0,0]" italic="false" opaque="false" readonly="false" size="12" subscript="false" superscript="false" underline="false" placeholder="false"/>
<Font name="Normal" background="[255,255,255]" bold="false" executable="false" family="Times New Roman" foreground="[0,0,0]" italic="false" opaque="false" readonly="false" size="12" subscript="false" superscript="false" underline="false" placeholder="false"/>
<Font name="Caption Reference" background="[255,255,255]" bold="true" executable="false" family="Times New Roman" foreground="[0,0,0]" italic="false" opaque="false" readonly="false" size="12" subscript="false" superscript="false" underline="false" placeholder="false"/>
<Font name="Code" background="[255,255,255]" bold="false" executable="false" family="Courier New" foreground="[255,0,0]" italic="false" opaque="false" readonly="false" size="12" subscript="false" superscript="false" underline="false" placeholder="false"/>
<Font name="Maple Input Placeholder" background="[255,255,255]" bold="true" executable="true" family="Courier New" foreground="[200,0,200]" italic="false" opaque="false" readonly="false" size="12" subscript="false" superscript="false" underline="false" placeholder="true"/>
<Font name="Equation Label" background="[255,255,255]" bold="true" executable="false" family="Times New Roman" foreground="[0,0,0]" italic="false" opaque="false" readonly="false" size="12" subscript="false" superscript="false" underline="false" placeholder="false"/>
<Font name="Author" background="[255,255,255]" bold="false" executable="false" family="Times New Roman" foreground="[0,0,0]" italic="false" opaque="false" readonly="false" size="12" subscript="false" superscript="false" underline="false" placeholder="false"/>
<Font name="Hyperlink" background="[255,255,255]" bold="false" executable="false" family="Times New Roma" foreground="[0,128,128]" italic="false" opaque="false" readonly="false" size="12" subscript="false" superscript="false" underline="true" placeholder="false"/>
<Font name="Caption Text" background="[255,255,255]" bold="true" executable="false" family="Times New Roman" foreground="[0,0,0]" italic="false" opaque="false" readonly="false" size="12" subscript="false" superscript="false" underline="false" placeholder="false"/>
<Layout name="Heading 1" alignment="left" bullet="none" firstindent="0" leftmargin="0" rightmargin="0" linespacing="0.0" spaceabove="8" spacebelow="4" linebreak="space" pagebreak-before="false" initial="0" bulletsuffix=""/>
<Layout name="Warning" alignment="left" bullet="none" firstindent="0" leftmargin="0" rightmargin="0" linespacing="0.0" spaceabove="0" spacebelow="0" linebreak="space" pagebreak-before="false" initial="0" bulletsuffix=""/>
<Layout name="Heading 4" alignment="left" bullet="none" firstindent="0" leftmargin="0" rightmargin="0" linespacing="0.0" spaceabove="0" spacebelow="0" linebreak="space" pagebreak-before="false" initial="0" bulletsuffix=""/>
<Layout name="Line Printed Output" alignment="left" bullet="none" firstindent="0" leftmargin="0" rightmargin="0" linespacing="0.0" spaceabove="0" spacebelow="0" linebreak="any" pagebreak-before="false" initial="0" bulletsuffix=""/>
<Layout name="Heading 2" alignment="left" bullet="none" firstindent="0" leftmargin="0" rightmargin="0" linespacing="0.0" spaceabove="8" spacebelow="2" linebreak="space" pagebreak-before="false" initial="0" bulletsuffix=""/>
<Layout name="Maple Output" alignment="centred" bullet="none" firstindent="0" leftmargin="0" rightmargin="0" linespacing="0.3" spaceabove="0" spacebelow="0" linebreak="space" pagebreak-before="false" initial="0" bulletsuffix=""/>
<Layout name="Heading 3" alignment="left" bullet="none" firstindent="0" leftmargin="0" rightmargin="0" linespacing="0.0" spaceabove="0" spacebelow="0" linebreak="space" pagebreak-before="false" initial="0" bulletsuffix=""/>
<Layout name="Diagnostic" alignment="left" bullet="none" firstindent="0" leftmargin="0" rightmargin="0" linespacing="0.0" spaceabove="0" spacebelow="0" linebreak="any" pagebreak-before="false" initial="0" bulletsuffix=""/>
<Layout name="Ordered List 1" alignment="left" bullet="numeric" firstindent="0" leftmargin="0" rightmargin="0" linespacing="0.0" spaceabove="3" spacebelow="3" linebreak="space" pagebreak-before="false" initial="-1" bulletsuffix=""/>
<Layout name="Text Output" alignment="left" bullet="none" firstindent="0" leftmargin="0" rightmargin="0" linespacing="0.0" spaceabove="0" spacebelow="0" linebreak="newline" pagebreak-before="false" initial="0" bulletsuffix=""/>
<Layout name="Ordered List 2" alignment="left" bullet="alphabetic" firstindent="0" leftmargin="36" rightmargin="0" linespacing="0.0" spaceabove="3" spacebelow="3" linebreak="space" pagebreak-before="false" initial="-1" bulletsuffix=""/>
<Layout name="Ordered List 3" alignment="left" bullet="roman" firstindent="0" leftmargin="72" rightmargin="0" linespacing="0.0" spaceabove="3" spacebelow="3" linebreak="space" pagebreak-before="false" initial="-1" bulletsuffix=""/>
<Layout name="Ordered List 4" alignment="left" bullet="ALPHABETIC" firstindent="0" leftmargin="108" rightmargin="0" linespacing="0.0" spaceabove="3" spacebelow="3" linebreak="space" pagebreak-before="false" initial="-1" bulletsuffix=""/>
<Layout name="Ordered List 5" alignment="left" bullet="ROMAN" firstindent="0" leftmargin="144" rightmargin="0" linespacing="0.0" spaceabove="3" spacebelow="3" linebreak="space" pagebreak-before="false" initial="-1" bulletsuffix=""/>
<Layout name="Annotation Title" alignment="centred" bullet="none" firstindent="0" leftmargin="0" rightmargin="0" linespacing="0.0" spaceabove="12" spacebelow="12" linebreak="space" pagebreak-before="false" initial="0" bulletsuffix=""/>
<Layout name="HyperlinkError" alignment="left" bullet="none" firstindent="0" leftmargin="0" rightmargin="0" linespacing="0.0" spaceabove="0" spacebelow="0" linebreak="space" pagebreak-before="false" initial="0" bulletsuffix=""/>
<Layout name="HyperlinkWarning" alignment="left" bullet="none" firstindent="0" leftmargin="0" rightmargin="0" linespacing="0.0" spaceabove="0" spacebelow="0" linebreak="space" pagebreak-before="false" initial="0" bulletsuffix=""/>
<Layout name="Bullet Item" alignment="left" bullet="dot" firstindent="0" leftmargin="0" rightmargin="0" linespacing="0.0" spaceabove="3" spacebelow="3" linebreak="space" pagebreak-before="false" initial="0" bulletsuffix=""/>
<Layout name="Maple Plot" alignment="centred" bullet="none" firstindent="0" leftmargin="0" rightmargin="0" linespacing="0.0" spaceabove="0" spacebelow="0" linebreak="space" pagebreak-before="false" initial="0" bulletsuffix=""/>
<Layout name="List Item" alignment="left" bullet="indent" firstindent="0" leftmargin="0" rightmargin="0" linespacing="0.0" spaceabove="3" spacebelow="3" linebreak="space" pagebreak-before="false" initial="0" bulletsuffix=""/>
<Layout name="Dash Item" alignment="left" bullet="dash" firstindent="0" leftmargin="0" rightmargin="0" linespacing="0.0" spaceabove="3" spacebelow="3" linebreak="space" pagebreak-before="false" initial="0" bulletsuffix=""/>
<Layout name="Error" alignment="left" bullet="none" firstindent="0" leftmargin="0" rightmargin="0" linespacing="0.0" spaceabove="0" spacebelow="0" linebreak="space" pagebreak-before="false" initial="0" bulletsuffix=""/>
<Layout name="Title" alignment="centred" bullet="none" firstindent="0" leftmargin="0" rightmargin="0" linespacing="0.0" spaceabove="12" spacebelow="12" linebreak="space" pagebreak-before="false" initial="0" bulletsuffix=""/>
<Layout name="Normal" alignment="left" bullet="none" firstindent="0" leftmargin="0" rightmargin="0" linespacing="0.0" spaceabove="0" spacebelow="0" linebreak="space" pagebreak-before="false" initial="0" bulletsuffix=""/>
<Layout name="Author" alignment="centred" bullet="none" firstindent="0" leftmargin="0" rightmargin="0" linespacing="0.0" spaceabove="8" spacebelow="8" linebreak="space" pagebreak-before="false" initial="0" bulletsuffix=""/>
<Pencil-style name="Pencil 1" pen-color="[0,0,0]" pen-height="1.0" pen-width="1.0" pen-opacity="1.0"/>
<Pencil-style name="Pencil 2" pen-color="[0,0,255]" pen-height="1.0" pen-width="1.0" pen-opacity="1.0"/>
<Pencil-style name="Pencil 3" pen-color="[0,0,0]" pen-height="3.0" pen-width="3.0" pen-opacity="1.0"/>
<Pencil-style name="Pencil 4" pen-color="[0,0,255]" pen-height="3.0" pen-width="3.0" pen-opacity="1.0"/>
<Pencil-style name="Pencil 5" pen-color="[255,0,0]" pen-height="5.0" pen-width="5.0" pen-opacity="1.0"/>
<Highlighter-style name="Highlighter 5" pen-color="[255,255,0]" pen-height="48.0" pen-width="48.0" pen-opacity="0.8"/>
<Highlighter-style name="Highlighter 3" pen-color="[51,255,0]" pen-height="24.0" pen-width="24.0" pen-opacity="0.8"/>
<Highlighter-style name="Highlighter 4" pen-color="[0,255,255]" pen-height="32.0" pen-width="32.0" pen-opacity="0.8"/>
<Highlighter-style name="Highlighter 1" pen-color="[255,153,255]" pen-height="12.0" pen-width="8.0" pen-opacity="0.8"/>
<Highlighter-style name="Highlighter 2" pen-color="[255,204,0]" pen-height="14.0" pen-width="14.0" pen-opacity="0.8"/>
</Styles>
<Startup-Code startupcode=""/>
<Task-table>
    <Task-category name="&lt;default&gt;"/>
</Task-table>
<Task/><Presentation-Block>
<Group view="code" labelreference="L2" drawlabel="true">
<Input><Text-field prompt="&gt; " style="Maple Input" layout="Normal"><Equation executable="true" style="2D Input" input-equation="" display="LUklbXJvd0c2Iy9JK21vZHVsZW5hbWVHNiJJLFR5cGVzZXR0aW5nR0koX3N5c2xpYkdGJzYmLUkjbWlHRiQ2JVEocmVzdGFydEYnLyUnaXRhbGljR1EldHJ1ZUYnLyUsbWF0aHZhcmlhbnRHUSdpdGFsaWNGJy1JI21vR0YkNi1RIjtGJy9GM1Enbm9ybWFsRicvJSZmZW5jZUdRJmZhbHNlRicvJSpzZXBhcmF0b3JHRjEvJSlzdHJldGNoeUdGPS8lKnN5bW1ldHJpY0dGPS8lKGxhcmdlb3BHRj0vJS5tb3ZhYmxlbGltaXRzR0Y9LyUnYWNjZW50R0Y9LyUnbHNwYWNlR1EmMC4wZW1GJy8lJ3JzcGFjZUdRLDAuMjc3Nzc3OGVtRicvJStleGVjdXRhYmxlR0Y9Rjk=">LUklbXJvd0c2Iy9JK21vZHVsZW5hbWVHNiJJLFR5cGVzZXR0aW5nR0koX3N5c2xpYkdGJzYmLUkjbWlHRiQ2JVEocmVzdGFydEYnLyUnaXRhbGljR1EldHJ1ZUYnLyUsbWF0aHZhcmlhbnRHUSdpdGFsaWNGJy1JI21vR0YkNi1RIjtGJy9GM1Enbm9ybWFsRicvJSZmZW5jZUdRJmZhbHNlRicvJSpzZXBhcmF0b3JHRjEvJSlzdHJldGNoeUdGPS8lKnN5bW1ldHJpY0dGPS8lKGxhcmdlb3BHRj0vJS5tb3ZhYmxlbGltaXRzR0Y9LyUnYWNjZW50R0Y9LyUnbHNwYWNlR1EmMC4wZW1GJy8lJ3JzcGFjZUdRLDAuMjc3Nzc3OGVtRicvJStleGVjdXRhYmxlR0Y9Rjk=</Equation></Text-field>
</Input>
</Group>
<Group labelreference="L3" drawlabel="true">
<Input><Text-field prompt="&gt; " style="Maple Input" layout="Normal"><Equation executable="true" style="2D Input" input-equation="" display="LUklbXJvd0c2Iy9JK21vZHVsZW5hbWVHNiJJLFR5cGVzZXR0aW5nR0koX3N5c2xpYkdGJzYnLUkjbWlHRiQ2JVEld2l0aEYnLyUnaXRhbGljR1EldHJ1ZUYnLyUsbWF0aHZhcmlhbnRHUSdpdGFsaWNGJy1JKG1mZW5jZWRHRiQ2JC1GIzYlLUYsNiVRKkxpc3RUb29sc0YnRi9GMi8lK2V4ZWN1dGFibGVHUSZmYWxzZUYnL0YzUSdub3JtYWxGJ0ZALUkjbW9HRiQ2LVEiOkYnRkAvJSZmZW5jZUdGPy8lKnNlcGFyYXRvckdGPy8lKXN0cmV0Y2h5R0Y/LyUqc3ltbWV0cmljR0Y/LyUobGFyZ2VvcEdGPy8lLm1vdmFibGVsaW1pdHNHRj8vJSdhY2NlbnRHRj8vJSdsc3BhY2VHUSwwLjI3Nzc3NzhlbUYnLyUncnNwYWNlR0ZWRj1GQA==">LUklbXJvd0c2Iy9JK21vZHVsZW5hbWVHNiJJLFR5cGVzZXR0aW5nR0koX3N5c2xpYkdGJzYnLUkjbWlHRiQ2JVEld2l0aEYnLyUnaXRhbGljR1EldHJ1ZUYnLyUsbWF0aHZhcmlhbnRHUSdpdGFsaWNGJy1JKG1mZW5jZWRHRiQ2JC1GIzYlLUYsNiVRKkxpc3RUb29sc0YnRi9GMi8lK2V4ZWN1dGFibGVHUSZmYWxzZUYnL0YzUSdub3JtYWxGJ0ZALUkjbW9HRiQ2LVEiOkYnRkAvJSZmZW5jZUdGPy8lKnNlcGFyYXRvckdGPy8lKXN0cmV0Y2h5R0Y/LyUqc3ltbWV0cmljR0Y/LyUobGFyZ2VvcEdGPy8lLm1vdmFibGVsaW1pdHNHRj8vJSdhY2NlbnRHRj8vJSdsc3BhY2VHUSwwLjI3Nzc3NzhlbUYnLyUncnNwYWNlR0ZWRj1GQA==</Equation></Text-field>
</Input>
</Group>
<Group labelreference="L4" drawlabel="true">
<Input><Text-field prompt="&gt; " style="Maple Input" layout="Normal"><Equation executable="true" style="2D Input" input-equation="" display="LUklbXJvd0c2Iy9JK21vZHVsZW5hbWVHNiJJLFR5cGVzZXR0aW5nR0koX3N5c2xpYkdGJzYnLUkjbWlHRiQ2JVEld2l0aEYnLyUnaXRhbGljR1EldHJ1ZUYnLyUsbWF0aHZhcmlhbnRHUSdpdGFsaWNGJy1JKG1mZW5jZWRHRiQ2JC1GIzYlLUYsNiVRJnBsb3RzRidGL0YyLyUrZXhlY3V0YWJsZUdRJmZhbHNlRicvRjNRJ25vcm1hbEYnRkAtSSNtb0dGJDYtUSI6RidGQC8lJmZlbmNlR0Y/LyUqc2VwYXJhdG9yR0Y/LyUpc3RyZXRjaHlHRj8vJSpzeW1tZXRyaWNHRj8vJShsYXJnZW9wR0Y/LyUubW92YWJsZWxpbWl0c0dGPy8lJ2FjY2VudEdGPy8lJ2xzcGFjZUdRLDAuMjc3Nzc3OGVtRicvJSdyc3BhY2VHRlZGPUZA">LUklbXJvd0c2Iy9JK21vZHVsZW5hbWVHNiJJLFR5cGVzZXR0aW5nR0koX3N5c2xpYkdGJzYnLUkjbWlHRiQ2JVEld2l0aEYnLyUnaXRhbGljR1EldHJ1ZUYnLyUsbWF0aHZhcmlhbnRHUSdpdGFsaWNGJy1JKG1mZW5jZWRHRiQ2JC1GIzYlLUYsNiVRJnBsb3RzRidGL0YyLyUrZXhlY3V0YWJsZUdRJmZhbHNlRicvRjNRJ25vcm1hbEYnRkAtSSNtb0dGJDYtUSI6RidGQC8lJmZlbmNlR0Y/LyUqc2VwYXJhdG9yR0Y/LyUpc3RyZXRjaHlHRj8vJSpzeW1tZXRyaWNHRj8vJShsYXJnZW9wR0Y/LyUubW92YWJsZWxpbWl0c0dGPy8lJ2FjY2VudEdGPy8lJ2xzcGFjZUdRLDAuMjc3Nzc3OGVtRicvJSdyc3BhY2VHRlZGPUZA</Equation></Text-field>
</Input>
</Group>
<Group view="code" labelreference="L101" drawlabel="true">
<Input><Text-field prompt="&gt; " style="Maple Input" layout="Normal"><Equation executable="true" style="2D Input" input-equation="" display="LUklbXJvd0c2Iy9JK21vZHVsZW5hbWVHNiJJLFR5cGVzZXR0aW5nR0koX3N5c2xpYkdGJzYnLUkjbWlHRiQ2JVEld2l0aEYnLyUnaXRhbGljR1EldHJ1ZUYnLyUsbWF0aHZhcmlhbnRHUSdpdGFsaWNGJy1JKG1mZW5jZWRHRiQ2JC1GIzYlLUYsNiVRK1N0YXRpc3RpY3NGJ0YvRjIvJStleGVjdXRhYmxlR1EmZmFsc2VGJy9GM1Enbm9ybWFsRidGQC1JI21vR0YkNi1RIjpGJ0ZALyUmZmVuY2VHRj8vJSpzZXBhcmF0b3JHRj8vJSlzdHJldGNoeUdGPy8lKnN5bW1ldHJpY0dGPy8lKGxhcmdlb3BHRj8vJS5tb3ZhYmxlbGltaXRzR0Y/LyUnYWNjZW50R0Y/LyUnbHNwYWNlR1EsMC4yNzc3Nzc4ZW1GJy8lJ3JzcGFjZUdGVkY9RkA=">LUklbXJvd0c2Iy9JK21vZHVsZW5hbWVHNiJJLFR5cGVzZXR0aW5nR0koX3N5c2xpYkdGJzYnLUkjbWlHRiQ2JVEld2l0aEYnLyUnaXRhbGljR1EldHJ1ZUYnLyUsbWF0aHZhcmlhbnRHUSdpdGFsaWNGJy1JKG1mZW5jZWRHRiQ2JC1GIzYlLUYsNiVRK1N0YXRpc3RpY3NGJ0YvRjIvJStleGVjdXRhYmxlR1EmZmFsc2VGJy9GM1Enbm9ybWFsRidGQC1JI21vR0YkNi1RIjpGJ0ZALyUmZmVuY2VHRj8vJSpzZXBhcmF0b3JHRj8vJSlzdHJldGNoeUdGPy8lKnN5bW1ldHJpY0dGPy8lKGxhcmdlb3BHRj8vJS5tb3ZhYmxlbGltaXRzR0Y/LyUnYWNjZW50R0Y/LyUnbHNwYWNlR1EsMC4yNzc3Nzc4ZW1GJy8lJ3JzcGFjZUdGVkY9RkA=</Equation></Text-field>
</Input>
</Group>
<Group view="code" labelreference="L102" drawlabel="true">
<Input><Text-field prompt="&gt; " style="Maple Input" layout="Normal"><Equation executable="true" style="2D Input" input-equation="" display="LUklbXJvd0c2Iy9JK21vZHVsZW5hbWVHNiJJLFR5cGVzZXR0aW5nR0koX3N5c2xpYkdGJzYlLUkjbWlHRiQ2I1EhRicvJStleGVjdXRhYmxlR1EmZmFsc2VGJy8lLG1hdGh2YXJpYW50R1Enbm9ybWFsRic=">JSFH</Equation></Text-field>
</Input>
</Group></Presentation-Block><Presentation-Block>
<Group view="code" labelreference="L594" drawlabel="true">
<Input><Text-field style="Text" layout="Normal"><Font size="20" underline="true" bold="true">Resto de lenguas</Font></Text-field>
</Input>
</Group>
<Group view="code" labelreference="L595" drawlabel="true">
<Input><Text-field prompt="&gt; " style="Maple Input" layout="Normal"><Equation executable="true" style="2D Input" input-equation="" display="LUklbXJvd0c2Iy9JK21vZHVsZW5hbWVHNiJJLFR5cGVzZXR0aW5nR0koX3N5c2xpYkdGJzYlLUkjbWlHRiQ2I1EhRicvJStleGVjdXRhYmxlR1EmZmFsc2VGJy8lLG1hdGh2YXJpYW50R1Enbm9ybWFsRic=">JSFH</Equation></Text-field>
</Input>
</Group>
<Group view="code" labelreference="L19730" drawlabel="true" applyint="true" applyrational="true" applyexponent="false">
<Input><Text-field style="Text" layout="Normal"><Image height="673" width="632" zoomable="false" drawcaption="false" captionalignment="0" captionposition="1">TUZOV3RLVWI8b2I8Uj1NRExDZE5OWnJLO0BUPkQ6O0JNQ0hLT15aUkxDVEpjRFhvSHV1dDtrRD9JeHB5eHR1d1ZjaXFxVT9bRE5DaD5jQmZpaT9VZkBxV25LV2ZDaHE/dW9reGhdV2tXVmk7RkI7Q2I7Q0J1d3d3WEhrZ3FReGdxRVpNVklNRnhZZnNxeHFhdW1BWHVfdUhhd0ZZSWlVZXN1VlhdYkBVZjs7VjpBYjtTQkBbQ1JzZUE7U3JXQ1o9cjpaP1dbPW5aRlo6UWtQblpGPj0+ajtWX1Q/XWo+RlZ2eW9abll1cXBfVj9RaXk8U0JAWztdWUQ7Qz5LclJJaF11dVs/V29LRUdhaGNVdFpxQzxHQj1rOmtJP0t5dFF5aXFUbndnWnF3aHFjPEVmeGNpYENoUl1VTVVUTXlpeXVZcld0eU9GXltGXjtoU2FXRGNiTGlHX2dmX2dmR0NFbFtCQ19iUUlHeF9HPmVSP0VVVE1VXFxJeHJ5U2lLU1s/VE5bRE5bQkFzQj1paXR5Vzt3cl1pRmFzRnVDSXNjWWhRY15NSFNFV2NFV0o9VEpbdWF5RTo/VGJbY0NHY3NlWHNxVT9VaWpFdjxNRks/eWNpeE9tVFBtVXY/WWtxd1dZaWp1dHllUmJJdW13RkJBU0hrQ0hzZVhdZEBVZlNfSXNNWFI9VVJrQ0FXYnVreEVPYnNHaXNhY1NTSEZbQ0ZrSXc/R2hzZHVvVkdRRVJnc3lpUl5dVl5dQ1dLSW5FdWxnVllXaVxcb2RQb2RXU0lwPXJub3lqS0NFU0N5YUd5Q1ZhU0JAW1s6SDphYzpnRGdbQ1I7YD1CZUtVUjtIWj1aRj5lS1FyOkhaPUpGblVveVlrdF9HdGJnRmdlaGdPTlNoV0RhTnZpcWFldGxFTEl4ck1Ub2tgTFRUakR4Ujthaj1IeEs9c3Jpa1ZEalZUUlBpbk1IeFREU2VVUVldS0o8bW5NS1N0akBYeUBsSkZ4c0dpWUdlVzxETURgc2BYbEM8VU48bkxQeFVJWTxEcEZlajxZVGJdUFRETXF5akV4bkxYaz9gdVBFbkR0UltNd0t1dVk8UGNkV2loV0tMb0NgUz1tSktkaz5deXlsVG5QV19gVWhUbEJhdGJdT0h0S29ld1U9bEU9WUl0VFJoU3RUa1JIeUplWXY9dFlReGBoVGdEb1F1cGd1dXB1VEx5d2FoWHVsTEBMd3Y9VVtYcz5kT3ZEWzpZdFJhXFxWTlo7dmtzcXc+UGVjVmxDYW5sZ15uaV1faF5vbmJFT2dHUGVfYGxFP2JAT1p5WF5KQGNubms+X3J4WXNNaV5jeGJBX2l5P2BTcWg7X3JIeHdBRmNpaV9WT3BhUV1sP3RraWNFd3Y+Pm1xd2lXT1tDdmNibmxjPm5QWVpSTlpTYGJeTmZ5UGVlP2RdYFpTQWVoQGRkWHFoP25qPmFWbl1JSGI8YGJQT19eT2RDYGVVYWNePmN4T1pDdnhfd2BNR19PPms+UVxcU3BoclBua19iTEZbcFZwWFFsZ1BoQ2BkaHZkZFBhQmdrP1l2aj9hRl5yc1BnT2BlaGZ3ZlFxeT9iZmF4TVd2YWF3SVhgU0hoYVd1Vkl2aG9aRFF5UlhqRXdwWE5bRU9ncGZddkBnPVF1b1lgdkllaXBpU2FtWUZpZmd4Qllob0dqeW5dSWhlVFl3d2haQGlnbG9dd09scU53Umd2aVhmRkFvOlddWU9uPldcXDtXXFxUVmt0YVtcXG9iaE52amlyZGZwcEZwV25sPkZtRD53SV9vX1hpQGddXmZmT2hbc3djXFxud3hxXT1paGpZW1dQcGo/bj95bmpOcU5PXk8/bztPbV1HcGJfXFw8TlxcaGliSVlmXFxRbG1fb0B2X1VQYVtZYlRvZF1IZENJaWdhdWppdnRZbEhJWjphc3VQdD1HXnJOWkZBZVd5bl9nZERQbW5YdXFvd1dZY2hAamhmW1ZWaUFwY1JodFFRW05ncGRHY0VHd0V4WmF4Y0F3dGN3amBWcl9feGRoYllBbVpPcVlPWz1QcFhvXlBWP2NjYUtEa3NVQFFyQU9VW2NkXmNFWV94TUlmQUVnVHFXY2lId3V0dGlEeWtZXXViO2VZV29SWHNHaUl0U1lVS0dnX1tpaFdFYGVJPXdiSW95UHl0OmVGZk9zSEdZall5b19mQD13aGN1OlFXWmF4b1VyVz9oeVl3YE1nX1FGW19UP09yS0djcndDdW1IZGNiXlN4dFFjR1NZSHdJREliaGNVQF9HVkVpY3VzcnVDVktFcGtpeWF2V2NkYVtlc095YkNoWkdmTV90XWtiRz9FX1lXPEtpWmdzP0dYW3loSHFSTztXaVl0R2d3QWtTVWVIVkl4WUtEVWVkbUF5SFloVl92cF1FO19SYEt2eWNla0tkcGl4WW9ZclNzb0V1TWllbUt5VFF3bnV4alFERW9lZkV3b1N5TkVTV1VFbmVJcmVHYlVHRkNYbVtSd01kVWN1d0tVQl1UeGF5W2lpVXV4TVlVO1tqd0lzX2hQQHhXcnFZPUltXFx1ak9YcVFlc1NEdjxlWl94a2lvdXdfZWJnYGhndklYazxuYU5Zb0RHYGFWaHk/cGlxcmY+d15oW09ecz9ndUhwam5AcHV4eFlucWZIYl1IdFpwck13YGB5ZkFxdXhYcnJxaWZYajxXb19XZmRJYj15XFxWbmtkRltxdndgcXhlb2pBb25ycGhxQGNNcGBgeWJoWW12RnZcXEBfXldlbj91RlZwaVZuUW93eGFhY1dyX2BuTG5dUFZrP2ZjSGd0RVhwQW9jamB4U1dveGh4YGdpP2FwQD9eWz5nY3lqPE9iPG9iTFdsT1ZoeXl4ZUlzR09lXFxWZ25eeUBRcWF4dklBcFFfc2dZcnh5XWRuX0ppdWhWYWxpa2dRdF52dVdJaUlvaWp4eW1hXFxeWWVCWXF4YGZdcXFtRmQ/Z21uR3N3P1xccE9rXFxPbnlZd0RIWnQ/YGV2aFxcUGBoQXlPeGpDaWJHQV9OTl07VFBvZ3hFRFlTUlxcPXRAUWlbS1Q8eVdYZ1lMXXQ7QXRaQ2hlUWdYb3l4bVVxRXVmb3V5QVNnZ3ZfZUllZ2doS0hVS2hwVXhkaVZNTVlKeUlzaWhLP0dGa1JlaWJ3bWJLd1RvbVdEPXJUeUZHYUlTW0hmPVJBS3hrcXRPbUZAW3hPc3VwaWh4YWRdWVl0Z1JLUUNVT0VkXVI+c2I7V3JTQWc8QWhucXdpTWlnPXd0V3hbV3d4a0l3dUZNb2Q+YVJPP3lpUVNZZVRiUUR0TURgUWZJSUJFdWlLZWlRW2NsYUhiRXN3TXhqcXZpRWR2RVdNc2RFWVdeeXZgb1JRSUhGY1dAY3NUYURmXXRMd3lieXRXd2NUVURtT1hhP2l0X3l5QXdPU3lTdWJxb0NHQ3ddZVJIcUlxc1hPcWdNQ3ZTZ1JzY1JfY1dYYUdgeXRVYUZVcVlNbXJGY0VmYWZVaVhna2dIZWdnb2diXXRvd3hIY2VsX1ZaU2dbc3ljaXZnd1hkS3NtUUNyY1lSUUlZXVdlW3l5d3VtX0heRVh5VXNMV3lVeWhnZVV3bWdHd1VTYXRGPFY/VXVDcHhwcVBjYFJmWHVlXXheSVY9UFlKWW9dcG9ZSXFVVHJNRFhyaVNcXFxcTFl4dEhlcG51TXJMWVBBTXVlUkNZa0F0bkhtbmJMV1U9YVpZXFxiZ2daWG89cWZMWXFdaXF1d29IZ19WZ3lzUXE/WWZvWXI9V3R2X3NSPnFeaF07WGhIbnJfYWFFV19SUGBKWXNUUGJ4eWxPZl9TUW9JYV5FcVVJR0ZvQ2lbeVVzY3dDVTxBRXlNY0lpZG5dVXNvR3hvWWNFVUJjR29lc15neFFLRGw9SVQ7Rm1ldmJXR2VfeWBheXRvV3NBRnNpYmdzaWZFR2pbeWtldFBnaTs9Y0F3RnBtV3VvVWBddHk9SG1JdkBXVFplWV5VRkFHVFV1RVdnZWRNY1tDaHRlR0lnV1VNZ0pnUnhBQm1BdGFBYkt3cz5TZkhJSUZDZjp3c2d1QkZbeFJrY1BrQkxFU09VVWVDUklnVnE7c1lxa0tNTEZkbVZpc1lcXFFoVW9lXVdAXFxVbnV1cExuaVxcU1Y8cWBJUj9lcVJeW1NJXFx4aGl0P2xdcGNgSXdDWF9wYWVJcF9jQXk7SHdaeF1QaW9Td1pnUHZOd3JZdmFqSGY7cXlyP3hgVnR4PmZGYXdfaHFldnR2V2ladmRdSFRpZ2lpR0JZR0ZrVlllZ1V5SEplZkthUkhZUklDST1cXHBlUGtYVVdddXd3QXVFdW07SFlpVVBEcFdpUHVsaFdxaWxIVWxKdXN1XXQ8aUtBbltQWVxcT29xcnBwcUd1SEFdUEF5c3F4cXFcXGdpcztCQUVWSVt1S19YaW1XUVFJQll2P19ia3NmX1FWP3VyT0F1PUV3dW1Gc0dFTWljQHV3dWtDdD1iVFV3VHVzOlFiQHV0QTtFdFtHcG9DbVlnYGdYS114P2lXa3NEO3lHUGtpPXFSRm9FWVliW2dpRUVGWmlDUjtmZl9mTD13UHF4WE10XFxRdWRxdlB5WERzdWxXVj1fSVFlckNjYlp1VUdnSUtvaWFdaVVHSGlbV1tBZW9JRVhreWB1c01ZVG1RSEdtZFZTdW4/WXB1RU13dGNFdmo7eHVndnVvc0ZVWD07YlBfaUJXaHlzYnhheWpXdnhDYmNdRXZnSWhRc3FfZ2ZZUjttdWVLZFtLSWFzZ2ptZmdfUkZFeXdvWVlBQ3dfaVdrQ21rY1BzVG5nWFRlSW1rY1hzVXhDaUlnR1NpWExJSFE7Y2o8bkdYdD5JV2ddSlZdUUddeVdhVVptUXhlSkBUbD94TkpUbURRb2VNbVVoTUtdeVBFbFpoczxBUlFRcz5xakZ5b1xcSFBzaWpnaUxfaHZWVUtwQHFnaHBQSFJsSHhsXXB1dVZjRHZFRGtddHNCYUxsZW9IUFVPRFhlRWNNZ215TmpUUF08eXRpaGFrT3ZbT1tiP3ZObl9DbmlWVnBiZ3VkaWhtPnVTWHlxZ2dUb2hkSWE6PnB2XmF2YHVWcWVzb252UW1GWWdFaXFgcXViQXE8R25rZ3FxZ2ZBYV9wcGldcHI+aG9YVnRJdmZ1cF9FSHVrZnFpaGdvSXBLWGNxaXVFP19pQXlRSGlieWNVcGRpYG1MWWxTcW1rZ2dZcWs9SHBWV3hYbm1SQGtXd1xcO0d2PHdwbEltbmh2QElua3FySnl3Xl5tRFl1RV9veGhxblFvRkllcWhiQVBiakFdbmhyZlhtcVdhc0hdakZgcU9eSlZwOlZoXWZpZHluYkdlWlh5PEhuSnZpWUlreU9cXHhHYltGXFxjWHE8b19seFtnV2FlWWZ3blxcTlBtSmBdP15wYXd4O2ZtWUdueVRXSXlXW2liZXNCTVNIUVM7PWdPQXRNYXlUUWdSZ3dlcUc/a2VZX1dEY2lBS0RIc1l0YWNiXVlzVXlYWWJ1R1NPP3RsX0lTUWZBQWI7WUQ9Y3M6b0RKYXU7P1dtUWddSXJpS1NPT2lWS1hYa3VKXWhPd3ZhW0NSVXhqT2ZYPWdfa3Y9aUhBTVlzV0ViQXdeZ3JuW1RRU2dPaWVuaWdEX2l1VXNMSXM7cUlCTUVrVXhUSXJyZUdLR0Jvb1JXSUhYa3lSY0VUeWdEY2JeS1ZDb3NSWUhkZWhsV2hEX2hnSVJlX3Nsd1hHZ2h3dVVVS0NFS1RlS2NMaXRXVUZpR0hvSXU9V2RhU1lyXWdteWJEZ3ZPX0Rgc3dSTUVoT3R4WVU8eVdJPVVxP3dOQWZ1eXVVPVdEeUNxeVhXZXhWTUdMXWlkc0ZmRVNJXWZka1lVYURpVVhAdVRFWVhdc2d5U3NDbXJJU1VPeUhqd2JPeXRIVW93ZFVLUHhacUtCaVldeHFbVFRjYUs7WWtmeGpBbGw+PU5vSHhKTF9raXVFZmJUZ191YWxJeWxxX3hNUWpXRmp4VnVhTmBbUFpFbmNZWGNAQHVQZ2dGbmVuYF5WbnVsaGdpSXViUHdRX3BiPmt4QHB1R3FEV3BlYWVCbm5gZndzWW5Rd3g/X21gQXFHVnNIcXh4dnZjSHRieGVDYVpvd3ZVbnJBcWpDRnFWeGRdeW5qYXVbeXVXYWdvaVt0SXVKT1toaF9ZQXFxQXc9YWlHUGNjQHRnaXlneWtFdnRHP2g6SG1yeWNqdltWYF1McW5yWFxcbVd3WnFqdUBbR1BzRnlmPkFrW1lud2BbO15qO3dzOkFmO0B2bGlzdVh5eV9pOkBkTWFbV25aSWFlT054UFZjO1B0dElzXFxOeEJZdExGbWZYeEhvcmhJbmVfY013aEY/aHNnZ1ZmeTthcEpmbFRRdGh2dXNmaF5hc21nX3NXZW1OYFxcUHBsQGJxd2R1b2JtdmxBSWNGSFt1Z2JxZ3BWb2xyUHZ1WXI9b21oXnB2V2hib3FUPltjR19JT21kUXNYR2R5UHZLP2VSaHA9aG9neWhwPnRJUW1MUG5NWGxdP1xcZGZ3eVh1RVdbXXB4aFdbbXlhdF5sTmdtaj9nPEF0WU9kWGdkPk52RkFhYE54RFdyWEFkVEZaVWlySElzUXdrdnZvZ3Z0WUhxbHhxTWhseHlub194eUBdY150cVdjY2dzVHFjRF5eZ0l3dUB2Tm9kc2c/Z1N4aXZbd2hJUXU/V3V5dUdvV1VuR1lreVg9YUlvQUNyUWdCd0g/PWJUb1ZReVhcXHlzQXdobnlUUVtJeFtJYW12R0VSdEVNSmlMPEhNYVlwRXRVbzxPbGB2bGVvPmR2UHhWYHRSTUh1dFRUWWluTEFUYlxcblNZdU1Na2t5bnFdTm5gdEVwamlha1lRUFBJc2pgdkJBdFJlUUpoSlZ1blZgcXlsdmp1UkJxV2tZakdVUXBpTWh4V2dQV2hldEpgVGRkbkxId3M8V3RRc3dZbzxgS2o8VVZsTWdEcG1AeHNcXFBhbXZvRHhxVHdpdW1ZUFZAWHJjXFxsa3RrSFVrX1FzY3V0VGxYRzxyXFxITENUTWZ5cXlUWV9sTmtleFp4eFhAdmVVTGxwd0Z1eVlwa2NlTG1lWFxcSXVdVFFQeFFdcUxPcVA8cExpcHA/YFJdVHlbVFdoZE1TbFNkTVNzbFBjPXVLUXReUW5sZGtEYXFcXExOZkltUk1uVlBYcFBWYUFWZGxNRVxcUVlJdnV0eG5Fd0dBeV5pTjtxdGBhS2dYcVFhTW9oV3VJc0J4ckZIbVV1dkZlbWJpcnZRV2dpUVRYWGJhUVVJUm1ITkthTmZEU3J4eVpJUkZVTll4dUhZcnJFWW9xTXZsb3dod3RZa2B5S0B5UWI9amF0SlF1TkJgSmxJa2FUS3FdamxIc1NUUXZVVmJ1b2ZsVl89ckx5dVFhU0lsWHFsck1gUmlsU1h4T0NZb3BVTW9QdmFodkVZamZQUWJFeE1JdURRd1JgdGZIb21sSmZkcU5hUUlVUUhhSkdpcnFwdHBRdUpUbUxtVEltbWtAeEtVUnlYdj1hcVFhbnBBdU5AWXVtcEdUakNhTlxcPVVlTExtbUxlUFFebVZUSWtrWHNJaHJPdVBuUHg/PG55aW9QRU9eUVRrQFVGZHlhcE9bUXlPWHR0bG5AVXlAQXU9YVl2UXNebFJEZEpWRG0+eG5MTVdaTG5QeG5eZHJNZXhSVE51UVVNXVZsRHBCeHVmcFRjSG5SVHhQUW1UYGpldVRvcUx3VXdtUXVuZEtSaXZLeXhJRWtfTXBjdGxkbFhIXFxuXFxJdEl5cHJ4c3dpd3RZdD5pdj1weUpocnR1dWZwcWRBV2pUV3dJamVgWXloV0V5WXZJTj51T3VxdHhheUZQWFVJSk15TGl4dW1scks8V0RJWXJZdVBJb1FRbW9YVklBc19tdmNwdkN0Ulp4d2xFS2lcXFlPaHZmeHVZeHZRSEo6WXk9WFdXcW5ZeGtSQFlkWE5kTXFqcXNkeVV4ZVFPYXRUVXQ8SUpmTVFeaUw9aU9uTXlEaVVlYHk+eU9pdU1WXXFyTFNSaFVLVU5RPE1PdHJ5TFM7VUxvbUxYZXNZYXRRTG1CVGtTTXNUdHl1YHZxQHhhWHVBXFxKTTxwUmV3ckVxa3RZY0lvVmBVcWh4cWx2QXB4cFBOeU1OdXR5RVBrUFR0bHVXWD13aURTZ1FOSk12Q2FKZ1xcVUtQcz1lbzs9VkJgTERETW49dks8T2ZEbEZVVkpFa2lhU2dMcm5cXFBqYXdVeXJISFdKcW9pVVZfZW87THRPTVdyPHljeVk7ZFFJSE5ZSVFGPG1eYGo8VVZcXHVNWXFrQnFPSF1uXzx2dXVxd2RTRUBqXFw9V1hRS05FVERhTkRla2A9dzpAUm1UTE1tTkdBWENpcVhAU2xsTUlQdkBxTXVJWWl5d1tJVVY8V1lgS1k9Tk5VUVNJanBwbkN1bTtYUkFtc0hhVW9FdnJhcTpZU3BsTXdxVmlVeXdtaj1kakBtcl1ATEJdTlBAU2E9dGNRV1NAbnJAUUFtSkR0eFVUeHZUTms9Sz5MUkB5dm5Ya09RSz91dG55cnVgVzpEVEhpc3dYeUlkbUdYZ3dAbEJfXkpBXXFReT1hcF9AYFNuZVlhW2pfZmRRY05xW3A/bkJvXz9maW0/cGpQdHZhXl8+blhAYW5eYlFoc2BOZko+clp4Z0BPbGlfbWh4ZGRWYUdHd2BBc1lvbHZRaGxxXFxkP3lQaXZ5Xl9SPmZHaHlEWF5VR2JQWXJNXnBscFpaTm1VWG1VTl1tVltzUHZQb3FKZmJwZnhCbm1jd3VxWWVKaHReaXdvRm1Jb19WZ3M8P113WGZAYGVbZmxiRlpHQXFKSWJ0UWlAXmBWcHN0eHZ3P3RGTlxcaEhfR1dnX0FtVFhdVU5da0ZtTkJkTWVkU3VUUXdXYXVmaVlWaUlSX1NuO1JtTVhxZXhiaWZEc1RlY2RkW2Z2R0h5S3hSeVN5W2Vpa3RAUWlFPXk6O1I6UFQ+TEtJZVZKYXBVREtKXVJUZG07YU47VVlCQWxWQHNZeE5pdWtkZFdMQGppbE5eQXg+TU93cXNzeU91SVRVeFlFTFVbZFQ6XFx1bkFwPXVKcGFtc1hMdWVzYlFxTXFtaz1wVVV1O1B3cllQUXlNYURvV3hOZkRVSll1VEh0TkhZYVxcUWxJV3RNa2hIUEhYa2NAa3hAbEVgeFZgeW1hWHlUVltVUnhNdldZVktFbVt5eGZhb3lYeU1Qbz9kdU1RczxhV0J5bHdoeD11b2JdTUxMdnhwTmhAVV9AVGRteT5xWUJld3B1UFZsSj9kd2lQSj9YUUtddFh1dUxhVWNVV095cUl4a2lUbENISl5dUEREbkU9alpcXGxWUXFReE5hcVN4XFxtYWhtbEBsPEVsaVFPT3lKX1VRVHhscj13YWhRUU1ubVF1b1hxZkFSY0l2ZHFuUGFYa1hQVWFzTll0eXhsZ1R0Ykh1OlF0PFFSPVxcVDpYbkJtTk9gVE9wbk08a2ZIUFtETkZtbnBNbHU9dWpJTzppdmVMUEptV2J1dmBBUmdUUWldeXRZTWNwUEV1b2ddbUtMdmR4eWNZTXF1eXdkUlV0cVtcXFZXPVFwXXVzWHVNYW1TYXZuWVJbWHNpXFxMdml4QUhsQl1OQFRLTHBLTmBvV1FsRnlLQHlVVHhQSEFxWXhzQUF3c2xLcE1WPVxcWHNUbUdhVmRgbFZFcUY8Ul1Jb25tbk49c2NwT2N0V3FZTltkSj9Ia0tlcEJdTlN1W3dGZHFoW0dhXT9QYjs+WmdJW0FuZz1WbjxGa3N4akleZURPXklmZXlPaXY/bHdXZD5xc1l3a1hAdFR3cGJebT93dWl5cHNwa3ZJXnlJdWdZXFxVd1tfd2pXV1tJZnVicXlgQWFqXmBrYFo6YGJaP3lYQG1HR1pycG9XcWdeZl1db15jaHZXaXBRcGF2bmlsYWNSV3F1YXF3eV5hdnhKbl5ZT2F3eGlXT3Nlb2B4TlxcPVhyXFxgcFBQWlRmdV9hbjtOY19edldnYXJvbGRgXXBpWzpIcjxGd2lWbl9ObkhpW2pma0tYZVF2d3NpeWtnbUFRbF1YeGF4a2txYHZRdHF2bHg/XXZheUFJbUxXYl1WW1FWX0A+dExHZVZvZVc/c11AZVpJd15OXFxiSGprPmFMPnk7ZmFXUXlgUXlcXGF2YF9dP0F3d2BiQE53VE5lTlFfPT9aYkdrVlFpR1Bwbl9nSXFreGBiXUBsV0d5TGZ0ZGdsQGdvRHlvYkhfZFBvO153Zz5qQFB5RFFrXFxhWzo+eD9mYWJgeVFGaHV3bHk+XFxBXm90SHBnP1tzSHFuSXJpRmJ1bm15eHc/eGVmcW1saHZodnBxcXRZcXFtWXBfd1xcVmhtcHB5cWBqSEhfXkFwb0hwbFZncXBxWUl5U1ZadFFaZVZmPVZaP2BkYkZcXEVfbGp2XnFHbFRYdEpxdEhpbE1GYmlxakBBZmpeXl5eQU1HVEVpVlFjVE9VUFVTTT9VO3FyTENnWmlZTj9kRj1SZWdGXFxFVnNVVlU7d15heTtRR0JbYktHZ087Ql5samZBa1JBTUJMWW5oTXFJa2ZUTlBEUWdpYV9QdFNhYEBIYnNnZU1vaGNHXVpxeVRheDx2cXRgdnhxeGN5cU8/cWZucXRfZ2ZWZTxZa1hhdmtAeXR5alVBbHdvZ295b1FPdFJXZnFgbVdmdElxbnhJcmBpcUFxc2txeWZGXko/X0pXZFpGbm9mYk5OXFxvUWdcXEllX1BkQmhubHlyaW5lPEZyeEFsQVd5XFxGdmg+dF9Zb09xdVJ4YGhXeT1hXU9BbHd5eGF5W2dZZ2FYaj13aD1xYDxxZ0tfcFxcUW1uQG1ieXJrR3VHUF5bQFpKUFpTdnBIXl9Jb3BqeHdtTmhgP3JBbl5tZ15naGhnT2RTaWpfeHV4Pl5aQGxcXHF0RHBiWFldQHF0PWlhRXBlVkhxa2ZoR2FxU3BheWd3b15sTG5naGlyc1ZscHl2Yl9qVGlreHdgUU5xeXZeXW5qaXFjcklpWlZrQHZuYld5bj9vXlByXFxAeXJYdXFPbltua0xHcz5PWjs+Z2pOZGdoY1c+Z3Jmbl9ocV5Ed21YeFVTaGtDXldCSW1iP0l1P2N4bz1ZRXV1cnF4Q2NyV1dpUldYZm14WllXXltDRGVGYl1YVV1EWnl2RnlCVz9kTEF5TVlVTXFXWFhURExtVU1VO1RNQT9eYj5beWZobHd5W3hybz50Y0BmVnBiP0hqeEBkTklfXWZuVlBtQmloPWZxSEddSGh1VWZwbj5gYl9fakd4QF9yQElsU2BuaFZwbT9zYHlqZU5qWXlcXEZ4b0pOeHJheWx5ZnF4a05uXlZvXmJocmdhbVA+YlFZeT1pW0FmZ3NwYU15ZHN4bVZpbW9HaGh4Y05GXURWWkp2cE5oYG5YdUZBXWR5ZmJ4ZW93aXdZdlFIeF9gYUdXdmtoa2N4ZHBXZ0lJd2ped3FWaHhhd2l5YnNIdHhwYWRWb19PdlZAc0VJZkdRY0phZUpPY3JRWjtgZUlpcj5JcjtxW01BZEpWXW13d0tvZmVeeFVmakZfckFHYEdecUFvW2xwYndoYFFIdGE/cmJfdlNZXWNZcUFheHRWYjpPXk5ecXR2bUdWcEBPeWpudVRQcnFZXVppd05gbW53d3BxcVNHW1E+c1I/YjtGdDxAd1xceXd3Xmc6aG12YF9TWGVTX2xNcXBtWXFmWGZCZ25WeHVucWxiUHNYWWBGWXlGbmhycW0+aGRicHhAcWhDZ3RvaWtFTm5DP2VOYHBnUF1OcVpUQWx3RnFqaGB0YXhjaW1VdmhLRmBUWV5CPmI8V3VwcWBqYWhuaGpzRnFNXl5EZlxcRVhyO2Zma3lgSXBuQT92Sk9lZFdadHFnRldfTVdcXHN2bUZecE52ZlZBeW9HeV1ea1RHXk9GeDtOXFxXdmdpb2d0cVpZP2Z0eVtYVltWWHFTRnFfX2lweW9Xb2VZP3h0WHVFeWpSaXF5cGRgaGxnWGpvWGB1bl5gdV09d11peFpfaUpHQ1RZZTtLQm5PQ2VvVERpYmdpVE9ndFZXQm1LUklJZm9Ld0hDUnhJUkJBeWdfVUtFV0xbcnRVWWpPQ3hVVEVzQmo9eHZBeF1bVlBTc3lddHZTeWpXZD95UmBDSVhBRjt1aD5lYzw7Ul9ReU1hZFhBWTxNeUtpVUtDeXNjaDxdeG9pU215ZWZJd1JhWGdFSHRVclRJZT1VWVN3eW1haWtndWxndlllR1FTeHJjU29lY2dfVVtfQ1RnRV5xSFFpSHBfaERbdllbWWJ3dGRnVV07WFJrWV9FWEtFUjtFYldXZ3lDZFRpVmRDdz5bQj9LZVRFd21RZWVNcz9fWWNLRHd5VG1RVD1vdmtfZm9PQmZjZ2pvZldLaWBxdE5rRFBbRE5ZeE9PR29bc01ldTtjVVFJcndVWXBBSEBldDs9V2ZlVGxfZ3lHRXNDWUx3aT9rZWA9d1Z5Vk5hYztrdFxcb2hAUWlAb3JwY0ZQcUlebXlxWUJGdXVwa1dCZXlQYWJpUWVmd2JeeWRQU2JeR0drX2V0W3VZcXRQeVlmeVhba2NoYWhgUXVsPVhiO2RjcUJ0cURUSWV3S0ZAQ0NkX1dKX2U/ZW5VRGtwcW9dbWxoYE1iWGtPSXRvWEtYZFBKRU9RXFx0UXVsTkhua2FTRmxqU0xwYWR3WkFvcFF3XFxRalE9b2V1bHl4bWBxTDtVckBEeUdcXFBjVVdmYEpZQEpKXVJtdEppeGttSEs8UHZrYHZUaXVfbW1cXHBsTD1XSmVMTlxcVG9wSmhQcW5NVl9BT1FlWWxgbUlpTEVpVmQ8UkhZV2RwT2VMd3JVakxRbWBsb15Zd1Zlc1pAdXFZd11hV0JhVDtdUmhNVz1NTXN1S1lkUGBdanFIS0hAUlxcPExrPVVjcGxyaUtHUVhcXEhWOkF5P0huaGBscT1VamB2O1lRWF13WXRqTFxcUE5EUldlVGRhcWJNb3lIaktZdXB1S0hhbllhb09VU2FhSnVMTmVNc25oWVBlUm5NTXJgV1VJcF9ITlBsUnBta3dxTmY8eE9AWGVRU0RMS1RQTVVobXdxSnlQbVFxUlVgU3RxWU48T1pVbURRS0VEbGJNSzpAeFM9cXA9TU1obmZITz1wck5Ib29YUUd1bl1FWVhxVmJRd1NVTnVZVTpMVTxgbE9VSnB4dXZhcHhVdXRJdEhBcEdpeURFVFRweFhgUG48dE1BTUlpV2dddExVVTpBWFQ8UGI9WEJ4cGVYVmlAcjtZbndlS1tEVEhEVFVYSkppTz1sckh5S2tocnhoclFUanFhbllMTV1sV2J0T3ZlcndlcGdNVF95akBwUUR1cl1deF5JV01VUmdNdWVRc0VMS1RcXFBOVXN4VU48UFFQQVZjbFJASWptdFRxWUpzWHFuQG5aUHBmYHVdeHdqeWtvSHJjTXZmQFRVdVZEVVRHXFxydF1QUEhwWEh3QWVLY1xcTjtIV21pc0xYTEF5VlNRWGRYUVlJcXRoWU5Jbl5YT0VRWWNRdkpRbHBxVGtQVWNIamZIeWxRbEhxVE9odHFYa155bV5oYm52T0dVWmlWQWFzSEl3TXlmeVFYXFx5WE9fZFlxdEBJdkRveW5zRj1vcktDd3RvUkZbWWFNdnFheXZhWWJNZ0JFdVhFZFRddUY7d3NbeGxfZj07QmlPSF8/Z0NlZk8/Y2ZrRk13Rko7VEdbV0dhWGM/WUY7RmRNR2g/Z2FBQ14/QkhHV2ZtVl49Uk5dSE5xdFBRY2tvQkBxRmBhWFpnaWtvaWxvVT5XdG1DaHBjVlxcZWRMRVJtZVRoZWVKP2ZpVXZoXVNQTUNVS0NsVWc/d2d3X0VVcWZBR0lNU2JAV2hhW3lXW2lxQ3h1X1VCSVdlVVdNO1ddXUNLPVlsY2U/cVZMY2hob2JEW0hwT1VlQUlcXG9DUz1TXFxFRVU7dGpjVV1LV2xhdkNRVGNfaGVDeHVzaWBTZl5HaF1BREFtYmNXYmNvR1c/YztDd1dlVElJdkNFRlBVRk1nVFRjQzxzU3FrSEtZUmtRd2VNRzpVVE1LRERhRHRHYnNXYjtDTU9lcG9QT3VQaj1kVD11UG9FcFF5cmU9bnJgb15QcmB4UVhRVEFRdFdhVUFATmddc2NkVzp0UkBYamNwTVdVdEBka2JcXEpXUXQ+QVRJUG9oVW9kaG9neFc/cHVPQFNaPG5qPE0/PGpvTFBxSFZbaEpWUHlsUHNwXU5FYXRIUVNBdG5MTXNyZExjaUxnPU93VFFZVFhnXW1OYHBbdE9tUGtZaXJqXFxPRXVUbWVNSnlqPFxcam9JeV9pS3ZEdGVtWF9sbFs9V1xcXVZeWFNzUW5JaE5tdFBxdFVuQFdLWVFMdHFFQXlHaW9nYVFrXFx0XFxcXFBLcHNeTVBjXUpOcHg+bU5oVVVFdFJaaGt1cFJbRUtuZVFdbVZRSExWSWxyaU1WTE1XZVJqZXBGaW9XRXloYXdiZExhYHFicG5PZVJrVHBuXFx0W1BMdGR5WmVKeUhwQFxcbGphdUhwc108dFNxUmBtdGY9U2ZBTz5hdWBRV0pteWN1VlVIVG5sSj1Yc19Jd1NxeGpUbjt0WWB0UFNhclNcXE1OPFdLZVdARVddYFR1TVVaVGpIdUxDXU4+ZE1NVVR3ZU1sbFRWUVRLZVVZQXVoaEtAUHJMQXVAcHJgbUpOXXN5XWxhVVFMdGF3WGlxeXV1X2NAWWdmR2dRPmN0VmpjSWhOPmxUYV9sblxcVHhdXnlwbU9tdHBgWW95U2B1V0ZrWVl3ZVl3WUd0dFB2P0dmTXldRGBqX0daS1llUGFtUW91OnlyZFF1U1B3a0ZjRHF2TFFvdHFcXE9mdFZBdUpBakhmXFxcXGZ2b150UWFkcEZqdmhrYEZkY19gZE5xd0hlOkhgamBobF5eZEd1dWBtXWh0XFxBW1BWbVdRdFZhdVt4X3RuYk5WdExZdDxIa012YF5nbHBOa0NvWkhvbnRgZDxgcWtAcGxwcVd4W0NhXkRmalxcUGRjQGw+b25rSHBDZmJXUWVZd2RXYV9dRndVVmVUVmBqPnY6UGdkcF9iX2xMaFtmYGU6V29JV25MWFtUTlttUWc+Z2VHQHRtP3hvQG47V2hPX3FkYHhMcGJTUHZvZnBEeHRvYFpBZ19HQHhxbmw+UGFMdnFlWVdpQ0djQ1dpSG9dYzxZVFNxYk55Y1hDQz9fUlxcR1VQZWl0ZWlUcXg6VUhxSXhrc1lxYWRAb2VnV3hlVWVEaVNmPUVgY1VZSUVAbXRGU2ZRTUNXc1NrW2hlaVZSaVg/RUhsRXdfXUJlSXNJeUJmQ2Vfd0N4bXVra0JqX1JgR2ZHeVVTUUlEZUhrQXhsQ1lFb3VId3d0W1I6P1Y7VXR5VUhWQURHV0ZjWXVwUXR5ZVdoT0RaPVVwUXdfRXlgWXRSU0ZRc2NRVWJbaWhLY3JuU2g7c0lpQVhgYVhnW3VvVWlkW1JbR1h0b0h3b3l2Z0lDc1daYXRtaUVrX3NeVVJBdVQ9eXlOY2RrXVRXVUZkWVV1O2ZLP1VMU1RZW3l2aWZcXDt3YHFJeHdnbXNIRGdWY1FydFVkQj1FZG9pXzt5c1V5c11DS29XXnV5SG1VeHVCc0dyW2N2Y014aHdoWktoZ1t3U3FEalN1eD1jUGFId1VWVFlJYk1jYDtUU3FyTnlpbm1zWWN1XFx3Vkl5aHRDbUpJc2dpTFE9Vm9lb1dcXFh5YXFTbExJVVBqYEp5dFlWQVBlUW5ZbEtObEp3cHleXFxLZmhvZnB1WERUTlVWcXRjaXBqRHBxd1h0dXZaX3BrY2hvSEh3WXBaTkhwd3dvUXdbWz5kUk9va1h3WXZ0eT9qYG92U1ludXlrVlhqV2ZhUj5gWj9yOkhaXVlAZ1xcWls9blpmQGdbP3I6SDpsclFJa3Fxb0txbXV0WGhYVXA9b0RkajxxakBwalNUUGA9cndleU9EbnZgcXZxeXdZeWtJeGtpdU89dlZIUW09bEI9dWRYeWxAcltBWGhoVXVwUlo8THhkcWJEcVZtT0xEa1ptUHl5TEtxdFBxdFhxdXhNdj5Ja0lpVUtgVGRkdmxFcWpkb3lcXEtYdGtxeWxOZG9zSHFzbExFaHdQbFZoWG9lWHhwcXhAWHF4WU88XVdmXW9bSG5bcHF4cHlheExfSHRiTXZcXFF2dmBxdkB0Yj1RbTx4UWhqdXhYaVFtUkBtSkFXV0FwU3lUZmxMYWVWX0VyZm15aUxuYHBuQFxcVm5UT2V4c3htcnBAUlo8T2ZcXE8+SFd3SVZubFBwbHV0aFhlWXZEcFBqPFBqeU9pdXdzQUxkVE9lVGtFWGthaXNVeEpxZXlRXWpteXZJWWpkSHhXbHVtPHU9PUo6PEw6YE5cXGJnaUl5QVNLcWV3U1lwbXhmSXVXVXV1PVZ2RUdSSWltdWZZd2VZWUlwd3h2aVk6b0dIWXZBeWNbbUh5eUxdVE5dUXI/WEs9dEpIXFx5VmlMb2BwbmBRdW14Rmxub3lqO0x1XFxUbXF0V3hlWEN0c2BJcjpISj1sSkY8TVlITGpQbj9ISj1sOjtNP1VLPT49Pnl0Rnh5YGtJR2RjZmZfeWNJX2JeWVpIV3JQZnhxVnlNb21qeXE6RmdNR3ZFYXRRZmJMVlpJdnV4bm1gYGJSQGhqbmFEUHlReHRdWHBURndoWHJ3aW1GYWxfSXZDRndfPlttcHl4cF1IcWJOP3FpP2Y6RWlLRUx5V0BhVlBJVFZzYnJJaVJNd0o/Zj5ZSGtJR1Nncm9NRkRHZVV3Y3F3Z01HdllzRlJZY1RNc2xNRFlrdkVfY3dLeUdPeHJ1WXY/Uk9deUN3UnNPSGVvWVlpQlJVUkFheHh5SU9daExvaFRPZ0RPZHRlVz5VSDtPc3BjaG9FWVVdZWNjdlxcYXNlU2NRb2U/XXNuR1VOeXVueVdjS1VYRVlMaWVdWWlpY2RSXWNVZXdeeXZzSVJXbVVvYXl2WWRcXG9zRVV5aW1pbVlIP1FmW2FJdGV1QUNYZUVZP2VicEFkTD1CWktIRltzZmdFRktpSFdjUT1TcmVDX0dXX2d3cktmS1dWSVVHQHlpeFFnX3lTcGl5bD1IU3FYO2dlT0dnU19IY2F5O2lJUUFkPW9jZUFld21EP1V1THd5cklZcGVUbXNFdHFnaUF2YWl2cGloZVdYc1VVR0VXX2VUXW94SktWZjtTYVVYZVNEQGtESk1jVVFFZE9jRU1FWldyPUdUck1oWGdmZWdpeGt5RUlZY3FmZll5Q0NJR1tGdT9GWXNSbW1Ea1lIUEV0QEF4Rkt4cF1IYXV5UVtHeEVSPW1ZY2VUYUlZSkFCP3VzPGF1PFFCZHVkTD11VHVUU01UUGFnd1t3UnNSXFxXZVJZWVRveVc/eG5Rc1JZUnVzeEFJZUZBSG1TSD1jRGdVVXhdcj9pWXV3cz9lZGphU0FzR1RBZl1heWFlUkV5Z0VJWW5NVmtJaXQ/clljR3hbZmJVQ2llZ1ZtWUx3SGRBdWp1R01NV3Vtc0d5ZnNdRVBXd0p1VXVTQlR5VlI7YlpnY1hTZUFpRGN1Y251SGVJRGZZdlpNcnJhcnc7WFdJZmJlZHZxZmRhdWF5Y1xcbWVha3Y9dXJhU0JOZUlVc2lKTVRCdUVFZWV5bURgTUdjR1NFXXNkY3ZNYWV1PUlVUWVqO0hKSUhueUdYX0lITVdKQXlHV2VuS2l5V3Z1UXRZR2dPS0hIbXhdP2htV3lheUVjUXV4SXVxRUZtdXVkSWZoT1lyO0lhP1JxQ1dTUWNmX2J1Q0RrdUdFXWhDU1ZTa3JoY1k8RWM7ZWlGQWViQ0dZV1RVV2RUR2RLX1h1Q2hDZ1ZuO1hYeXZMXWhkQ0Nxb0l5Q0Z4X1NjXXZzaVNaZ0hzWXNicWRQUWJhc1RJX2d4O0RQb1VgZ3dQU3V4VVhQc2dSRUh4d2VfU3dlZUNtb0RvY2ReeWlCX1lOc2VTXXQ6Y0V0b1NsV3hJY0VbV1c8RUZuZ1RfYXI/d0lIT1NmW3Y8TXdRT2ZdQURqa2JyW0Y6YXhFR3M/O1VYY2hxVUheW3VpYVdtS3lGS2NQXVR4YUdgU0ZgUXhUWVRLZ2Jvb3VleXdmZUh0eUNiS1VbVVZbTVNuaWNBSVM/ZWhUYWJhPUJVcWZxdXlbU0Y9Y2VjS2NUYXNhR3ZLR3RpS1Nvb2lNQ2VfTXdNS1JTa3VZcWJ3eXNAX1h1bXhNP3luYWlAS2VldXdYaVlAO3lSVXd4TUddXWR2W3Vsb3hqbWRlUUh1U1hdb3dRXWhad0d4TVlReWNBS3JVS3VuR3djXXVBdVdTVWlsbVRKV2lYY3ZNXXVicXdKXWhMcWZcXGFoVl95dD1yandWSVVIcz9iTUFVVXBOXWxRTEF1YG1SeVVweV1wS3RsVUhZd3V1QFhQP3FLZXRYaVBQS1FPVEVWbXRNO2FwWUxRcV1yUkFscVFvUz1TQFRLRVFOcWFXeEVSWXRQaF1NTmlVaVRyWHhidll4aVdad3hwSU5gX0B2Sz5aRnhjQFdpc1lrdlFzQF9eQj9nRUddaUhveHBwXFxgYGVGXztRdDthc0VAdVBHbVNmaXlOblZ2YltvaVh5YEo/aGVXYGhwb1doaEtfXFxsaF90WWtLX3BaQXB1X2VDX3BkSWFIWVtJWW9GV3NoXmt3aHg6aXJFaXNXUXRZd3llYG5sUGpVT21ORmh5SWN0V107YXJzeGpIRl1ORlxcZj9jZ0dzcmh0U3lzWXZiX3h0W2ZfVlhpbEhwXFxwcHRRcEx4XFxJVm5maHVhT3l4R19IWWFFcW9ZQW5bUGlmdl5dTmFbWHlFdlxcUWZ1WElwd3FtPm9vUFZneFlgRXdkbFFxRkBrcmF0ZEZfU3FzT1FtO0hcXHFmdE5xZF9vRnFWYFtDRUVSbF1Vbm1WRUt1TGlmYW9HUF1zZ01nY3NzRGdZYl1XeXNXamdyeUt0S2dIT2diVm90dFVEeUdZRW9ZWE1IUGlkbklzaWlzcF1DRENFaHVWYHVzYF9ZQFNVcD9GZnlmQWN3aGlpPU95Wkl0Vk9yUnlkP3VISXd1b3l3Y2FXZ3dWcUlHeFdScT1HVF1IQ2dWU1lWOmdkaFdlYUdDS3dUUE9Eb1V4cmlnbEVXZVVXVV9FckFoXFxnV0NpWW5RaERFZ2JhU1c9U29feHBRaFBpcm53RHZfU0R1R2dtdkNpUm9HeWN3U1lDd2JnWWZlV25lY1ZleUBDdj4/WURLUjo7RzpvZkRRZFxcUVlLQ1JBdUNNYVRSZUZOcUZqSUhqPXdjSVY8Z1JdXVhWb0JGSVhZd2lrO1VZO3Q6Q3hFaUNAa3dpTUdnW0ddSUdPT1c6O2Jhd0s9PHhGVE5RQUptcVlQZHFmRFdHRG1LdUs8UU9MYGRPcGI9Pm9PP1o8QG5hUWE6SXJYQGxweF5mYHldTlplcF5nRlBdREVFUnRXd3NreG5dSE9pZlpFWU91R21ZU2VZVXRTVFA8d1RNdVNRdVRQUGtAaj5YVFNtVFJJbG1USz1tVlNMbVVFcHJIU2tIT19gWU9gU1R1bVNkeGpcXHU+YW9BQU5hbXBAXmBhZ3VFb29APlpnT25oTnFneHFpaFxcPXZqc3d5Xm5qakheeUBvcmBwaFh4XnFcXFZmdTpRclhpdFB3XFxhYFxccXh0UWh2UGBwWmdrZj5zR0hhX19pOj5iXFxIcGZ3cjp2dVFHeVhYbW14XV5wZGVYcUxndVROcT5OYVNWZEM+XTpIZlNZaFxcUWxad2FpdmVFTmZESXBzWWdwcWxfWGduTm9RWXRJb2lHT2lwaG5adnBicGtdSGBxcVtUZmByeGtFd3ROQXBkSF9hVm52YG5Ob29hUV1qTmhEYWRxTmJHb3RNWHhBUV5UT2NEV19ecXFod2dqSWFSeWNDaXRkV2ZJSGJoTnlyXmBEPnZOdmFHQW9aWWRnYHlXZmNbYFtmT3RgUHJmUG5EZ2dkX2FgSG1daG9HaHBoTm1VV2RMX2VDaWxdR2g+ZmZ3Z21OaGZaZ3ZmcXJMaGRfeXFiPndGaWlCUHJaaWhXVml1V21LZmBUZnBqYHlzX2dYPnZmWWZSd21QP3RoUGQ9aHVGV3BjaXZdZ3JcXD5mS1BhSFZaPUdwWD5pTVdmQD55TGF5ZGFrdlF0VHB2SGFuU2BacEhxR2hvd0hhRVZvSl5gT2dsTnZ0d1hiOkBnT1hwQGduYk9zQ3ZjY3BpT3FcXE12b0hxZEJgWmJWcFpJYU1ob21vaVRZeHVPdHlnYktRc15RX09QXFxpX3ZQeWlOP3BZVm9oTnZAaW11R29kPmJnZnZrR2FnaF9cXGZdbXFhPXhuRlF3R3dnRnlpcFd5Sml0dnFyTFBrcEhyUHZ3Ulh1Z0FecXBiRXFcXGlAZ2t5Xnleb2pGYXV2cWBIRUtlcFFndl93VnVCdDtzVkFVWEVZY0VUaGVUVVtkdz9UT3F0YkN5XU1ZTk1yZVdzRVdzZGFTO3liOj1GU29Td2F5Z3N1TmVzdG9HW1NyQ0F2Qk90PV9EZ3NnbGNGcV9oS1d0a3N4RztEb2FnZ2lXZ2djUztVP3NnaF9oXl9lXT9GTElXQm9mTFFVSj1pWj1TRlNWdXFFaGtSVE1SZV92XFxxYlZ5RmNpaGlPc25TeFNLdmR3Ql9Jcz1zUkthZUppY11nSUc/dzpdeHRHUkVvU3BfaDxnV3VhVGhtd0hjUkV3SG5deGRhU0JfZkpVZ05NRz9jQklFVmJJZWJpWT55dWJlY1RhSGttdXdtaXBzY1o7Q0VJZHVzY2dNZVtlVG5tVm9xZkVDQ3M/Rj9Lc0lpV0V3SXFhWEhJYm9ZR0BDc2lzd1VRaXNzdWpFc2RpZ3VRYkpzR2lld1lBWXRjY1pxdT1PZHZFdktlQ0JRUnRrRD1rdllfSWtPV1pHRk9RWVJxdkdnTVFYa25FSjptVl15d2Zdaj9RclRtcFVgUUBUTVldWE1VVG1lV3BtWFNVVEtlUm1gbGBFV2FVdmhtb0E8Vjplbk15Vj5Ya2JIcV5JVVR5akU9bE5pVng8UXhQVmtJaz5xUkhgTDpMWUhhUXNoV29hSnllbUZZT3lgb3NcXFlhSVlXdU5RZHhSQHByZXJUSXk9aU9PRXlLeVZxaHlsSHlQbVByVWxjQUxqbFhweVN3WE9xXFxPdDxsRWR5YkR3SmFva3VsRmxWWVVvVVl1eUhvWkx3blF3W1l3XFw8SjpVc2RxcE14WFlgVXVUb1FoeHV1Tm5kUj9FTEF5cGZ1UW51cF5YdkxIVlF5WWRRdFdUV2FIWU1MbUVwbVZAVXBwd1hMUGo9bUNNdEtAcEQ8T29wTD15VkhpcmVUVT1lU0JAanJQT3NJdV95VUBlV0h0VEJVUW1xT3FpVXJdV2dhcUNweXBcXFBVSW5FPXhTZGpPSG9LaE5nSVdpTHNVSVBQSFJ4cXF3XFxvRmxxTE1ObVFXZVBNcmBNRkhrcWRMZ2BXaGxzaG1qTGFyZEF3ZEl0X01Ua0BTQj10b1xcUHBNcFB5SmpMWFxcVHNCYVRBbVVpYG9pRVc/ZFdIeHRFQFN1RFBgXXhjRXVeWVhHeEpAPXdLRUs6bXVveE1hdU1IUVhVbXhudXZGcHFgTW1cXEF5ZVVRUGlNc1hsTF1LVExRSEhuRXVUZkhVb2x0aFBQcGF3cFlaREhgbmZFP3hOXXRxXXZsZ0VBX2llb3Nma2VqV0hzV3RSS2ZiUXlHaUlxRVZNPWhba1JLZVhpZXZqaWZWSWlVU3leW3dyc1RaY2JMSVhVdVNyW1loVXNOc1dFTVVLaWVvU2N0a2ZId3ZIc2hmU0NVSWloQXJvd2ZXT0dNZ3drS1c7UXhHV2NAVWlaU1dYbXV2dWM6Q0g6Y2JtRVlcXF1QVXlyZk1ZdlFvZ0RSZXBvaG1td1xcc01hbDpxd3VZdktwcTo8bHZ4THV5dVs9V2xwb1NIbUtwWUNFVV9tV3BZU3ZUbFVtclFVTFdld2dpd0ZBdXZwVG5MTWVQbERZVWRYcG1IUVxccVRDTGtnVFREWFVzPW5rSXlUQXBAZHRJVVd4XXZjaFhdcFB4TFRiZHBmRVZ3RFZVSXBvVFh0VXV5SVBtaHRYcFhjQXhDWFhrRFdnPEpKVVl0VVQ7VVZ1cWpPVGtBVG9dcUtnUXVxeHlLPHNEYVRlVVdVVU9lcG9DdFJfdHF4ZHlsUXBbWW91dEx5QVRiXFxvbWFvZXhYcXFrblRZd01MO1xcTUtVWFpIb109Vz5Fd191VVZBeW1JcGphbEBwa3lFd3NxWXVZdGRodG1QUmdpdF95c2hkd1RpWXVga2RVV0dQU3dweV5wS0R5VmNhTXRZcltpeXlseE9pUkNNdUVYdllsVVZpUWd1Vm5Zb2xUUnBsdVlxUWU9cE1wUVRpeFVpbT54dnNId0NEWURxbGF4T1VoTEZ1bmtleXdob25JTXlxcVxcaHc8UFVgPG9nbHNDVU9iQFJScXhuUXddYXlrYExXaHZWRFRJdVVZRW9QdXNsUW9NUWtYXFxtcmhRbnh5cVFZUG1XaHBYT2h4c2RrTExuQ2huQ0hqdWhrWzxXV3BQd0hPRUxTRVhLclxcWW1VcTpwdUBQbnBQdTxReG54dUlsdVlgUGpta1d1Tm9pdExQcWZYcEF0a2FZcFdwbmdYbVZZaz49cjxRT2xYcTpJT0Q9cXl1eFBZeEQ8d3VEc1JJbnFoa0VIdVlJVVtYdmB4bXZJV0tJdGFRV1d0VllVUUxsU0xVTXBhdl9BVVl0Ul9AUmBNVmhlTDpQakh0a010YGJQX0ZIa3Nfd2V5dHVfamxmXnhudlBHWj9oZmBvZl1vZmhXdmBXZj5RdD0/cXRHYWtXW0VObU9hY213ZElXZT1XX1RQYlNBeWJ5djtZd1hGXXJ2eGtwZjxwdmJ2UEVYd2V0UHVoOldYWVlZd3d0PFlEQ0lFZlViOj9CQl1WQkVZR2NoT0d3Q3NYaF1JVVt2d2ljUHl1aHdnaVNpUWtybU1DYllWWnN2UXF2X2lWWUd5X3FyRkF0WWNFP0lJYXNWSEt1U3dnaXV2YWVzPEVGW194SklnaWtTRll1ZFdWb01YaHVJVWVpXFxZdVVvWXZpeGhZY2RjZ11XdWlNd151U0l3R1o7RWZ5RTw9R15Rc19NRj9lU2BdUnNNZUo9Qz9laWNZSUBbQ1hDSVxcaVVjZVVPTVdvc1NeQ3lVY2JFS0NpdXdVYVlycVNrX1JZaXVRaWNkT29TXWxQdG1meVdBZHZZZFdFcW9eWU1kYE88TEp2XXVWZEtLTFhPYEs7WEtCPEtiQXh3TG1FWXBsdHNoUXFvaVVqUVJVcXNjaXFdWXleZVF2YFl1VW5eZUtzSW1PdGR5SGF0P25HSHZlV15rSGNaVmBuRmBJPltqdmpGWWFIZ2RPR2d2X2dyP3F5P2pFeHh1Z1pCQWppYVtVVlxcSXhzV3ZweUB1SklhOlFlZUhfVFlzTFZucWdjOl54bHZfSEFoUGlueHlaZ2lod3d4OnFdP2dsb3ZjTG5nYHFeOnhsQG9fPXZadVZxVFZ3XT5gdHFyYF92VmFwYXlgSGZhaVF5Y2Z3Z0dqSE5hdGdnS1ZvQGZvdz9vaWF0RVFtQ05wP3ZvXFxmdnBReWdvc3h5Zm5peVhneUJWc252aHBocHZHZWBOZ0xPdGZgc1ZhbWdAZUxgcXV4aGl2ZUdYb3E+cHFRcEtpXjtOaFtnZztnXjo+Z01XckRnbGRvb0Y+d1pYcUBnb15hbGBmdld2ZXFHZ3hBc09xc2lpZzxXWllPZ2hnZk0+akFQeEVXa1VPc2ROeFxcdm0+b3huaXdjd293T253dmFhQHFTWGZgZ11aeWdePmdjSF9kQGNzUGhsSXhicWFdR3dPSHRBcVxcR0FhS0dnZlFdWkdjQXBpUXFkTHZ5Yld0Sl9qO2dyb3hnR0djPmB3bVhgeWhhUF9kRWZiXFw+WmBZXlFveGtvcEpZeU5pdDxwZ01fcGRHbWpIb1pJeU1hal5hZz54ZHlweVtGYnBhbEloYVtZYHVhdTt2eWRHakxOeERZYEhhY1NhaV1gbmtoYj5HXXRAeEp4alNGbEVmb0txc1dRcWRvc0J2XFxkPlpOZnV5V3dvaGhmUXlIYXVrT2ddP2p2dmFcXHd5bklcXGFXXURHbm5ueHA/XFxrX2RMUHlWQHh3WHRQX15VSWlpTmF0eGlWaFxcU3ZaQU5ib3ddamBmYHBva1Q/X0JjaUdcXElYRVV0XFx3d2s7d21vQnNXdHhRdkxFU3RpZW1JSVxca0djTXY7V3hVb1JzQ0VOZVVUd3hGb1NdS1ZmdUJna1VbdUhgR2lXXUJUYXJPQ2hBd1NXV2lCaURuc2htRVhAYVhgU1NZQXJOUVlaYXNZd1ZxWUhdR3dVR3VjSWZnW0Nma3hHbWVqRVROeVhfaWhqR0VgTUU/P2NxVXhDW0h2W1lhbVdVbXVNU2NAbWZYW0NYdVh1SXNFYUdbYXJxcUVZQ1dgeUhjbWlTPXZCcUZYX0U6S3dNeVdYTUlvV0dBXVVVUXM7Y2lgZWdLY1NvS1hZc2ltW3c6PUhwR0hvQXdSdXlnRWU/Z0hvTVdvV1ZTXXN3YUk6ZXNYT2h5SXRQP1JidVg7TXVYdWlLVWlMVXZsU3hUSVlYPWJYQ1NZcXJLaXVBZWdBO0dyZUNPSWdRbXNYb0hKWXRXZUhkd0JXc3lPUURUTWZAVUhTXUd3Y0lXQ0d5Z2l3P2liU0ZfY0RdVXlweWdqO1dOb0ldeXdSTVU/d1NZY1ZPcWRiTXloZ3Vub1dbQVlpQ1B1UUxzXFxXdHV2WklyUmV4WHRwZHV2aVhsZllRXklrTVFwbXFNXURuWnhUS1VXX112O0h4QW1VUGR0UFlKOnV0RT1sd3lZeHBYXU1vc0Rvb3l4Q21RRW13UHB0b1RTX1F4UVFXbHBNcnRZU2hzanF2cERuPDxKZFBMSGVtc2l3blVsWkhwV1h1c0h1O0xMWlRQcF1tVGFKQzxsPVR0QV15QERLSmRqPkhVdGFPXFxAS0VIUFNIWGxsV0V1T2J5VmlsUFR1WW14blxcTFBvVFRsRHRUPG5McHltXXdmVHZvZFRQdVRDQVQ+VU5tZFl2TFVbTHZOXVZBaVJtRFdGSFJYbG93dEpCYXZEQXNWcFBKbW5kZG48bVdFVU88RGo/YXFbcE9OUU9jXVVeXFxyd21RWWlXeElzSWBrPXVuV2RNeEh4YF1XQG1LWT12dHlybjxVSUltdVxcb0pla2dVcUhZeDxsWVJ1cVxcRXhaTFg8SW1nZVZzXVlBcHFFbHRmUXVvTHJUPFdCYXFtXVdvQXNtTXVzYU9sVHV2PFlDeXdwRE5KXVV1YFVkPFNSWVFqZXV3YHlkUFU6PFh0dVdVXFx3PXVseWF3ckRwP1hPQGRuQUV1TWhZQXlzV1VXYXlwdlBRS3lNXXh2UFxcUXlVd2lYT3Y9eWNIVnVxdkhlcV9sT2ldV1BYS0ppbmlsbU5IbGNtS211Uz9pb2tJamBMclhdb0xZeFlZdWxBUGNpblxcTWo7PFJaUE11UHF1RXRGZEo6YHFnUG9uXFxZSUlKV1VTcFF4Q2lxZ0BTWUBMR2R0Z0xrUGVPUUR4VFR4WWhyQHlOXlBTZ1h5P2BLU0B3Zz15a3lqPmRYSXVLR0FteEVxV0hSPmRyXUBvc3BuTz14cUxXXlhwU214aHFTdDxKSFhqUWl0QWRTW3BqSFR5REVPY21PRFFTdmlXaGF0ZVFLUWlqYXhtZ1B4PVFuWmVPVWlrZXhYXFxtT1BhcmU9c2ZweV1FdDpgbmRkd2tpcWV0dE1Qd2xwbV9QcXJ4S25AeXVkdm5JWG1dbkpEUmNoVnVcXFZnVE1aPVRKYG1WWG11dHRYSGtjPFdATVRrUUtYVVZdVVBaZUtrSW87eFhaQXhDVXNkcVlzdHlmQXRmWXVBRG1YVFBwdXVWRXVxaVNNUFVXUXRmaFVJSVNyPFF5YHlmcFRAUE1VQFVVVG1rcHV5cFJlZHZQYFJZUHVrXXlkXVhTPHJcXExvPl1tUHBSOnVuQXlNeXFOS0FvSGxRWExpRkBcXGc/Zj5OcT1HbUpnYFQ+bmBQYEFeeUxZdUdJXFxHUHRsYWtXWGpxbmtKeG93T2JWUWQ7YVtUd2hyX2BPQGpAPmFrdnFobnVqeHdMaXdheGN2V2l1YXhSTmZ3aVxcTEddP1BiXT5sYmZpSXlnQHFbQ254aj5sUGByWGlxbVdhXFxoa1FBdFRxZj5QYmNgbGRGcVZvbjxedERnbk5fX0o/XjpeYHRpcXV4dl5QYHNedG13d1JxcmFxZ2dvZz5xdDtWeW94dk5BZj9OW0dfdGJ3eF1Jd0pHc0BQYUZxc09QcVBheWJZcHV5dGdRaWRgYGBYbk5QYGhneVV4ZmVBcW55eG1GYl1IbDpIbmtIYVRmeUhIX2VGY1VvdXdpaVVuY0FfZk9ZXmJfWl92cWNIb1M+YHFoaVc/anJfaEQ+XFx3cGM7Tm5MT19lWWdsSWBiXnF5WGdReHleYXZkeWo+d3R4eWZTTmVPZ21yZ3g7X2lgTnV1b3ZGQXY7bnhmUHlOWF9xeHdYeXNDSXNCd3BwcF1cXGF3UnlmVj55O3ZpXl5vSXlrSVZ5Z3FoU25yQndqb1FhcUlnbmZfR1Bld0F5ZkFzXFxRa0VAY0JAdHRQeVBQcWBPYT5eX0RfeVhRZT9PYmhAYzpJYExpZlRBXVV2cXNRYmxHYl9Pc09pYUV2ZEBYX0dBXWJncER4ZXlJdHA+a1VXcGhveWxZWENmZmdDQ0VyQ0lZb0FmbkFocUl5XXl1RlVSd1NJUVNJUDtSSk1EU1FpWk9VZGNCWl9UTU1oQE9pXFxbSVB1Z2FXaF1beFU7WF5FSXV3eDs7RHFXSWBdWFRLQ255RlldaXdzRFRRZ0xhWGVFc0JnVFFLRElddUZnQ3BhaHFPd2tJQ2VHUldRaHd3YlVNeTxbVkBBZ2RLZ0F1d1o/cjpVVj5VUj1VQkxjY187VGJhVHZZeWFVVUxzaEd3eW9jc15ZeUV3cmFPSW1Hc1NzUkB3Z3RfVHJRdXlpdnZxZHRRc0xPV1dVU1B5VUZbVk9Bcz9leGtVaWBrYlY7b21VVWt1eWRBWVdRc2w8b1FFWGZUVF1sSlJJV2o9dWt5Tl1IUWVcXFFfSFJIZXBDTFg+ZGpeQFRcXFBSTDxKbmBKP2hyWl1QZERxPj1zXUlYVEhRdkVPYm12ZGRqVnBqQHFOXkRsaHhSd1VyTWlOTEBPQlxcTmxAUWFkb2JASmFkVnB4UmZNWVxcWHBqXVBdVFZRSXVqYVF0QW9PWE9AeUtuWFdEYHVtR3hNZ19XVl9LPmU9dndbV19pX1tiQGl4d3hOcWw9RnlLd3hdcG5xaXhRUWxUR29KXmBPeGxOUF9jUXFAcF5IbmduPl5YeGBqZ3hfaXh3SHBXWHVyQF90b3ZmT1twaWE8TnBcXEl4c1lzW0dsXFx3b3NYbVFeY25RXFxgYGVzaXdKcXJReF1jP2FyQkxTUlE/Qm5fdXhXWW0/cm93ST9zYz9LZFlrdWFZeF5fU2RDRD1Hc3k/SGlLQlJrRVJZVzpnSVJpR1xcY2RMW3dQS0JQU2NBUVZ4b1NkU3RTTXleTURnc2dsT2heX2ZKdUVaW2hsYVJMZUM9T1JrU0hrS0ZlX1hOR0VWT3h2X2VMU1htQ1VjTXlFX3JQW2VLZ2ljWUlQdWc6cXQ9b3VMbVlgTVRbV2dtY2VGb2djZWRvZWJ2S3ZDW1JuS0VNZVVQXVRKV2VjV0dPXWZWV1NOP3VUcXhVa2ZxcXREY1JUWWJNU1VdQWRbU1NId1dDQ0ZxX2R3W3VYS2h1eXc/O0ZPY3VWeVl4SVJAQ0hyRXVoR0c7cWNnR0hBc2NYU0lMVXhrS0ddP2ReS2lIS1Q7WWl3dXhURWhVPWJQYVl1V1lBRUY9PXdKQVNiW0ZMRXJpXWdlZURCWWdVXXJsY0ZaS3ZOeVRPd0RlSWZvaVhSO2R3ZXhPT1JeW0RCaURsO1JfS0JTdWhbR1JYUXRoS2RiO0JDS1RoS2RCY2Y8ZUNZPUI/W0c8b0VLYGtRSG9WTG4/WG1jcE13aXhIVFJcXGRTVmB1Yz9lWHd5T3Z2UGl4X0B2dU5hPFBuZW9yYFB2cnZ3Z2hsY1hnZnhuaUdkU1hlVFZdUWZ0UVBnQV5gUWd0a09hXUFeP2ZwX3drSW55cldsUT5wZmF1W0h0ZkdbaU5pZXhzbEBwSXZwW3Z3bHF0TXlrRWd4YXZvWFdhZHhvb1dyXXhleGdha0d2XW9fVU5cXD9QXktBZURHcG5xd3dBcF9xW3g/alRXbkM/cW1XXFxKV3ZTYWhMTlxcS1BxaV52QEh5a0hdeHFsSnF2Z2ZaSGdrOlFaXl5heFlkbXdrb0NATVVlU1NFTXNbP3hfb2hGP3hNR0VbaUV4RWJbZ2l5QXU/d3VzcWlZRVNcXElldFtWPm15O0l4d3dDOk1CUj9TTk9zdF9kbEtjOl1GXFxHSG95Q3B1R3I9eGVpdHN5aWhXVXhpc1lNWUdDZzo9ZWpFeVE9c2lBZF9dV0VLaFVxdHNVaUFxdl5XeUVXWWJZVFthRWd1bVFJcktQVW1VbmlpdXNdT01xcnc8akBhTEthdVdBcz9RdFJtdFBNbGxBdk5Jc2JwU09xdE5kWWZFVTxEbXg8dkFYbllRcXZwVTx1c2ltcW9QcWs9UW9heHZBbk08VFpRTDtwUXhVd3FBTT1NS09gamdtazpEc3dYTW5Ya2pAVUc8am9FWDxkYDxBa11ZdVFhb3dwbkdIZTxXdm5hYVZHbT5fXFw8Zmo8UVxcQ0FjSG9oXlF3O253dV9jUV51ZmZ5X3hjYmFBUXdbWVdtX1VoZ2lkb1ZMSXM8aVlNW3dYWXREW0NDX1JeO0NMd0dmXVNyP2hLO3JaPUhCXURYYXVxWUZWR2NAXUJGSXVwO3lcXHlzS3NIeV13S2t0UztqQmFQYllwbk1SWkhrO0BrXFxYbW09VlNJdE9NbEhwVztVTGNNUXd5anRYcVVRbXdlbU5tblJQVVNBTVRkbGBkblZJUVhgWEFMV3ZsSmk9dlR5c0RhdUNRSkVAcHBVUlBgVkBheXBIUUBMVEU9V2RIcEdYV0p1U0V5cEVAcGxVS0xpbldJc3M8UVh5TF5tV2ZkbEM9VGppUldsamhYa2k9cHdoVVtNWXJ5b214d2ZxamZAVmw9dmZoV2V1dWB5V05sSkVdblpYbW1wb2lEd3VlWUNMTENgck08U2J4cXFIbD1UUmBATGtlb1t5SnhdSnk8anBEdmFsdEtReD15a1pJT05wcVlpV1I8TXBwT2RRdGZUcUVlVU1cXE10bHJ3eXRIVXdFdW5NTHdpeHNDbFVtVVVVdG5GTHZCYXlhdVI6QHJfeHZwZHlyZE86YXZlZVZiTW9ISGpIVGxDWHN4bUxwXU5oWFJZSG5rXVJVdFlNVVVXZFh4XXhfWE9bRWtvTW9IbVJReXBvUUtSZHRZUXZnZGs/XFxKRmRtYU1ZY0F1R2lKWElWaVByZnlyV2xzVllRU2l3d2lwTGFvZmlRV2VZZllOaXhVc0lXUmlsWUBsUl1RWHRrPU1WYnBsVFFtal5kXFxgbnROaG93aXVodEJeWjxAY1xcVmpgQXJBVnU6WG5KQWNScGpBdnFGcXFtWVtyR2o9SW9vPmVJdm9JdmBVYG89cXd1RmlPP3Z3aG9reGZgWHVXSHd0SG9lT3R5V3hxSVpyT2ZQVnJqaXJpVnJIeWBjTmFwd1xcWj9fZmZ5S2ZpdD9lUk5weWloP1dbc3dvXnhgbFBlTD5zXl55VVdscT9bPm5rZFhvZVhrWkBiTWdhd3dwVkhtb2doUGlieHZbRGhuUm5hXj9jdllrUV5gXFxwdF9GdFM+YWw/eW9ha3RQb15QYDphc0RhdE5oczpnYE1IZ0ZmZWBmbUZYYj1wcz9ubEJnZmNBcFJeZlZOY0VPZ0ZGbGhYb11YclxcRmY7PmxZRm5cXHl1bnhtQj9dclZ2cnd4Ond1bT91al5aTGZcXHhBYE9Xd1Y+ZGZmYXRpakg/W3BfbjxOYEhOWz14XnlwYD4+YD5xXz12eG8+eWlAaXhPXFxqeWVyWWVjZ2FuSGJ4P3R0SGFbcGdIcGh3cVxcT3Feblhoc0Z4Xz92Z3ZnSXdjQ1BkQ1BuS0BoRm9eRUF1PHFlUXdkdVB1XFxPd1d5aXBxckdJXnRBdkJRaFNWYG1PeGtRdHVAXkFId25JaGxAYl0/eD12cE9vZVA/d0lPcUY+WmRwXztOYjpwZmo+cD5vWkV3YlFwYz5wdEk+dD5OXz1obkVgbko+cGJWd1tWXFxBcWZuXnRPeHU+UGpTaF1mZ2djUGF0Xl1iSVtCZ2haSV9GZ2VQbmxEeGJkZ3dvX1xccm5tUmFndD5hVkdcXDpOclxcb3ZneGY6QWs6aHNjTmhjd2JvVnJxcWJnX11bRTxPZFpteD9ndUJbclRXREtzR29ndVxcbUhmRXdUaXJtdWJzU3R4T1VrWXdqO0lOd3NLPUdZWHRIXXVrXFx3dGFLSERNUDxWRWxQTnlYOkFTSllNcmlPbEBKTFVTZlVWaUhubXFucnVxRWFscHR5aFF5P1FQVUhNUUR5XFw9bHNobVF0d1dcXG11PXhkdU5xVXF3VVlkVVE8RHB4QXdXYU5nZHBhcGtYZFBmPWpzTE5tZGw8VVZjQU9jYHJIaVdbTFFIbXdbWFhwdFZ4ZHVUREtrPVBHcHRheFl5QXdhSGtePVNoPU5KYVJAcG1ocE89QGtoQW1NcHJKYFhuPXVMTE1CRVheXFxMX2xzPkRPSE1yW0hsSFVMYWlTRk12bmhQP3VMPXhxa2FYbVVUXFxEbGR5a0M8TGpgVnFJVVFtTV1scnhVcHNkcWVIT01sc154V0dMVj1NTEVYa2FQcFJdV1dFc1lQclxcPU1OeFFpWVZzUUtbTXRhTXlyPFhWeFJ3QE9kbXdySFZkWVBePFFeXFx0V3VTVlVzbUBwcXRzTWxwZFVtY013TnlZPFFycWVPSUROSzxreFV1ZXBPZV1TYWhVTEhPdHB0QklXPnlQYkVKZ0FuXFxQdFtseF1MV3E8akppdUBlWXFpWWVAanVwd1xcTVBCZVVRdVF5cXV3RE1JbW93YFZKRFBOVVRtSFJFdXhJbVlyWXRXPVNBQFZrWHJAYWtDVHFsZWpkaFVUPHJMPXVmZVVWPHNVQFxcYEZgO290YEhcXGs+Xz5Yd25pZk1vbWxhWnZgbkQ/c0p4eHBxdkNfXj5OXUNWW0xOXUd4WndxZHBWbFBJYGJAbGJeX0NeXm5Wa0Nfcjo+ZXRIcFlhbW15cEp2dUhgdU9odGNIbTpIX1FQY3BfeD1wZVB5Z29ZeE0/anlRam1nbld2dlZOdUdBdXlZd3ZJdlhvXllAXUdmakphcXh4dUlecT5PZ29RdGNZdGFYcWV2XWdpckV4XFxtWXhtSWZ3ZnhPRm5hd3NYSGI7R2JXaWxJcGhsYXZDUWRjYFxcSHlidWluO2F1VmFpS1FuP2d1T3hLVWhgZVNVVVVVW3Vld3lQS0hsS0hAb0NXS2l1dXhoeXNXRVRFVVNFcWNXU0lkWXdlSXZ4c3k6S0NFU0M7RXljd2dpd3U6Y3JjUXJTWVlaPXI6R0I9a0JGd3NDO1VLUXI6bDo7RWpPZj9HQj1KOlFrUGxKRjw9QGprcUpYWU1GZFJcXGRYSUlRYkxXb1BVaHRsTUVvak1wZ3lvQ0xKO0BKVEF5TGlTW1F1XFxEbEJIclo9cndQeV9IakFZdltJeHJdSlxcWE1wQG09UFg9TU5LQHRjYVhyeFR5P2RjYGQ8R25KQGJaXmloUWs6T2VFZ25MeWBwSG06QWlVR3g7YHlvUV9STnd3WHV1b2Bpb3VGTmBbeW5ReWRVV2VVblxcUG5cXFFyO2lVeWlEW1tIbltIajtISlF1dFdZSG1IVD1oWkVSdE1ZdFtFb115X0dyQXlyYW12RkllaXV3Qld5QTt2bUl5dWtYZkFzRVlzPVdZb3l1PG1XaG13TklnTXV0Z1dVcUlpZUt2aj1JQXdDWWtzRmFzPld5dllCYmNHZ2N3cktoc1dCaWlUbj9mO1F0Z1N1dVBVV2RrQHVYRXFMPDxNeVlQWkVwUk1QU2B1Z2xXYnVyTkhLcjxKWmVSdWluO2RqPEVUY2B0aEVubDx3UFROS0BTUmhzeWlSbmxQcExqPmR5WVxcU1dET09QU2pQTlJwdFlkVHZ1WXhgalFBV1s9cjpIOnhzQjxVS1FyOkhKPUJGUG4/OmxxSF15aXRrVHlUQmVKQ3hqQHhXR0BSPmBXSXBVXFxpeWhgeFN1d0F0cWJMeGxpbm1FdFZ1bmtUVGF5a2lJSkE9cDxBeXJMWGlgT1JpWWVAcnI9eUhJVVtwdWxhcmd0UmloclxcZHFRcFlxbFhCWG94XFx1cTxgcmFxQllxeGB2UVltU193WmlfWXlbb3lwXFxnaFVHcEdIdlVuXFxXcGNjZ2hTWGlkb3M6Vl89Tnh5VUtRWGVzVWBzSUlHc0xxRmFbZlVLdXJ1Q1JDd2txdFRFaVRlZ2ZtR0ZnWVRTY2pPdjo7YmB5V2NLdXRhd3JBc3VDVl89ZUpHUnBvdllLdXBdZkpHQ1ldRVVzaHdLaG1RWEpRd1VTeHZFU1lVV3hPaGlLRGdlZklxZWFrRlBbSDx1dVNtVkhxaXdRUlZnaDtVZ1xccWhkYXdhd1RdSWY+YWI6a2NCVXhSS0lhO3ZZcXNYVWJFYXk9X0c6O0JCO1JMQ1RKWFVPcGx2YVFzaHV3aFNmdEpeaHhzRU1DSXBCTXlySUxMeXNQdVV1TXc/WU5RcE1fbExtQUpBQGxjWWxAYWtvUXlUaEx0QHFsaXZNYXJOYHVUPU9RZUtTXFxubXhVWnV2c1B3PHFuXFxha3JZUUNlT2ZVVGlAbkNscUB1VU5ZU1FcXHVURVlicVNIVFFiZXluQGxYcGxGcXdpdE1ObU1BbHdPZHRkdUtubXhWdHBkTXVKQUpVbHRRcXNKUW5sYHJCeXZjaU5HUHV2SXBAbGt4cVl4bXlQTXVoWGxvcGxfXXFCSGtJeWpseFlaQXdAbGt3bVJ2VXY6RXlVbG9LZVNATVNcXF1tQ2hZZUBUWGlraVVtb1VWaWlwYWR4WFhzYFhVbDxXeUVPcFBwX0BOZHFzP3lVaXVQclxceFREUXFldWpUbWlYVUtxcFFtbl5cXFJYYWt4RVVNUW5HRU4/WE9nTUxiPG1OSHB3ZW9DeXlOPVZXZHF0YW5YYVZeYXBLSFJ4bFZadFhRaW5AeHV5PXlMVHZ2TFdQYW1KdFJXXFx3dXFtTVhrVVlMSW1TV0VxeVxcUV9Qb0VIaGdYYHZ2cHM/bUd3YlxccFtSdm1EbmNDQ1VDWXFrR21vaV1zWV5DZnZnU2ZPVkpvYnFBVmpZY0xvd1dhY0dRR2Rndjx1eEs9RVxcVWhSdWV4QFhRcVdZUVdhdFdpcHN0eHB5dVdWYHRtTXhgaEw9PHVZTVRhYWx5VHFrdXZoaWpBeE9VaVY6dHNueFdKPXNRXVNhcWx2eE5JVVZYYE5ecVBuUEtOPHZfbFQ6WHRrcHhuUVA7VVhkTFhNVW48WUxFWFdFVXdLcG5sVXZYeVVUWVltVU9MeG0/cXJTQFVGSU1fVHd4cVFDaFFyaHZaaWpZeW1eaXBFZHBwUFVURU1QVGtddHNSbHdjXVN2UVlDZEtkRXVBRUxLdFNtVG9UaVJKRG47UGxURGtMPG5aeUpyUHdCVFNZbXJZeXF1YVBhcGw9ZHBQZGplRFdLTFdiYXBjcHVAeHlgWXdwZFJXaFFRWGpVXFxxZG1zPnF1cGBYXFx5cnZ5TktFeW15anFwU1dkcXRhUXlkb05gcj9JWUZdeWRpUVRFTWlIVEhYVnNlS1VsV0dhTHBcXExhdU5BbVZRaVRedXRuaHlNZVJlZFdGaVNGaFlSXXdaYXlHQWp4UXVVXFxMPXVtW1l4R3BqY0FRdEB1anhRWm1yYmBMTHF0PEFVUGFyRXlsV0VSQUhRbWFzTmlxSVVsaVxcUWVseXM8dTxsVG5odT1EV3Vlb0xgV1ZZVz5BT21tSnlwTnFUTl9JV1tlU19tVXd0dD1AT2BZaz9AVWFJTEV0UkpodjxweFxceXZRUHZlTVNMTFRFWEpXZXF1WFVNUW9fYHlAYHViWVlJYFJEcXVldHFicG9jQGt0aU9mSXdtXFxsO2hsS0RsUXV4b1VUU11VV3htVHBsVkhzX1BRP2x4cUFwTWlKc2xrPmFQbkxuPExYWFVUU0VXQ1VuVEhXXXVXUHVVZkh5PHR1VnFObmV1SFRnQm9sWG9ubnlzSllfaVZrbldqeW91b1lqa2ZdVW9cXGt4eDxZbm5AbUJ4dltGanhwW0BxbD54b09QdFxcUHU8YFM/aEQ/V115dUlpc1NBVEttZFJPeGxzZ1o/SVlxc1N1U0thZG1RSGhzUkJ3SGN5SXg9ZEdrZ2tfRl1rdlNlUnhNVltVYnFHdnlHaWN3Yl5FSGxlc0tBVFVzeVhrck5ddUFVZkVfUm9lYkNFR2NpQ1JTWGlxZUxRdFZ3WXVXZ3VnUktRdEZddXVNSFc/WEZVR3BrZmtzUkxleUw7Rlo/aHRzRXlbRmBzd0RRYl1FWExDWGFhczxHU0pRYnNTYlZFQ09DVmFrR1llQ0lxZ0xLeHN1dElzZ0lxc1lDSWc9VWpXaGxfR3FDeVhlSV07Q2V3VmRhY0JRY3ddeFpjaFNHdlpRUkRRaVdzdDo7QnJtYlt3dGJpRm1jeVI9RTxjc3VZaU1rZmBTRHddYzpjU21feExLRDs7QnBxRGA/V05bZW1paVU/cmpfeG95SD5FRFNvVmZbVGdZU0hFWVQ7Ul47dlJfSGRrYkRFaGtpRTxxclNXYnA9ZFZXdT5dZ3ldeW5vUlxcS3RibXV3c3hKUXl2QXloWWVTZUdWPXRjQVhZU2luXVNpdVY9TVNvXXVrWXdLQ0dzaVNXc0laRWlGW0VwW1ZSdUVVS0g6SUdEZ2N0V1hrS2hCS3ZrU0J1c3c6SVJwY1N5d3d0c3hyb1RIeVR2X0l1X1lobWJrPXZ2Z1lNW0VPQWJgc3h2YXN3SUNaT0VAb0Vxc0VwT1hreUhQYUhMWXlnVWdAYWhVc3hYW2J5P3dWd3haR1V0ZUNSa0lfPWNFY1NQUVVQT0RrZXhLRUJTeWZ5R1JgaWZCT0U6O3JKO0dIV1ZQcUdoeXRfSUlhcXl4U3lCXWlsV0Z5V0k6O3lGRXVua2lhR0M9S1hiTUdYX2V5P3hiS0RTWXZ1SWZgSUlDR2hvTWdpT1VJcXRRc0RRYUhEYUNWV0J0YUNieXZbTVNzZXJ3S1NHb2Vnd3Q6Y1lVQ0NpT3ZDXVVrVXlBS2NCSXl3bXg7QVlfdWdTV3lhS1lMRUNSO2ZycXlAV0hLaUhgU2JQbWNnaVdhd1I7O1lTeWhJcXV3TWVXRUY6O0JlQXJrV3I8V2JXR2NPQ2NJc0VAcVRqSXNOa2RuaVZsVWlXd3ZaR0NNYVdzSUNbdWlAZ1heV0M/T3hJT2lGR1VvP2Zpb2NUZWdmPVlsV1hXaVRaTXZcXG9FaXNTVlFHTUdHOk1lVWdiaFNVUltWQVFmWkdpT3VHWV1GTkNIb2t4UG9mQGFDSFlobXNIXFxrZWFhWGBTWF1NSUBrYkhjRU95c0hfR2N3WWk/QktRVWVRWEtteF93RUhjRnZPV0V1d3NjRWc/VnN5WXlZWElTb1BQeW5NSmRgVE90eF5EcWJgUl1wdGJdUFlVcEN0T1FMSz5QWHNEcjpRc1NZdEl5c0xkbmVEV2Ndb0h4dnBoUHFcXHRbVVVVTHc+XVRddFR5cFl3aXlGSUxvXVhvZVRARVlvVVNHZW1KPFltZVVOVWxtbVlgSXI+PG5dVFN0eW1iRXhAZVRvSFNRbFc+WGpITHhlTFVGYHdhdVJjVU93bUxzVXk7ZWw8SXJQaW5ncXlnPVRTTHZvXUt3UGphXWpaVG5QYW1JbXRgRW5JPFVqPVlEWFhBVHdHSVFMdG9iQVZ3eGpRXVNBdE9YeFBCSVRJcGpjdVN5UFlcXHFTU3BtZWhsZlBwXkBOWUxNTE1RaFVqQW1LQ2RnRGBqW0dhbnldbXZ0dXhlbW9pPEl4ZUZhXFx5eTxQbl8+YFM+Yj1vaGxfZFZXcERfdFR3dFpwYG4/eGN5dFVRd113amhudkFvd3lAaHhmZWJed05WZWZgQGt0WXV3UWFkbEF3a1loVjtXU1tmZ2lWbkV5RUVjWHdoUXVXTUNZQF11PVdoc3FibnVmeFVEZkVEb0dJa3l0SF9SQ2djRkVYT0VHSlFCPGtiXndlWHVmZWFXeT9zUUdjT2lYbz1jdUlXeElJaj9JWG1YVE90bl1ySVlXPV1XQj1VUmllZ3FGSmNYUmVzU0NlSVlGXVdVT09iYE9lQF1kc1dXSW9JeG9WTltEOztWVVNUb091QkVGTV9ITnVkYkNYcmNJSXVTZXlYUk15Vl9yTVdlcHVFdj94Xl9iaUtCY3FXWD1nZVdYckV2SmVlRldZcXVndnFES29zZ0F5R2Nybl9TPDtoR3NWc01HTHdFV111az14Zm1EXlNHU29DO0tDcFdGbE94a2llYmFVYnlST3VzaF1VRnlIWltDWWlJUHFGYVF1XFxpaHVvc3hbR0pxR3ZZQjpTSWFnYz9lSXBpZ1lZWUd1d0BRcnJ3clF5Y1ZnY2hFd2ZdZGhNWXc/Y2dFeG1BSW1FVkVFc0U/aF11ZFVZZkw7RU9HQ1NfRTo7UltFc3BjZnRvRWhTV3RBd2JNVVxcaHVyPXY8eVdJUHhOTXNIRW1MQFRkTGxmcHVzZHBJSFFkYE52eXhieHZSdHBjWHRAQHlxYHBedXI8XFxxaUhtQmFxYFBxcERSdUxLaTxvQmFraWVzO2BzWm1sP1hsZXhqaWhKV2BybGRwXFxFSnZQc05Ra0lgTDtMU09ZeGFpVkRxWVV5cnJQUkRwcGtUeGhpa2VEVWhtak1RanZod2ppTHF4a1hkUWpNdnBNU09VcD48Sm5ZbF88SktBVWl4cW5gUF9MeWxpbFFMTjxkUkttVDw9d0VpUG1pSzt1TFdJeW9hd1NxU109S0d4bnVcXFRkUXF1ZG9iaVJRZXBhaVF2VFlwYHFySHRkYE9kRHFDRW88RFdIcXM8WVVVcG9ZbHdoeHVMWE14dXZUXW1DRFdydVFZdUs+bXZdWHlRdWtZaVNjYVBCPHNAaVI8ZExVQVk7PXBodExMPE5BWG4+cXJpRUtKcE1eRVRPXXh4eVVIbFV0VE1LPXhkaE9DZVBUZHRAaHFNYHFTcHQ7RGpXeHBkUEtNWVVUWVVScHFbbE1wbXZ0PXVpSG1ZSGteXVtAR2VVaG1qQWpNP2NAV2tVWGNVXmZsXm1MT19LQF9OTmhzbmo8T25lSXBiYkxHVkNfVHRDU1RNR2lXVz9DZVxceXNEb0RuX0hseUVoUUl1bWc6W2g8UUloYWlcXGdyVVN2W2F0S2llYXFFX3lUcWdYSlFGX0dSOl9mR2llXFxXdFZNZWxBeXJpaHZTRj1TVFtNVURlSEJNQ0RTRmBDaWpJQ1xcU3lkXVVDW2g+Y1JEZVdkWXZrVVd2V0RKd0R4d3hWSWlWQ2luV3Q+Z3RDQVJVR0Vnd0VnWVZma2dEbVluVXlYVXc9S2NcXGdmW29nUEtFTF1EbU9HP0tjZ3dJd3dlP1NzPFlkX0VCTnFGUF1GdkVCV2V1R21zWD9tdEBOb0lTRkVrUFF5XlB3SmVSdnBrc3R5SUxUU1lWVHF4Z1VMTkxVd1RVUERxYVF3bVh5SVF4YWV4bklNa3lZZmlZQTxVTURVcXl4XnhqXlxcTj5QTExATFpEbnFxSzxAT1pMblJZWWlYb2VRdVBlVUVRdWVxb3dwb2hwb3d4WFFxdXVVUmNNSkxZWWlISjxcXG5xcXhHYU5iUXVvdXVRdFVfeXlHeXdrSXhbbU5tVFhhbXdzeG5YWVhpSW1rZFRHSHllUVNsdHN0THFZdXRqcHdraG1XZU86eFhXdFk/dFNeVFBxRGtyaVZVQVlXdFBpSXNjWHQ/SHNRVExkRFI/VW9PRU9FdU1nSXVtXW9vUVBAVVRPVW5OVW9NWXJUTHBnUWpHZWtfSFFDeUtcXGlLTHBMQWVuVUVTP1FYR3lRa1hZc0BuQFxcWFFMVHNNUUlAdztEcGh1TUJxUmNscXd5dlhYUHFZa1dMWUhxd1E8cm5UV3ZNeFF0cT94dGZUVnNcXFJJPW1DUXdoPUxDaEtTdVBoYVFCRXNEQVNnRFdsbVJPbWxQdFZEYHd2THFBcUtlSXZJcVZzQFl1TVB3cG5IeWxWPVFvXVFHRXdYWVlUYW5CVFVZdFJvcE5xcXRAaFFxVHg8cVlUYVBSaUtHYFJOdFVVRVlcXHFzaFh1U2Rxd3BRVFBdRVFbWD5gW0dwYXdnYnl3UFB0PnhecW9nX3lud0ZzYHFbXVdiTVFcXGRHbkZfZWlAd25ZeHBIdFJHZHNZdD1XaU1WXFxJb2FjZmVMbmdLYWxyX2lVcW1VaHhXbnJmaF1eSWtBQW47UGx1Vl1IZ2F5WWlJaXM7R2BmbndFWW5RWXZzcWg9UmtDZlhfdkFld1hfckRlZlZVZ0tFU2RRU2xLZ0VnZEQ9V0BvY0ZBV1BXRmJddGJrc3l1RUpnZ0g9SXFNeVZpdlE7VUlHQm1vZkBTaE9HRVE9eWxRdERFVm5naDtZZFBZRHVrQm9xeXNNZXVTc2M7ZEdFRlVfeHhpVlVXaTtYa1RMdGlwV3N4bHJtdmNFeTxAUHlVdm1NTVxcWXg8bUxocFVJVXJDUGxIYHd2SG13RU5oQFZAXXB1WVU8aU1BSWtWVFFXUU9sXUpueVhdbXdXWFlxWUxsWFBMWGtyZVFHRG91TWtgRGxGUXZXRUpsWXBxdG5kbHc+cW9deUtUWFF3YXBnPWxbSHc8bmxWZml0X3hJWGVdT2l1X2hgTnZGTmFPP21zR3g6SWtVSWtyQG5bWGx0eXJyYXBdYHFReVs6dnJuSVtvaV9leGlMSG1TYGR2UXleeXJsP11LQFs+Tl1vcWtJUWo6P15CSGJNcHBnb2dvSGhFeGdocGFLQHh4Zl9kd2VYYXF2V3hQUHJoTmZUQXFCdmZtb2VoaXVBeHhpeWF4eHdRbl1tXl1kaWFbZ21EUGdbV2ByV3VUXmVDT3NHaHVRV2hMcV1ETnJBZ2dVQWE7X2xvR2lPeXVTdnBJeW5wZltxYXBeblpIP3VuSGRlWGBiSWVKaHhId3JZR2lYeGFvbnJVaGZCPl5FTnhlX3NBXltSQEB1RlB1cld1aXFBSV9TRm1jaWZHaUVzYnJpSW9lWFVDR1RNRD1pRmJrVnJnVDo7R2FPbVFcXG5PbHFybXlOUHZiZXRZaXhNRVFzXVdZQFI8WXh1ZHZsZE5SWVk8RW1AVW9lTUxDXVRybFheQVBVRFRUaW8+YFNvWFVhcXFddW5GPHhAZE1dUXJxUU5mYUpUdE5mPXhuSVltZHleaGpJQExjeHJsUVNybWpHdG9KQVlNdHdbVHdQSXFUXFxZYUB5PVR1aXVtU1FxdGxyd0FzanRRRERKSGFRaFVMSmhXd1BSdVhWUk1KOmVzaUhPRHlzZjxTdm1Tb1RwcUB3W2FSP1xccGxsWW9tdndZb0ltVVBFbUFlS2hZdGc8c2hZYj5Pb21WbGRhbGx2eFhXXFxgdnNGSGhwYGdoQWNlRl5yVmBCX2BNdl5kb2RfR2BpcGJETmd4RmxGR29LVnNOTmZTYG1keXdgaXdRbmdZb3RaVlxccFZ4Xm5sTk9qT1hqdXhyWkhobFBrdXhubWluSGl1YGZzVkBnaXhaT05yXWBCa0VsRVZNc2NBT1JcXFtCbGVlSHVVSmVUXV9Ud110TFlIYU11VE1kRU1YbVVjO0lGXVtEQmd2ZEVlRGVGSj9iZ1VFYHl5a3FWUHF5d3FmSVllTUlSWUFkRz1TWGlFeWFnO3dHTll3Ok90XnlCVj1SUVtIbm14RklFWEF0TndZT2dSPGl3VldVP2lIVlBsRFh3Q2VST2lrYG53WWB5bUBlTT94XFxAb0s+ZHZAcXVHeUB4bj9BcmJBXlVxeFRIXz1fcGtXeG5naGtwXmRQbUVReGxXaEVXa0ROcHZgeXNuZnlpeE5YaXdHZGhna1pUQGV5dEtZZGFkWHF3ZF9ZaU9UY0dnP2dCWj1oa19TU213S1VSYGdzU1tya1tiQD15QlVZQV1SbE1UXTtnc2lGdkVoTFtoUVdFPnNXPk1DZlFWeE1lbVlTSU1lQ192TEVya3dyX2l0PENoVFVnc1VnX1NHdXVCbWF3bFFSWGVkPltFTk1Saj1UQ11YRENkRm10dD91W1lSPFtSXV9UT2dmeUNXPFFmPXFSZltlbVloXVtYU0VFeFF5U194YUlRZV10ZD1YckRWO0RWUGlud1hRcXBNaXBYSEhNb2RXZHV3Om1rc2xwd1VwbWRyWHlxTV1PRFF0T1hLR112YkRZX0R1c0V5Vl1NUEB5O2lzTEVUQl1Mc2l1RGhKWnVVbF15PV1TWHB1aHBQcllQPERtSHVvXUlLPnVXTVFSTE1VUk11TkF1XFxwcFBAS1Q9WXZkT1k9T089V3JNWEtlTWJxTVVcXHNOVEtVdHZYVHZgeXNDcFRebFVieHFyVXFEdHdvPFhAUXJzZHVjaGtJUG1JbG1FQXZvVHg/PG5BVHNwWUtgXFxRdWhVY2BqXFxIUzxFbVBVb2VtTERdZFQ+clJ5eVBvYWtWcmFec1JeXFxAZ2NhYHRPaHZfQHhfUWZzYHl1VndjcXBKX3BMbmdbZ3E+R2djeXRZeXNOPmRxXlxcdlZ0TndueT5cXE53XFxOQHh5Rm9iV2NpZ2dUQXFrUW5mTnBZeG1vPl9yQGxCeGlvYG9QQGZEX25VUWBDP1pUR2trZl5xUHFoTmdTYG5ubmdxZ25BUXY/aWlGbnFESWtRWGFpcXReZ2V4X2RseG5ZeFxcZkBnVVFaXFxRbVZQaT9Oa1M+dXk+bD4+b2VXYGlJX2RXaFxcYVpvZl5PTlpHVmRZV2x5YXlbT2hYR2h3ZnBdQXJoRlxcV2F1Z3Zhb2FdZVdgbG5abGhrR2djY0BjPm5jSWljd2Bodnd4O2Bgd1ZrXXF2RFdaeT9icHBrPk5bdT5ecF91bF5vc1l0blBwZlh1dXlneEZfPXFoalFddUlgYVBbQ3ByWj9AVWdtXXd2d1VdRUJpP0JFS0hQd3hbWUdVT1hZa1V2O2ltcVlPa2JjeUReVWNAdWlobXdPd2llTWJhPVhmRXM6S1M8T2ZKVVVBeUdiU1JUTWVlZWNbT2h5TWJgZWdgXWlSXXReb1RjU2Vtc3dWR3N2V3h0S1J4QXlIU0tCPVNSVVlOXXByXVFLZGs7SXdHSXVYZU1dTVFsaHg/eWtPZXNfaWxcXGRwPEV5aXVcXFppcEJeaHRWb0lmZ0RYZkhPXkw+Xltva2A+bGtQXU14ZFt2XkxuXWFvYmxOcVtOdHRRbGF3ZnB2d3N2ZDpfa2ZZdkNYcjpgYnR3eEtuYGhva2BBY0pgaGBfZEVeXmxZWkxfb3hpdk9ZZHVveF9Gc2dod3deYWJBbXFBb3ZJXjtObk1RZz9mX1ZncVh2b3VnXT5WdGVpaHlhak5ZcGlgbXRQaHhBdF9wZlFxd114aXZpaGo/b1VmbXJ5aTp4bmtxdGhHXlBxZ0BIaFZPeT5PZVNYbWF2Xkxmc2Zec2tQWnZuZWNmbENOZT5OWzp2X012YFBhbENAZGJWY1xcRnhnZ2JleHRkWWNod29YV3BoUXB4eHdiQF5FXl9EZmt0QXZcXGhjXUdpYl5aTGZqQEBtTnB2S2ZhOlleVFF1d15zRVFbal5vTEdaQ3BzW0dgOl5jR25zTlBmP0hgT0l1QEh5VElaQkdfRGFzPEhaSE5ePVlcXERvZ2ZYZXFweUxQcXVBbDpWX00+bEV5dWdfclZxamhHY1tWZjtOWkNgaj15aVlgXVFxYkRwYGdmX3dIa0pHZ0FvajxAc09ocEw/ajpYckxhc3lmcWdgYkNpc3d4eGReYz1ZcUs+az5PXkhhWkVgaUFYXFw6bmlYWWxFeWJeUXRYZnF1bmp2R2Vyb2JdVlxcYWdlVGdwTXdbXk9dUVdjT250PHB2Tz52X0FmQXBiPUl1SmdnPEZkb29obG9jP2BsUk9ybmZqPEBzX15lUz5ibEZyVU9tW2lqR2ZaQ3Z0aHdhZnZ0Smdnd190ZFB0Pll3X0BuXFxZclM/cXFPW193cXded2dBYWhBZ0ZnaVhpdz1ZcV92U01mblN5RD9mbXFiQ3Foc3NoWXdWUTtjVmVFdztyaz9mO1lWVGVmZE9oW3NJcVN4X21EST9TakNyXUVIPHFEO21VYG1nYl1XckdiTlFUO0V2V2dpeT1TUm1pd21ZRnNDZEF3RVt1QmFyWklyVUd0Z1diQml1P1dWPHd5Um1ZdHNHYWtJc2N4P2VCY0t1O1tpPWNiQUlWeHNJP3dDeGt0WztJVEdpeUlTdHl1VXFoY2N1Wz90a0V3dz9pUENiYz1jYVNtT2lXXkFZXFx1alJUbnFockVxcXVheD9tbkxxUGxYWW51VGltVnVgU0FlbkpJVVBcXFZtYXlsYHc+eEpUcFZlXVdNRVdjVWpYUWpbRXNuUFBLdFBOYGxecXZRYHROYWw6cFN1YHFzdHlzaVhWZVA/aHdVRHhYaFFHZXBaTUpCUHNmWFd1dmdbR1xcaj9zbHl2R1ByUGFmTm5qR1ZtQk9gRWFjdEhpXFx3aE1PW0dXZXBhbWl3dGVYeWpIZlB5d0RgbHRRa0Z5blFQZFRoaVxcR2JURnZuT2RWeXFgQXZ0YXB1SXhTSHFHYGd1dmBKb3FicWVJTm9JT3M8X11QWHZZRmJ1Vl15UXZmUXlHT2g9P2VmQHd0T3BMR2ZLSXNRWGpBeXRBaV1SSXFrYWJ2Z1xcaD50T3ZlTWBoZ0FpVGlgallhd05uXFxQYXJxaWxHXz55eEdmYndHZmBHZD9XbkpOcFtgYk9HXVNndkRWaHFvaz12amNnb0w+ZVNXbFhfbE9eXldpcWBmYFFHaEVPYGRmcD53YGF2WGdmRk1JVztUdmVZQWllZFVpWEFZXFxDYkJnUl1JSEJ5Q2JJVUxXZmVXZF9naD9lR1RTQ2tBZ0tRSVtHSGJdV2BjQ2JLeTx5eGZraXhXd2hlRGdXR1g/UlpLRGpvRlpVR1k9dk9HR1RLQ0xNZFxcUURZXVZgb0ZRTUI8ZVhrWXJdWWVKSXVwRWJrV0Z0W1lFZ0ZEZVdbT2JCa1RWU1hmbVJUXXlTP1k9bUhFa2RmRXZKW0RPa0V0SWVvX3VwSVR3X0lJb1V0XXhRUUVidVhDc1Zhc0ZTb3hPP1VcXEtYVmdFR2FHTGtFWVFJWEdEWXVmYU1odlNJeUV1YT9lSmN3dVtjbWN1dD9YW0lyUFlIbnFTXXNCSG13XVlSbkNiV0l1cE9lWjtISWlzSXVjdUhvQkxRPkltU1VRQWBqbz1LXkFMPmlQb2l0Sj1OUDx2UXhOWGVPSV1QTFVqZklQPHl3V2VSZWFMbVl4XnlMbGlNUXRzaG1ZRmRTeElYPHlMcVFQb2BWdWFKdEh0TGx5eGhYdnlrVT1uXmxuTWl0dExNbnRTXlhXaExreWB4UVFyXXFqc1VKbFRyd3hSYUFPYUxMREBvcFBYb1FWRU1wbG1zaW1Va0FzZW1ZUmF0QnVxWFlrYGVOZ2h5bUF4bGBWWmlsXUxQRFB1eVxcdl1YTVA8VFddUVZdd2N5U2loVVhZTHlFTWpAUHF0clNAdXZtV1dsUTxkampVd3lgeVF5dnRpV2F0c2hQU2Nlc3VBWGhRUWQ9eU5JbltwUFhcXHhjRE53bFVXRW1vXVRCTHdCRFZBcG09WHlvWUtwWFdRYFRwRFZycEp1YWxPZXVJbVlzQW9eaU5eWXhSPXV0ZVhGPHhtTW5bZGpzSVlDeFBIcVFpeFBYdXRKSFl5YVNTaFB1WE1taVk/VWdgb2N5WGFFbm93TnlleWBKSHFnUGp0UGFaZ2BCVj5fZ0pHRl1LeWxVZ0hddXVLaG9xRF53WHdvUkdRZms9RzpZaXNDZj5TU2V1UllBUmxpd3JZdGVxVVZvcl1BWHBveGg7ZkVpeGltaTxRc0V5dU9veW5pdndXVHVrd1dPQmJhSFRvQ1tleXNDeURHRlJPeUg7VXZTR19ld0hXaEF3RGBbaFhfWGlpSGNdd0lZYnZBR15fY04/aWxFR05DVkc9SW15dGV3RVdvUmdNaGx3WGV1ckRvVGlDb3hBeXBNVFtVbltMVTtFcGtFS0NIa0JEeGBFbENQTEh4VDo9WVt0T3h0dmNpbFY8T1ddc0ZxUVpYU1FAU3F5WFBsb11EbDpUcUV1WWloeVF5V2dVVXhVTHZsWG1lWE9Nd1l5c2lpVkBcXHhTTHRxUG9eQXNHWUpVbG9xcG1sWU1qVG1aUUxXTHlfeHdDcWtoV3dCaXR1WWF4V2pcXG9iaHBzSFFbV3l2QVZqdnBfbXF3Y2hrZXdzUUhdSVZoaWh3Vj9tZFlcXG9Wc2doeWROZWxob3F3amhAW01WeF5QWj1ReUZecV9oa2U/Yl4/eHVZaG4/X25uc1tOaGxhXm5Obk1oX2JWcVZxamh2bVF2Z3dhc3JgcWE+X1o+XnlAcVJJdVFIYjtZamxhdWVYeUpJbDxWYGFRdkA+ckx5cUV4YVVQZ2BeW0RwXWpGdVdhX0ZJakQ+ZktuaHhnZUB4a21PcEZGYGZHXFw/eGBvcHhjcWBzX21FVl5KSGtbTmw9dmJnV2VHUHRVcV5wcGBCSV1sYGdId1xcVV5dVG51SklxR2BpV25oWj9pRk5qWkd5bGBuQ0FeR2Zvc25deGldd0FlYE54YEdhQXlfdE55Z0ZoRVByVEBgUnd3dV9oaGZpUG9fUElnY3ljVD55SnFsUW5hPXByPkdhVUFgQldeQGFjOkFldXd2PVdyQUlsPUlkY2dwQk9tQXZqW2drRUZ3a25obG51akh1TmhqXXhkRkF4W0I/W1Z0dXRSSVN5b1NgY2Y7O1d2R2dBXUZBY2I8QVlHP3V4b1RdP2ZBeWhoc3c7Q0RcXHFXQEtFUV1YeUdCPXFyclFVdVl1TGVTOmNoVXV0eFdyYztTSXNYQEdHV0lJcD14cmVoQ2NFRFFYPltXUltDTVNUTUVIOkVYbV9CSmFSVFdXckF0Q1tWTj1kbVtEPUVyWmlTV01pRm1lQmVGPkdoWj9UT2dUTmFlR01ZV0N4XFxFY0BlV2ZtRmJdd2xJRjtdR2RZdW9TZUdpVXRzeFZrZlFXSXVJaEJpd1Bfc2BbU1k/eEJFRFBPV1VlV0ZJRF9NaXVReUFLaW07eGRraV9naUE9VW5reEdHZUxdSVNRdFtZQjthWUVBY1N3aXdRVURBWWBzVDtfc2dVdW1dZ2lleGdhYlxcbWQ7V2lnV0lHTWVgd3RVPWlgb0RVO2dXQ0hid1g+d2ZPa2c8aUZuV3lCXWZSSXRxZ1hCQWVsX2Vdb1JpU2VRUVhzU0N0RUI8Q3JPWXRtc0hpP2c9Z0NOc1luc3hoeUlzTWhxV2JJY0RDT2J2UUVgPXhiR2hsb1ZRdUNFS0ZIO2hwSXd1W1ZuV0dvO2NnRVJqR3hXW0lkTUJMUXRnc0JkT2lHSWhxd3RcXDtEdFVIYXdDQjtEbFlXO0tCSEdVXFxTSWBteEBdbnZFeG9tVW91cmNUbUFYeUpIeGI9aktcXFByXXZycEtHTXRxdHFNcExcXFlzcHRXSXFUdkhLTWlRclxcVGhNVz1ZUEZFV0xhVTxdeXZhWVpAcV48UmxwWEdcXHdsXFxKQW1uX2F0U1xcU2RNbV09VlFBcHFRdEVAUj1cXHRdPXlUaGpJSG1rcXJfaVFbSE5bRE1TSXVYbW1pPXRcXDxMXmhKWlV0W114Pj10PD9dUVh4ZEdrc2hvWT9tXWZcXFpGdldPcnR3Y2BSeXNDSlViXUdjUG9DV3NiSF1yY2FZWmt4PU1ma210eFVCYWNTRENYPE9obj1XPXlUR3ljXV1JcWtnZkxMTlxcbFd4bWlxd0dVUD9JSmJtU1J1cVtAS2tobXFoS09Mbj1kdFtYVmZBVnNAbENkT15wclNAUUB0ckZAbUZlV3RVUjpIcFZlWWd4cUd1U11cXHh0eXBMUFg7WVJeTExMXVNBdEtYXFxXTVBZbmhMT2RMYWxTVkBzRVlzPWh4TlVRPD1XYj1XcVdxdVhxdXhwO0h0Znh0SXBdd05lW0BkOml4YndxcT5wU2F3U1dwYGdwQ0dmS0dqOj9wbkd3THFsUHBcXHJ4ZHloXFxMWXRNWXlwaXd1SGltcXZpaHVKdmtBWXVqSGY9Z2VXZ11WeXZZQGI7R2I7Pl95RnduT2FRWFtTUWlqWHBBVlpAXltSPkBzVUs7aFxcZ2I7U0JAPnI6aFxcZ15bUj5ARnR4RnhLYWZiUG5cXFBucEZtTldvaXhvUUhzXkdoa0doandlcVheQmBiXFxQb2RQb3BeaVpZcGF3c2pAZWZedWt4dU9eXFxEZmJjR2djQGJaPnlpeV1fRmxCX2BUZltGcXZZQVxcP2lyP1FjX1BgeXZheVlncV5aSD5dT1BjP1Z0dEVYSWRZd0VPXWhheXNZd0hgZVJ3eWQ6Q1NMYXROYUh5bXl2PWllWXVLS2dlV2c7ZVVFd3JdWXVkSWJFbWRmQ1JaO0RqdXJ4dVQ6Y0ZgaWNVc0hqO2VwO3NVZ3RkZWhsRWlWa1ZteVdCO3RZR0JzbXhuSXdNeVV1R0ZKUU5wXFxKTVF5bXBUZnlMY0x1X1hTUXBwW210a01YbE1QVml4Z0FLZ21tb11LdF1wam10a3l4QHBQSVFRQEh1dllNPEFtb11xdGV4ZHlvV0Fsa1R3Umxub3luW11zdGxZdz1LSUl0PEFqO1RKQGJpP0NSRXQ8VEpAQlJkUkU6XFxwSV15SXVwVXl0ZWl0RERwVmVLWj1LXlVseUV1anBVZXBUZGRMZGVRVFRrPVl2SkFYUGVLRnhzPVVvTlBzT01VXmxsOnhyXFxoeGRFbTxlbjs8dHJdUVBUazxob0U9TWpseVFddUFYclxcSFRndU5qaFhkRG1ORW9LWW5qYVJiQFQ+VXlLXUpnTW9iZXh0ZW1IQVVhZU07QFJcXHR1ZXFKX2BVamVXYEh5YlhOQnhNaU13cHFyeFlPaU1VWWFtdE1Zd1FxWXFza1lyYXFvUlFRcWxqcElZb2BvUFFNcHBsPk1uazxXXlxcb1FYdVBwcnR4VE9RdlhhTm15UT55UG5ZUWRZdXFVWVxceU1XdU53SW1mUXhtaW1HVGxcXGVMUXFOSEl1bG1LU1RxcXlwc1hUXFw8dWdldWFMUUdwUmVYWV11T01dSkxkajxFblR5eHJYdD1gdHZ1bUh5V0tFTXRhc2lRd11EUnh4dDpgWUlQUl1IbEJ5b0tYdmhYdGRocFR5VHdNeE9RVXNxcj5wWW1ZblRFc3dJUmtteVNcXHFSaXR1TXNweW5wWExpYG9VUHVZeWxLcVZOPE95TFF0TFY/WUpYXXZgYHRHWG52PXVOeHN4TU1CZHVleFc9RW5rPG9pZVJpcHBOXXBsUHdOeUpRdVNZaFNmPUpmYF1wUV15QGBQSW5HcV1XT2xyQXdDWXhOVnFoWWhgXmt3YXFQaHRiVmNwb2hrR21lP19nPng9SXl0aV13Z29DQWh4WGdVR2pVcGljUXhfWWNraW5KeXVwbnVLaGlBZ2NDQGpEZ3c6Tm50YXlhdm5RYU1BZnlHY05TZ1JHRXVrYnVteXlRdGFjWFF1dklfVWtdeVNtc2VpY3hVSUhFdWpPVjtVVUh3eXlpST5FaXF1U1lNaUtzVDpjZF51ZnRtUnBpRW5LaEFXSVM7V2NTU3ZXeXFxZ2VxYjxPU05tZm1dd0l1aW9ZWHdxY1hNSWNVWXF3Z1pbdXlJUjxxdkhBZmNxVEJjd1dVQz5xR3RTaWBtcmpBRlVveHg7WT9DRVF1Y1ZdaVFPVGA9R09DdlJrSV49dlpHUjtzZ3RvZ09fdW9tQ3hnSXg9VVJZdWNZSXJVdWFTWVFpRkJHRW1zV2ZHRVxcUXlzY0dFS2ZsSXk7Z2dlc2ZnUVk8Y3lHcUNkSUhhdXRnSVVXa2lLWWNxR1ZOY2NRRVVOV2VTP3VKcUJsX3l0UWZ4Q2Juc2RrU2Vpb1ZVS3NrR0I/d3RJZWV1T2RDcUV4Y1l4eWdLcVRZV2lVZWdLdXVTUUhpQ0RQRWNZRUJvR0dhdXNZXVdPUWhKSVZwTXl3WXhRS0g+O2JqbHY9WVRldXNfaHBYeGxEZEpJdFhoRVlOQXlPbHU6RXJHSXFwdHVJYHJqbU10XW5MbG5BeXQ8ZXRNWVJ1dWtXYFBkRVVKXFxZQ2BsYVxcTENRb0x5b1lwdXd5bEtVczx1VmVRb1lsTVRZeXZId3l5bEhFa1VVdnlsWXVVb1BoSmt1WF1Ra1d1bml1dkVQdW95UGtZdEh5TXJ0WXFoVEVRamJka3ldWXlxdD1QUms8d29kVF9gVVlpcGBlcnlcXHZ4cU1KbVhaeWtdUFZBSXVVbG4+RHV3bXBuRE55ZHhWUXhzWExheHlvYW5vQXFcXGRQY3V3ZkltUVRXVFlxQVV1Tlh5bGROa0luSnBTcXVuTFV4VWBQeWlWblRSaXhqPEhNaVBWa21Pd3BsWGx3eEBLOk1WeHRRc1RvUEhTaGFzVWxZUnVLRl1tckR4UklwXU1VUj1XcGhXUkhTaUFMcDxQZk1YeXVRQHRPcUl0V1hPQXlNQ112R1xcWTs8cjtFSk5tbFVBeFhVS3U9UUNZbWVRbEhxT3NsbF1YT2k9Sk9kT2dZd3ZoSnI8UVhxT3RkeHc8TmB5dF1ZT2FgS0NcXGpWXU1eTEs9cFd5aHRNYWpTSXdjaXRPZFhQREp3dUpvaXdLSUxkaGtgPUs/WE9lPVlgYE1ZcVlXbExIXFx4b1RMUWF2QWltWUFZeEBTUG1sVXh1VklvbWhycU14YGlNeEVxdVF2YWVNPGRqP0FueVBzWnlNakh2Y2FuaEVyZlV4bnhxQGhzVUlZXWRucEhqYVxcSk9dVHVpT0JAT2J0T2hAdnFUa1dRVkF5S2ZxdT9pVFNQeXFpdmVdUUx4c1U8Sjo8XFxDU0pjdFVpdkdjVG9jaFxcVVU8VVZHc0VqZ2NieXU/T1R2bUZYbXlXX2lpc1Y8aWJkR0g6S0VFZ1Jdb2k6X1U6Z1hhR2ZlbVlUT0lhS2NAaVN1b1haZXRCZ2NpU2VNcWVga3RIa0V0aUdcXD9EZ11IWkNZc3NHTW1VdltEdV1YQlN4bVBZU3h5X21UaFlsX1xcd0N4cj5NalBNT3RlU3VscHl5dmhdbG5pdE1wdFh0WU5Qc09NV211VEhocWtwT3ZNdEBoSm1UcWRwc2hNdWxIb0pIUGdtc0xpcEtBcndYTnVscFdFT2FdWEhIblhZVXFdcEJMb1FId1B5WFN5dXlla1pFSjpQVF5kcXFgWE5JWHdwWHZJcVdoeVlsbXZESjpRa3BoUztBS1JcXHU9dUtkSExmTFNbcFREaU5cXDxqYEVjZHdnQU5rVHZvSFdqVmd4WkBqTVlfSk5mO1dcXDp4clxcWGFyX2led3BFUG9tVmx0eW9zWGRDaWw7PmJJaGRRbmRGcGtwV3BCZXlBaVxcdXRfeWZfa3JFW1ddbWZGeWVxc1lGdUJtPWZga3lCcXVHU3hwdXI9O1Rzb3hqSUJ5W3lWS1VzWXleZ1VjUVQ/T1N5ZVlQd0dlZUdtXXlbX2lvR1RaT3V3PUlRUVZySVM6QVNodXlzeUhIYVNFa2ZTZ1lWVXRPX3VyaVdtcXRXc3ZtY2NBXWg6cVl5Y0dWYUhpa2JgY2dERWl2V1dzcXhyS3dad0VXd1dpW3VPV0M6O0lNVXNiZ1RxeXNGPWhpZWlrSXR2bXJyV0REVVI/Y1ZKU0Jxc3Jnb0VcXGlydmVEO1FZdFdXdHV3PXdpWj9EOj11SVN3UWtzZFV5Uz92eUllWGdnYlNnYm1XPnFCbk1DR2t4cW1IPXFpWE9lbUNWc2FYXFw9WWRBZFJbR0RDUlxcQ2VUTVVUQUJfUVdOZ2Q/R3l1eWNyPUhZR0h0ZHZKeXFEdHRxcXBsZHI9REtVTU5gXU1CSXh2SXl0UW9LSXZIcEw6VXJ3aVh5YFd2TFlpaU5iZE48bVlSRXFabXRpRHROYHhtdVlmVVFMcHU+ZXBeRVNocFVmWEtpWVBdZXNZRG52WGx5eEt1aXdoVVdVcXZwRFBlbFdYVE1hdW5NQU9FdEtueXduYExSVVlkVmd5Zm9HR2xjPmJUWHlISXFyT2Z0P2FFUVpVcHBpP3NWaHFrcWBdeGNndm1KWXRlSHdueXN5eHd2Vmh5QHRyYVpVQHNDVmhheV9TQHRLUWJOP3h4QFprZ3d1YHd2SGI6QGJQUHFacXlcXHZqa3ZeWXdpRUFvPWZvWUd0a3l0ckBmTkZaQUhiXVZdVEhxREZxPj5ranl4al9wY3d0W1hmd0hyWmdwXFxQZEdJc05eX1B2Z2FhZkdhcEdndkRXbT9QZk12XFx5cHVdXnFvX3lEYXByUHRJYWFcXElyVldrS3leO2ZoZUBvd2djRXhoaFhzd3J3aVlBSXR1SVlpRXRcXG92P0l3d1d3cW9WRFlGPFFWZHVoZldZOktkPHFzb3d3aVNpeEVSaGlDV1dYS1tWeUtmU0F1XWVWVU9mR1tncT9ia2t5ck9UVFFzdG11bXNLbGRRRElyVHRyd0hxbk10dGFQQXF3O010RmBuYXVTWkhOX3VMdVRYQ2FxU1lyPGBzdnlKeGF2V3lTSVByW0lQQlVPRVVXUGhvRXBxSnRqbWhWbGxxR3VUcUhrXFxobFBdbF5xdmFVU1dlVV1VcW9tbm1xTXlgeWxYcVhgdXhMdE5BdFpkbG9QcWBEU3VsdFlAeGF1S05Fcz5RVlNQSlxcVG1QbU9LRXM/UVRfUFVhaFRFaW5cXG1xQmFUSGxtUFlOTlFLY2VSdll2YUhvQzxTP0BVQExxSFFKS213V2hrZXhzcU11cTx0Vk1Vcl13SVlQZGR1YllMVVl5S0xMWUxyczxUZ2VLXkxtWWhYbXF0V1hVY2h0dGRrREVrXz15b213cFxcUDxxTUM8TjpEWV1lUjxpdFd0VG1deHRkb0B1am5UWGl5UGk9b2FMdz1QVXB5cnhYT2hkdlBYS29AVGxQdV9pdnVVSndgb2dkb0xxTU5oTGBYeHNpb2s9TEtpcEV4TFNtb2hwc1dlTHF5b1ZIdXh1a2k9dmhcXGpCXU4/YHB1QFVeRFBmZVdgUGxERHk8TGpGVW5LVU9YXFxPbz1Nd3htSXlsb3BQa2FXd3VxT3BwQ3VxSTx5YmFsTEVYWE1YO21SdnRtaXBXT11PSXVNWFVwckx2aUdmQWZtUGdeZWhzRldpVD9lOnBkRGZeWnlzQkZqZklyREh5QVlueXFdZXdvaUBhSnlhdkd1XXFaWGB4b1hgd29mWF9gWkhxdVBocnhxa1liT1FbQ1B1alFnSW54Zz50PGhxalZ5YUFfSFdxTl9wdnFaU2BjQj5zTHlfaXlzeFZeP1BiXWBvOnBfa2hxQWBaSklkYl9ua1lkX2ZzR2ZaaXZtbWlzZ2h5XFxPYldzQU92RF1ZeHNFTk9jZ0dJcEtFcz9TWjt2RV1ESk1mTGV5d2dobXN0aHlpWD9VPUt4bztCdmt1cUV1S2d3Q2xqXFxgbENNa2lpUWRYUlxcYFhERHFnQFVcXEBvaV1vSHVrdVByYXlwaFVWYTxMZGx3eXFxXmFUTklzS2BTOlVvSmRwall0UGxrQ11UamlyZFRSPUR4VXBUV2RLc0xRZ0xrXUhUQmhSPGxRP21vTFF3OmB1RnhOX0RZY3h5RkxvVXlUaURQV2V1V3VOdVh3WHlMWkRZaWBKQnRRXUF2YnBxZVB2eElNRj1Kal1WTHhQXFx1V2R5d3dFVU5NUjtxc3h0cVhEWVNNdF5YVEJgSlBZSnh1bW1Mb2k9UG1oVWE9cE1dc0ZJeHJdWU1NdU9peXN4WEhQbkpMVU9gVVtAdG08bVpEdUo8U0J5Vz48cFlIU1hMdGNJakF5dHFZeFVoVmloVVRUSmdsa0ZVa3RVT3lETnFhdWZpTFV1S1ZhU1FITUR0cD1gcFJZWUpAU2pgcFJld2VISj9pWVBpcWFlSklNTG5QTGtQTFxcZFJkSWxzZFFIWUpMbXFKbUtreG12QWJFV2lOUWpYaXRdWG1BVm1zT1pvUHBPaHhMdnBnSGFYXnJYcHVHaWRBbmE6P214P2dtWWh3UGVfYGBGRl9LaWxtd1xcZmllVmBdQXdaSkdoZ1B1Z0huXnZgeHF1WWlzSG95PXBpUj5ddmlrQm50QE5rUE9lS0htVFBsVG9mZHddUz53R0lycEB4eEBhSFlwWkZfYU9lZVZfeEB1U1lpeElYP2dEPVJUS2hmYXVrdXdZcXZnZXl1X3NjTXNcXElnXVN5QFNoY29WVnlCaVF0UWVTand3ajtZSHF2X0dEdE9yQXVCYGFzdkd1TF9VUk1HaG1XcmtpZmV3RWVVOlF2U1NCR0F2ZnlmaVdCSndEX01WSk1jVFt0aGVWeG1WPGlVVVVlWUtyZj1CSnVpZFtGZ3d2SztTXkV3PVlycWlFUXF4bUVZcXF4PldWVXNFTl1kRVNZZj9pa19meVdJXV93OkFzXlNIb29SZVFIclVzY0FlWWFEQGNyUU1YYVV2WVNpSWN0a1VTc2dTS11CP19VaGNIb2ljWGN4RVFpc0N0cDtZXFxHRz9zR3drWVVZWHFhZVN1VF5FVG15U2hJRWh1V2RtZ0xhcldhdUVpdkVxUlhrR3JpRzxTY0BtRmZXQ3NpdkZJc0FDY21VZmN5RXVxQnB1dHNTSTxzRmhXSFJzcm9Dc2FvQ2Z1VU9PdVJXVT9pQnQ7UnhHZ1hVYm1faGVRSWl1eVBvVT5vYm5Xck13UllrR3ltZE1NZ1FRdU9tdXVZeVhzaENFSWZ1VGBRZ2hvZnJdR0pfeEFdc1ZZRF91dlhfRkdVY1tBeW91VXBtR3JtaDxLVm1xZnJnWXl3eXM9eUBFV19lQ3FHUzo7WEZRdVtDY0dDU19ReWBtVXdvdUpHVkhrZUtzSUlhZko9SUZHRjtvQmk9UlNhVExneHJRdk9PSEVTd0hZckBpYlV1eXVDQ0xnWF1hcj1fY15PdTpJWFVzdkg9RVY7RnVHeHVNYkxtQ3RjZkp1c2VhVHBFVl13ZkZ5VXc7dUVzU1o/VGI/d0hTaW1xYmlFYmhJRHFrZFZBVVVTaWtrSXhzZ0Y7QlJvcmFBZz5tWG1xd0BpY3FdRm5bZVVPSWZVdE1hZjxPQ2tZdXVVczxrc3dxdFhjY1ZdV1ZbVF91Q3F3eXNXV3FlV3dFU2dzQ2p1WUk9YlZbZW1TeEA7b05NV15hakx4clF4TXFAU0tUVkl0bHdxTD9kVVF0eHV4d25YcEd0Uml5cmk8d0x5bEQ9VENNbVRUTXJgVT1tdztgdlRxa01sTWhxWG5JTnhheHBdV3JUdUFdS0RIV05oVXltbE9lTkpweUF1Szo9TjxxbGFhbEdxWT9xdVVYUXlRWExcXG4/YHZnTVVeaW53bE9iPHNqYU14QHlRSFNNTFFsUE9YbFdZaXFldVdYRVI8bVhLeE8+ZVNHUGtgWUxvRFg/cXU7XFxuXlhrVXRSZ2hxSWByanRyWExTWFB2U0FZaXl4Skl5UVFVTE14ZURqYlV5SmlOaVRLYV1xbEVzWmx0dUVUSkVOTkhzO1RSUlFTXVRwRGhVeGBXREF0aGx2U3VqcVxceXM9dmRlS3FQbnhITTo8b0BVbmpAeWtpeD1ZbXBgdnVIeXlBcHZleUpseHFQT2ZNdFBMa1A9dEpRdFZ1dUxlcnl4WWZgUUtkbztQTkRQWHdFdldZUHVkVnd1ckhcXHhzQXl3bU5sYXJvVG5xcG5qaW5adE9CUW1EWXc/UE9HPHdGRExmPE1SVE9ESEtIRGtbRG1VVXBSYVNFTVA6PFhZWXFRUHNabUpAdXI+RFhWXFxKVG1tVVhseHFSYFBTXXRUQ1lNbVh2VGByZER3WEh2O3VWazxqbnBVX0h0PHRUYGFSQlhNSWV3V3R3ZUVTPkFKamx5ZT10dnZdP3FbVT5uQF52b0hhSXldWEFpTnRhO2VfS3V4QURAYWZ1a1hTP2lzO1Q7O1deW3lMQWlddWJYT1hZY0V1b3ZwcWVkZ0JXRUI/b1NVU0VNaXNNWXJFcXVGaVZYSWlIPVdFVVRcXGtTTD9YeFV0WXVZeTtzaEVCXztnckdkUWFma214SlFXb29IW0Vka2dZQHlmd3FYa2FzREloSWtTdWlYWHNpZnV1UnNEdFNzVGFDRT9SY0djUG9YZlVZdWNlTF1VTHdlX2tCbkFyV2dUPUtIQlR4VW10YjxMRGlQbGVqSHV4S0lTVl1rdFB2W0l0d3hKSGVRaXhQcnFVR2FRZ2RPUlVuc2VWTFhsRmlzPVRWdW1qal1tT1xcTjpZdUd1S05YT09RTUpRTWZEc0N4VDxMcTtpeUA8UXNEUEI8TT48VldZcGlRc2V1cmRpTERlb1B1amBMVWo8a0BJWURVVU51dlpZd0lVbGlIeFRIcUc9bk9JVlBxV0NkV1FMdWFYWV51TmFMb2ZQeD9ZbkF2Xk5xdGB5ZFF5Wmw+d0RxclxcYHRBdnZIZ25lYG91bmtSaHRFWWtGeGJ3WXFBUV9fUGY/UGVPXl1MTlxcVj5dPElmZXFyaT9bSkFua19eWnZhO155R1FzTHB2W0l2RUl2Ul5oY2BxcEB5P0lvX1lbSXdsOlBlS1duTGZgYml4Yj9sSnZ5dj5zaXh3OkBoYXZeXFxuc1s+ckV2akdPZGNocGlxc1RZZk9nYlF3cGlxYXdXX3dIW1ZeZExwbmBwXkd2al1IdDtgZEBfcV0+YlRgZVdgeFFJYjtOblBXb05nXFw/RnN0X1tsP2N5SW5WbltDTnFGUW9ZQW5Td2xJSWs6SXY+ZmF3PmZUSXVVWHI7d2hTPmd2P3BvR3hIWWtxb3BXUHhwR2ZNeWo+RmBUaV9PSHRgXms6cXlNaGVcXF92ZEJiX2ZfSUNxd0V2S0c+RWVKRVM+eUd5XWJDX3dTUXQ7U1VsX3RUO3hDS0hYVWZKbWZAP3lfaVNUXUhPYVRuU0NUXXRzd0hweUdHPWk6PXI6X3JibVdMRXVsXURkb3RKT2RXU3JgV1VRQVVIV1NdVWhhV2htR1NQS0ZeTXlJZ3lza3N0U1RYd2RxO1hnP1Nnb2JoU0ZCUXZRZUNVUXhMTWdOUVJnX3RuU2M7RXZ4eVNlW2VaP2RIQ2I7bWVWS2NIaWM7VWhMYUhkZUM+b2JuX1dLWWJNWWlQZWdyTWNDW0VxT3hqYWhCVUNcXEt5VWd4blVVUj1yVD14WW9UY1NEPHd5WFVTTkVIWXdGTndZZE1jbkNYPUFkT3NkX2l1cXd3UkN2YEVTRlFJaktWX0lpXFx3R2lVRD9vUlU/REY9dEpRaWlbQ0BTeWRtaTtlZkw9d289YmZvaV5zaXhpdD9PYlRPZkRxVlNvQlhXZ2dVQ25rVldJR04/VmdfVV1ndWI9YkhjR2JjZlNXV2xnUmxDY053VVFddEpXRWFzWFVfdENxREpZc0I7RmFBd29dSVNzVWJfeUJZWD5LUktvUkVLZD5dZXhtTlp4U3JIU3hxeVd1TlhAd1xcdE5nUHdZaXJzSHhLeW11dUtXZFBybXJSTG5NdWxZdHR0aGhNb2NMaXNdV3VJdl5ZeHFqQXB1UVxcSXhwZ05nXk5sQHdmO09ybVhzdlluRVByOndrUEFpWGFzSHF1VEB4S0B1REd5d1hyQXBbV2hvcGhdanZpc0FkeUZlVEl5TXJvSUVpbUlMY2I8WURDO0U6Q2Y+PVZqZ2c7R0R3W1Q/T0NEaUZyTXhsc1JtO3VEO3JaPWJ2X2VeY2ZGTVZmcWRBU1VpT0JLSXY7a3loa3Y6RVlkWWhWT3hWQ2JPdUZMY3ROX3R4Q2dmTVNwc3JbSVNfS0Zfb0RdTVZdVVJLR2VLP3hiXWlQU1M8SXdVS0NYb0lzT1lfY1NkbXdTaVdWQXZqa2NPR3dhZ3U9T2hkUUlnb3JcXFlSbGtSZmtkZGNkWkF3SnVEeTtZUEFSbz94SGNITkVjPFVmSj1Fbkd4XFxxdjxhdGVTSVBzVWh3WFVzaGdFWWZDaGNfeWhxaDt5WXg/WVVtaU1HU1I9U2FNYm5LQj8/cnVpY1FrVVRRaXVBdVdFVUJBeV9ZYnVXaW9zSVdZWVpBblZ5S0U8TG5sdk95VjpNTD5tb1BRdlhwcUZhSkB0aj11VmxYdF1hcFRUdnZAdkVpUV1MdFZsbEdkd2JpdmJNS3JEeHdgT2J4S19ocjxEbE5tbmN1dXZkazxZbEdJeEBgWGhwckZgdFBwbGRFT1NZa0JFTlVwWVtAd1FBd01sUG5hVXRlS3dcXHhSSWpbYVc8bFBvdVZpaU5RbHVtVWtGQW9QPFk8RExqZWtUVFFfXXNiQGxQQWw+bG1cXGVSYU13bFlUWmxRQVVuQmBKdlxcckVBV0ZsS0NwdEtcXE9HQUtaUHVBPVZrdW9FeGo/eW9neXBmUWtoeHV4aHU9aW1ibE5jWWlUb3hxZ3JVb2JPSFtYdmo7QV47PmdbYF9kaXRqV1xcT151dUZoald4cFhxRHd0eFdgUF9fVF52XXdmSHh5QGh5VnFaRHB0PGlwRUFyQ3FxV2drO1FaS2dkcE94XVhbc05dYXFjd3leP0FpTD9iWFB5UmlnXFxQdzxQYUNweFRxdl9GXz5fW0RfZU1XdW5xc09oYHFxeVRfbHVHdnBBb3NXXFxBQXl4R3NlP3ZGQW1rWF9MTlxcYHhwbGBbSmBwY05oW2lob3d4T3lgUHhrbll5QHBsRnl5Xz5vX2B5dnhuQ2ZycW5tPEd0O2ZrVj9zaW9aZj5lYGBdVU5tRG9tVnhsckF4O2d4d19hbkBvWWdeYElacl5gRHlyU0l4d3hePm5qcFdyV2ZhVWhpWm94SlltYD9pblBxc2B1Y09oaj9qQXZvYEhqWV9tcUdmeUdzbVhbPmZkRWdkb2dbOnF4cD5lXXheSXh3dz55YnBjZUBcXHBmdFBXX2c+d2d2b2BoZE9oX294Y1BpW0RweVVxbnl5d1Fubj9fcm55Wkh3ZUd4dXdWaVBJd1FXX2dZcWlOYWV3Z3dJcE4/ZT92XW5JbUVQbGxxc09hdnlGYE9Ra1ROd2RIWkR4eWFPXl4/X1peZ055X1hXeXFndlhgbVNpX1hhXVRXcWlOb0hRb2FZcEFnckBAdGdoY2RYZ2h2d3lJaUF2XTpmdG1ga1FvZFNXX2tXd1E+XVQ+dkFnZ1lgZGBAdWxoZ0ZhX0VWW012b1hOX3JPZzxQZEJQZVRfaG52ZWBoX0tPZEtIbXRBX2lIYkBgPFlZYUtFTTtGUE9yTGdnVlVpSEdFXFx5eEh3dmhVV2lJYzptVnhfdW9rSXBRRktjYzw9Y2RNU2RBeTpHYkVndXdXUkZpR01VSGhnd1JnZXBtdEZhUmlLdkxZaUdRZWZRRHRxZ0JbdEJpRmdjeD9DWXNpU0FtZHdhWUdjZlB3SE9deVV5Z0p3SFFpSHBfZF53VXhbVVBfWE8/Z1xceVRRYXQ6W0dheXNCPURMQ0huPXROdWhNWXlEc0N5YXRrSWhbWWQ+Y0RPTVhzV3NJZXl1O2VUb3RtVUNIZUVYY1g8Q1M8SWJIXWleb2lqT2ZYO0NEZ1hsV1ZKUXVtc1JFV0NYY1V1TWRUXXI/T3ZAQWRhR3U8ZXhiUXZVO3c/dVJjS3dtWWRYd3V1XWVLdUZQW0g9S0ZXRXN3V0JlU3hmZVc9TXlHTWNuV1ldcVhKXXNET2dtUVdeX2ZFVVdgaUZUP0ZLS3Jkb0RrX3d3ZUVdSXZVW1JhbUlJVVlsRXZJUWZyTWNLcVhvbWNSa0l4TXhpc1V2T0hRXVRPd1VlY3JWRVV5P0ZTP2NATWNkV0V4P0ZKaVVVZ2RqQXZASXRhaVZcXFtoSj10blNIYUFHTjt0XktodlNpSG1VdT9HYFlFSmFnR1tESmtiYkVWR2t5bWtFbj93c2VSPjtCXU9GUj10Z0VXWV9IY1lieUVVU1l3PlFjZUV1Y2d0WklSTl1SPmVoclN3T292SFNjZGFydD1lT29lUD11Xk9YZElmTGlZU11zUUNjQElVdHNiU01JeU94O11iUEF0SHNGbnNkWnNDYENFPU9CWl15cUFobkFjaEF0XFw7V3g9eWZzclpzeEJfR3E/Z1JHUndPYnNrRGBLRVlBeDtpQ1F5U3hrR3BbY2NLRlNpR3BNdEJvR1h5d1FFVV5fUmlrSXFPU3VbeXFXY2NJRz87dls9dV5JVzttQ0hvVWhVRl1tV05zZFdxWVNHVUM7Qlhvd2hxVnBrYkJpRFhDZlBfSFBlRmBLUkB1Rzp1eGZBdWlNdWY/U0VdRz9jd05paHFdclBfZ2FjZlNJZzxVdHhbRkZrcnR3eEB3YmVpaFd1RFlRVzpbWGlPUkNlQ2xleEFVYlJrWFdNWW5FWUpPZXM9eFttQ3FfQ1pBdVVZVWtdWU91ZXNBWD5LRDtlQ1h3WG5hYnh5ckNTWU1VRUVfY0dhUkdZSWpzWXZ1WVltYmNLSVxcTXlCYWRubGt3ZFBmTE5hXVJHPVVrZHhheU1dXVVCZXdOQXE9VVVyXVhHcG9hUWtZbG5OcFQ6RVI7TFB1PE5sbG5BdVZxVHRAYFRTYFNGRG10TFB4dHBWQXE+cUxhbU9dQGtYeXhjYU1BZU1WVWxUREpsdFhEPHNWcVNdcHY/VVdJdXVrbG9BYU4/ZGtZQXhlYFdQUXlddVNsPE5JZHRteHd2QGpqQFBVPG5maW1BPFRXYFV1ZEtWQHd5VXk6TVZUVUo6RU5LYHk9TW5zRU15UW9cXEhxTXV3W2hVaWV2UXRVc0VsP2xxPFhxRVhrc1RzZ1lwTFxcSkFdcEVQbXV4WHFwWWRhdHdFa2lQVlxcRXBldE9oRE1XZHc6RVBbeFNyPFBzSFZ2UXd5WExlaEpAVFVcXHh2RmhOTXlZVDxNWlV1aFhwO11TYjxZZ1VTbWVXa2VwO2VRbGRZXVhxb1F3U1xcc1tEVjtmbF5oalVHZFZvdHRoXzxgbFFnZWZQdDxuY2x5aF9vX0pJZkhReXhWeVF4dURBY0BwbG94aGVRdW9gZXJxaW9hYVxceHVqaHZtaF5cXGljQXBnXnZxVHl1Om9nV0luQ29bdkdwXFxoW1NYcWB4eEtpdnFWcEw/blxcT3dXV25cXFBfP3dtR0FxT09jPk9iW1dgXnF5b3Z0XnlgVXZsSVFsV2BoVnBmT3lgY0lnPllhTVddWklOd3h4PXhaSXJ5YWZYY0diYXhqUXdlY0J0S2hPZ2M9Z0RuVWlrb0VnbVVYbWVbVUJtb3J2d0JTO2ZjRUVOWXRFUURmQWJ2WXljaVRUO0dwd0NqO3ducWZQb0RtbWN5V0dFYWVCZ0JHYWZGX3lsbVdFX0RaO1V1S2lyS1hCUXNET2RMT0RDa2VnQXZcXHFXP1tIUGVkX3lkQz9DcG9zeGtnUEFJb0BuYEBOa2BUQk1wcWl3ZmF5UFFSPWxVSGl1blBNV1R0aUx1PXBqPVVydVh1eFlRdl1wWGRvTD1VWXV1SnVXRk1zPkFMR2FPY3FQUHFuSkhOXkhUQk1VZFFTZGFLRXl4S0BNZkRtaGFycEBZV0x0WWRRdF1wPEVucmVUSXBwX0BRaFRwTE1XQlFUW0hxQFRxbGBPQz1VSnB1P2R2VnFWQmFTb1RuSl1wWkFNXjxVdExRVUluVU1zRVhYZWRLXFxkdT5hc0RYdktcXFZJRWpMWFk/ZVhzSXhzZXhadGxdZU9XVXI8ZHdCPHY6bFdESXFXUFU9XFxxWE9tY2lcXFtxclpOc2RWXFxtWF8/XmJ1QWZRV2VFZ2U9XmBcXEBaRXdfYW9rZ0hxaHBxamBubmBzalFwYGBeTE5dRWhkOz5hSFhxWVZcXF0+dlBoZmFZeEpgW1FAYmluXlhXb0xYaG15bV5pYFpfZz1OZlZpX1t4ckRRX01YdkQ+eXRxdFN5ZUB4ZGF2YEBIX1hBbkhnak9GZ3NnXFxHcGpPUGc+TnFtWGtdVm07b2dBTmdwWXZvQWdfYXlUbmddV2xCQV5RR3BgcGxuVmd0aF5Dd15jR3ZPeWRrYV5pR2NUXzs/SFZbd0dJaEBRWW5nR2dzZ3FzcmRNc3l3eWxPU11nQlNXZWZBdz9VRE9vdHA/ZGdRYlhJdmg9ZFRxaGhvc0hrQ1A/RVtlV2NFV2tlZURPc3BNWHE9aG5bY1VjZFJ3VE1dZFQ9dWI9Q2dLZmdbZ2ZPZVRPVWZleVxcZ1VnW1hMT3NeeXZzUUJtc2hIaUVmSWNCXUZcXEdpaklTQGVkVlFyX3RQYEhvXFxwTnN0blxcaEpJUUtqRXBtcE5lUFdsUEtFWVdHdHdFRW5KPU5USHZjeE1RPE4+VVlZQUtKPWpiaVhURFQ/TVM8RW5aaXRxPXVyeXldPFJyaU5KQWpsbE9rRE5sYHV3ZE1SdXVNPW9GQVVJcFhtcXZHeXlEbVVFUHdlWHdVYFJAQUpyRHJWSFNxcG5TbHBLWXREaWp2cHJ0UFl4WU1teFFSXFxRS1F0UEl1VEB1VHVrcHBvaHB3T0Bud2htUFVKUlxcdEJUbDtBV1pJeGJtT1t4d0xRSkE8a2VRWERUU2V4VUlwTWxoUF5cXHNHYXRvZEw/SXVHUFVlbWtBPWpXRFNbTHZPeFZgZXQ9bXNLeG1HPHN4TXJEYHReUFZrZExeXFxQVUBKbmR2WGlZU1VuTVFNTmhKPUhyZU1XbGBYRExYb0hQPW1wXnlWTmR0ZEBPSD1MazxTYkVLcXRxYmBwPEVWZGF3XmFyPj14RFFTbFlvP3RXU0FsPlRQQFhreXhMXXlZS1RScGx0XWhuTUl3Vm1PUTxXdVFuPDxNXFxkbGNBU19tWV48SkFIbnV1eGZJdndRdTtNWGlxdGdZcmVlT0NxcHhlTWZleVhBUVthd0VVWVd0eFtIUXJBdFh1TklYVkJsVlZAalh4TVRtUltldk9UdT1ZS1BFbWddS1Zkamh1S3hZWVlpSzxZbGJtS3h1VU5MbGt0WEhAd1xcYXlYZHE9bXVcXHhYZTxTWGxMcG1NaXFralxcUVNxdXl4dlV4VzpAakJodW14dnVdckBJUUBoUnZwa1h1cW9MbmJxb3hAdnl4eFVZUF1FWXBtVndQUTpFVkc9VXhoUVN1V3ZhU2p4d0pZcnhZcltxVHA9VlJUeXlBTFNoU2JgT0FMT2VpVWQ9bVVBUVN4WWNRcUs9bHNYcXlIclZxcEh5bVpxV2p4eWZddTxcXFdYUVhzRHBgcFRIRGp3dFFqSGtfTHROaE1QWXhHcHFwQFhHUHd0UVdVPFN2dG49dW5RUXA6dHJsSUtcXGVZYkRNbVlUPFxcSjtgUk1dTTxRWXg9WW1hU2RYVFJdak15eWdsWUBBbGNxS155S15pU11gU3hMcmJ5TUxcXHB3dFFePFdZUW4/PFdLUVB3UGpSeHdZbXJsdUtbZXFUbE5yTVBXaXFtZHV3aVB1SW1zbFhmSXhUeFlnZFFdVXF5PVdJdVRldXhKVXd5bXJTRGtbcU06QVlvPVNuUXBcXHVZcUxNOmxYb0FWOkFqO1RaUj5wXFxoajtWWkBKUmZiRVZaQF47PnJyd1pZZm1daGFxb3dWblpNcVp1X2FCZmo8cWpAcGpzWGhhUXJ3Z3VIQGRTR2Vzd3dYaXFuYHBueHl4SWRAYWd1aFpFblxcWkBkam93cXl4P25hWXhpb1F3T09cXGNoW1BeeWReXFxERm1Gb1ptSHlxXmJdV2ZdPl9md2NYYGFzaXBVTlpDZl9MRmtaT2V5T11pX15AbmlMR3RUUG1UcHBDUG5PQWduPm4+aHBsUHA8WHF4aF07Xl53RmxCX1pBQWJVZ2FKUXRMUVxcR3BqUVZgeXdlOk9eS0BuUGhnTU5fPVhaQF5pVF5zYHl1Sk5nb1BdXkZiVU54ZnleQGhbRld3cFZ4Yldpb1F3b3ltZnZ3c3dbT2ZcXE9mdE9pdEV4XFxpbmp1UXFXRlpuX2g8WXI9eWFqYHFheWFsQWdJaW11dlp0X3BpcGxxQXJycWVqeGdZcXFoaGV1cGliR2lJeXFAQGJaPmtFWGs9SHV2WV1cXGZhd2Z5bGl2RWl5dXl4eVF1R0Z4cl9xbmBwbj5tUHltQEdiO0dyWXZpdkl4SWhoPHZ4Ql5bUj5APHJyUWtbPUpyWEtaPXI6SDo8ZT90OkJGb1B5WXN2YUxncFJPVXhcXGFXVkVLWmF1b11VYlRwb3BVT3lMPEV1Tk1tV2htU21vblB4aklLcGFWXFxJVjxJcnJhT1RUWGhlTl55UEtoVV1NSlY9bVRRd3JgdFZRSz5UUE55dD1pclRgSnFpc3FpSktlV3BtWFBNWW1sdD9ZUVpcXGxtUXFQVGpMXVRZTW1wdU9VPVZocXRreGtpaFBWWVNnWUt2YHV1SGtzaUs+dW5oREpocHBOVWxwVFlmYG5eSXNXeGxvUFBlQW54SGpWTE9DVHVoTXFdaFNOZG9ATXJlaG9nSHZ4WXBrbE5IYFZAQVZ1SHRZSUxiTU1PYHg/SW5rWUxJQE54XXFzbE9OSHhpYExnYG5sRHdscW9HdWJrblpoRmVkWXhrZmJlWHRiRnk/eXNYbmZ5SG1QZ3NoQXVJeW1DeHI6cWt1V2U7b3NpSFpjZ3VeP3VtYHQ+UGY/YXBtX3B0Z2V2UGRhUGxDRnFfZmpWR106UHJaX29XUFpnQV9ZYXhPV2toX3l4QHdJYWZReG1pYWdSYHJOX2FTZVVRWEhDRXV3eHFHaVlFU0tRR2RRWExNWERFaTw7Y0M7Y3BrZ1htd2hxeGBBdXBZU2FlaEpXVU9Vcl9JY1tUeVxcRVJ0VHVSSXRDQU1iUHJFZVlvRVNXSG5UbE5QYWo+dVhqUVZwaFJMWFc9bXhHWGpleGxeSG1JVVVucHlvUG5PQVNVVFhpeXdXRVBtUUtoPXNQdXBJVU9UcXJWWHVDaU5cXEVxT3hVUXVNcGhqY2xMYE10eWVSYm1ZZ0VZR2VZRWB0Sj1NRWBWQ1Fwa0hWU2R4XFxQVEZZb2lwT19RTXB4T0FRTEJhS0h4Sl1Hbm9Hc1doeEVxcHlmcFdAaV9ndU5xYE5fcEdIa3VvZHZhaUtfdnhGeHFxY2hhb0lRX1RHX2lgcGp2Xmdgckp3X01AY19YcT5uYnZocVluaXVXZG5Qa0BQamF5YGhedUZXaVc/Wk5Rc1N5cFFBeXFhXFxneVxceW5veHZfbUBwRE9ibE94bm9mTUluR0l1X2Z4Y3ZraHleTk9zPW9qRkBdUGlzYVluTFllZWBsTmZlWE9gdkdnRFldYXFpcnZleVhuaW5dPXZ2dXBwR1BgS150YHFyWW9xd0FfS0Flanl0PHF1aU5vaUFtUkBmYGZyanBbRldeYXlsYWBldl5obmZsQU5vWldwaFhgPHZib2hxXFxodGNeYkdobmlWdGRfcG52eGpAZnVOcnFRdGtOamx4XFxrd2ZxcG94XmhxZnBGTmQ8X3BYd3FmaGV0QGdMd2J0V2lvcG5UWG9EeGVWSXF4QWFvdnBATnBiQGNoR3Z3b1pGQHdhcWplb193R2lxcXNnWW1jZmxARm5mb3NkQXRpT3k6QV9weWRreF5OX3lsYXFhd2RYZnRAcGhTQXhlQXRJeF55WHNkVmxZVElvQ3lhaG9xVGdVWFF5SUxvSEhXaGpjSEFHeW5Zc29fZ1pvR2lDdkBpckFHR19jeEBPSVtbWHFBZ1JxaT1Tcndfc0tPZEBRZlFzeFhrSXRXZUBjdEVJQkZlZ1JJVndxZm5Zd3ZpY2d1UlNldk9ZYmFRV1JDZEVvSEddY2xnZktzSWFnVkVRRGhjV1dJaGV1c0dhRWJBZGBhdFtdeFxcV0J5b2NscVZUX1lFd1RpVXJKSUhYYXQ8UWNoVVZqa1Via0hWU2N5YXltPXljc3J4dVVzPWdCaVlbcXY/VVRAO1lNR2ZkP2RvS1J3Y2lVYWZLU1ZAS3l2bVRwVUZLP1NQd1VGV2VfR3hCWXNUU0NRb3djVUhuc0Q/aWlGeUdNV1R2XVliTUdDVUhpR2ZsP0dnSXVdVUlhSXQ7cVRKR2U9eWdlY1N2RWRYUVJbP1Q+d1VnX0RPT2NZZXhcXEF3aVNGSD1TdWVndT1ZW01md3l4S2lHRG9ycldiRXFkV2tjaW1mdGdicWVoXktmOjtyP3FjRmd0b3dUZFNXPmlmQ3N0aWN1RUVnQUVVdUNZdDtEOnlzW0d0Qz92YUFjZFFYbHdVQFlYa29JeGtJSkVoYE95bG9yRldZUUdJWFVYXFxHZVlVUlFZU19RUkNrR2Z3dWp4andNVkdIbXZ0dz55b210T2NBWGJEbUBUSm14Zml4ZnNHZUluZ3huY1tRZ2Jwa2hvYz5nbUpYdUpHbFBgbDpBblVhYkxYX0xPZExOYFU/a0pmb19RdmBReWxvZ1RpdWVwYEhXdHRIdXlXc3hvXFxgcWRlWWJ1eXNXWGE6WXJUYHlTeXhiP3N0cGhhcXdHUF9sd3hoaXVPUG5AUXdcXGFrVllddXFwQF5iWGZdbWljZFFibkhuXFxoXk1JdTtHdHdgcWI/WlBAZmRvZ0dReXZHdWVvaWNfaXh2ZGVIZ08+Yz5XXUl2aFBIYURfZVg/bFc/ZFdRXktBc1VWc2xRdFxcSXVyd111V2Vtd3ZCcHlNXndfP2VVVlxcYz5uO19waldvZEBpRF5vU2ZcXE1RZENpbDtnZlg+W1BgXWl3ZGVxZGloXFw/UHI+bmtST2F1WGo7QWJtQXdiYWI7aFxcZ1dtO1ZnRFd4aGFhak5zc05yP2FveFZ4eGlrRXZyWVhvb09jR3BySmZjWnlkUG5heV94VlhzWmFocEdwckhsUj94Y0B5QW9pUEdpbVBiP050V1FqXWlzW1hkQz5dQ3ZgeWBvQHheYmdvcEdrXVB1Ull1VU5eT1BjW2dlR2diQ2dfXmFeXFxIW05WX0BWa1xcTnNIZ3NncGxkYWRsb2VLT3htYVpoVnJ3XnRLUG9BdmpMR2hWb1txaHhzYV51dmVpblxcU1ZreEF5RmFqZkhvdlBvZFBxa2hwXndcXEBhdExxclhJc0hhXWVoZEJAaW9mZk9RWm5oXFxNQHRWT2RdZmBOWW1sVnZyWWl3cG1kQHZRYGFFaXZ4UF9NeFpSR2E/TmFKQWtyXnBsYHlQaXBBZ2xHQGtKSGhFb3R2YWFyXnVYQHR4SGtmSGdEWXNIeW9fSW9mV2pAXltoaVxcX3l4SVhaWl5kSl9dPU5mVmhtQUZ5VVdbZFZwWW5tVEFpb3BkaUBkZXhhRll1X0Z4c2BlZ3B3b0dbSFdecVdcXE5fdWZRbFRucXJoaEhIW2lHZkFJcF1HZVNwcWVeak5PbGBQcWRRX3NmYWBPd1I/Wl9uY2deZ2o+aHFwY11QZ2hmY0R5Z2dAbFRebnVuZTo+WlpSTENUSmNkTGdFPF9ZU29Gdm1nPk91dW1zZEFoUVdiUWtlYmNic1l4WVFSPGlnZ3dERWdISGNVdGFDSGdjbkV0Xm1Vc3NZX1FVUFVEcW9nWE1TbWNoO0NJd0tpPXVWQU1kck9HdUl4P2dXYVV4T2VDbz1mVVlXeXFlYVd0TF1FUVdzd2VVW09kXlV3Z0lzXFw/dlhZZWZXZHBrRFF3VFVTV11LQnJTSEBnZ3dTZUNFcmJjUm9pSE9jVExjRU9PVmhfZ2Q/VztjYnFrY1pFV2VRV0U/Z0NlR2BJQjpLQj9vVjpPRFZPV1Y7VElZWHNPSUxdc0ZHVVpZaERLQ2VHVFhbR2RHQ1BDZ2ZNR2dET3BEUHFkdERoUjxESk5lT1N0V0hRcHFYcG1wTl1IeGBtUFtZamF1eEZUbVVUVlllbXJFWFFRbltZUWRdcExkamxZTW9lWFVMT1RncmN3bDt5aTo+ZmhXd1hGYWJPZHF3ZUBmdk1IY0VPckFWX3RneW5HZF5eZ3dhaGFJXFx1bnhpQF1ld21xWGdgUW9deXNsP3JId19YWXFuSXJYWW1Nb2hmQGVKVm90bnB0Z3NpSWlGSWFFb3RmV3dIQGN2ZnFbeXBdRl1gSGJbX3ZyaXlRT186Pmo6V2hGaG13X2d5YXVqV3ZKPmRlaGxReFxcPm9lcF55V3lnd1lyR3Zhbm9oW0hmSj9wbGhnRT5lc3hiSk5lVD95dlF0TG9nV0dpR1dsRkBzcE9mdVFwUz5uRl5cXE53bF9gYXNPdTpJeGNpdHFOXFx1YXdAT3ZBcW1aYHZPdmF0PmB1eW55VnZkQWlEPlpiYWFdQXV0eGVBYGhqYHNyZnFuR3NZeGxZaGRTdm9beGpHaG1xQGhzYWxYcWh0UXJBd2pxXm9Tb2lATl9sYWdocV1rXmhseW9XUF9QYGNSSWZCYFo/aWdWbl11P2prRnlWZ3dwQHdQUGtOWFxcRU5eYWFlPV5rP3h1V3lpVllobkd4YndpcHliYV5sXmlicXBoZnBleVh2TFdvaz5maEl1d09yaVhtUWhrcElyTnl2V1F1eFlzZFhtUkFtW254SXFwVlBfO2ZbRU5ucz91Zlh4eXdvRnBuW0FuQ2ZrZlh4ZVZxaD5xZHBkblB3UEBtc3leUWdjaHldPnF2d2BjRHlnY3hgRUBdXFxBZ2R4Z0JJaTtiOl9SbWdoWz1IYmN3bU1yPD1VV0VVYTtXPEFJQE90R0FYbFFpTD1UeUVWQ11EZGN0TF9Sa2d4bGFmVHFobltkUG9EbFlnRU1Xc0FJZVNFdUFIcXdDPmVETmN4c3lGUXN4Uj1YT01mcmVnP2dZYXVVcmNIaXdkd0V4W0d1bXl4eEtTZWVoQ19XXFxvZmhjVXY/VlZdeFVlVGhjVExxdlZ5UkF3WGc9VXI9dWo7Y0JrVFZvV213eHdpSF1XZ29LZ3BTdlphaUJpRnFjY1FnYmdtc3dNSU1pY1N5WD1paHg/dlo9R0B3SFdTeUlfZnlLRUdjd0hrQmJbcnZPaUxdRFhtYz49dkZpUjxlYkpNZ11dYkBLSEZnVkVjaDo7ZkFNQk5dQzs/V1t1Unl1VEVRdztjaWpxczw/c1lrZztLd1B1WUNpWHZJck1XZ0BHeVNJZXhnV1NxZHdrSXA/WHdxaUVJQ0BTV0JRSXI9dm5JWWVvVm5ZeEtfdlZJeWVlcmx5ZkdHUnhlRVVrQ2lZQmNpU1o9WFxcb3Joc0VJX0l1W1k9aUlKYUJwQ0ZJW3VOZ2hpbWJ3R0VaO2l1X0ZgeXJlS1NTVXc6T1hTU2h1QXNER1Q7cWNOb2ZhVWlgbWdyTVNHO1hNZ3ZhbWZfX3ZrSUI6R3RjTW5FcGx2QU1lQXNGXFx3UVRWVXVVVUV4XFxpUk9lVlRNVWtVbmNYbVF4eVpAUElxeGZAV0tAVVxcSG1PVHRIcUtuaFlvTVc/YFROdW1ZdFhvQU07YVd4dVdReVNncVdVWFVYRXZoUXdkdFRSZHdXUG5EWUt1cHNxQUtZQFJfTVF0PHVQXFxUQ1lVTkBRVFRqYEV2PlFwbmRyPGRzaWF1ZDxPRllzaFhvYVh1dEFZdVhqWD1TT2VVbElyZ3RUQGBqeUFyPEVMYm1zeGxRQGVzZ1BXZGRPdnBxXlhPO3BVb3hXUlRrRj1SOmFXT3FMWml2eExxdmV4TF1Zc0hycmVwcVFrbnFLb2VwSllXXlxcdWRhcVFETUdwUHBpeUFkUlNZSkN0c3hsVzx1VllcXG1rWXZZdFNPbE5wcXdYQFlGUHBeQXNvYGp4bHFIcVhHZEtgbVZgbVF4bFY6SHBsYFlAaXF1eFA8UGp1XFx4TXVyeVxccXVtTkVAUnBwcGBFVW1gVVZEVVBgVmRQdDtXcVtQb0R4b21mZnJOcWxIbUZPblRndW5XaHg/d1ZYX1pYaGZXZkRAakZgeHZYZnl2b2xhW3M+YTt5d113XztpZ2hHYl1Hbjo+b0tfb21RX0x3bVZ4YVdGdE95bmVIZl5uZFFnZlZoYU5ncnBJeHBhdDpvbWlZc3lwZFhwXVVmYUVpY1NYcXFfZEFoYFNvdmZ2Y1VOYExGajpebkdmakl3cEdIZT9vaW5YaWxub3hQYlt2XFxjdmVWUGVud2dJQGI6ZnRjeHhXTnBeR3hMaGo9XnlDaXdLZ3REaHJnTmM/YGJNZ2xwZ3liWWtNUWZidlxcQEh2TWlucUFyS2dtV0drXFxRb2ZYaWF5aFd3c29OcV1gY3l2eWhxeWl5Yz1XdztQdF1XdnhncTx4ZnJIcENBY15gb3hAcGRIXVtvYnF2XjxwZUhHaVd2bGBnZl9Zdj1mZ1h5bkpedGxXbGhodXhYXVxceXdJSXByV15USGVVcGlnQXNAaHZhV2hScHN4bmxgTmVPYGM6aWl0WGlgcWZZeGZFUVpZeHdWT2hFRmtaRmBWZ11mPnA6WGxPbl1YV21yeXU8YXRMaGZnZ2ZYP2xrQXZub3h3eHRhZndncXlzQFpOdnZHaFxcP0hnU0ZlbFdpWXFjV1daWFlgZGB4dD9eYWBwRnlyRVlbTHlySk9gR0diY0lzR3lmdWlocFhweFdkS1FzbW5zaHZ1dnh4WEdsPElyV3lqPkhkQ1BdRG93WHBhSEFwbV91VGZbd1FlbVFwamhubkh1QHlyTWlkRHl2UHBsWVF1cGZ2W2hqV3hrcXhsQD9lVXhkeWdmeFF3S3hhV15dOlhzY1ZfcVFocXdAWURKZ3hEeXNmdUlRWWdNU2VjXWdnbVVzZXdWZUJNR1NtR3hrQWZwQ1hVS2RpdXVzZ0RWO0VeQXVDUWVVT1hjVXdkR1d1b2U9dXRKXWU9c0JxUXlrV0VhWWVTYUhnRXhKS2JnPVJpSVg7Y2lHa3Jmc0hpSXVHV0RhS2RPT1NYVUhiaWR4TVd1W3NIV1hobVVSW3VeU3Q8bWZKTXNZZXlRY2VkO2dlPWRKV1lJeUlMW3dwP1hMW0hBVUlhaXRWY1dbaXhxdXc/RVVyd1J3YWhoQXZUP0dvbXdnaXddeUJXY1dmW2djZ0JKcXNgbWlNb1NfbVNsa1VMRVlad2tjeVg/RVlfZUxkZUtiZEtaSU9WcHBTdE9yVVRtVFNAVFI7RHBaYG9bdHk/WWpFYVRkQVlpPG5iRHlLWVNfRHRJWWpDWG9pXVdKTGp5UHduTVR4ZVlFYHNEYW1qcWxuXFxZa21XWW1qXmhKdVxceEppcm9UUndAbV91akFxUVtQTGs9V3FxeWV0UD9oc0pMU048TnFwbFZZdWxYWGlJSlhAb3hoaklIbk1gU0NhVHRYbFl1eVNYb2FlWF9FTGNwdHBsVjpYa3dYeXBIdF1sU0JVVlBldUBwdmJldExFdE9YeVFESj48TG1gdm5Ra0g9VW5MUGtVVkFJWWF1V2FkbkN4anR0WWZZTVZMbmBgT21xTWxkVVpUdDpgVXhRdkZJdldYb0xlbk9la3Y8dHFoUFJla15tbFlBa2d0THF1eDtZWE14WEdsd3ZITnV0cGxQVWFYWGVkWWplUE08dEttcmhJa1lBdE9ga0FRSkNZTTx4amhVU3k9bFBIdVxcPFBQaE1hSWtPbWxQbFRuTG1zYGtJWU90UFhdUXFpeHFxeHRKdGtwVVFmYU5EZU9DQFNePWxGXVRsRFNFbVc7TU13aUpBSXBFZExlTVZkbUtnRXVieHRkaExMRmFxd2tWYXBWb2BePnlXYWJZUXlUUGZ3cHFlYXVdWGNdaGNDR3dVV2lGeWFdR2Brb3hKdmlVV2dWbmdycXZXRmxHT15TXmBnP2RyZ2c/cWx3eXZUSHlHUGJbPnhJUG5PSWhlT19sV2BNZm9WV15gXl93PmBQWWVOZ214Z2dNQWtXSHlxUVxcTXFkQEBsZkBtYD91YHZ2Q3hpWEBdXXdbSj9tVl5gVG5wWHh5RT91PmhbYnFfTlFaYmF3ZEdrW0d0OkBlXFxGZFxcRlxcYl5uO0hnb1FdX0BudmZfeElzd0BhQ3hiQndzO1lqdnd1SXlrO2ZjSHFjRXBtVnddO1lkUk5iQUlrVVdxRllhTT9lR2lsZXB1RkBUYXVGeURWUXVsc3hYU1NhXVNWc0RgVVRrQVdhcWl3U2lEV3dsU2NEVWZTcWJzV0V1P3J4U0NwdWVWS2JFV0lzX2Z1YXdla1ZWP2Y/c0ZYd1NtVWd5b3llc1ZuSVR3RVc/ZUg6O0lvTWV5dXlsQUhYX3Vqc0RLX3lhdWM/c2ZET1dVW1ZEZUZaXUVzPVVRSWZFeWhGWUVVaXNsY1hRYXlZcUhZa1dLa0hCW0JaV3ZGR0ZSR3RmYVVWXVU6RVZfc0Rxa1ZZcXVvWUdFZ1h3RVRpVXhpRWRHY3RQS2NQW0ZCT0NOdWRiVURWS0M6UWRCbURuS2lzX2lOZXVeS0R5TVRLUUdUbVVmcUVvO1lxRUluR0VzS0JuWVZUZ0Z5UWZDTWdvZ2ZhPWRJY0M6eUhVP3RTO2ZXZ3RCY2lAb1Nhb2RwQ1NrW0hkR0ZcXGVTRVtDa3VSdjtTZztnY3d0ZF1oak9mZ1VDYmVkTFVUYXFzPWVJXXVSXT9Cc2VWZGllZXdWSHlGT3Vmd2tZRj13Ol9EbktHVD9iXldkZVdkWGVVZUtZcF1WY1VodmhSV0FXaXlRYVhVanhNP0xPU1R2b0xWQXRKWkx2S0x2XFxZb2V5THZJWW9EcTxlVjxIdEJpSlpgdm91eG48Uztwbz1sUkhJT1VNWVpRaHdxa2dYcEVWbWxoeER5b1d2dXhPXFxiQHRlUWdkPl5pTndgUXRYSWtASW1ETl5LUWxiR2M8QW54bl4/aHRsUG9hVnlRcXdyXmhzVmJAT3JjaWxMRmxKPmZwP3lheWZMSF0/WV92Pms7PmZePl1VVmVBP1pCcWBUbndPZmZTPnZZZmE8UVpKQV89QWRsaVtCYHJNVmNGcGRZTltUVnI7WGxwZmdWSGBsXmxPYXlqV3Q8eHVxeG1kVm9mXlpfXmpBWGJ1WW5sXnJJQGNeaGdid3VbZnF1P3lMaXY/eWtpcGVzYGl1SG1ZZ2RVV25aP3RWUGZ4T3VUeVpHPm9UUF9Md2doWXVvd3BfZnZsaXU6QHZbbmdpb3VJQFpmaV13R1xcQlhveWBaV09gREdibGZfVGlySGBmPFhaTlBudllbRXlmZ1FxWXhyT0F2S1FdY1drOl9acnlodFdxa0dtTk9yaW92O2ZbX0dfeWdzYnFoVkFfQGd3ZmdnUm5mYF9kbXZzP1d5YV5lVnBpW0F1SUZuVVB3cllqST94SG5bcUBgO0FydHB4eWBoZGdhdF95Wkl0PUFyV2lzU3loSXlleEhsQUheVD9sR2d4VGZsVnhlTFBcXHFBeEBpZ2hmYV54dkpJZ0twaFleXFx3QWp2aF5rV3k6cXV1WF1iYFpKSHZOTmpAR2puaXFFUGVUWF1fT2BDPmx3Z2hxUWpBeV5qcXJadm5XWG1PZmxKUV9NaHdmYF88aXl3QFp2Z1tDcGddYWdcXGdvRV5tdl5ePj5iRUdgcGBdSklmR1FgdGFyZ0ZzeW9bZXlxdVBtOmhiO09zPFh1Xm5pZWhaSHhtQVhsR1ZqQk5pYmFgTU9wcz5mcmdaR2BlRm94ZnFhcUF3Qmh2Uj5iVF95ZmF0YHltYWBdYkBxbGh2OndrWFlbPVF1Y1BuT3BseUBjZVBnS1FwXFxQWmNBalpgb3JWX11GcUNhbF9nZ0VXeW5vbXdZdF9pcVFpXm14ZlZHYXNZbGlmc25mZlVfeGZYYnN4Z0VnaD9gYlJhdUJ5XFxdSGtZP21WT25LQHhtcWtISHU9QWFzUGFMTmxGeGtwVE1haGRbUz53QkFTYj93VmpNdT5jeGlzZ19PeG5xRFhjaXdHZmZTVjpjY11DQkJFSDxjYjtBVkphUkRjcmJ1d2RpWEpXaF0/TFpFS15NSnBpdVpxTUBUa0E9TkpkUj9EWW9ocFA9UT9Vc29palFFU01NeU14VWh4dW1lUFFIUHRVeHRIcHdkUWR5V2hwdW5oWVFlbTtxWU09VFZRWUhFdVNpWW5Fc01ZeHVwTGk9c3JoWGNxdFJwa1tpb0dATz5pU0dgUVxcSEtLQFZpcXZnTUo+WXNBbFd5bXFbWEtoaFBraUthTVdbTWtBZXR3PXllTFNoeHd1TFh0cXB0TFhbSXJzeFE+QFNMbGtoSXV2QFB4WVBZbEtEVVhWRHJOVEpCeHNXVXFrcE5ubGxmTWo/THZpcVVLQEtfXFxKdmxMP1BwX0FxVVBMTXBtYHRuXmVSdVVRWkVQdj1XZE10WFF1RGhSZXVtRWRTRmFzY2FKPGROYVBwZGBxZFBqZ01WXFxEbGVkdHRVUExEa2B4V0Zta0VlWWNIWFlATUhRSjpkbkRUVlxcbUpaTFU6XFxQdGl1Y0lOd3BUQ2xYOmxqXm1TP0lNVm1TaXhVeHFVVHl0Q3FsRkxxXFx0SmB5d3ZoVF1xUGV5b1dYal1uZFc/eW9nc0hZXFxseWhob15TSG1VV3VSSWZTXnJqSG9ld3NGT2BAd3lLPmNORmpmb289P3NKSXJFVmRMeHZjVl9IZltEVmVrT2lRSXRfWFpgT2E9cGhTYGJfeHZFZ2BaaG5pYFxcPVBhdEhkOlhgXUZtOlljR25xSnliTFdfX1FjT1B1SmZkZnhzRldzZVZfUFBtcV9gbXZuSl5yT0dzcW9vVmhxTD9qcXFrYllgbj9qSWZiYl5cXDxgZjpBdkNuXmlvbnNGZ29OeUFZY1xcclltQmhfY3VzSUNJZUJnY1lVRXJjeGJlc3VnY1JFdVJZVGNbVG53WVlHWXlvU3VJZ21nZ0t1d1phU0JbUk1xclFDQ1lteFh3U1BzcmZHU2tBVWp1eEZhRklLR1tDV109eUl5UkRtSXFVU09ZdD11dExNSGpFZFVvQj1vVlpPUkdnSF9HQmJvRD5rQ21pY3ZrZ3A/VDs9Rj9Ld21TdmhtRXNzWEp1VnZLUk1pdVNHRldLQkZxSVdRaEM7V0tQdU5Zc3VVTlo9b2xobktBTjxMVVl4akBBVkpAb0RZU3l4eWpFV0c9eU5pd2VsTG51eWx4dDo8TERFbXRhdmJVd3dpb21sdmJcXFFDYFFbbXhydFRcXERLUF1wZ01KSnVuUHFuVnVxanl4R1RKXU1STnByamBxYm1teEV2eG14W1lZdFVNaUhscXR0YFxcbVZ4WXRAakxkUW95a0ttbUBUbnFpS25td3hMdGRheGhhcVdVdjxxeU5ZTTxEdD1sdEZwTVI8aj9RVkpldFE9Umx1eUhEcUFAblpxUnNJakZJTkRxcXBoVz1RbE90WVVMeGE8bGJUS2l1UkJIc0s8dkU9Vm9gcURYbW1YanJ0cW1wblh4X1tYY2l5bUJ5cnBxbVJmZnFPdm9XYF1weFFeZ1VGdnRJYEloW2xeW3J3Y0leX3ZfaFpHXjpmYkNBbGJ3bmp5c3JGaWJfYm5ha0dGbEF2XFx4ZmF3RnNzYXhlVm47YWpOXmFpX2ZuaG9HWF1tTm49Vndbb3NdaGVNb212SWE/QXQ6bnNfeHl2d2VJd2JtcGhDZ2ZsaHE9WGpPZnFyaWJ2eXVVeW13aWdaVkBPeEZPdmpnV2NjR0NnRlN3aGlfU3VDV15vSXJtdTxnVlBLdmtxVUJvaWxJd3dhVT53eFZXZ1FtZnQ9REM7V11hYj1LU2F3QmM9Yz9JVktldmF1REZjSXc/QnZzYjxzc1tTUllpeGg7RXBvU3hFRmt3WWZNaXdfSFBRWWNHeE5nZmdXeUl5Yk1vZkpveVY7RHBfeT9Vd189VTxsTENAUk5tbVJUTHBAdztVbGtVb1ZQb09kUWl1bzpMWWdIcW1wV0xdT3ZYbE55TDs9bW1VdlpJeUFEZz5QaV1BYEFBYW9PXVZJbl14XV1IYWFJYltvaWRecGlOYnBpdXdWa2hRXWhoclVPcD1vakdZbVRJc1xcaV89XlxcR3heWkdqbnh1XFxeXXhXaWducllZZz9ZX1pOcztJX29BeGtobD1vW2dWZ3dmdnE+ZnBRdm92aT5waWtQbWxGWlVHc1JXXV1xcHBZdmdgcUFZcFJRcEF5aWlZeWdBdW5nb0tvaFtIcEhGYmZwYVdQanhIZFZAb0dubTtfaGZBdV9ublVfbEVOdTpWYEh4aVlIdE15ZnFnZnlfdmVJYlJOaDpYcWhHYWtZXj9Ra0ZoYFo/dVpJcm5XPWNjPE1Sd3lSaUlJcndnVXdodVtYWGliY2Vzaj9mPF9HR29yWkVQSnlzQjxTS1hWW0R0Zj1xUERWSlxccVI8d0pkU3B0eFVwWGNBeXJcXHdlXFxqZ1hZS3Vwd3hPR2x1ZGxuZ0ByRkRNbDxweXV5SHBLQE1SXWhzV1VSQHRrWFBRc0xyeGlRdVhLR1BSXUhsWVxcVj9Ac09IdUF1WXBBcGFYTWNcXHRxZXNucVl4bXVXcU5HWU1TXFxNXXFXdmR0Y1xcT2Y8TnI8TUVsSz9UUG1VU2VtaldVT2dkbXRkWHZJV1dxdnhhS3ZkdUB5VlJhcltAdGNMUDthTlJpbD1IclpZWWZ1TFZdbT5oclRgcWBcXFFydVA8QW5WSFBSPHdpPU9xRUtWTFJSPFdOQGpBbG89cHJIZGtXRE1mXXFMeXRVWVFcXExPRFxcdHZAdFc8dFJRakBJbWtxWD5cXG5EXUtJVVI6bVJWWHZuWXlTVE1dPFNOTHJlcFJAaHdEeFF5QG5ZWG1vbE1abXhTdXFoTVg+dVJRcHRZXFxVQFxcT1RlcWJtdWpBTmRVUV9UUD9Zb2lBamhIanhwWGdgVnBQeERwd3E8WGJda3VUdW9cXFFwPXhOcXVYZW9hSFNGbVNOQW9zWU91QXF2eFZISHBhdHdWZUxMSHFvWE1VcW1bZUo8UWpkbVBwdVdARW06dW9JTG1zYFlueFRBdVJddU9vRWtGYHhsaXg/QW5HYFNHUGpSXFx1anlQbTxWQmFwT3luUXR4dnlqVEBMV0FyeUF1SHBNZ3hOaj1RZmFuRXVwYFhxSkRwYlRqZjxZRWxSdFVyclFwYmlKQUlsXUVSbVRXX0RvbV1yakhKd1lpWlhdUkBdXlF2cUd0dHZodXFuR1FrYnFwd1F0Xl5fa2hscXFyRmBdY29nX2daR1F1Wj5eZWB5b3Z4c2FrWFlwaEdyXnBleHhnSmF0OmFmWldfYl9gbj9mVnh2Oz9dX1Z5ZUBnPl5eU0lwclZabW5oVXFpaHliXFxIXUNBaWlBc1tXcmZAd25fcDtgc0p2ZXFQXFxXQV91X1tmb1tXTnBdb25JWWVwWGZUX2JlV2pQcXFLeHFmR3FyV2ZAP3NxUGhMX3h0eXBWb1tqQVxcYz93SFlqQXZbcGhkd051TXZeSF92X2l2O1ludGhdW15gbl5wdXd4aGlnT3drcF94Ykl0RGZqPG5vQVd5d0hqR3FmSVFtb1ZvZ1B3S3FfV09xbmhuX2haXnh4Z0lvQnF5QVBhdnFtbEFmUHhbQ0BqZEBhcE5edEdzb094alh2YXB2b1F4XkdtOmlxeGlwSnBtWHB1cXhnWWlzVXhgeWd3QEBpdm51QGhbVU53ZFF3WnFheWFaRE5bRD5ic0ljYVh0c2BlYmdgVV5dTmdqO1ZaQFdlO15wVFljRFZwO2dnVWBxXj5sdmB2WVZlZT9wd1ZrOj9qb2BfRnh5WUdaYWFbOkFqO1ZuZ0BaP0F1YV9heGBhS1ZqO0F3WVdmanldQ1dtQXFabUhvand4OkF5eWlcXGp4YkVWWkBea3BgcFdJdHJwdXk/aFVuYHZZaEBWZkI/YkF4ZkhHZjpRa1BuWkY+XWpOdUA+XTxmbEQ/anVIWkBea1E/eWJPYE5obl9oXkxGdUBGal9na0BXXlBWa1NfX1BedVFpd0JmaG9naGBuXkpPX1tXbXZmb2tIcEtoc2BXXlp3bGBZYT1naG9nYFNgY0BXblVBclRxdGNhaGdmX2dueHBxeGp3b3hXX2JgZGRQeXR5eUFxdXE/cm9maHB3eVlBbHdYXFxMTlxcPE9cXHBxdUVvakJQXmRud3docG93ZGdwcEhwdGRXZ1dxcGhRYWRncGhQcXFxdT1eZkJObjxOXnV3d0tAXFxMTlpDP3NYeHlePm5pWFtfaWlZQXlwcHl5d3h1SXZdeV5xUWlpWWhpaWlIWWhYeHdzdnZTdmpBR25Kb2FvWWpuT2FXQGNeTnBxeHBBVnd2WVpKQWduZmtHaGtZdm1GZnByR3hcXF9cXERmeFl5YUlYclthdXZIaW1xeGdZdVpndHlvYlJgYGNPZE5fZE5YcG1oWnBuYGxObWhXc1F4X3lwaXdRcV9AZ1Veal9AdHl4aXl5X3hAeTxxckBxdnl4X0RPXktgd1NZcGFxc1dYYVpnb3hpZWJGX2NGeXRZd2l4aXJJdkF4Y3dBXl1oYm9fdkJJXFxKb3RZbmJvZ2hvQXBbV3JYZ11wR2NuYFtAVnJcXFZzdV9rPnFrPk9eZ05wSl9aPnl5Rm5icW9sRGdubEZtRldrSmZva3llSXdjST9oc3dzeWZbaj9hVnBjYVhlXkdpSW5cXEVoajxHblpQbXlpa0pPX09wYjtQZT53ZnleW01RcU8/XUZebG95amtxZDp2W1ZoaEZOWj4+W0o+XjpfaTw/aj5XWzxeWkJaOmBiRTpeaVhAeVlvX2lJdGJgblN3YmBod0RPam5ZeXNRc3ZBXm1xbE5pdUBgcGxmdkRpbG1Jb1xcd2tbWVxcYWdrdHdjXFxfYko+XlhxYkNpdFl2eFlJX3FYXXZwdkVIWjtQbUZ5dUhETGlnPHN2SU1FS3N2R1VCZXF2WWdiYF9lZXdUaGtlaE9yR1tFd2lydndZZ2VlV3FzZ1tTc0NpYFFYd1d0WnlXeFVlXmlDUFF0eTtEQDtyOllpd09YW0ljbHV4Q1lJUGlDbz1SW1NpZUFpa1F4aWVVeT9YZl9CS1NJZE11cWNZZ0NkR2dpYENZaUljZUVzVHV3U1VEQXVDbVlZT0dUXFxnZmJJcmdXeEFTaDpvVV1rVnh1SGJ5V0dFVWNFSVxcZ1RDS2dteWVhd1ZORWNHd2lLXUR1c3NqQWlYbXNyd0hoP3RlYUhWd0RRcWdZVWJKbXZSd3hkVXlxO2NQd1RKb1h5UXRjYVdXXVdCU2J4SXZjY0h0ZWNAV3haeWRPc1ZlS0lIY1VgY1dSRUhKSUNBX2I8T1NbRUVuZ3RebVZ3c3Nmc1dwY3lwb1Z1ZUJBZXhtYWY8S0VDc2dcXHNGY0NnWmd4X2lUQltDUHlGaG1WTnl1dW9mRT1VWE9kanVHPWl1c211QkFXOkVVVWdkUD9YR1FzZD1WeXF5UHNZSGV2V2dHQXF3YXl0QnNVeXN2VHlWbEF3S1dyPV9XeVNVc1NHVEtYTVlobE1Tc29mVnFlUm1kUT1YSW9lO1tzSGdHTmNIXFxtUz9ZY05fZlxcb0g6U1JwR3hFZ2VSWXZ5d2VFZUZnbUdFcVluZUdVUXVwd3JCd3R0WURobXVXV0ZhT0hEUUZ0YUd1QXRuP3dcXFdDRW94YFtoQl12YHd1W1dkUXVTSEd4XFw9djtlSGdxSV5paFNFR1NnQk9hWW1lQkxpSTxRWT5vYm9dd1tpdFhhVEx3ZEs/ZWVtc3R1Yl0/SD1LeUhvWWlVWFBvVHhLaXBlSV1bSV5lZHA9dHlHaFh5Umg7Z0RJU3dveFJjU0ZrRWNFZUlBRFFpVmF3SXZvZkx1eGNZRXFRdWFnRHdraXdNdlBlRmw9dXJ5Q2BNdExZQjpteUtHR1VRVDo7ZlFRdl1TdD09SGJ5U1pxWVQ9Z0JFUz1Fcm15UnFzRWBlVFFRQ0ZFRWBDVnBvZ0RrUkl3aENvaFVpWFBXWWNBdW9hSFhndVpJYz1NVjxfU1VBZG1RWF15d1Zpc2w7aUZzZXNpdGo/QlV5Q2ZHSUxRR151R0hlR1JhWV5xeW9hR3h1clNLR2dNeFxcP1VwO1Nub2RcXEV1Rl90Pld3Q0l1b11ZbU12X11Dc0dTZkdGXFxtYj5PdE5ld3ZRd1Z5RkltVV9PZj5VREM9aWp5UztdaEBxVXg/dztJZj1zU05tWV1xWVI9dUVPeEk/Z09DVmNNc3dZd0lrVXZHZEFXSFZjREprdGk9WUp5VmRzVltFVVRZdk4/eU5fdUBxVmtHRztjRUxpVElXaHFpd15LVXNVR2FfdlNpd155RkdNWDo/V2FBU0hjaD5DdHh3QmdhaURhc3V1SGRjZ0BfWW8/V0x3VVFdUmU7U1hpaWt5eE11cmh5RERlZGRVdGtNWT9rRD9veWNNVm5XSD9bZVpxdVdtZEc9Y3l3ZVJnVU9RdGhtZzpdWU8/VWN3cltPeXJVVlVRY21TRGljSXJNVFBBR2xjZUFNVmNNQj9jQnlDZnFXR2hZeHNBaVBPeGFFd0N5R05dc0tVaGFnQ25Vd1xcc0huR1JlX3Z4W3V4T3lcXE11TVdYQ2N2OjtCWVNoeU1TWnlJUT9XT01idE9yZl9oblFXc2NyZT1WeUFSTW9JXFw/eE5zQjx5WWZjeUB3dkNzSElxZHVFaF1LRl1fcz5VY1xcQ1k/YVNUd3VVcUhyd2JpU3Y9W0hlV1RFWXdYa0VTSVlkcVRvV3RyZ3hlUVZ1W2hNWXJNc2I6Q1VQUVR0RUdib2Q7YWd3WXZ0SXVNU3VzZ2Y/R0lJTWdkVXNtWUV1bWJMYXNTYWRrW1JUd1hpR1Z4cWZyZ0NOQ2JaZVlMb3lRdUZpVWdJUWl4TXh2X1dCd3lReXlOS2ZvXXdxaXNJXWhLT0JjR3k6V2RzbXh0XXldZUI9b3NcXFd1dm1mTG1Uak1TbHNlX3dJaW1Sc29iSXN4b2Voa0tYUGtzQHFlQ2d3ZkVCb2VmU0lzX1FEQlNlR3FXSj93eENWYmdDSWF4V1tIeWVYRndVRnlCTFVzcHdkeFtTQXVyZ091blNkOk9iUGV1V3FYdEl0bVlncUt0QG9SdUFIY1tDSkdXdVdmSWFlXFxhd1ZPcmQ7ZT09d0pzV0lVVWdlV1BZY3ZPY1xcT3Y8dUhpc1ZRQ0VRTWZMWUlvSWVPc1JLPUNVU3NsV3ZtWXdFVUhkXWJZZ0RLUUZjb3VLWWR4Z3hdW0I/TWlVdVhfWXNkZXRWd0ZhbUN4S1RIaUVWWUdbT3hDeUZ2RUVFPURnT1NSQVVNVVRnO1JTeUJvUUVuW2hpd0dvV2lnXWl2UXlEWURJZWREb3NuY3dwZVlgXVlLU3Y/b2d5V1hkUXM/X2ZMa2N2Z1NrVXdScXh0T3lbWURcXFFWd2NYPG1VPVl0YEVDPG92XFxRYkBLY1lfRndbc2dFRnRPWVxcTVNoeUlnbUhQeUZLb3d5W1hoYXZKTWJEbXNzbVhbcVNvW3NfXXRxVUdRY1lXW1I8Y0RDUXRaS3VBc1JSYWJcXEFXaF1IclVWcE9kUV14PldiPj1Eam1yaDt1Zm1DZWFYZHFYW3NjYT1CWkFHZndSaW9pV2VIaHF0ZldUeW11Z0tERGdjcUF5RlNlcVtIVllyUFNzc21YbHFUbG1Xcz9mXVFCbHdWbl11Oj9panVGZjt0UGV4XmN4eGl2QW1mTnl3UktpRT1SXl1jbXN5THFlTUVzVmVTdW9IeVFyQHlNbVBOYGhvVWR2aD1KRmRuUXBxeVxcbVttaztESjpUUWhFdlZwdUhAWUZ1dGBpTHl0eXBdeT1hblFwT2JsdVh5UXQ9dlJxeVg9WW9PcVZgdlVGa09AbVpAX1RHdE9hXFxoSF9laGBIWWZSUXZTaWFZT1xcdEd3T2h2QXltY2d0V2B5TD5hcEd1QkBmdU5cXFRwXXJeZ1Y/ZmF3c1lvaHBIdlhpY29YZkp4akl4bFV5ZnRWbDpHdE5vZFB3ck0/ZHdYeXBJXVJ5Xz5Ja0J2aVdBdGR4X0ZRY2ZGbDxpcT1ZXmZYdUhhYWVvd2xAbExZX2V2a3lWZGR4ZWtGaEFwaFVRY1hwXXZQbVRvZFFJYT5BYmtZXWpecHlfY1pWeWdhb3hOXFxIR2J0aXVdR1tfbm5ZaV5fZ1xcX3BeZ3FePU5lX2BuYlF1dFhcXFNnbVBpc2ppXFxFVm5nWGlISWVPbl1YdnZFd3JcXF5vRGBba3l4bT9pP09jT3BlYVhaYUBpcFdwYXFsQmheZGZcXExId0tedG1uYERJdWRgdVpuXFxsT3Q/T3JgR2Z1P2o9WGlqd11UXmxgeXM8YXBOX2ZDWGtcXFljbkBgTEZ2PW9xTUd3b2lwUU5bbk9nXXdnSGF3dVZpdF9rQWZcXGlvdlBwcm5ZblFZZERWb3V2ck9fXT1xaj9peEloeF5wcV93X2tPW1hodXduaGlgbl1BWzt4bnJhW3dReUVBYGVncVBnckdXYXJ4dlA+YHZFanN4YmlzdGNlWEFWUHFvdVVRTFxcc1RpVVVQcGlRVGRlVE1IdGFxcENkWEpkUGV0VVVka2ZFT0ddWVJ0WWFUcFBheHVAcVxcUHFhQXJDVGp2PUs6YG1ZRW1vVVl5aWs8PXJuWFNiRHRlPXVxWHR0PXZqcXM9cWx5UXdwZGtyPVhnSW5heHlqTW5PaHBETFU+YFF3XFx1aFZkc092b1FeXUldZmZqW3FdVllxRVdhXFxYWk9GeHloeWt4eFNXaXVwcF1BbHBBZWNXYnNJcEF2eEtpcmVGeElZZ0ZQb0J5Y3VIZVRwdDxIaHFBW1tYb1lwdXV2cGVAdUg+cElWXWNhWmNIc3R4aW53aExQcztpWk9HbVRYX25GW0Bxb0FnW1NZaHFhaEFnaG9Za05uYT4+aFxcPmNoZmdVR2lDYWVkP3hOaGw9aXE6QXNraGo6WHBfP2tEVktZdWlLdW5LRkhlSEFLcmxJQ0Y/d1tBVl5bRG1jUmRfZlxcT2hhdVhFYWNHP0VDR2diZWg8X2NSQ0VqcXNab1NVWXhtU3V5VXVrPXZIRWNCTVdORVNRYVV2Q1ZRYXk7YXRWV3dRa3l0W1lxSVlhdXlFPVhIeVdPVWRndVZAO1dYd3V5Q2ljVXU7YXN0VXZDVVdpb3VdSWRwUWdUWUdhb1dQa1hub2V5b3h4c1ZiT1ZQdUNxTUd3R2lwVXJgZ1VRU3hGWUJ5QUI6QXNcXFlEa3dpRz1DZVF0S0tOR21xc01YdUl2PmxVQUlOUHFPXlBvR2BXeWBXXlRUTGFUTmBZdnVyc3FYaWFORGVSdm1KWUF3UlhOa3FtP2FWWVluRVVyZkhqUGF4PXRxZ1lRbFh4bG1vSFV0Q3VNWGVSTER5RGhwTVROU2F2UWBTS2FsdVV2W1lsUUxOVF1Xcj1XSlh4YVFXYklrc11NW1VZZVxcTGdVdVZtbXd1cWhUdHJtaj5xWHFxeEdMVl1ocnZQeFxcVmM/P3g6SWJ3V2JXVndpeWhTT2pqZnlqcXJnVnFpZnZiXmBpQGtwPnJKZmByXnJHV2xzR3ZuSXZtdmtFYHJXdl5Db3dPTls6YGdtRl9cXGlrQXlgYGleVnB1clh5QmlsblFvSHBnUVBdTkdvbkh1alBwYUZfaVF4dGlzdXBvT15oVm9cXGN3YGFZd1hwbTtWbkB3aFhxZFFHbGFmZEJnZ1xcVm49Zl1jYWZyPm9kaHU8Tl1HSGo9SXZ0b2VDb2RcXFBua1ZbaGZ2UFlbb09jYnBiW1BkXWhvY0Bna0BwanF1P2BoZ2BvP1hkYXZucnBacElra1d3dHZ5TFdyPVhidW5tdkZfTFdvR2hxc2Z5Q1RKcVlWa0VmdVZic2ltbXluSWRXc1ZMTUdUW1JXc2RrY3ltVUU+cWJTWVZ1aWl4R1NWVVltRVlkaXJnV2lIX1RvXUU8SWhwQ1JPW1ZpaVlFS0JrS1d4WXhtVUlxZUheUVh2T1Noc0ZrZXhgS2ZfXVY7YU1RXUtuUW5iWGtpcE1SeXFhQXd3UUs7VXFreFhqWXhdaHBuYHA6bG9pRFVwUXhLeFV4YVFZUGxJSVBBTXVicW9zXVVnRFlDeWxIUHZuWXhVdHBoUVNmPFRHSHJePEo6PEw6YE5cXF5kaE95bldnUEFmQUhnbU5eZkhnW1ZcXFFmajo+cnd4Y1ZndFBAXlRncFRHb1BXc09oX0doYkk/aVNQYGNIbWJnbXQ/X1NedFtvZ1lOblQ/a0VBbF9Zc11nYGB3anBwX29Bdkdgb2VIXz9YdDxQWkFuc3JRYmZYeWVxZWhAbFRZaDp3b0pweT1PclY/czpHc1VJXkluZWVAXT1xa1NwcGA/cDt4ZWtheFRpc0R5YmFZZGVxcV5XdD5nZ0dPaWdebmhJcllYbVVWXXRub0ZOb3BxaHQ+YXA+akJwWm14XlJfWkxvZ2NveF1YXWNpYGB4dWJOW01wZkpZbXBuaTxIZmZoXTxWeUlIckVfa0hnbkRvX2JAaVBwZU9IaXlJbVl3eTpWZWZZbXF4dF5ed1dpaXJxaGtWcHFhd1NuaW5PampJd0NuY012a2lWcFtfakZoeUxGXXRecmZgXl9Ga2N2S3dESVlIRHFScktVT21kTmNWRENlaGlpdWFDRUd4bU1YbklDa3VYakV5XFxtSWlxcm9XZ3NRV1FxWU1xZj5NaDxlRW5LdWxXSXlvV3g/ZVVbSV95dltrR0pVR0JlUzx5V1F1R2dxaXFjaVl3VmlxR1VrZUd3WHlJaG1FRUtvZllRZnR3dklVVFhjRHZTU0JpdkdfVlRPeWFlWFVVWUVlVG13dU5nSHlTclVZRWxrc1lHWUtfWG5DZnRFU2JDaW9Tdj5xZkd5RFVTYkBhR1lbd0hfYjtlU1BheG9haHlveHR1Q2hpdkhlRnFddm1zZFBdZlZpWW5haVJLd3djaEl1c1hvR1lnVzplUmNfZGNlSGRDVWVFWVBlWWNPVGNNZWxFUlxcZWJCXUM+PWJfW0dCcXNRO3JWUUY8UUZXR0NHZXhXZXVpPUJkb3dnZWlOV3ZzS1dTXWV1S0RTQWRud3d0WVhSd1dZQVZwZ0g7a2ddbVJGZWVHZWNvc3h0Z3M/c1hMU3RZc1ZgdXY+aXI/XWlwS3NaQ1dmS1N4R1leQ2hIS0hibXNUP0h1Y1ZVVVY7WXJtSUNhb0NwaWVKO0lyT0hzUVVLW0VgQXV5bXlub0VQQUJ1S3RAUUNwUXQ7R0RhaVVzWXhyaWlWTVg+YXNpd1JuUVhgT1Y7ZUlncUVKXUNZQVZpUVNITVVbbVZsRXhlV2RXV2h4Z3Y8UXk8YXhVY0VobUZWc1dnSVZKWUV4O1RMc2hWUVdSUXZpeWJdUHhoYG1GTVlrRU9zQFdgXXBRbG1lXUxWSXFBTFl1SU5tV3hrdDpzaWJJUmxZdl5ZeFFpeVZpWTxTeXdHV3lXWW9JZXRvckhhdXJhRnZPYnJZVlN3Y0hhZk5xR0JbSEdhSHE7dztrcz15Rnh3dXZhaExfQ09zVllXeWVJdk1ZdENnZm1RWXM/ckR1d3ZpWHdJWHdDSW5Nd3I/VlFTRWY7ckVZaUs/dExhdFt1dk9vZlhBaXhtaU5Vc1RzaFptaHFjVExBZFFnZExvRHlleExdVF5hU2xFWUBNVmdDY1Q7dHFNd0JBVlVNYmU9eHlBVEFlR0F5SWpNRFdpc015ZUN3dERlQkdnZD9nVE9DSUlXR11fdTxxSUpXYkxpSGw9ZHVldl1PWT9PVWldaGk7RFBtVEpvRktfUj9PWFdbSEVJUk1tZFRXVWA9eERXZW4/VlhBR3lLQjpbZE9faV1NY0thZV1vRnZ1aGhFV2pfaW5DWHlFc195SWVHWWdlV0B1ZlJhdEVPclpfaEJJc01dU21rcj91R0hpRUlFaW5Xd3h5WHdpdT1HdHI9ZGNlR1xcWXRsW0k8T2ZBV1V1UUJUQ1hNZVM/RVNLTVlkQ2VedVNoeXZCRVhES2NtTUhHaXlLWXNVUVdMWVVFU2dsaXhHY3NAdWVqaWdTV3lvQ1VJT3dPTUhRSWZtcWlVbUhKaXVAd2VkdVREZ1hcXEdWZ0FDW2tXR0tDc09kYXNCOkNFRGtDb09kQmFEXFxFZUY/d2FRdmNpRWR1VWFTUlo/SFJNSDtzV2FBd1t5RW5jV1tHbk1YbU9RUGlJbEV1VEdRWGo8b19gcW1Ed1NxbmB5VnZwSkVUcDxAblpBTEJcXG5aUG9QRW9EQHdkWU1mXU13YHVyTE5bQHFAQVdEVG9LPVNyXFxUYERUb1BTRm1Ya0hZXnVqYlVNbkxXQ1F1b0VUSnB2dlhOP3VOWXhRW0FLVWVrVHFVb2FOeEhKSll5ST1VeFBXYz1OSERLPUxvSHB2X2hUPnlMUXFQQmF2QG1PbERMZ1VYaGlwQUR3c2l0QkF4a2VRPGBxZ0FUWUhxWkhsbnROSXRWYUxPQGV1UHVVU21VWGVUVD15TkRPO11UTmx0RUFLam1ZS1l2cmVoZHBmOmdeT3ZkYHded0ByPl9abXh1cnhkaXhgZGBgRkZrO1FmSj9jTl51RE5acmdbWGZcXGhhZz0/ajthaV1edWVhYGRnY0VQdFJnZkBXaD9RY15WbEVfXFxEeHQ9SG08cHZAUHNMUV9CXnQ9RmpAUWZrcGRkXlxcPE5fUUdvRVBvVEZ0YnZsUkhseHhcXGhBY0tuYjtXZjtuYFdRcW1XbHVGaHhpcD1WcXF2XV1ReUdubXhgaHhBZllvXFxDXnhhV3FHTnBFP2VpSVpQX2ZhcHJQZ2xLd1xcPmhwX2hcXE9eaT5eXUdgYHRebWJPW1V5bmFBaFJYX1pobG9IaGVWeERZYExwXUxmZWNYbnRAeFdgd3Rxc3dJZ09BX3VPanZRbVpxd21xakRxYENQZWVodk5ucWJYXFxraWd1d194UXd1SWU9ZmFDQGJtT1xcUG91VFdoTD90RGlcXG5AWmloYltIeE5ualU/YklRXWhvbUo+WmZgYGJfWkZXbk1pYG9wcHdgYEVoaz94W1I/cWhnd0pXZ3JAdzxnd3NheEBxXltAY2VodHBudl9fdEVXdVJXXmBwX1JvYWt4bl1uW0JpYVh3ZFdvbWFPbXR4bmJ4b2Nwdk5JaGZAXFxIP2NNV1xcTFFuSz5oYldndWBwZEhiPmdocVd3S1Z3UHBlYk9nVEBpdm5zSFB5eV5zSmBnQ055O1hyS0BbPk5dQGBmdW94VG5gRlldSGlfQldxT3dkVE9uT1ZjX29iQ29oc3dkV09zeGhdZXFrbE9aXWdxYj5dPkBiXFxIdHhZYW1WX2pgWnZWdENoYzo+dlReWktgYjs+amRXdnNWX2VWX1xcRmtIRmpDSGtrWFtwcHNxTnVfZ2R1d21XWGlGaWdmb1xcYmdodD5gWz5uX151U29lc0BkSXBoZWlhc3heQD5kcW52QHl1TF5sX0hbZVdjZGZaS2BeR0BsZWZecldhTEZaXXhqZXB0YkZuQFZqSHduTXloS29rd2ZrPEBqU1ZxPVdndXZbZT9qOnZnQ3lxbW92SWhpY09mPGZzQ0ltXFxmZ2d3ZGI/Wm1fZkNgd1RZZkphcE9wWk5PYlBnaXRJa2d5dkNZYkdGalhWXFxZSXhQX2tEd2ZYdnFKTmhzXl1deGJFcFtWaGBlPlxcQk54X1Z2WlFqcXlhd2hwXFxmd3RJdnd2cEVfXFw+dmh5bmp0aGJeZmR3SHNqPmVuVnNHSWs+PmJfQGRsZmpwUXRDV1pUX1pvb25iXlxcREZbbl9oaUFjXk5dbHFicFdfeG9odk9lO0dndVZfaF5fSnl5bXBza29rPk9mWj9IU2hvdXdLeVlCXWI9b2lcXEN5QF9jbUFUZm9XTXNoS2NETGVUVV9ocmN4dFlHcXlmZz95Q2lHblNzaTtld1FFc0dSOktHR2dDO19mWW9VVUlIVk9Pbl10QkBYYUxLUGxKanFVVmVRcFhXeW1sO3FzSHFtR01McUhzTk1tcWV1W1VqWHVXTnFUV1BVY2xMaj1RQFFtQEhRPnFPVHhSYHhSdERWa2Fza1l3UHh2VXlRTUl4aHV3WHFsYGFOR0hLWEVNPHRvdlhYa3F0X2hZYURRWFRqYHhPVkFQY1xccztQakBkdG55dUVwTVVJeUFVdXNZbW9YcXBkd0hVU2dlbFR0am9wXkNWXT5QZFNmYWZPaGpuXUpxcE5hZld5Z0hZcUV5b0hJX05eaD9fcGZ3ZXFPX0ZuZj8+bGNeZGJecG1IYEJoYnZna1RHaj4/cls/ZG1BdFdIcE9HYlt3d1RHYmxwdkR5clF2aFheYXVRYlk+XV1RW2l3XFxCaFxcaW9yWUBaQmhxeXhcXD9BZ2hIWlBhXFxUaGxPd2Z5bm9NSWdGaGc/YWJcXHhnYUFtTVltOz5nTk50UHFmSHZiPT5yUm55PW9cXD9BYXN5WnRGdFdmcWB2b1hPXnZgbWNOX3NgcG15Y2g/a2xOX2pZaVlPcnlxblhoXzt3YXJWZ2RmclRxZEtfZVFYeHJJWkB4alFGaGRObW4+YUZGdUtxdz1odUdHd19od3FOb0JneUA/aXJHYUo+ZGJQZU5Odmd4ZEtgZGBfcllvYjpfYndRYjxOcWFPbjxBbEJ3djpxdV5neG94clFuaXVeZl9ZWzpOamFmY1RmXW9uX0JpdldQcDtfeUE/XFxRYWZ5Zl9bQW9DSXJwYWJNUWB1UGFbUF06QV5LYGY8TnFXP2RNaHlaSWtMeHZBV1pOUWRLZ2RAb3FSRmttZ1t2d3NAQVxccF9nUT9dZkhvXkZ4dklnQm9dR3ZeRXFhRUl3a0hoUFZwWlF3PWF3TGZmWkFxQndjWW5uQmdlUE90a15bYXBnY1BvY2hvUT5ed19hV2FvPml0SVdoVFdobVBoP1lcXF1gc15Rb0pgZHlOYXVfXFxEcXhkWWFoPl9yXnVFPnFVT2JweHhwcXg7SGJ1TmpDcG9LbmVyX2dRb2FfV3hFYG5OeV5JV11jVmpBQGl0QXFkRnZnZnA/PmJNeWJ4XnVCaW9md3lCT2FKSGxrR2lZeWVqd2luXl1AXmxXYWNoV1xcW1BaVkFlcl5tY094WWBxaElkbG9mV1dadl5oYHd1WEheaG50WVhwTkhrbm9eU3ZnV19lTV9tU3BaTXhkW05tRVd3VV9bTk5vb1hsZXhcXD9RZWhQd0JQeGRfZlxcbmdPWWtAZlpYSXJhTnRBYXBMPnZvVl9TQV5jeG9gWV1mT2lGaF1eaWdHdmpTVmdoP3hcXElvS3BoYG5aRnljeFZ5WnZwSGZ1YXhuZXhsYWZlWmZzQ3lfcndgUkhjW0hgV2h1Uj9oS251UEl1QXluXU5rQ1ByS2BpPGB3X1FyPHlqU1BgWXZdWWZvWkh5WD5adkZrSWdcXGZ2blB4eXhIZnNJbXZGYF8/Yll3YE9HdD1YX19vbnJ2cFF3bVhJWmhucD4+ZF9ZcTtmbFpQcW5wal1eYEd5bDpOdWRYYG1ZZ1RJW2hmYVY+dU5mZ01ZWG12XW1FOz1WVHdWXXNXZz1XUE1CQj1FVk9TeHloXFxlZ25zRGlTVXZtdD15cnFtR0pldk9tQ147YnVheVBZY0xDaD09YldTZTtNQl51eWRBd2VZc2xTdmlrSWl1Q1VDd1tZdj0/V2c9RGFZRUlpWW4/WFB3U0lrQnBTSW9DeWRJVUxzSUlxYzpbSHZDR2FBYzpTdGZTR2ZTc1hxZTtxZltfUk5rZGV3Y0l1UnU8bnVMeXVIbHNhdXZhdWxlcUl4cEFVUG5ITlNFVFdobGxhcF9Fa0FQcWpxc09hS3g8VFJNVm5JTDpQcD5YTEFBeWJ1cXhZbF1cXG1qQU1FcFJAXU9LYU1LYExweGxReFdjZXRdYHFOWG9fRE9gSHRmTXA9PVJZQFB5bHhBdHJEXXc8WXlyaE11eFlhVXdJdFBHeEpIcEtIZHdUeGx3VE5UaHZidVNaZFF4XVhfeXNGQXlsRFBgZXBNdXdoZXFAXFxMP3BwaWlQc21TTm1zYGFcXGFpblJ4Y0tXakFoc1lgXUdxcjxYbFtgXzxea0dYXFxgdmBpVnhYSWxyV3hMb1xcPkZqZEFdVkZcXFZedz5XYmNpakJeY21Zcl1GXWBId0ZvZGpfXFxPWWB2Xl5weGxRWXFVdlpyb3hZeGBjZmNwX3ZoSWxPeXhGb2leVl9eWXFiXmBTSHdbWXdGR2N3UGdOdnhPVm55WWJfUGdHXlxcTXFeaE51YFFqPllseXBvcmZkXm9gYGFnVlF5P3BqdT5mWkBnT2hwTVhdTU9sWVhobGd4XFxYYVh3dVlJbVZuXFxuXnhBSGdjWGVIb3d3cV5HPmlzTmtuZnZKd11ZbmZRZ208RnRLaXJLSGNET3F1b2h1T3RTP2pGX148SWRuT3hBb2xcXEZlO0deeFh2UHFfRl9lcXh5QElsX0h3dHBrQUFhQG9bWWZxWk9iXlZzbkJwX3ZXRWlNT1VUVUJFX2VKQ0ReaXJ2YWl3T0dGZ2V1PWhRZVZXTXRteVZxVVNZR2VOWWU+QXhGP0NqWUNCW3hhRWY9T0ldSXhMb2JcXGFkbXlHVE1lY0NCa1dEdFFpU3NTQm9VZTtSW0dSU1VUa3F4O0dkS1tHXkdXZT9GQ1l4TGtDPVN2Pm1qdHVKdEBsWF11dVRwZWR5RjxKUlF0Yk1Lb0RzYWltWm1ORVlPdD14UXRYRW1TVz11bnR3PHVyY0xPVVlXW0lwO2FPVXhSdXF2d3VsTklZU1hZeUhqWF1SckVVbGlzZGRwVlVLQnl3Z0lVd1FYcFRrUWFxXXhKZ0FVWkR0cFVLdHBwbGF4dXh4bExzP2x2UlFKWHB3Tkx0aUxRZjxyS2BKZz9yO0dqZGByXUZvYElpZT9gRm51SHlwYT9laXZbdHlxTT9xTXdtaW5uRkhcXHBgXXdYaGxXdHdZcldGckd2eFpJbm14Xklmd11ZZ25IZXlpdk1XZGZfd1dpdVtIeGN2WlFfbjo+X15ObEBBaGZxYltxdDtYamF2cmBnZFhfY3JpaXdpW11GbHRAeWxmeFxcZl9EYWFXSG1oSXVlP3I6SWxTdmpoeF1Yd2xSSXhWP3JfTmhOeXhVaXE9QXlxdmlVeHBHYXleX1pQYFxcdl5hUGlbXWhkUHlyaUdtcWB5X1l1dmZhbmB2Yz5aRm9hWHZ2R2F5QU5cXGc+Sm13W2NpXFxBQnJLaUpXdUtVWHBxSUtTQnRNaVp1dWNxZ0pbd1hTREBJc1pDRkBxWUdLdnFjV11RZF5Ncz1FaUZhaG5bRmxbSXY/Zm5fdEVZdEBzV251Q2pJUj1vckdvV0BNdEVNZTpLWVJdZmlTZUZ3RHNxUm55ZTpRRkFLaEI7QlZLcmphQ1lLSExvb0lhdVlITmtgTElAb0NUTmNhU1lMXURgcnN2W3NJaUVXaE9xb15xc2FOcUdvdXRZeFpXeWh5Z0ZuWlxcWWpaVnFAX3g7Pl5iT2hAR21zV2FKXls9aWBaXmFgeGp3SF9TUG5VP3lKSWB0ZnRNUF1tcGRMZl1ddmJJRnhzd2dGb3J1X3lpV3dGTmlkWVpoV29DWG89b25IV2tvQXBhR3Z5QHlcXE9rS3h5RF5jSGhudVhvZVBlaXhwXFxYeWtgZ2M/b1pAbWtYXFxOb3Z4QG1gcV1yXmhAeWx3PnNAZ1xca1FdbGl0XFxJW0p5bkBxdkA/eGlpdj5malxcTmpgb11ZcW9Pb2dDT3dWb3VdX2I+WGBYZlo9Xmd2VnlHbl1bQXJqUXBfPm46XnBtX2ZZSXJAVm86dlxcVV5vV3h0SkloTWdsSl91XVd0cldqd1ZrP0heSl5eOkZ1U2BbOkdwTnZuWklqXT9aUj9vPW5yVkZeO1FhQHhjUlZHVUJjcWZyaWw6aXR1aUt0XFx4U1BQZ1BxXUlQS1hYcWhZU1lwbWxUY2xMY0FVd0xyQWBLWWxMZ1l2OkV5VmlyRkhWQWB4Y1lOQEh2YmVYYGlSUzxRcHhXSUBwQnVxcVxcc0E8UUBAVmFJTUtMVmVVcnZ1c2hcXGNObmxhRmVWeGx4d2U9eGo7R15sUHVhSF9SSHJkeG14WG1SZnd0PnllSG1zPmBUb2U/SF9ieHddSXdjTmxDQVB3ZmdrQzpZdXRlYm9ZZTplclNPUl9rdHBJRF1rdmdVUk1rWFZFc2dhR0lzU1tNeWo7ZFJrUklHdE1rRkpVST1JY3d5WVZlSEJxQ1hdRHZLVm5BVWtHaUFDWT9rVmJXZEdrQ15FdWhNY1RHd1NbRWZrYlV1SFVXcm9fWGlBZ2o/dEpzRkxHdVtdQ2l5QztNdlhrdlJ3dmdRRkNxaFhDRD1NVlZxdXE/Y1Bzd1h5VzxBWXV1SElNWEE9SUNvdnU7WXJBZzpzVHFNQ1BDQkpXUmBfWXk/dTpPVl5zRE5xaHE9ZUFleWFfY1VDSExhaGpLaVNvdlhLRXVDQkE/Q21dRktfZVdPeUlVVV87dlldSENZZUJ3cnVNeXRxRFBfVHNJdDo7Y09bY2ZJdXldeT5zQnFzWFZ1cjxpRVVBYktXZkBVYzxjY1RpQ0E7U1tZaHhXeXRHQmlBVFZ1V2ZlZkZvdV1PYm5lVE9nYlRTWXFLSVA7VnJzY3hRWDtbQkF1SVFPVFhJeUxvaGhpSVZdV0NbSEx1c2tTRGA7ZT1hRlJNY0dBYmltZEBBdG5LUz93Vnlxc211Z0pDdkJnUlNNdW9TYm5dZkVjWWddYz5BVl9tQ3R1RXNLWD5RRnNBV2VVV2V1U1dPSU9dVVZdQ3BPd0lBQ0tDREtDWGtFWFBDU3NDV2ZFVE11ZkhlVGRjZFptSVR5WVRbRVdjRVFjR1RdVktfWW5PRks/d2F5ZXltV2dlVz9bQ0xZU009eE11R3R3U3RpV11BWEFVZkdXc0lNdXhPd05tZEVheWV3WXdVdFlZZDs/QmVleU1FRmFzRmE9eWpJdlV5aGl1eU55Q0w7Qz5TVXBfV1tRWHM/Vld3WTpjZkB1cktZc0VxdFBxaGNHZ0M7QmE/Qzs/QjtLcmw9SFRld1xcPWVnPUhNS2RtbVZjYXJNdUd3SUNpP3N4R0JIYUZWO3NsP0Z4eWc8W0ZUPURaO1JSTUNKO0I8YUV3V1d5ZVVbUXNVUVdnWXNDZXJrV1NJb0dieXdcXFViPVNnQVtCQl1oWjtSOj9CW0VDPndHQz1TVk1CUFVCQjtEWWNGVHFyQHFSTktzPFNnaElZdmtlTEVnRnlzSXlCZVF5bUtiVm1HaW1XaG1IZ11DanlVXVdWTDtSO0VSO0tCO2tiSHN5Uz1UZWd0Vm1HUVVmS2F5cWlSQ11GTGNlSHVCZEd5WUFjRE9jRFNmYlN3ZVl3eWN4PU9VVVVVR3dDPGNWd0lWTmF0TmFYRT9XSVtFcjt0c1d4RHlZQVNmQl1jRD1JeF15cj1oZHlJXTtFT2l0UmlCVT1kVHNmRkVlXFxFZGBhQjxRYmJFV2NFSXNNeF5bQ2BFYmpkcVh1T01IczplUHlZTVtQVGNga048cWF1c1h4U3dBTl1oUl9MTENAUlN1WU5Ra2dxTEtxeWxZc2k8dmZYdnlZcGpAeWZYVl14UkVsc3RseWFIclxcWXBIWHNEUXM6UVV3WXFqeVFYaFhGTHN0R3RrVndyaXRbPnE8YVxcPj5bSj5eOj9qcmFqOkZrUF5aQj48PlpDcDw6OlJ2Z2J5aXZ0S1VPX2lncXZcXEtzTllWSkdVcWdYQWtCeFlZXnN1VGdYZFV4YGloYWVCd3NkaEd1c19XOmNDTltFQndjXFxjWUVddlZnaVNrd0Vrd2ltZU1zZnZHSXNZaVlxR1JlQ3Y7aHhFd1ZBV0E9aGhteVM9Z3J3aV9VeEBpZFNxdG15VGZNdXljcmlpdlNFVlNNc0N5RV11SFFrQmc7SVRnaWhLRWZnZnk9RkY7YltPWEl1R0l3RWxLcnFbVl9bR2x5cltNaXVnUmplWFxccXdnVXd5V1lGb2VrWXJwV2ZNWUJmO3hgQ2lha1Zoc3VwTVJPY2llZXdsaXJrb3Npc3NQeWZYO3Vtb1c7aVM9YWZpeVl1U0l5O3ltdUZUcXZWV3Vxb1dXbUhpSXR4UUNQcWN4SVhZbVlxO3NfaUVDYWlvd2hsdUhLRXluQ0lfSVhgU2l5eUhNcWZAUXVuRVhHT1JCWWlrX3VzbXRzd2hIdVNza1V1Z1dyY3NUW3NNRVdTW0hfYVV1R1hlcXJtU2hqZ3d2TWZBX1NWZ3VFcWldeVlOaWdHR2lxcUNoeVNiPUJGRUNWP3h4U3ZRdUdDR2Z3aXN3P2JzR2lTa1VvX2l5QWhvaVg9Q3VBb0Z2dXl1aXdGcUNXO2NSV2h3eWZfV0NBO0l3bXNsbWROY3JZPWlrdUd3X3VOd1lVX3dXWVdCQWNDU0JmWXVtUWRpYWV3X3heR3lfaUg+a2I9dXlTVXdBPWlTTVJQdXdCcVJYdVRZZ1lnYVZAV0ltbXVId2Vdb0lqdVZEUUVJSUVBV3dzcXZmU0g9eVlzPXhlYWhidVRkO2dgZ3VBP0lpcXZDWXdJU2hlXXNTR3dWV0ZBdWNSQ0lsO3RwaXZ5TUdVT2NYX3V3Y1hsY2NBO2RScWc9a2ZpT0VkUXVXQ3R3WVVcXHNoTk9SeF9ZR1NyZXllUFdkUE9YVVd1cTtZY3lYbU1CdU9pSVVmS21JUk1Xd0N2YnV2W3lkQVFXcHdjWldEZmtTUTtIRV9ZXFxvVWVHWWVFdUpvUmVHdHd5Zk89dXZ1WVdRdmdzZmVjdVFzV1JNSHc9Y3FDckJVaHF5R1htaVN3clRjaHJFc0w/VVU9R15Xd3FBdGNnRERjclV1Vk9RST07Z0dtZFxcRXVRc1Rod3V2Z3huT1RnZ0hhO2hjd3N5RWRCP2ZMc1ZGX3hda2htTXNYc1VTcVhrU1Vfb3RSb3lFZUNPZVRwQ0M6O3JcXGFSZV9XaENTWHlIcW1zP0VZeWl0UXlTRmVWeVlIZGdGdUF2cmdmdW9XeGNnSmFYTlVDSm9YYnlDREN0QF95V2FiSnlzbkNCdlVWdElnRXlYTXNVTllXbm9WX0l2RU91c1F2cFVmPEd3b3VXYktpQFVmS0l3eUN0ZTtDZVFzTG9nVkFUa3dWaUlVS2NDcU95OlNzeEV5YWVCQT1naUF3Y3lnZ095WGdTdVlYa0FlSmtIQFtUUHFXa19XaGljXXl0TEtoZU91bk9ZbWVCUHdmYV9GXFxHY3JHdGtrZ2BhZ0ZlV0dlWD9FdUlPRUdNd2hNZG95VlBJZFBZRWNtSGs/ZU9ZdlVnZm1LYlp1d2dNUnRDaW4/eFpBd3hXV0xhRERjVGFJZ11ZaGFDaXY7SXlpWFJjRWlFdGZDWVBDRlRNZVlddW5zaFhZZHRLWHlzaE9xSUlFaW9deD9PQmFZdlxcQXlZa2Rhd3RiS3VfS0ZrX1Njb3dGdUZnQUVtaXdoWFhHPEtWbE0/VHd0VXQ9XFxsb2RZRnFVaHRYVXVucVRKXnR5XkFRXWFvdF1TWXFVUER1W1FLPkhTbExVb2hVWkFqaXBOSWR4XXhwTnBuYGx1c3RtVGdtXV5cXDtOX2d2cXRWd2tvcFhWY0lWbXZ2aVQ/bWN2d3NeWjxgcnhPbFE/dGNfXFxMcGBLYGNgUHR5WWRkZ25jcG88P3RMUWZ5bmlXcW4/VmxcXEhbc1Z5UGF3dF5pVVh0TndzcU5hPXhtX0Z0RE9rbVdoZE9fZUl4eFZaQGhbZnlcXGhBZ05WXk5uaz5Pbjpmb2NWW0M+Zl1hXUp5Z3ZhcVhxbj5RZkpWX2JOeE1HYFRGdWd4c3ZYclNWdG5BZVxcTnc9ZmlOcGJbTl1uaHZTUXRSblxcU1Zsc1hnYnl4QVFobE9vVE5lX1BgOj5aQ3BwVV9hVVdkS0dzaW9nbU93dUZnUnd1YndgT29zb1h1cVlcXGVJcW9oW1ZHb2V4Wkg+XFxPd1xcYXduV3l2TEZzWGFodEdoTWB4bVh5dG5mXmFzb3dsYE53WkBhdndsc0FzR294U1B1bXlyXlhfbWBjW3luTmhsWFhoSFFjTHlnYGBkSHd4a3ByTXB5a0d5YmdvWkFfRkh4SWF3aj94VE5lZFdzZWBvQ29dWHFnaHZdZVZ5a3FyOnhnSGlwRV9sV3ZiWFdwcHl3WFhcXD14c1lJcHJXeWN4WklPZ19QbURoX215XWdZYXdWZldRbnNocW92ZHFxeWtZaT9maVBRamlxZD9XYkx4c1Y+dXF3cEhxYGx4W2tGaVFJcUQ/WjpRdXRoW1RvaGZXeVJWYWVWX25Gaztwd0J5eGc/b3VuaGBxcFh3b1dWYWZ4XztGa0B2cF5OcEY+dztWckE+eTw/ZkJfXzxnX0BAd09PYDpxclR2dzxRZmRgXm9fdWRQXFw7RnRgPmBoX2Zpd1pMeWJsR2FwbmVTX2Bvd2JcXFdqY2ZaYHdxT3ZyUXhraWl3YGdldm9pS3F2PXlwTVlhcWFfXW94U0hwYlltaXdyQUBsO25nQEltXVdxUXd5X09jRWFjbGdbVU5gc1lvSnFqZ3Z1ZnlzTD5fX3BqdXlhQFd5dklmcUZpaVlwT0dkQHdoYGZoT1hzZlhrQFdbT2FodXh1cXh2SWBzRE5wW25oZ3heT3lbcHB3V3loanFiW3dyS2hjOkFuY1drcV5fRkhuRFldbW9nWW55b0FyTU50anhfV29daFhhVk9bOj5jVmZuUVFrZXhqWUdpSElvZWdheXBhaXBkbm9nUz9hbmd5V3htQU9pU1FcXGY/d0ZeXkRWZVlfdVpedFQ+eEpncUJXX1FuWnJZYXQ/YWt4YUlHXkVPd2RQZz5eSXlEWGtFWFlyUXFjbnlHTXFUZW15cWdoW194SElmb0VTaj1iOlVYZmlJY0VTeV1xUExsdHBQWll3bWl3RHhUVVhRcD1XcVhNeWF5Rmh4QVVUbU1NdWxTVHlLdnF2QWhKbXhqdElMWVFxU3hVVnRZdHVydnlRTF1TeXhVY3VQWnBXYXlRVkFMa2lzT3BrZU1qeU1Zam1XdFhTaXhtbFRqS3BYXl1LRldsTD9nSklvOnBhO29hbldnZT9kTVdxZWdwZGdodFdaP1BiX1h0YmFeTE50T1lqW3dkTHhyaXdna2ZqaV5gT2heSXltVnl2a2B1PVlyXUh2P2hyR3ddZVZfb1dmUmFwVU9oU0hwcXZ4WFhpXnlrU0lkSHBgYGl5Y09bSXdzdWl2Qk9iYHd2eEBsO1l2UV9fdFFpWHd3cWBlanBsXFxBeW1ZYWB5d0ZHd3JOckpnd3VpeWpvZklBaWBwY2dWX3NuYXdfc1A/dkFZbj13d0hpdVZYZ0g+XXNpaXVvd0Jhb1pxW2dxaWtfZmx5c0FRYERha2lwdm5uZlJWcUxBeUx5b3BPcGVoaW4/ZnlxdWd3bFk/bXhXZHZPZmFgX1NFZ3lSbUtNWGhVV1FRX3lsPlRsVW1SbGhrU21ZW3V1PnRvU3V2aUBSYmBLPEhvdkBOeUBSYmh0TUVRRXBTQUZldE94TGhmRVlnZU9vY0ZzdW9ebHBoQkBrRmZodFVKW0l4d1leT2dcXEdSYHN3RjtTbmN3VHFYUHl0eD1pPD11PllXS1NzT3Fma3NpYEVXZVVURV9SW2d0Yld1cmF1VGtDSlFHTUFCdD1jVl1HYktTcldlamFGT0tHT1toU2NJeFVnQG9Ib3FoZ2VpXFxrWElfaHVFdXhdQ0B3SnhhbFxcTHRzaU9zUVFIUGs7TWp2VFdjcHQ8YGxRYHJ5XFxTRj1zW0F3b0xLU0hqZnlMWFRRZHhsPVxcU09hTmVlV2M9dGNEVEd1c2hmeTphbE5uXUN4ckFfY1NXYEZpeHdfX3VGaFdJeWZQZFtIZWVvc2lIYWZ5dkNXcHBIc0h4X0RJaVZXZE1JXU1gZ05eZXJgY21HaGtva0tnXlhBYXFYeGBnY2VgdXJPdFRmcnBuYEVGZ2V2a01hZ1hua01IW1ROZ29PZVtIcGs/X1lmeUxeYW13aUdXamJpbj1UVD9oQ3FHc3ludGBNXFxkb2REWVR4bUtAVE1VdGNFdm88eGhRdmtxd3hxUUVNam9QT2NAcHZkUWdwblpATFNxc01Mb0ZtT1VVbGJldWRZeHd4a0ldVlVMd0ltU1dcXHFoSVJzZVVVSFJZZ3JYYGV4XmNpaHFwWXRSdnlaSW1VcHFoYGVueHZYUXljSWt1P2ZEb2F1eHVseV14SHl0bnQ/bnlzT1tTX3VEWWxEYWJKRmlLWWpNaXRxX0xJZGtXQ0JvY1c7SFxcO2Y9T1RvTUVPVVlVc3VSSWdDU1U/dG5wRUpZbU9neXd2cVhGcXdeYXhTVXlFTVc+UE13WW9aVU47PU9NVVdHRHlTdHBHaHk9ZVNHdU55cVBYSFFzRWtjYXdadVFkaXhnVHJUWEtocW1ScVBpVXlvcXJQVHBJZFZfXVhpcFlXSHc6cXFrZHRbRFdlYXU9aVBWRFhBaVZwUFZHPFY6PHRQYXV5THlJZXE6aUxEX3JWcWJMQXVnV3NBaXhuQW48R2JHZ3dYPls+T2BMZmpMZnZXWWFTZ210R1toZ25PP2tfZnd0T11Fd25RWV9UUHdEV1ttX1pwYHN4VmpcXGd1R3ZzRHZhUE9keHFvR2dmZ2ZfXFxncUNPdkdXYXB2bW95dXl2YFBpY3FBaUVRcGd5cmlfYWhIZ1F4aGRwYGlBdFRmblR3bllfcTpVZ3FVO3NnYElZbGlmVE9lSHVlU1FnW2dSeEd5UXFJd3N4SV9mZGl0XFxxckRRd3ZpZFltSVBfSGxpRGBJdjtvZkdVd0l1YlhDZVdrV2FTWXJvdmFZYkNFc3NdWU9HaG9DWEhfZT5FZ09RR1pbaHFHZz5PZU5nWXVtWGY9SUtfclFDZUFJRGVZZWg7d1s7WEBjWU09V3VpeT1TR0lpdG5TZWw/dF1nZ29jc2dRVUJnRDw/eWRVVm5feG1XWURndGRzY2l1ZkFBVGpBRUVVWEBnRkNvVFNhbFxcQE9pQEtfVXZjeU1MbFJ5QXdwRHF4WXhpZW5JeFBEYXRuWXk/SXZDVVdpXFxRZWxvZ2Vtakx2dXlxcFlxdlFxbHlrVWRYSFl0UXBzUlRRbkx0TXFsUFF5Yml3UlFxTERSSVxcTXJ0WXd5WEtQeURhcE11QT1XRFVHZFdCdENjUEFmTXFIVnd1dz1pU3RRZEV2PEFWXWhwRUx4Zmh2WmhUQk11PlxcTUh0cm5ZTWRUb2RUc3NdVWZhdlpxb3E8d25NVU9gVVhBVFNddGtcXGphZUo/RXNJZXVrYVV5cXheSWtGWVBVeVdRZGxEVHloVFF1YFhqWFF3cHhOeVRzPVdfUFNlQVFyZXM7QGxpZW5gSVZMUHdeeHVJXFx5b21waEhuVlh0TGRqUFBTPmlvQnV1YklvbXFUeWV1VWhqXVRUYj1VY3F5RXBrQXhZeEl4SFBuUXlwQWxZVVR2OkVWZV1YSW13ZnlPY11MR0h1dWF3QUFTPlxcc2RUWFF1eU94VEhdTnZUVVJZcUVJeFttVk5hdVlta0dgVWBNbmk9alVoWWNhdDtodz9cXG12UFdYPExmTVZMZHFUTFNaYHhSPVlsZVl5XXBadHdGUWxzdXZUbE1gaVRTbHJtUE1MdE9WYU9jWGxHUHVMUHFcXHhQSERrOmxteUlRdGV0P1F3bUhTU1RwdEFRamBtW011UD1rPFh0VnVvb2RTTkx2WVlTRm14Z2l2aUlRPll5bWBzXFxAbk1Jd0ZMWXdVV0V0dFo9UERodE5cXE5KPGtYPVZqbXhwWE52XVF1YVNycXV5PWtrWFZNdXBrTWtMdU9ZTXNRXFxQT1F4Pj1qbUR3R0BYVjxUU2hZdXBxZz14UHhSeVxceEBJVm15eEhwVW9FTXM8VztBdzpsUFdES1dkcF9hVkl5bXVMWVdRa3V4cXhxWXZxVEdlWW9VWGU8eFR1cEV5V2JAc3RdWT11V1E8cHZ1eFhJU1hpd0dIeXF1WElJUUxtWHBEUGVNdG5FT1lYTj9FTjx1TFlNUW5EbEc8VlNwc2pcXGpPPEpCSXlPaHZfZVh2VVhhZHVwdVh5aWxicG1ocFhOeVBZPUs+dVQ6UHVBZUtpWXROcVlxSVNrVXZVbE1lUGxVbWxReHhmQEs8ZUtHVEtwYXJkUFN4bFVMUHJgTXZZdUxgVHFLVFVpZXlydHdJYHRuUW5URGxGRXNpbFlOUGxVeFRjWVFreXQ/WExdYXFjPVJPXXlwaWlYWGNDUWlLeW5ecHN4aWBPQV5zYGJHYXVQUGFyZ2xjeWh1dm9mcXdoSG9BUFtYZlxcTkFaXUZvV2ZzQ0d0Rm9lald2bGFeUF5xY1F4XFxJZ3VPYFhmdlFXY09IYnZgc0F4W0VZbz9IdllneWtpd2JxbWheXFxaYHdgUXVXeV5oR21FWW9lZnN2R2xPYGNoSWB0WXlzWXNAPmFrWXhob215WWhtT2lraXFGYGl5dmxwR2ZtcGtbYWBmR3ZZVl1ASHBaYVp1bnZ5cGVcXEh2ZmFraXBbbU9lQW5nd0hwYk50O0BqakB5bHhkRU5cXGdAa1VnZFQ/bE9Ba2toW2xhaHFXd0lxaExxaDo+Wlo+WkNfYjtfZEBhYWlPak9ndkt5XXF5dkJodlQ/WkpgYHBucG5YX05RZ1debDpRaD1XYUpJW1I+X0xgc25PeEQ+aGFXXFw6Pm5vaW11R2twYHNKSVo9UWY8YGU/QWlvb29VcGF4QGJbcGlzTm1naHRkb21YVmVvQXA/PlpAeGtURnI6SXJnQGJYaHBaPm9YaWlBUXVAXnJjYGt0QGVsYV9nbmF3dm5qZm1OaGpFUGBjaFtQcWpTbmF2b2NuVmVhQFxcT3lhc3ZpXFxWbFFgbFFnYE5peEdJaWFRdFBubUZ3bmdZYVo/Z3I/aT5YXnM+bXhPbmlebWNnYzxBX1l4blZQYWxneUtHY1VIZF1XZWVZXVRmdEhwaVRmb1BIdF14ZmZfdV5gb2d3W2hpd1lHZVJgd1FGYGNHdUhJeEhxb1hvc25fcE9eZUlPcHFpW2p5aEpZb1RZb0VQaFVfa1RBbXh4aUNRbm1AXFxCPl5oWGdpd2RjT3VfUHFoeG5jQW5aTmpWWGFhdmNYb3NqTnlYUV9DV2BxSGJFX1tMZ3FER2Y9aF5NT2pBZmtGaFtscWRFPltfcHVAWHBHTmhfUHVaeFpkUHhNYWY6cGlyQW9DSF5bXmdGXl08PnFGdl10aHc7SXdER29GV29HeWF1YHhxWXZJRnQ9dnRYZl1MeXNNUEQ7dXA9eFxcaXZFc2RWZ3VXO1VdX1lCc2VlP2ZTR0Y9S1Z0bVJyU2ReaUNTSVdjd2NsV0VUS1NUS1U8U1JjXVRgQ3ROaXljSVdSU2JKWWJQZ2RlZ1dOO0VvY3dna1VdR3V0S1JaQ2VBbWR3dVlPS0NndWdhWWNeSWg7Q1JGVVddT0dURVJyc3hJY0V4d2RPZUdrS0heVVNvZUVRZXdnZ3RiZVhpZ3VkU1dNa0hvW3RuV0NlUWNoY1dXPWVAV3RkT3VVTVdvT0lmP2dXVVJcXFtSZ1t5Xz10U2lIY3VEUWlHRmVSO1NGcW9JVG1SOztmSkFkaW1nWElFaU90YkFiYHlCVXdZcjtlbkV3UVdmO29VbkdjS21XWj15cldJOj12Z1lZRj9lZ2F1QU1nbEtDO21UUUdlckFHZ09CO09GO11IdkVCaUdSQllSeFNpeHdnXFxxaVBtR1BLQmdRdUBfdEV5WWJxYnhFSFR5eXdlQnNhQ1hjSVpbSE5PYk15aD47VklfVmtdVFRjaVh1c2NPR2ZlV1FrYkg7d09jdGV3V0pXQjw7eEppcmBrSXhtZUxhZkxXR08/cmVdUkVzQl5lc19DeFV5SFdBZ29LVXNNV1M/ZlB1VzpHR1hlU3NXSHB1dXhXRmBrcj9zQl0/VmRtY3lLdkl5RFxcY2RLdUVvaUNfSWlcXENpcktGdGtoYV1UWT9GQFtFOl92U1V2Sz1iQ19CPmFJSHNnc0dTWEFHQ215ZVVWR2lYbk9pV0F5Y0tHcndoPm1iak1YY2lJc0VUUk1yW2FjTVNnUWtmbDtFXXd0WUVlSWVIc2tWVGtzX2liXXNZeE9VVGtoY0lyYEd3d1tlQjtYYmd2c1NybF1SZUt2bU1FZFVTbm1ISG1zO0diSGV1UnFJeFNXSWF4b3l2c0VWZXF0R09YbW9yTmNldFFXZWloZG93eVtDSD9iXUFDcltCWmVWX2ViOl1pa2N0Q1VnS2lWWGlJTlV1SDtZaTtVcjtkPD9CV0lVRUtmXz9JY09URHNmcm9SdUd1PUtJdk9jTUVWZ29HaHVXaVVEVTtEZltJO09nWkFCZ29CTldlVVNSZDt0UU9GZz9CY2tDT2lSbTtUYltEdFVUXlNSU0V4amNDTHNESE9Zbl1ZeUl4dU10WklobXdCcFFYaEVTdVtYdmFzc1VoPU9iXktZPnFzVEF3Tll3RU9iZmFibXliaGtmUkVJYW94V214YFFVTDtDPlFzVE9XcGVVdV1TWXVpcltESGN3bl9SY21FZlVFRj92d3lTaVdTeGNZXFxBc2NRVEx1ZUNZR0A9eURZeGhtVXZraXVpWE1nRURzYltBYz5bRjpDdDo9ZGJbeEV1RkdBeUhxZjpXdG1RZERlZUhHQjpJdjplWE9FYlRFV0hfU29fVGF1dk5zVG9PaEFDaXNpYj5tYmw7eE9hWGU9V2VtVF9lWFNVVmU7eHNLRGdrQ0ltUlo/aDxjRj5DUl5PaXNHcjtvcjxdR1ZrRz1PRm9lZ09nVlZtY1ZHdGE7Y0g7R1VpRlZPdzxFSEZRYzxNWWFjZFxcW0I6RWZrbVJxO2l2U2RhbUlwZWVsZ3dVSWJoX1M8Z0RKTVhreWRZeVN4S2JwWXlsbVlGPUh1R3dbcXM9dW54VXlbQVNeTE1BeE48XFxWdXV4W1hLeGVNXUl4bF1yPFRybnFqW0hYO3lVZ3VZUkRzS0FYaGhPV3BweXl4eWxvRl1La11xb2lWUD10eEl3dzx3QEVZY2RWO1VtSHFWTm1UalFVX1BYRzxvZWh1YDxKZmRqO2huUlh1a21ZU1BSUGFvWkRZW0VrUl1rQnVuTUF3TlBtUG1vbmlsUVhuZmVXZFhXUEBXdUBXblxcTExMc2J1Ujs8WE5MS1xcZXRjYGpkZWw8dW9NcVRvXFxQb1BTRnBqT2RMWnlQUVlNR0FvcW1XT2xsYG11UnlxeFFZZ1RXSlF0P2VxS115RHlqQWx2WGBPc2Vxc0RSal1MbExzTlB5RWRacE5fdnduVV5jYFhyWkFzbFBhSEBlZGZpbU90W25aRVhiXUdoOlZyW3h2Xkh3RVZmVk5hR1hnPGZsZ3FrW1hiQWBfdWl5WEF0RHFyVllzVXBgdl55ZXlvdVZyd1lmX3lkeXh5ZHd4PWFlT0Fsd3l4UW5bZll3Q2dqd09dSWFzTF9iZWBnaFhvYnZfaGBiU0l5dGU7YWNoYXNsaVdnc3NkT0Q7S2NNVXllQWNCPVVVZUZZXUd5VXh5SWljc1lnXWdJPVNVP2lqTXNyc3NoeWJ3X0hkT3lVd0JIUVhbO2Q7WXh5PWNqR2I8RVJYZ2haW1RcXHF2PHdyU2VoSWtlTGNjRktnTG9oQjtZOmdoZ2tzWEdWST1GYmF3V0FTSVFYRHF3WGt1UGdjS1FFZ09UW1tDYHV2YUl4SF14cDtGbmtCO19pVj1ZXFx5ZlN1Y2I/RT5PZVFdVnFjc0l5cj1XVEt1dVZFVFM/WHdnZmZJR1hFdVZtVDtZQkZFSFdDVU9Nd09ZQ0F5U3lrdmNlVmdbdWRtZzxzc1pJeE89YlM/V09RZmBfeFdZSEB1SVptQ1hFWG5NWWk/dTs9cj9XeXN1ZHFteXBBd19vYz5hR3RbRGJhdE9dUz9tc2k9V15xZF51ZGJnUjxPSGxvaG9vaWBHQjplWV5bdGJdd3RLUkFxc29RSW55VGNJZV9VVm1FV2pTdmtVVz9ZQ3hVRWVdV2Y9REdJU0dNYj1JRDpteFNpR0V3RVk/RlxcY2ZWUXJsUUk6SXJFb3NcXHdZWFd5ZD9EU214cF1SZEVVX21yV1lUb0NVcj1nRj11VmFnYUdZbTt1bl1SdUV1bV90XldFU0NDYj1SZT9XUWtIb09SQ19HWT9oWk1zVXV4VTtpU0dXX09ZcUlXdXVZU0N2Pk9IVFtVPnNkWENSSG92c1dyTG9iTFFVeGVGeXF3P0hZQ0BVc3RwanBuPzxZdWVLaFxcc1Bxc0tZc2k8VXZtcWBEd05xeGRwa1NNVD5UTXBBcF9UcVZRc2hsb3lxeW5lSlo9dEVZd3JwUnVwcWhIVGh4clFdbllcXFFxRHdgREpnTVU6XFx0UGVVO2lMPUR2WG1XTk1QU1xcdE9xdztNVUtwWHlkUXFQbWlNcFJkbGddVVh0TWFxdEV5UEpZdVdxVWdVUU9ITGJkd055bFRgdU5ZU3Nod3BlUUB4c1g8V2xgTT9pdWZcXHVdeHNadW1tZW5fRU9BdXRsVUxJPExLPWpuSG9eYHFUVExwTHR5XFxyUWhKdllPZW1vdGhxR3hUUXhUUm1OSmV5c2hRPUxvTkBYdWhsTzxrV1luUXhOW2RxZGxZWVF4dFhtTlVuRWlOW2F2UXBQOmx1YHRORklzR1lzO0l1d3FZYG14R1luVVlwam12ZUhNWEVsXW1WakB2T3RUcHVXeWhVaXhURVFVZUVxVGVPW0huaGhTS0hYc1doSVBjPz9aQ25oXndmb0l1V3F2SF5yb094UGlkXWhxYj9hRW9rZVBlYmBfS1dmP0dlQ1lrQF9uRz9wZVhxVUZuVVdwOk9aYXF5Snl5XnF2dXdjTVBfRnhaS0dsS0BkeFlzRk9pXkF0YkBodUB5VkVxaUJRXVZVQ0dQZVh5a1VoR1RkS2hpa1d2d3M/P0I9a3JHPVg+SVU7O0ZJUVVMa3RYQ3Q7Z3M8b2ZOd1ZzX1ltR3didXZQY0RtS1hqPWlNa0M9Y1hsWWNYW1VBeUlvQWlsc3RiTWg8QVRyc3Z4U1RhX3hgdFZGUGxMVHk9SWxfUW1TVXVoZVFEXXNwbE1AcFNVeXZldXdieXZybG5JaWtMUHNyeUxJaGtkbHZbcXZAUG5UeFZRQU5uTVQ7ZVM7aXF1dXN1XFxVTkF4O1hQeFBrbnBqTWhvVlBuQVxcamlBc3lNVEpwbVJhTFhZWE9cXEtodVBuVXRPaFR0SXB5YE5uPEppVG4/YXZLUVBvcG9leG9aZVI/cXhETFlUaFl2ZHhTZVdLPHY6UVZbPU14dE1VRU8+RGo8PWd4QXhhcWE9UXI/eV5MVl1tT2Fodmt0UWlhUXZTWGY9QF1uZndeaGhFVm1fVmFobmZ4RmNEaXdiSWZcXHFmR3ltc2lieXZ0SVloR0hbVlB3V1Z0dUhrZW5jeEdkT09mVFZrQVl1dXliP2F4aUl3W1drUVlnVl9xRFBjaHBhcWZ4PkBbTFZyaT9yckhcXEtxaVB5Z0VGXTxfW1VAYExZaEtvdEdYZjxfXUZhZ2NxXUhgeWR3dm5xdUhgYHFIXFxNWGZoYHRWUGlUSG1UX1o6bnFYcXVCT3B3WXFrZ2lgeHlKSF9FV28/WHFwcGV0eHRTSV5KR3VYb21tXltUV2ljZ3V3WGlxUWFpVmtVZ3hFQWBgTmtudnZiYWRIYWtneGg/TmZtYXJwdmpbWWNRd3NVcFxcXXFiQT9qdFB1dz5eS0FcXGN2bltgb2JIdFZWbWtoeENwa1deYWpedD9AYzpHWj5ecUdWb11RXWtnXz54bD0+cm9AZXRYamFoeXlYZjxBbHZvcmlWZWdAZGhIYW53d0NPeEVncnJRaFh5dEVxXm5haDpRa3hpYm5gZlF3a0JIal1hdV15c3dAY2hYWkJAaXZ4bFl3Y2hndEF3XnNWblZ5QmNHZkNnUlFZeFNHZ19FOlt3XFxtcj5TSXFXZ15tdnlRcnRdeFlHSVU9dE5xWWphWExpaUh3djxrR1xcW1ZiQVk9U1NDeWdyd1hpQ3N2ZUNPcVhyUXZPZ3liS3l2UXVMVXhmS1NLRXNdd0JpY3liQXZKaUREY2M/d1RJS1VCP1dLXURhQWQ7V1RTTVVMY2NjQXRfdXg8U1JaVXJhcWV3Y3RZO1hDW0hkV0Z3O1ZwUWVdbWVNXUhgcUVLcWVHcXZDW0Juc1Npa0JYQUd3bVJpR2d5Y3dCa2VEeVdBO1hmc2U6c1NMQ1Nra1dbcVJJRUNUWXJVZ0JaPWJaR3ZZdXduVURbZVV2YVM8dXJLYXVAX0d3U3diW0ZyR2VGR0VlW0JESVg6UXN3bVJtQ3Vfa2JIa3ddYVdjPWZnR1V4R3RdR2NIRWZna3ZQY0NBWVRSW1dhbWRzZWlTVHJdeHZCSW8+QVJtPW5DUUtAQE51PHl0SHRYWUxzbHBrSU1yVHZBWVJYPmNGWWBcXD9tO0hgO15nXFxGXFxzPmZ0UV1VQHBTXmFNP2hQUGNbQHdGblpCbnNQeXJLSFtVTmBpV2BnbmRKSW5SXltJQWw6bl5UPlpacF9LWWhxaG1HRm9xZl9oYXBHPmhsUHA8UHU/ZmtzUXlRWHBYWWB5aXBlXms9P109QWc7V2lGQHVqWW1hdHVHeW1DYzpvR3BZdW9bY0s/Ql13YmFnQ1hvVndLWWtxVkk/aXRTdHVPZEJfUnJLRGNfQkpxVUg9QkxDdlRTSF1VdVlFWFBteHhxRmljQz93Zm9xVWpteFJBQz5XZ3NVVDpdZWV1ZWlzZGdJZm55RGJZSVFrd1V5YkdrQ2x3RltdY1l1d1BjSHBZdWdxY2tdZUhPV2trWT1XV2p3Z1FXaWdrd21jRG1bZWJ1dlljSVRfdlZZaEdtdUtDcmFXSFNxeG5VZHNhd0o7RW1rdFRxRzxhdkxBUks9WWRnaXVXQ29pVVNTRWRLVEh1dm8/ZHZ3ZkhvRTpxSHRdaDxfdHd3aVhveW9VQ1hzaWRNUlJXdWpJaVVfd3RhSFNXd0NvVl1VZk5VZ0tbRGFzVXQ7Yj1xY1Z3aFhJaEdDdmRpckA7dF5rVGJBdGltVGtPQkB1aWZhV0s/RTxXZUlLY0J3Y1VFWHBhdz5xc21tZ2tDaFhbQmU7Y3lBZFNkTWthbV5UVFRYTlRgTklwbUtsbWZMUEBcXG1vXXVnRVRNYVlcXHVySlxcWXRRU0dJcnBdTUdJakdRcF10cU90az5BdVJ5eFJseUdocVR0c2poWVFRSj88TnBYalF5bW9oV1tAeXVMbkZZUEJgcUF5eXB5UlpgalxcWXZkVWptbHhRbFlrdVV4YVJCXFxtQllXTWVYZGxSWnhvUXhMPUFvUjxLWUhybXh0THlSPGVtd2BNSl1Wbl12PmhseUhQQFhtXmlrPE1OZz13bnFWeFZvSUhwVUZic25bVUFoQGheXmBaVVZhbVdsP3F2cWZ2SVlyW09jQD9gPWBqQD5kPkBua3l1ZkFoVj5yUUZdVUdfWElzVXFjWVFfZm90S2Bxd0dnOm5bYWlcXG1Gd2FObWlBbGRxbFFIbGdPX0VZdFdgY01xY1JXaVBZZkhIdUR4clpnZV1WXldBc2RfeHZZcGF3WnhoeE9fZll3X2RudDxZd3VfXz9fcF5XYVFWdll5amlOajxBXFxwSXZNaHc9eWVYVnVAdmtVVnl4aXlhZm9XT250SXF2cHFpUW1Zd2NgWW9nPmRnYXFdZnd2eGVTYGZyTm9hd29DeV9dV3NKP2E8cWFcXE9wd19aYkhiWWBrZUdfZndoXXl1dV9kUGZjXk9pcGFmcFduQk5tWUF0S3BpaWdwZndsYnBxaHZ3U3lmSUBcXGRXd1BOeVBJYT5uamZxXW9GdXdOd29nZ0Fed3RfY1hgdV1pbUBHd1d2YG5pZD1rXFxAdTtOXXlxdXdvXU9JYW4/c2VocGQ+YF5udHNOaGxZd0V3ZGpxd3dxXnR4aFtZd3FxXVpJeHlJbFJIcHBuX1hvYGlRb21OWklnaGpJbnReaVpxYj0+Zlp5dlZXcXdRamlXbnVPbUZmXz1IclpOdERvbVxcUHBbUHE/Z29KUWI7Tm1BX3N1V3dDdndXRnJqcXlRV15dVnB2WWZgdnFtRndASWBsT3BdX3ZVeV5jSWJdbmJBRmp0R3lZUFo7b3BxUWlJX2VbaVtHcXJMSHVYaWF1YGVObmtxQV1qRnVdWGNncWJtVlp1UWBZWXB3SV5IcXRdXnNwaXRnX2ZQeGdGYWZZeXh2TnVUWV9oT3R5UGxhWFpwSGJdeHJ4cF5mT29hd3E7aWVGVl9cXEldWEl2QHlxcXhjdXd4WGB3d3F2cXl5aUB5PG5acGhgSj5eOj9lRj5cXE4/c2ZpandQXFxIXm5XYWFPaHVzT19eT3ZESXU9XmliYWJKWXQ+Rnh5Z1xcWkZ0PEBaO05yXFxfYEU+Wj53eWtWc1B3d2pXX05Jd1lvW01YcUFxaUt5ck1xWkFgWmV4Wj4+Y25AXjo/ajpGZkM+YUBxX1RfXUVuZD0+W0p2XV9OdVV3cGhHcltxXFxSYWJIX15MZnBuYHBmP3VqSFpmWHdJQVtWblthZmBvZnBeYG4+UWQ/bllReWVbQ0BLVW91eWY7Yz9RdnJBeXJdSVhzeVl5RF9fSD1bVG15aUtjU0dlU0xDY15Rd09ZZ1lPeTtNSFNfU2RjTF9leVs9TVN1b1VdUmVQVGNgeHRVS0ZFWFBVb09xcmxda2xISmVweW1Makh1bk1BV25scnA8VmNQSl9RWHNcXExEbGtLaXltQFZOXVNdUFlUXVJEcXI8XUtAVEpicHZ5P11HZl1dQFtmPm9teF1iUXQ7R2V5X1xcaWdeZmd3TEBnQWlrVXZqO0FlWkdeWmdnZ2dvOj9eUlFxb1dfUmd4WUhcXFhmYXRfdGl4ZXl2X2l2b3lxcWJWbkhvdXRoaEVBd0tRXktAdlpmdXlWW1FuX1Y/XXBeZ1JWdk9xb2R5eT9eYlxcRnRteXZJSWJvdnlVRmxNWGxNQGxKQGBzT3heeWN3QV5dd2lYX2VWX1tEUXk9QV9nZl93TmheQVNBRFZVV0RLQj47Q0o7bnJhajpEa1BcXEpCPDxASkNwPGpyYVFreXFWQEtkeHRjPVk/dHhsWHc7VHlCSEw7bFA6eXFvSExrUFVOQVRLbVVUQW9wcFhrQXhvZXA7dEp1QVJ2XU1naExjSHFPUU5mWFQ+eHA9ZFNBWVlYXVRDaUpibXlYcE9IYExGPFVxdG1QTHBUYHheUG5QTW51dW9CdVZMXFx5TWVOSlF2YXl1R1FvTVFQPFh5dVF1XFw9TFphUXV4cUdtdE9JV0NoYkJxbXdPXldIW2pwZ2FGaEtIW2RQX0VRaz5AZHBYbXE/XFxVQGc7eHRKdmBeYVxcT19gYklfeHBdaG9zcHZvTl5lW15vZ3BfR3l2O3I/eUg+SWRyeVhQVWRfP2NQZUdnRXZxU1hVVUlgS2ZbO0g+TUdNSWJEb1llUUVHT1NUb2lxXXZOV1ZKR3VxXXhBa0J4WVU+VUdpPVlwZVZhcWg9R1VeR3Z5a2dsRXk6Q3RUQ2lWd1VUX2VJSVlzXVdRO0RlSVc9U2I7b1l1Z3JaT2Ruc0htWWU/bXZXPVhLPVllVUVVbURTY1dEaXY8WWdjbVd5ZXl0U0diW3VUSXJFcXdpYXVpeWhyUXNsbFlJQVhZPVl5VXNWSGpEQXlXVE9xXVVqUE1yPVZ3eVhtUVl1TFV4cFRyaXY/ZGxWcHRIaE9dRVNmdEtRdU5BVFdueVZndFZnYHBfSG9TPXRgVFB3RUxWdFJwSG5tTFFweFlPWW9eZVc8cFJIVW9jbVdlaEw8ZFJeWFFsSHNpYWd5SHdwUXNrV3NNWVpRb2F4eHByXnRUQHhDX2tzR2l3aWxPWWx4eHNtT2VzP3FBWG1Hd3hCcGRoXm9laG9kVmdOV2RmYV1XaWlTP2lKd2x1XlpXcXNhYWBxQG1tUGo9PlpAYGNhSHRGR2NBZmhER2hFdm1RYV90Z2A/SF1IUHJKR2VocGBpQ2RHQmo7WGltZ1JDeT1tUnJxcmF5Q1FDeV1RaXdnc25VWHhpZ3dZd1BvSUB1c1JtaWdBdW5BUkVbWUBlU1xccWVvV3VIPWd0dXdYVWl2RVh5b3N3VVRvT2RkX2htV1VxZ3dma1hSV2l4VVZRXVJlPUhiaUJfc0NtVUVZTUhAd1VZc1NUS0RgRVg9aXNcXEtTWm9kRFNHbG9XWVlpWXN5XFxHQmJBd2NdWXR1Y1hXSF53Qnd5SU1JSG8/aHRfaVB3RkFRaFc9dUZLY0NVaV9RclZfZEFHd09nZztVZmBxU1RLRFZpVkRVSHdvVEdpR0Q9eWVldmpnWHF1VVhPRXZvSWd5aD9HRGhxdGo7SFltZT89eV5nZVlNeW5RdVdfYk5RUmhHd0pPd1ZLdGlddG5vWTs/Y1BPd25ZY1V1R2FpaXhFRzxzUmR5eGdxeWljeWZjRU9DVEVRdVRTU0VNZW9tdEhteVhxaGJ3WUBlZ0JLZ1hzZXhpVj95RXFTaGVdS0JIeUlAeVtFdWx5d0Flak1JeFlYdzxJVk9AbVFVbG91eXRZcmFIeW9xTmVJS2lJdWU9dWJJUz1peWZocERES2lgdmNNWDxpbXVFWWBoUjxAS0RoVVpBbWl5bG5pVnZNbXFAdGVgbjxxckxRUDs8UmtNeG1RbnlIVlZVT3JEU3VwS3dscG1peWhVeTxAT2VdeUFZbG9BV19cXHF0UXlheFBIbE11bHhBaU9vQWpTWHNwaE1XWExCTG9tSGtfZUpPdFNpZVVEeFlQTXNvVHlCXVN5cHk9cFJGcGtuYU5VPHlfSXdxbHNYbVlUYXlsUVNsaHFVQXJTWXdBPXF3bVJZdG5eaVZhZW5geHZkbUpHbG10VFdSWHd1WW1ScFVlXVhGcWt4QVFqeXZVZW1hbUpncFNSSXlHdVdxVU0+aGpTVHJMbHFYcFNKbW1UUHhqRHBeaHNiTU90QFFTWXVLZVhHaXRTRXhxX3B4eWpfSVtZYF1WR3hPQWtjWF1JeW5Pd2heQW9PXlxcUXZ0b1BudGdzUmhhZU9kUWFgRT5dTk5kaF95YEh2VW53TV5dPE5yRkBbaj9yPW9dZlhtcU9xSl9fT1FqZGZmS15wTmBeeGZpSz9fPkhxckBxcj51U0FcXF9odF9IbUN4W0VnYkpfXkBRbVtRdEN2XkFXaVVebWNGdUBuXW1JWzxfUD1VTW95YWFnckd0TW10VmlXeHliTk1jdG94UHF0T1V5aV1UZGdXdk1iPFFydmFVYmV4Q3NmSXVleUdkRXl5VlVVV29TWGVleGV4XFxpZ15PZ3BdQ0VJc15LVFRjZD5TYmJlY0BtY1pfSW1xeU9ZVENnRFRVVUFVdHNtSEVHYzpfWXRnVlVPRztFWURxdVNXYkBpU1lBeVppR1NVRT5HV1FZaEpZZnlNSXdpVWlNRmBXRV1BU1RteW1ZY3ldZ1h1aGdRVXBzRW5dVll1Z1FvZHZ5QlFZRFhndENJSEZ1QlFzRHVVVUw/aXZTR3djd0NlZGJXWG1hU3JLRWFVcmRBVGV1UnBTZEZPeXZvaWhnZ2NHVWJTckFhY1JfSWFXQ1RnSF9pVE9vZmlRRW5QeGpUUHY8d0pVb0FUTVFkbUhpV0tQb3lJa1hkb0RFb0pNT088TWB4WFlJVE11UnQ9b0VUbGldTXdAVWBYbGRsUWBQamdhdTxRWVtZc15YVjpMa2RBVmlVakFQc3NleE9peDxwWD9wU19MV2RoT2lcXG9eVHFNSVdwSEpdbHZ2YUxoYGpNRVNEPVJBPFM+UEp4QFU/dHJbSW5McFZNXUpFUUtIYE5UUVFrSHNQTVFXVUt5SHNEREpxYXlkQVdkeXM7QXNcXGhNd0xqUXV2bkRrXmxMU0FZPVxcakNFeGpcXE5pQXdLaVl2THlzRVRUWHhMbFdZRVFLUG9MSVNPTU9WVHJnbFZUcXJSVFhRPG9NUEtkUExJaFdyaFQ/XUtxeVl5bVBhZFhVZVVvVWw+ZW9vTHNXQHJqTXBfVHZLPVA/VVdXVUxZXXlsaFg9SXhOTVFHcFdHaGo8TE1TQFQ6WXdCcVFBZFJcXEVrTlRNZlVZb0VVZ0BSY3h0ZGhSR2hOP2RSbExrPXhwc0xRV3F1UnhVbVF0aFhSTWFVVmBXanRNREhWYmByR2VzdkVqYlhYO0VRRmRTXlB1bERXcj1tWGVPUURLcmBZY1xcbD5FUkM9cTxkTjo8UmZAbkB5V21NbnZgWFNQdXNkSm9ob0BUUmFVa19MUFdhd0I9V3JAblpUcU5dTk5lUnl1cF9VclZJcDtNdmV0dXlBcGN1eW1Rc2xQc1RwcGJVUVV4c0t4Vj9oUnNpUlZsbUZoTHRMV2ZBdHhFTmZ4bFs8WHdgbnBIblxcQG5qSGxeQU10PFZ2YXBLcG5OPHZZVGpuSG9uQGtFUGpieVVkdVBEbFdfSGxuZFBqYVZqXUxWRW9QTU9eQVRlVVV0ZGtAeFBuWHhzaXN2cGtmYFlKXVBYUFJhVXRKTVdLdHB0YHFoaFJjeHRiWXVUTFNEVGtfYUx1dVNNTWpvVGp4aG1NPXVkaXFidXk7VG5JUVRLbVU+TVZ1TVBDQEtiaExaSExvbHRqYWxSVVdmcFJMcU9NWE9HYFU7QE5MSU1uTE9LZEtPcHBCYHZedXlreXU+PVdUcFdpPVlCTHdrWW9YPG1NdXNPQFNObU9rVFRBaUtGSFhRcXZWZXFuZXlgRW46WHNjTVdxbVBFdWxCQVhDcE10RFFGSFdERVNDeHBgWEx4XFx1VXhMUUxvSjxMXXBXWmBXVmRNZj14QnFra0hZP0BwUFhPSkBzdGRUVVRScFRzdWlPVUFTZUBMRURZb3VPQXBtZkBWQkxqZ1hwd2hQPEFWSllPVU1vZUxtOlRRYUxsYnBqZXRZQVVxX1FqZHByUERtTFVWRE1SXjxXUU13WGFrd0h4Xz1TaUFxP3B1QHFMP0RvW0lTUm1wPjxRWlhUQ1VVVWBrV3hLWk1Ta2RLQVlQVl13ajxURFhWQlF2Y0lNeWR4bGxYRnVQYUF0YGBtTFR4Pk1MV2h2U1RiQnBcXD0/blJBdGZnW0dOcmRQdFxcUF9uTm1dPlxcb1hwUnBxO293ZnlbWXFeRV95c05nQElpQ3diSHFmOj54UnBpakF3SVlcXFNIeVV5ZmhYYVNwZGJfd29WY3FnX3dYcWVRdHZoYWVvbEleZFlAdWpZc0BQZnVobmV2aVNJXUFGY3VucF9XckNRYmVBa2JPZkR5d1FObzs+WkV3aFVOcFxcYXVLeGc8P1xcQlZpaUBbUEZgcXZ3YGlsTklocnZqYUhhc0FpdFh0Vkhid0Z0Yj9obGFsXz9ibWldOj9nUVBjX2hjR2dwR2BlWEBkRFBmdU5wdmldU3hvQW9oX2ZfT0lvSVhbSj9lYF9sWVl5PGFjVEZgcVZ2aWhqTW9wYWZgbGlrdnZ0cUd1c2lzRXhiP1BkbXFjd3d5XXF3ZXZrZFdhaEhwRXBtb2B5YWh0bVd2UnBqRGF2eXBwZ19la19hTUFpTFF1ZXh4cklxRVFpT3FvdlFoSUduY1FuPmlwPVhecEFgYHFlWmF3Znl0WGFleEdmUz9yVlljOndiXFx5aFlpamFwc2h2XWdpcjxxaGNRalBodVNxcWtXdGhYcz9nXUFgZHlJXm1vaVZJcWRfcUE+ckdlaUFVbEd2WGtWQmFUYV9mR3dSRWFTa3lXRF14bFl1UXdZRj9GO2ljcElSd2V3b3dlPHVpc19mUD1XdGtXVltpYHFyaVNoXWF5Wj1IcltCXFxlVkFPSGxnQnFfaVZTY149ZkNhV2hVVVVzaUc8Snh0UlxcaExxXFx0cExrVD1MWGhRV2B3YjxUS1VUTUBLOlhuakBRdkRSUVFPXlFYZF1Mbk1VWnhvSWhwZkhvQ21WZlFMW0FVXFxkTFFpVF5xVFNRWGVlV1ZJa3VNVmtgdV5odXl4TVZFeD9dbnVEcV9JdGhJWWVVTGtdU1VQT0hlUjttS3dtdVBoUEVtTEBQa2hdV1dxeFVxc2VtdmZkdVBxdXd1bmd0dW9gT1ZFeFp5az9UcHFJbV9dWHlldFpgeHdwY1lob1RRXV1QXFxQYWxZV2VTPmBxUXZleG5GYHVMYHBzT2VOWF1XRnJ1eHF4T3JkYF1ZSXY7YXlOYGxGYXVEVmZnWXVJTmVwWXNEaW5NTmlUSWx2eXJ2QXd5blpiaGlyWGdBaWdKV2t5aVpiaFxcTk5mP0ZeO2lbVEZvckhvQ2ZmP2hiWklnXFxHbjxfXk9IWmBPZGdHb0hZcXR4YGlRXzo+bFJub2tWbFB2W0M+bm5nXmZnblpxcklJYEF2Z0VhZkBxdVZZZ3BJcE14YUloW25fcj1OYHhXdF1YWm1vdFlGY0ZRd1JWZD5OakBxX3VxaVN5a11QamN2Z2phZ21HdndoeUVxXmlPY2dhYE5IX0hGaGVuX1dAZUxZWmF4bE9gXVlwXFx4YGVzWXJbSWJxcXFYcWxhaGBzYWZ4WFtoZmVUZ2BOaXNQZmdKcGBBeXl4aXJEWF5JUXNzP1paQWFkX2xhZ2RFUF1iQWtxT29fRGFxcnBnd3VzWXVPZU1JdFxcT1ZgZ0dZaWlwTWZpS2lnP0h4eXhPU1ZxX0Y8a3ZWUXU9d2heb1VzUXNrd3NEYUZJUWNsUXhsPUJid3NEeXQ8QXNwWUhBa1JaSXRQc2VaRVZLR1ReU0VJQXhCRVZFVXhzWWVxd0NfQUVVS0hPSUdqPXJeR0dbYWdJX3VvYUlpSWlXZ09TYVVxTFNrVVRPSXdXeHZ0aWpIVVBHdHJNPUtiRW9OVUphPGxDPFl0aHBLSXY7bHVwXXZVUWttUVhkWG9CXUxBbFBNZW9KQEtzRHd5XVd4YFFcXFF4ZnRMZXF5ZXBPZjxTQkBVdUhPSFlYTWZoTXZ5dlh5V3dlbG5cXF5JZUVIall4eVpRdUdYb2NpYGB4dXJ3bjpAdWpxaTteeHlnYm5heGxGXFx5UkVtVztRSDx5Uj51aUl3Vk9nRnllWW9DWEVNZFJBUmBNaGM9SEdtd1lzdk1XeXVNSWxTV2RbZ1prQkFzQk1NZk1lY3ZnU05HWGlxd28/Zlo/dltNd05XeXFvY2FVRkphUkxjYl5Vc2prSD9bSFBfUl09dUpbYmdLSHdLZT51Vm1DRV5dZkBVRnRXeFd3dlZZQ3JLZXdnSERLQjs/R1VRU0hbU1Vld0tXeWFhSFlxZ3hHZlhXVWlfVEJVSVhzZk9taEVNc21rRVhHSUtjRHdHZ2lHdUNTZ2Vnc3hZV2FFYkdXYndTU2VPV1FbaGBtd3JJd05hYl5pYmhRZUx5SUF1QmZncztJZFJdWFVTR2U7Q1pfRGtVdnlFRUM7ZlljeXhzYmdpc2xnZmBtdVJ1SW1ReFR5VElBQ2lpeFNRY1JNRlBLZ05jd3RDU1BpdD11c0hXU0ZVZkhhc1pveT1xckZleE5VU1VpRmdLeVBFWWhpeHdFeHZVVGpzREl1VnFpeWxld1JBVkZZeXFhUmljSXNFaE8/Um5HRktfc1RpaWJ1YkF3c0hHdXdlc1tXdVRZd0lTR2JbUnZXYj1jdVQ/Q2VvWWpXeHJxY3lrRU5VVGdhRWo/WGdPU1RBeW5RdXhpSE5ddEltZ15LZWdjaFg9R05XQlJLREdnc2xXRltfaGRDVHBxaWtlaVBpdlxcQVdIc3lJZ2llP2JlT3d2dXlhcVhrVWV4P1hjcXdIRVI+PVJmUWVXUUllTWNoVXRzZ3NHQWVIbFZJSXVXaU9ATGpETE5HYFhxdXJfdHc/WHVHeXlWWEtSSXFZbE94cXVpeVJ5dE1oSXdtcVF3YXFJWVlYTFFQTG9gYExrTU1pYXlqXFxKOnl2b1lsdVB2dklqbExRR2BSbExQOmFYbVhVWGxVc2h2XFxRV2VVUU9pa2hwbFZ5UDtgbmN4UmFAbEVQS1xccFNgYVFxPVJGQE4/aUtBPW5rYVJkcG5gUEpETVRDYU5cXHBwREF5RVlZS1FNVWxyVGFxc01wa3R3SVhMZ011bmRXR01rWmhxb2B5PnF4RUROaGFLV1RNS2l1R1hQeUVRWWh1PlB0Xz1NWz1SZ2xPWnVsWEl5d3lYXmxMcVl0dHhMYT1zU2lVZnFuYFBxWEVZTk1zX1BKSFVXZHF1WW1PSWhxbXRtY1B1OlxcdnZxcGZwVFl1bVs9S01YeFVRVUR4S2hdUW1MdHdlVEpIUmFpeE9Zd0h5THA8a29oeEY8WGJxbVZgeEZwS0h0TEpleF5wbE94cmZxdXdZeXhBd2FhTU9wWG15c1lIbWB5Sj1lVklwU2hlaz1kcT1Na3BwTkdwb2VobjtgalxcSFdDXXdJbVRddWtxaVFFWHRxdXZQQHlkTWxAbHVcXF1LPkhuT01zX1xcbUhxdGhtUUl0bjttUl1cXGxERFZtZXNNWHdRRVdUWHR3XXhKdXdSWEpIXFx5Y0lXZFFUeGBUY2BKd2Fsbmh1O0lMQVlrVERVdkx4dmhYUWVZV210ZjxVeV1xVnFWR3FraXlMR2hYOmRVZVBwdXRvWFhLYUh1SERteVl3Q2hvO1FwXFxAb1dZUGFcXG1jQU9oeFdiSVRUQEtyZE8/ZE5zPW5IbFRHYGw+WFlfRXdeVVhtWFFZaUpkWWxKUXdcXD1vO0h4O0hUUl1NO2BTYFRvPnlva0BOZ0lyb0xLb0VzSlVTT2V0YXVrblhvXVBRc0RQUXRTTll4U0x2cXFSV3FsbG1YWW1OaVhMUnRZXmxWZWFWQWxSX0lya3VLYz1NXlxcdXhNeEhZTD15WUtEa189Vj5PXmRXeHBpYXlfYHF3YHFPcEteaEZuXFxFeHRwWHhVcHB0d3ZkQVxcQG5aSV9uWmlcXHBvXFxoWHFgeGNzVl9CdnVMVmlnb21LPl5NPnhpd3JWX1pPb3dyaGFDV2U9QHRCPmVMcWJBaHJhT15NUHRxaGttRmlVWWFSeGp4V3FNeWdreV88R1tiaGJUTmRJd11WSXBgRm1ZV3VMcVp0cHFKcWVoV2hmPmI6PlpaUkxDVEpjRGBHVmJhSHNVdUdZRl1FeGZfaHdVdjxraFFjdk91dG9BR2dTZ1hbdUZxQk47aVN1ckVzWVlrUjxJZjtfdkdxU011eFBrdUl1c2hhRXlTV1txc09lY0xldl9hckxxV09laFBzY2lbZDtBdkI7eXlNZV9RaXJNUmZrQj1tRk1fdkxFU2VtVUNtYnBNaUBXZWRjRGJDZGNDVlxcPVh1T1Rbc2RuPVhMcWdATXV1a1Nvd1ldT0VrbXlgcVZpZXRrTXdwc2dTV2ltU2dUS2U/S1JbdXdWQ0c8eVhbcXdHV0dgTXlVO0JEUWRlVUVkTUdtYUdBb0dURWh0VXZiU0NQbXZfV3ZVcVRYaXdCUVc9bWdXVVlAUXJjeXhTWVhpR0dBdVdzd1lbbURNO2RFO2lTSVhxV1hLP0h2YWlFY2h1VWJaT0JNd0ZlZWNBaXdpd3dfc1hpZVI6S3RwbXNoWUJZYVNqWUZeW1dTTWh4dXlHb1hwVVVxO1NPY2hbZ1ltW0NBY1NWa3JLR0dMU1hlQXlkU0ZhQ2RCXXZqO0hCaWJbQUVIVXJgQWJ5QUZvS3VQZWR4dXdSSWReQ2JmZ2h3V0RqR1ltTWRAY3ZvWVhuXXZcXFVJZHV2c0dFPXdpdWdUTHVzTDtjP2lTU0Nzc2llZkNUal1ya3dVUG9TbmV0PUtTaXdnWFV5VXFlVWNkb2dCT2N0SHlHXkdmb2dXQW9HeTtVanNiRWNEeFNYVVdDaWdXUktpd2NpYm9DRkdidVlFTFlmd3VZR01jWD1XRm9XdktJUGlZT11YW2VXXV9SZGNXRmVZTHd1V0lGRXNVdW1XbWFpSjt4W09YSWVzU2Vpd2FIblNVY19nZmNzZW9nOkNJZEVWPlF3WW1SPV9Fb0V5cnFoT3NYdUtEbE9DPWlVO2VFPGV0TVlFdFlyP2lZTWNDSztJbG9GYj1XWz1CQD9nXVdmRG9EXlFSSG15SEdYeTtlTmt3V0dXXXdSUjtVc2lFOlNSVVl0VHdEd3V3SGloVE11SklZRWt2c0lFak1nTG1FV0V5XWtmamt4eG1kb2FJaXlobT1pVl1Ubj1XdkF0WVVYOmV4RHNiY1tydkVkTjtYd0F2dU10bmFoV2NpV11YOltXYWtTSUdCZF1UYm9CTF1yYGV1WFVWb193aGtXO2l4UHdJPEVyR0NIWUVWYVtFdWlYR0loW0lUWVVZOkVFdGVIeHlUSU9TW1NmdVtiR3FYWENJSWtCQlNXbVNWXFxzR1ZlU2lnWXRBRjtRdGw9R0JVYlhrWVFVWVtNeF1vVnZvRE15clhReFd1dFNDd2lxU1tLYkxvdnY/djxnRTpvUjxhZm95WHBzZ1ZxWHhJVktzRD8/VERhckxDQ1pBV0dDVzs/YkpJWE1tVE5fWXU9dmp5ZFhVeW9nVzxvZGdpaW1PdHdpZGFLVGRTd2VVc1tnVkBzZFE7dUFNRjtBY1Blck5hVnZLeWdRVlxcX2RvX0ZYa3VuZ1lZSXdeb0NuS0Q6X2RFO1ZcXHl4dnVIS29Sa21DbnFWOjtHeEtzOkFDRk9zW192Xzt3RWtUUV1WPHdZRl1DcFlSW2NUU1lIaXN1W0FpTWN5ZU1CbnVieVFYbz1pZEdlQ09mY0tZVXl0VW94X0VXTGl4YmFoeXFGT0dmO11iO2FTPXNGSF1FS2t3WmdHYj9ZVkNZZXFWTnVCdU9nc2dyRlt1X0dXaGFEeGNZXz1lU19pbW9GdXF1W2dZQ1F2Vk9oZEdncHFUaWFpXFx3YnE9RTtfVU1ddFZRclFreEdZY1VHd2RVV0xnVHRvaEVndVhpc2NhQkRNQ0ltZ0JXaW5PZ3FlVD9DZWNJeWBnQnVLQ3NPZmhPR1VbWFptRkljQ2ZZR11heEU7RT1PSXRNdj9ZYmZfaVdlR29laGtBQjt1VFk/U1xcT0JMY2hOcWlhO2dvPUV3P3NbXWhEbUd0T2NZW1VzR1lhP0JAPWZNP2NEZWI8W2M6P3ZiW0ZWO1JNY0huXUNHZVg/SXVscURwc3ZnVWhba2c9WWJGRUhSW0JaPVdeTWM8dXhPY1NrT0VlW1I8b0d5dUZVa2ZoaE1tYHBsRVZSRHU6ZFhpUHVJZEpxYFF4YXlIeW95cHFSQWo9RXJOUEtjQE06cXFaTFFqPUpgcVB0XFxyPkRKTFl1QmFyPERqRlh3V2F1VkFUaERsallqVmFNbkF3VHhvckBrZnFrWG1rdGRwbGx3bFF3eG1rbEFyXV1wZ2h3RnFsd3F4bmx2QVlxWWlKUmR5Pj10V3hYZGBZZUFQclxcU3Q8WUFVU0VxV2JBb1RYSj1hbVB1cldVVWxZd0JJVnVwTkxcXFhDdHlsVFJlPHZtRXl2bU9KWVI/ZFlWPUtaRGt0PUpbYFJEUVZxZXFFaWxGaFVPPHhtTXBzUW9BdVBQSHFkQUxNcVltYXlseXN2eWxBeVVjdEpPQG5GbW9yQXJgeE9sRXFGZW5tRU5HTXVVUXI8bW46ZExqPGxRVVRpRGx1QGp4dGxUPW94eVRqcG1YVXNgQU5vZU1BSXFiUUpiXUtQXFxrakRKUnRKYllwaD1KWXh0V0VUUGhrW1B3VG9dcnFgP1lbPVhqbFdaTl9kUVF4cm9mTF5jYWlLWWNCSWldW0hsb1lVWVhnP3ReRXdjWUJFa1JTeUhBbWd3aVZlcXN0b1VIO3RtUWVzb3lAYWNpVXNddUdmYXl0ZXVNQXNFRWRNZ3V1ZVNcXHVTSU9SaGNCO3NCSmtGUGtYQjtGR0VIbVFWXXF1SltYWVFjY11CTGNjOj1yWFFUUF9VcFVWWUlmTXVYdW1iaXVpdW94RXVFWE12S2d1VU9GWHNpeWl1W0FDXltDSndld1d5anVWakFDcmtER1tud0hOYnF2Wjx2Wnh4SWxqPExQczxvUGZgTGdqcXlvYV5cXF5waGJ1b19ob0NneWlTZFNUYk9JcltJYz9oaEdnO2dybEdmW2l2Sm9yXz9EalF1dE1pXjtiXFxXdVhFdU89VVNFRWZdVlpPdUhHUltfY25Hd2l1eEVhVHdHYk5DU0lXRnNdZUhTSWBTYj49WWc/RFdvZl9XU11XVz1hd3dzRHl1eG1xeENrVHdhVTw/UlxcP0JrVVZ5b0ZoaWZvT1Q/ZUJKYUJWT2lXY1hqW0g+S3Q7SWhrc2ReT0Y7S3Z3RXU9O2RXPVJlY2dKT2J5WVk6bWhMPXNfTURjX0N0d3JhdWlkeUNWW2N4a3M/S2VEU1hETWdFV2lja3VUW0RsW2loU0ldb2g7XVZ2S1lKR0ZKaXVWYVRKR3lyR0VhZ1ZcXD1md0lUU0dCUltGVjtocl9jVlFjdHNFYUtpeDtUVndkVFVVUz1DQUFJPXlVXFxzVEVteF1ZY3VzdGBTdGFpRXlXaWFdRVtHSGlRcnFxVVVTRFl5RUVXZVJJdmpnUktJR1NzVUdzWGo/RmVVQmRDQ2ZZdmJjRVRvRkJJVFhTY3hXeXN1cj5Td2FdRT8/UnBBQkRzdz9zRlV1Vm9dVHhDdXVjWVxcSXhFdVlYQ2VbWXJ2S2dxdUl2V1dJQVRiQUd3VUZFO0l2Q0JKZUlweWlqY1hmR1JeU0RDX1Zac0Zla3dKO3lpd1ddY3VOP3dmRVdwcXVtVWhwa0JSY1d2bXhFSXc/aVVPdWR4XXlcXFF0SW9pZE9WYndDdFVETktzUmF0VDtkXk1jSGtjPnFFdm1pd21WUj10YTtlVXF5VkVUVz9ZbVF2c1dlSXlZZUl1SmVXR2VjW19CTXVWQWVYVE1WcENkXFxdd1VbSUJVeGd1ZkFjYkdFcldPSVJ3aHddaVdxeFhpQz15SElXRVtReVZfdXd5cnNHYltfVlFtd095VXFfeXJveVRlWFlveXFHdHdtWFNDVFVleGdnUlBfdFlbeFBrVWhXdVhLSGxtSWpdd0JJeGtbZl15c3B5U3VLVHRXV0RZSV1fZ0B5QkFrZD13eXRZclo/cnFhRkZJZGo/aGl3WHJ1RVZlZXhNWGRveEN5dlVpZVB1U0VrVlQ7Y2hdZ1hTeW1JZT5RdGFVc1NhWVFjd1M/SXhbcmZ5SURNVmxHaENHSEdVaXZTdmtJaWd1Y0lpeGhNZlRhQlRDRVNNZUw9RE9xVnRDR0NFVWF3SEZRSWdPdUhnZmtbSVdbV1hxUmdhc0dHQnR1cz9XdVtlZnFnaGBvdGVZR3hfR2dlVUdpR3drc1k9dXFjeVRxaWNpWWtxZ2lBaWl1eFhBVVxcdXRleXJxY2RWRWVpRVh5eVJNZ3JRS3NxY2JoY3VcXElZXFxZaW5ZVl09aEFxVUJvZlBpc0dDdExRRmx5dXhRU2ZheE1XRXFzV1R5WWlvaXF5dlNnRlh3VnBHeUhXeWB1d0dndmh5ZXE/SW1NaGl3RXdvRFVXVUFpd1lBVlxceUhLWVlKV2V4O1RNYXRWd2RyZXdiaWhdZ3l1O2dGTWNRPWJpeVJTS1VJSVNZTXlZYVdib1lyV1ZAO3lpd1ldU1heXXJaQUR5VVNac0hkaXZqW2huQ3hKYVRNcVllSVJLSXk6X2ZxQURxS1NWZXR3Z0Ndb3dnPVl4Z1hKPVZpc1JTR1VzXWV1c2l5TXlvaXl3YUVfWUhwWXVZcVh1X0h4cWlabXI7b2lUO1NGY1NPXVJeQ3ZFd0NHX3JYS1lrUXRtU1I8W0huO0M9W0lMWUJrb2NQdXRvXXhyR0Nta2J2c0d4RXRsP1hZQ0hxWWlLa3ZpYUllW3dJV0dtSVhOb0lFO0ljTXI+S2lwb1h5T3hYY0hjXWM/Z01sSXROdVJFdWx4SWpLSEpIVVRpTXJ4cXNFWXBZXXVwVHlEdFZ5QVlXTG1UcXNIPEtSbFFNdXFSdFBYeXRyeFVdVFVyXVlrVFdzeVQ7PXRePU9xaF87T2duV1pTdmptQXBtcGlBaV5AYHlUV2hjR3FPVm5JP2ZBb2dHQF1lUXdObnFeZ3Nud3BacXFeV3BJeG5hWGxlWGdpX2Y/d3RMSXRpWWFJQXVBWWlreXd1eV5sPnB0X1thSWdZb2lbUGxOYmpVaG5jUls/WF1zQ2Nrd3hFQ1RVcklbWUVTZUNZWGBfYkdVd1VvZmo9aG9neElbQ3Z1aW1tQzpcXG9CbU9ZSXdJcHJ4VHFHYW49SVFxbVlUQFZhWGtdPWlqV3RMeXdhUVRRaD11aXZ1RUtrVnR5dV9TSD9JV1ZBeUpzSGFveVxcbVJ0Z1VqQXVDU1RBR3VNP3hAa0d4RVZNc1J0W0lNd0hdc2VjU1dQY0J2Z3NIUVloRUl5WXVaZVdkdVdXRXM+Z1VBTUZAR2lSW2ljZVZvZ3RiZ3hleUhmRWVnWXh0P1JVO0VzZ1NYV0lYZXhhS0NfUVZbTWI+QURXd1RAeXZpUXh4RXZaR0VhWVdcXG10Pj9IY093PHdyeU9CZEdnc0dDT1VoeW1pTmFHak1zPkdDXWlJbkFCOj9WXFxJREpLSXBbaWlXU2BrVVlRSV5tdmRpQ1ljeW9PQ0BBaVd1RHllVUpbd3Zhc3ZTeWZbdXQ9WUlxZXN3R0k9R2RJWXJhY1VdeUU9WWl5Q2dNSXddeVFzVXY9cz9pQ2FfRXNZWGtXYz11R1FPVUZRVU1DSG87dUF1dj9tY1RXeERzUks7Qz5tYlt1WVtxQj9BVGlFdFNXdVlFSUttclg7RFZhZXFheVpzY2dDR2d5QmFHRU15QlRxczw7aGFVZzxTeU1fR3c7WHJbVnd1Y1dTSXBJRHdBV3VdZERjYmRAcXFRblpdbkhgd1U9c1JVVVVVWXBhd1NRdlxcUXZYYU5KYFRmZFQ6PEtubEtUUGpLPXM+TXR4aFJ3QUs+TEp2dE07UHJaQEx3SHFyRG9GbUtXbUtAQFJcXEBsQj1ZSWBVYHRsZURWWnl1YjxRWkBUQmlWbDx3QUxNP0BKWXRVY0BsO2V4UzxTbmxMVnl0TVluSkhScT1ZUExrOlhVSzxgPD9vSWhqcXhwcT9nYj93VU55S3FxPj9nUl5dXlhlaU91SF5uPVBkO05sRm5adWdgW3ZabF90bkl3TWlyXFxHaHl3YVRnXkJHXnN3X1FJcltOXTx4XFxyb2JpP2hNXl1YWW5cXEFeSkB1aj5rTFFoX3dlaHlaQ1ByOkdtW2VcXFFjWFl4a2dpRWl4TktUS1lDTnViRG1oOllodV12TENHQmlIQltIRENjOnNjOnN3Omt3Oj91Q1t2djtkWV9ERGVEZU9SOkNFR1tWYVtGRktlZz9kO3VSWz1mSVNybkFiZnVGQHNZXFxDdHJbZERhaTx3RE5lRGZleFlhQj1PUnBxaXZPUkBrVXd3V0o9cmFhYmhJeFk9dnNTVl1VdkI/Y0J3SG9ZZmdJVERpVE1fWHdJV3E7SUxlZk5rZUtHaVldc0tjeWlNdU9pdG9vWGdRVXBTaXFLZ1FlQ047YjxVRjpJVFFtSVVbR08/V3FxY091Q1ZbRV53dlNzdVg7ZEpRWFNPUnNhR2FBYzo/cztzWUtvdGo7Y2JLR1RVR19RRENZQ049WWBDdlpPWDtvQz8/WURLWWJvVVhPQnlNZk5dZ1pPdFpjSWlrdm9TeWhJeHlxQnNDSXNTZkBlY1RJaF11ckFtZkh3dWJzc0pxRU9DZ3VtVV9faGR3RWdxdGdXVVVXZVV3ZU1RVUNzUltdVExJdWFjdWp5ZENpdXk7eGpdQmJHck9tYjtbVmpDRWJncltDYj5jUkdLU2BZU19Rc2FxaDpFZ2ZpdGFpaW5vWWhrdmRXY3FRU3FbUz9JQ1pJVUpPRztjaEhLQmQ7dTpfdlJlUnd5SGtdRF5VSV5leWZXQmVZaFJzZ2JzQ3Jbcl9VQlxcW2lfZ2ZfP2Z4YXRPaXRfRWhSPXI6Z1llQUV0RURyWXk9TUNKRXd3P2Q/aVJaP1hyd0hJYWU8SWRiXXNFdVNAS1Q9Y3h2c2NBb1J2U3VDQ1deXUhoaWJZd0dXSVJHR0JxXXNYUVJiZWRia1lSeWZXSVJrR3JcXG91PXV3eDtScGdEb1F5V29VXj9ZeU9pd1VCT0lWQl1DcEl1a3VHV0lCa1FGeWNpbmFFYlt3bVlFPE1oclF0Rz9yRUt2SkBzUEFPRkxKb3l5RWBzaW15Oj15QUxsc0l1OkVOWVVNaXhQSGhMZmlOU3BZSWRvW3lXX1ByRUR3QHhUck1LcHFOSE1UXWlVRFhVX3lVdz1qPnVxXFxcXExpQFNxWXU+VUpwUUxzPVI9XFxrO2lxUz1OWU1xclxccGBJSm9RdFhdT2xpV1BwdkdgTW9xUlBJeVVdU0BQeW1VeWQ9b1twalRMV2JIbnBcXHBkPW9bOjpqQFlPclVXa1xcTE1Ic2ZpeV15WT5gVGRkVm1IdWk9T2VIVF15VUZQeGxRWFxcRGxCaHJIXFxTeWZwb2hwSHFzSEFgb0dkVHlxRmZiP2diVE9lVD9fTkFaRm9lZF5cXERwdmBxZkF3YkFneGJweU0/XFxDYGJPZ2RPX1tAVnZNd3VCbz9pZ2dnZ3BxeHBRd2tzWUFbclxcRVhDRWtxeUw9ZVNZcFF3PVJuYU9yVW1iQXdiWUpBbEtieGp4eVE+aEpFbExyRVlzRU1VVE15eXdRUEpXdXBHVE1wXFx3U1lwQWRrQFVvQWx4WWVqa1FPYk1XZG15aXlsXFxJeHJ1akl0TVBVa3N5UWVhTWlwVXdQWWhhdXN4bXRxUlZsS2Fhd1NZcGRNVXlYTW9lWG9VVGFwU3dteG1pb0BwdEZhc0Z0UUpkSz9FUnlFTUFYcnNBeXJBb0FweXk+ZnJWZ1o/ZlpHZms+WndvbXVXZGBudVhxdXdZc3VfdHJ5cDpebkI+d0VncWNHaUl5Yl1Yb2VYW0NgYmRocnZ5XT4+XVFGanhgdzpAc2ZZcUtxdVhxW1hBY0dXd3FXakRnaWNZeUlOd3NOZW9edEpTPT55PkBkVU5lb15USmJoO1ZCPnlpT1pzeWBYWWNoZlxcXmFtWW9pckZcXFA+eG9JaGJ4Y215ck5GbkROZ0xvd1hpcU9wc212W1dWYF8/bVdGY0c/YW9udUVQa3VXbUlvYWRwdFdOeEdhcjpXaVNvc1tYa0t5Y1txeG1wckBoW3BgdE53a0d5bj9XdV1oZ3lmZWdAYFZGeT15YFtucj5eX1xcWXRWYW5qYXVRd1pMXmJoWHhxX2NvZ25lP295UHlueWtaeFpiSWd1P3FfeWpFaXRgWHZQeW9IRmA6QW55cW46aW92cXN0WXZraFtARmZlb3FqeXBMaV5IXl1ZcWFYSXFbUWdjQHVjb3NwSV9oUW1eSVpnRl9TPl49V19jd29oXnNJUXNlWHY7d2FCT3VAb3hYSXJQeW9jWGA/YGVUV21uT3huSV9STnhFWHZtYHd4TnNKcXBPdl4/Z2V2RlxcRXl4a05dcXFvQFFwREdvckhgaHd1UFlVdXVpdXVpc1hIbVg6SWZKT1dDP0VqW1hReXZecXZfYVRvV1J5VVRSa0RIa0U9X0dOZXNdY3JXYWdsYWN1SWV3Z3lLPVRyS2ZvPXZRa0V0eXlmWWZwb0RWaWlrRUlXUVRtTXhKdVN1RVhzXXl3WUVRR3Y8c0dpdWlJZVZiVXdNd2NZVVlSZ1RDTUV2Y1c+PWh5Z1RZeVhNaWJHQ1VJT1ZcXFNmbUdmQEdzVFtDVXN1S1doQFFJS3d5RVtYUHNIUWNWXnFETl1oQkNyeUdDdHFESGtzWFtTWkdmYlNJaz9nX2lyXT9oXktpR3d5UnNEV3lUSG12UF9SV29JTV93Zj1oWllnOlVGPGt4TV9JWVVZdkl4WXlTWT90Ul9EQHdiW3NJPkVkbmdEP2FSQWVSYGd0OnVZZUFVcndDVz9JSXlzSmVHR0FGPmVDc0dHc2NGb2VFZG9TO1FVYG1nSHFzSHFid11FZFN2bnNkUVtmYHdUcFVieVVmQ11YTXN0W29ZYHdnd2VXWVdVbnV3Xkl3bnVHbWlWZVNiUjtlSVNVUT1CTFFGYHFZXmVFeD1UUkFlY29FeUVXb0tURW1XXmloRUdZSE95bVdydmtCSkF0UHN1VHFYamFUT2d5bD9WR1tGZFlKRmRNX0VYSWx3WFVTXFxJVXV1akZ4bV95VmpJb0dkT2JlVm1NbFxceHdfXFxWUWVwPE1mOllkUmhvXFxOW3hfalVWeGloZGdWaEVwd1hva0h3Z1FJXWxOYVJ5clh3W0VGXFxgbnd4aXlhUFxcd0lmbXh2R3BocV5pVXloY2ZcXFxcR2JXX3c7eG15V3V3R15zeGVTXl5wPl1jZ3dXb11eX2tBV29NX3Y9VmZfV3BNT2ZpZ3J4Zm9mb2ped1tKQXRmaHdOVmxqSW5IX2hDV2hbT3RPWWlrSHdfZ3F3PmZLQF1HUG9oZ2NMYXhaVl9cXEFaeUZqRlhzZHZreWJDUWRSYWNSTUlBWXhZUXRraWh1P3ZQaXJiWVlReWNXeXNkc1dsd1J0Q0l1bXhUS1VbZVlgaWlFV1l5dUl4dXZjZUJua1VyY1NdX3lgRUl3ZXNRWWJSd3lsTUltTWdMWXRNa0U+cVZPYUhrZ3JKR0lvP0RaW1hmX2hrZ3NfSVVJb0VPX2lyPUZLdXJSY1d5UWlbZ0VaS1VxZUhQc3JZXWlSd2ZuV0VrP1hgV3lFX2hoSXdCPUlyWXdHa3VKQWNHdVVJY2hcXENWWXlmPmFCb0NXa3NUSG93eFNYeUNnUktVTEFDSmVDVlVXc01JTmdkXWtJdWF0Uj9nW3NHeEl0d3lCSVVzVVVpX0tHUUlpcmdlaT9yQVN5VE1XXWVCZ2dUP0NzcW1FYG9ET19IQztGS290bltYXlNpdkdySnF5T0NYYz1zQ1dpaz1IRU91XU1JYnlHVEt1SUViSF9yTXVSTEd2W3NJQF1ZT0tXPU1yeXdHP01GZldTSWdZcmV2bklpQUdXSU1DQlNSP21CO3NlWEF0REV1b2VSc0NlU2lFQmVZaUlWaG1SYm1Yd0VZO21UU21XbEdjTWdHTVF4aWNZZkdVSmVlclV3dkl4bFVFTGdnTVdlREF0XFw7dEZzdmpHR0hfQ1lHUml1SG0/YkxNcmldU3RzaGFRU0B1ZnFhdWc7VEF1ZmxZdWVxc1h5dXVtV2xBSVljSW1dSEhlV2N1QjpbeVBPaEhDRVBhc2lNeFpLZlpnaGxfZ2pTZ3hPZ3JTaVhZdEhTRmh3R0Vhc2hNZFRHeUZPWHE7UkRLdURRZE1TZ21tRVBjYkhbaVtnVEJLSWVPRElxd3lTR1JrV25TdllVVmJFaV93Q2lbdUVVUlpfWG47V2Z5RHBzWFBnRllpaXZNdkhlSVZRWWxdclJTV15lVmBZZFVJU2t1aGhzQkhdRT5heVF1Qk1NVlBFd01hbmNleDpIbm09U1pITEdcXGtMPXN0bVZ0PFE8bHI+aVZCYVZMdXdhRE9eXFxxcFB3dnhyX1FOXkhqSHB0YVBZSERReWhvdmx5RnlNUWFsXWhTYHBxZj1XWz1LVkhYQlF0b1lqYGFqU1V2S3l3UUVWXFxnanNmQ29JYm15UEdFcnFnVF9nXnlSUVloTUtmaVNpR1NFXnV2c0lZVU1VS1VYa015TWF1bG9FV3VyW0NCYE1VbHFydlFyXFxReDxPYnZVSEVVRkRvakxhc2F0a21RVWpsbj1wcnJMdz1QU1JUU15ITWVdS0ZpV29kTz10TmhsdVxceWpvZVhMSXlRZEtATEphYVBjZW13QW5jbVF0YWpxeXJfTXJAYXVBeEtZZHZxQE5uRG1AQVJheUpWZVlaXFxLZ3RtQWl2bWFsVHBMcG1ZW1lWVmFQVFh4WVRTZXBvTmBYUGlQa0hKRXlYdFhPT0lQVXFvX0VTPmlZV1B4bl1xeEBNaVlWO2hXSGhxeHV2UE1TX1VrQmhPeV1YX0FUUVRZckF3OnVVbT1vY0lUXXVKdUhub2h1QFVKYkBzRm1TZkxWTWBTRklwT0R4Sk1TSGRTTlFwU0xQZ11rZ1xcU0RXZUtRaz5BbUBoX3NJdkF2Wzo+b1pedXhAbFVIeHJWb1RPYUxBWzpJb1FBaEg+WkJgO1ljZGFSTmloT1lycGNWdzt2UHVWaz9UQl1JSFNDOmFyZGtVPElkUm9nW1NybkFpU2F5Xl92VDtFQz95YHV3cVdHaVF5Uz9pbHFHWF9DOltHQW9TSWtYcFN0PHloXnVVQWNVYVFleGtiX1Nlc21CPltCdD9ieGNUcWVVYE1Zdl1UVGVVaT1JYlV3YFlyZkFjdltZY2NmT21HSmdkVkl1dVlVYUdiZWFiaU1yRlVZOjtmZHF3aXNEbD1mY1NGSkt5O1NoYT9ZVTtXdldWZD1obV92S01STE1TO1NncXlEO0dWXUlFUmtJQmFVPU11T0FVTk95WkNpQHNXYUlSaXNpWU9DQHN2QltDWGFHcm15TndWRG1pZEt3UVlHc0tDU3VVSWVHdT94P0VGSEtJXjtUQ0NkZnViR0FocV1SX3V5dD1ob19TbGFTRWdIUGdkTl9kblNUVm9WR3VVc1l2bHVEP1l0ZT1pdGFoXWVXX2VCX19pQ21iPnlZaUNkP2lHX2VmT2FHeENzZDtIYj15SnVDbU13bWFYWkN0WHljY095VjtkPD1zZGNTZFVzP0FXWmFjVmNXWEl0RltpdEl2eD95VGNmTk11aWN1VF1GXnNndkl0Zz95dE1kYENnd1dnZ0dpS1N3UFtFYll3YW10TUVlTj9lSnNkUUFnXFxzYmhnZlVBdktvaVRpVT9FQ2FxY1ZwdWBkdm9hTFhRdXVocFdBc3ddWT5BVE08b3lJVU9peWd0TGxIbj11TVhsdXRBTGpdTW1QTkZxakZYUj1kdT94WGhkUWh1VnRUTWtRT2RMd1RUdT49SjpVcEdMS2t5eGpQdD9JUFdVcmBQVUdwVnJIWWpEeGdId1E9dGZ4ckNJUUxtUFl4eVN5WWNgU1ZpcmhRTEVIdEBsWFhAdjpFbTtRU2tQTGhUT09odVhRdEhxd1xccXRRdWxvPE9vZW93bWpHSE1bSW55SUpjeXlkQG1XSHRfZVFsPFRVWHd0cVNTQHdnTVNNQVI8ZHNjeXZdWHRkUE11WFlJQG5UdUtUTHZpWVZheGtnSVRkPG5waGpEcHlwSVk8cGxMYW9yWE9raWx3eGpbQVNUcE1ddWxIbFBQZXBWWW9CcHV4RVFhSXV3XFx4QXRzVXB3X3hrPWFxZHVKU0V1UXlNXnBMT0lvbnlKP1F0cT1weXhtXUhKSFhUTXBtdmFORXhqXk10b0FRY0VzbzxuZUBuQ0FYalFNZEFOdU1ZXFxJUkM8V3A8S050cGtJTFt0T21dTEJZVEF5WE5sSkZxbWRpVlpIaj1dWFFkdXNgTHFRTEFFVGd1SkFAeXVNVWVRVjtcXHFbWFdCYUxhdHVIUWpeWVRJeE12aVFAcEw/cHJaSHRSPE1paHBodE54cVNtbFROSVVRSUpRUE9OXFxVW0B3V3l2T2FRUnF5ZXF2Pm1NXkBYWzx3c3lYS3BweVV3TEFMd012RmlvXlBYakxQWmVRckBVakFuSEVuPUFwW0BTWXRVeUx5RUVweHl0TlVxSm1KZmBRY3FyeGl5Q0xLbVRPdkV3PWB4cDxKOkFsR1xcWURhUEZxWVV0bj9tbkpJSj9gU1NYWWdVeXB5clppTEVJVkRlTkphdENJVGJkbGRVTXM8TlpEUEZdSl9ldk9EeHFNUF9gbXRQeGBxTXdUTUF0WHFVTmRMTEF0VlI9cVR5bEF5dGBtUXJYbkpJbHF0dENlT3Z0UkhUWHJVanlQdVd4WW1Bclh4dXBldWI8Vm1FUm9ZV01waz5xV1U9TGRobG1Vdl55TUF4d3dkd2JpUUBQVm9cXHdFeVdCUHVtZHdfSXVrdFZwdFdVeW1SZUtoXW5TYUp2RXBKcHZZVVlgQXI/UVJiQW5cXFlVdXhQYTx3Z1xcWFNFUU5IVXNBV2FxdEdZd0ltUWdZUG5wSjtpc3Jpc1VwcnJwcW9MdGRhT0dYcXBddnFYcktpU3dtdj1BdG1NclxcZUtAUWtqZW1ocHJWWFlBbFBWZUxzRHliZWw+bU5qQG5OPFFDcU9BVXJ0QXRcXHVORDx0T0hZaEF3W1lqVWxzXlhzdVltUU1RYEFYcnl1eHVQUGlVSWBXbVxcV1hoSzpcXHZQaXFeaXNDYFJ2RW46eFNubHRxbHBtVHQ7PFB2THBwVGpjSHNnSExQXVA6eFBwcHlxUUxzWG1PQXU7WVZdRGtGcHdAUXBebFBOSE9gVHdVUG1VRXVjeVFFeFZeXFx1UFFtXFxgdmxsS1N1c0FZdWRpd01sdWZgbk1ZUU1UTG1pUlxcREteZHVPZFFlcVBIbXhxZExPaFF2VFhicVBheEpXUXNjRVdmWFBZXWpbPXdiQXBEdFN3UXlBR3RTP2w9Z1pHYWZJVm9NUF5BR2VQeGFydmhyUWNLXnBjQHZgcW9nRl9gVmtXb2w/RmBUWWBoXl11TmhKZ2JmcWFycFxcQ2BeZXBkSWBoXFxIaEV2Z1ledXVhalpvc2JxX2Nmb2h4ZztmcElmdWtAa3FZdklWeEBBYW1mZXdZeWxoeFZvX3VYbmdIbFpYcmpWaG13cF5uaWhReEZoclxcQWxCX15KSWVXP2xMVnNjbmJrV11SX2VyQFtKSFtfXm1oRmJVV2VdYF1lSG9OZnBhZ2F2WGw/ZnNAWWRHX113aXNZcWw9T2Z3RmF4aHdrWXZWR2s+XnRgUXk7aGBCaHhVdl50QWA/eGNpXl1YWWhwRnA6WHR1X1tHcWdWVnl1T153T251dm9sRndQSXBvSWVOaXJeVnlLbmRiUHV2QXVtVnlJaGVyVnhaYG9xQWB2RmV1Pm9YRlpZR3BCeWNRX2V0d2hNUXlvSV1JcXdcXD9dRHZgeFleXFw+cm5pbnZeYkVvc0dYYHlvZ3ReXVN4ZF1QdFleZFVAclNZc1BxX1VQXFw8Vm9IZ3FtX3lxYGpQV1xcZ25iYU9eXmdya091RndmeWFjUUdnTElqdUBuREZyYj93Rm5nbF9wUmlcXFo/XmlAa1RhcXhnaXRZcEVOXT5WX0ZueGdgW2xQbmxXW2h3XVR5eD52Z0RBd2hmX2dIb0FQc08+d0hYbHJ3YUx2dklIaEtJYGpnXWg/dkRedEBxZF92aVJBZEk+altockpnW0dpX2ZmeGRPdGxXdmRYaHV5YExpY1lZaVhgYlVZZktRYnVHb0Rxc3BmYXdAeGpWd0xZbjxIc3BwcDtWXFxBUXA+YHlyUG5oTm11eHF1aGlqQVxcYVZebD5ka1FnbEdxY2hsPUBuc3drREBlVFl0U1dtV1Z4YmB4O0ltQXllR0dtYT93c0ZoTHhiWGluQml3ZU9eT3Fia1lcXF9HY1VOW0xXZmhfXmVQZ0Q/aFRvYnRAXVZuWkZgXWtgZnRWdEBpYmFOYWFGX29OcEReaFBGaF5WaUVvXndpW2NHcUBAeT1WdXBhZUV5bnV4aWtudERXZD1YbHdncXZwb0Nocl1WZEZZYkF3Y21WeEBwa1p3ZF92bmFfbndmY0dHX0N2ZjpmbnNJYUNgX1dWXFxJd3dad2dVVlxcbXdcXGFXXFxNb3JySHdPP3dSQHdMR21reHdySXBoYVtZb2pGb2Vvd3dReHdJb25VeWtzUWdqVlxcO3Zqb15eV1Zrc0ZwZU5nTHhxc3h5VVdkTFBdQHBlO1lcXGpubGR4eGNPX0JxY0VBc0M/a0hFP3dDQV9iO010Q0lXZDtHYW1jRD9VQDxXSGlxTURVVmRYYnFZb1FOQXRsaGFrTXhRaUhRU3VWUWxwYjx0PmRrPj1KR0hXYXVNPnV3U2lXWDx3W01QRmBzckF2PHhNX1BvX1B5eVhRWUBPXFxZc15QVltUcV5kcGhAU15MamRwT2JtclhIcl09V1tsVXRNTXdIdmZ1Vk1lUkhtVnd1S1dpcl89a0dZUUx0ckxtTz9pVnBhWVlcXFBWZU5XeXZoYE5GRU1edXNORVdkcXhmcEtgPWtxQWtrWVZWZHlWSVNmeE5ReG9WWHNcXFF0PHlWSEhwWlB4U2Vyc0VXa3l4aDxQZ3RQeEV2eWxWRGVLZEl2PVFzWFRMWUlQXWVRRmh5UkxQQ1VXRElzR1R3SG10U3lrQ0BNPGFqZEhPZVlsSGh1eUhxb3VqTz1rSUhreVBPeGRXR0VzOnFLV0xMUDxQUGR0bmF4a01ZeF1XbG1yakBuOnVWV3B1Q11WQ1VZc01XbmlrZUhRZmVvW1VrYF1ZW0lXakl1RVVQSHV0QElybGBxW2RuckR4eFlQR2lLUkRSXlhsRGhOXFxtcU5YTmVEU3RobUhpdjxtdklQc2pVdmRJdEFFbUt1dTxVV2RYeXZpang8U1JcXE5RRHdhcE9gZHNCPHBNeVJNZW9BdVNSSHdMXFxKVzx0S21MUVBsc2FOb2RRbjxZQlh5RWxLcmBwXVBRd3F2Q1hKcVBYa0VqTVhOVmBYOkRLeWhxZkR4XFxddVN4VWtwSz1pWWFYdDtkWVlAa0JwcWk8VE95TlZscVF0WF5xWWNhVXFVclFkUEVVd01Zc0FwTz5NcGNxT01QamZdWG88dU9ES2NJbXF0dz9FUXJAcUlsanBxcE9wWFpFVkZ1eUJoSlhkdD9Ib3FVdExVVmh0dHJ0S0dAVWZpc2N0U3JUbVBwWVthVWBReTttanJFcUh4VD5dalF1bUBQU3RsTE9AWFxcTHFybWxBSFhpWW1wcG5eTVZ0QVFkVHZrTVlYXVdsWVRKWG5WXVh4bHBmRFZaTGtbQFNAcHBYVGpPPE9MbWV4Pm8/YVpmcXZ0UHBUZ1pWQGp3d2NwcHR0P3dmSHJ2YWhQQF1kR2lJcG8/UW5LaGtmcV9rbnN0X2U+SF1sSF91YHFwYHVgX3h2aWBFcHJ0Pmo9UGVQR3hUWF9gaGZgeWFveWpXWG9XaWpfeGtIXnRBZ11oaGdkYXc+R1xcZmFlYHBndUlvPWBoZXBwUXFeTmZ1c1BsUFFiYVZcXFtBYG9hWmdBYjtAbmdPZ2FJXFxGaGA/XmZWcXBAZWw/RmNrY0RlSEZjWDtxaE9fZlFnWHBBZXN3QlVTZF9RRDtVVW9tU1ZpeGJVQmdJRTtrQmlzc2N3VF5jck5BY3Nhc0tVc1BpZ1NrV19ndWxBZFM9Zls9U0FJRVRdQ2tpQmdnV2dVaVJbWEdnZl9lRj9DVXZFRkF3cmFLVW1jU0dpRUZTRVtNVUZVU3VzUm1VUlVVVXVVWUxjeXVdY2I/RnBHU1phSG9leUhHWUBlSUxFUlVpcj5hREJUc25ocG9YUlxcPFZCUExeTEpYaFRQZU5MVFl2aHdXXFxYZmBRd0B5Ql1QY0hUOkxzeUxvXXBwOnhzTHRwcVVqVGFST21RR3BOZUlxRnh5aHl4R0lKanF0VllOb3VQcFxcbk95cG9deGJEakRhdmJRVTpFV3dMbHhJeHY8Sjo8TDpgTlxcQE5kRHlhaXdZSXFNRFBCPW52QVg/bXhAQXF2UHNUbW06XFxwP3VNZj1Xaz1NbnBPT1B4WTxObkxsXFx4VzthUF5Idl5ldUdlcG9kcE9kcnNJdVBxeF1cXFdCPFRyVHNkSE9IZU9kdU5NaVVXaHVYSVVVVFZuXFx5ZXl1UD1xTUFTQlFrXWl4P1hNXU1zVUxtP0xKW3VvcFFOdWxrUj1wZEV1XnRPVzxSVnhYaElWPWVVV2xsZm1XYm1WYXVuQUlycHVQT1xcUWRUdk9BWEtsdUVsbFpITDxQcmFkd0R1cGNZTXBoc1xcTUpsbFVxTVhUWXJ0XUpGcVhUcXZ3eFFicGxnXFxsZllzSF1VWXB1RW13WFFzRU1fa3hld3dxXl51R0BsdFhpW3ljR3lsc2BpaEBkUnlnX1d0XFx2W1c+a0ZxZlNwc1hncFpvdmJWaW9RXTs/YFhOcGxZXVZeW11GYGRRYTpHdE1waG9uZE9hdHBPbkpAZW53Z2M+XFxWdmNLeWBxeHhaTl8+Z3VnZ3hfZmBfR2draGY9YHN2eHVCaXFAV25Qd2dJQGhOQXJdTnNJYGRgd2dCWF9lWGdOPls/b1xcWEZ2eF9pR1F4YG5rPj5aVEZ5c0Z5P2hqdkZicUBiclF2c19xUG9kT0dlSEBzOlFoZlFsWXF4SG9gO15qZ2heS1d1TFl2SUhbbFhjZD5sYmZpdUhmbVFqcj9kVFFcXDxHXFxWbltpP2dhd3FmQW9ETmNETltzZl1XXlpBb2pDaG5XSF9PaF5kTl9jPnNnZ2dpP2djV1pOX1pgUG1ycGtVb3FveXQ7X3V1eW5wbl5fV3BvYG1AZ2l3WXVYSWY+UWtVWXdoeV5ZX2RwcHBxT15aYWJVSWZFbmpud25wcXRrT3JbZnlLQXVISWxFWXlgYGA7b2tUdnBuWXlfVnJXQVtjV3FRbm9nT3FGWVxcblloTnl1aD9nO0FuUFdzPGlhPlFyV05mYXFrbHluS3lsZE91Pj5dV05hZ2ltYWFgYXhtVEl5PXF3XFxXZklWXFxEbltPcWRpPlxcRXFhXFxxalReXFxMVnQ8QW1GPm5fQWdkZltuT291Z2NlXl1dSHJGdnlbQWhyUHdBV2ReYW0+WXdJV2VXaHNGSGRkaXh3Vlo9RmZ1Z1tJZm5jQV1wdmlqbltKYGBgYWFyaGlzUWZMV2lfb2lbaF49UGVYQFxcT19fbEBbVVBgeV9wP0BxZUhfd2FnVEl0VmBzUmB3SkFaPVZucV5lQVFyOndbRWZoUj50a2B4YVlaVGFaWEdlZmlud1ZxWF5gO0FbdG9qTkZmd1dkQUBaSmd2XUZ3cG51PXlmeHdfS291dU9ldGdpQV9kUXB1Uml4cHhxRlhpc0daO3djSXdrUl9vXFxXeVBRdk5hdGg/YVJmdGJpa1d2YFM+eGxAXltJbGd5Z0Nna1BxbllJYWxYeXRvZmVeczpRZFVvdFRndUxpW1hgeDx4W2FIanFOcGtAbjw+Y3hOamhodGF5cHBBamhIaEVebDpxdGBIZHRhdXBOXFw/V1xcO0BpYUdnXFxOXUZweGtAYUtXYElodUNJXFw9Xmpob2BlcHFMWGs8T2BCYFp2eXFUUHNiX2BQRmo+R3ZGYF09dmJJdnhuXmxRX2FIYHFPSXhqWGNOaXNBZnViT1piaGtVUXdFV3BlYG5OV11dd1tFZ3dJXng+SXNuP3hEUGJDYGJYeWFDWG49R15LRnhkdl1Gb19NSHNfUWQ6P15eZ2xfYV5FSG5rbnRrYW1fd0dHVXlvSW9ZZ05NR1VZVWU9VjpbU0FvdVlrVEs9Z1Q9SHJZU01HeHRxRGBLWU5LREA7Rko9Z1JdRTs7ZG5JRVNRY3ZfaFV1cklpcmF5SFVrU1JlSHltdjxzWW9RdFhvSVppQ1dxYlRLaWNfZnVvSV9xdW9xaGBjZkBDYkBNZlxcQ1liW0hQY1NxO1hSS0lzXWV3S2d3T0ZdcVdFRVVgX2dXV3Q/a2NzWVljZWM6bVhFXUZEZVZVRVROSWlXU2lcXElpVFtEV2NJTHNndGdkXTtCQnVnYXdTPlt1aG9URkt1UE9STmVGbElMYkxMU1xcbHg9dEFsVEJhTm9ES0FwcHd1cHVQdHhcXHVAXFx1U2F1ZkBZPW1PQlxca3dIbkdpdUdoTHNJbURtTGJEVUZUcVtUcEZoWVdAbV49bkVMdWl4UmFAVVRETTw8bWRMSj9wbkFodGBEVT5UWVNISkJtUFRwbkdhSj15VEpdcF9Ra3RhbF1UVVFld2JAaGBnW0BhZmZwZlNgeV9JbUA/bF1geE9fXT9vaTtYTl1ySlFzc2V3R2VTR19naDt3Szt5Zk94dl95VGNCT0lzPlFUcWl1Tz92P3NWUGlVaFNmST9ldltIRmFkPFdHUXNJQ0lnYGFpbndlWXVlUV9FbVViYmN4bVdodEFyZl9lRk1yY3NTRmdHXFxET1o9TnFBd3NRWD9IanFBU2FtSkBka0pVS05BUjpYVFNwbE5FdFBZbmdpVjxFakxwb2dcXFU/PEpUXFxTTGxNYUBsQ2FuOmBUQllvaVxcU0VVd05IS1JpVGRQcD5wbVFZeVxcSVdlUVBLPHNgUXQ+QHNCTVZHcE9DeGxwXXE8SXZhSVV0SHlheXdfaGxkXFxxYV1LVUx3O2FWYXhYb3B0T0xiaEZdYXBxP2hfPE9tR0BbP2l2YW5oUWZlaUdzQm9zWmFrbVlkX3dfP2F5QGFrdXh0Y29qYG9tW3B0SG9dYEBiRmdwW3hyakBoYV5cXFxceGBxR3Jud2hdUFxca3dnb0F4aHlhRnhjZGd0WXZgeF5ePlFjTl9rTF5gXmh0eHh2P0lyUUZ0bVBoYFhac0drcW5rVmdedUh2O3dreUB3ZF9fYVhbY2dmXlhiOlluP2djc0hvP2hwV0ZpU2h4Z2BhOm9kS2hcXHl3d0RQdE1JdFBQcmpedHFeYj5pXFxhbmJYWGFVWW5RcW1WZl1PcF5eeFpVQXFUP2R5aXROb15lV3dNX2BiaHJvZm5TSWc+ZmZNbmpPZ3NcXGF4SkFfTmdhYk9fOkdeZEFmT2lsT19wSmBoVl9dPF53WVlseFZ3Zl5rd2hobXBiPXZqYkZxeEFvXVhcXGBxZl9fY1tmcUBfXFxHZmlgSG5YSFpHYF5rbmhDXl1bWXRVX2FjSGJhP2VzQG06SGRKUGN1QGtyaHhjeWhpP2RGYHNWcVpVQHdUP2FLZ1xcc0d4UXd5clBia09qeFZnUXhpX25jXl5yU0ltZFFmanZ3SmFmdlB3XlhvdW9gaXFxUldudz5pclhtcEZvc2Z4RGlsTl9gU3dyUnF1TUltO1h5ZmheVE9zYz9vaD9nZ1FcXDxHdFVWcXZmcFpwakdoZnROXWo+Z25fcUJwY1F5XFxhaXBeaW5BSXdrSW9Wb2RPV2s+dmpLcWBfX3FnUHhHaG15QXZAaXhMX19ARnRldlxcWG50QGFeXFxXaF5JcHVGXW9fbltXeDx2WnM+d3FwXnB2YE5pbHlwZ2FJc1poXFxwRmxeeXR3PnF0X3JHeGdIPlt0TmdNVmZsQHBiVmdVV2BUQGROWGhwZ3dPUGVFSF1FcWJGdlpTZ19pWHZUT2ZPYHhPWVtKZ3NmaGtCYWRHRm1TWGxpP2haaGZpX2dBV2BsWHBvYHRPdmF3QWxLPmRCZ3Y/eGZ4WHFKR2dzVmlzP2lScFtMRmQ6SXFXUGRfTmlpSWdMcHNkUXZcXFF2RGBxbmF1RHBbOnhqZEhzcj9oP3dwTV52VHdhRU51YV5gbmBtVGFvQXh0aXduUFlvQEdaPV9uUz9pQGBaRkZodHdrUk5ndU5pakZcXElvb3lhcGJRW3JZalt4b1lpXmN5Y29SV2tiWENiQnlTdHN5dU10R2FnQmdVeXNnVFt5O3VjS1lGS2tIX1t3WV1obnFYUXV1QGtmYUFzQmd3RVtJbztYZHF4ZlVCPVtHR0diYlFzdk1kSm9ZQWVEPk1mbjtndHFjeG94aGtkQF1EW3VmZ2dWO01Uc01zT2lxbmxPOkBSW114Z11VPF1NWVVVaUxXWUx4X0Frcmx5X0B3d1RPaEVSRlFuZVVxRnFLP010cERwajxuPml1eHR5dU14cz1UQj1vTmVSSWRyVkxUPGRTU0VweW15bml5c1FWT0BSTGFTPWR3VmR4a0BYZmxsRkFQTGF3SHlTeVxcTGtUaWV4b2l3a1J3d3hOdlVIdElwaFZxdXRWYFA+d2lnb3Zmd0JHd2hIX2lXeElhYFJuakZmZ1ZZcnV5clBpdXluWkpAaz5fXlRwb29xbV9OP0NCbW1lbEdYeF10dFlESXd4R1ljTV14WHFiW2FIck10bEdTeF1DZ2VDcGlpTVlFUGllQ11HZmlVVVlydEtpY0t5Ynd0VmlneWN5clN0bTtWQkF3QXliXXNzaU1Vcm1FRElTZUV1P2dzVj9JXT1jc3lpdm1YOkdWY2FWU21VdWFGYUN2YEVWPDtmZE93cXN4amlobVN0P0lCTG1YTWVXQ21WO1VDT1VzVUl1R1F2d1NjdztnYlFnRVNXUGNUamdGSmF1Sm9pd2FjS3F5cE9JTl1zZUVCO29pb3dXWkFkS0NDQXV3aEl5YEtXSXV3YFNIWUlYWXF3b1lVXFxBYz9JVFJbU1RTaWpDeUlBYzxZZUhzVVlBc3ZJdHdNeHRHdWtXd0ltSVRRSXNJVFlJd0BrV1tTVlBtU3BxdF4/dnJzV0ltZU9fdk9jZD1VQ05LSVxceXNRc3JZd3dPbXJIQ0Ztd1lzY3hTWUVUcWQ8d1JRUWZZb1RwPWdsYWY+S0k9SVlCd2VhV2NTY0NdQ1RSR1VzO1VPc3JfaXJYTUdJZ2JEeXdDS1lQcXVYa3NAYXJxR3R0T3hGeUhtWXNzS2diPWRbQUlhXWd5Z0hXX0dwU2hwO0Z4Y1lyXVdtWXZdPUJaR1NhV1NeXUZBd1RJXWZTT0k+Y2NZPWVQd1licXljZ2hNd1NjT0RkW0JHU3VaSVNNcVRIZ1g+RUY/a3hYW0NTWXRNWUdgc2VAX3RzR2ZbX1NrUVl2Q1dgSUlgW0Zab3hJWXdhbVlIX3ltd1dNd3ZuaUN5c3lmdVZ1SVJdO0I9PXJuXUV2Z2M6X2hNWUdgV1JxRUhuO0hKU3NzeXd3Y2NZRXhyYXZweVVweXVnaXk6dUNqYXZCUWVhc0N2bXJ4ZWlpWWRUS1Vmb2Q7Z2ZXd2JRP2JcXE9HXXFmUkt1dG1CSW9YT2lZTU9pPEV3UnliQF9iPGFXb0NyUVtYU11oZ0tGYHl0YkNCWUtFdT9yO1VibE1DRFt3Rz1nPltEYlFUdW1iST1DaXd3O3lEbktCdG1ZaG9IRktHO2dXaEF3T0tTUGFoTEl0OnNFUlVzPklyeTtDaVdXW2dDU2tWbmtjXFxdd1ZLSVJzcm5TZls7WHJTdjpJZ21TUj9pWU9ZVzpBaEdcXE9vQVJbXXRbYXc6aXNiYUpGREpaPU1cXE1Ya1VXaXBScFBYbXlLb2lQO1BQUWxXW1hYSz13RUh4T2VZU3lSPER1X114XFxBXkJXXXVuc3ZOcV94YnNoeUhXZkFeZFtHdndAZkhBZGVXXFxdTnhWSF1zTmBmZmFBTmtaX2dnaG9fTls/TmJZUWJBV2VFdmZhWWBmXnBXZ2RtUG5lV3drbmlDUWJZP3RbcHJScWtUP3BucXFeRlo6V3Zjbm9Yb25CXl5UWXhlWGV1YXY9cWlEcFo6cHlWeGs9SFo7Zms6Pm9gbmV4SWpeb2pjcF47VlpaYFtWZmF2SWFqV2c9T19IQXRbX3M+SXN2R11mbltUSHlxRmBsTl5KSHNXP1pXQWo+Pl5qX2ZAaGtpP2BRZmZFZl9YcVpKPmdWcHE9P2dqdmtiZ2NBPmY6XmN5X3hwWGB3TnM/eHJEYGZ3Z2RBSWpldltoXltuZnQ+WWpYR3BwaGxBeGdKbmNZeHh2aWFnaHdHX3BqUXloWFxcYWFfQVh2Y3hqXUBuPEdnbEhxZUFwU1dvYElpS3l5Z2FmYD5ddXdbQ053PFhmbVdvT2dmVmBiXXZmWXdxOnZcXGJZd21eYVtgZDw+ckdmcVZgY1dpX1hpdFV3W0lheEZGXWRRYW1ZXWlhbz13ZEVoZEVGcUBmX1hXeT94bGNmXT1eaGRHRW11O11TYEdoYG9SWW93Wz1ZRmVlUUNCQVl0SV1JYmtPdWVXV0hudHVMbnBuO2h5Qkl5RW1NQ1lsOlxcS0NVcz1ZdFJEajxJbUhIdXRNSkpdT3RcXHlmWXBTVFJ5eFF1QHVJVW1CTHlMUU5XVVVZSGJiXmdTXmZ2Xl5sYWJ3V2lxdnFKR21nSFxcR3ZiOkFtc05pQXBodmBgamFiTXZkZWZ3SXFpR3ltQEhuT1huPVdxTHZzTEdpSFFpSFhqd2FpdmhkT2hyUmZfRXZcXHlAaHNQcGFWYk9PW0hIbmRZdUdOXVVOZ21xanNnZ3ZIbFE/Z0J4dFF4YXJxbmdJcUpPckFQZl1Bcl93YXlHdkhhblxcSGprWGNhYWY6Xl49UVxcQldlckZ1VVlocmFpR1ZfTU55RXVDa2NbYUlmbXRJPUdWQ1d5XVRpR3RcXEN3a3NSeVVZbm1GXk1kX3FVRXd4Zl9ZckdGdHdTV3diQG9yeENZXFx1Z0lnUjtPZmdtdm07V2pvY0NHSE9zYzxbQzx5WVZlQ2dfSXZAbmt4VXJhTUZhcEI8SkhwVl5Vd1NMbz5VdWVZTFtoUmxgVEBob1k9cD50V2VYS0RxUFZkak9hUHFxS1NMVmBRVkJdclpgU1Bgd3VRUWR5bmJwdW1VUj1Yallgbl5AUVQ8dms8UzpEbmV1dl15TWZ0cE95d11BT0BocXV4VWJgdFBIU0FJSmJMUD1RdV88Tk5NdXBheUddWGZlbVN4V1l4eEFoeHBYS3dFWExZS0h0amx5V0Fxa1dUTUpwWW5ocG9ocGF1c1hoSj1hV29obXR5SztZdVVZUW5cXFBOcXJAcXZ5dXFOPHNLVXRheFNRVGs/UXd4XXB5cVBSVE1VdFI+XVJGXFxUeUx1b1hXUVFwU2FXb0FveFlUQklzQ0lNb0xXTnFrV1RReGR4R1B1VVl1cXBXV1F1VmF1dnlUSG1McF10T3luVkV1dz13bklvUFRwaXBZUnFwZVlLZXlpQ0lkVE9lRE53SWdlV2dlUFZbVD9waXBvQWlkPWdbb0JOQXlVPXRKP1hsVXRpc3VXQ2lZVVZeV1daVVZcXGd5U2FpcU9pWHNUR2NITkFsVHRZRTxQXmVNYGhqXVhuRlFWQj10QkhOaGFQb0huT1VSR2RQTkFUPWVrO2Bqaz14THh1OnlZWWh1dXVxT0F0bEh1ZkV2WUVVUlh5ZExxdFBxXk1QU2VVV2VtVHhyeFlSSkBTXmR1V2l1V2RNV3R5dWludFVrOkx3ZVl3S0FXb2V4cXlxRUxYc2BtPUl2WkBUPTx0RmlsRWl2ZGRsRGVwUnh5PUBWa0BVWkRSQVxcUmB1dUc8dG48T05MS29kb1lpa1Ftdmp4dVRdSz9NTktAVmpISnJRd3A8U0xEcFJdU2FYdE9ZUnl5TTw8T0U9blddanhYanQ8TDpkV3BwcHBweDpAcE1QTT08S0pFT11BWHJcXEpcXD1KZFF4O1VPRXl2bUlSZFRvQWV4WVBKUnRzOkhUR0RscklzeUB2Rkx0VD1OSjxXY0VXY3hydml1WF1XYXVWYVlwXFw9b3FQV0xpVXVwWGNYb0h4UVVdS3JldGs8TUtRb2Vwa3lpV1I8eGRYdlBmX2RJZHdFdnlIZG9jeVNFbnFUV3NJdUlnaE9JUFVSR2NAdG1KTFc9VW9AUE1kW05xalBbSjtHPjw/Pmk/dmlhUWFUR2tqWF90WWlNeV9JWXJgX2VoYXVvXnZdYWt2dl5hUXhoaWV5aGVlQXhWT3hXeW9FWWpOaXhod3lbX3RZX2VqbmZtX2hXVmNiV3lfSWw9WHNAP2FSbml0eXd0eHZXdm1rcHhJQV9yQXh5dmlSX2FfeG89X2tUdm1KZnRBb2J0cWdCd3B5cXZ4aXQ/b3NOT3ZhTnRrRmhlaGthZ21fcWt0PmxxaGY+SF5PVm9YXnh5T1p3PmJJZ3NbSGZoWXdsYHV5X2t1SHFCcWs6WHlVcGFmdm1sWWk6UXBdaGpwd2VXSXVqZnVJYWdacVxcbmB0VkBtaj5pXU9cXGleZ0lvdWBJdEBQdT54aVJBdFB5Xld2cXBBX2VQbG4+aVRBa1p3aWVwcXFgXFxQeWZ3TmtDYGtISWpQRmhjP2BmX2lBX3NWVnd2UWldUXJYRm86WHJbQXI+UHBJcF07eG5JWHZYdl5MZmVgeWtYZnd1cW1rZ2xDYXJrWGdHd3ZXWFo6SGdhUGdxdls7V2Z1cWVrSHhAX3JuaG9xWV9bcGdZQWo/YXRnV3V5UF1paWZEP2RFUHNBUW5vQHZYX3R3WWlTZnBKeXV0b2B4Rl5dcWZ0V2JZZ3lRcGhQeXZ4XmFtT187Z2RDQGthRmdAXnN3aWZudXBJSWNzVnBtSWhXR2VIVG5BWD9QVHNQcGFZdHlMWEVpeVV4cERObGB4Z1JOdmNxeGhwbExnd19HaGFxcEZBdUtYZ1txYGl5eHVWX3ZuYWlPYW1RY11xZ0BnYURXbz5QZVtHZGZoaTxPckFxWlM/XFw7cG90YHNyWXVhbl1ucWlMeW1eWGdUPmF3Z2RySHVleV5lZl52PmRISWlcXEZpSXleXXZnZ0lrV3hyVFFlPXFpeXFeOnBieEFsZG94VHhydXl4Z3F5Z2VDY3lnbXZta1hDcWJ5c2ZzO2dfR0U+c2hqcXlfV1lJTVhlQWZgc0U6R2hhQXNqQXhbcUN0Y2VfR2NJb3dXXVlMZXhcXEliaUVGcU9SRkN0VFdHUF1ZcmNnZW1FeUloaXV4UF9ZbGFnaW9ZVlFJeHlHZ1tXSldjcmd1V11FeD9VaD9FQm1CRXdJbkd2a1VHd0Vyb2dUO1F1VD95SVtZRW9ZSE9FbV9WPUlycUVYTnlyU0t1aGFpVXd2aXlmXmlkb0dDX0tIbUVkXndpPW1nWm9JXUlSTmlzdUV3R0tSQ1t0UmFiRXlzREViWztXTmlmO2tSeUV3d1V1XFx1aHdBaHVRU29nclxcd0VRc1NHQ2hcXEtiSEtYZmloVXNYbGVoPXVEaHNjQmtIOmFpdztEUD1Dc2NGYW92SG91S290O1FXX0lCOnVkcklFZ1lFaXdSRm11akVHXV9obXdoZXdXQUl0aW1YTUlHZXV2R09YSmlURU11QUFlZl9pdXNYaXF1SEVHUTtjT21nTHNJZVNCOz90XmNzUktmR3FzeD1YcGFYZmVCUV1mZHVoT2lzT2NyWHNJZEd5V3lkeE9laWdVXFxjR3BRVFVzZlVRVjtJdHdXQ0A/aVNRRUp3SXc9SVV3WXFhck1PVHRhcm9TREFPeWxzdVBJZVI9VFdfWG1BeEl5SVZHc111aGo9Y05vU1hfeG1xZm1VWHRpZEJBd0FFRU9RUmtbdFxccUNacWhwPWhyW1U6V3RLb0VRQ1lscVloO3daY3hkP1dYRVlmSXltYXhfVXR3c0lHeWRuYXJmT3JyV1Zld2l1d2dGa21ecXVrUXlpTFFmaVhhdFRmaFNqZFV4VVdVYU5dTFFYbHlYaXhTaXRrWFlwZXdSYVh0bG1nUFdPbEpuXVJXaVJaYGtvbXh3dUx2SXFpVHlfcUw+ZVVCYFlScFVYcXVhWHNFUExYVFZqXFxWPEFPRUVxPl1yaVF3ZFFZY0xTPFl4PlF4O0RxZWBVPHl3ZEFWb1hPdHhKYlFZPVRqdFh0dW1Tbk1taEBRcmB0WUFTTWR5WGxtXFxhVlhFdXFYWVVxcXVkUmZtVVl0UldZUlp0cD1dTV9YUEpsanBYcWBgcE5db19ZTEJlT2ZUT2RkWXhIcV1wbl5AcGpJVz1Ec05ZWGY9eXJVVV5lck15cnF0d09xcF5hVE55SlJEUHlRc1VUTz5gd1BwdnRwUmx1cDpNdWU9T0dcXHFgYW91RFBLPHJNaVBDeXdEaVNCaU5cXFF3YXR4TD1XTXhrZ0hvWFRwclF3RVRZWHBVUmlMV01VVElNblB3PFFva2xrYmBrZ1hvcHlSWGlTR3FtVkx3Y0FuZVhucHRtWURSU0RLWXBWZ3lQZ11SQmhrUFRxXFxkeENZclVEV1ZsWFdVWWV0TFNRVUtdVDs8VFJUcmF5T0VMdFtpcF9neXVpbWxRamZRdkh3dTp4dEx5W1xcR1xceXhuQUdnW1d3Zm9nW09iUUF5dW5hW0dma25pYUlzO0FaWFdlVXB4UHF2WmF5UFB5PFB2VD9yb090cW52c3lhWXhnd2FzY2BzZVZzRXFfaUZvPFdtQW5rVE5cXGJRW19veEs/YUdOXktfdUtfdUtRdV5AblR2WkdvbXZedVZHdU4/eV5RdF9gYUhHaW13XjpeaVRWYlVZbkpQW3RWXWVXd09od3Z5ZE5OYEZ3Z0ZxdUFxdTpwbENIXk9mWnlBWlhObENWcW5pcWBeZ1NveW9BZE1vZEBpc212aWZoYUFRZ0Zxb2NvWjp4c1ZBdGxXZ0VZc1VWbVVpW3Z3cj9wW2xxYE9gXFw+Z2FCaGNiaG9pUGdaR3V1Q111ZFRhYm5RSU5daVBPdG5BZ11JZ1ZbZVdHZUNBYlZxdEJ5eUV5VWlbY0tTRmJfeHlVdHJZd0dPdVU/d09ZZmNdVkJNUnl3ZGFfZFxcbUVEcVZCUWhbWXlhP2lMVXlyS2dmT0ZjQ0lhbVNqQUhnSUJqW2hUa2RbU1hvSUI8U0ldR2ZwX0NybWR4aURwVWhTYXdIXURNYXRAWXM9SWRbZ0ZPUFduVFNjRFdeaXBublpSYHZxX2VoZnlxQWppcWdqSWlcXHF1WW9sTXloZkdtY3lvS19weXlqd3d2aWleT2hoRU9ncXFpVWhpaE5oQHl4RXZ2ckFzaGFdd05pXlBldU95dmhuWVF5OlFcXGlobXZueVpIZFVZdFFgbXI/eHRnWzpOb0pXdFppZnlfZ1ZGb0VAckxgb2Fud3NfYE5AcmZQdXJRcD1wZVhYdDxpXFxVcHNScGBAeXJVWWpDaG5JZmh1cG1YR2RNQXJcXHdoQz5aV2ZodEF5PUluZ3dhZj51VG5qPElkalFoc1debHhiRj50Yk5dRmdhV2ZuXFxIY2RGYlxcR3hAYGNtb1o9V2Q+WGpzTmFWQV9jcG9kT2c9PmpRYFtnV3RHaFxcbXZwVmFqbGhbQ1hxYG9rSENmQXVMa0JWSXV3TWhKQXNUdWheb2ZmX2dCb0hfZXhcXEdFeFt5ZXVSSXdldHd1UUFYTm9XWVtJX0V0cVl4d0F3XFxvdnZBZW1TaUhtVkpNcmBDRXlDdXBtZjxLV3RVU29xVWttVklhcnhHSVFxYkV1VUhddVVXRz1PWGRDdlVzV3hVSE5BY0hLVUJfeW13VWhtaUpnVGNPSFdvUltZR1Blc1c/dmFtZztbdEBpd2V5aT9vZm09eUZnYllxU3FtWFU/eE9xdEpveGBRdlJPVzo7eUZpQ2dzZ3hPaHRnaE9rVmdxdl9ZdmdRVmRneGZTYl5fclo9WHJlQ0s/UjxpdkVBY1RNdV47aUZnUzpRd1RNRVNraXdRVGNVWUBdZ0NXRGphYndRdGdNZ0dHV3lNaHFldVtfRWdTVFdPZWBRc1xcX0lMYWJCZ2JtbXZyQUdMbVNYP0lsd3lwbUlubUNHUUlaTXZcXHllYFVlcXNyVk95c1l5XUVnb1FmaG9lYmlYPXlCV2dIUz9pP0tzYVlHX1FkTmdneENEcWtlV1lWPnFydVVnQE93S0dYOlVTRnlHZXN5Zm9YU2N2VHFkUl9kTz1UQ2lCOlNySmdmWXVzVV9JUlFjYl1Eaj9XO3dUSUtlXndTS1dHZTtIRG1JWndnQ2VYb09oTlVJSFFIY19UWz9mZFF3VDtFVENIUjtFc2dTS0VXU0VYdXNod1dTPkdoSml0XFxkc3dJU3VUT2VRVWVNV0NdUndVUVVUb3FdWT5lUF95eEpodklcXFI8PWRxUG1veGZ1YWNpV2J0Tl1iTnFyaXRIWHhjSHl3d2VwQGBCTmVqYGl4YWtKVmVMV2N4aWdKYHU/YW5DWGhReHlSbmc7PlpXaGZJeGd2SXhnSXJecXU9QV90bl5NcGBZd2VmcVpAb2NcXG9nTHF4O3l1VlFpcHdbdWheYXh5UnBmPW9edlBnb1BjaG9peVh4RllqZmd0cUZeb1laYGdfU3hhcV9qPUZxa0l3P1h0QXhnblBuV19rZ09dSGltdE9bb0BecD9bWXBwXFw/cXJRdlZobWtAZFFYaXdJW1Vvd2hgZGtjdGd0YUV5bW1jbGd5bEF3WEd3SE9lXltURV1zYHdneWFnbG1FX1F1WF9kTmdkWUV1R0NYTlFkT1dYYV9CU1VkV21ySHloTkdGQktlVF9CXm9jcl9JT0FjYz9XQVVyQmFGZEFyXm9jSztZVG9HWFtoZj9nUV9DeE9UYz9UZGNkQltHQFNjQUlmOztpTENiPEFWSk1Sa19mU2dzOzticT1FVGF4Yllyc0NVT2FZO3VVeElpZmdWYVdoT1NGRnd0TkVUU3V1RGlEOztiYkdnVFd0Xld1SnFzTz9TXl9nVFF4Vk9UeEF2aENIWj9ia1VVZVFIaHV1ZGVZTFNjXmFIbk9jWm9CV2lYV012d2t1aFlVPWlYS19CV1NDQWVTUz9nZGl2dUNTX09kWG9lWFtlSGNlPm9SWztCTkNSPXNjPkVGZU9lVVVJcl9Jaj1yT3F4bVliO09yZUtlWHNJQ11jSXlXUE1TcmVVTF1pZ1dZOkFDeVNGR2NWTUNkPkVkbE1nRWtXZ2lVWVNjTk1HXl95cHFlWDtSXFxzWW9DSF5Dd2JPR2JvV01Pc047UlFVUmN1RF9HZF1bRG5hSE9dZHZbaVVzR0s7Yz5LQnh3YnlVRXlfaW5jRl1JU15tU0g/ZmlxY09bVV5rcj5xdHRFT2NAbFdBbW1BdnhVUnBtS0hoVU1hS2RxV3JMSlFhdHdIUUp5dlpBVUB1U11pdj9VVnhtcVRYVUdpdztwTndVTXhIdWlReVpZcWptVUZRa1l0eFhFaVp4X09JZUxBcFh2a01BXkZ5aGVhcXhneEBJbEJhbUg+d1BOaXJXbVBvTz1WY011RktmcEtVSkVmYEdISml1U1FyTVtYO2FST0VDcWtTYDtzWkdSTGlobUlDQktFYHVSbUtYakFDRGNXeWdlakF3bnFoZltoZndCYFd2eUNWYz1pb1lVZUFkRHdjaFFnX0VodGN2bGVCXmN1WUV3SnVzaU9FaXFiWnFIUW1kP3FVeV1GTENTPl9ZWFdjYVVHcU9GY0FVbnFlR3VGWFt0cVd4Tl1EaXNnTztzS1tic3VVQlFlZU9zZE11T0VjdE9pXFxfSWs/dEF3ZkpPQ2VzZ2hzZXdZd3dfZUx3dkhBVF15SF1TWXB3dXZxRkZHR11hSE5vRD9hSUNJWV5jd1xcQVhzPVRBS3hMT3ldcUJ0X1N3ZXlKVVNsX0ltYXNTV1RBb3dPU1JTUUhbQ3JpXXZWeUVgVWlcXHlJdU1UTUNTXl1DQFNyZ2tjdU91TGdEP29iRUV5V1tXcF9lQGFkZVtESWl1aG9jYE9oVl9yUFtFR0lzQVl1XFxpd01Hdj91QnF3dG5jSG89R047ZnBzR2llVV53ZnNlWE9BV3VtU3RdVlBNc11fZURDU1lHSWZXSV9XZ2ddVmI9SDxDQmQ/WEp1ZU1laXJLVmJNdWtxd0NpU2V5Y2FrZG9beF9LZ0s/d0xxZGl3RjpTaWl3c21nZF5ndXU7ZE1IWW1leERoU1VQSlZteVZwdnZRdEZgVENpa29UbXFxTXlYbUtJS1NkS0pYd2RVVUtAU1ZkTlxcRWxYVmV3R2lOaXQ8YF5mcGpSaHQ+TmVDX2ZjZ2Jzb2dQaVpfV2M7Z2dhPmdwPmRvaHdZcV1qWWNSX3ZmdmN1WHlBb2NIWWhIUG9SUXA/eXRjeWtTcF10T2BIZ2ljR2hGX3lFYV0/QXRfT2BSRmZQYHh4QVtnaHB0QGFpVmBYT2djQXd0TmliWF5kP2ZGZndBP1pHYGJMSHhpcW15V3BScGhcXHF1WkdxPGdmYUdyQllGVUhbc2dkV1huPXlMaUl1W3hwXVdyS0VPQVduY1hrYXRLV3J3aWVHZ3g+Q3Npb2Y8X0I6Q3VAWVlIcXVNcUVEUWVuV0d5b1dIXWdHV3NlV0I8eUlkTXJPVWReR1I6UWd5S0NySWRKT3h1U1VkWUdkS1dOXWk9d2RPaWRfcVRVVVVyO3dVT2lGQ0VPQXRQQ2VPVXRXeXlHa0lub3JVS2RtU0ZxX3VOP1Rga1dEX1dvR2V5XVhLQWU7SXJQO3g+PUdVX3VgPUVwWXh2R1g7bWhgbUJQa0ZuW2NLUWV3a1ltYVR0c2hfc3dwaWRNdUJkS1dsT0dTPWJdW1h3Y2JSO3JaZUdhYWVya0lSU3VTPVl3ZXdxd0hkVWZsU2dPRHdhXW14SXlEbVNPdXhqaXhxbWx1QUxqZFJBcW5QRVNfUHRWYWpFSW9zZEpwVVBwZFlTbHdbXVNoYHFxSHdKaXZiYGxGQXhbXFxQTlVZYXVUQWx1bV10UVhQYGlrcGVWZEFNVFRUTmFYd0VKbEVxRkVvSl1Yb3hQakhVd0xYT1hwTkF0REBSXWlLbnhSVFluakBVVlBwPT1zS3B0OnBRbkxMPW1SX2V2cERRa0RXaUVsbVVqW1hXcGhTalBOXFxJTGREd2hUU2Vsb19halRZb25dbmJodVo9c1RIUU1MclZkT25pc0pkTlF1b19gUT5VdT9ob1VocW49cEtVWUtdeEdZbHVZWGxQdmRxbmZFVW5od0pwdkNpV1VxbWJkWVFcXFdXdVFMQWtbZU5PcHQ/eVV0cGxTTXJVRHFvbHdVdFhiRXU8bXRbSEtVdHdedU11PWx4dHRBVVRPZFdDVFVaSWpZaVdUYFFSSUxVeFhwdXdjWFVTaFZPaXRnXFxNOlFsYmx2bmRUUFxcbmBwUU9FbWxNbFp0T2txWHQ9bmlBV0V4c1ZgdEJVUmlBUHlwdmhAd25QcHR4dmdAS1hdbUE8bHBNcGRNS21UeHQ9U3RtS1hwWUZ4WE5wWFVsamhoeXddcWNsS0VAc3dEUXV5cEJRdE5RblRtV2poals9d0l0WVJhT2RpU1NtVHlMdW9deFxcWW5EUHdEcFZwPHg8bUs+PXVMdWxVQExPVHVHWHBZbVg6TE9GUHZxaFR4TFFuQHhJYXVuWFRJVFhQTFF1PFFJeXFOdFB2eHdKYWs9VG5QeXVHcHNmUExIPXB3RXhIaVZjeVhNUVBtXFxrQF1SZj1NUWxWYUhVUXRZWmF0c3lqSVVwPExjRmhqYEddP19dTGhnUmFuP3d2d0dqXlhxQXF0V2BpVGlzXWhrWXddcW5ieXBhaHlzc3ZabVZzTE5rUldjV2loZnF2Vl9rRWZ3dWBtRFhuWG5mUUd4YU5hcHlhW15hamd4YEhzOz9eQWdtVVlpdHFmYEdpWXZib3Fzc2Zkdm5xd295UklwZFZeQUlnWWdpdW5yPFdacll1R2ZfPG5bPWFxYVhfQmZrQmlrcz5pXFxAYk8/Yj1xb2ZXd1BOWz5RXFxzTmxgR3ZEX3BbT3RDQG9IZ11tVmlJQVpRV19MPmFQeG9XWGNMaWBqQV1wRmhOP2xfdnQ6VmRjR3FrSWNLdmVmTnlCeV4+WWZqPkdvd0w7eUs/ZlVFeUlfZWdtd2FbQl5jZ09DVWN1Y21LaGxVZGNrdnRZZFZfY1ZPUmFTdGZPYj9BZGtbdlB5VlZhaUtXRk5pZnhPVzpBWHRxY3hxQ0ZdR0BDQ2JFVXQ9eXI/ZWVBV25DZ2BfdUdbR1ZdWUBjQ0dLWE5lRlg9aUdJZ1NHWFFtV2FFYkx3R1xcdXRRYUhCQWhOQ2Red2lyQ0NJZXRuZUNZX0hgO3M7TXVIQVdsZ3lgUVltc1NiS0I9d3ZIcWJEO3RdZUNVc0hdO1dCR0M7Y3dod1ljZ2NmPXRNP1ROYUdOO1NVeWVWVUlTZURpR2JgcUhOb3RrTWlCS0I7P1VlXVhCPXY9X3hMV0lzdUNpW3lLbVRcXHlIXFxNdFZVVWBjU0dFdVFxVkNLQnZhSVdhY0JNdmBheU5hdE5PYnRPdVxcT2ZWb0VDbXRHUUZTR1RiYXdrbXN0S1ZwZVk7TXZHX3NOP2VBbWZAVURmSVNpTWk+Q3M+aXN5PWR1Y2M+X1hcXGliV2NZbEVmXkdmQ3dGSmt4QFNGRlNUQXVXSk92aF9YOld5bkNnc2dmU1d1YFtzdldYXFx1UkBvYlJXdFJ1VGFLVFRlWEVFVnRtdkhtRXBtQj5bQkBFZ11VdlU7dkFhQl5fdWhfeHZhRnhLQnBbVzxhaVo/ZnNNdk1zSDo7QkI7UkxDVEpjRGpRUmo7cltnV1JxeFJZVWdfd2g7SGZtd0dVV1RDWUBjYkBfYklrUFpwbFdha0hdU05Qc3RVTGVMeVhVbHhwdWdhUWNYTUpcXHR2ZGt0UFheUXhXWXlhZXB3ZVdwXVlocW5QVFNtVHhURFFVQXN1WEtEdHQ+ZWtzREtjSFdPQU1mRG95WU5xYXFwUXlsYXFOUFVSRHVWUXVQcWp2cU9vbVNsVHhCPEtuXXQ6WU5WUHFAaHlTdFljQG9oSFRaXFxMS0BPPGB3dXRUXVVYZUVScUhtUWFVUmV1W2xwSkhTXnVPX0lxcmB3cHByVFFOXFxwcVE9d2JJVztFUk48UkBxVkxMb0Fkd0VRT2lVVm09dmpwTVxcbGt3VVlBSXhYZXlZSVQ8bG1ldExDeFVoVWpNSVVXbXVGaXdMZFBeeHV5QHRMeFM7UXhTZU5PZHdWbWpKXFx2bjxSP2FsRlVORUB0S1VsPWBtU01zUGBOPVlzR2BQSUhVRWxWPkRRYkxvX0VvYHVKbERxPEVsQmxKbkFsQ2h1cXVYVkR3V2BvZEFPT0xTXk1MW0BVY2B3RWFwPFxcU0pYbkBwWmxYXkpRc2hncl4+alZmXmdZaT9uaXNfdV9ZblV5aF5AX2dwcnh3cGdvdUpXYEd5aG93XlU+WkVXaj9Jdjt5aTxuZHFXZVV3ako+anFncE95ZE9GaEpfWkdPYEtXdld3bl9hXVNPcGNhZHNodkRpZE1eY2I+cWxYb19mcGdfcUlAW1JIcFJOYE5vdElAal0+cFJ5eGBAam5oaFI+Y15OcHB2cGJIbGFZZmhYZVlQXFxNX3VMd3NRYV1ER15aSWhkZ2t0SVxcYmFfRV9vS05uYm9eWHFzTj5iO1Fialh3bVlsREF5VnBwSD9sZFFhPk5vO2hgT0FabklqdVh1bFlzaFB4SkBbTlZiYVliRWddQnJtYXhvS0NkXVN4T1loQXlDYVVeV1M6YWRqU1dLRVRGXXZfT2ZkeURTaURHT0ZlTXRqP0JWbUM9SXZZZVZpY2Z2d0hdaUZpXVNJYXdwV0M+QWRKO2ZdY3JuUUNZP0k+SXVqd3NMO3RHYWVnXVNvQVhud1dwPXVIX0dDYWNJX2lQY1hfcUVIQXNZaVZYV2xUYHF3YXRKQU5dSFBycXdYXFxPP3V1Pkl1VkRSWmFUT0RuS1xcWVJQallJdVJBVUt1dGdIdls9VmNhd2ZNcmFFblNJUUx5TmZwdnZQbUh4cFJMdWE9V2Ntb0tIUz5dUEdMUnlkbDtMSlBUdGF5aj1IUGxsSkVoSmJRcUhEclldc29pUGJZeGFAV3RxdmA9Slo8WXNRUFpwak9MS3RQWU5AcExRcUA8SkpFVWZxbkBQSz9geV9ocjxQTW5Ma0BsSj1ASjpZa1xcRHJ1PG9scGxHRVdRUHBVaXZUcVdtTHJvSUpTZUx4WG5qbHZePHlaaVRvZXVkTVY9SHZ3cG9rRFNPUEtmYU9cXGVWRUF1TExrP0RaVnlcXGloaHBwdFFvdkVGa1RvaGhuXWB5XVJAZ2lvZ2RQbENnXm5PbkBOXFxTV1xcc1h4OklrdVFeSUlwXW5ydE53cXBeVk5hRUlncmdhd09eTUhjXk5aWEBkVkF1UHFbOl5cXGJvbGlocGN4ZFxcaWY8R2Z0SXZpdmBXX29xV2VxWXVCZ2E6PnN3RnhednFzaXBsZmZ2RmpCRnRTSHZWPmF0XmFieGlrSF8/QXRAUWs7Pm9mdm5AbltFd15NQFpeV2FEVmtNQWJcXElwblZmd09fOnZmXT5ocj9kXFxJcUpnaWFgX21Bc1ZoaGFQd3duYGdPXWhYaz54dllwY2duZ0tgcU54ZWFIZEJAZUJYbmo+ZT5OXFw/XnhkQV1YR3ldWF9RbmtWXmtbQXdzYWNTR11rRnJhSW1ASF1KVmJFeW9EX2lKcGVUYVV5VHBbWD1jSXNJeHFPSURNY1dnWXdbd25neG5fWGJJZV9FaUlzR3B1RF1hRldbZ3RtSTtPV2dBVmE9eUhxeV1nV3N1Y0VTSUpLckF1WD5dVGZLZ10/aEU9RnNFWXlVV2xpYldVV1hvdkg9ZXlrWU55QlBRaWNbRnZPd2Jpd2V5R089R1JNZz9pU2tZSWF1c3M/Q0lbVXg9WFBXZGl3R2hRd29hY01ZZVBtZllzRkVLR11ZSGVlSHZ1aWx1aGxDdEt1Um53RT1DSHVHSGljR3FHSXBTRHRxSTpfYlVRdE5xQ0pdaEJrQnRbdGhxZFxcYXdyP2lcXGtoRD9DXFxkcFdASlhJT248dVxceU9ebHZzZWtPZFRvZGpzTW5YRHFMWFVadFdlQG9mdUpaUW1pcVE/bEs9XFxtV3FqOmB2SHFRbFBWaF1RP0RLUWxUYUxXeGVQWz1wWXhsUUR4ZGVOZXRRW2xqWUV0cWB0THFQZm1xR0hKZHFZXmlrdUhYP11NY1RxYGBwU2hyO2Vgb3Boa1BbTG93VlBhVVZkRFFvRFladEhpT3ZkcV5jZVhwYF9bV09xXU9wR3l2QWdmbFZqY1hjYHhsUGdmeD5xRlFfWlZec2dvR2hrRGdfRWdlXVZaVEBvR2ZbbndgT2dyWW95XWBkPW9fZHFnZVhaSkFfTlZiZWlnbklvdFBxeEdmeGZcXEdQanFoXFxgcGBxT2dJUGhsdm5LcWVNd3RiV2ZtV19gSGtTX2d4R2lkX3NPcW5YZ2dfWGZbSWA8UV5qeHNKUWNyZmNjdlpReHNJZ2BIbmV0aGdGWGRSYWBtWGBRTl9JaWl1Zm9Gd1xcREBnVU9oREZ5PFZya0liSGBeTG54Z1ljPz95R2luSW5fVmdzdU5cXF8/WlQ+XFxbd2JvR2dvPm5deGNwP3BqZnlmaV5UP2RNcF1RcGVSd3Q7Zm49ZmpXZmhHZmNSVlxcaVZddVdnZz9jaU5jU2lzb2hmP2hmOnBuW2hvZXhcXG1pYV9gX094bHhfbVFoYztPXltnZz9GbWdpZXRYdldfc2JeZktnZnBHZU1nYGFmd0Ngb19ga0J5b2dwZ2NxWkZ4ZUVjQG9ycHFHPUdzY0V5a1NpUWdTdXdSQVtmPG1TZ21TdUNFaWlJaD1nR19TUG9lcUFnWldiSD9peWVUPktESGdUW1NZW213cklVUF9zWEl1T29mT0dlVU1lS3NmZkFzaWlDVl9zdnFGUkNVdXdZUnV4ZXFFP09oX3N3W0VCVVVEb3V5dD9kQnNib19kQ2dWaXl5RllCZXN3a110T1lmS0VVVktiYz9Vc11YYW1yUztzXldFdFtDdFFWa2FTcU13eXFXYmVmZlF1PF91YWdWR2dpWG9mYk9nQmdUX2t0aktIbVdoa294a1lDZFV2eWtTZ0tzYldCd11UR1VCQUdyXUtydmdjWGl1UkN0eG1yTEFiTVlZXXVFVmFHOnNZck1pdVdCYlF4eEVTcW14bmV0Q29zRElzR11nZU1GUmljRkNFc0liQG9UY3NkcF1EP2FVdl9kS3lHYklDUVdnOjtCbUtZcWFEUT9mT1N1eU9kZl91eXVHZHFWTDtpPXVXamFnX0lETVdiZmdYT0lCZ3lSO09XYGlWTUF1VnVkUk9kXFxPZUtJcmNBZXJdQ1drSUZZc1I/Q11Rc3JlZ19DR1NbRWJVSEBVYlxcQUV4U1lGPXRZTWV0YXRtYXhxYWh5TXBzYXBBZXZTPGo7cHF4bGtkZXh4WFRaPUtSRnZVcGN2Z3FoR3Z4eGJRV2haZmhlaWF5UW5vRmtkP3dxQHhRaHI8aGR1eWdBZ3ZAeXhXTmFSV2BqPnJFUHVUX3hubnhcXGlnT29hREFybz9pSkFrS3B4cm5nS0dldGlxRXhgdHF2Yk5hbHl5SWhxZXBrRXRYcXlXb3dgPWJTS1ZicUNjUUReW1JKRWh1d3RvZWNvV2l1a3RocXdocVc6XXJAW2RATVJ0V2lgV0lYWUltO2dSV2d1P2l5Z3VRSXl4PXk9R2ltc3hWV1lJWXRJSWNha3d2ZVJ4Z2l4QWJZT3RKUUZjcXg7b3lPaXRnd1NtU1hMYXRtRXhyVUZBc2U6cUd4b0NQP0lDW2ZtPVVNXXU9YWNmX0JHXXM7R0ZVO2lBXUNIP2h5UWJpc1dLW3dJXXNzc1lhP2NlO0JjTXZzW1dTQWNKc0Y9TUJmWWRiS2RiVUV0S1hOZVNzcWddd1RpcWVpVVVFR1ZjeUdwR3dvU2dlR0c/b1ZgaXVTaVhhSWJOYWZiWVdPa3lIU2RLPVdtcWdteUhpb1RIaVVwRXZ2RVRVaXd4VURxc1NXU3VVSWREV1JuW1lraWNGY0l0YUJgdVZhd2Vyc1lYVWhwP2JaRXZUWVlcXGF1U1NydmNYTWtCQjtlckdoYnNHZ3NoQFVISU9naVV3TWlGbFt1RVFVbUN3SHlnaVNHQklZT01mXFw/dVJFSXI7dHhhcmRFVT5nQkpLSEhddWJrRERHUk09d3dLWFdBZ2hreHRhQlNdUnlzeUVpUmF5VXhLaT1LV15VSVVTRU9reU1ZUlNBaEBveFtXcmBnU2V3dW9XeW5dd3NhVEc9Q0R1Vj5lc1hpSF89ZXlHREBrdmxbV2Q9ckNpdUlxd1Z3Uz1zaUJbQ0I7QkRVZHlDVztPd29bWVh5V2ZpcnVvR3k7aUtfdHBFc1VLV2VZdG89cnFHZ1k7R0xrdmxLVlB1ZF1XdVlfdXM/Z2hpRjp5c0k7YmF3eVNpVVZxclRxYmBPRTtPWT1rWUBdWUNtYnBJUlZXZWpxWV1NST5BdFxcQVV4Y0l1SWU+O0NUSXlIX1JgZ2RjQ0Q9ZXJ0c0JuSUZqW3dlZ3RFc3JKW0JkR2Q/V2Zfb3VhQ3hGW0VDZ1hZY2hpdWhhO1ZpQUNkd1Jdc2lDWVNwTVVvWWREXXRnR1VTPVVOZXRQUUhWZWdvSXhaZ2ZwQ0NUa0h1ZWQ9dXdUbWh0TWVBeXRAX1NNW1JHZ2VpPXVEV1hrdVY6O0VCV1RxR0hlY3hdP2NwUWVmdUVIdXNcXFtXPHFJRHVVRFdkRztCPU12RllGUVt3XV9ZYkNYcGtlPl1HPFN2UHlZVmFVc2dSPm9YX01FP0lIYldLcFxcS1xcTFJhVVF5WEtSZVlFdHRoZHlCcG5oaFhUYE95TGxeeFdcXEVWYW1LRERuPGxXYEl0d11OUElVXUlqO0lUclRWYXRNRXhPaklxR3Vtb1h3ZkRZQGxRQGFQbz1YPW13bjxYcFFUYUVMV1lzUEhuX3VMbEhZYXF5TXV0UmhKTkxvUVhtTEFPTlxcTkBUTjw8WFdgUzpcXE5UYXVpPXNsaFd4QFRldFdEcHJUWHR2dVlTeXBdWEtESXJYXFxLZj1KXXV5a1hQUT1zZlVYT0xtU2hMZUF0QnVSRGxLO0BYQ1BNd1RUO1FLZ0hXW3lwb21zbm1LbnBQXFw9UEFgU1NVVk1Eb2tpTGJtdkhwV1hxb0ZdUVVFTXRMWD9xUUlxWFVcXHhLPVlEWHZJTXF5WUpDZVZzeEpwcU5SQFluVFdiSWtcXFBNU1htVU1NSz1SV1VXZVl0TVRvQVFYaWVXdWlNUGBWXFxBdltteFNgbnVkUXJteGhobUR0b0pUeGR0dWhpWFxcZHhIWE9FQGp4cVlwXFxQb3FxRnR2eFV0UUR1a0lPaG1rRnFwb2hQXlRMcUBrS1RrY3FwW3VXWHFPdmFOU0xtdVBtPGBrPlhQamhLVWBwaHVtRUVLOnRSXWlTd11zWjxQPnBtbXVvQ1lrTmBwWnhYZV1SZ01xSGBLanROYnhreVVucm1rUl1xRHlUX012YW1SUVVtP1RWWUl0TXlsdUFPUkRKcFBZXlRORUBrS1lrY3FrW3VXbkxvO1RuSVFYblFLcFFQT2lvdGxKSnBKSGhVXFxAUFBwcVZFVVVQUHFAUF1lcFdMaz50clVMdXJheFZsdENgUmFFVXZlTl5NamJ5akhpdXF4SmpZd2RFVGhJdGdwU1xccFFaYXJkPFhqeG1fRE09VEpWUHlHeFVEdXhoYFRZbE0+PFBTXFxLS2BSPFB0cUhYWlhKXFxRbnBtblhgcm5tS1VUcDpwVmh5bGVoVmVcXFBLUHZOTFFSWVNXVU5TRVdTXFxRZWV4eFR5cGhteG14cHBwP2RyP3FseGBUVkxManB3a0BZb0hTbWRTXXVPQlFZW1VqYWRvb2x4ZUxvc1VPeFB5cGxVSHFKOmRKUUxRdm1zeEBMUmhtVUhQclFudG1UeFlyUHhXRUxSVE1ZSmh0VmhSbz1rVF1wRWhycWx4T3lqPUl4O1VQUWV3bXBXZTxtaFVXXVVUVk1VZG13aT1SPlVKRGVLQUVPR3B1bF1sWVlRSFBQSnB4dmlWW0hSOlVWdUlsOkVUR2hXeWBRPWRKc0FYZEVVd3RLPGRqZHhYSGlNc0xYPnVUcml5YWhSQXhMeHVMRWhydFByaXl5cFxcWHJFdnFxbFBwTFdBb3h5b2p5dWJcXHlYQWxPVEx1ZXZaSXJlRVNTPVl5SVdFbVBpaHdfbXl5YWxWTHU8eXdAcGpAaHBvaHA6cG90dWtITFFiQW49cEt5QUxUVWtMdHdZWXF4YVFBZVZhRXZcXGl3bFl4VmBzX1hVR1xcbj1eaEp1W3lFO2NzeFdTeUl4RWlndE1FUll5b214X2V5dnNmP0N3RmNnSEtJYkFmPW9DeUFDbmF3PW1COndZeWN1dXVZS0F0eFtZckFEOz93Omd0PGVHVFt3VGloRXVyXXV5W1t0T2l0d09Zb1Fndl9pdldmVFt1dXdYaVtFaFd4ZHF5Vz12a0FZSXFld1NGTENjeXVpY0NkQl1GSz9Tbk1WeHlJPmVUT2VEWXdzSW9jSG95S2lFO2dpQltCPGNFZ3dpSE95dFF5aU1IbmdIb2NIV0tmU0NSW21CXztIYXNGQXVIbnl5WztidFVoa0doS21HaUFibGtUVGl0cEVpc0dpajtFRnVIand5ZDtTX09USllmPGNGbnl3cWNCREFpPEVmSkljc3l5SmNzR2lzWj9yUHVUUXV5PUtzO1t3QnVSZXlnXVlmXFxTYlldSF9XZkBlY2RBck91ckFzQ1hbdEdjeXk9Q1NHZVNnRXJPd3JrSXhrRUY/V29VZ0h3eWc9Y0NHY1NbSGI9VEFlZ3RrQm9zZ0hdc3l5YkJ1U0l1U0RNU1RzSGhddUlvd0JbWDtZU0VVU29daHhRSVhhaXNVWGNRdF93WFljWGVvY289dDt1QldAXlk+W1dIbk9JYkFmPXZaV0huTz12anlxXm5XWztnaHJ5altub0lZc2RmZ1BWY09AYWBobWdIcFhuXXdZdldoYXhnY0hHaE9XYFp4ZmVvZl4/Ykxpc052eUlIcmloc2Vub2RfWmJudGBvckZOXFx0WFpUXmZRaF55SG9LRlxcU29nUG5aVFhyUmZwSl50X3lsUGd0RUljUGBfTVZeRE55QXFxTEBwY2BwXFxQbkw/amtGYF9HbU1JcExuZ1dnZFNHYm1QbGBfZ2NBc15eeXl2bmBAb3RWXnNgakU/YG13aGtOcjtBbkp4aWBYZEhHaWRvaUdAWmFfd2RHZkJPcm5fdUNPcVxcUG1mYHBMb2s8UGddaWdjeGpAb2hiUXVHeXFaP2dfXnV0cV5wdmVGVl5LSW9eT15gaWk9TmBLdmpXUXQ+aWxdSHheZ3F5eVpkYWNgXmdneG9mXm9LTmZCbmpgcXhGXnFId2F4eGpMT3JlZ2dnR2ZFXnY6Tlo9eF5NYVtCQF5raGRsR1tZaHVKQXJLd2RIaGo6R2ZST21LSHZheXNMcHZgZ11VWGFqV2l2Z2ZdQHVzT3dTWWxtV3l0SHB4X3hTWHBMcXQ+WXZtb2xWWGlnb2B2d3dcXHl1dHFobD55VEZxb3ZmWFlySz9lPVdbYXh5cVFfbFlvSj9rUmlzZ15nWFB5SkBpOm5qWz5kYl5gTG5aYGBsREZxZ2hjR2FpR0lzckBgPk5rXnhndkllTW5aVG9xPHFiT2ZzPGlrP0diOnFha1luRG53ZlBtb2h2XFxeYFxcQXJkSHVNVmpGUWFaSWVtbmtHUF1veF9ZeWZjT3RgSXR4bnZnZ2w8XmZmYWxtWXNReF15T2JGUHVuYGZEQWdZV25ZRmFQT2hob3NnaW9lb3hYX3Zzd19UT2F5b2hSSGV3b3h3aXFFeWl3aF5keWBhd3ZvSHhIX3VAUWtxZnBcXHhxP0lkXFxwdmxRc1RRaXBeamBfcm5Od2J3bjtHXmZnZ2ZHdkJeXlRQcnI+X3ZmajxnblxcYWA8WF9RVnhSaV9HXl1nZ21pP11MVmJcXFhgeUZ3VGdaYlBvaHZjaFFgaWluSVFtTkBxY1F3dF9wWWF2ZFdoZE9nZFhvPj5gd29uQ0hdZ3lfQ3dpYElva1dmcWFmdGBzc19xa3l0aG5gdGddYG9xTXF4Rk9rdk5kZU95ZXFzQVZ4PEltbl5zcWBxP1dsYGFdb19gO1BzamZwXFxYdnROc0pRaj5HZ2BhXFx2ZmFzV3djb2RjZl9cXF91OnFdW29rbmdrYGlsRD5xVlB0RnhiSXBdVkFjTk51dXl4VkZhb1h3YXdramBkY2ZyR2deP2ZwPF9fTXF0THBqPEBieGlvRG9iRmlnZ19zRnhxbG9mcWF3PWdeaEZeTXk7WUN2YVhgaXh3b1VbdURfY3V3b1ldS0lxZ0RaPUl1eVJHc2VUS1Zkc2RqbHF4TVlxYXU/YWp0PHhBPEtmRHNoWHleeXV1TVFNeFFPSUt2eU5BeWthWHBzXUptVVVFVFddTFBARHldWXJTRVZLaXRVSFBHXFxNYUhXPVVudnlhRFFfPmFxUGF1cllgQXZwRlFhXnBfaGFaSmFrV25iZ19xeWBpWkhfP0Z5bU9kUk9fYkdvSGNpb3J2Y1NlY3Y8d0VDb3g7R1R3cWJwQWg7dUhPa0ZBaXV1b1hhY1VtPWV0Q2RobURuW1hIdUVpY1NjP2JJQ2RyR0lqd3NLQ3NCV0RvVUl1UUVKc3lhY0ZsX1Jfd1hpeUlic2dxc0V5a2hpdXRZU1dfRVJHV1VzQXlLXVlIRUZrPXdpV0JBW2J3XXdyW2hQd2ZYT1VKS2l3U3VnTXdrYWhfR2J5RVJSQVlvaUhveUdpa2dSSVhuYXVdW3lCaWRFbWRnP3dRSWJvb0c6dVhkX3lfaXdteXhZd3ZORVdGa2JDV1VedXNYaXl3XWdrQUhTc2lcXFN3O114Z1lHSVljb3NJXktFVGVCR0NlU3lyPU9jZUFiVjtXX012Y3dJUHVHRGVmRk1VckdWeUFYYXlZRVN0RU1laGV3U1lVOkVDWGVZcG1TUm95WUdVUz1IVGFTc0doY1VzcHRXYE1veUxwdkxZSE1Vbz1ZbHVwaXRMZEh5aEhWTV1QX3hVeWxMV2hVWHV0ZERqPVxccHBFTEh0b25pdndZWXFZdm1BcTpMTHJRU2Z5SlRZdlxcWExdZFVRXFxxbFl1UD14Xk1tX0xKcHl3bmBwRG1TeF11a2lPRXl0P3VQWzxYOnlTZFBXeVBOc1F2RFFqVmB3XFxQSlhMTENgbHBoS1JAcGtAUGNxd1NZT2lQVUNcXFBAbEtoQGxETFVFTG5xaVVfZXdSdHZzSVNcXFVOX0R4eEBTPllYdGl5TElvU0ROcHFKeWFSWFlucmROa0hMaHFQW11TTj1qZV9dZ1BfYkZjdHZpWmd0VFhpVlddVVZdX2BjRklnZkBfd0Bxbm9uR1h1P3l1Z3lpQFFaSU9jQ0d1bVljUVBuWV9sQj5bdG9aRl5aYlFbW0d0RGZqQj9kT194Zm52ZGl5Vm5hQ3drO2hqQ2luPG9lZ092T1lwQG5uTU9yRnBhSERWR2JvZ2NvX3RKP3hJZ2ZMc0k7RVVATVN3T3RgXXZqcUlbcXVGeUVXeVRvbXVlUVdYY0lkd1l5SWJbX2dJbWk+R0ZrX1RdU0VFRUJFb3hRX0VIQ1lHXXloaWJ1c2c+cVZQUVNLPVJBd1RNT1Ruc1ZWWWludXlzRVZlW2Ngd3M6TWc+YWlAYXded2Y+TUlPb0VIdWdHPVludXdUWXNkW0lPQWI6X1RDZVJ2cWZkX2ZVc0RHX3N5dXdMSUJBWURdQ1hOVVJNVUVtS0RSYXh5P2NnWXdcXFdWbWdzdG9HU2VIVnFkbHl2WGFSU1lkd3lySXVlSG12Ok9FPW1HPFNybF90PldDVXlIVVFJaVV3YU11S2tiUHdUUXVzTXl4Ynl3W2tTRkVZT291aE9JaD9jR0l2PEV3V09RQVFTWXVVSFV5dmlxZGRsTE1zY1hvZmhXT0BKZDxSTFFVTUVUO0BOVTxtSj1QSj1UUGROZlFtYGxxRm11UGV0UVRSUHlOXUlQZGFLc2BTSlFyYFF4PlBXb21LQUFMQl1ObGxNP2RURGFSdm1XZVVvdFRZP3RSW0hLTlRKXFxMU0NMS3dUcVBVVU1ZWzo/XkpeXFw/SGc6P2plX3U7cWpUb3BMQGM/QWNSYWFDYGVbYFpjX2NKWW5LRnBCP3FAR1pCR3lHYWdodmVOcXhgPl9WRmtCT15dR1xcOkBuc0hxWF9jbEl5b0dqcWZeeE90O1BnOndqcE9uY2ZvSHdjdkdtT2hublZgcVhiO1dwbmZyVF9kVnFqdHhgU0ZrR19mTXdqYkh4RVByRk5tWGFyaEl1bldwdGZ4b291aW5tV1B1ZUFmc3ZxW3BvS1hfUVhfO05hUD5nW1dbP15cXEpBc2tIcUw+YUxuX09IY19QXFxSRmxET15aaGx2b1tRWF5KYHBjSV9Obmw6T25MQGBqZmxWT15acXBsZ3JqXl87bl9kR3ZEZ2BDTmdGRnVKcGM6eHFxZ3lVZ15UWHZrPmh0X2NEbmRdcXI7cGthV1tvWHNsaWNXX3Rrb2BGWF9MSHZrPm5bQWxDRnVpV3E6WG5rX1pMTlo7cGBwSXdvdmlCYXY/RmZAZl8/dl9JYV9ITm1LVl50Z21SYGV5WXF3SHhJP2dhV2VsWGBZd2RPQXBTbl13d1pwUVtxcWlVZ2NIP2VLYG1MV2RTUWJxUHhIUF1vZmFOcGRxcXZjaW5HdmxtWV9tUVtUUHJGcGFIWVxccmdjd1hpaXlcXE9ua0BHclxcQFpzQG5jcG1ndnJcXEdcXDxHbEJvXz1PajxpeTtneGhxaG5AeWhOaEVQZWROXXNRXWRXXkNRZj9QcHdHW2xGX2lIcD9gdm1WaF94a1RAd0JvcEpPW0ReYU4+Wm9JXlFYdERZbGJna1lGamZwd19ZdnZXbTw/dVRxbEVeZz1OazxBWmdIWj5PcmhwZ2BJb3NxZGV3XkJeYGRGXFxBUHRiQVxcam54YVdmV3ZiSHF1c05kZ1huVD9pTE5gO2Z4O09sQGBnZlFhXmdmZndoUz5pTVllbz5bRFhbVU9uUF9kOm5taE9jO0FnTVZpXFx5W3RAckxoW0JBaW5OWkBecFBobHFOd0FuY1M/XFxScG12V3hyR2NBV2xUWGVTb2Q/SXZCYG89b2lXPl1TTmZlZmN1YGlzcXJnYXFAUXdUUHVgTmpCP15aSWZHYHc8V3l3UWFSSWNPX2xqV3c6SXhuZmJFdltWVm1pRl1UR2RlZ2RfV19ETm5QSXA+Z2l0RlxcR3ZaX3ljRFlnYkd2RGBeZ3dyWEFeamBebEZjR1dbXXZzW1hocV9iQkduPk5eX2hjY0Bbc2F3QG9wYmhrQT52Qk5aR0hvWGBxQXZaRV91TEd1anFtWj5fbEhueEZaQ2Z5PmlpTVB4VVBlc1Baa3BiS1hya2BibEZsPlhiO2d2XFxvXVFYck1YYkpBW15ga0VJXFw9PlpORmo8SVxcYz5hX3ZwaGhkQm5pPEhya1FpVGBhdlBjX05nZ0BnWklaO1hnaUFvTW9bVm5bWWZrXk5uOndeS0NVV0VTUUhOa0NnP1RZV1lgY0JzcUQ7V0ZNR2M+O3hPO0RSS2hZQXZzWWI8dUQ+TVVOZ0l0a2ldRXlpVVlVW0ZvZ0dmPUJiQUQ9VVNwZXd5U3JPW2hgWHRMbVFuPVZTbXV3RVVYQVJNbVVWaXlReVVuZXM+aG9jdUpARHlpbHRObXdHVVVXaXJkZVBqWXNfbXhIcVVyXWpyaFBoZVdKYXRdZXJPZFdfbU89cXZWYFVvWXladVdtPXF2VHZ2YXVfWVVJeFJ5SFRhYVB0cFNUXXFuZXM+QUo8ZVlAaXN3VW1RYG93YEtsZG1LWFdaYXZndXhhaWpCWVdsbFNJdXhTcFhlaGtIPUtOeHdsYWpSaVJoQVVSPFR4bVZeWHU8cHRDWXc8WUxQeU1IbW9nb1twaHlpeGpIcF9WTnZnZ2I+QGNzYXVeWXZNeGRocXFuQXBKV2ldWGdpSXdtd2xoaF1icWJaPmVBcHl4YF9OPm9JQXF4P19Yd2ZUd2FKZ2JsUXdOYG5RR2FjP1xcaXFdeHFkblBxPmZvW2hsQl9yVm5obU5lSVBmU2lyTVFaOlhzS3FacHBbQFFrRHFsZFF5QD9aal5ncVdpP0lxWWdpUG5yb0ZqeHB0d2lmV3l3WU9tc294XkFkT0lvc1ddTF5jVj5dU2daaVhwbV5rYGh3UkdhXVhnXXF5b3ZpZmdxUmhud2hqaHF0ZU90TGltRVd5VFhzZFB0aWZnU2hwcG5sSnloZmhkRlF2d0lxWmB0S154PHhsP2llWWh3RE5fRj9kPW9uaHF3UT5xYGlsRmdhY0B1eXdkZHF4a2ZtRj9gXFxwdEFZYXRpc3Q+bVJ4bmM+d19HdHlHdUBpWk1XeXI/ZE9GYXFuZGdIdXJYdlRQcUVuYjpBeFNXc3F4c2VxdElRZVVwdE1PXktAW0RmdFROa0tGbFZeb0Z4aURPXm1PX0RRX1VXbUpwcztwa1BfX0xgaz1JdmJoYkRmakBmXVI/W05OWnR5X15eWj5Ycks/X1tgaF1XaUNvY1dnY20+X3B4XVVOdUFZc2ZvdV9wa1Vvb0ZnW1dfZUxpYURoaGVueFNnZFN4clRZXXk/cXF4ZEVmWnF4dHh3YXNUU191UldXd0t5Rl9USEt3UHVkc1NYZllVX0tzcXFidUl5O0l0bXl4QHVmUEdXbE1Zd2tWZ19VcnNYcndpO09nWmtWVXFib1VnSFVnb3NkeFdZTmFmT3diUGV4XFxdWVplVk9faWRPYm1XWFZrRllFV3FldGFlWVRddW51RF5ZeE9xeXlvRWc/Z2BRV2lLdUhvdW09VltBYzpVSWxPU0ZpU3hTSW1lcnBZdEljdGRLQ1ptQkdvZW0/WG9hdmp5QzxRdWBRZD5ZVmlVVEFZU3RTRz9lU19zY3BdQ0RPeT1lVWVbRTxbY3RTdXJ3WUJjQ2FPRG1XVVxcbVRycVN4Q1RPVXVQaVJxZ2JRa1RJXXdlSVZET2ZBY1N5O0U+O0JzdURhbUZZYXdyTVQ9RVJET1I6S0dCXVQ/X2Q9SXJaSXc+S0NNZ3VaW1dbSUdqYUhkY3M6bVVKUVVUPXhgT3NKdWdjR2hzR2NIVVhsYWhxP3lMVVNsa3l3Z2JYU0lpR3hzQWZIZ1hUX1l0YXh2b2lIcWZyZVZESWJLV2hwdUlyZVRjZ3lHU2dBYXVPWWNgYUNteUhmU1lsd3dXTXdyPWU9X1RObWRyRXdqUWVrV0VZS1d5bVJfTVVJV3VRP2h2V2lYa0NcXFtXdmdJV2FXQklpcWVpcmdzSWdpbz9mRUdEb1liOj1VYEtWYWtFd2lXS3F3VUdjVF9HcUdTcmF2X1djUGNjQ0tIaG9Za11YXVFzd2lGSnVFRXVkbFdidW1lOztCQ1F1d3d5Pmd2PWNiQVdZaD9pZW9HanNXdFlzO2FlZ2d5akFIc3NIYG1mU3VpTXl3VFtYV2dZdVF1PG9nYF1YbmV3Z2did3dkX01pSTt4Y1dZckFIW2NGSVtIXW9Wd29EaXdVdlNWWndjeGdSUUlXQE1COz9iWXVVWU1UUG1VWGVUSU9ob09IST94bEV5bEFUeVlWZW9jO0VIP0dGa11SdktVOnlEZTtWYk1CSENDP0FGWjtET0VzY0d0O1lzXFxVRXM9WDxDZD5LWWQ7Zl1TeXJVeVJndkpdcnRJV3BJaUFtZ19jUlE7Rko9RU5LQ0M9clxcR2RqZVRFWXdVVXlxY0d4WXZAZURAc1M8TVJyY2JPeXRQcXdDQ3hSQ2JFQVNzTVJcXENkbmtDXU9TaGt2eU9VeEN5OkF2Xkd1UFF1WFdIcWtzdGVjPVFmSl9GPFtSXltzeWtpd2FTOldIPUd2PXNZbnlyPmdUQXdFdm9EOkdER1tFRDtHXk12VllpdW9IOztEUlFlZ1VyVl1YVW9leFNvZER1c0lxaVhrRUhuWEVqeERSWDxzVlhxWWVLd2VsRFFzQHFuSWRLZ1xcTEZgTmpAc1Bsa05FSz1FdktBUUpZVkFQb1dAdFxcWFhRUVBPYXhbRHVaSFRqUGxMYHVAUXVsZU9vZGxsRU9haVhcXF14a1hWeGxxZU1qb0RPT1B0XFx4VHVwVHZ0ckxAaz5lbjxNTl5hTmhobW1db2lddWlxVGxgcVdFbHhYT0xIbEJNSktASztAT2hxc1ZhZXFocz1Od0h4aFlwcXlmbzx4amE+bFo/ZD9gcGxxdHRobUBgW3dmcVpQeUV2YFhmZUVxal1mYHZnaj1BZz1XbHBAbGBIcG52X3RRdEtRW1BYdVpIYV1eeXlvY2xWaFJpa1xcR1xcUWdkeFF4XFxxbVF2anJOd21fdkZfcVxcTmlxeV1jV2NaQGRjUWxeYHdSaHlFVmZYcXlQQGZqaWdnb3ZmWWF4UV1hcF5rblxcP0B5Wm5dY255ZV52UF9cXGhpa1ZuaVRvaj5PXFxDQGZ2PmV4X3Y6b2FJX3RwVmtbQGlveGlqYXVXeWtsV21UQWtYV3lad3R4T2FXd2V5eHFcXHF2R1l5YVhkW0Fbbk5bR1BeOlB3Om5bQmluXFxGcEJnXWBAbz1oZnJeYkZxY3M+YVxcT3NPX15IZ11JV1psR2BBP18/SG5rPmNvb2VeRmBrSVpyYXRUeWo+ZlxcTkd0U2h1YWlpV2hjRlhaUnlcXGFwX1lxaGhJaXNwYj9AX15nc0N4ZklfXVpAYEZwcD9eaTtvaV5gbWR4dnVuOm90YU1ndUNCb3NnZlF2amliPVN5aXFjZnNJeFtzeUVXdnNURl9ZYVdCWWtXVEtnPGdVV0FJc3dlVVN4QW1GWUlTbmNZPGtlSlFkdFV2Ok14b3lYUUNVZGFVdWNzVFlnbXVUcFV4Y1ljcXV4aVtCX2FlZF1XUWtJYG1WUXlHVElVWlNYZXFzXFxbRk5jUlxcQ3I+YWlWaXldb1RVbUZmRUVdWXVMZ2RiQ0RsZWhdcWZKT2NkV1ZoY1VxPVhwd2hZY1NodUhgW3U8d1JBbUhIVWV5bWZOY2NdQ2I+RVRhZURUU0NJY1NuUVRXT0dWVXVTbWRyYXhob3hwZXhCWWNyR0VVd0RWY2N2V0llO2Z3d2JeP1N3W0lgRXJIWVlTY1hnXVRid1l2PXhKb2VYR2JbUUNHYXZpRVJWWXhMd0ZDQVdMQ0JpU2RES0NNcWNJeXd5TUM/R0ZLQ0t3dXVSUVlwTXhEcFV3bVBAQE9YXVF4aHh4eExrdFBlVXlMWVZbcXNtWFJucEtNbXlraHNTQE1GTEs7TU5aZXJcXFFzdXR2aFBRdVR1UmFLb3VuUGZ1d3BpZ1FuXXlvTnlxS1l4QkB5Z09yZEh2SEByeUBySlFya2BkaUllS2lkS1ZxPGltUV5Rd3RhZ2hHSXRQX2VJb1NLQ3heV0JwZ2lWYUlWaXJSX0J2T3VXWVZscWhiQXluX2dMUUdEW0RGb3VbX2dYU1RQd0dSd0hGWVRJa0M9Z1RAeUVyTXhiUVNTZ1hqQWhzWXVIcXlkTWRNU0RtRVdVZUdOX1ZmYUl4QVVtQXU9T3duV2M+PXN4V0hVQVhGSXNRZUJad1hdZXhQcXJ1Z0d2d1hvbWJZR0d5UXRycVVFbUdfbVRQUVg+T3JUUWZRR2VvZ3ZnQ2JNb0NmT2V3a0lKZ2ZYRUNzT1lnUWdtZ2ZfSXNTSVk9YVVWY1hQZXhtVUhBc1dMU0RNTWhkPUVYbUVIb3ZuRVk/T0lZdUJASUJEO0RkY3RhX3hAT1JHaUN4S1NtQ2V3UVhjX3JmRWhTQWd3aXZ4U3dYd1dYa3dkbVNob3RCeUheO1lwSXhvU1RAU1dRY2diT0I9VWlpY1RiTWQ7Z3ZJcUNndVVtY3lLc2lyb2hIW2RvZVNNO1lNdXQ7d1lWYUlwO0JVVWVyV2ZxPXhQeUhjZVJfT0M/Z3Q9Z3VFP1JAd2JHR2lSRWhtS2M+R1NWbVZtdWM8Q0JMb2VWaXZqV3dcXGtkWXFVdWtGVnFlUEdZZl12XFxnd1FtVWFpdlFHZU1FZlpbYzx1ckZ5VW5PWHY9QldrQmVVSUxZVV9fdlFvRlZ5dXlzV2NNZV13dE5pVUF1YlNfeU5hcmhNV2hFQkFFQ0hzYmVfVERRZ05fZV5jaT5VdEtvRTtldXZrdV9HRDo7QkI7UkxDVEpjdD9bdVBZaGlLd1RRZFpPUz9vRjtLeUdtWXBddEB3YlVzUnNBVWVHZ1JvWHJpeW9VdWJnREFxaUlfdWRjZk9FeHdZV2k/Qj9bV0ZJV0dDaUs/cl1pdnBVZnBpdmVtRWRDSWtraHNHaFxcW1ZISWVPVURAS2lVa3ZYd2V0T1ZFSWRxY2JpV0NFZWVaPVRiW2NbeXR5TXVMZ0dtT1JGO1ZqQ1hzWXhtU0d5dUVxPUdJZWVLV0hsPXd3P3lSUUlmRVU7Q3VaTXZTUWhHSXJsY3Q9R2VSb0lBZWlRcXdVP1ZFR3I8UWlmc3NCWVU+S0hzT2VHeVVoQUNZT2hhSVVPZVVlc2VZZ2R0YWdgT0hZeXhxZ2dFcVZGRUNgZURXaVVtR1h3UWlGY2g8Q0NqU3lmQUVCYHBAeW1yWU49VGphaFN0cHRuaFBWZW5ESG1ESHE9QEo6UHRyWFFjTFRbYFlqcXVRWVVBVHVSPEw6YG5nRW5NbFh2bFlKUGxzZG5AeXNHSHNySWxObVY/YEtlSXRcXGRseExTY0R2eGhOY1BUPVVUSj1NcmFXSHRuO1xcbEhkUD9IUW9uXVlIYTtXbW9ZZTpweWF5bldpYVFfYU9xb3RuaXRQdFtfclhgcVxcUGtkR2xCX3dzRnhEWXJrP25BaW9gbmdwSXljWGNwYF1jP2doaGdjZ1pUSV1Ub2VPZ2Rob2ZcXEdcXEVpb3Vhd3d3aGFQaTted0Rha21XeHZublZZXFxXZ2t1T3FzWGVid3VXaXNHWGVVUXhjeVtgUV1GZmFUcGVWR15PSGlxeHhYT3RYb3JxXnRPcDp5Y2ZfeXddZklTeEdpZHNXV3Bjd2M7R0hBWU09d2ZHZ09HQmtvQ1NjSGlVeEtBR09pYz1ZU3R5R3V3c2pXeFdHWXJJeT5VY3FzRGFBSUZVaV0/R2JrRz13WG0/d2tnaXNHWF1VVWlDeEU/VT15Q2FtZE5NY19PZHFfZ2V1eWVxaXdZeEBjQlxccWVoV2V2T1hxaWh0cXZ0cVRKWXleT2d3V0g+T3lSRVVqPXRSSXdrd2RwZ3NsS0h0T0k/WXdFVXdIb3lRWXliVXNET3RfUUhrQXJKdVlkb3RfP3hwaWNKWUhGaXR2ZXZ2S1lsQXRRY0hVc0NnVUV1VVhVQVVJR3JFb2RmX2VaR1VYc1ddTXNCQ1hxVUJ5SVhGP0VrT0c8ZWV0X1dmW1l2Z1dCXXZAX2NxdUdvSXZFUVluQUNvR0ZaSUQ6Y2JfRWNAdWhnP3JoZ2dkS3ZtUWU8T3JWY3dGYUhIV2NHZ2d1Z2Z3d0RKT2dtc2ZZRUhuX2VgQ2JaZ2hfX0lwYXZlQXVNd1dpa0ZXbUlMYVdpQXd0eWhwd0lTQUhHQ1dpUVNCYWheW0VWZWhwZXloQWVkd1h0P2lFWXlZTURjXURJP2hIcXI6S2RJP0hvP2g9O2JxY3dVR3lfS0dGQ2M6TUI6dWRvY0JaaUdPd1ZFX3JcXEVGanVYa3VndVdjWWl5XjtITDtCZnFCR0dFVk9VWF1oa0F4bj91PVl0VldZeHFpamV5eGN4THlSO0VzbVdzVW9ZWXNYQUN2cWN5Ok1iaGVkc2dTckFzO2dJXFxjRWNheTx5UnFzV1Z1aVVBdFI9VEtldXM7Zk1dcj49eEllR21lc19Hc3F1Q1ZTWV9fSFt3WU1xd0RzRFBHSFhTeHNndjp1dUdtV0pVV1FjdmFjaF1zWHVddE5lZERfYnY9Rmd5Y0t3Q3hBRXNxR3lZQ2RrVmVvZT1rQl9lRGFpR3hbaGJLeFxcUUZVcUc9cXZoR1VdZXk7aWVCXUREYXNMcWdvYXVocUViaXVpdWdzO1VVPXJuU2lNT3NJbUNDY1VOY1VUQUZ0VXlHT1lga2doZE5JWHNATGxxaXNDYHVxdHZneUxIeVl0ZHU6aFJdbFJvdUtRYXZyUU5wUWtPUXllSVI7TW1WbU9TTE1YSW0+eHRiPFFZQWpYdmZFdnlbTmFNUGFHPm1YSWNVZ3BIWHlgSXJfWF1xVmBPPmFURmRWWFxceUF2ZElwUUFjeXllUXFjR0Zma1dfbXZdWT91cldedXF1b2BadUljV0hnWXNFS0NXO2N1Y2lpaVhzZURZPUc8S1ddd3ZHR1V4XndQeHBZdVh5RUlRRG1NZWVZV0Q7VUBHZEtraVhNZVNJU0xjc2lbWFo7WGlJY2BtRUFNckVZdU9rd25zeV95VHRZZ2dPR007eHM9UkxxdllxRWdteWdpZUB5WXlfZFNxdU5BR0JZck87clFTVFNvRnBdUkVNVjphaFtteTpLZz9TVmRFQ1Q/ZERld3Y9ZW4/WUk9aG9hZz55R25BdkpJdVVxZWM9Yj07WEZTRjxDZERbaW93aVBlSWFpRTxzeTp1Rl5Td1hJckdTSFFbZUlhSXF5clh1dWVZdHdzeVdvYlBVY0V1Q1ldR2hxc2xrRkpHYlFHY3FZRWVRcztTU0dpVmFHZEFrZ0k/SUpheHZ1dWRpaFVrZ2Fzcng7aGdRZlhdQlRRc1tpVDxvSWl1RlxcRVVMTVRmSXVOU2RTRXY/WWN1eUVhaXh5S1VsZVZmR2ZaZ3hwYUNUQWNdeXVSeXddYXRmYWlsT3g6VURQO2R5cUZvP0dRW2NET3lkYXdjeVg9Y2M7QVRiX1hLc2hoX0ZxP2ZTeWlNW2NNZ0R5VWZGS2NdU0hHc2l5ZWJcXG11X2dzdW9DWUFibnl1cWFXU2FmOmt1TVdCVXVUSG1jdXF0dVVYREtTTkNEaDtCdk94UkFiPV9oZ1lUYm90Yl1IUDtjVE1ZeWV5UkFDZ3FHbm9oc1tDaltoWHVZYHd1dGl1Q3lmcW95a092Um10V1lVSVtpSz9yV2dzTXlWWVViPmtTU0lZcHV4OlN2WU9lVl9WREdCQFNTRHFHaW9nZj1Xal1mZXVkPEVkaz1Jd01UdU9XdF11QE95UUljS2lkYmNZbVNCd3lpbWdja3lHSldFRj9nZmd3OnVJYkN3Uml3cmdnW0lUUjtZdWlkZXFSYGt2Ul1HWDt3cGN3dlF1Q1VSdkNFWTtEV1FXW0liQmdiVVNoaHdFUkFIeVVXeGlndUVZQXN5cjtkbWt4OllpU29pUFF1PndDPD1YeWdXc1l5dD1GS2RKU3RRaVxcVmtdTXNddUdgeVNIUlBheG5obztZbHBtUU91eTxBbGNNU15MVDpAcltUUVBdc1hwXWZoZVlnbEN2b3hgeXZRaHNQYHFAb1I+d2RHW2JQa3BvaFhxZ3dBaUVwYGY+YVFWeWZHaV4+b0pJWzpPdm1ZdWdmW08/Wnd5XWBYaW9vY3RvZ2tvZEVGdFF2YjxIYjt3XFxcXFl2c3hoa2BjVEduWGBbdFFxW2hpdkF4TEBqTWF3XFxvZjx4cmBnZ1d2cGhRZ094eHRAdWVWcnVQdU5wbVdgcGJXdltuc1FOcmdQdWBAdz55ZE1pYXdIWnB2bmNGdltpXkd3c0xuW2FxdEZ3dF9GbXhXdURuZUZhcDw+alJIZU5IallwYDpBYHBWcltJazo/dXJZdmV4bkhIeG1OZ0Fnakx5anF5cVtpb19RYkNpdWNxYG1YbDpxZVhmY29gYjxZdmBJYEBwXWZ4eW1YcWx5b2lQcVFvX3BWd3hwcVloXzpPXk1oeEdGYklZb3JZd1NmdWlJXj9XZ0RJcXd5dFlfXFxOR3heUVs/Pm5EWGFzSGB4YXBPP3RaVU49RGs/d0hpZWVJdGNnY0RlZlY7VDxDU2FvVGBfdW1zWGNxSGRtWF5ndmF1dmRbVGlzdnVTZFBTUkBlZWdXdUxDSVtFZFlJaV9FSFFtVnRxdVZXZ1BvQl9fVWRTZFVhY1NvRVxcUWdRV2lbXXNiV0JRV2RUO3JlTUhzX3VaW0JKRWhmW3c/a0c7Z2NBa3dpd3dhbWlTS0NLRUdHW0U8a0ZnZ1RxP0dmPUdzR3l1V0JoTUdSUWI8bXhnc2dcXHF0dV1SYVlJP0Vpa1N5YWdiWWtlQ0tzaE9TO2tYPGFDU2NETmNEZHVzR1ljeFtpb215bFdoP0tDP19FSldnWF9HRUNyaElobGVlcj1Ia0VXOnlTZ0diU29JXWtmcm1Dd2lVVW9GaE1zQ3dpeVV2Tm1DTHloQUF0Q0lyTk9lUVFHUUVUUG10XWl5bXdlPWV0bWFHQltFSFFpaT15WUVzOlliZ1dnZG9tcVR2S0l2czxUT1BUaHRsO2xseU1wdUFMRkhRdGhSd1FLVkxRc1FXa3hteFFYajxKS0VPXmhZcXF5O1xcS2ZRdEVgWGBgeXhRcHhIWGVEbmdFS0hBbll5WGlUTVtVbHhdV3dxa111a2U9Sl9QUmB0bEthWXdJUk9UbEs9WGlhVnhQUztcXFF5PFE8UXlSQVdveWtrTHlQRExleHdXWE1nTXlNSWxTYFZgbXNcXFB0bVlUWWRtV0F5blFqVE1zTkxLPGhYYVVUUGRrV0hZcWF3c1hzaVR3b0hZcGVqPEBzakBLVkR1VXF4aWVYcGl5XnFqOkFKRXF3PVxcWWB1TnlQUWtcXG1rbVRtQFhSRU9RVFNVcVRwUFk/XFxSYmltSVlZckhWRllsR3lxcGhOc2RZQXVvV114VXV2ZFlvVXR0aWFxWUVvS1xcWFNEc09xTWZJTUxxT2dpT19ZeER0TUF5TEtZcWlhWXZlWHZwdkY8SmJMSkdgWVVQTU1Fb05FVVVYWXVwV0FEeUJFT1FAc15BamBNVTtpcl08dEJBeV9JbT1UeHRtTVNddFB5bGV1d2NVeFB4V3ZRUkpVamE8TDxUckBIU2lcXFVyPVFXSUt1VE1cXEhRXmlWPmlMXzxMa0RZU3h1U2hmaW5jY2FoZ09xUHdaPGhlUml5cEBgPkl0QEFweG5nPWFzeW5bVmFjZmhsO2hxZFBwUWlbd1BwS2lwSWFwc1ZzcW5baz93Qk5lbVh0aWhdeXB5YlZwPHh0QE9kP0htWXdhWXBzWG50QmFtbE9cXFM+Y0hJY3RucXZmdl5eYm1pXFw6X2A+UWlSeWljd2pLT3hsd2F3aXRKeXBuQGhYXndpV2NfUFtOeXZTX3ZZUG1YWXdWYWdKaGtOTndxPnhrUXlicWFddmJRQWxoWW5peHN1VlxcdXZeQlZxOmdfdkBucHhyYllddGlfVkB0Pz5aaFFqcUdrWW9fakdyZ0ZkSVZrRl9fc2FwZndePllycVhveEhiUGltZ1hcXD13aEhvZ11QalFBdF9WW1FmX3NxW0BhWmNZW3BRYmNXdz9PeWdmcjtnZGN5dnFgX1ZfcE1nbWNuWkF3Wl5ZZUV2Z3dBYFl2eGlWeUF4dV9mPF1oXj9mX1tUYWV1O21jT1dzOnl5b1dUb013aTtyS19UYl90Q29ZR2lYU092TUdjdTtHTGNXb2tZYEFFR1l1Ql9SSG9mYD9UUkt0bHlkbUN0ZVdZUlN0Wj92T2NYb0FXUz13XFxXdEFxVEhtQ2tvaF5Xd10/VFJjd29DaW1BZltTdnh1ZU5JdXdXeHJHRWVrWEldQ0pHU055aWBHdVVvQ1ZtSF1XZ1NHWXFJaVVReTpPdU9baUA7R05TQkBvY3ZxYlFFYmxTRlFvd1NtSGt3YnVDU01hZEJdR29dRWpjWU1xdHdXZD1fQ1o/dmVNcztxcj5RRGNfU1tvczpZc15LRms7U11ldklxRXNPV2BlRkpnVzo9RlpBZj9XYjpFcmU9WHJjclJpRl49c1ZvWWhPV0RZU189QlBfdnY7WGtheEpTYnk/aGBfc2B3dWpxeVtVQlZfdlpBZUVfUlBrVlBrZXh1WWhhdTpBRmpBc1dpR1FvWTtXQkRlQ0lDY3V1d1Q9RDthVkxfeWFhcmdpZWRZV0dVRGVFVUVVc0NNQ0RjVElTYz9JV3hDU19xaHdLZkBpc1hXREZVVDxvR1xcb2RvZWZpdVlma0I/a1NvWVRMR2VmYXVld1BxdFJAUFJHZVNjYEtuUHB3VHlGXFx3ZEFWOlVuUkxQRj1zTGVLXj1ZQGhYckF1P2VxZ3Vpd0B4eWdqVkFcXEJedHRPcz1YY10/bEpmbEBAZHBWZHFoc0duZlI+Zz13Z2J4dF5Zb1VxZm5XaF9PY1hZXFxXT19NT2xCYVxcPG5tYmhcXG5HbXN3bFp5ZVFgX0lgeVpeZT1PZEZebUFVYFNFQWlHbHlITFFiW3dTVUdYWU1GQGNkaD10ZGlpXUNnQD9VQ29iSU9pQGdYXVdIbldVbUVmaFdmcGlnVVdIdDt1ZGlZWU1WQ3lWTnF1dTt2Ym12PXNoYGlFUktnSkdXb21jcj15P2dzW0FDbktzZHloRXVDUXViZVlEO3dodDtoVVF4RXlGUXd5UEl1PD9CdEdJbENDUmFJQlljRGNmVFlITkF3X3dnb0l4V29TT0dHRUdjXUtmbl9GT1dldGl4aVl0cXdoQVNERENmdVtCQW14dWlGRlFTXTt0ZHlnQltTVUF4WW1Eb3FoeFFCb2dJUG1FWF13QF9iQ2l0SXNnZFlpa0FyaUlGcHFCUnNjY1NjQT91cz1Ibk9zVFl0PVlzTHF4TVFnVT9EXFxnU2J5R21xWGZtRV9FZ1tFQmo9VGptUlBXdEhddlZvRV1FYl9LdnRneWttVl5vdFI9YlJbSGI9R2xZSG13Q0p1Y2t5VnFfc2RZdmdNdEhPQ1RHdHRxSDpJSEI/eEd1REFhaWVpZnl1eTs9V3Z5ZUhdYlNlUmc7ZXFzWGtBUkFvSFxcV0RXTWlIWXVuTXlGQVlJd0dlXUlCT3c9aWJmO3ZBPUdOZXltWUZBbWN2TVRJb1RjU0RDY1JMRVl1aVNlPFNuTE1ncHVtYEpUUE5TUHB3eHVDdFJdPXhiPFlVZVFUYXVWYXVxaHdFaHBVQW06PEo7PXRdSHZKPG5FdG5KZHBwVFhfdFdxUXJbQEtOTEpQZG9TaXdCSXZDXFxqVHVOQERqO1l2a1FtbV1TT0xUW0BqQUlMYnhMU0xySjxTVkRLZk1KbnR5XFxsV01QWWFgbFRJUz9VVmpMTltATEVlVkpAVDpQUlJRdEJpbDpJWG5MT0hEWj9AY3NpY1ZGakZual1QXFxrQF9yXlxcSk9jcmFdeEBiZmZ0eG54dXFfTllpckF5Vm9tYmhtXVdaP0heamBmd05ySVdodGdqaXhvaUVvQVc7dWhVW3ZGRUk+Q2JAQXZOWVlYR1JhYVJcXGt2ZXVobEdSWjtDRk9ZU0V5VW1jVENIXFxdQkJ5RVRRUV9gcUBscDpFSkxxbUJIUjpBbkREUFFoc01ET0s8WVxcbE1VcXB0eVRobHZrSXlUaXNHQV5ITmBdUFxcOkh2QmBmRl5kZE52bT9xTD5bQEBiS3dvRWZkZF5iVnFaaEBdRGhuYm9jOmBkYU9tZFFlPlBlUE5ySmh0dUF5TnF3Z2BkSmFbbFFzVWldVEFaQnlfWlloY15qdkZiVVlsPEl0Ul9hO2BqTk9rPmBhcHZldElsUUdqXFw+dGI+dXl5cz9Rd0dhc0Zxbkl3bXhJcXRfcFpgbGNodE9wYmw+Xmo/ZEBpdGVXcDtHYU1Aanh2blBvZTpHWkFHZmp5d0hvXFxgV3BTWWNQYF9jR2dLcXNASWdjR2pbVl1KQHRKZ25SZ19XQVxcRkZtPFhiO2lgYEdlYF5kaU9pPj5kWmZfalB3TU9cXHhxXnNIXFxyT2BUb3JNPmNLPmlUcGphYHRnWWg6T3l4WF50bmo6eHJdaGRcXG9hWXhuV1FgSW5hcm5rWnB1anZ1SE5qQFByVVlzdWBzeEh3blZ2QElzS3FuWnZzUGhdY2ldamhuZnhyVHlyUXhyVVlmW09ib1Z0ZF9zVU5dP1BsRGl2Ql5bS0BqTUFfY0ZcXEF4clFucUVEPktFQXdGSkNERGVoSE9EPTtXdkNkPG9iQmVidm9WO19DO1dGZUl2S09lZ0dmVk95cVdVQEVoTlVSTEtTPWl4RENWZVVESU1mdnVmPVN1Tl10QU1JRFVXVFtIdz1WeENzP21mYXdmcVF3T1lXbXF2R3l1PVFCWmdZS0tiO11iUFFYZV1kc095Z19oPGtHTz9jWWlpU1VZbHVIcGtIaD11akdmYG9mQFVldWVEbmNIbEVCamlSP0FmPkNXRkdDVD9nT2tXR0lSQltFO19SPUVDSnlIQWNpUz1nQFVzUF1yZz1XeU1ITjtFXUNibm92QmN2Z01nUGtjX1N0b09nUFtFZmtXd290VD1iPWdiO0FDP1FWRkNDTmdXUl9VSkFzUDtzSztJVENCRV9iPVV1ckt3V11GZGdUX0FDPz9iSXl2REVGUltJO19jO1dHVFl4TVtUY29JTnVmTz1mOk1Eb0FnUj1nRE1yP0NlQ1VZaWtCPUdCb2VkYGlEWlFHa3NmT3dGTEVmQl9Wdjt5eDtEUz9jR1l2RV9UQk1GWHNjPUVyXkFGPWVpX0FHYktCP2dGdl1oPU95R1llcTtmeGFIbltIZmdnZ2d5WGF0a09ZUj9EWWdJWmFCQ0tXVXlXdEN5PltIPl9GQFNibklWPk1iWz93eW12YF1CUF9SP1FkeENDWURwPk1NUEB5W01QQ0RqX0BQVElRP1xcdnFYV29IVlp0TnFYcUhgcmVJdFVJUWU8VE5sbTxQeUZYeDxEal1AeF5NUVhgb1VoWXdRTWk8cjttdTxlWWJJVVtBc3ltWUZUT0xAbml4eXhBc1E9TVRAUz1VTHlcXFhrRHQ+TFByeXhTWFFrYE50bHBXaE0+UWxVWXRWXFx0VXFqRnhTcmhKQ1hud212OkxUPGRKbUl0Y1hwUkxKR1RSSklMb2hxTkh2S0B1SU1scEBLbmxMdll5bXdwYWhyYVB0R05jZVdxTW5ndW5qVkFddnlaZ1l3d095SkBuc255bEBjRWduXFxQazxga3RQeUBvc1BIYjt2Wk9RY0tvcmdIWnJRXFxUZm07bmh3SVxcTXFpanFfUk5cXE9WeENWdTtmd29fXFxMdmNzd2lOT2FSbmtdP3NGXnNhdls8Vlp3PmtJaVtmeWxuX2RBSGtrTlpHeGJaeGFpPnZCX1t4WV1OUGFWdm5BQXRCQF1IQXhNeHY+P3ZiUGlZRmtZR2NGcWtfV2Fwbm12b3VkeHdQeXNOV3FKcFs8VnRKRXdtR0FveFtnaFpjaVFhdm5lWXZ5ZHJLd3dZZEs/VHJvWFZjdUh3ZU5xVW5vZVtZVUxPUkp1ZVJhZnBrZ1xcQ3dvV0ZoS0I9bWZ4d2ZWW0V3aVRIT3lVRWddZUVuPXQ7dWJ5eVk6PURTb0c9dUhpZ3djP0RwY1RQT1dKZXRmQ0V2V0ldZVVeY0JnV0k+Z2hdQ0ZNO2hVS0VlUVVzYUdxc3JaQWxueW1gaXFvZVZsYVhKSVJBeG1WPFZqcFNtQHhTQHF1ZG91UW9xeUxvYU9WXWtDQGx5ZVdjWWx5cU5SRW5NdHRzbHhTWE8+QWxuaUtSQHFZeHJ2QXdGZG9ITFFiQW49XFxMSGBua2B1Yl1PV0FTdkFUWkhzRlRQanl3YVhZaXlPVEx1Z1RVcEBXUWVSd2lTQmhyXFxRcXRQcUpBdEplTUloeUFAbFF2b3hwcXhZbE9BaHlnXUtGXFxLZl08cWN0XmhaPmJMdndZeXFZRmtmQWpeQW9Wb19hSXhyT2FrdnlZTmpJeXZxZmBvZm9XV3FweWJxX15NSHNUWG1VaGhucHl0Xmo8R3ZxRl1UQXNCQWNnUWBLeXFpXnNJdl14Xm1xdmdYcGdieXk9P21vVmdQWHF1WHFjSGdBXndcXGZkY2Bkc0hRYXdTWWhLO0M+b1dadXlPPXlfeWRZTWI9V2JjXUhUdWJiRXlNd0ZJTXc+YXl5PWNcXFF2XFxpZGVzVHBRd09Zd0F1WD5xVm13R1ltaWZXZm95dEtFVVNFeWxpdkV5SXFbaEhtU0hlRUw7dE5nZE9HYndpWGlxdVd1SG55eVtbZ1RlaERRc0RRd2VVdXVtaUFBdGRVRlRxQ2tZdW49dzo9Vmo7RUpfcllXdVhZeFFdZGk7d0JFdz5heXlEd2NJd2JdUFRpdE9peEF1WE5BdVJBS0RRcEhwdFl3YGlvYXJ2XVB3bEdZdDt3WldeaEp1W3lCPHVWYmVYSklSQXI7dVZiZUByW3lpQ2N1cHFFV2t5W11oXnNlVHlYcXNoP1dHX11YWENJdltyQ0FjbFl2SV1CYk9Za113QFl2Zj1nbUFoQkFGaVNDV0ljWXV5XV1UX2NldEd4YlNCZFVJYktIUnlzPE91O2NDUGNSaXdJdWFpS2dEeFNmcXdERU95aGVVQ2VzZVd4cXVFX1NjZkt5cFVDR0toXWd5UnlUZD1zdFdEVXNEWXVnUWtEUEN0bVdkO1VXU1lnYXd4aVt2QmFlPVd5R2d4cUN0S1t5ZT12Tl1OcHV5bm1qSnFvRUFqQ0RqaXF0WE1zPmRPU3VQUHFVdmVra2lNdXBveWh3eXlqcWF5RWxqcGhuckROXWlTX1VOVFF1TUlzUFF0Wmh3RlhPeGVZeG1VcG1SQ1VsdHlZdmRzQnF0d1hwT2R4eWBTeFFvRmFyUllrSVVrTnl5TTx3YHB5d3lOb0V0Zz1wdXVKY1VTU1ltVnl0c2V0PD1qWj1WZHV2ZHlWO0V0WG12cXRsYG1yX110XUVrUG1RV2lVeGBUXFx0b15sV1lxeXd4VExVd3JRUGFFbWF1VElUcVl0V2JFcXNEWGFxa2lJWT9Ua1xcbUs6XVlrVGo9WW9DSVNEaFF1QW86VXI6YVRAeHU6SVdbbFZ5dE5vVVVFeFVgbXFjVG9heXB5cFJsTHBreFhwVVZLYFZWUXFMeFBjRU1fUHdkdU9CXFxPU2Fyczx0RWF3bVRPYFRLaGVPdWRsZkB3bjxoWG9bcl90YVZnR1ldWHd1dWBpXFxRXm5OclBJc3dYZkZmZ09PckNZXkFOeHdfeEBgaGtvaWE/Z3NHeUlxb1hwdXVBbGdZYXBYaU55a3h2b1Q/ZFRQaGlRcnhZX3NucndheXVPcm9gUUNpdGd5UD9nWWNyeV1nZWtmXmN2eElkUWN4eWVlXU93bGtXPnVJc2VUWkdHVF9WXmF1XztJZktyS3VpPXNFWF1VTVdkTFdUUmV1XFxHZ21PU19FSXNLSXRLSE95Vk1Lc1JpSD9FWWNJVU9LRXg7ckpfeGdlST1dV3lDZ0I/ZzxbVD9zdFFfZUZFQnZzYmdzd191Y0BdWXlBU21Rd215ZVlVdXhFaF9LZGJ5eUhBdGRbUnZPaHJZZlV1Q1ZvRklnd3RDeGV5aFFtRlZzaXNhaWpvYlBpVmI9aVlXY2NDeHlZY1tnRE9hVl9fdmBtaUZnU2g7Z2RNSEQ/dG1bSEtBRVRFV21lUnhNd11ZWUlNVGxTU1VhQ2dHZWFzZUJnY2pFVnhdWExtZkRtR2NdWW9tdjpdVW9HWD5hdGtrVU49dXlXSGllR2N3R0ZFaXldV0FJdEV5VFhXV0RdQ0xbeGZTRlU7RU5pYnddZUNNSVVTdWBhVF9nSXdHWGlDZkA9S3JUeV1dcztVUmVATHBgVFFcXE54RFN4ZW1vQU9FaFNtTHdkRXk/VVJVbXhiYXhNUExwbHNlPXVidFVZcXdIcWpeeE15aHZBXFxrZk1uTWBMYEhWXVl5bmVYcER5dkBPbFVXbFh2SWlvVUloP3heVFBpVUFhZEhncmdtS2ZoY3dpUXlta055X2FsYXhedl5pVGhlUXF5VEhrYXdoPEhtTWZiTj9sdEF2SFlqYUltX2dnQHB0bHBjQD93UWZmcUlreGlfSEh1dkh3QmBmPlhyRnBncHZta15weWFaZFF0aWhhQj92TGdpQHd4Z3F5PVloUmZjc0hgSXhtUVhiZ29qbnl3WU54Qz93Zl5naHZjdFBxeHdkcFhtTHl2aT5dVG9pW1l0dXdsSHBneEZdV1BkUkFueGFzbl9zZnBcXEx4XkhmeFtHdnRuckRxdGBxXnZOcXl3YVt2cHRoZGZIYG5wbk9fXWNuXj55cj5udFZ4eGxueEhfaTxvaF9XbVtoZnRIeEI/dVhwd2B2XXRoZERnXFxKX113cGl3SWRaX21VUWpocXR5Z3JKcWlIeWtheWBfYWJZTmtnVnhZbmhob2NxVnhpVnlJSXVxeF95Tmt3UHFlUWVcXEdkR3hqRGl0O0l3eXlrW2hcXFFxZndGY0ZxbENHZEpfYGhZajp2bnZAbnRIYjtBaGlpdj5QXFxxYGRRcHZhaGReYW52ZmZzVnVqZl95XmFoUGVfQGxwXnFyXnFcXGd2ZXZhXFxBeEtvbU4+XWp5b3ZmdUZfZVk/bHBRYV1wcmpOaHhhaVZAb2NQXmVJcz9gbmF4bHFpdWRJXVxcYXVTQFtiQV5ieGltUWFlZnBQeFthUGRjaF9nd3ReUXJQUHBWYGphSW1HT2lOb1o6cWx4Z3dwUXBcXHl0bEZvUnFxdWFyU1hsPF5nbnF5Q0htRWZeQGFhaj90clZzaEluaG5eWU9uWXZwdGl4VWBtTl9sWWF5c2l5Pmlfb0Z1SW9zdnZjdFBxcUlzYnltTUF0TEBlV2BpPUdjYGFxcXBjT0diO0daSXZqX0BcXFtpc092b012XXZ2X1xcQXZWWFo9aGNKX21UUXZuYXFGeV5rcWh4b2g7eF1Vd1xcRUB4c1ZoQ09ocVZpVk53eWdgb2ZuPldwdk95RnB3Vz5daFl4XXluRF5sQldeUUF4W3B3SEhuW3B4WXBmYkhwTldkWXB5bXlucllgd2lreVFrSVdlcmFeYEBkYk90cz9lYndhTldjO1lrPmByUXZzXXh3WFFobVloYEdhbl9yU09gXFxRdWZhamFJX3NOZkRob3l4WkVwXmloc0V5X0ZZY0lBYGFHcEo/bVxcYHBeYGpsRkBlQ0RDSD9VeFRLc21RdGxxVUBZaFZld0ddV3g7Q1g/Zko7clxcS1Z4YVlkO3ZfVWM8d1hSTXY6S2M8QUh3dVJHcXhXa0VjRXhPX0lPbXdXWWJhdWVbPVZOO0dweWlKO0J3dWRaO0dbYUhldXdaVVhOZXRXeVJJVUVYeXRRdVJKR2VwcUlbcUNuU1V1VUJuc2heY0ZIXWRZXVRcXFN2akl5WVtkPltURGFyb0l3UW1TWXVZWHVCYl9Ub3dTSW13O1t4Vk9meHV3XFxtYz5NcjpPd15XVElLaFJhVWtveFFvVlhJVHhxc1BLd2R3Q0d5V1xcWURNVWhFVG9dYFZNdE5pdFd5dFZdXFxrbmhublRPX0lVPFlNcDxZR3V1UmlPcnhxVUhuTnh0Uj14dmFZdkVucHFYQlxcTEBhd3ZMVjp1Tm9gWWtNcGh4bXVFTm1BS3B0b0hdc2JIdkVgTDo8Um1Fa2JxdltFU2E8cm9wb2JZalFEb3NldmdQdVVkeGdoUXdgWXZpT2NAT3dUUGlxVU1kb0ZMUnVYdU1EdXN5T0hRa1hcXFFDcGxRcVBwRE9ubVJQZVdgVXhNTWxNVE8+XU51dU5QUG5zSVhvVXVfPUtEQFZadU1SRGtfTU9MTFRFVVN4QE1lZFZZUXFydVBHeHJRQEpnSG1xcXNYQWpGdHddVUpeaVFJRW9dVHdNTE1VTU1VVHdrcG87bVFoXU9jWXdRRXNjSHlHZFd0TXM6UXNPeU5SWXNGVE9dcXRPXFxud2RTY2ByUkFxSk1TWWBub0RvZUlYWl1TPWxKcVFZVXhWWnVWWGVRbWFxQEVvaDx5X1VMeExPQlFrXFxwbz1wVFVwWG9sUV1QVVpAcjxkSklNdltMeFp0S2FVUHdcXE5KUVV2UXZndUxybGpndU5ZQFJFVUpVcU89bUw+TFFGWEtabXRhdVF0PFRubU5bQEpEeHJbdVlITUxNXU93VVJnZFlvcE9uVXdleXI8UHFMUFVMZHVCYW07XFxQXnhsUXB0Ol1LVmFZdW1LVFxcdzpQb0hxWT5JT3ZoVFdFVExtT0RcXG53XWx0UFJLSG1GbW48YGs7UFJaPEpxdHd4aXA+bG1PaFBzQHBuUGpBSXRxWWtseWxueHljVVFUXWlsd2x3bnV1d15VR24+ZmhGZnVVUHNNdnBRbnN0YW91dmNMWWNUYGJCP25maXZNPm1Mb3djcWdnP2o8VlpvYWxOeWxDTm06Z109d2Bxb3hHZnhvdnliTl9OWGs+ZnJJd2tAYXZxWHFeP3d5Xm9Zd153XmJXT3ZrQXVmbnVVUWFEYGRhcG9XZ2FmaHBDQW1geGBreV9MV3BFWW07QWxbdmBrSWFOb29LSWRZPl1HPmFEdmNvTmBOR3RrQXNxUGdqVnZgaXY+Z2NcXD5dak93d2ZeUmhaTWFsZXZvRD9nWWlqc3hlWUBaQW9cXE9Wa29WeGhZeEV3ZG1XbUhvc0ZfY3NfeFBodEdIZUFRdz9mc1ZuZ0FmdEBxXFxvYGBvQGs+QGBNd3lISWxXUWFVR1pzeHhoTmtpZ15xYGBOaWRRUXdrP3VnUGRESHB3P2ZZSGZ4YXZAYHk+PmdDSW9GcHJcXFB4YD9yYFleeUdaPHBeVUZda0ZaRG5idz9fbnZgYXF3X2FaO2hxSVZva1ZgcXBuT3haVEBbRFhiQj9tYWhdTWBrSldnbXluQ0hvU05dZ29vX2hgPXFyR3leQkF2XWBoXFx2b2tpc21ZeElPWztmYURGcF5JcjtYXTxJZndnZW9eXFxpdml2eHhob3A8V2RySGxoSXVxTnNHQWM7YGY/ZltxX1tddm5GWXVUQWVveXlGQXRcXGdjd1BeR0diWHZ2QGFpYm5kbldjQXBwbF5bTEZrUj9eWlFmamFedFZzVkh5O1BuTD9jP2ZmSXZoZz51SmBvS1BsZVlnYXdlQW5pa255P3lyPk9kbEF4YEl1d1h4SV5hZnhnTD5neUd3TllgeU91Rkh1d2F5Y2Zfa3dcXHBvb3leaWVWZFd3eEphbmVhbj9hZFFWZUZnZWxpcV1WZXFxXXNwbT5OY2Bmal9xYHJvaz9Rb0NuclZhbEVZc2Bfb0hnZ11hZ1JOcmA/WkxxdmpBaWFPXkpheFxcd3k8aFpfSF49Xl1FbmdAeVxcZT9baV9cXGx2XFxwcGdAX2xRSGBucF5zSXNHWW5lb1tXYWN2V21eVmZzX2JIUG14YGlmd195VltBd11gWG5QWXZNVmtUWG1kR1s+TnBLWHF5WF4/d2ZgZ2ZmUXBuYWtuUV9YZnJhXnJRQWNTeHhqaW9baGpdSXdQcXdbbnQ8cGo8eXZDdmVzaHFzRnZKUWxdeGtVP3VMPmp3Z2ZNb2Z4YHRQWWZiUHd0cW9HRmBEX2FoUG5oUHBsYHNgT3VIaGxedm08WHB1cHRpeXFRR253aGpib3Z5XmZETnVqT2hiZnBfYHdfaWxHV2toUHN2VmpHTnBoXmFiUGRRSW9cXEZxSGZiU293VmZnSV9acnhvaW93U0Fxcmd0T1Bec1BxYk5wcXlfbmh1VVZ5dEhfRXZ3WEB1c0BpaWl3PFBnR1hfXz92V3lpQGFtX3ZxbndgUW5hdVBRdWhxYXVlY1hRW2M6R3Ztb2R1R1luVWhtT1RkU2Rdd0NXS2Rwb2R5b1NkZ2ZyW0JwWXlnO3NEdXZPZXZgaXZfeXRlW3N3XXNnXWNqT3Q8RWRCPWNcXE9IR1tHR2V4OjtpTmNTTHlWSl1mX1FoVG9SSmVYeF1md1V4aHNzU2dZPk1IXFxhckpzRU1dV0VZZ01XZ1F3ZlVVdU1NVGxvdW5fSEBbZ19FaFZZdVVJdXZ5QnllY1ZZdVB1c1R5eEZtZkpXQjpHV0lxZUBlR3ZxSGljRWI9c3h3WHB1d0xpaVFZSEVNRU95RW9RSW9BZW5TV0NhYnhrY0R5VHFtQ2lHdXA9d1NPdUVbdHF1Y1RfaExZeD1VUmVfZEJTZ1ltVVRhaFxcbXJrd2RncWd0YWdJW3dbQVJnPVl2V1ZTUXZ1Y3RvaVdPXVZTR1Jta3RpR2VPeXRJZ0ZlQ1l2ZXhqUXN3c0RYZ1ZlTVNtT1RmUWJAbVNTTUltXVJyVVlfT3NpPUd2PVlebXJwYVdxR2dQU3J2Q3c8UXdOWWd1bUhnc3VuVWZGVXhfPVZLV3ZDZ1dXXXM+Z2Jrd0hIdXdTV1laa2lfZ2hnV0NRb0k/WUhgXXNkWXZdbXZKQ3RVSWZHSWRecUhFQ1lnX1ZdU0Nlc0J1VXRIS0dWd2I8RWZbQVhSW2VVZVRKb2ViQ0dBPVhkVVU+PVM7X1VkO2RlO0VCW0ZES0doZVdoO1N3PUc8QWNVVWdyPVdTT1I7cXZFa0lIY2lOTWdWWWNta1ZWY0JASUhAQXlVP2ZUd1VYY1VrX0hBaUZGcWZsa0lbP2hYZUlnWXNCO2V2b1ZPYXc7R1JGbVVoaWlNVWVxb2V2V2RTVXhwcVVHP3dzd0NldWZQZUZWUXlGV3l1bVhmbVV1RVJdV3M7dXREcVlaU2V4R1ZbPWJDZXZtZ2VlbVZnWVlkU3ROd3JvdVVedURaZVdaTXd4W1h4O3NDRXNfc3lHT0dgY2ZoTUQ6O0JCO0pcXEBOZGhsdExQb1hOUVxcUE9wdl5wcWZcXFc+RVFuRXhJPHB3QXA+TExiSXVLaW1cXHRqb3FUeDxxT1B1PnV4ZHlMW3VSQjxWW0RMXFxgeEVVV2Fxd0dNclJhUkhcXEtRdXJaZFNzRVhpdG1mWXVHYVhscFZzaGxBeXFkXFxzXlFtdGxYcG1YcEBwcFV4b0hQTmhUYGh1eWRxcUFzPVFUVnhVTkFXZV1NdVBVSkVZd2xuXl11aV1TPnBxXUF3S1FXVUFvTj1TZXRVWF1Za0VZbWlwP1R2V2h1bmhRUXh1dGhrRUBLZ0l3Q1hsT3hOQHlud3RRWVRsUFl1RUlqYExZbk1WbXF5bWVuZHRyQklKV2F4az1KcVBPbVRQZUx5TklPTVRSbVV5Y0RqVGBXTWBtUXVtdWF5cEltUmBTP3h1SkhQTVRxVFV3RmFPdWBRZVRPZWBrQV1YbXFYbVVwSnBuYGlZaVVKPlRtSklOO2lQYUxWbF1KbnVwWG1NO21VYGFUZlBVO3F0eUBPYW1Kb01LRkRLbFV4cHhQPlByVWBNd1RqQVV3Y1V4UGhKc0hNU0lza3VwWWV4SWRrTnVTYllrVXZsYWZeTVBiQXdrPlhrVFZoXVl2bHlvZ2Fxd1ZmTmhvZWd4XWhbbXdsV19fcHBbVk53Z09qOmhgYHhleD9tcUBwRWZ4b0luT3lqaUdbR2ZhdWFoYE9sSmdvP3hjTU92SGd1bHFobHhbT25eXmB2dlBncE5wa2locFdwa0hobFloXk9uO0FmdWBfd3F2SElrZVdmT2l1XFxoeFJIWmBuW2BecllwbVZpbnNIYXNpXlZOcGd4bXdYa2NGXWJfeUZ5Z05PY09gYmBWeW1xcGRQZkVGY3dOWnRYd0tmcVZoY2I+d0BwaGtmXFxWUHl3YHZwWGhfaW5XZm11WHljYHV0WHhqZmBzSG46Z2lAXmJLcWRuWXFjaXZjaGNBd29vTlxcVk5pSE53SFdyalhjTVB0TW5fVmFxZUF2QnByYWBuXl9hZWhganZ4amdYY1dmUUlvTUhOd3RRY0ZgY0ZOS1hOUVNKU1Nsa2hxZWhiY2lreXJTYUd1QXhLcVVAT1Nab3ZPSWdBZ0J0bUU7a1hePUlWS3I7RWVuWXdxO2NlR0l1b2hrc0hgQ0dfUXg9X3Ric0VhTVJfaXh3dUZoW0RCaWN0Z0NiUVdCV3ZPZVZgZVZXYWlrRXVQaXRld0RmWUN0SWRNV1l5VXhsaVdxTVdmWWlIb3hcXE1COmVYTHF3RUdJVWd5Y0NVYXFURmF1TW9ScE1jZFFXQF1SXVtIV11JUmloTUd1Q3F0bj1XOmdmYGtJUHN0X3FJdFdYXUtpPl1XWHloYXVlQnNEYHVCSz9FZT1WZ1VXS3dUVF9kS3NYd0N5V2lSUGdEOl9GU0tlVD1VbUt4TUt0XXVzX3dpVU9UcnFyWFVHaXlSXUtSPU9yVkVTZE9nXnlmU0NzUVl2TFdZcnFYPHdEWEVpU1NlaUtIZFF1eVdHTWVUT2d5dFNHSXdybkNobF9CP3VTbnF1SHFIUWVpdm9pX1V4V1FGUUFzS3FndFFTUz9nbGl0b1lzZW90bkVFT2NJW1N5RnFpYU1TQ0N1d3dSUVVRXmhudVRMQXBqd3lyXkhvPWFLZ2BVSmFVS0h5cmxPY3RuREB2WURMUEx3eUlYWG1KQFByVWV4Vk1YSmFtSmxZZWRvU1FXcnFuXVV0ZkRMajxLSmhtckFvQk1OalxcTXZUWV1RbGJUWT1cXE9KXVhwXXdiaXBRWExFTU9UTG11RG1TVXBicVI/YEpFcVM7RHY7cG1wcVhwYEtDbVV2bVdITWxCUVBsPXVWaVV1THlNUU9tTFBYXXVkZW5bRU9AcFE9bHZiRHdkYVdsYFM8eVNjSHFqUW5yQG9wcFV3YE5oaE9PWXZxbFl3cW9LcXNGRXNnSW1LVFhIdW5vVHA/UExDZVdITVlLVVZvbHJpTXluaU5NeWpzPXQ7UG1BWVFRZW9VZVlicHFrQHFMXFxrTEFzZFVPVXh5cmFzW1hUUXBtWlh5ST1tdlRXdnhNTzx5Y0lyZXRzSGlPYlxcbz1QVVNAeGVYeE1ZTUVVd3I9alJsdU5FVFZ4VDtdcG5keVBocD1heFpJdXU9amBYUUNpbjx0c0tZV3B0S3FlUGF0VGVNcENcXEpJSGptcFR2cXVRWVRtcFlETW5JaGpUTG1QZHQ7UEpSQWxFQExObU5PSGtlWVU7TXRkPUs6QE5sVFFHPFV0PVZdPU9mcE9nQXZqQW1PSXNfaFhHTFNfPGxvdXlWRUw6PFVGVFV1PVhreE87ZFRqbW1KUFdIPVRfYU5hVHhyYFc9dFlpQXJadVRNTFZTWXI8UXBsYHJEUHdUcFJjWGtTSGtbVGs7RFBvTXhlUU1oWVZlRVdhcFBjUEtkdnZaSHI9SHM6UGI+SW9HeWlzUXduUW1nYWNpaHNtYG1veWlUT2dFVndtWGhsUWtkXmpgcGlQbnBQYGNGPl52YW90QWo9YXhCYGppP2dHYF1yWXVkaXQ9X2FmXnRjP3JuYHRxeXRTcHNbSFxcWXliaGdsPD5feG9oeUBbSm9xX3ZgVj5pdmB1aHZmWXZkXXdwWXduX0hwVU9tYklaaEdaW295UGBsRHlmb2ZgX0doT2lwT2ZwPHBvYHBeQG9cXEBfaUBobUl3dFhwaVBvbnBgW2NZbVJZXFxFcHJXTmR1V2tyVl5BcHVFd2NmP25ERnlCXmx1eGhJcW1IT2hPb2ZnPmdiZ3VBeXNCdmA8R15bcFt3bm5IZnJgZ3RDXl5EPlpiPmRgdnZOcHZvQHA/TmZwb2lIWXdAUHFUTmtXP3FJP2NJdl50Z2dkQHBfUHZEV2pAR2pSaGl4b2JOeHNJcWl2Z3FMVmJuR3lfV3NDSXloQGpkVnZqQGE/QVtEVl91R3hqQGNgbmZwaW15aGhDX2o/Zls9XlxcVmBdeF5pZ2lzTlFsbHBeb0FiWj9aQ2d5VXh2UXdoZ2lraEZ2c2ZrWV9hYD9kcVZlPHdqS0ZtaGFcXExOckE+UD9VV3RKb21VP2VUb1RNSHRSWzxvQHFYdEVOd0lKPllrPGxrdDx1YXlQT2FMUVhTW0B1aVVRPmVsZmlQYEV5UHhVd2lvWkRwRXVKZjxRdkFxP1hyUURrX0xWW2BTSEhQZ2F2T1xcdV1YbGxkVFBRVUtRampBS0JAd2RhUl5xcW1AeERsU2VlVVBNU0RMTGVdVl9ZdW14bndgU1JRbUxVWHNJWV9ZdE5hT2pMeW9hd2ZFWGZJa0xxdHlcXFE8UUppZXdIUXJbSHZ5VG5baEpHYFdXRVVAWWxhSVdzaFZidXRCQHBqcG1ZcW9ZUE1kUVNPTFhjaG5bZE1faFFsbW1geHI+RVZucFBUYVByPXhKSU5MXVJGWXBuWUtldU9XWHBmeVFnRXVyZFNAUFNJYFJqYFBcXD1qTD1TXUVRcml4ZWVyQkxVbFF2SXRXWE1xeXRsW2lWRFBUQlF3RHhRaFlyPGl1U0hqO0RPPT1uVUxOSmhXZlB0VGFVYWxMa2V4Y2BOTGxVTVlNS2BSXzxsYj1qYE13Pm1yZW5sT1ZoeFF2R1l3a09rWkh4bW5mZkh3XVdubVBwZGdfYF52RF9yPG5pc292XT54aWl3P1FqPkBxVT5fTGFeTXdreUhsO0lmTEdfPl5vcG9mRXhkV0hoaUF4UFhoSVBbPk5pYF9kc1doU0dkdz5qZndsVEZySj5oUHA/Y0M6V3hbYVg9U0Y6O1NodXVGd2ZnZ0ZGS0N0TWlgRUJdR0JeY0JiP3ZjO3Jyc2Z0Y3lLaXVgYVc8O3luXVhtdWdYcWNIcVZ0bXR4bWg9c2JDY1RRUXZMdVdobWl1RWJYS0h4ZXJ0SWZIS0dzT3N1TXc/SXJeO1JUVWVRU2llXVVpZ0NzdWNIc1VCaXlDZ0NnP2dkaVNYRVhjVUJWUXJDYXRER2ZIdXc7QVZqXUI8Q0ZRT3M+T0I7X0M6WVNfW3VQb0JLW0Q8R1J3VVRreUVQY2VAb3lGeUN5UUVzR1lWb0ZKaWNwX0hsW2I8bUlUQWlaW0RsaURsRUlKQWV3UUZUd1VEbUJfZUVFYVhlaVddcVZnPVZfSU5xXFxtXURRd3V4T114SEh1UUR0aFluUGRvaHFXZFFNVFlxcVBRS2VqYEhtcj1tTUR2YlRSXWxRdXF1dEhOcVF1YE1WPVFZcE1WYlhqO3BuVlhNdXVMaHBZPFRQS1lOWkFsVlB2QGxwUHl2SlRrPkxQY2BMYl1zSWVZYkBXR2FUbXhPQ0lucVhvcVhua3l0Z0FOTGxLb3VwT2FzRD1SZlhyYFBSaz1QUm1WZ0VrTEVObVRWYllOW1FNVzxvQXVQPHdwR1lxQ09dRE5wWGd1UllpaklyVXBkVUhcXEVvXkZWXWRpcmJBZXRWZkdhaXVPbWNvZl5pck95X2lpZXNIdU5vakFRZDt3dUNmamtgeEJgWnlBYm8/c2Ngc0R4YXlPbltwWjthbnlXZHJIZmBRZ2lfakFJXjpecFhwYWRpd3U/bGJwWlJfZV1pb01Yd11xY2R4WlZwZ1BuQGF2Zl1DdD1pVnl4TVdjRENJQm1JOk1yYWFWQWllT2dmY213ZGl1dXdETGl0OjtCdGNjWWFJZWtWPVlCO1l2V1V4UHF2VHlzdHdYam1USmdEV0N5WU1JZ0V3dV9DZ19jTVVUS3V1ZDtHaU92amlmOl9pY09pXmlTUEtTPEF0YUNHRXVVV1lpcFV3a2VDWElyXVdoU0djZG9HZVNnSGtiPElkR2NTR29JdVdZPWVCand1dlNZSlNVZk13WGtWQW1Ia19GPVlXTUtWaW9ybE9VZzt3cj12R2ljUk9nVENiS2dFRz9jXnlMXWhNdlRuZmBXRnFXWUhRcUVOX0BPd2RxPkFsRHhOSk1VRU1PWG1yV0FwX0FWZVF4RFVLbFxccjtUc3RoTFlQVXF1cVNZV2ZheWNETE5EUGlEV1lpeUZQc3lkWU9MbnhUbDxoTl9kTnl0a3NYVjp0T3E8SmRUbFxcTXRsWE9iTVk7UHluPFl3bVhGSW5PVGtxYHE8TXFBeGtoYU0+SE9FaGtnVEpZdWpoZXdbUXI+dXlGcWpQZFJgTW1UVXFCYHBlSFReYHlgcXJ0UVd4XFxqZj1XZm1XQnhUQ1RVZFhvZFBvZVFvZT1xOlBSYGxXYkRzRHFUWzxvZlRZYHl4SG1OT2VReXBZYWx2Q1Vwc0F0W1lOXFxgTT9IVXFtb1hwc0R5eU0+YjpndF54W3RAZk9JZUl4b3k+XlNYZkpmY0tZb01neUh3c29GaG5uclxcWWhHXnlcXHBqPz9pbGBwSWZja2ZoalBmPFlzZUBcXGBvY0tYZFJvdmt3ZGhebXRfZFhQWD1XWGFyd01oYT91ZGVSTjtncEVpb2dSZztIOkNCQUdFSnFZWGFHQF9lWU1VVl1VUXVHWk1JVVF1VVloblN2Ok9GSkNHbmNZUk1Yb0VUQE1UbEN1Qk1VS2d4bFNiRW9WU0dVVGN5R19FdXlVW3NITjtoblV3PG1CaG1Jcm9ZbGtkW1ljPUVGOl9zTENiUlVpRD9jYEVXYV1SWktWSnFlV3FCP2VYa0dmcGdmdmNnZ2NTamNUbz1ieGdUUmFkWWFzWV11cz9ZXnFUb1lzTlFza1V3YXN3Y1FJc2dnT2VmYkdmXnFVbT9EQ3VYaklYbWtyOjtEQltyeE12a0dzWD1YcjtnRlloSF1Hc2NlO3NDV11JXFx3aUVHRGM/eERFV19laWBFUklDZV9FVz5ldD1JSEZZSXFxRUp5c0dVaWJ3Ylp3c2xzaGxjZGBlWXBJc1s9WHJjYkBBZEM9SVNzQ2lzclxcPUVkY1RHaXhTdUd1ZVZmdWZVT1VLR1Znc3NpeVVIR0hnPUhbP1Y7X3VVQ0hvZ1hcXFNEcUtFWHNGZztpeT1WQ3FmTXNDVGdFQHdja2VWS1VVWXVyQHFpQE1UUm9WUG9IYF10SD9lVV9ka2hUT3lwamFSZGFydVVUWFlzZlF0dD1NPXFrQ0FuXFxkUlZQeUBQdXRta3RdVD9keF9ETWNIUTxcXHFHWG5vVHZpUGxUTXNdQVg/UU9MaGplVHNGQWpCdEpuYXV0bUtURFB2WHNBaHA7QWxyTU5NUXM7QUpXRWpuYXd1ZFZuWHBQQHVKPG9rWG11PE5mdFlTYVZrRFZWYUpacHdYZVV0RXNFWHlraVZdZVVHXFxMR0RxP2hYdmBrcWRTVkRMWkRPR2FZc2FqPFRYbXhwbFRQW1BWeFl4QHBsUT14amFzX3luc2lUVElPa3FsYll4Y0h0UGhVQGh4bUlQZFBPaWBUSW1Yak1YWXBVRmlZZEh5THRyblhLUlxcUG95TFlMd0FNUjxoVlRAUDp4bHN1Snlld3M9bHJZeVdQc0dIdj1wdkZsa09sbXI9WXJNd01ocVRpbD1gVG10cmh1cUk8S2tNUGZoUXlAWHNxb210c2RocEZcXHdYeXNCQXNQcXJUZHRfeHNHeHRxbHNoZE1wbVRnTHlQSFI9cFRxUVJdPXVmVFRyaXBhWXVAdVJmVWo8RW5uZVk9PVJVRG14ZUtQSU49WFlfXFxUT3htSEhRanR4YHFvcERNa2R4V1xcdGVYWXF1TUZFeG9ha155amRxV01xb2dQTXhlU3VRUUBtS3d4eXJ4WWhdcGM8eE1UUklxcWV1UXVxb2d1TVRUcF1xd1hlUXBRTWNBTFZZWGI9cDtVVltNVGZJbD11S1RxVHlpUGFsbVVBbER4TkFoU1V5UERJeXVlTWZlWT1MUU9MWHlxcmhJdXFsWD08UWZsTEhgTlVseUNRT248T0ZMdk9ZWGB1bFVYUVhoTVNQdXFBcHRtcTp1dXBtWWE9S0RpUGI9U1pdV1dJeUVUb2FcXE13VXFIaVByTXU7aFRdYW1teEtncHV2eE9gYFM9dVR3dHJYbG5gcGpuZFl4dG1tVVhTXXJoZXNkSE9STE1lPXZYbExyTFFOaXZhZW5uYG54VHdvbVNjZU5ZYXNJUXNQUXhnUU9UTW5YSGxvWGpRWW9seVRDdVRxYU47WHJIYFJlSVVvTXhIdHhyWVFBdU13aUpsVVJaQExgPXhqSHZISU9BVFZQaXhJcEpDaWthRXVkSUtyTUxnYW5XaG1ZdXVIcXVfeXJpb2BnYXdZZmdxPnlJaHVqYGlkP2V3aXZvV2dwXnVKYW06V2pbQGVBUG1TWHR4PmBOT2NTUGpXQXJAQF1Sd0J3RHFxV0VLRUVTU1RlQ2c/Z0o7R1NRclBBRGthdkRRdll1R2JnYjpvUl1ReEtNZT9LU1BvRVdRQnZVeExxZ1ZvVXJVeDpVVW1jZXRxc1RdaXBVZUl5dllfRT13RnR1UkhdeEZXdVlfaHVdVz5xV29pREBXeEBHZDpbdF09dzxHRktZZ0hlSVNZSVtJdEhjd2xNVlRnYm1ddj5JYjtxeGBlZ3F1SHhvR0lpQnNPeD9JaUc9dllvdkVtUlFHaG1vZGldZVFLU2lBQjxVY2VTVGh1VUJHU2hrV1BBd1hdQ0N1dXNbcklZdT1xYmBTZ0hhU3N3WFtReG1PWEd3eTw/Ul1pU1dNSUFzUnNRRXlpdHhdQmdfRVtPQmdlRFRDdGV3V2pnZ0BJeUBJSm88S0JNeWd5TlJES25UUllwb11db1loTXlUUXFMdmZVbWl1az5heXBVUnJ4cl9sVmNddE5AWWNwVkdJUGJkdVdha0I9TT5VeF1pTXl4T3dgbFNdb0dEa2lsb0l1cXJwUWpNdztoTG1tTkBIbXd5dkdkT1Z0bmFdVmRtbzpVa1l5VWxMdGFUamxJUlB5UHBQcHRBVk1dT1R1c0J1S3lJWF1BVF5Mc249dm5IV3VYT2lNb3lEUXRBVV08TGpsUkloUEFoVGRIT3V5bVFhUGNVbW9ZbXJIV2x1bVpUV2Q8VF5BdmJJdFN5UmRIVEJOXkF3a1dmYUppdE4+aF92czxWbkVpcFFOZE5ZXmh3dnheaHBBaFlubjphZ1xccW5rSVtVbl1kSFs9QGI+aGJAb2JZcXFnb25Td3M+UHRxaHhqYVxcamBrQj5bclB5Y0FbRnZaUXZgOmFsQ09yOklaVHh3cmhebT9eQk50T3heaWhwdUhiT2lldlFhU154bFB3TEl3YHB4eG5hXFx5W1h3amhvZ2N4aj5eaHJ3c0U+XUpHeFRHbVxcXltCQGNvUWNxXmA7d3M+UXNkaGU6eWs6QXZvcWFxeGFAQGZWSW9NeGpbaHB4bmRtaHJMRmNrZnBxb2hxXnBuPl5cXF9wcz9eUD9jeUlic2hvdkdmZlBhakhwblZgPVlkYmZvOnBdV3ZaOkdkck9hRUl1TWk8V1diQUI9V2ZuYUd3XUl3Q0NaXWdEY0Jaa2ltbUVZW1RAa3N3R2dTbWJEW1hVbUhzO3U6b2NvU0Vrd1lnO2dBd0dgd0R5Z1V3VVZJUXRhS3dtW1dWW3V1U3lqZ0hbO2NfdWR4WWZBeWNEP2g6S2ViVVlLP2U/c3JZRVduaWNbR1VCeXd1a2RBPUV4YWg+aVdnd1dMT0ZLb2J4b2NQbXZAd3dXZVZMR1Nhb3N3O1ZqXXZfZXM7bUdiS2dbV1RSQWNJeWVcXFFScFN4bFF4TEdVSmF0ZWNkSj1mc2tYbVFybD9nUndoY29JZm9pT2dpRXdDTltmP0tjT0l3dUlLPDxSRnhKZ2lRUm1sT3FSaFV1WXVsb0VzczxYZ1R0VEFMSUx4Tkh5OmlzRUFOOmx3VllwZnlwVXVzVlxcT1JgTndVSmZobXU9bkllb2B1bWVIb3E9eUJIV01cXHl5PHVtUUs7RHVPaU9iPGt2dXdUcWo/dE9KUU9PUFNMdW1VSHVjZVJ0cXhDbE9mdHBZeXlSQE1tUHhUZVVdUHlmcWpacHNXWFhETEtmXWtOWU9xZG90eE9UeEo7QFZjeFBMdHVoQVdtcHBrZEo9TE9eUGpoTVdhWXZkRHBwPHI7cFJEQHNqSHhrVWpTQU1LPFI9bXJiUVFhcXhIPFNOUUtnbVhUPHd1aFlQeE1WREtdbXhUQVg8PFRHPXVRQHVueVlmaVU/XFxVTkV1cXlZTVlQRlRyRkFUPXVYQWBYQjxPWj1WO1BrV2l1V0lwcHV0VHFvZ2xYZUxPPFBrPGBsbkx0V2l1RlxcU3Fhc3lpcVM8VGpwWG9leHlZWG9tc2F1UWVUeGBtdXd4d1dQeVhYWWhJcXFxcEVxSmBxVUV4a2dsS2p1UF5ESj9Rd0BtTHdgdVJkUVxcdUtPVFM9ZVNfeHduZFJDPXRtVHBwVG9fVXJkaW5TQVhndWo7cFF3VXlSWFJGSFRbQE1UPVFSaVBaYG5LeG5McGxjdVd5SW9YeG06SFVSXFxLWkRNdEhxc1BKQFBzQjxRYlRXb1RUdXVyUE1waERLXWR1PGhTS1BWaGVXUUlSTGlUO1lMRlxcd1dkcz1NcFhtdXJEbGthVUtET15tcFBZdkZ4SkhNVW14WVB4S1R0b2ZYV2hxVkl1UFFBVD5UeWtwS1JlWEVkalZwWHJMcEVZa1pEZElvb2dXdVlpdEdoXkpIWmd4dVBoaU1OaWNBbGJRX0BwcHBvc1JndGhnakpxbEBOdz55bW9BX0g/bWZBcUp5eGNnZUNgWlZmXFw8eGlWX3FyR3h1Z21BV2l3UXlvYXl2YWlzbmB3eWpCaXVXaXVJeXNpWWlXeGJ1RmlsYWZodmxldmFJcHhhV149Vlo9aGZFcWx3d29tQWdxZmdUYWJfUGR5WW1WQGxqTndtb2dnZmhTZ11fcXFcXHFyQ0hwVEFuRV9vc0hhdz95S2BnaVlqc0ZmRWZfakFxeVFiR1hnQG9iQD9iOj9yW1hiQXBpbndiZ2ZfZ1Z5cXl3aXhvaXh5YVlgS0Z3UW5maF95bU5lYmlxZm9zbnZhZU5ad3ZfblF0P1l0aWhqd3FkZ0FheFBycXlcXFdAbmNeX2ZeWnd5bkBwakBXYj1XWlp2YU4/YkhPaExYdGl3YzxGcF5Yaj95ZEBfcEFxd1NuZnl4bmVfWmloZ2BJZ194ajo/Xl5heXN5cFs/XVU/aj1Pa1RZZmheb3VnaVtnbW5RW0BHbFZZaW5IcGtwdGlXZEBGXkFOZXNGc0NvY3lIYVtIa1Rxc212Y1lAb0NJZXVBd3dpckN4XFxsb2hyUW5LUGhRRnlpSGNPWWdLUW9zaHB2R3ZnQHdoUGRxVl95SGVFeHRmZ11wWXlmdnZKWGdLYG1eYV5hRmFjPmxvd3JYZm9WVmlOb3NDeF08b1xcXXZ4WEddc3h4cWlpeXlzPGZfQVhyc3FfVz5oc2BlS0BjPlduS2F2dHB4WU5eSl9mdm5dSWhzYHdpaXBaY2FodE5dZ3ZvYFZ5c0BjZnJaR1l4dURjU2JoUVJcXENkQmlzdnlZQl1TYFNETjt3cV1oU3lHQlFFZkFTaFN3eWdEQXV4SXdlZ2tiPG1ZeV9kQzt3b2d2SG14eWdSdm1JWVtUPTtXWT94aUlSPEVmSm1VQ2N4bU1Tc1lJSEFSRGlmdnlJSVNlOkVEdnl5RkVHRWlVdHl1TDtjXj9md2V5d0VITkl1bXdWX2lUQXlpZ2NZcVFnXT1IeGlkdUV2WWdjXmlUQXlpTGN5PmlUQXlpXUNzZG9jWWlZPldzc0tGYUNJQ0ZzQ3NJV0ZzO3RESVNITWBsT2xNYF1iZ3Zedl5zOkhqUG1TbE08Snc9Unl5bWVBV3NhTVRdckh0al95eFtVdmhkbGdJd3VpTTptbU1BbFVsWWtld1B4dlxcSXJlbU9ZTE1vaXFIVVJATHdZcVFCTFF0cE9MWHdxdFZVSXVDcXBsZU1zcXNOVXlqRXVeeVFdVFdUQFFgWXRIaE1YWFFKUVNVdE5hSXNxPVRUYXhBRFJBbXlVTFNVWFlhRXdoWUtbPXh4WFlQXXNYQHdkWHhXTE1GTVF0PFZPaXhsdWpfRGJGUHBRaV5vZ2VnXmlqcHZaSXlaT3FlcXRfV3hgX3h3SXJhSGpOeGpZPmFzeXRzUFxcd2lqRXBsaWhdZE94WU5sP3l5VlBdbXhtWFdhdmBhblhydW94SFhzTWl3dXBvbFd1ZVdycWd4V3d5TEBheGFjQHFreHZxYz50UHFeWUFbQ3BzZEBecm9rcFl3ZXFnTElxQXBkVUdjZl90RXluQ2lsSnl1ZE55cG51XW5ucXF5YmFkSUZrPl9zZEdvYmBvOmhwd3dtX05xOmBiPnlmcGh0UGdkRVhlUlByaUFzTUZeSUhiZz9vYmh2cFZ0c3d5Ynl4Q3ZqdGFPcWhLaWlxXWJnZ0VkPWc7d3lvaWM9Z1VtcUhgS0h2aVhYVUlab1ZkdXdneUlTaUNGR1hSZ0dfRWdbdVZZZ3Y7dXVdYURPV1lJbXVyW3JeWWRxc2ZWUUlsUUZxY2dGT0dOU0dwR0hzTVJDX3VRYVlZY2ZfUUhiZ2NPY0hWd3hEVVNpPUdCY0luS1lxXWVkb3NyWVJpc3RyZ3ldcWRkUWRpYWJAdWlnY1dncVlHVXJ0d1N5R3I9aUVaV1ZQO3dvRWlDc3Npb1JwO1dUU1lHb1VaWWd5SXNgS3ZwRXVpa1k6eUNSWUVxR1g6T2NcXHlSb292dm1SRVVSZ2VCdmdjSGl5SG1URUtpX1FlZFFDZ0tJSW1oZWFpTk9VXXVVdmNTeGVzbEFlZ2F3ZmFmc1lic3V1WE9FUWtFcWFnWHFWSkFXaXVHV3lDXkVSZz9TQ2tJbFN2ZEVoX2F2d3dDUTtJd1VTZWlSSXVoWUNpcnVHaF9CdFl1dD14Vkl5RW1USDtIdHFyQWNHRXNJclVJW2diYD1Fal9YUldoWE9VYVFlTGtSS11SallncmF1ZDtXU3lGQ2F1ZT1WeUlCaG9iSldEXXFIUFtGQGVidlNTQV9EO3NmXFx3dmo7WWQ9ZndDdz1vQj9RRENZZVdrdEVrRTpTZklfRmlNeFs7VnlvWT95Y0p3cjw/WT9lSGFnaXFtaDxLRWc/eGhJd1VddEBJRlV1RHRrWVtxdUZZc015aFl1U2drVz5veXB1ZWt3WFNhdEtveFR3SWVnWXhlRUpRdG1Rcmh5Ul5jVmBxdEtJVVZVRlRTY2FLd05Nd1xcQWVCP2h1SVRTYVRAX2RTZVNnP2Y/Q2dkY1NXa1ZHXXlfeVJhdVhgYVNya0VRTWRQbXRkW0RTX1hqWWlTS3lpW1NnZ3Q/Q0lTd1dEU3dSUVI6XWdmd3NQO0J2cWhkYXdiV2lxT2ZET0VVaWZlZ3ZbQWNwa3RPWVdkU0dhR2l4XWlPR1dUXXZnUXVwS2VLYWRdVVlhP3lyR0lVR2d5cXRhW3l4QUdcXGlIT1tyWHV1dk94TE1TV0VWZz9jPGlXYGVZR2lzPGtUQVVVTWVVV1VWcVlXamVTVDtHZ21VTUVWVF1TQllOT2h3R2lNUl1KS0hyeWFVTVxcc0BRcjxRUlhYTFc9T3h5VVNcXFJLWXd1RFBTQHh4VExBaUtpeVdAeFJ3QXV4UE9MVFJdTWxjcGxYWUthbGtqWFR0QVBmQExrSVVnZVA/ZE5fPXVQeVdUQVNcXEBPXlV3eFhWYW1NX2xwTGluYUhrT2VQWG1SXFxoUEJZd2FMUUt4cWxITmRNc09ZeFtJcU9pbkdgWDtAa0JRWWFJb1JkUmlwd0FwcUY9c2ddVkVlbXNVTG9JUTxEakBZdkFATUNQeFxcWU48eE0/aWxwWFA/PGx2WW1URVE8PW1sRFlDeFhJQXNEXFxLTUhtR2RKP2RqOlVKV11Pc3FVa1RQYVhuX2lzZ1h0U1FsS3lqcGVreGF3cmhua0l1aGhMQXRXPmhuTj1Qc0xKY3hOeFxcWVJAbkJdVWxkdFFhbGp5dUFMVXRlVDttT0dFckBJc0hsVVRdVExpUWREdkpBcFRsdj1oVUFUdWJYdGVYWEx4VXk8U2ZVV2RsV2Z1eW9JanBwUHRxdV1sb0VJdF9RVUVxeXZFeHVgd01QdFBdbHhxUF1Ea0g9VEtZVD9hVEVcXFZrZW9KeE4+TVZucUpoPFViZVNeSXRUTVg8eVM/cGxuXFxueWhPQjxYb2F5QnlNakRNZ1FWa0BzTnFzPXF1Q3FUQWBPaURMcklMPmlXaT9sUGBlaFB3dWB0WVdnd0l3dnhvdlhlTUVWb1dOeWVnU0RnVVdLXVRuXVNuVWNsQ1NRVVJXV3VYXVVPZXVeW2ZSVVlUV0Q9UUh5X2RnSXd3b0Zga1hkP1VPYVJTc3l5T1V0Y2ddaWlcXHVjYz9CYWdmZWdSckl2dVFHYj1pR2F1am1WRltTU3VSQV94a1l3TF94Vm9mVjtTYnlzQFlXUnNZTTt3SlVnT2lpYGV3WU1CSGd0ZFdmaWtCV2VDRG9HZ1NzaEdXc1FXWmdmUGNmX1dYb01CdElEWGNSX2FoeXdpVnVlVT9lUz1lUUFnaHVJbndlQVdoZGNHX0tIYGtHcU9oTFFmaF9CR1FzR0FZTU1DUWVoUmtJc11jZ2tnYHNIeElTUkVXR01YW2VocW9ZSV9GdltFQFN4UnVlSj9ITTtUcWNUPmFZaWtSXUdTVGlZUGd1SENlSEVITUl5djtXREt1ZWdCaFVDSGVnbndCXWV4XFw/dmd3cml1Ul5ncmBfZklDeG9FSG9fVHZ5cz1jR0h1bXJJcGpMTndkcVtwcVY8THZ4cWhgV2ZJdEFVdU9kUkpBVDxMd3NkbEJFTjo9VDpJd0w9T3lBbj9heG1YbnF1UWd1d2JhU19UWUdZUXR0V0JobUhETGJsS1VpWHRxV3VIcUVwU09VWFhNU3ZlSjo8b3NwSkZtd2F1c0lpWXZNUW50SjpcXHBmUXlHWFVuSFlySFdRVU9mcHZkQGxXaHk8WG47eXQ7QXZneXZXWFFSPE9XeG9HZVF4PFdVPW1aWE95ZFZsbFlJcXBrcFNUUXNicXRxdFlnUXFWPW5lTVNjbG9kRE9nTE5BbE9TSFBwXWw9QE5bUXNvWE1RUU5FREo6YFddTVJLZHhCaHRTaHhzSUxhcWxWQGtNaFk8QXZCREpVeW1mTFg7cHlQRXhTUUxmZW9cXGF0dl1XZ0x3cURqRnBwPGF4Tnhwa2FQV3BVSG1OZF1zXFxQV1M9cT9wTmVBVW9JTV14a0xVdE5NUmtZUUJgdXZlS0NFTT14az9xWVJka3BcXGp4SXBiQXZ3cW5QbE5KUFhoRXhOYW9TVHFwQGk+eG13aHVNb1xcaF5zSlhHWUlLZ3JsV1VCcUR3VUJhXUdVT3ZkX3NjXXNJb2l1TXlQbUJLeVheb1c8SWN1ZXY6O2JMPUZzc3N1WVdJdXRrY3VvdWNQXXN2c2RlW3Y9R2Z0dXlveVRRQ1llUWRbR3JsRXJ3Z2RBeUVgZURxP3N4VVZZO2lkbXJSdXlYdUVXW0hFcWdzVXlmcXNfeURvTXV4a3lAY0J1dUdeS0I6a2RmZ3Zrc3ZqcXZbO2ZkO2hFcUVnV1VsbUNwc1drR25hdW07TE55aHdJdGxucU5lPG5seE9JdVFqYW5gSFJwbXduPHZwZFdRYW06dFNsRXlvWXZRcU1BSUpYVVNgaFNSZHY8bFFSZVlEWWp1dHRIdXZiZEtYQFBhZXVaTFZjWW1KWGtVdW9FcXN2aFRPeXd1dFZ5UVl5TGtKWFNpTFlyeXJUWFdCSG11VHk+cVd2ZE9VeXQ/UVZgSW89VG5HSUtERFlReHZYPFlMbXRPeUpaUVBnVXNmQEp3UWtFeHZpcWphYFRDcU9jSFFAXFxTWFBRZT1xV3VrSnBMP21QamFtamh2dnVReEBPZVlNcHVPOkFMY0x1PkVta1FwZVhVbEBRV1xcVERwbl9IblhwS1RkSlI8UXNxSlRNdFVZd2x1bTtYbmB5T25EVFZMcG9VV1JAVjpReUFYU3ZAc25Bd1dVb2lkUG9peEtxa0g9U2lNb3FEbW9YV0h1a25xVUdddXN5V0x0WERJeDtVbT1hSjw9dHJoU2FoSjpBTTxwd11AcmFUVUhtdUl4c1Fwd2FAbmNpUF9td15JWEpJVl1peGN0cGhhVXVATUREUFJgVlRZWXJha09ZUHR1WUp4V1tJdFRRdkh1a1dZeWRYdV9Uc3N0dnlhTV9damVcXEtUQHFpXFxuY2hubXVTd1RqOmhYZXVydUFVZEVSdGlUWERYXmF5Z0F0TlBrSVFzPGh0VG1NdVVWTVlqRFRsOmlYYXlublFKXlB2WEFwblFUW2B4RXV5d0l2RWlVSj1LYnV5b2BzRWh1dUB3d1R3OmF1W21PQFxcVjphVkpReT9RVlxcRFQ/VWs+eWphSUxLUUo6dVM9ZXRSdVJ1WW8/UG9iRXZ5QFNFdG49VWt2bXhgWHVQSVJGcWx0cHRIbEpIUW5paHFdWG53SE9LcHJoSE9pZE9DWW5xXXRPdXRDUFVUYFJkTXVgaXF3YHVGZXA+TWtMcGt2QXl2UFRUZVU9ZEtKWU5wQU1LUVNEcE1pTXVuYUtSTHFvSXdMcXVycXhCaG9FcU9KZXlgWHFOcEp5QHNjSFc8ZHV0cHlKaWxldE5GPHdfWGo9dEp4SUxhUGpodUpBeVRuZXVlUFZNeVlGYXA/bW1ZXFxyW2lzX0hMYXV2V0BrUFBWTXlqSGF5U0BqRURzU2FYTElyV1hWR3lKZnB1T3lUR3VUV2BSOkFOblBXZ3F3PnhuX012ajxXTkx3YWVzSmhZTzx0XFxgbG5cXEtOQEpaUExtSUpkQG5PRGxuUHJxSEtLeFRlYXJWTVFPSEptPHBvUXhxSVB0WXFUdGxAQHBHVVNIZHVJVFNmQHZrWVFrQFB5cFl4dGx5eXRMSHZIXXN0YXFGYHZRRU5rQFlgdHBdaG5DSEp0aXFWUXB2eHZEUXZwUW88UE1qbE1NPXNcXFh4SnBLUHhqdmVuVz1YVFFtTG1vVmRzYnRPaV1qTHBsQmF1QEhNQFBxaXRMdFRKY3VzSG1Sd3BvSjx4dFRsXnRXZXRrUlFtWFxcbVxcaVZCWVdjZHNCRUtDbEtRTHRTYFh0ZHNLcVZeQWtgYXFKQXBldHZIdXVFTW9BdGpfQG1GYVNfXFxPUF1LWmlzX3ByUVFVVEBYcXV4YFh0W0lrc2ltc2BQPkxKT210eExMcE12azx1P2xTQUlyVXVKOmxVXTxWeXhKRlFwZVVrbVBLbEFtVGxyeGxNaF12YEF5aFhucjx2Yl1tTFBLSEVTRHlPSFRvbEBQV2hqP0F3ck1xVWhZUkx2bE13bXh1XnF0akVZPD1uX0BRb2hKXUl1PkFYTGB4TmhyQkhMX0xrQ0l4aXRXQWVycE1qRWxOd3BtSVR0b0BQU2hXQ2lucVxcbHZIS3g9dUpAbUR4V0h5b1o9UmFoc2VcXExxdE1sQVhzTFBOVVRMQXhyZXNeaVdxTHZsQW9cXEVwPlxceG5oV2FpVzxtbElIVVtFSnk8Sjo8TDpgTlxcXmRiQGxxR2ZBSWtld3BdTnhjUHB2WF06XmZPeHBKSWFcXGhuTXFiUml4PlFlW1ZtVFdlUlZoaUlodV9lblBmQW9kS1dgYmZmRlBiY1dvSndkZXFzXldbS1ZudGZfXFxOb2JwcEtAZEo/ZUU+Y253XFxraWpHdl9xd2d0Tmh1SWRWR1tlWGhaeVpecXRmVmZtcWtIaXA9QWp4UF9dbmxPQGZfYXdbUW5jSHRKT21UQFxceFdwRj9gTGZqQWhcXEFhdXVmcGRBc1dgeExHX2JZXmtQa09eRGdnc2VXdkdkOm9VV095ZEtmXk9kdFFna2NnWldSUHNZUHFFanVoc0tJQHFoXU9Gb0N4R21UP1VVYUFHR1VXPnNUTmVkc1FIaGl0PT9nbnFTSV9jR3F3OkV2bl1DR2tycHVYeT1DRkNiXFw9dUVPZkxVZEtneGlRZmRPc1ZPYlxcX1lwT2lHR2dPR2lQa0I6PUJET2dUS2M6a1NSYWR1eVhxa0RBYVJBQXhud1Y8RUVEbVddbVVcXF1ZRk1WZFtpa0dpR1dyaHl1eWdkU2l5Pml4ZFFicXN1YGt3P3lyXXN1UEVjXjtma3VpZ0dnW1tocFd0WUlmZnF2d3dyaVtiXnNIcT1TTWVoREN5T0FCPHNSUld3Z1tZc0F5SEloVUdUbztEPWd0Yz1ZVXV5SUtCP0NGPU9leUF2SWdIYU9mbE9paT1ZPnF4XT1jPlFkZnd0O0VIS0dnR2NXV29XREVoRkVyQnVUbW14alNJSFllXXNSSV1FdVdFTVV0PEFkQ1FmRldGPFVkUV1HaHFlWGVEald1ZVdYXFxPdm1VSVY7V0pPZV9pSVZhaGp1eGdhclxcRVV4WWduRXhjb3VrWWNXRWdLV0lRXUV4V0VMc1VASXdUY0ReaXRna3ZqcVNmQ0NudUhMYXJga2V2U3laSVlUZUN5Z2l0X2RgR0luXXc+R0V4cURZdVVBS2JgU3dTV2I9P3Y8b2VYT1NaW0RCZ3JcXF1IS0VESVdyXFw/Um9HclpFdFJbVkFTZE9RdFhJUk5LQ0s/SWZrZV4/Yz87dnZbRkBFQklndmxpQm9nZ049QmJJQm5PRFpnZ2JLR2RLRWpLVTpjU007WFRLWE1Ldl1ZdEVPcmNpVG9ld2ZrQ3JRSERnRmJlSWdjU09HZGBjU0lxR1dNQ3Q/RVBHdD5BWVFHSVtZV3RPeUVLaWFhaVJjYz93c0llc1NJRE5zZVlBRlVHYjxtdlB5c2o7dHdFaUJJSWdhdkRXRGlXZGVjYlxcO3NTV3RWSWd2a0lUdXM8UWdtcWhMYWhST2hAT0dMd3N2c1R1U1hnXXZpP0Jud1VSX0RcXF1oTmFkXmVWQ3VCcjtTP2NGPDtDQl9jWE1nWV11O0loa2t3WGljUUNTb293bXlzRlF3Z29SOlFCP0NyZXlTQWdGWXVZT192aXFWXFxjRXZZVGU7eGhZQ2BlQ3FZVGhzaXh1eTtZZlJhST9lczpHeFV5eFJHaFh1SXdnWWRjZ2Zzd2dFSU95dFRNQ3lBWW9vVXhZd1FPeWJHeFNpd0N1ZGB1eW9xRmhpUlBVdjx1VkdjdUt3YmlZdUVnVm1fUnN3aFFfRXlFeGRjZz5PSTxJc0pNaVE7R2VvVD95Vm9RZFtvZWBxZkBpaW5Hd0N1dkxPdm0/WHBTZlB5Y1lPdmBXQm5vRDxlVU47U1lZY1RhZFFjeGpJVDtjVF9NdGhBdmtrVDpfZ0VXRGt1R0hdYl93R25tWHZpaWxLZFZPZVZhdEZfd1RbY1B3UmlTRU1NVFVVeEF1SUpLaFRVZ0xNUlljVmo9REhXcmFDeVNjWU53eFs/eWdNaUxxY1VHWWJJWUVHdV5XRk1ZQkBbeGtLcl9zWVpTQ0VNQ0hPaHJVaT9BU2M7dm5zdj93SXNXWF9PaGJDZ2JHWHBnZjxfREpjUjo/ZWxLdmpxV0lbV3VFdk1paVV5ZU9rSUNNR3lZWEpvUkBpZ2d3VFxcTVhjV0JQYXVSV3ZcXD9iaFtpa3NpO2dyX3FIUFtieWtDSVdzcEt4eVlWVUFSdWVVXFw7VGtReV5pdEFJVElXZlhBWVRRRFVLd1xcdUV4U3M+P0JGX1ZLeVZiQWlrO1RjPWc6TWY6TUhxWVVzU1hVT0hlZ2hcXGt2RFF3ZUd1a3VkXFxLWGBTVVI7U11zeEhPUldpRjtZSVc7Qj5HYmVDY0tfeXJxd0VfYlxcU3lDeWJgXXhvO1Q7WUI/SVZ1c3NBX2ZZSWNCPUVidUlcXD1SWVNjcmFjUUdZP0dZX2VDSFtobmFmTj95bktmSz1iXVdocGNnYnFTXml1VF1iaGF3PXd2QEdlak9lRE9WaG9XdV1xT1d4QFldYz9iT2dpTE5pU1ZeakFpanFdRz5ua0l1SGh0UVFoPU9sRHdoQT5lUmdjdk5oUGlrQFFzc09wX2FnYm9tQkl1QGFiRWdlWWBgc1dyO3BhbWhuaFFvaGZ4SGl5QXZjRU9rbFBfVG9yVHl5OkZoUW52T2BcXFE/X2J3eHBQcG5weVFYaGNheEROcz5YWmVfaUZncEZob1ZnW1RRYll5aTtvcFNueU9QdnheYVJXbmtudmBpbG5QX0tBak9RZGtXXl9vdGdWckFRdj5BdlFJeENRZXhXW1FxW2xhYGB2ZEFxbXdoXFx2UXZHT2RZdl1nZ3dAcGpgUF1SaGhZSGddcWZHYGhQeXRqXmBeaXY/b213dnhRWXNUP1tYaWRuZ2U8dnZHcGZgZmFjVnY+XmdFbm1jV19OYGZYP113WHlPSHVuaV49Z2hrPl1ycHRaaGdRZnNSYWE7d3ZqR3lmP2dmb2ZDZ2FPSG9OP1xcWGZcXFFWYmpHXXFYZnJBYFVneEBgdHV2W1heamFmXnJwdkh2bXBJd3ZwX1FwdFhgaHF3dVdgeGRHZDpxdFpJbXBBal5meWZBd1xccGBDQG9rbmFycXhFYHJsdnZTeF5gT2ljR2xqT3BoTmRpZ2Jebltrd2BxTmRgX3RfaW4/aWF5b19vd2JyTlt2QGBpVm5WWXVHV3ZBbm5BR2BCX15QZnhDSGdnX148bm9CaHlBVmQ7XmtsbnBBeV11d3lqWHRPdm5AZl14aF1Xdm1PT1pATl5EZ3JDRmFzUWZ1SHBVT1p3aV0+SWc7eVtpeWpvRm10cHhxaXBhTlpPd3dpX2dlP2N4R2lzVm1EQF1xWGFyT2pPPl1bYG5YT211X19wYWZST3lcXHZ2UGB1cWhgTEZsa2Fsd1llQEhdZU5kZmZ3T2dsdHBdSlBtVl5oZFF1RXlgcklabW92RnBdZHdjc0lnUT9gdndeWmheZEl1c3FrW05laz5aeGZwYHZ5Z19jZG9idF9fS2FjZU9uPXlcXEx5cl9HXWlPdT5PWklAamNYXkBHYUpfXFxLQGpRXmFsSWJEV2NAZnA9WHJfUXNOQXNESXR1P3ViSF94UXNDaG5zRl9rRnFEbmN3eV5GQW1YPmNjQFxcUXlueT5jZk5cXGw/YVdYck5eXlBAbmFhYHI+YEp3Yz5xZ212Z3dQaXZuX3NmcWJgXFw6XmBiTl1SYW9deXBESHE8PlxcZFdtRT5dVm5dPV5ra2BiXFw+YnBId3BwbHNYZ3lIXjtYYmdhbDs+bnZJc0dRcUBRY0dWd3hZYkF3Y0leaEtPWmRYPE9iQjtmOktXWGdTZXVnZGtTQUdHZVF5R29lUTtFYm9CQlFpcmtEUV9UT0F0bll1R2V5a0tlZEt3VUt3VE11cndXXXN3Tmlya09FZVlFOktFdj9JW0t4Q2t0cT1SaVVSRlNoX19Jc1t2SF1Ta2N1Wj11Vkd2WG1mZHVFVWFGWEFmcUFIcVNUP1tVPjtmX3V1SXlnSWdnaENoaGN3PUNVOmdpSlVoZVdjXFxTcm1HZ0phZDpFU2NVQ0lrZ0RRYj5lR0dPdWpdRm9zcltVVGBzQnQ7Q1VXeGN1U3BvYm9jaG1DVVpdVFdhVExXQnhhdXFddGZJZDtvZnJdWGVHRFxcb2NmR2dWQXlmaVdtU2ddd3RCdXk6R1Q7b3N0O1VaZ2VWXWVOZ1VWZ1NhPXRVWWdzQ3VDc0dYY2I9bVNQT3ZDV0hwSUNqZ2I8Y1luQ1I/YXJPW1ReY1d4VVVjY2ZbWGtzZExvaFNaQXhNTEpUPU06VFBvYU1PPFFMcU06TWp5YFNIaVNmZXZtaFVAdGtVbE1iaVdmUGo8THVqSHNpTHRkVW5VSVdmRHBMQU5xdFRdVXRyeUw/PG49XVNgdFZebVZQSVRmeU50QXlSQEtVdG1ObWxwVHBUQUxTSGxxSXVTXFxZYFVXX2VNWT1LTmlQPWh3ZT1zPHhYbUlWTXluPmx4XzxKRkVUQnFqVWVSV1xcU3A8TV1Mb1RteG1ZakFgV3d4VFdRUmpBbXl0WFA9amVITENlUlZ1dUw9bHNRUGtgakBkTDp0dlFFVHNcXFY7VG1BWXl4UXRoVW9CUU9ibE9kTVRubHdfXVZaeFJyeXB4TVJpeGxJQU55QVJ1ZFlCUXBNWXFXdU5KPGxueG9OdHBSPE9HdWtgUEpMcE9rVXI7TFhAcXJteW9fbVdxYFB5UG1IVVZNVXhNUE5yaXhjQVFUZVZzZU1HUEtdPXRSXFxqOnRYcXV2eEV3SUxzbFhWPF1KbnRKSXRZb0hOalFvRkBrQXVrWjxKPVlXVUVyVm1uR1h0UF1UXFxZWEVYVml5dWlMTD1kS19Bdm9xVT10alJATEtAS1JQbXRsbmJRcl1gb2BNUVk8Sl1AeFBMTUFIcltReD9oV09obm9cXHRQbVJFdE5dbHZTVHFKdHNiWHNpYG5MYUxTYVRUZE1yYVBKUUtzYXlgUXM8bFBQQFFeXXM8QHI6ZVM6PFhRSXFPVW9HUFJRbVZAeXBEPHFoWVJhZEtZZHZgWFM+RUpnQG9yeE5jZUtDZXdXXFxXQkhMdGVZYXVvUVV4WFBTQTxNP0VUO3lrWGRSWWFLUFl0cGh0VV13Y1h4XWBzVmRqPk1ueWRKbkBYUlxcVVt5TWd1VGh4d088UHRdcmJVUXddbFRFcmd5VFNkSkp0bz5ATVZQTkRkc0R5c0ZYWUBJT09AUlZQVG1AUG5QcG1oVEFhcHZYSlRtUU1wdVRdbVF1c2FNT195Uld5cVl4Tkw8WGRRTz9RTENlVHc8d2Nld2Fhb2h5WF9BWGBtU15ZTFhtSnR4d3Z0UEFVTnJgS191T1lMUXRNd2hVcU1hclNVS2BpS2RpbmNgajxsWV89bl9oVF9dVHE9WE5cXHh2XFxRQkFqYkhxQjxXR3lZTV1SZ0VvaHhWOnRVPExVYGRxRzxsQlhNVEVvXFw8THZBcmFBd2J1V1BMS3Q9UUZkWGxEa2JAa0E8UFJdUUBUbjpYdEplVFFxbkpESk5MTUVocndNWUhgVV5sTE1VVWRva0pAa0Fmc252dmRRa1d4Zk1paFFeX29pdEBZbkVIZUtHd09ga2h5YWA+dmo/bUhnaDxXZjpBW0hWclpHcGNfY1A+WmJmeGpoW1tAaj1RbmtpWlRoY2dpdzo+blBJdT8+eHVPbDo/ck1OakhRbl1IbnZYYmR5al5gdFRnZVR4ZV9nd1pfcmVAaVNubE5HdFxcbmBXTmE9WXVTSWRpWW9EQXZ0SHNcXHBhX0lzZ1hrUU5kcm9iSGZ5d2djc2hiQm9kZ09lZ3doYT5qO1dfZT9vZT5aam9eVnZvYmB4Wz9fWElpakdbVnBlV29eUD5dSkltbkZsQj90TEliYVF4O3daQ2haUl5rcG9dQWhaOmh5Yk5tcFltblBjT0lmdl5kRlhrTXdgbGBwS09adF9kRkZbP05qSE5nTU5dO0B0YUBvQ3FvOkFmOlBvTEZaYmFzdUhwXmhaV2djZ2ddPEZeck5zO0dabnBrUG9heVhgZlleU1dhU1l3VXBid2ZfRkdbPT5sbmBpZFBxb0FjUXdbTWdkXldfYmhmWj5oYlBtdWhbVj5aO3dgSj5hS2ZrYUZlUl9xZU5fS2d0T1FsZGhwXFxGanJxeU5hblxcQWxnV3lIaG13V2tJXm11dmhjYWJZVmhvTmJ3X3NjWHNRbmdQQGxXZmV2ZmVuQXdTYG9wUG1Wb3dJRlxccGZwYEBxZHBuRF9uW1dnXFxPZ2RIeWl5ckNeZnZQWmxZXFxhUXN2V21yaFxcakFudGdwO0heWUBlXFxfdW1HYXhuXFxlQGo6P147ZlxcXVZlcXZnUVdaanlkPXZyOnBmZU93ZndmZmhjTHdteVhjQUlhbWZhd05fZkl3b3BaaFBwV1FgeUh3dU9qVllhXkhhck5sWGhvdF5xU0BuPnl2dmhrdGhfVUhcXGtubXJ4aUN4XkNWajpIWj92eHBwXXZWXWFAYGxPZ1lXXFxvT2JPQGF3QG5kSHFNaWc6d2JWSGxvZ19WYHFAPmVkUGp3Z2s8dnVNd3V0eGxwPnRyaVpIP3JYSV9kYFpLSWRYP2tLQHVrPl1OR2s+X3VScXRoXjxQUW9dWG5AS3NRUEk9VVdUWGNIVVxcXVdYWVlcXHhwbDxyRVFSTl12YGRqeVxcV2ZQT2VQbjt0dT88V2tBWUpseUpheGBxUGRkbUNZSnJlS09peEdlUGZcXG1LbGpGTU5rYUxOPFFPYHNQcW5QbVA6SFZxXXRQaHZLRWxCZVNfTHJ5RE1DVWxvZHRPQFBiXUo6aFRKXVJcXFRRW3hLZWRKVFF0PkB3TD1PRlFOVUV5Rl14SVxcd2FddT1scEs8Sz48T3g8Sj9YclVEcUZcXE1iZFFMbFliQXhzPFg+SG1nPEpiTXFmTHV4RXJcXEBTTkFNb11ZWVlqZjx1OnRYbUhwdGV4SXR5dEhYaXF1VVxccElha3NVdGFpS3BYUE5leWN4dF15WU88dGxQT01Ybm1MU1VQb0VZT2RJdzpAUXlEdnNUb2RgdVBpclhQTmJIc0g9U2JwbE5MVGo/akF3Z2RIbjxOa3Jeb0h3bE1QeUZGZW95XVtfaF9xZXg/eDtpeEd3W0I+ZU4+dEpwXVVXdD5PeFhgZltIbmBgXnRRbWFQdnBfYF5mZVdhcGJGa1pedm1Yc1lhbF1AXFxgcWlYb3JMPl5bRnZLT2dtRmROWG1rcXA7VmpmeG9dUXh5VnFid2NPQXNWQWNBYWJuUWF0cXY7aWRfeHhDQXRcXGFqZj50UkFuU3BcXD9nZG9XW2F2ZWxfdlV5YGF5dGlOaWVIW0JRcTpXckdRWkE+YmNXd1BAd11WYVlmbEVQX1xcSXdGbl1qcXhgcWt5TmxDb21NcHQ/TnFTPm95UWtlSGdDb2Job3FdXnBmaGZtWGpGUHk8YXVGYGp0X2pLWG5RQV5lZ2J0R2ZcXD9lZll1QEZcXDtnXVNfbG1RcWR2Wm53aWJeb2BYaDpBXkV5b2ZucGFoRGdCP0VVc1FWPmtTc2NoPT1UWWVCR0V3Yl1Zc3FEcltDam93X2lCOkNDU3NUeFB2Z1BLRERyZjxZO2htd1xccldpdHd4bUNpeGxBc0JAbj1cXGteWFVEQVFibVJaZHFORHdyTHRWYXRWUXU8YVVDUXJ3WFVgVXBCTEpUbVRdRXdlWUt5XU90ZWthSVBVVWtNTFdrQVVCSVV5TW9BVXh4WFJHeG9YQVNFZFFraG9nSVFucFNuSE91aVZDZU9YWVZqaGpocExDPE5VQVFVSXdVaHFGVGtCZE9QVHI+XFxMYUl2cG1wdEBVTkBVTXVzRlFzTEZhZ1BhaWZgT29kVGhqYVZncldxSFhaS1Z2bUFmUWBoaVF2R0FwXnBcXGtIaHNfeXdYdj93c29oYUBRbVFvcUNpX2U+b1pGXFxPPnA6V1xcYVBweGhrP15pZlBndnF4ZGFzQlhnUU9yRVhlRXd1PF5lQFd3ZVh2RXBsd2ZkamFtdXl2cldveU9tcG5vaU5fYkBvYz9yU05pU09lUlhkTk5xVGhvY15zQ29jRXlvZUdvZWhaUmFxQGBwSkFeYHBrRGhmWUhcXEhOXVlhXV14aXdAcVs/WzpBdWU/a0s+aGBgdkhxa09ocEA+Z15OWmJYY2NPZ1Fob1pPZGpwcHFYXktYYGROd0VReGxGZmdOcGFxYGRpb0dAXFxvaHJ5UGl4YWFcXHZsRHlnZXZvZ1dnaEFkZHBvZ0FkbGZbQl5gb0F3RE50U2Z4c0ZoP2hzPlZ1Q1hnUW54S2dqaEBncm9jZFluSUBaT1hbYj9jd295cHBtX1hsWWhjYkFeXFxRZWRIXWZHZWNgXkhhc0RRY0dXYl1gbnNQb2JWYU9IX01ZaFdWYTxoXUhgeHNgbWZuXFxlT2djUV9yP21TQGl4Z3RcXEBpXz5iPFdzeF9uckhmZ0FdZXd1OlZ2ZXZwbHBtVm51TlF4PmBuOnBaVFZgWXdscT5cXHRhWlQ/Z0tfYlNIaEluZVd3bl1nb25GYj5Yd2JgY0dxZzxeaGZfZEZmaHhQaXNAX11AeE9ZdHFoeFZxclxcT11iSW9kUGw9d11QV19TSHFHTmhQUVRFQ0RlUj9HdWtFVm5Rc047RW9faHZPYmlPV2h3VmJdV0BFV2NtdE5FU0JZc0lXQ3hPVWFfRmJVZ2VjVz9NRGZnV2ZleHlHaERfZUtVVVNVUk8/RUhDZW1jZ3lXZnhPQjp3dGtvaHFNWG9Ld0NBRz5MbEBob11Yampkb2xwcWpkUE9wdFNwb0BFWXRgU0FMVVh1TXQ8TFZFT05UU2JpbFdcXFlbZVdbRU9PWGxRPVlrUXdvWFlDZGxqVUxHUXJRdGxIZE46PWpoUHdSPFBcXD1sSVhsaGx3eXBLbmBxUFB2bmByUlFuVEVtTFVwRUx0ZU1LYj1Lb2RXZ3RQZVVKR1B0XFxBdUJAS2NRTnFda2xwbm91VXl0UUlVbGl0a2RdWHVpb1RxcFhdcHdBdl1YUVF4VUVBUEpxWF5RdmNZWGBMWVRMb1tRU3lwVkRFajpodEp5VGM9S3NUWF1wS0RQUGtpWWB1d1Zwdj5dajtsXFxIcWh5YGlrRnZ4P1xcbmZbYkFnaXdfQHhcXHlvbj9eb2hYeEJIdjtGdV92XFxZbnFyWGxIPlxcRmZvRmdIY1NvQ1dnY0JIZVJpd3hiZ0RFWUdJb0V5T3lyYWNuX1VOY2c6V3d1c3dJaXJtd0I6ZVZoYWhWd0ZheXNBWXhzT3Q6QWZua3ZwRVdGO3JqR2VoWVd5WVc8Y0dYT1ZYWWNcXG11c0lmX3NEblFkQ2NFYmVDTVNXQWVJQ21UQ1VoTlVHUmNDc3dXVFtmX09IQl1lTGdkQEFiaW9CVE1jPVdnPWdyZV9ydUdoSU9YXFxFQkdNQz9zZmJdeXFFd1o7RTxrZnlbWFVJZHNXSVBpQj9zVUZdYj5FdnJDeGxHZFxcQ3M6aVl0UXhfXVdwSWZVSWRxVVReZVZncUZ4U1ZheXNTV0hGSXU6RXdNZ0NbW0ZmTVVnTXVdd2RKRXVVa2VeZ3dxc1l3QVV1O3hrSUVZY3lKVWlpUWZHV2dzWUlJY0lyXVl3a1NgYVhnc2JGUWVsc1Zkd2dfb0Zic1h2Z2M9dUc9U2NqRExPPGpweHQ6dFRJdFR3PXNqaVhmbUpIcFVScFV1bXZsWXJtdFd0VHZ1ZFVFXXk6aW89cHFqSG5TVG5idHA+WHJgQUpmYXVCWHlKVFRHSXlQVHVAQFlyTHdhdXZ2UFlzdU1OcVJ3ZFVXRVBQdUt5SW9zUHhcXEF5dXhWaGRYUGFPa0xQPW1zTjxPTGhyPW15azx0cHhUXl12T2Bsb0R2RmR3RmBLW2BWYFlxYFVPbVVMXFxsdW5ta1FRdUVVVF1MbWRoS0pxcHlRSmJ1cT9ddWo8TUNJV2BxbXNIVU1ValxcdE9PPGpcXHF0a1ltYlVSO01WXlVzTkVPaFlUUHhTZXV1cG1QXkl2T3FvZElWSWxveGhvPXBSQT91QXlmaFFjTXZcXGRxZlhWakFgW21wd2NgWlpBYkR3dUhJYm1pZ21nZkNHa25neUVHY0NxW3hhdz1YbmZGbGJWdDpIa2h3dElhYj5wdTxwWl1vcFBxdDxfbmZ4X093aktYaGF2YE95bXM/XFxsV154WHBPVnlLQGVNd29rTm9ZSHNDUV9MYGc8bmBoZ19YWXF3cXJHWWBrQHRPcHVtd21TWHJLT3l4YkdZdz5TSUhrSXY9WG9rUlBVVWFld3lzWVRhdUNpWUdhSEpBdUNvc1NTSUhhQllHWWZjZWNPRlM9WUZHZXlzVmRBRmVldmlnVm5TaWhTSGBLSUFHckxPWVRtU2tNU0VFSDpxVHFtSHFbSG5VRVppUmlBWU9PZU9fVGBjc1tXVXJveG1xWG1PdE5lckxbRVdhWWVNSVxcT0RtU3ZESVJhd1JOZUhvQUVuW2ZpR0NjWUVfYWNKZUhsQ0hac0RRXUhOYWRPP3hrP0RtVWVUPWc8SWZdY0V1V1dIa1Q/dXJnXXZEaXJfeVJIc0JZR1NlYVhoQVdWP1liSXhrUXVHR1NheXN5a3ZDW2ZvcUhIV0RhZ3hvW1RdXUZedUhqR1daZ3hfeVJ3a3NJT2R3UXViXWdgZ2NNdXdZPUJiRVh0a0N3eWJiT3VNWWlna1lbU3dTPVdjPWdlPVduaUVbP1Nra2dOb2VARWNgS2dlWVVyO1VjXVlObUk7X1JbYVdBdXdXaVdEU2htU2JsO0deU2lLWXNQQWNDb1NPW1dTO1Q7a1Y9a0Z1UXViSWJddUM6VXNfTXJWaVRwPVhdO2c6aUU6VU1JPG1zSHJGXVdmcVdCbGpiQEtvVVhpSXBlSHBYYVJ1VE9fXFxMS2x3WnlxZnVsP2x0UGlVd2ByW3hRYlhrYlxcUFBxWU5BTWNxSmBsSj1sVGlNdWc9bV9MTDpla1VVVVRtbE9tVFQ8WWRRbGs9SjxRWVJhcV9ReWZlS0lUVm9xc3JhS2FoV3E8VzxRWD9lUWFgcXQ9VFNhWEZdS25cXGxbZXZfZE1kcG9UQUpEQG5oZXRpbXZAZFJPVFh5cHZIVWo+UXVJYFVkVHN4SUpkZHFhaXdUSVFOXXR3dW1EVFBJZVVPeXVbdVM7XVE/YXJreHlyZVU+cEtSdGxcXEVKR1VXaUl4QlRrWFR2Rl1MQGV0XllMW3FqS3h1dGh4ZF1QZ3VYR01QPmlOX3hLX0VuZm12d0xXeExUPXFPSUx4YFF3ZFBvUmRKP2xQWkB3XFxoSlpIWHRwUz15bGlVcDw9VVRZUjtcXE1UdFNwXU1xeFhBaFFQcXVOTFNASU1IPFVzcFVePFBDUWxIVVI6cFlkPXFXUHBcXExNX21Rak15PERQO1FPeXBxR21sWGV0cWVNVnlyP0lSUUV3bUVKUVBreFh1Umhud0lwR0FWdkBrTU1Ub01LanlKV0hwUj1rS3F3dUBYSXFtS1B1WFBPSkF2U21UTEBWTTxwWkVxQkVzeGBwXVhYV0Vra3h4UnRNdVR0SEF4RGVybD10XmhSRG1ud1FtOkxrX3VXSXRMV0RvdDxPZD1tdXVrVUFSWkBtdHFsb0VVTTx1P0hMOkBSZTx3c3VPVGlxdWhSQVlwbVBNUWF0eVV3cGVNWEhxXURTO2V1a01yRGlrSGlXaXF0aEBvUklZbnFYUUFwQEFXUkB5UEhSa2RvUHBuYEBNQFRsYkx3UlFUOkxMQ0lXUmFnR2FaYD9sTFFfZEdhcnlfWVljY0d3YEl3SkFcXGFweWt4ZU5fdGtIeFQ+b0BQdG1QYGVxcF0/WkRAb19Hd3heZ3ZwYG1peUlGdHJPblt5Xkx2ZGBXcnFvd1B5XFxTV3VjTmZKU3BdZWpvWF1XSFRRckBPdD8/dVdtdGdRV0JtVFBpeWBDWD1nV2h3dU5ldWNrV0dzR3lVaHRzY0ZPVWd1SEJRaUNtQ11vZmlDRGVFaVBfdG9lR1FjdGNpdmdNZ2dXR1RbSW9lR1BxU3RTd11PVmJldmBZd19ddD1FST9NQlhVU2dFSFVdY1BdVEtVVF1TUzo7YlRzWXBBWG5lZ0tPc0tHWVhBZnZ5VGdldHBpZms7RmdLSG1jSGd3V2RNZm5RaExhRjpLV1RXYkB5c1E/VHRlVk5nWGtNZVxcbXZ0SWJmO3hSU0ZpSWd1RVhnW0RhU0JKeVhKY1dAX2dYQWI+VVVfQXNMP3NIU1Z3YWNLO0NyQ3RwXXZcXGdkXFxlRkFRaEg9Rj5bU3d1cnVheGxLYkRHU2d1Qkd3VVpDZnJAbERZTUpNUGw9eGphd2VBbm1peGFhamVMTXFJTXNMczx2dUdZZEtfX28+Y1JPXktxdV0/aj5AZ0pnX2debVA/dGpOYHFWYFFZXl1IYj1fdG1oeFZGblpQblFZW3RnQD1GZUFVcj91dl1JPz9CQUdyRllCcXF3b0tCZmFXaj9HXjtScE1lbEdWTXVXP1NFRWNEY2FmeG9nQWFzP0FTaWVCZW9VVEFSZW1VQXVCV2tjT2lGZU9nY0d2cmNoU0N0W0VDU2VIZmVWPGFDQWNlWFViYW13T1l2VFNpZFFCUk1mYFd0QmdoeT1ETl1lRWt1X1dkS294WjtVSl91YHF3VGl3ZFNnc2tCZ1dZVHVFPUtUdUFyP1dnTndSbmd4UlFjP19WU3l0UFV3YWNYeD9IQ3VzR2NJOnljaj1JblN3a0V4XFxpUnNJcml5aWdjWXFZam1FcVZ5bXJBdnFNWUtZb1pYakV1WF9MVGB4d3ZoWF5da3B5d1xcZFZzSXJpeXdqbWxQVW1UXFxQZXhzQGFKXUhaSG9oW1ZqdFZjR09xbk92X2dnOkltbFlhTWF4Tj5weWlqT094eUZ4O0VtQ3Y+YXVHeVI9WUVveUJuSXdnVWZHV3ZOaVY/cXJ4b1dMUUNWVWhlYXY8c2NZXVhJUVVTSXJpUUVUS0VHY0NHO3J5eXdbT0JsTWRNX2VeYXhNS2Q+Y2JRXUhkWXZhTXhkSVViSWhnZVVld2NmcVJnb2VcXHFmO09SRHloaVN5UWF3T2VocEVoTElTQ2ljc3dZeGtOY2lMb1VUYUFyO0lKaG1Scnl1P2hKbD1uT1hsVkB0XmVRdUlKTXV2VVRPc1BtZExzc0h4VUxMTEVqZk1RWkV0UG1SZUhTZHV2TzxNblRqdHhZRmhMTGxPQUl1eWVTPlRweFlMYF1wW2lYVmRWdURUOjxUeHR1YT1ySkFyaXVtVnlsPWRvVkZ3eXZiUmdobXdtQ1htdl92RkB5R0hbPXhka1dtbF91Z09rVlhcXHleam5gbUFpc3FvXXFZPV91YXFpQkBsamlVYGR0VE1VVD1Xbkx1b1hXUWF2dHB4WUxOSk1XU0l1U2lvZ2hveXFxY0RVSzxyR1hNcTxUYlxcbFZIcHlkTGtEbUZhcG5gUExEa255d1VQVmtAVXZtUVltV2B5eT1Nb2RQb1xcVXBTSVhrRVh5THFdTFFXcHNbQVheUXB4UVB3PVBBaHlTPW5HSXNDSVJ2TVY/SHlxQFVaPFdJSVZbRVZsbXR5eWpCXFxrR1BTRE1TVFBteFh1cHlUaWxVdkBqRVlsanVRU0RqaFFwWkBuOlRrd3FLVURwRVxcbl50UG15eVtkWG5dWGpFcVZha0Zga1lkdUt0a0FZSnVMbEVReUVhclo9UHhJTEpxc1l4UXlZUVBlTVlpcXV1VEhReXlBTHd1dWRYdl5gbl48WD5VeU10VFd0eWBgVlo9VmpkWGRhdGlBVW9dT3FUeHlPbE9nXWlWZXBgd0F3aF5Wb3RubEVReUVhZFI/ZXJheXNZeHF3XV9ZakZGYUNJY0hPSGFGYXdFQk1YWmdkTV9lXl52XlJIW2hsTWRNXz1MeWlNbHZFWUlgbXh5bUN4dVhlVFhBUmFJSz5BUU9lWVdlUF9cXE1UbU1maVlBTExqQG9nZFNvXFxYa0RUR1VzOmVSW3lQYF1KdWhwdnBxP0hKYUR3ZT1vTGBMeD1YV1hRUVBVTUF0PGVMW2lwY0x3ZGBKbnRrS2F1VmF0OklSYlBvZU1XTUBwbGVsdnlWdFVzaEFXZ11vZEFMY0RvY1VNeHhROmFVZlxcdk1Rd0VMV2NBS19lWVVkVzx5b2pxbUJ5V1tlU3VkbT9pdj1JeD5lUnZQSmBYVVtNcD49cl9FcGJhS0hASzo9bms8WV9kVnZ5U29gbT1YdFBFdUpJcj1RbG9hVENAUW5MdkFsWFs8cmRId2NoeWpwUXhtSkxUS3JcXE9gVGpDaUw7PFNGbEtJPWx0WVBKYVBSYWtwRHdwPXA6XFxLSEByTWB0Q3RtaGhZXFx1TFZFVXBMVnlZb2RwVkhod0xYbVF1dEZgWEp5VEpYcVV4WUllS1N1U0hoV1doTDxJS1ZlWXY8WVtYUFpMTGo9d2dkdEdRdDx5UnJMSkNNdGxsVE09eUFxeFdJUmFFWHRtTXBlaj5Rdk9ES0Q9UV48dWZUbUtJck5wbVtxSkFNbmphUk9lUm55Uz9xSltUTmthdVZpWFFVcEZ0VlZtdXZUUTpxbWxZUnVRVl94dVR1cF9hdUVcXHRaeVFxdE9VaHdfWFVXdFljdXdIeVFYUU9pXFx1anh3bkFRTW1SdVVXd1RSPnhOTV1YQnl1RExxVk1NQlR2bm1QTGBTS0VOeXVsWkhqSUFXY0FWRWRSYmVOT01KaGl1SHhUXFxtTU1wclpFU0lod0A8TFJcXHFcXFBuXFxQUlFdd1VJT2hFTkRUamFsWUhpbW1QbURQV2M9SktVdE5QbkJ0WXFdcV15UWFwbnZ4TGFwUEldcUVlTXZQeE5ZeF9tV1dAUlxcTFZxdExWYVVoYXBwZHR2eWt1RFlVXXF4VHdpVXVlTW1USXV2RHdQPXZyZVZHZUxsPG9beHFAPHRESHlmbEplYE5gUXQ9QXNuUVBfSVJteHJGZHdpZXl4VVNrRUxdUFF3aXZdWFE7SXdnQGpUSG9XQXRjWXdBRE13YVNpTW10TVleYWtNRVVwVW9deEtGUXhwVFR3cXdAdXJmRVdkQWtzTFBuZXRPUWpUdGs9RHR1eVZzVVVjUEp5QE9DQHdfRWtbeGs8eG1fQVQ7ZFNVdUt5SVNFXVlvZVJ2cXREeXBLeHhJbVFPcHdQcGtdPG9uaW1zeFZ2WGtMbHhdQVY9WE1NXFxYYGRvd1hKX3BuX1BuO21yXUhsajxSSHV1U2BOWl1zTWVta1F4bHF4S1VxWT1SWWhMQ11sY3hubXhLRmhUeXlWQXlwUWlOV0lxT0xNVVh1XWFTT2VVYUlOPXlyRl1YS1VXQnlrd2VMbGVQXFxATHRwUl5ATXRxU1NBUDxJajpIeXNNVExcXHFseUpJTHJUWHV0ZW9XUXdpcXhdRVRQXFxSZ1BtYXVzPFlzZVxcWGB5V0ZcXE1eaW51SXJRaGtzRG5hcFBJTXFFZU1sUHdpeFZFZVV5SHJAQXVnaW9uYG5FWXhweG1JZFNLSVV0bVh1UW9zaXlGbHlXSHRsRXdubFRYWXR3dHRZYVBxPVVIZXVzRHBJSEtuTXhYPHdLSXVvSXdbdFA8VVZsWE9aQG5GYFdjaU1KPExSeXNQZU1HdExsSXFWUHF2YWpiQHBlSExnbFJwVWphXW9ZbFZsSWtQZU5MQG1ncEw9cU87VHBpYVhWYEtaTHZ4WHN0UEpDdGtUYW14RXlcXF1qUHB3VFlYWXhSU21Nd0hQbEF1cmhwUUxsRGRudWhTc21zc2xxb2V0VnRVbWVKTnlzU0BOdVFPWmhMcWhxd3hZa1xceGdFY1RAXFxIXmlqT2RNQGVSYWRTX21NeGxDZ2JcXEZsPHlta2ljS0FpX2dkT09bQ154Z3lhOk9cXFxcUHhlWXB2eVteaGBvYHBscGlvYWJiQGVSd2RUeGxRX21JV2JaPlxcV3d2QFZgZFlbTE5iSGFxZHZeTEZrTEZwQj9yXz90WGFlc1ZuXz9weD92QVllZmheP2lhW0FwY3FgRVZyaHhvZnlnP0dsaT55c0lcXENobFRhdWF2clFuc3NQZT1HbkpfXlxcRlxcUUh1RGdxa0BmPFR5UVc/Z3Z5Q3NsP0ZKQUl2Q2JCXXZubWNjPWl2a0VJXUNBV0ZLW3l0YWlCP1Rqa2NoQWJeX0dMS3hTZVNvSVhxd2djV1dpW3hLQXljXVh4c0dsW2ZGV3RlRXRWc1lxcVVkeUl0d2dcXEF5Qk9mcGN3Q1dDQG1DcEF5ckFEcF1CTFNDQHlIZD9CY1l1QEFVXFxRdWFXVWBxRURDU2Y7V2BZRjp3d2tdcnU/aWNLeWlnWVtndGZtRj13dHdbaE9jaF9tSXNHRExjZVlBRjxjUkg/QkFJVF9DWEtJdD5LZERhQnFLWGdNWV5ZdEFzY0xJZ2pbRmpJeWdFU1tXVGZpZGJbRG89UkNTQz1nWWk/ZVNnU2lBU0NTQ19RRUhJaXJndGVZeHlPU3VjSWxVdGdRdlBDTkNpSmZNTW1Ed1xcSXBaZE1XTHNsSFRwXXZ5cVFKUXRkTW9UQGtwVW5BUVVhcFZeaFZCTFk+RE5cXHB2dnhwQ0lzaT1tVE11UGFWX2BvQG15YUx2TkRrQnhzXFxNeD5BUE5QUlFhUmhFamg8Sjo8TDpgTlxcQE5kQEtZPXNfPXBzUVZebGs6WFI8SVZcXG1NTVhyUURzSE1SPGRXV1RrO0VqUURyWmFtRVlMQj12aj1NTnRuPUV1RzxRPGRqQFF2akx0S0BsPl1LeGVzXFxRU1lgSkBUal1EcHJ5WEN1S2Jdd0dpTDw8dGBgUmJlSjxsTGZNc3NFWEJddlZFTDxka0FRbjtlSl1ZcDtxWHVwa3FYal1AUFJdS0BkajpIUz5NSlh0a2lMbDpBTEI8bTp4SldITz9scERQclxcQVhsQFBDTUpwPXNnUVFxSVVAbHU+RXVlYHRgdHJRUHVmTHFvSHF4RXRYWXU/eHFuQVdDXVRZcG1SYG1TUE5OWXRtdHJcXFh4dUxRZ2lLSHRUbTxwV0BQXFxlb1lIUHVocHBEdkBRcVpgTWtlVVVkeD1ZUnZIcmpJbUNxdkNockw8UkFla2JcXExEXUpcXERMOkxRbEVMVkRKTURSPnRyWkFQYl1uPnhzPWBqSklPVHBPa1VSOmxzPXRZRVRSO0hycHRqYUx5TmByU2BVW2BYVUxPTlBqTlVuWmRMS0R4WmBPYkBvTT10Qj1vPXhTPk1VWmBVW0RyRUh2WlV2XFxsUF5AVFpZTVtEUGxwcl9MTlhUbT9pSmpAUXJ0akV5Sl48Vz9kTmZMS2ZVVUJMd2V0U15sd3ZUeURkak89clpIVGpFTElYcl1ZSzpcXE5IVGpLcFg9TE9idGtBSUw7QXRSXFxLYlhSSnBYb21WdEBWWllrW2VMWmRxPGB3PGhzXFxJSlJkSk5AbD9JbD9Bb0JcXG9cXGxNR0BqO1FZcElKWkRwRDxVaklKc2BReHRVSmlyWVxcTlJhUHBZaj5BSlZEUnB0WFNYTW5heHJBT2dtVF1ldj1oUGBUUGhZS015VUBlVGlAcG5cXHlBTE5QaXhUcHFWWVd0dU5ZTVdNcU0+dFFIRFdMZVRtbHRPcWpvaFBUQFFIYHhUXFxQXFx4TENIVFV4TXd1ZlVJeVZRc1xcUGxwd11HZmxJX25yP3Fub2B5WHhiP2A+PnNDX1tMTmFdP1xcbkdaVm9tSk9ncT9oTm5cXEVOcEZOYHQ+Y1pRdD1xYjtHZj1fazw/Y09mW15nZWFoZ0VncjtwcjtwZkZeaUhRcVtwcDtvZlNwY3RQaHlPbE5JamppalxcP3M7QFpcXEdaUV5bT15uZlF5XnZvWnhsPlZuQ25eYWlteVZaS1ZiRHlpcj5eXkF0U1FqcXdyVWhxeVdbU3h5Snlbcj5paz5idFFeVkdqQk54WGZ1VWZublF4WVdcXE55Z3NgWk5BcWhmWz1mcEJvbnBAYEJnanR2ZV94ZlE+X1ZQXlBmWlduYFlBbU1IZWBIYF5XeWhweTtJZklYcnJ3dTtxZ1VRY0RQbUZuWmlAaGlXYW13YXhIeXdZb1FnZl5mXFxxbmRtX19AdnNUVmA+eWRNUF1zd3lLWWxCcXJQUHNUUWlVP2pUYXNAQV1zYWtSPmppPnFQVnN0YWVtQF5daXFxbzxVZVtDSFo9VEpHYm0/WUxbREBDR1xcWVJoX1VMaXNNd1g/YVdXTWNlY2V0PVJdPVg6eXI8QWJbXXRBX3d5VUk+W3ZOY21pZEw+dVNARXM+RGo6QU9AbHdGRG1sPHRFYVJzZHdpSEtlcGtWWVNmZVdpVWpwRGtyaUo6cEx0bEpMSUw6TE9ZdVZ5PXB1QWteSE91ZFFfZE9UaFdhWXZjQVZHcVNEUVd2QXlYRUpVUHlwYXZqdGtHSU1SSW07YXNFVHJabHZDWE5RUW1IPXFOUVBmYVU7SXY6VVZfYXB5VHlHeVFPUFVmZHFPYVdESXZNVHdhRXlTVWxUTXZJdW9VSVlxaFpEUGpmP2tycHl2cFpOQWZRQHI/WWVJZ2dUbm4/TnVKV2Q7WXdFV11BZmd4T19Hd2RkVndGbnVXRmlpb3FTPndZYXJcXG5pO0lreHFgVVZkOkZeYj5tQ3dkRXFrR2hgTldjdz53b3Ffb19nVEdpeE92ZFhuWz50U3BySkZ3SWZld1hoTXFqY2hxT1dhbFhqeWF1dV9fZGhlWUl0WEZdeD95YEdfOj5sRmh1YG53dlhpZE9ueD5bdFFmYFdmQ2NUUVZAaXdxdUdvU3k7Y3lOPUI7W1JoZXljd0hEa2Y8O3JVZ1V5P3lKY1NMdWVQP2VWZ2VaS1hXS3dbbVNjZVNmUUJUZUZnVVVJP1JlRWhCPUdeQVhzZ3NHZVM6T0JQU3dLWXddV1RAWUdpX2NtVXVKQ3RUcXM9S1JQQVk/X1VXRVhtUXc+Q3NvZ2h1WWRGZ3dvTUhEU2hsT3Rua2RYU3V4T1hKVXlTaWV1bUNYcXdOQWhxTXZgYVRhb3V3WVhPcXVCS3hSaUJgSVZlc2NgQVJbX2hUQWJ3c1dYX0dwU0JXXUVSQ0ZPa3lvW3JbeWM+a0lubWhrQXlFR1lBdXJVTVdcXGlGPEVWTEloW1NTSWVyX110RHB0cUV0Y2h3ZXBMclVNWzx2d2RtZ1RuXkxfO2lnUVBjRnZyRlFwREdtc0h5Uz5aWml0R2B5cXdqWUFtZ09aQj5tU3deQGZ4WHdeU1lpQlFpZ3FyZT5qak93d3FyXUlaZEBhUl9zSHduc3ZmRVhfdXZzP1hddnlyPWh1RVJnX3l5c2RoQUlPW0dYa1leVXV0Z3Y9Z2NbTWRseWRhb0NmYVVNP2d0U1hXcWlFV1RCSUVJd1NpbUVxd0dWTWVIaXRwX0NWSXluUXhGU1Zrc2JUb1hcXDtmeXFYUnFodUViSW9SaGdTUG9oYGFpZ2t3U1FTcWNIXFxNdlhzZ1NzZm1PR1RRSUs7VkpxdHVTaWFZZWF1V1ZBWGJRdUVvc2ptU2F3dVZpQ1V3WGdbeGNxZWBjVEpZaFVLaGJhdUpDZWVxUltfWG5hdzpbVmNLc0RhdGpZZ19nc2JLc0lpR2drZ05ZSHFPSEtJdEBJV2NVWWNxeGRhY2pDdFJNRlNVQ0BHRFxcXUhOaVR4Y2RvQXZ3P1VlV0l4UURXZ0dXc0RVaWdEa2ltT1lqR2lQa1RWT3lRQWdPc3JZbUZRRWJRY1NAcXd0W2hrRXNCU0k8VVhcXGl2V1dZcWFlQF9jVVFYQmF4b1NZaWNzbndiRV1SR0VJSXFHZ01FO0NjPEtGTGNyWm15b09mV1lCSnllam93TFlWXWVjTkFIXFxFUlZ5RlY7Q0tNZHlBVldxaHd5Rj1XaDtZY1RxdW1zdGhlSWpfaVlPVUlBeXlnaWZjeVRRSVFpZEl3dXNfUk5rdGVBVkhddERTRGtZZ09Nd11NYnJlVTtnaFdRZ0F1WFF1Q2xTdDxJYkpHZGxtVzxRc111U01nZnhZcmpdckBpSVVzVEl3WGdJckFPeW55QmlZVEFxR0xrWF1Fcm1ZZk1vclZLQllTUjtfU1hnWW1HeVJBRF47eUxPQnhZY09Pd115R3lXd1xcXXNrYXQ9VVRWX3hPR1ZUbXl1cWV1WUI6bXY/d2RZSVd1aUZvc3dfeXJ2R0JaP3Z4dWNWb1JBVVlVc2RFSVRxVWhvX0hQSVQ/W0RqS3V0X0RnS1hvU2RPSVJRY3hwXUV4Q3RLO1dpU1NCP0dyUVRgc1NcXENZc09ibnFHb111clVYRHVlR2dDTXd5Ujtkb015VF1Za2VITTtCZmtWVk9JbW9ZZHdoP0NSXFxLc3dnaXBVcztZVElVeHRvd09heFZfaGxVd0tJY15xRTxBZlBlaXdvaVBpV19ZUlM9dVtfdnd3SHNJeWxTQ15bVWZbWWtPU3dNUkpzYz9DSERJWF09eV1nZFhxd2VzVXQ/QzpBRFR3cmVvZ2g/Vmo7RUJ1V0FVb3RRWXlUb2FheWhEU1lsVnNFU3hFUmh0dEhRbnFBbnhMcVlIeUc8UWJdUFc8UTxJVV5sTFdNWVRsT3VgTHNheXQ8TWh5U1I8dVFAb1JwcVFpVlBJa0hVTjtQcGx0UFB1TXRQeF5Eb01pUVB1UXVoTW5FVURQcFpkUF9wckFwbXV0TFhBS250dj94VVJBdENQcEptcUZQVVVEcFN5dkl4dEpIbGF5bWpJcDtkVVBAVFB0TlhRbXhodlNVWG11a1pgT2dkTlxcSHF4YHlXeXJkeFZJbE1WaUtDbXduSW1HSWtLeFh5UWxcXGBPXlBrX2VqaXB5VllYeXBMWklUZXBVV1xceGlxa2xATldNTV1gcF5cXGpASXY7dHFDRHRFUHhtTXNEQEpxcFVocVFoTVV3dHFjaE9CZFFsZFdUYXBTWVNQaXlzUW89RXVgXXdgSUtQdXlydEpxZXZAWWpmYHBMRHVBUHJ2YXREUHZxSVhWWVFrVXN0RU9lTFlweFVEUHBMSVNUTFVWcXZfeHZFSXI7aGteYHheeHBvUXFyRU9EUWpudVhIcWtKUXF0bFJnaXE/cE9NeXh4WFJTPWxcXHVTaUR1cD13Tl1YP3lOWVRqVFhNcVVXdWFzSHV0SFFXaHRLWVF2cWhPdFhMclxcSjpNdFRpcFFASlt1VnJsVXNlWHZIdF5YbmlBVFBcXG5RVFlBYVd0WXd4ZW1kWGtXcG1LUFlMbVdbbVRjXFx0Q0VZY21US21VbGhuO3BVWXVKbE11V1lUVVBRS21MbERtdHZzcXhaZlFrZ1FdUUF4TW5gbkduZl5uWVhhUG9tR2FnXVhbdG9hWkhtSHBuRFBkc29iZmdpT1l5XkhjZ1l3YXdraXh1Q1h5VnFtTmFzcHB2UXdscGl2ZEZ2V3loaE5dcml0XFxxb2lec2Y+X0dpalNHXVVPYVRneEp2YHdIcVt2YHNOcE9namZvYFJZc3ZZXFxxbmppdl5IUGFZSWtsQF5fZ11TZnBzcWVwZ15vZnZScXhVRnlMX2x3d2FMUWNydnBvd3hoWXRXcHJXP3h2RndISWtFSWVGUHhyWHhVcV53WGJTP3NGVm1kdmNJX2ByYXBvd2c/YG91aXNBcVteUWBiQWJscWdZX3FVZl4/R3VJaW5TWXdsUV55UW1tcV1fV2l2aGJiaWZrQHh3T3lkVndCcXhFR2tfaWNWPl5fYWQ6UWw9aW1iVltMZ3JNaGlhcHNXX2lPb3hzcWFUVng8cWtCQWRQTmNGcHBteF9Jb2VLRl5NT2VmP3Y/bmVxYFtTWWpfcV9lb29fYGR4eWdJZnhnd2ZsUGVjYWtpd3F5VndaUWtXSXZMX2w/YHNzUXNDWV1bSW9fXmtgQWs9WXlJaWF2d2tseG1wQHJEYG5lZ2ViVltHaHNyXnhyaHhIWF9aVmxDdmV2bnZMQGxvSWJYYGBzQXQ6d2Y9Xl9QVmdqTnlqWWhwQWx3Vm9gX2ttUXR3SWdXd3ZxP29MUWZQYG5gZl5fdmxjQGVHZmhvaHQ9Tl1ld2FRWVxcWEd0bG95VEhleV9jeGBpeElzbVlwPW9aT2htdF5aQD9fVkhfeG9hRFBraVdeWU50Y2lzXXZrPmd3WXB2Z29uVnBpdF92RFleW3ZnbW9uT290UnZoYFdwQHZfVUFxY1dTUWlkSXRDZ3llcWhhQUhETXdUS2VuU2VMUUQ9ZWh0ZXhYTVlga1l3dVdgVVI7WWJPcXRFbVVYQUN1bWlXWWR5XVdvTUZyVXR2d3JWV1Q9RUhCQXVvT2Vbd0VITUhyX0d2XWRqP2hteXdWWWlla0hpeUlLYVJnZ1dnVUJ0Y2VAT2llQXdzWXVIbXdiWXJGXWlxeXZWSUlbX3VWUXNkbUVXVWliS3lTTUk7RVVtbXlXT2k9V0JaP1RoW1lbS3J5UURqRUdmS3Zqd2V5a3dxPXVYPWRYd0V5cUZfU2ZIdXJvXWI9Z2JwO1RvSXVCdWRJVWZgYXVVSVhFZXdpR1NQaUl5P0hUd3huR3VueUM9SWdhTWdWeXheXUVWX1ZhXVJod1leY3VTX2l5cWJVWUlRc2NpaWdnY1NmR3lIa0NWeUZVaXVnT0hgYXdbaXdFT0ZaQ1g9Y2VvQ0I+U0JBP3JXeWNpX2M7eXRhW0VVQ3RpQVNLTVdrRWVCPVduUXhJaVRDP0ZYcXN4d3R4TUY6P2NFXXk9QUhOX0JAeVZrR2RjZ0VnW1h5aVVJeXhHSUVeZVM7S0hpX2twQXRvQHNWUGpWYW5laVJBcVdnWVFPbEtjUG9AeHZeaE5VdXBJcGpUcVRwYHd1ZFlhaXM9WW5vWHVlTVBobW9rTVVwUWp3VXk/WXdXbG1oZG1DZHJzRW5cXFhUPUBKYmRTU0VZeFxcUD9oc1pha3VkbGt5dl5UUVdMTEpgWVxcPXhcXFluaVRyTW9zVm5xXl9yalZtPmF1bUlhP0llX2ZuaD5mQnFsalFgS3F0ZEdqYVhac1BhaVZfZ2luO3d3O1lfSXhhVU93VnFlWEBpbWdtYXF0TllpaVBmcEZxUkFzYHdfanBnQVZwXXlsVUBaX3ded2FdUXlyXmhsTk94Pm5zd3doXl9sZ0FaOmByPXFhRW5rQVFbd2ZtZ2hob2BxdGVZbVN5X0ddeVZLWXRnWWlwdXdGeVdpYHVGXFxZXFw9cURZV2Nsa3lEUXNtVGJkUl1teUd5TEVcXGt4cFVWSXVTaXY/aUxAcFQ9WVlTRVVwVVVcXEVyZ01PQnVLeUhYYVBUSWFYSmFrc3FVWXRrYWVOOll4QXlsPlFWeGFrdWVLQVFKYkxTUkB1Z21sbXRTeVxca0NdVXVcXFRgbVVgWXBIaG1UdVBdeHFTUExCWXQ8WVlVTG5NTXJlZW1AaVdyWVZVcXU6XVlGSXVhSXhjQEptcHFwdFFnbG86dXBReHNsWVBpeFRvcUpiaUs/dFhQVVVpPEtbaVliZXU9PVBCQVFTaFhBcVk8SWpeeHZGZW9OdWx0eVB3dHlfVVV5QXVsVHNXXFxZUE1ZSFluPVhPUGlXcmhLO1FOQ1FwaWF2X1lVYURwZFR3R2hNcHBKd2h1aGF0VEF4YmVseGFxSnRzPXRMUFhSP3hRPW1Taz1ZYVBRWU1PdFVtX2F0TUlVX2lQRm1LYUR5R1l4UHB2ZHRxZ3RwcXVPUnR3ZkhtdVVYO3F2PXR2bVlrbVBLRWVreGR3RlV1ZFhPWWV1dFxcbWdQbmVFcXJRV1hxeFhhcEBAeEdxUGlgclxcRFNjPXV3YFI6XXVfYHBSRFVRZFJMbVJTUE1kVE95eXNGYW1mQGtRVU54WW9fZFB3cHQ+YHVWZVA6UVVOTHFsTXZQWFdpTVdVVFVjYXhgUHlsTVV1SHJ2WFY7VXdQaEtMZFFXeXFpdXNDUUtlSExtcG51SW9tWVRZWXZmVVNNTVRmWVJPVE5FaHJRWHhxeHhbSXRUTFJQPVdJTXFXXFx4Xkl5Y0hOV3BXdXVXPFl4X21TRFFLYnhrYVlqRXhvZz1RXnBSTl1VeHRxaXB3aVhLbmBLZFRsWHFSZXRZbXV4Wk12PTxNWmxMRUBKa2BOYUl0c2lVR1luUXRTb0V3cFlSRkxLVXlZUmFYWz10b0BuYXhfb25fSG5jS05bZndwRnldOm9kZFdrY0Z2a0lxOll0b1lqWV9nPHBuT19qdkdqSj53RT5jWGlzVEZlU1B1VEFlYkByQl9bX2dgb2dnU0FrPUhjaT9vZVBaVE5bTXhwcFlyaWFsSGFoQz5aXkZwZVZaOz5yOkhlO25pQl9aYk5cXFlpaU9oaVtBXV5ObkE/XldheGZXc1xcaHVRd2VeZ3A7V2w7T1pqeGBhV3VoV3hlTnl0bmhob1tUPmA8V2xMcG5wPnc6QW5KaWxBaXZOd2ReT1xcTj5fTXZab3lqPmFrPkhaPVBaYEdaUXhvPHZ3WVZ4UXdeQGZxT2hyZkFuUGFiVldfQlBxO05zU05cXG5eX2NxeV9uY2U/dlZIcHBxXFw9cWRYR11mblo+YHhQUWpRdl5JdmFpX2t3dmhFcXc+eWpKV1s9QGlBRmVDXltQaXNSX3NuYGBOR2NEZ21RTnVMdl9maWFqP3dGWW90Rnc+cWxKP1pSdnhzd2l5UGxsRnNrP2pRcF9GVnI8QXdVTmU6QGRNaXZVSV5bXnNSbmA6XmRrPmdQQW9KWVtOQGlMaXlWb19BSGBOWXRDd2o8R2pUcXBtP3dlaG9ZUFpKSW5ZV2J5SXNgXmk+UXB5R2ZXeW1KYGNOZ3hqaV1HXnFyV3R3RnhdUWdbT1s9WHJfeFtZR2VUSF9KPmhAd3htQWRbTmxacGxXZ3VBVm9kX1xcRGFcXDtxckhZZEFBX3heYXlAYXVGdz9QY0hHZGh2b0l4aFlJZHdpeGN5Z11QXWQ/amRQdFFXZ3RBdnE+cl9YbDxBWlhXd1dQeFpGXFxCdnRLWWJGP25AYWtHYV9bQWtyeXhJV2xyeW5xUWpNdmc+WWJIaW1VZ2E7WXROR1xcYm9rcj5wcHd3U1l5Q2dzTElpRj9kb2dnb3hhX15faFdmWF92a0ldXXhfcEh3aV5xUD9wVXl4ZVlfT09nRU50RVZzRU5hRl51b15rbnh1aW9qRmlnQllrSVZxcGdgVWZncz5pVHFqW3BuWWBnb2BvcnZbXFxJd29JX0B4aFtIa0VHcEpYc1FOWnA/bF1gZXhoaGw/aXVJc2VXZ3d5Z2dfanV3X3ZGcV9HbUFgWlxcR2pdSHFbWHBPaF5yQWt3d3ZISXhUaFtuZmY/cHFmWF9OSWRxcV1kSXZIRmg+R2NDYHdvPmZWPlxcTEZ0PVFxQU5eSz53aFZ3aD9xc0lfQU5aREZ1ZE9yZkloQ2dUSWVNWWNYZVVSTXdqW1ljUXVPU2RbTWRoQ3Q9dXlaYUROQ1N0UWVfeVNxSXlbeUM7T1ZLQ3hLO1dfU0dNVVZTWVlPXWVXW3R1VVRcXFNCRFlkQnFVPE1JRnlnZz9WbUdlOl12eEl3a3NiYEVyW2VlaFlyX1ljWD1CZkFTPz9jWWN2ZWlDPUdyQ09leHlSZXFiPHdXV0NVUl9DcFd1X19oOjt2V3lXbmt5QEl1WV9yUHl5R0VWTWd1OnNHbWVEbGtDQEd0bztUOllHQ2FUVk9mYz1TXmNJR0tVdUt4VHFScjtCY2dncz1iQW9EP2VDOkt3WFlnUFNlT1FUV21DSFNXRV9WPEFiXkdCOjtDY2l5eHVGaXlzdE9JW1F3cHNVV2lVaj1WVnlVU3dCQEFlSz1DaFVXPFlUUD1icFlDblR1c0BXcWlyUXhyaWFKVT1tZXlza0l0eWlSO3BMYlF4VU1OW0B5V2FTcUBNXm12dVFPSHBvbklQRFRRWj11Tjx2ZGlzWkBsbXB2c0VrdkVqV0FQeVRLPGxLX0BvYV1qQFVWWkhZaGh3TVxcUUdIc1dlbFk8WVZsbl1scW1Nc1dsS1FQWWJ5WGhJVTt0U1pAV2RRSk48bU1heV1EdkVZcVphTUB0clpISlppbGZscmNAb0xAU0ZBSlpwdlBha0VNd2FsbHJ1WHVta0ZYWGVweXZ4VFpdcV5Rc0tJaz1kc2V1TWdddXddeFZkcGFcXE06SW5sWU86TXVddXBxYExtRFF2eGpLRXBBeEpyQWp4SU1CUFlrVUxydXk8eXE9RFJoSUteUVJxRVE9dW0+aHdPRXFraVRDYU91aFB4bWo6TFU7RWpcXEhuQzxTVFxccmlRU0pweVhRb19AeGVUTV5oUXREWGBRdF1teTppVTtZb2FFcWtUdj1wU2d5VU10eGNEdDpNcHhBT2Rob2ZwTEVdbDpVdXdYUWlRa2xxdXM8WGNZdnhQU0NRVWtMclNxUkdlS0JZc0NdV2JITzs8a1hBamxYeWZpeV1wTmlBbGhgTT5ITktBVWZAcGRMcUFBVUhIUkdlWW1hTEFQVGlpVl54eUhJeG5VVV48S2xBSnZ5eU1BcU5pb3hxUnRQUz49Tl1kd29kcHNwVFBdbUN0cGxYeEpZUHRVeGZ0UWtxUVc9S15RS0ZYeW5RWGpobmJES0JNV05kVzp1bF5ZcWJ1dXdIWUhkVVRRazpBdjtEUGdYTEVJTGxQWFQ8eEd0dXlEUzxJbnhYeEltTjxUUkhxbVdlUFBpdU5ASkFodlZVdXBdd2BNbGxhdHlwbUlxTVNXeEVoeUFweXY+ZXRJXFx5RnVvR2Vbd25QbnNDTmdOSXhZaXhmUXRuV2hmeWBmRmliWG9oRmdjT29gRnVweXBucGBRQWx3SGFhcGF1TnlzaW11SXdMVlxcWUl4bXZedFBkeD5veUlpQW9qQHFcXGo+ZUw+YGhhaWBxcTtRdz5wc29vcGJeXTt2ajtPXWduW0hAbWc+b0l2dXVwZnlpa2p4dGtvbURQdDtGaGVXYXdobEROZVpOb1ppYlZvZktmZGd4b1xcPndHT3dVV3VdTmRZcW9naXc8PmBTYHBeQW1BQWJJUHZRUXZEUHdob3R3QGNvWWhIXlo7Vl1tP3Z0eHlIcW5eWHdBd1tZRmlMcFxcaHFgcld5bFlbaXd2d2leT2ZhPEZrUGBwUXhxPkhyXk5mO3ZbZHBqPEdcXE5XeWZ3a3JedFluWjt5aT5RX3FpW2tQaWVOcmlpc21wXmVeXmhZaFc/aEtPc2NnW2dmYVZQWlg+eFhYaWBXdGZAYkFwU11FO29yW0FYb0NkWT12YXNkaTtnZmdCS2VSRVd0WF1ZXW11X1VmVXlCPlFUZ0tpd1FIcEF1WklGcltEVDtTQldZRHFWbnd5eU9FbkNjZl9jP1F2VE1HZU13VE11Zl94YmVyU2lSX0VZZ2FCYV1JSz9mcnlXOk1FW1NnOz9Cb0N5d3d5Pl9HVk1GTjt4Pj9sSmRTaUlNTXVMaFBNZUV1PXVZakBRP2RTV2RZOmBTcWRtbU1PY1VqQVl5a0ltXFxcXHJZSXJBTU1kcXg7ZGxRdU5GZHVrQXhWaW9jaFlXbU9IcFNtdHVwZG55XFxOaGVZPVRKajxNPWRNSDxTeVR3anh2ZUBqcFhObUlSSj1XbEVXR1VRVVhyPzxqYll1QVlMWUxtcm1rVlxcdEl5WVRRcTtUTF5tcXFocWZkT3RcXFBiZFVaZXV5XXlsSFJQPFlqPU1OT3RcXEhwPWZ5YVZacW5nWG9leWhkQml2VHFabnlgPUl2Sj9aVllyVXlla3Fmd192O0hdY3ZedFBnPFd5RnlheHBnaEF1SXF2Oz5mZGFcXFd2WlFIamd2b11va0ZvcHh2X1VPY2dAY1xcYGN1dmxrcHNHWXVpT2BKXmhtZmZtd2V3aWlCP2c/T11PeXdeSWJDd2g7PltzYGdodnFuPmlpUXJReHJqPmNLdmxIQWY8bmhweWV4Z2g8UG9UeHg+aFxccHZ4SV92V0BdZ2hoU09tYW52S0FpOkBza1dzZndlZlBadFB5cGF3S1h5XFxQXWVZZVVHZ2Y+bmR3c2Jhbl0+dztWZ2h2b1lwYEJxY3d5dDtJZUd2bmtYaGZvakl3bENOcW9AYHBOYGZxY1tOc3M/dlJIaUhAb0xgbmFGdUl3bWlOaUZAbFxcQGw6WFpaR2RCd2RleWdyVnlBX1tPP25QZ2JXV3VPUF12P11nRnZtSGVGPmJheHhReGc7P3I7cGk9cG46dnZpZ25od11aT2hKZlo9SGtSaXc9bltpb1xcSWBdcXZ0Z3FpTWd5bWlxTW51OlBmQFhaPG5jQVZqY1hcXGpQdEVpdUtBXV1AajphaFVBcjtwX013d0xgbm1ZeFZwd2ZWamRgZHJeaHJGYj9JZkp4bzs+W1V3XW9Bd3NWZl9Yc0dpdUtIcmVxWnZQVUNSbkdEaj9nbmtkW2FyP2NZZl1zbztCPmNyWGlTSUFHZGlybUF4RkNDWk92eGtnUWdlR09JYlFzb11DZ2V3d3djdmlEcXdYdmd4a0VldE9HZUVlSEFJU1Nodnd0UWtCT3d4aGN1aD9nZFdEbG1XaFdDdl1pT2NiamNlcldYZktpP3dyaVNjdmtpdGt2XFxxRk4/Y0FBVmw7Qm1laUlPWE9ndkt1eEltZkxJdUxPdmFVRXVJVWhhYmR5VUo/STxXd2B5ZElrVnhZcmJ1ZVg9ZU1nVU9tVWF3VmNxVmdtV1xcX0ZtP1NkZVNzbVlQXVVvc1Q6U0dGZ2lsV0hvcUZeaUZrW0ZHVXVbWWNhRWlxdVNuTXJaWUJBZ1M+d1V1R3liZWZxWXdHY1VbSXNqZ0VbVVV2T3dIYXlrPXhLTVhjY1VGWVZKQUVmZUdNQ2ZKQXM8SVJJQWdRPXhtV2dlWVQ8d1haR1Y8bWdIdXdLWXhxZ3NsRXd1O1lEaXVCWWlLWVVAT1dneVI7VXJ5bUNXa1JAWUlpR2VXeUM/P3Z2TXJ0R1Z4eWVwPUY7T2VDRVJBbUdWWVNkbURFO3VGbUJNRXNXPUZOP2JyWVM+UXZ1P3Zpb2dmX0ZvU2ZXYVdWSXhVd3JAUVdFVUZvZUZPcXNnR0Y+W1d0c1JSZ1luXWNBSVlOW0VgY3VkSVJQO0Rzc3hoeWdsVUl5a3hGUWVreXRwc1hAPUhIWURwY2dUTWlSVXltQ2dSZVZvc1ZxSWZmQXRqQXZfb3NUVXdKS0RrO0lGa0VzRUU7W3hVPWk9SXd2cXNuWVdtY0dYU1ZaO1JMb1hbRWlqXWhxb2NQQ2dbSXlwZ1JBb3dhc3ZOeVhqO1U6X0ZiZXlyV2l1W3Vgc1dURWhuRXg6VXJpVWhXcXRyV3RBc2VOS0hjYVN0U2VBW2h5O0lOXUU8P2hXa2leXWJ1R2Q/Q2NObVVMT3heYVdQWUNOO3N4bUNRRXNMWXNWcXJWVWRNdWRTY0V4QUduY2hLW2M6PUJ4X0Z5O3lKUWZyY1ddc3dDWVdAP0V5VVNxaUdzRUVzZ1hMc3JPc1ZRX3NZa1dBXUJaQVc/Y1I8Q3Y9aUd3PXNkX0RRc2NbZ0VJcVVYb2VoZVlXbURZR2ZLQXVDSVJfWVlGb0dGc3hTaWRIeUI9W1lwY2hHR3JhP3g/TVY7c2R4QVddQWN5P0VMRVhFdXhSRUJ2S3lVPWVUO3d4UUM6VUN0PVRAY2ldV2JbU3Rya0VVR3NdVUhSYUlLS0JlP1I6cVh0Z0drQ1I7U2M+O3ZcXF1GSHNDSGNUeWt3SENmajtYXmFCWnF2V0tJYll1QGFHWGdXXV9mOmNJO0tpSVF1YXlSPnF5ZU1ibFNzVUtpdmdCPWdzeVF0akVESEVoVjtJbXVyb2t5cEdzQXNVb01ic0NiQTt0cz12akdlclt4YkVVSj91cm10V3FCdFtEbWtCWFNVZ1lnZk9nSkV1Z21DW212TEFyUWNDb3lHTE1nO3lmakVYbl1maz1JeVVFX0dWT2djdXlndk9ZTTtleEN3Um1DbVdYSldIaztnanV5QlVSbEtFQ1NEa011VU9lVFNFVGFmZ0FDY2lXVk1JOmVWamVCeW90cnVEVD1WQ293ZHdyUTtHZDtWOkVSXT9yZU1jZFF1UGlpd3lEam1FcG1kTktmQltGdUdERXl2clFFeFVSdF9yPnlZRj1SdkVWO210TV9VUGNDanNIa0N0bUNocll1dF9DPltDdTt5YkVZSltzXFxtdVdvUmNFQktBeD1VU3VJVG47c3JJQ0FXYj49clZXQklXaERpVkNTQ3FJSXVtdGhrVXI7c0Q/eWNpdl5PU2RNR0BtZFBfY1F5Z0U9Ul13dG5jZXZdeFxcYURdXUJqSUNTS1ZGeVZXTVlia2V1a3k6XVJHVWZGVVh2bVRXV3ldbXc+c0ddZVJiZ1ZlU1VRZVlNeXRWYWk8O3JESXNjd2lpd0Y/S3BvaE09dHZnZVZFbFhoPFFPVFJpYXZaTGw+YXlsRU1XQFs/SVxcRWByOkBsT0l0RGZcXG1JXFxjX2ddaWptcGJOX3BPb1xcQXdsPGBna1hwb2hcXHdPdkp4ZWtAZEJZdmpAbj53bkpYdEthc0twZEBYXmtfd3BudHluZVlxZVl4bFA/ZFNfdWh4dmBobmlob1NpcFZuYmZOXFxDXlpKUWxxPmJCWWZLYWZJb2s7WHZTYXlJUFxcUT5tO3lpUG5lPmh4VD9odUhwV1h1c0dvV2hyUUZvSkhrZm5ebUhuW0hiYFJ4YWhLVXJmYWM7U3ZvXUk7P3lCSWNhQ1VaQXNYYXJReXRpTXlyVUVcXGtUdkNYb0lWeFtXb3FiZWlGTG1WY0NXZGFzc2tEeWdWQm9EQENjOnVDd2t4O2dYdUFHZU9keEN2Oj13Zm1pTENSS11GTltYcEFXb1tXTGF0c1V4dHV4Ul95PkFURmN3PXNmSFNZa09YcUFnTllWTGVYP1V2Q1dESHVWZnV3PVNCdkhReUR2RFFqdWRvRz1sPGxLWWxQZkxPWG1sSnlSc3BPcnBwUV1Qb1V0U0FrRlB3aHBxdDxtdnhzVFFRVmVyOmlXbHFtSmxNZjxWdT1NYlxcS1ZEbG5Ed25xa3hAWFJsdHRFWUJdbF48dGl1dVVxcnBFdUdZcnBxamd1bWZpV2dIbjp0V15RdFVRVVRQTVRlVlNxS1tkb0doUnVRVll0WUVNTnh5eWt4WFc8VkdlVWc9eTxteFhdal5cXHdKTHJYWU0+RUxrdUtWWVllVVdVZW9wcHNUdVZlVVVvcFdnWFlpaU9yQFhaUFBeVXNYQUxwcU1bVFlKaEp2eVBDPFVBbHhpVXlleVVVcXZ3XVlYUHRedHhWWVlJeXB5WFhIeXhDYVJcXDx0ZFV3Uj1uZVhSPEx5PFFQP3BuTUF1eHh5dklTV2h1cVRWWD1YbmhvYUhTaFRKQG1rVFRNZEFSPkBvXlBXP2BTZlxcTG9BS1k8b3JpalxcRHBwQVNPeW09RFFiTXY+QHBGaXlRdVBnXFxrdElVWXV1PklWYlFqSXlUZj1NZXV5ZGFSS1hZYExXbnlYS1F0WEx5OklUVG1TbXRuS01VVE1VdG1rQGRSZmFRanRzQXFyPHlPTEFVbURWR0l3blFQV0RYU1hMUHFXdlF5bUhTeG1MWVRXd2xRXXB3UVFWd2RXRDxVWUFudWF2Q1lsaWV4XWh3ZkFMQzxSRVFveGVSbEB2Yk1KSHRqd0VZOmlLXjxXQWBTRnl3YnFKV3FSRHBvdFRteHhNZ0VYa0V4RVlNQlVVRFV3b01yST1waj1uXWVrdVVQOlBYWGVTbXR5UVFzaT1NbEhNT2BTOlhvc2lvZ2FRc0hMWGFqXFxNUj5VUk5RWDt0a1VRTj08eE5MbXBQbWJ1bkRtT2ZVb2dVd09hckBBTGJEc1ZoV2RYeFBlbkdpTm9pUWF1U0JsdnBdUFY8d0N0cFFlUGtpbEJNa29IT0tkS1FVS1RMVTtVVGhodERBV05Mb01cXFljXUpIYXI+YUpPaU5geXBxSEtvPFNMSEtXYUpFZHRiZG48cXB0RWpEZFJgPVdleXJkZVFlbVl3ZU9RRXhsVHhcXEV3QnVyZGFVcGVwakhuYGhTZEhZb0RYO0hQa0BQX2R5dF14aXl3P3h5WHlrcFhUY1RsQl1qRD1KR2hOSkBgWnhbYGBsQ1h1P1FrWGB0S05cXGlPYkBXYnVHYWRvdkZJbURmajx3dUlwZFhxZEtBX0pXbkZHbW5eYUxuWktBY1RXXXNQXkdOdD5wY1tOZm5RXFxiUGxuSGhVSWl0SGw6WV9aPlxcQnBaOlBqXnFyPU9hPmFxYHFkY0hcXFhQZztBXjpRcXRmdFxccXREcGRDXmpiR2ZJV3RNX3FfYHA7P29hcWZ2SF1FcGpNWXF0UHZQPmh2cWtYVmU6cF5NSW9eT2RZZnBmYXJfd2NId3dST3k9T2BzT3NkeWVQd1pdaGx0WFxcV2BeV0d1PD9gOndkbFl3ZFh1dD5kbm5sR0ZbeFFoa1FjZ05nZmhnTXB4WGZyQFFkZz5vPnlsPnFkREhiYGh2PXhvOmByTT9fYG5ucl9iaU9eP09eWnFgblhjdWd5PWZ1Z15jSmhtRG5pV2dndVBcXF9PZ2VnY1BRY0ZwcGBobVpYW0FBcF1IXl9pX0dmZ0xnZGlJaGk/WkhfbktJX0JnYHJucEJ3ZlxcSGRCX2ZxcGh5QFpEUGJfSG50YGp2b2dtYHBFdmJgWGBKaWVUR3BKcHFLUGhBR3RScHReeHREbl5UQXVSYV9Vb3BmeGt4X3BUQVs7T19NP11bSFtaSG88P2J1R19IbmI/UGpRaWk9Vl5CXls/eG5KQHRKZml5TmV4dnlfUVxcRnB5Z25laG5dW0FncF5gPD5eaF9nW1lzblF1dHlkVD9vXmBlaFdpdUBxPXdsX15eSl9jR0FbQmZtSXdbTFhxUz9uZkltZD5dQ2FzaHl0XFxObGlXY3FIZFlRWz5Gb1xcWWhzX2lDcGdOXl5YYGNrRm5beWVVaXBiXm9IV3FvaGhocXdOd3ZzdlpwcGtfP2p4R2NbaXJJeXZXX2xJd3VvYXdmYV1lPmJgWGZjZnV1PnZrQWljYGNASGBrYG5LXnBhYWl1Xmh0WXZfSXVVX1xcS2FsREduOmFkdnB4cHFgP15qPkdgX1hmOmdjPGlnTnZoXFxHc25XY2xweDo/bDxfdVBndVxcbnRpRlxcSmZzdT9pUD5ka1lnZVB1XmlxZD5dSUFmVFB2b0dpeGdxVj9zWWdwZkB2d15jYl5sWUFvckdvaXlidVhoYXFzTWltO2h3Oj5aWj46Q0xkdFVZTVdeXVFoQFVTaXhkUVZYPE9dQFlGTEpgXUtkZFRLYFR5XXFVTGo+UXZrPVFnSXdrZVdPaFRDQFVWSXhEaFY/QFJbQU1MZExBdHdjeVJVYXROYXhEZE9CcHZIXFxYVkhwQF1uT1VqSk1uP0hRU1VVbmlvPXhVQUx0VUxqcXRQX3FRVWFwd3VyPURwaVFyU1VwQFhxXFxpUj94WEh4bXd0bFxcXVFeZXNUaXNtXXFbdXdSQG9YaFJfTG4/PG9eZW5HUVFbcXRJUVRpYFhxPXhkVW1zUVhfcHdLRHY+VFRUZGo+aHlCUGtOaGxQcGw8UHlNcFNhWHd3YXF5XFxWQTxOYkxqQ0xranl1XFxwTXZIa3NseXFwdF1BcEZ0TmFwUVRlU11IT3BcXG9xeHBqTHJCcVZQdXF0QW5qXFxQQ3BXR01ZX3FWYk1rP1hMX3hvVWFxd1VMbkhrZ2h1RVFvQkBMTGhqb0RvaUFvQFFKeVF4VmhNTkRqb0Rwbk1Qc2lQYWxKP1VtamRtdFFPZ0BLXUxVakhreXFuX1FVZ0lva01OPFR4ZXhQRFRSWkFPeXhudnlQVGF0SGh5ZU1RV0xrXUhVXXFVaWRsQXRyU1BtXWFTdUFTPUluQmBYVXlsbV1XRkRqS2RzVnBVV1BYZmR1S0l4Z1BSTj1QdmR1QHRTeWlxaWFWRlRSSzx3cHBTYHlXUj1PXmRyYGlXYFRqO1BNeGlVXFxAajpZakhISmdpb1E9alxcRFhOVVNhTHdVUVRfTXJuXVk/SG9qXFxQQXRKVHVvT0RWb0lYSVRQbkR0ZnhvP3RQVGhMa3hYZERPUGhZRWhyaWFKRmRTXkBuQ3hXS11NRz1KeWl5SElOWEVZRXhVO0VwXFxtcXdBVWpdT09hTXZ5eFBET25gdnh1SmNReU5FTndNT0pcXExHUWpqcXdMXWtERG1icG9mdG5cXFBubGh5YlFwU3h0W0FuYWRPYXFUPExuaD1PWHVYR2xqaEF3Snl4TTxuQm1McHRXZXlLcmRyRlR5bElLanFuUD15UWBrSERqW0RTYHFTXnhwUk1KSG1wcF13ZXVZa3VNbEV4eWxWaERQTmxKYGlVPnFOU0BuQ3VXRVBKSGBrdGlRdXVrWWVuP1lNZD1MP21wXFxNd1hxa1E9c2Nwb2dYb2I8b3NpbmZJeT9cXFBeWFRIeVdjRVdgYEpkXFxrS11KYkxLdFlRYExLRUFYbl1ZRUB2Ykxrb2hPX3l3XFx4T0dkdXVdS2o8cjp4WWE8dk5tcElBdV95VWBdc3Q8TFldclFpTUU9UlxcQFhNdFh4RFV5PHRKVU1uaVk8dHd3VFh4QXVmcHJAWU1jaFZ3dE5XSHU9bG54TXFmZXdidXJ5ZWt3SVBSTFU9XFxLOlVVdGFTVmVZSHlUPnRuVVFtUmxWXXl1PVRWcmxyRFlZRlFvWU1WQUlYdVVOZDxLTmFzbzxqQ11QRmlzdWFKUkR3SDxtb1lyS3F5WT14dFV3QERWR11PZ2hXZ2VTeGlRR1hxRmxqUEFKPTxuYk1wX1hWOmhuW01OeGlqcDxKP3hwbmVLbTxseFlSPVRTbT1YYUhRdllrT11zdXBxclxcWXJBUD5MeFhscGpFc19ReEBwakBIS01sTlI8WWd5Vz5sS0FYTkxEa2o9cXFBdG1FVXl4UWNNd05Jb0BxckBwS2l5TVE8cVZtd1NZcGFFbEJ5eEphblZlb1BVU19QVD1AbXlpakpMSz9gUVh0V2lxdXd4TXRxUkRlbkw9Tko8TWJleVVBbEJdTnlYc0pReXRReTxJdmp5eFxcXFxzWnRKRm1tdkR1amR4eVVOTlxcTE48UXVUUVVIbVNocVFIdGxUUG10TkhdbUJkalRMdGF0TVFMTE1UTHdcXFF2PGs+eXhKQE8/ZHljUXhsUVg9QG15R2RNV2RNWG1VWF1KPlxcakluaV9eUFZrZVF3ZGFbbnB5Z19gb2Zgd2ZpdGF4eVhdVHdpeXd5cXBrcWF5Q094YXl2YXljWXBhV0Fgb3lpXV53WXlxWWlyP2l2cXBrcVVeS2Z3O1lqQXZOR0dNPURCU3JIU2RJV0NZcVl1aWdRd2RRdUVBWVl4YVRyY0RPY0RfPURteWlKQ0lzQ0lBb0NXS0NIa0N4QXRxS0JddWZhc1NYP0ViZXlVQUdnY0dXZWhkZXRFeXlvW1ZtYUNqO3I6U0JGO0haWUI8QVZiZUNqO3I6U1o6VmpbaEBaOnhxYV5bdVlkRj55eVZiUnhoZWFpZnZiYkZkVVB5R3hdUV53QndeOmFbbU94eVhiTndtVXBdeXdwRmd3Ul5gdk9raUh1eUBpXFxObUx5X3dOY2VUaFdEPWF5V11HanVFcHFVZ0dpcW1lX192Y1tnQWdiQHNCaj9TdlFjXl9yYUloR0FHWW9ZW1lmVmFTR1tHc0l2S0FldG13O01ZZ0t1bU1XUndnPUdFcFlmeF10eUNWYmVSb0dVP2VkR11JPlN0V0lyUFFVcV12UmVGZj1nYnNHZV9Xc0V1YWFCR01Ib2d5UnFjd3V0YV9lcz1kR2lIb1lleDt0V1FkPk9ZeVl2UWlGV19jSHF2RV1YT3FZU2V5YXNidD1IeUloQUloT1FyQE9zbFFobD1kWEFVZEdJRUlzVVFnYW9HWXVkPE10UEVlV0dUX2tCWj9DPmdocUFUYXFpZHdJTmlGVmNNdWl2UWRzXFxlbFV5bHBFSkhhTz1Ibnd1U0BwUGFJdHNoc3FVUUBZUldpcEBwcD09dU49TXlFUEhYbndRS0hgcnJtUmZETWJVeHVodnV0cHJQcHhoVXBRd2E9WXRob1dYbkVIUUhFTmZdb2hkY1tYX2lBaj5RbFJwXVtuaF55a2RPXV5mZklvc1leeXNmc3JfeExJcltwcVk+eVhPcGRgdlV4XnB3YWZveFZod1VObmdBYD9Zb0JfcXdPaG1vXFxzWTtRSURxZm1fRnVDeFhFZzxHd3VbVmx3c1lPdWZtdFZXRHNhR11PZkN1VExJdTxZRnZ3VTp3Y295eWZ3U1VZc1xcUVhkXWZES2hFPWNtZ0JDU3RtbWY+RXVASXNhYXRuP3dEUVNdP2dGVVl1VVllY1VHaXdIa1l3UGBPZ3dUeXVaQHhgXmNxQV5QRnddUW5vR3NdWHRBbmlIUXJGT25IQFtvSXlneHVvVmdjR2xIWW5lR2tbeXJyWWdYbnhJSF1UZ2JlR2c7R2l4T3U9YHRcXFBtUG9yal5gS3B0XT9nc2d0c3ZzaXFiYWd4UHhkOz5vZndrS3BmWUZtW2hveG9weXl2PUhpWFZfPV5lUnd3V0F0RFhbXXhnVlhhbHB5Xl9pVUBkYXhtVndiQ3BxV3dwXl9sWUh1eU50QkBzVUFhU0hocXBdXm5UPWJbcUR2S2VLWVdiZXRsQ1JfWWNiV3dRVWM/S3VQY0ZbcXZ3TUVUcWJyV3hrW0VbW3VvXXNmc3c6P1RBS0dIQWRMRVl5QXdKW0heXXVXaWlxdXd4V3VzTXV5aVJaR2NbZXRgYWRpcXJzZ3loT1I/UWJEYWhyV3lJWUNVbVV3YXNMeVg+XUI9cURda0dDZWl1QXdTTVZbb2dWX0lUP1JxUURKO3RdW3VGQVRZY3NVd2hebVVGb1NoUUhVS3g/QXk7bWdQXWJJU1lpa1d4XVRGTWY6Y3d3c1hWQXM6VXlxY3VHQ1Q9bXc9WVRZYVVdeWNSRXZyeUZGY2duX3lzWWZleUZwX2V2XVRKVWZtV1hmP3ZzVVNQYVltU1ZSV0ZneVNZQ1loQWdJUVNhYURfZ3VybVVga2R1Z3NwTWhqY3RVS1Vfc2h2U3ZzWWJ1SWNzaVh0b1VjO0Vtc2Z4WVJBaUNFa1g+RXNkVXhNb0U/eUZhX0RlQXk6U1JsP3hLS3ZLWXJWPUVCeWNAb3RHSXdhcXdhP1Jmd3J4RUh4PWZdWWlMdURkb3hEUWJGWXlRbWdYeWN4c3hObXZ1W3lldWJ5d2JbZ1RwX3Z5U2NFcWRCVWluO3R4S2JvW0c/YXVUcUtXVU07WVZHZU94XFxYUHF2SVRqW2lRa015ZkFKRXRTQER2d1l4RHRPX2F0O2BVXkF2a1h0a0BLXXF0VllZQ2hqS3lWaGhKPjxxa3BSckh0eElYUHBUWHFzY0xzSUlXTjxKPk1OSz15ZD1tZXR2T2lMX1xcVk9YU0dlU0dVdV50d2Z5eVBFVFBobkxlWHJka1dFcFtZa3htS05VUmpUeVs8TmdVT0lZa3lQdGZVcGJFVDpwUmhEb0RVcUxAbW5NV0VdeFZIWGhtVXl4dmRdbVNYbFE9TEZwbmk9blxcVHZQZVRRYVRFQVRiTEpQVE5lVXNpcG9cXEFXRllyPWltTk1UO1VUX21YV0VTbFlWQXRZcVRQRXhrQWlySkFMd3RqSVFYVXBRQmlzRHR5W3h3X0B0WmlNPXVOSFxcTWxMTlJxeWdBb1hUUm9YeFlEcUJMTm1lWF9weVNgeD5tVU5JeWZEUG08WEY9dEo9TVlYbFJwbVVQWGlMT1RZc0dpbUNVVnhJc11MWFdkcGNEVEk8UU5cXFF4WHVyaXRQQG5MRm1rd2NZeHZFP2xwbnU7cXZSZmY9U1dlZFNnZWNtV0d1aE9zZFB3ZG8/cmdRcj1pVU5NRFhVVl9tVz1FVkxZVkV1RFBBR3VbdkFdUmV1Z0tVWHd1VkBPSXdXaFNHY0RXVVRzWXFheV9Bd2w9Q1RRQkpneV93U3V5YkZjZ2BXQ2dtd2s7YkdnV3hdZEpfck11aXNpR1ZTUl5XVVVZdU09Ql5rY1xcRXJsbVk9R3J0X0hEbVVDWXRBR2k8O0N1W1dgPWZ4V0k9VVhAaXg+a2M8YUlqXWVpZ0hYY3JpO1lKT1Rkd3dQZ0JaSVV4RUJob1hGS0JGRXRMXWVPd1VlX1JNQ2RATXhgUXNAPVhoP2Rga1RIb0U7a3dgUVVpS1Vba1djP3NER3Nod3RYTUI7V2ZHaVlAd0NeVVdnYVlxb0hnP3hqcVhgc1R1eURaVXV5TWZZZ0RAQ2JxX3huSXhxb0ZTR0RuZ1dsRVlfRVhTY1JvaWlXX3Jqb0Roa2VobWdwX1Q+T2NZVVROPVRMUWY8UVRia1JHZ2JPTURndUdTU0Rgd3Q6QUJVY2VdRWZLTVNlUUhcXFNkZG9VeDx4T01KRklOQHFyUlV5O1h4UWVLWWhNXFxVUztBUm1xS3Bwc1VJeGp0cFNYT05Ic3VESlp5TWBNU15pd09EbWlMVGVoalJ0SmFVeGhFVFxcVXhFVVBlVHZRbXZBaU5PPEtmaFVARHVbbG9hXFxscEltPUl2dlRZSnRVXmRsY0BqSFBzXlh5SUFQakluRnF3RGFzPHFYdmRKPXlMbEl5dlxcbl14bUFYcHNQcWZ0T3lAb3R4bllRdUVNWGVdblZRbVxcYHM8cEw+aGs9bHFbaUpSXFxQPWxyalxcblN4eEJJUkhkUWVVUExQdEF5WGxQdXRgcFdQS1NoeW5dTV9odmdxeFxceHJjZU5nYHlYaFJHTG1dPW5hWHB3ZHdnaHRWZHBySHF2QFBxUFI8WHBbVUxVWWxsWE1uZW1wXU92eGpGPHA9cVhxTW9zaW5JdU1eRUp4bFk+YXNGUUtaWHVwXFxYbHhxX0xLQExRTnVwTVhzPmlxV1V2Rml1PWFxV1xcT0tQanZheHZQdHQ8ckR5cz1pckNhS050WUNVVmtFVnhtVlVcXG1fUXdXeWs/YHZRaWxfYXJheVBkYXZIZFNqcHhUXFx1SWhqS0lzP11XRm1tS3hWUmhUV1lwRmVZTD1rXFxJUVxcPXBNZEo7VHZgcXVFbU91aXBtZG1TWHk6dE9BTGpaVFF1QG9sSFRZSW9OPFJtXFx3V2F1d2BNYnVvY3lVXkRqaGlRbEVrZ3h2QElUZkRYXUV4c2hSUU1sVGVrWjxwWVlzQ2BMQUF0S2xrW1B5c0VMT3RRSWBxV1FyX0RtVEhQZ0RTQmVMR0lQWl1sbWh4WnVObEBwYHR5Q2lqZlFxcFROXXlYT3VrZU1zclBMSUlUZV1Yd211Qm1PPXBKdFRQaj1PQjx0WE14bmlSa1VsaGRPR1hwcGF4a1VYblBOPUlyWlBPaUBOeWBwO21uZXFUXmhtYmRXQFBUW1xcV2ZAc3htbl9kakh1cFpEcEhUSmA8WWNRVWNheGNkdVpZVG5Id048S09RclM8TF5pVlBMcltMUT9MSkJQV2xMWEVMU2RlSlRJcVxcSHBWXVF2XW1ieVdSUEtPYGpZZWxvdXk/dVdpRVVndXFgVFRZSXA9YW1qPVJNTXk/QXlscW9YcU8/eHF4aGpodEp1UW5icE07bXA9PW9kWEtEPFhqdFBhVU1EWVdPaVlKPFVNVE1hcVk6UHNGSG5tTEpXUEtrVVRrTVJWRW46VW9iQHZwSW5NUVk9VG9ReVdbVUxqbHJRSFM8VXJLcXR4VUx4VG1YXFx2X3F3Wk1rZnRxcFBXb3FwVFhRdkRKUT1PTEFqPXR5c0RxT3VYW0FVd3lSSFRuUWB0V01ZeFlvX2hUb2xsT3BQbGFWcnR2aklMS1RqdmFTPkRPcVhuaHVyTll4VVhVc3FTUHBwWFlqRkFzaHF1UEBXY2VZS01yZ2xzX1BWR3RTWlxcd3V4TWdVVnRpclJReGhwV1dZU0poVUF0anNUdGs8U115VD91S0FheGt5WG94UGFEck5kV19FUXNpSl9pU2xlV0lIVHV1UGlAUldtdG1Yall1VFhYTFlGcGFPd0phWkFAbGtwbXRPZXF3aENQY1h2dWdJXFxFbmRJQHc7PmJlb3l3YHZMR2pTaGtlPnRYaGxLP1tFXmhfT3RqQWA6P2VPcGxNP3NLaWBKX3RFaWpfd1xcRGFyeD9yZnhfPUl2Z3h0TXdzbHl5cG5qUFZmVXlnVmhfOl50PnFhZVl3VW9pV0d0bT54WT5faF5bUD90QkhtPVdab0l0Z3c7ZWh2Z0ZtYXZseVNcXGd2PW9DSUtZbEljUHdzVHVldkF5X1F0QT1nP3doPV1lS2NDSXlnZ2l5ZHVzZ1FjYGRtQEVNanR3VWlQZW1uQUhRb21sP2Ftckl5ZkVuVFBSamxMYHlOXnVwPVhqVWlLUkhxZlV3QHhTdUlsTmhzc3hrSXB5bFhYRWl2RmVtYkxWY2xZbXFZeFxccFtFbnVIV1FAa01UWWh5dml4cXhAVEg8V3V5T3B5VUBtUXZpeVp1cmxYUVV0VGNVVEFJeHl0T1pIV2xtT3dhcWNBeV1ha1BxbUZ1cElhcF9ZV1BpT1R0dmBdVVVwWW1Bdkl5cHI8V1VVTUJtd1d5dkdRdUhFVUhZcnl0dW14Vm9BUEU8b2Zob1pJdEdZWHV5bHhRbHJReF9QclFVUnhdVWxkcklRbHQ8WFN5dHdIcmdgakl0dGJAc2Z0T0FVT2RES3N5c2xQcDpQVUx1bE1obU1VdUh4eFlUTF5FV0ZJa2VpUG5obURFUld0dj9NU0hAbFc8UHhdallwTnBReXVMbGdFeHV1cXY8eE54TkpNSlN4dnFsVmBBeFJsS01RcWl0V1dxeU5MU0BpVHFsdE5hVFRpT1d5eFd5TjtlVGFtWGhlUW51b1R1WUNZU2xVdlVZT1l4VVJhcHhxWFE9eEpVcEZZUHFZd25oVGRFa1hZWEl4VVRJUVNoak9RbWpZUHV0VGZgcVJNb0txcFhod3FAeWBJamlxUnJIVlRZWE1QbkhgT1l5WXFgblR4bllkc3M9eWFYa3lQVXdEUT5oV3RRcWdod2JtT0ZIUW9IWGlNT3Q8T1ZRcHZBdl9hV0pNdUNcXHBaSHlVeUt2VVFJSWtaQG9zPXBfbXlUbHlGSXFQeHZpbHI7ZG1tbVdGVFg9aXB2QFN4cFhaRXNYeUpHZXF4UG1RYXJPeVVpVFVUeXF1RHc8cW13dGxlYXlQaVdTVXF2TW9BbFRUZXh2cXZ4eHdwdVR1XVl4SHZBdE5SVXN3WEpBbHhncWtGaXRTUVJsaFJ5aUpVdXhmcG1nQWpLcFRWeXVsQFZNQFhEUU95eUxVeXNtXXhUZFZESW5FWVFhUVlTXWw/bVdWZVhydG9xSXdrVXZwcG15cUs9TVl2eFlFSWpVdHN1XXBMZHJnTHZtaGxVcHFYcHhUUU1PbGtIUVhZXFxQX3R3U2l4ZUlNTG1XU01WX0xyPHlWclF0W3BveV1RYD1XZURPY0RPZU1UVFV5VFVwR0lzOmxMamhwPFBeUV9uX2hsRFhtZVZnPj9dbW9sVXdpQXBxTEdoR0l1cXZbeXd5Q3FvYU5oX1BjYXdhQGFvU2lxW0d5anZjUldyd1hcXFV2cFdfY2V2dGRpY3VIc3led3ZxdERwdE93bGx3dmpxa112XFxZRmc/WHU8WWdGeW5lcXhnVl1hT29oSGlLZmhkYXRraHdUT2RiYWBJRnJuX3ZkPnd0eWNdXnBMaWVoWGxoWWtfQWJhcGN0SGNBcHFZTnZecG90b2hbeFs/TmZgZmN2SHBheW49d2RNYXBnSGlGWWJheW9YYWZ5UXFbaHdOWGtkUGRoX1djWXhtdj9ZU08/Qz1tYmZBQz5jQ2dVeF15d1BrR3NNZ2Rpd0NRV21rVmVJdGd3ZUBPSVM/czpNZ1hLVW13dnRtVnNvU3k9ZXRpU1JNaVxcZXVhU2ZZVUY7c2l0Y3d0cWdzT3VOSXhbR3JmXWdib0hdS3dicXdpeVhYSWdLUWVaXXVqZ3RweXJwQ1lNaWZad3VzbVlhUWJXdXNOUXNYV1U+Y0dSSXhnUXQ/U2JWR0d4VUhgaXhGW0ZOR2M7Y1ZBQ3VWSXVIZ1ZHdXJ2SVdDaXJ1c2NWd3dGO0JfY1RpZ0VtQ2RDYWZkZWREc3NwT0hhR1RqPUJEO0ZVP0RCQWU8RWdGPWY+bUNqdXhaTXdfbVVdR3dKPXNqO1NGQ2tnWVVVbGt0aHBTUXlleUpxdE9SSXlGZXVjWFlDbHZyaHh1eVB4ZU1ocVZOVU1vXVhXcXBlRHV0bHZveG1rWFZpUVVFVExvVVdMXXY7aXdBdW92VHM9dFFuUHhVQHlzUXFXVWtBRVROZHRjRWxBeVNYdHV3ZVFxeGp1RU9gWW5RTVJ5aFVyTHNPYVI9THlyeFZ5bXl0ZVRJQFU+cE9heE1XUVBKaE9hYXJWWHVvYFhxaXVUcVBXeHBjbU1wSXNAeVdQdVNYPFZkTGt5UHFteW5dSGxTUHU6WXNsXFx5bXhXcUx1d0VMZFlQcG1eaj5udVBpXlF5WV9vdHZ1RVFcXFNeXFw9R3BqWGhvSVo+UXVYQXhcXHF4UFB5RHlcXElRbkJwZmVWXlZ4aW9ReFo+aE5oZnlIXz1hX2hxdXZvaG1JZFV5Xm1Jb2xQb0JZdWtPWz9mZ0A/cXVuZUtwcG1ndnhBY1NGdW9edT1QajtIa2RvZU5udXJGXV9pd2J3Zl1xb015c1NHbUdxcGZXaXlAa0tQeGBRb2xRdnZgdEFGbGNXZnZncXNIeFFxaGdBcVlHd1Z5QVdGb01HX2dTP0dnUWt0eWFFcmt2VmFWX01ySHdHeW9JQUlocHlFZ3FTbWtIXFxpRFlTaU93aDx5Y3NRVWR3VD1fWHFRQzo9d25dYl5HZ2pfZnZJVXZdWUJ1aXhxV2hNaXZnU1NFVUdfUmNBdlhDSERpUkpBVVhXc0NxY3ZTeWZNeUpHRz5Rd2F1clBhR3lTdV51RE5DZklvdFVReGhxSVVpSEVBdXQ7RmRFYmdrQl9XVlpxY0Bfd1VzRGlnaWJhZm55VW5rV1pXZnN5SWZ3QkJvUkxBVUp3ZVllc0FRWUlLeGtJVmVNWHJjaUNRQ18/Z2tPR2ljaT5dVkNxRXZLc1lhQ0JFWVFBQmJVdzpHdnhpdHFPRERZSUJxUz1jZXVJaVQ9REpNdU9xaWA/aUxLY2lXZlVXaUV3Y1VnZ0NPaW1vdURxc2dLRjxVU0RvQ1hlUz9FZ1hfdXdxYmRxdnFnZm9PeVNZVF1zeUJHSGhLU3hlVnRNWWtpdldFVFldU1Rtd1BxZG5XVkN5VGFBSVBtdV1bdWM9VF1FUkN0eGx5bD88bXFcXHVzSVlzcXdBUEpGeFJSQVBkbEs7PGtlWVhEUGxJXU1gRFVVWFRhQVk6WU1EWW9vVW9MPUtsSFFNSXJEdWxqZVdjPW9DYVNBRXE+XVJKUVE+ZUs/RUtTdExxdHdEPE13TVd2PE09XVhxTUpWWHhrYXZCSGxdSEpddE9tXFxqZGB2TnFqP1VxTT1OUERyPWVZa0FTYjxOYlBTRXlZclhYWWR0SFFZW3hUSlhrV010RWB1TFBybFB3S3FTUGROc0l1c0RZZ2x4aFVsPWB3R1h4WWxVU3lYXmxxQ2lXOl1KTUBvUFhLVExrTHlPd0FwWXlZPkl2S3BSWmB0YlBRc3RsSVhSPVFOXFxcXE07RFlvTVd2RXhHaXFLWHhASVFKQU9IWEpBYEtxcFdjWG9GbXNlUHZvVXFrYG9GRVNkcUs+WG5VeFM+RFRlcHRfaG9fXU1ITVhMWXRhRG5bcVFIeG9hcUtUQFFLWXFgcG92WG53WU1AWE5yYWtSbHdHdXldYXZoSE9jTE9nYFdBSVFyQVFzWHd1UWtEVW1zRHNLdUppaUxjYVFVTW5jWG9fWG4/dVVTTHVweGpVeFZ4YXlScHdPbHdEVVI6ZWtzZVZreHNwaXdwQUttbXA8YVJZVVNiPU9pQXBsZUtgVVVTQHVzSXVtPEtEUG9yWXNBbUtZXVNlZU5zeUtEbG49PVlvTG1MeEpraExbSGpndFBIdHlqeHlDUHJfeFk+PE1YUVdOUHRAUXJSWXl1cEw7RW07QG5udVF5VVJ0WE5teVRyWUxsdFljWVI7QFFSaUpwaFFHbU9GVVddWHV0TXBXXFxvZmFxdmRXQ1BrYFF4ZlBuTHBSZ11tP1RyTF1PZjxPV3hPaGV3c3BVYEFMTER2Ol1UY1RtRFRWbEFxXnVWSW1sUGFub0RvalRuQW1rTkF3THVYWllTXmVReGxZcU1zYnRUVTxTWEl1R3lqaGh0U1RVRzxNUDxSPj1TVEx4RW1tWE1xX2FXaUF3cnFrPmFxRF10UmhYYXVzcVl5XT1ZSGR5XFxcXE1CT2M7R3l4WHRzV112QHBzeF5RYGNXWXRFYXBAUXFVX2VWV3BXYXNHaGNZXnZCd3Rjb2NfV2djWWxiQHNycWZvWHZOSWQ9UWJWQHd5eVxca3ZkY19gRGdoSW9xTF5rPlldc0ZpY2daT2llcEdaO0dmaHdnaHFmaXF3ZnFndT9xW093cHleUG95PWlwaUZmPllfc095cndySHZzandcXEU/c1dYY0Nmc09RX1V2a0pWYUVOcFd4a1dmW1lJZEtWaXhBdktYc1NhaWQ/YnJ3YVRIaHVnbFxcYHZrT2JfP3BBZ3NPWHJ5Zl1DeGRlYVo9PmRlYWJpcXdYaHJqbmZASXhCRmNWcXNpcGRZeHZSd1pAP2lSUGpwP25qQXZvYHFpX2lqRlt1cWxnaXFncG51b1twaV5bSG5aX1xcVVhpc0F1Z3dhQW9sYWd4XWB2TGBjWFZySFltR3Fwalh4b0FpXXZyanljal5wQk9xbT93Und2SnFdUEFjcz9oc2FpXFxgZE9xcj1maUV5ZHR3XFw9P2xSVnNLeG1GQWZWd3lzbnZgWXJwSXlNVl9Id21zT248SGVHcV1cXGlqP2BcXF5wXkVnXlxcbnZCSWhtbmpyWGVaUXNpSWhzYXVOUXNUcXJwcGhxZ3lycWB3eW5pcHVqcGZQaGVnaXk9eGFpaHlwVnBdSG1BaWdhcWBQbnZgP2ZibmM7V1xcUGBja293WnlUd3JcXFVzbFl2bVNoTllETnVYSXVkO291a2F3d3docHNCOklmP3NGYGdmU1VmWnlnXz1pUllieGN5Pm9EUEF1aENCc0lnYEN2QklVeGlXS19iYWt3Z0tCR3NmdWdDVV1ob3V4RHNFS21yR2lpRXdWWWFkT3Foa2VkTDtXP1ljck9JZkNyd1l0PXVYUEFZO0dmbHVYYHFGZT9iZ2VjSU1IbWVIbWdHO1tEPDtUbmN2eUtJa2l3SGFWckd3Ymd0WWFTR2tYYHd5TVF2U0VTb21VO0VTU1VDVkl0cFdVTkFVVFF1UnFHPVtkREVWbWVZQ0Vka2VXSE1YSztXOztHQF1pPFFEWFVmQjt3TkFXVFlXRE9nY2FXYGN2T19jX2NZUnFyRTtjSF9yXFxXRm9HQllnd1VJST1ZYkNdV0ZPdD9ZR3hZSFBpV3hRVnZ3ZUhXVU5xZGBfRlFBYnRrZUxbWFBXeGl5dXQ/eEVFRUJtV3g7QmJhSHdbRGltdnNDWUVpZldZUltlR1N3UmBnQndBZU9tdVJRdE9pdlBnWHVhREJFWG1JZXlzVVdhRDxXUlBfZVNXZGBVYzttSHlzU2BBY3M9ZVtXZ3FnV1ZnRWR1Uj5LR11zZHlleE1JY2JRdXRRdWw/aWBfaEVZdXhFWWZnc0VNdHRpc1JNaWNZeUNtUnRpRD4/Y29zZnFhU2xzZHBzRFdxdWw7WXBpRl9NVnBtSWprdUlVZUhdQkY/Y01raFlJdUt5RTpPYlhjVGtxaVJRSD9fZHZjeVVXUlVvcnRTYlttUmNJaVNVeHFgU2V0b2hFVElQS1lcXHZzQU5vRFFJWFRObVRcXEl0VEhsTEhsV3F2cDxyb3hxRUxwY2RubkBOUW53UU5gc0dzclZpY1doa1lwTUhrUVhnTVhoRUZqS1BlUVByQkFdRGdbV1dpeE5oYEhdSmFpZF9xPVF0QWZcXEdnZ1o/X1tRYF13dWtIbE9Jd3FueHZPXzpYYFZwYkg+eGpQbnRWbUhRbUFnW2ZYZ0tGamtQZndPVVFkalFmOk11YEtEd2dpRldWXWlIbj1XQTt0Z29URFNXbU1YSGVZd2lpPz12S2lkeV1mVVtpXFxnZ2I/aHJPZlBdV195V2VBc3BfdGl5WDxHVkJfQ1V1WHE9Q0ppZmRBRGtVd0VRdmldSV5TdUZlQ11naVBDV29Vc1l3SXVNdFdpZms9RXBzeU1BUkxLRVA9WHhTaWxHR18/aE5dRnB5aGtXSD1xZkVdZ3V5UkZFRWRpdmBBd2Z1SkJIc2ZcXHZeQW9WeXZnPHVqaXlUSU5CUWp1SU0/aFZKVG5wcGxEUHJRZHdgXXdCaExBcW9nPFg8XFx2VlFrYmlPPWxuVnBUZGludXFzY3hwXlhxZXRuaWRKTFV0TlF3Y0VXO0FOTWFzamx3W1VMYW1LcXlwbXBWTGVKY3hMcXVvWFVZX1BMdj1UXFxYdDpIbWVscEZpVENdVnJVbGpIWEVtVlVZa3JFc0FRVkVlTnhVU1Bha0tReVpxUW14eGZocF1BS3RkcGNEdHZYeFNpVkdlUGdod1dMT0NtWVBZSzt0b0dRWEp5Tk14UkFQdU1YV1hod3lUc3k9VFlBVVdBdGZpdHFQUE9AWFVRWE1sV3FMbGdNeWdsUXZ1VlNYbEZ4bXNtWEttUHNYS2Jga3l4VUBcXFhvUVBnXFxLQnl1eTxQXFxVVURwWVxcQEp0RE1KTVhzRFNRdXBpeWtjbXdqcXlsVXJmSVA9ZHd4eVNheVRqQFNebFVRXVlRXFxwbEBucHRrSV1TZzxQcElLV1xcUWQ9a11ZVUVFbldlVWxhcmF4a29Ib1xcSGxZYE9sWXJaPG5zdW5NUXNUUGxETGtfTFRpbW53SE1gdFJjQVBaXXVeQFhxdFRBdVRQZG93TFFnQHBsdHFNWVdLeVZVbFBodEs9aHY+ZXFaYVBaRGpgcW5sUXZGbXFfWHReaFRBcXNJSVg+ZFVzUG51VFVAdHNMUWtYbWxcXD1tbnF5U1FYQjxWc1R5OmltWTxSQVFQcUF3PmFYRT1ZYW1UbE1uVm1Pa2h3eURXcDx3SUBWRXFXcUxYc0hVWkB3a2VtR2lvYmFOTVVQTHh2WklzTVFyd2V3UnBwRl15eVxcc0pxWHA9a15Qb0hVTl5ETUlASlo8S3JMSz1IcmRoUlREV0FQdkd4dTtBVmp1bUtUUGJYdXFlUXZoeGpIbFdtTFdNbkBleHVRV2R4UTtUb0xMeHRUUW88SmFJdz9Zbj9cXFJuPG9TSHZeVXlKdUtVTVE7REpiUUw7XVBlVVhVbW5fbE06UXZqXUpcXHBZYVRvRGVvTlBTPkBqXmhva2x4dnF0RGR5RnBqQGBKTWhwZVlRZ1BRR0FNZEl3XFxYd1FUdnJMWT1sTUhdcnZQcTxlTmNdY3dXeXF3ZG1BcUReXFw/Vm5mV29icGc9XndYR3lUYGJdUHBWYHdCP1pMZ2pcXEBtOnBlXnBkYmZ0ZGdeYm55aj9dR2l0UHFieUBsPT5wZmlxOlZuYHBdZ2B0TF9sVXBoX2d5QEBna0ZpPlF1TVZzQD9pUj92O3hpVl52bEZsPEdeT2B0YG9haHBzdl91dUlma09yPUZjV2hgVUFrYWBcXDpGaXF3W19pcVZBbE1IXXN4Ykh2dXRwaEJ5d3I+ZGJHYltWdmtOeWdpaGxvZ0tfc2tpXWFvd2FvcFxcaHNCZm08cW50UWE6dnhESW48XmBYdmZpaXdAZ1paUGRiZmtbR1s6RmVpcFtNeXU9SV08RlpTTnV4X3JxPmFSZlxcUT91TFduTEdzU3FcXEZmcVRBWmJfaGVfXTthWjpmW3JebFpvZmFxXFxSTm9KcWZqRmNocGtQX15SPl52Z3NrX2JaYF9nX21GaGtER3BiXmZpUXFXPnZeZ2ZoaHlJcFxcZ2ZrT2ZtVGZsRVZ0TGZuaXZ1Zm9mO1FiXVdpcEFxbGZ1PGZ3Ukhwa0Z5X0dha3lbamh0X2hkSnd5a2h5QHhaUlhfTWlmTEZgWk5nYmBpbG9mZUdwSEdmO09idWlaUkd1bmFedz5eQHFySFdaPF5oO1ZaPVFyVEF1cnh0Z15cXE9xZldRdXd2aUlZeGh3bGNXcXhYbVFud2ZvbmNvY3VocXF5ckVIc09PXFxuSF9QZ3JlSG9nT1pGcXVmPmNncGxDZnZkZ2pZUXhBWVxccFZaVEZmRW9yW0lfO1l3WV9hdEl3Sm90RFlqPXdpcUZwT2hbX2hiT2h0Rz9qZz9tX1ZzRnd2XkFvX1FeR05qWklheGd3Ol9eWnB2T3Fmdz5haz92W3ZwWkljXFw/aFJhblFZcmNHWnloY1VJcGNAXmx3eWhgWnJwdGtGZnM+aW1gZUZJeGJ3dEN4ZUhpY2VRcUtIbHVHeHVZXXlGdEFwb1lBcHA/bGhmdWJXcmpGZmRXW2hWXVNxWkA+ZFdpYExwdE5vZXVnYVhWZmd3ZmNYdUVJajpYXmZGbUhBWkpYeGxxW1RHd3BvYHRpZHRoYElYeUw/XmZOXTtJZkphdmNmYkxmdGd4bmt5alF4bXVGd2pGVmV0YXFYUG9TeElmW091d1lVUlVHSVNJRVtJRE1SXV9IUW1VVmVIZlFGcmtHPmtSb0VFajt1R3VkZFF2bW13Z0lVbml0XTtFRU9jPEdSPmVIdmN5Q2lJOk1GUEtnT1FHWm9HY0t3RmVWbGtTRXVZcmdYYldkPWdGP2NCQm9ZRWFZWz9EeG1TcFFpP3lZcUlYVUdnQm9XWmlSd0VDcklpYVNlQ0N0TVd1RHFyQ2tiYklZQWVWdWVWQ21UXnFjWXd3UEdjVnFEaHVVbGNYRndyQUNJUVdDP09yOmVFY293Sk1iW1tXYTtmTldTX2lFTGVDTlNDO09SOmNmXmdpaz9HX0NJb2NGRUVXUUtJdl10RnN5eGtzYHVYcXVYRTtZdGd2TWF1VVNpcV1JPU9SOk1ickNpclFJc1NlXUVkaFVUeW9lWU9CVmFzRUFJdUd3TGVjc0FlWWtIaUdDTEl0VHF0RmF0VG9DdF10QF13Sj9SQE9mRV1UWXNGWmlISjtoSGtoUGt2d0tmYUVyPkNFdD9pcXFFQHFyQFVCdl9Vb2VkT19lXWtITTtEcmNUT29jUGlmSXdzWEtzT2l3PUFyVE9JQE9pbUNncnViO1V0YWd2RVFpaGlyQWFFclF3Pktzb21yUVVleE1lV1t5S2FFdUF5XVVlW19WZ2lndkVTQVVCUU1HUVVCV09SaFVWZ2VCW1dlPE1ib3d2YXVkcUtTQ21paFtUOl1VWT1kV3dlYUtyVUx1Unhxb013RExLPVh5SWBtY01xbXV4d0BzV21QT2VKZF1yWklsW2xUYlxcTj5UV2lRUz1tUWJ0VkdIeXZZc0twVVBQWU1kUlo9cGY8d2BMeE55WHZMS0R0U149dWpIa3JFb19Bc190UUlxdGl0UTs9bmpVVHV0UF1Ubl5MbGM8dFdxbFlgeGpkdUZxSmRddWxVWV9dbXlpa291b2RAbUxZbXVtT0BxVEx4Tmh0eWxdWEpoU0VZdHd4UklpVU1teVF4VEFAUltdSmRIcUtgU2xBdkhpbm5VU3k8Sm5RWE1RTmlJSlc9VWVMUUtBdVJNbXVNdmVJWHVVTFVlU2B0d1hJeWNsbE08Sjo8TDpgTlxcXmRsP25TUG5rYF53SFxcOkdtbGZnUl5cXHZOXFxseWtrXnBqX29DZnVMcXNId3N0QG5UaVxcbElxbFdmZmZyTlF0RmFsZF9mYXduWWl0UWluUEdjcmdodnBbQkZqaFdzcll2Zm9lVVZpb3F0d0Bla1h2VmlyRXZeclhzbE9eaWZtUklkanllaEZaR3hdS2BuRWFfX3ZydkBgcVhiO1F1aGlvRz94dlZwPHBnPHdyO0FsY3lzWXBedEhmT19jTD5keEF3Q2dmb1dbU0lcXEl4YHFpXXFmZmZBcV93cUhGXmhWaVxcaGZpcVtDV2M/b2N0T2k9YHBPWHhiSWM8Tl1od3dpUWZNeXY8eGxjSGFITnROQFxcbXdfP0lkT3FmRGhaRFBuXU9tVGhqTldlPG5aP3ZaUnB3O29oRkFxdWdqSVleVWhgQGl0QlZxQnZbSVZpXFxOZUdHZlJHdUw+Y0BvW0tWY3lvbVxceHBGQGA+TmtgV3dIPlp2eGhVVnFwQW13WGh4WHFWT2pSXnFfX29FbmNMd3NjcGBQXnV5Xmhvbl5RTlxccHRkTVhyZ0l5Q3c+SWdNeWZUdXV2X1NSZWVtdXlOeVRza2dhW2hsRXRbS1dPPVY6U05AbU5eeFFqXXVfWHBdcG5kUHBvaFI+dVhJbFhsbVZMTVlGcFlobVJITWtSUVdseEtXVXFjbFNcXEhqPXB5O0hMQGR4UE12QGF1R3lyTkFPaEh0YW14QGlsW1xcVm5wbT88c1BxT1A9WU9la1JxWVRhdU9UbEBhblZ0dWtNUGRkT2V0bz5xdVRUajpNVlRVd2RUcE1VdmZdVkpRaz5QbmBFS0RZWERoTjtgVmREc2VFWVZkWV1MSmlRS0JBWW90U1h0cjtla2dcXHNjXVJdVE5fdWtudVF0RXhEYFhVZXhnQFJiPHhgcVR0PXNCaVJ4SU4/eFhJaW1zZE1VbW1YPU5UQHB0VXZfSU1VVFk9TVBDZVhQaVNTcEpfTVZlQXJcXFBOOjxPVEB3bWl2Y3lvdmFYZXhrY1lxYXFNaDxWd01ZYFlxY3BYcl1SaEl4Y3R1V1F0Z3lsPHRZRFVyW0lMckhSbXRxUkBQUklUeWRQckxvT0hxU1RuZ2x5V210RnRqYVRPXlBwdmBuQUl3clVUP0BvcExZRU10WkBxWT1rblVXZjxUUWRZdVFXVFRPPlRqOkhKU3lYWTxrP01NQEhLO0RKUV1sV1F1cEl1SFlNaVxcdFtUT1B4anVQbWRMb01ZdGVITF5UUGpxTU5dd1lYS0dgdFxccXZAbG12WHBLPW5vQG9scHhAUHFkPXR5aFBdVGxHRWtSXFxrXnBwdmBwPkhSYnFQaFBzYlxcb2ZYdEpYeU09b1JlWGdtc11YVVF5TU5NTlZcXFlARHlzWWxfaUxPZExAQVA+bGxGQVB3ZXY6bU1iUXdiRVdHXFxRX1F5SVl1bFBQUnVwX2RTdXhXOnFyR1FMWUlUR3lYVmhxamV0RmxVTEluZ3hyaXFOYV1Maj1tTl1PPERraG1vY3RKY2VXaGxqam1tUDxYdUhTWFRuQz1ZXFxkVFJddU5UTHdVWD5sclM8dERwVUZNSkZMSlRZVkp1bzw9a05xb2hsV3hNdD1gWG09dG1MV0RgVVBUTXZBdnVsblVkS2tBcFBoUHhZc19YclZNWVBkazt1clNRbEZkV2ZtUElUa3JhUV5cXFBpcXRjWFBhUWxFdVVeXXZIYHhudXdmTW9lPXZOZFRuTGs6ZGxOXVRVXW1YaGs8UXRScE9gQXFJUHVKUWtFeE1YYHFrYXFmSFJpUFRzdVhJcW5ZaVY/cFNZdFE+aU1dZG9nXFxreEhYUXVWaGBrW0FPdmhvUWhZWnhvRVl1O2VNTmxKQ1xcTWt0amxYWVFpd3d1cTpQcnFMV1xcQUpVXFxuUFFMc2VLVnB2b3Vvb0x5QlFwQ1l5dHVQbXRqaWBRdVlyUVVYU3V3dm1MbGR1VHlZWmFMPE10T1lSWWBKWEx3U2VSYVRQeHRxUGFgOkFuS1djVlleSV52aVltWE5wSXdcXFpQZWdAeGlRanhQcUM+WmdPZkRPYmtxbWhJZXhBZkk+Wlo/YFJwc2hebEF5aWNvXz9IbkpXeUl3eWA/dV1ob0l2X2hmW3ZAdXV4YU1Id3BeaW1hdVpfXmRmd1BJb3ZHbTpHW0JuX2hgbVhZeV9YcjxZbkFwdEZhW3F4cnhZZkZmX09pZ15hZHFIbHdYXVVQW1lwYllRYVc/WnF3XWxueUVBYGU/WlJ2YXB4Zj1mW2lIYF9RdmRZc19AcVpIXWV5ZnJAd3FZQz1CQktGQz9jTW11eW9oXUV0b2dFOktEXm1DYmt0PHl2cXdHO1N2Oz9mS3lVdF1VeTtleT1YaD11aUt1VUlEZ3NkV2N3PEdZR3d5dl1YRnNjVVNYcGVybllWV095Yk9iZEVEclNZbkF2WnNIbXFJQUtkb2tEWEl1cFNIZFlVa09SRUlnPlNZeUdkXVd5O29Zdl92Z3dFdHFzUmVEa3V5dVlzSXl4R0lZdFdoZXdWdUlkR0FiP1V2PWF1UmFUZ2FIc1loUm9ncXFXXm9EOztHdUlIWU9ZdUVJZGVJSFVTcHdVeUlYYU10XXN4RnlDVllmWWNyPlF0Y0Vzc1F2b3FZaXFZbW9kYllVSWdidkVCWnNpa0dXSGlDV1NTZ3lVRFFSTUN0XFxZWUFxdHlTSXBvRTpVZkpldUA9V0FTeXFjZkZDY2dRZHFdUmc/Q3ZbZnVLZl1dQjtPdmdldVd5SVdDeHVZeWFHZ3JnQnNpYm9jaFxcU2U6U0lBbWRfdXNLbUliS0JGQ2ZVV3ZYb1d0V2ZFY3dGR2ZqXWdfV2JHPWRtZ3NVbWNJPXRieUd2S2ZIa0lUdUl0S2lld1Z1Y0dqQ1hpTXVISXZnc0J4P1VxbXlzRUhZdVNFP3JKTURLSXN3O3VBeUduSXM/eXJ1a0Q/ZXc6U3ZTW2lRQWVJcUhGR1ZzU2RAaUdEQ1NzS2Ryd3lNP3J3UUlxc0RAc0htdUNYU2lwQE5SXFxUU1lOV1lQPG14b3VxTnBXWXBRTjxzRFhweVxcc2tIU3U8eHdxbU1JWHRocUVBT1xcWHRCTHdVbGpEZU5RWFhlWWVTcVpJeXV4aGZGZmVJaWM8cGJDSG1QR1xcXWFfZj9zQGduQW92RmZhZmhmY05eS09eT1l1S3ZsWkhwWG9nT3lsaWBHaWVUQXRtW0NyRXlgZ1hZQXVwaUlTX0JNS1k6QWZTb2Rrd0RcXG1oRldjU1FCWEFCX0V2cEdYVlt0YjtXW3ljXXlnaXdpd3VXd0F2dWdVdEVGW0tVUnlDc1FXZEFCRWtSd0lpYl9lYE9TSk9ZSVt4dEtTRVN3a1NncWNnVVVpWjt4SWlEQkN2YV1VVnFZbz9SXFxTdD9lZDx3YkFZU1hLQlhXZFFxU1dbcmx1aGtvV2Zvc3NtWXM/UnVHck9LYzxJVXNxQnNHaVNJclRPVGVPR0VbaD5PR0VdaW5XUnlXeU1DV1xcVXZ5Y1ZfeXZbW2R4W1JpcXVUR3JxVWl1ZUZ3TXM7YXVXWWJlc1h3TWhwUVhURWloU1Q+Z0hHa0hbS0RWbHhxSXhHQWt5UFhxeW4/eHR4TXRoZWtxWW1yYFg9QU1wWFFgTFZbXVdUSWteaFFFXFx4PEhKP1hOZlxccUBcXFJmUG1YXFxqOj1rQW1ZW1FZYUFUO3F1Q0VqdHBOdWBOZWlQd1lxW3BxW1lQd3B3bFFWcHlZUHRwbXhYTVxceEppcFF1WVRwU3dtcF1ZcT10bExkWHNsUk5Ec29MamRNak9dVD55VVJxcWBVdE9QS3d5c0x1S2Y8S3ZwdlI8eV9Jc05pS3dxUWRVUkVEUlxcaVNiYFhrdW52eXRJYFNCQE1ebHVUSVFeXFxTZFBUWUl0Z2l3PUFtdXRKRlRtdkxzX3hzVklPTkxKY3lQdEVwPWlRV3FNakh4RXVuU0luS1BxYTx4U11Yd3VQamRWPWlqdlF3WFFuUWxsTk1aTl5udkZraEdzXFxPckZHW3RoZW9BYG5GbEBOW3E+bndWW0VHcEVGbXBweExeW3R2aHF3d1g+Z0ZGakRnYj1wW15OXm5XZmhJXUdYdGF3YDtmZ1pJWz5fd1RHXUBHblpQbWJudHBgXz9IYVNmW0FAcUZheWRvZGxgZVdpb1V5bWBZdl9pXmhBdzpHdGM+ZVI+ZkZAclNAbWtGZUBvZk5ea3BxaEpeWkBQZmhBcmRhcFxcVm46PmE7YXN5b3lLWGNAeWVGaXlfQG9xaWdgYF1JYXVOTm5Hb2tbSG9wYF9wTmxedmlvaWRTYGg8YnlZWEVFUz09dmJdST9HUj9HREt5Z20/RGJvdEthRkBjY0B3cm9paU9DQkZrRWZld0pvVj5dQkZVST1BVGZHZ19nQ0VTclpLZktLeWNPaFdrSF9NVDtzaFdXWVlVZXVLaGFFaGpdVmxzQ2pjQkNpVz5TUlxcaVNnPXVwP0hUa0VkV0RrPUVYR3Y6cVZdaVNLUXVqZUdeVVZoSXVodWg/eUhOUWlnV0ddd2h3ZUVIQWZbPVQ9eUhZQ0I6Z2Z1eXdRW1RlaWNfd3l2eXdRZ3NTT3d1cWddU3c+U0hFdXN4RVZiX2deO1RoQ2NuVXVTV0lwdWNtc0J0Y1RAQVNsZ2R3Z2lKVWVabVlTU2hHd3VtRUU6a3ZoaWNnPVdNeXZNc0J2ZVhiZXJOP3hYP3lAcXNfW3JdO2hyc1VOTUNya2NSO0l2W3RBdWRTSWZzb2NSV3hHSVhSW1djSWRYaVNlYVJ0Z0M/Y0NAZUJKW0ZTUXVYcVVbRVNkSWVqW2NjZ0VVZ0dfV3ZbPUQ+a0VebVJwdUhod1hHa2JDVUZ0dVN5YWNbS3dQZ1h2c3RYR0htdVhrRXRSU0VxRXRiP1VyO0I9RURib0RIa2hEU0hcXEtkXnV2dENZZ2lDUltYVHFYV19WOklDXkF2T3d0SG9Ta195d2FyZ3VnaVdEZF1EUnVXcVVFYFN2X0V0S0tmZ3dzOklIWmFpWV1jZXN0ZWlVbXVzW1l4YVNZb2lUZztHXmVVQElHOnlYY2lIY3VyRVlkQ11GXltjW1V2QHFYalVXZ2FXS1l0XFxZdz9TREBPSWw7QkFpREBBRD5LeUppWWdNdjxnRHRbV3RRckNrQ1pnVkk/eXZ1Qk5raFtVcl9RY1hzSUBhWUBxY2FVc3dpWGg/VVlPdGdteXBPQjtjWEBHT1Bob014bj1VbGhlS1NJWD5hd0ltTEdZeHlld3NFVl5saldBajtpeWhtV3JcXHByTXc/PVVxdVRhUFJAeUxHTGVaQXJmVmNMP3NAWWxFeG9pZnFbcHdKSXBOQWtLRltjRl9UeXA6QFpoV2BIYHlCPl1bdnM+cXZPeXhGVmY/d15dP2Y6Xl09R25VR2FSQVxcRkdiUHlqPD5pTT5sVj5hbU9eTD5eUj9xST95cHFgTkFpdnlrSWBwbXFiOnljV1l5Zz9wSz5pT2FvbXlrdHhmSXB1T2huUE93d0lsS3ZhVnF5YF9uXWZdPT5jQ29cXFBhX0FGdWVXY1lhW21Pb1hHW3hJYXd2a2BGdGJhW2ZgeU9YeHNeZmZOWmBfZ2h5YV1PaktIXFxmbmN5WGpUYHZWeWliQXZbbnlQQV14dmJlZnVpeHhJX2JKYGNCPm9xXlxcVHdvYklxaW5xW1B0YnhlTFFdO2ZgXU9pUklhYFlbRmhoTkFbdGFoT2F5QkBgcGZbUldwREF1Um5rd0Z5UldvO2d3QXZrVlBhYU5qR0haUllcXHlAdUBWamdveXhRcXhBdV5GdExxaGBxcEFWY29TaVt5WmdjU3NGdWdJUF94ZkVFWHNpeWV4Ol1JO0N2dT95cHFJWl11cXdERVxceFg8dWtAUDtJTmNtdnBhT0F1S0FwUFddb2RRUGBtdTxpSm1kWWJkVnZNUD1Id1pBeERhcEs9bVBdbHlQbjpRa0t1WHF1eFVEV3FldURxTmpNeF5Jc3FpdElweDxpakVkcj9pcjpISnl1TT5sSkBsS1dMUW5pWW9ZbldIUW1tbjxFbnJBa3VJdERYc1hgbVhJcG55ak5NdVZpT1F4eEZNUHl5cEpFdUBxcmBFdWxoVmlZb1lkd3RpeGVJeXZteVlRVzxMcVVZU1lobVNlUGh1S2E9eVRYWHV4TlJIV3RcXEpzeW5haVNTeVRQbHBxYE5gRWtHeXVGUG1zRFFzVFZAYWtTSXFtdXZBcHFLdGxFaXV4aFl1VVRNVWw7dVN4cVpQcGw8UHlNcGNheGBxdmA9bmpgUFpAPl1aP3J5aFxcRGZsRD9eSj5dRU5zaWdvQm5xb1BiUT5JbVI+S2dPd2NNZ2NbTVhGO1lZP0huR3NtO3I6U0ZdPUdWY2I/WVZrS2lsV0hAW3lVPWJsU1hJc1Vud1hVYVY8WVNKQUVQdWVZRWdTcUhCQUhxa0J2d1RSS0ZUVUJGO3JrV3JQc0VGYVVmPWVCd1lZO3Nwa3lFbUdCc2RSa0Y8QUI9XVJlPWI7a0JSO1Y6R0J5dVR2V1htW2RLdXNbYXlxQUJqXXNxQUlUR0J5eUJ2d1VMR0VSO3I6ZVY9a3lwXUJvO3R0eVlZZ2Z5cWlTS3dqSXY9QUdOWVlSeUJXVVVVVVlzUXhfYWVWX0U9YWl5aWNKS0VUS0lyPXhadUJBc2JxUXJnVXhheXNhWXhzeUVrcWddeVljW0VXY0VRc0dYXUNkUWJ5aVliQ2ZKPXlXeVhZSUVwTWZ4aWJCWXNFWWVyQ1hcXHF0Z1dVeVt4Rz9pVm13aGl1dVdnZE9nRlNYeFlFYlNHZVN4bFF5b195b1lJR2NHRmtCPVdyWVlST21Wal1FaltSeHVHcFN1Ond5VTtSTEdSWz90cVFyOkt5TkdDQkFCQFNSdUloO1tDRG11UT9lPVdiOldmU1tydnlHPjtHWT1GQ2t1RWNIR1toeHl1O19SeG9UbGNzam9SZT1iO1I6bFFePXdcXD1tPFRKRjxAXFxbal5wQD5dWj9KPnhxYHJ5PnlWZmdscXg6aXZLT29LeHV5ZmVXbmJAQV1QeFpHPmBaeXU6UG5lVmNwX2VGZ2JHdnV4QGlkQWRxV3RJVmlpUHh1WG1IXm11eF9vcWV3QGdYYXhaVnh0YGxtdm5IeHlMT2pZYGB5R3d0SFxcZldaX25hdk5baV5pdGh3bG9cXGtOZklRbENZWldoY3hJZ0BwcGNWd0BZbl5RclRfZzpBbTtIcnhwcD5xdUloXFxHaV5jd3NdT3ZuZ3FzPmRuVmdJQXBDV3JXcHlMcW5mUHZ0YXVWYWVfWGs6Z3VTaVped21ScHh3aW90dnRzeV5QYGtqR2B1eWl3ZmRTaW1HWHlpdmFFaV5JT2VtQGh0QWFZb3J5dmp5WGFUVnhMb21BcWFpZlxcPG5eZnZwWkluTWBpQlFydFFyXlhhcU9gdFdbdFhaQl5fSHloXFxRb1twcHlXd3FgXFxvZnJoWW1uWWRmTltRRnBvSXhEQVpaeXU8cHZmQG9SYHZWUW9RUXFxSXRWVmo8T3JBWHdncWxEeGVNP21ud3lIb1xcUT5ySkddO0ZcXFl4alRnaT53W0lpa3doaWdGeWNgdGFnb3doYE1AeTt4dz9ZY0dIcVVAeFpIa29WaGRYbk1wcFdgakxfdUx3ckNJX192WkReXFw6V2VDWWxVeHJwdmFNdlpIV2VveGZsWHhZSF13YF5sWW13eGRMVltVZnB5V2lGWHl0R3ZmSF94cGZ5WXdNdmRBcXlMRnlcXGhlZmdhdll0W3BtUGZxb2h4X2hcXEN2eF15ZU5gdEVHcnlIW3BHaj1WYj1ncWdgcD9vdz9naHNGb2t3cE1naHVXa0NeYGA/dlJIaTtxbFlmXFxdcHB3ZnFzZ15fbnBdXnZ1dlpFV29xT3ducXQ8QHdld154T3FUSG93WXVOcXN1T3dUWGpNaWV5bmk9V19jZmlsd2BbZmF1dm5AeF5QWGBnZ2JXZnF3UV06RmJfT2lMX2NeWXR2cGRoQGU/bnlpXmJWaWpuP1xcdmlyQHB4R1ZuVWhtU29aVW5fT09nOkdaQ09hbmh3Rl9jVVZpaFFsY1lyPV5vS3ldPm9ab3hwcmhoeXFpSGdpVUB0QXlwR19vPm55Oz92UXlsYHlmP2VfUURvO0Y/TVRXZWRUcUZuT0Nrc2hoX2l2R2ZxeUZiS0JLcWZdeXd1cWJkRVY9bXdHZ3Nla3NeX2Rhb2REQ2hec0hLeWljW1NKTWNUVUVlTXNFWVVYZXlGRVJqV3hKZXhiaXZwcXJcXGF4QUlVX1FCXztSSkdnU3lFUWNkRW1FV09jZ2tGSXN5dE15WkFWYGt3PXNXeWdncm1ZZ2tJdVd1aV11bj9jW2tTPnlIVU94ZF9mZ2lYX0NnU2FZXFxBUmN5ZW5PaHlbd3VjRVdHdWhrdEd5V0NlR05LY1pDdlBbQ2s9eU1pWU5lYlN5VElpck9jVE9bdGtpVGQ9WVpPUk9JdWVlVl15V3k7Y0Ndc2U9ZG49V1VTeTpRZXNldUA9VEZBeFtbSFNtVFxcWWZlQ0hTZ1N2Y1VJXVRSZUlJbWZbT0RgcWNsRUZ2XUhub0dEb0lQU1VEdWNSdUldPWR5Z0Zwd1NUVVNFWWRcXHNTaUF1cEVHY19oWD1mbXV5RUt3Pk9TYGN5UWdkW21meXl4YWd5PW1iUE1UUV1lVVF0Z2V3YkFmYk9ncmV4SmNUQVVYb0VWaE1ZcHNFaGVEamNWSD1ITVNCTGtCP1dIX29ZPk1CYnFJdUF5c0lCbEtmV1dCV3Nmd3NCUEVkdVFGY29VTWtJV210c0lidmV1dkFpQWdEV21ld1lxYG1uX115PWF4akBuXFx0TnV0Tlc9al5MVUo8TEd0b0d5TVBQVmBZUHZtWFpoSlpoV1BNS19AVXlpV1lFVF9kTE5obnhEU1A9UUd5bT1QVXU9dj88eGlRSkdZVl5hVEA9dGJkcVdldk94Tl9gbmB0cE1ES2BxbnRgdFZgcHNQb2pkd0NlbEBsc1xcRVVObXB5XVh4YExdXFxWU3FsXT1MTXVWdVVPVnlKeWR2XFxNd3V0V29xcWNBVWBUbUNNUnhoeF9Ia3dBcnN5UXg8TWhwbmxkd3lhVVo9bEF4S1NdcW9ZcDpVVWxleE14VUhhdXY9bVM9VUxddUJ5eW1xalA9c0NBU2FJdjxpeVdVdU1QU1hFWFVUVURYdGxYS21ZTUJtU1tZVnZpUWNMdmZ5dmNIV19kTE9gd0B0V2xMUjo8bmNESk14VnVIdF5lb09FcUl5V15wcG9cXHZRWXh5bE49VVdYTHFcXFVvb1xcbVtxd1pFand1SmdoUExtb0JsU2x5eWZBdlh0V0xAcGRUeFtJdUd1VERQcGlpcl5lc0NUTWt5WXFsU3k9c0pRTkZhWUFha29MTkVZS3JddXRRT295b2hxV3VVUkdlVW9AbD5hS2J5UV5cXHNJcWs6VFlBaXZXTXdIUHdiaU9ldXM9VFhwXFx4RUV1cG1rTUl1U2lLOlxcb2N0UWZ4TWdBUj5RUjtQcEJ5V0hgUlF4dENcXHh5bFBleVFhRXI+SG5YcXRiRVhDWW5FdVBMTHVjbWtmXFxvdkB2UFlsbDxKWjx1dHFLVXB4P2FQWWVVYUVTU1VXU01yc3hXSW1ub2FRW0xMdVxcVkdJeT9sbWltdXRIT21ReV95UkdteE1gd0pcXG1leXZoXVV1eGxZdU5nQUxZUHlrSHdjTXhOeU9hcFJGZE5RZVVycFltTE9reHJzPU5sWGpAbVN3YVhMeFBLRXRQbWx2dXZmXVY7bG9ZQVhtYWtNeFhkZXBIXFxKO1lWSHF4b1VyYmVRXXF2VnRtdFh2Y1BVU1l0X0lwWXludW12RzxwW0BWOlxccD1BcW9Ud0ZgTz94U2RRb0VMUE51eWJAV3BgUXFUTmVkamlNdlppVmFNTmlgV2JgWWdcXExMdmRgZ3JESWE6TlpHeHhSRnBKaW5JYWhJWXBZeHRXX1xcQGhqa052TFhocmFlcGFtR1dwZ1BlaGZleVh5PEZ3eWBodEF3anZaTT5uW2Z3PGl0VUhkZ2BrQ1ZsYHBzXFxPa1h2dXNQaWlIW2pncG9vZ0dQcUt4Wjo+Z0BWcFlfcmFYcnV2d2lgYVNQbkd5Y01wamZgYW9Acj1eXXBYYXVBdz5pZ0lHakhxbXhWdnBYXFxxdmltbnJTUGtBSHhMb2tpQXFMZ3NmeXZiRl9GeV9mbnRwaG5faFpGb21vRmBcXHhtV3BvUXlmVW95d1hhUXFzdl5fY0l0VmBfaUlgRXBgRlBmPT5cXG5mdHM/d1F5WlZJXFxgaWt1cXQ8dnlwPm5ibmRmTmt4Zl1WSXRScGVPaV5NVmRHYW1naG9mPmJlU1VPZ21RdFxcTUdGR2hYR2Y9O0NHZ2RDd2lbPVdtbVNJUXVLU0ZRTXdSd2Vza1dXUWdCc0NAQ0RAW1RWeXVsTXhYbUdBVWk+QVJJa2V4c1dcXEFTeW1GQE1UcGF4VGlzZXlDbE91OztyPHlWSkF5U3VVQEdXV11Ia2VVcFloRXdJWD1zTnljQEdGVG9DWW1Zbm1mVW94aXFXWlRzd2lYRW1zaz1KZ3B5QmRVeF1XOz1KT1VXUEVyYjx4al1Yc1VuSHVZUnhLVj15Y2FqO213UDxPWkhOc2F0T1lVS0lPbzx2QWBWUUhSXXFuRnFNZ3F4QGhvSmhwUHVOVlhVU1lvO11YZ3BrV3h2aHl1bExteHFqbnV5dHFMWl1QdUFXdUlzdXhPckxxYnh5b2xrdEVRYnRwXFxpcj1YTENRVGlJUE51VWVNTlpQTG9kdldZdXdoT2xQVUVpcFJITmV0T2JBcXBpdURcXHJ4XXhAaVZKVVVtTU09QG5CPU90UGpAPEplbEpPSFY8RXlZPGtEYU1udFZgbHJIRXh2bFA9WHhlSG5PaHBPeXBsaXJqbVRqeHBZPVQ6WFA7XXVPcXRSVVRTTU5MPHhyQVB5dXg6TEpFQW1CYVA7SFhzTHREYEo6RGs6WG15WE9wTXN4bFFvVXVNZVhhcHZvRHQ9PFFxbVBYdHFZXW5VTWpyZVVTeHV0TWxFbFliZU1qXFxXdmF4SXFKYkVNRz1VV3B5XlF0SXlUbGh4XUh2Rl1PQF1PdTxQR3VsWml3ZGFUcVxcUVJheG9JbWxkdXFEVmV4U2lcXHhfTG47TUpOdHVSRXhFWWpUcFRXWW1SXWp5bXhzQXlKdVZtXFxOSnV4dkF3X0FzUnhMbz12QWBMcUluTXROSW1LRjxNbVR1eD1PWHFzO2FMW0xPPVF4TWlPaVxcdFNkWDpBblJ5a3dkWEZ0TlNFUTxwdGdwbnZpeHdQc0xFSkk9TmJld2RhSlRUS1h4VWJcXHRwdFBASXRnaFFBXFxra0FZXTxSaVF3TEFLRVl2XVRuZExvcklQb0Vrc1xccWhkV2NUSmxFUT9pbXdZdD50S01xal5Zc0lsd3Y8T2ZId0tsVVZtcFZAUl5IVGFwSltAWU9FcWNEbHFRT0dIc0JkWGVFVF88T0hAU0xZa3RFTFpNUlh1dFlAVFdITG9YV0VJdHV1U2xQWVQ9UD09bmpRSmhIcGtxX2FJaXZwaGVxeEx4bklQbkVhWlh3dT5Obm1Rdk1QcGVGcVxcP2ROWHhNT3dsSV5IV25BZltoX2d1b111d3hGX2R2d2NtZmNeZmpdXmRtXndmd2ZraHZ2UW12eGpRbl9ueF5eQHZUVnBEZ2paQXlqXmNwV2pzeHFheWtbYXBocXRBeHVnQHV3Z3hgT2I/d2xgeGJ5eGZPWV9OWF1IXmlUbmdBZ2BtV11ab1o6RnFjeHlqaHFgZ11HZ1xcc2diP05eXFxoZEI/ZDpmallwZXNxYjxpZFtmZ2Jmc2I/WlNQW0BAZ05AXTtWZFFeeHVXZ0t3YlBXbXhBdztPZWRPYWxQcWhIcT1vYF4+eG1IaEJQb25galJYYVJedFJJZltRcWZIY01HdEVAeWJQX1BYZmpBYzpwdFhnbFFAaXhxZENmaz5nbFBgXFw7UGVHbmpdZm5fX1xcVml3ZFZpTmhkYWh3d3ZjYkZcXEZeeHd4YE1pb3V2YXR3aE5fZF9wY21RZztPX10+YVVxeW5GdVFhb11IX2lueWNpeUJBaUZQcGdobmdoY1pgWj1xd0ZGWkxWYl1fc1VeZlRRbXJ3dmxJcnd2XFxcXFFwRVlpUHBsa152blBnWz5mbnBmPUFjcG5sW0FdRkFwaHdvSGBaeGlzWnl0T15cXFFobEI/Y3BxcUhwa2BBXzpncmlPdk5uZk9naFtnaUFuW2xhYGdWZ3Z3eD9IcWFvdmZwdXdnYVtgY2dIdF9gYUJnbnZOXmhhcmFZYkZ4ZVZWYXVneWZZblxccGhnT2FMcVtkaWFuXmlCYG5mSXNzWVxcdW9bVkdpSElnTFhqaF5odFdtPE53XFxXeU9YcHZGeGBxbWd4XlhecmFpeE5PbTxYXmtmXmdxckBXZUl2Y21PZHFuYXhJaGtxdk14eG0/aTpwZHlfVkdCaENkWXd4UVtyaG15a3V1Y1d5U19Jd21nT3NlVVVXPmNSZ2NlZHV1VGNYd1FzO1dDSWFYY1dSbW1JS2lHZk13VUNzRWtVd214Z2d3VW9DQGV4ZD1EZ3N4XFxDWXdxWUxxaT9Zcnd1aGl1ZGNfRHdLdEdNRz9RdVV1eXJjSEJRZ3drWHVxZ3d5QmllRm9raGVRdDxBdUZrY2xXQ0hXZXlDeE9RQkhjRTxvYlxcX2Rid3J2ZWJFYVY6ZUZmd3NGX3V4aXdoWUdJWWM/S1VoZ1JRP0M8aVlpcXNtVXlnY0I8UVZed3d4S1huU2dcXGdVS2FVUmd1SFFFeVNYdkF1eHFoeVliOz9SSkV1WD1mU19HO19pUHVIS2VmUGVYcG1YXFw7dz5bSVBjYjo7ZkJdRFRDYjxXQ19PSFg/VT9XZmVXRXJDd0tHdEdlZURDWHVVaUxvdlJbSGRbZXdxdD1bWDtjdXN5RmFtZ1JZWG1DaHZXZ2VXU2lLWTxVRHZJZz9FdlRfZj15Zml3VXJNc1tZYl5lQmZJVDtVRkFzYkNXU1hrZXNraHFBdm9hdkRvVmpZUlxcbUJZZUJxTWhzYWVnS2N5R2hxVXVDeVJDZ0JHaUlJT2NAeWRrYWNGb2hmeWVmdWdiQHdBaG5ZaW12PWxXcW9hVU9oPWt1aW0/RVJndGt4aHlodXVTeGpTUVJjUFJBVXd2cEpiXFxZcXlsTWRvZXlXWGVxdD13bE1SPXB0dlFVRGhTd1hyYGRLcUVwW0x3UWxwP2V3R2Vuc0lvZE1NR3lWTkFUSV10QXFXYnV1O2RrQGVuUFVPX2FxUGxrOlhvSj1XU2RNQ3hXSnRYVFVQYHB4a1h3aVhxRTxXSXFXUkxwd0F1XFxVVEJ0T2h1dUl0UERYbkxIUVlhS3FdUF9MeUhZeXhVeWJEbFBwTzplVzxJdGV0a0xVWEVNc1VgajtdT2d5SmxlTlZxc3VdeD5AcE9AVXhlUkxdU05Jd05hbGF1cFldU25lWGl0WXBVdkRNWXdsV3ZRdU1ZVmZJSk91amJUeWxReE1FS1F1eEB1b1Z4dltxdGFZcExgWWFlV1Zla3Y8cHVRVUR0c2Bdd0ZITFtUakF0anREbVpdVD1wdmZ0bkg8bV1YUENpVmt1a2l1dWJAT0JNT2hFbT9xdGBgak5RTE9QVDxgTW9Idm5RUz5AcHZsdjpxb3JgbWVJU091UT5IbXBoTlddUXRlTkhYUVpZeD1YUHdEVGo8T0pNWXVldUNAdUF4TlhkcVJkdz9BblxcRVB5QVJ3WG9iTU9IUXNDeW9BUHR3YXVXYU1HXWpjdHF4VUo9SXRWVFJgdFlgVUtMdG9tXm5jdmFgSWJrR2dAb2dnYW54b2x3b29MWVtFSGBNdnFZYV1iR2dcXEF2ZVFnYF5vdnlfZWlcXGc+alNocHF5ZmF4XFw7V1tMdmdoaXFTeGRQeG5IdmVqT3lNVnBwYWtlVmdoZnZfbnVJaWdVaHZoT2dMbnFoYXBfcGBSSXRoPmdXUWV3X19ocWdkdmZPQVtRZ3FKSGtlTnVneHZGSW1NXnZGUE9rVXNXRE1HVUpdVU51RkI7VE5jRnhbaXdBZkdjdnE/V0VvSFdpR2ZXc0hXaW89SHBreGhjSV5NeUJtSEU7SDpFdD5JR1xcQVhkP1ZgbVlIcVNoW0hOT2NRbVVMV3lcXHNVRk9oSWN4bUlWWkt3RXF1b2VVcTtUSmNpcVFVPEVXOlFmd1NIdkN4Qj1HYXF4dFdUa3dmXU1IXVtZYmlmP2N0XFxvWFZ1eVNzVUZfQ2ttVnVDWXVVVUVTWGhfdXVnWW9DVF9tRXBpdkxHY1hBY2w/aVRFVVNlVkVzRFFleF5xdkdfWXhTVmRReVlzYms/Qj8/Z3NjeWRReUVJeHFrY3ZreVxcTUZVRVldWXldd3htV3U9dWRXc2VncUNva0d1b3lvZUhJRWZiS2N5U0VPU2VbZUlkWWdPRXJIW0hGZVdWeUdRbUVXUWNHZUVOW0JPZ1RQcWhQWUV1XUNYd0lgS2Z5V2dXU3VHcVJSZ3laS3h0aXNucUg6VWVZQ2hJW0VuO3VrT0ZfSVR3R3RSaWhhd3JUQWtseG9mYFFVeHJYUFB5PW9QRVhTYEtUVVlWYXFNdVd5XFxYTGlNV3Byc1FZPnhuYGR4YGlxUmFOTD14ZmhqW215cFxcakBhdG1JbElMbk1MbDxQUnR5S2ZZWXhcXG5nZXhjdHBwcVVDcVc7bWt3cXZuQVVQdWpiQHlocWxGcXZoSHFueFhjPGxLTVU/THJlVFN2TVhxcVNUZW9oPHdqSE5QaVBuPHh0XFxZU3R5SUBVRmxKP0ByW0BMOkVzZVVvaExTQ0V0X1VZWkBXdkxuZ3BrZXRLbHRyd0hMdGRYUWxSaVFxTEByUzxwZkF2RnVYTlxcc3JgeFBRd01EWEFZVmxwcnNBbERYWGVoTnZNdjpJUUVxUj5EdW1gbXZldWc8eVN1VmhhdXhwbVZpVm1cXHhlaG5LbE1KUXZhZFhUbFNvVVNVXFxvcmx2YF1WQ2ByZG1yQHhtQFR1PExYeGVVZGlwaXFXPml1dGx5bllsS3FUTFhtVW1TdkxKY2VxdmF4Vj1QOmlPc1BwPlhyT1VPRVBWSWVSQGlWU2lrVWVRXzx0UGFKV1V4bnVzX0BtZXlzTHFKQVxcWG9IWGRVdVQ8VlhZcnlkTXdMT0JpamdndVt4aHBgXFxnZmJDSWRhcGteSGdiSFxcWWBvVGh3b3lsZkhneHhxSlhbPUFwb3d4SG5mS2B0XFxwckRgeW5gbVRQdE5QaGhYaVlGc0BWXjpBa3NOZlt5dm1RckI+ZGNuX3N3eFdRa3BGa05Xc0dhYEVPcXZJZEBHYkd2XFxuV2RyaGB2R2tMX19RP19OZ3Fzd2RGSG1dP3hCSHdtWWJHX25fYGBaSGFzbl5IR3Q+aW9NRltkT3NsZmBObmJyYXBfV3hhQGA6ZmtWeHZddnFwX2F3VnF2cFtGVm90cWBuQF1VQG5LYXhQeGZRWGZsYGBmQGpbVnZhZ2tqb3RscGtGYFpLP3NEWWBEaGpUQWtkcHBPT25KV28/UWhKUWdicXRYP2Q+V2RpSWBFdmFVeHdVaXRQP3VzYWdBWXA+cGhLYFpud1xcZE5gWGhwO2Z1O1lcXFF2c1d4dkJIaj0/amBeck1ZbVN3aGRQZVRRYU4+ZlpheElfYG5QdmBRb3RwcnRvbzpHZVZwXFxnbnNPYGBOcXA8Tl5dUW9GYXJBQXE7Znl3Z29ScWluZ3dLcGpocFtbZ2FscF93dmE9R2VZUVtkV3B4eHA9SWVyYWtWYGF3TnJDUWJ1VmN5aWhHVm1gZ3ZqTmZAUWxzSWI8YVo+R3lPWWlHPmFJSW9FeGxHeVs7b3RVaHRWXnFSWF9MTms7QXVTYXRWaGdXcWlfTnBgWHBFXmBvaFtHUV9vcGJcXG5sY09hdXdkSkh3WFliYF5jWXhhTFldWWhuRFlzR0ljaUFkQmlsRG9pXWdjd1dic251eF93YkhtRXh2ST5uOk54ZG5cXFBYXXF3X0RHZVlRWnhucDtBdDxOalRhcVxcUWBIV1tMUXU/cWxjV2I+SFo8b2ltV2JHR2VNQFxcXV9EQ2lLdWdQW0hQWUJXY0V2X3lyWWVeU3ZbWUJZVUlGUXJHUVNlU0JdWUVoZVJIbWRAY0NBX0hvS0dOT2VQb2RwY2I8WVdqQWU6WVdWd3JnaWhfRXliQ0VMT3JwQXdAd0hReWhqVUVja0dddXJGYXlcXG1ZWltnQ3lpcGdmR0FFR3lnY2dnQllIYFdJSENleF9YeEFVVDtmTFt0dDtTXFxvc09bVE9tSG5bWHBFZ0RvVW5HRTtDRk1tZEhZZWFVQz1fSHVLRVFBdEJRd0ZhdURxQ3NPUld1VFR3Y05TREtfdVRDYj5FdT5ZdkVfRj4/ZkpzSUFfcmxfc1BRd1xcYVVRcXhVT0c6O0JCO1JMQ1RKPFNOXFxNQXFWXFxZV0VMTGhtbXNQbm9xd0JwUz08SnVATFE8UTxsbkp4UFBwVl49eE5MeGRsTU5sSnFBTW9sc1NVc3FwTGZUT3hpcGJQU19QTW5kcEdoa0RkbEA9T0tIb3VEWVZQdmREcEpNT2RNb2ZMc29MdlxcSHlPZVc8cGtwPHFCeE9MdHE9RW1kZFZMcXJEUVJPRHRoXXZOaVZteW5NYVRsUVlxXFxZd2h0aT1PSmRqUEVqUnVLdGFXb2RWUlVvPjxsTmByVkFrSFhxeU14VFR0TGhSVWB2cEl2Z2BKVkxLP01yW0FKUHBzSDxNc0BqS1xcSmJocmdldD9EU1NEUWNJcHJ1SkBhU0lNdWVsT091WFF0YGRwdF1RdlB4ZmFPX1tBZF1xcmBnbERXZFdhdWRgZHRoW1V2XXJncHRJZVVnY2NvYVZfalpQYXNXWkBnY29nX2dpc2Bwd01RXjpPZXVJYlReaWRBcTw/X0xYZUx3ZE8/Wm92eFZOW0xRaW5IX1pgZ2l2cE9mdXdgcGlIcHRIcDtXbktwXFxhT3haPl5neHFYeGFZXmhdWF1nWXFkX3NqT3NuYXdEPmhAQHlvaFJbZUFLdXlRVUtfVFNBdUh5ZEJBUztVQndBdWNlZD9jR09lUlNBVE5LZGZ1d1tXVFlRY2BRcj5Xd3VxWXhnVVxcX3hzUVhVUWRjZXlSd1lHT1d4dUVAb0Q7P1JbO0RSZUNOX1ZkQXdtO3VHY3ROPUJndXNJUUdnUXRiZ3R3ZXlUQXNCO2ZtX2dDS3VYeUNyTUJDQXNid0ZHY1VXU1hiQXRbV1VncXM9Y2lWW2dCPUdYTVdwWUlQTVlPUVdPT1Rbc3JaQ0VOTUZAZWdMR1NyaWVXXUhjdVJBb0lSbXdMV3M+eVl2SXlVVVhZW1V1Q1heQ2RpTXJIa0NgTUdGR2lvY2I6c3hPbXI9TUZib0Rad0djXUdva3JbSVN3b1V1O0ZMa2hkZWNJX1NYWXR5QVNoc2RuZVhvbXlNZ1RpT1VPSWZLVUdPW2l0UVRqeVVpeWJnY0Q/SXVuVUNgR2VMPUdeQ3l1U2U6Y2VUY0NiT2RPUXVsS2lKd1hsc2RDa0VBS3lHeWc/Q2lMO2RCT2NYc3RgaVhKQ0hSY3dkQURGbWI6QXZCQVhWW2VbSXY6QUJGZ3JKW0k7W1R0S0ZKb0RXZ3Vfc2h4R3Vsd0g7P0lxRVRCY0ROQVVWO0c+S3h0TUU9R1JfU1ZrO0g6Y2JAUXJbQVM6dXJmS0M/X1NLSUZLRUZuY0V0aVg+ZVNhb1JLSUZ1dWRhPXhpWWJqb2lmT2lob1RjTXZeVXNcXFVlW2d4c1VHT09oPWVHY0FnQ1lTZkdZU29XYkdHQm1mcmNiSFtWeU9HZz9Id0VpV01iU2dnV1NFQT9iakd1VU9SOztyaD1ib2NkQ3VlbklzcV9EaVFFSE15PVllS3lyZD10Pkt5amNlbllmWkFITm94VDtjcGVYQ1VGS09nTktIUz9CbllkXk1Zc29CP1FnPW1Hc1VGbWNiO0VXd21YOmNCYj9ZVztiR1tCYGdXYFNiX09VUkFoUl1UblNlR3FDWHNDUk15ckloZmV3V3VGeUVjbG9zQ2lzRnVZdGF2Vm1XdW9CdV9JXFw9dGZpeHVdeT5PVXdnUnA/WGxRSDtnZFtBSFxccXhGWXVBTUg7eUI6TVZXa3J5VXhjPWJIR0NEbVdmd3lrdVdWa1hkYWlabUJUa1ZORUNUR0R3b3I+T3JGX2NHR0JuQ2VbZXJeVVVcXElCcFNJWl1EOnVYY3lDbHFJYXloTmNHPkFFSU9SZHVlc1dFQztnc09oeGNEQnVYSU9CY2djeWt0PEd3UTtJcF1iU2tDSndmVHNkTmNEYG1yUHVUTm10RD9icVlXYkV0Yl1DRmtCTV9oRVtiTEVlRDtUcW9IcD9YVV92QlVHcktTPXl2TlFTVElmcFdiQVNkOm9TWGVTYE9mXFxDZ2ZHaUNXVGdbQlhlSG5PSVRVd2RbRFppc1JtWGZdRkZBZUdxeVhbY2VJdVtrVl5VRWRhdElxdE1leVVLc01xd1l1aXVdZ0g/VzxBQ01deEpRRUNzYmNVR19jWGRddFdPWEdPU1tzZENjdFRvU2pLZ0x5R0RRYm5vZHhvRVFHZGpLeU1HRmI7UkdZZD1bR2JbVUFVV01VU2BTc1RfY1xcVWhRd3hVP0NSRXlzTXVSUUlSeVNVbWJgZXZRW1Zec0l4TVhgP1RWaVdcXFFXW3lHSXFZcm14Ql1WO3NEUDt4c3ljbVdGXFxbSUZ1eWRDWXRZUkBvVFhBZE1PVVJVdFh1cmN3V09PQlddZUZBaWhveGBzRHF1RHVLY2NHZ0NTZmVzaGRTRmBxYmQ/RV1DV2V3Z1BNdmpbU2BnQmN5Q0ZndVJvWXljaGRHQmVNR2pPRl1fSFpXUmRvWVdxVkNPR0x5V1k/eWtvd2tLVVZBZHlRRj93cmpzQ3FRWGxXRj1ZZVdZYmtFWF9zc0l1V1h1VGBFQ2JnZExtc01PVFJHSGVdUnl5dUtpWGBnSWFxdVNpWW9neF1tZkBXVGRXSG1VQ2xHSWo/RmRVSVFXZ05LU3RbdHlpeFxcPVRMYUV0eWNsT0l4QWhiUU1VaEpmXUpiZVBkdW1hVHg+YHJ4cW1mTU5LZE5oTGt4eUt1dVQ7bHVOaXhweVdWaXFDTXVOaXVXWVVaaHJjPFRWaVdGdE1VXFxLUkFWckFsW1lqO0FYcXV0XFxpakxNU2Nkbko9b3VYcWBEV15IWHVxV0xwTER4V3VZcGk9c3dpUXZ0S3dwWGhpc3N1c2V4dnd0dndUTFFwVEtoeHJUb05YS2JtTVltUWpIb1xcQHBVdW1oSGxXXVVSdG1rYHdfVFVzcWpvcW5SQU1tRU9eZGtfaGpzdHNUPExQbVU7RWxYXFxQP2VUYE1yd2xXc21QRzxUQ2Fyb0hRX1BURkRzZzx0dXlPQ2RKbGRyPmRrO3lMX3RVVllxa2BPSGhqW3FMeDxzaGhKQnRZPWluTklXO1B4dXVqWVxcdG1NcWtRbVVISm5MUlpkV1VwT3R1T0Zdb1dcXHdmXXVudHhNdU9nQVVgZHFJUUpUVU1FUHRYXFxQbERPWEVOeGxUZEVLcUBRY2F4a0FxTEVSS21KWnBURFFUSGRPWF1tOlxcSkhdVXU8dEs8anllTD9Jcl5paz9lSl9pcG9BT1VAVFF0TFFUVD14Szo9VnNmd3BObGZpZm5RdD5oY19HZXFZa1RHZ2hGbndRYm9xYTx3akZ4YVJmYHJYY1peeWRPa0Y/W0xZYkhIYFRhYVhGYkZfa1xcYF5gUWc8cGFeZ3RkXmxkXmRPZ3ZPZ3BHPmBpVltUSGtzZ2lgT3ZjaG9FT1tmPlxcR2dqTE5ubz9yakh1aHFbaEdiUmFsRFhpQW5pV19tX29bYk5lc0hpcVFja0FnSXFdW29jQj5xPGlgSj50X3BuV0Blc2BgWUhqOlhbTXlzY29eQGdadXdadFd2aWZkYk5lP15paFdgWl9tPFhwcW9eTEZqYGBycmFqQUlnT05mU1drQm9uPmZxZFFrdEZtc0F1YnZtOkFvcFd1S3hkakF4SGdrTmh2cV5pXFxBYFlPXzpAclppb1xcdnFrXl5dR3c6UGtyWGZDaGhuQWhqaGI+bltfPmxiaHBAYVo6Tm5VeGx1ZmpQcGVdZlxcb0B4VEhwQGlodW9kUD9lRGZ2V1dzcEd4Pk5uT2hvdWBgeHB3O0lyX1drWVBsTk9gW295V15ySVZkQHZxPz9qamd4PF5yO1BjS25eV29hVnBpUWByak9mPWhlVWFsTUhbZD9lZXZkYEhdbXltRXdrUFF0PllxU2hrRFF5Vj90RkhaZFd0XXFnbHdtdU55Pz9pa15fcl5ebEdiS29obGldc1dicF5xc3ZvWmBjRGdwcUBwcGBeQlhzTFFsXFxRc1tpdFBfXFxqP2BCUF1lVmU6Z1tzcWJwXlxcYj9oSldidHZaO3ZsTGd2PD9kbk9mSm9iTV9ybV5sP3BsUW5ldGBoeXZvQHhvSll0VGdlS29kU3d0PkBoalBua15zZFd0XFx5Y2ZHZGBXbT1RXWxhbm52dEpJXk1fZ2dpZTw+YElRa113eGd2ZVZwckt5cWV2YHhgbUJoeGdRXWZhaj5Pa1ZPWm5QbWFHZ2FubGduXz5WaVE/bXBvYm1maGJ3XklBZlledV9RZT9AZTpZdlxcaWBAV3JWSXRHYGNKaXRZeXFVQHg+d21fUXVMUV9Nb3RReWBOb2Rgd3ZcXFZjSF9nc15pX2BdZ0F2R0dzSGdhUW9tdG9bOldkR2FhdGdjUm52PUd5TmhcXGc+dz94Xj95XlBudEJfa25Yc0ZvX0FGZ0F4ZlJneHBIeGpxeGdmb3h4bGxhYVtQdnM+dzxObFNvYztpaXRWaVV4eVdIY2FXb2hmcXd4Y2ZJcXNneGJZaHdWbFJRdXBQclJ2b3dYYXFJcj95Xm9mYFpIX0RBcEhOXXQ+aGZ3ZGFvXFxNd1xccF5mSGFrXFx4YXBhZXJGcGhGdFp3ZVtBcDtZdlBwY1VwXW9xdVdQXFxCb19YcG9ubmJUWXJyWGhTSWdcXG9qWXhyUnZnWXdodVd3Xlhja3hyWWhyPF5fYFZcXEV4cHhBdFFYclpBYHVBb19Yc2BHd1Bhd3RwcG9WcGd2bDtpcXlheGtZdEF4WlNYdGtPckFHaGFuW1ZWaVJYZkZxb1xceXV4ZnlmcWhTYGtkR3d3SWllTmVMSHFhP25zV2k+b3Fzdl5IR2V5YW9PZmdbcVZPWWw7WV9fWW09VWxdU0ZvSUdTRDtHRlJXeXFhY2JRRWx5dDxfSFY/YktHVFtJVU93ZGh5ZXU7WVk7ZnQ/eVVZVlthYnlndlBNclpBYj11aWtreXVxc1Z5dXlHSVhbSXBReGpBVD1xSXI/WFNvdlJrSFpdc05Pc3RZQlFvZ1hbVXFldFpJSVU9SW5xZWxzWERBaUpVWG9faGI/SVtBdHR3dW1LdUBvdW1ZaGVxZT1BVk1RSWlnY3A9eXRbRGc/UHRtU0tFV3dMdWR4aldobW9kc3JAWTx0cmpIeEJ0cGNVVWZ5T2Rwc0U9V3Z4VUM8VFZUSnQ9eWVZUFhxVUNlb3F4d3VAV2NNdVRpUGF4WGF1cUJMV0dkVkdcXEtvdEx4ZFF1PXk6XVlwcFl4XUxqSEtXdE1eaXdocXddSW9VTFVYPXF1YVdmSXhnRXA6PHJuXXd4bHFxYVBBbGtHaHJqeE1gZGxndVFuZXhSUXF1TXlVSHBeTVdhSEtFcG5IRXdbdWs8TW90aU9XbW14UFdPSW89VE1dYXhUeHNlPXM7VE9mRHJoTFZkYXdLTXZvdFJdbXhAaXB1WFJXeXZzVHFTSXFecXJXXVFqeHhISFZzRGpjWFlJQHJqQFBVeVRRaXNdQHg+bGxPaFFlYFRnUEo7PG9OTXJMWVF1cVdLbUw+RXU9QUpBcHldYHlIdG10PVliVVc8cHVKPVhxdVRTVFJbPEphXFxWRmF0S1xccW90amhlXW5nbmdobGp4Z2NucFhpZVhJXm4/aEZWa1pJWm14cWdedXB4d3Rxb3ZYd1pga1xcbmpIWGFlQXhoR1pMXmdIQWQ+cGtvZ2l0cHZKSXBFUGlrd1pIaGRxcHM9cV5ISGtIVmheaHldT2tET19YYHV4aGxnbmxSTmA9aG5zRmtvSWE6dmtiUWdXaXNwPm9FP3A6eGh5ZndjT2p4bmI/eGBveHhFQHdOXnZgb3NQUVpWblptVndbX2NGSF5HRls/T25VeVpvQXdQRnZGd2lHaHhKPmB1PmxWRm95aG9zVnBnVng/P2FpX2pzQXNIYW10YGxNeFpJdl5RPl1YdnBHdnlwPnQ9aXJXWXJbX3JKUXNcXGlhYXlnWFZ1dFdcXDo+ZWhGZFlxW1ZIdlpHZltPYXZvdj5QeFd4YmlvXVd3aFFBZlFAdEZPcXZXcGJPd15xd3BBXWZgcVlRbj9HXWVvdFhodW1wX0h3aUNZaXJJYGVfYEhxb2V5aG1vYkNvdFZ2cWpYeUhgbmdpa3dgaFhxbXBubFNJcGF5eFlGa3FeYlVfc3ZWbjxWYjxIb1xcYGtEUWh3T1pUPmRMUGhbV3FrZm9WYGZdWWA+YWlKeV5oQGdrcG5oSXZLQGlhRmZBbm9cXD91cz5wQz5ndEhvYT9jaV9aS0hlZD9bc1BmYnBucHFtW251UHZvZVdfck5aZ09dbm5peFFqQldvOk5dWj9sUW9gS3hhdkFrTVZhdVd0a0FnYF9yXnh3YFdkd1BvVF54a3hlYXZaQW5tSj9jb094cEBadVlyalhbPGZyUHlvcV9icVZpZ1dcXFJpZ0ZXYVlAa3hpYUZWY0Rhc3ZQeUZBZUh4blRpXlRWYFBBdHJfaUpBdV8/bnJedD1xb2F5Y3lWZE9xcWhgWkZOXFxqUHduZnZ1XmJtaGQ6dmo8Tm06P2lRcWVdb15FYV89V29yP2pDeGRJd11VdmJxd3JbWGQ6Tm09T3F4dmtMYWtHcXJMPltnQFpTWW1HTmhbSHFRd2tDeWFUP153aFttRnFiX10/WXB5UWpzb3ByQV5VZnlhWWA8b252UXE+V2JsaW9KV29GYGlcXGlhbm9jeXZnbU5bQD5abm5jV3FyRk9uQHBgQldhUk5cXDtIcnBhcGk+Q0FZTTtUaHFSVT9GZmdnQkFCTD9LXXdyWj5hVnFkWWBeREByTEZhWGd1dEZ1eWhkR1FkdnZaSWF5O2lrWnlnSVdebmhbd05sbXdza1lkVGRNbVZzO0lyPXdYQ0ZIPVVjc2k+d2NvaVhcXD1CTltjaXVzS1lDZj1CWTtkUDtCTE9ya3V3c0NXSGdCTFlSSV1DPktlYmVEeGlzSVV4cm94eF1IPltjS2NpdkV4PFN3TlV2bHFFeXNNc2hqP3BPeF5eSnB0dHFyU1BbZXddRU5xeD5xQ2FoZWlgdk9cXD9vZlNeZ0VXWl95bXF3b0tWcGpgX0FBeWZWbndeYnFwaGhhYFpPZHJoanhneVdmdVtOZlxcUVpnZ2VBSVtJPmVKdE8/aW0/ZnVzYlxcPXVzcWJcXEF0cG1JSG9maWVzeUdySkdFSENSS2lpVEVXSF14cWdVcF13cV9XQ29UZ2V4Pm1nZnVUbm9lWlN3a19zdHVjU09SRjtnbztHSVN5aFNSdG1idVdlS0VCbUdWWnN3U3FCYVd3bW9ZU3FHO0NES21ZYD9mYHVDZnlJbUVHU2d2TF91Yl10T11UdD13QmlCd2dDVF9DX1FIWmVybGNoVlFGT3VlbVFDTFVZbkFEaU1DS2NXTEN4V2FHV290ZjtnZEdpd213QklmRXdic0dnP2toWUF1WTtHeGtiXz1JVnNnSGlVdW1pcGNSYW9UZV9GTENCTHVFcD9kQj1UVGVkZkdGbVF3X1l1X3FkRml4XVdCVlNmUXNHVndXU09nUE13T1dkSXdocUVWa0VoPUdSOj90PW1ySWV0Y0FVWElpT2V3dXdWU3VCZHlSTmNzcFtmaUFpP2t1cj9EcWtGOk1Uc29SRj9VOlVkdFN5U0dCcktlXz1zQndVUU9EYm9lU21CU2NiRUtFTXl0W2l5PFtGRkF4QHN1VlV2XFx1UkB3VHFxSVdVSXVFWHh5YmZFVTxnWEp1d3hrVERjVkE/VElzckNHU0BBdGJFcldNWWRBc1BjdkBDaUU9dnJDWXJXWVJJZTp3VVp1dldDSFJTU2FhRFRbZ1xcW0hTR1ZnSXVjO3JkaWNHaVlaPUJGSUh0ZXZsZWNUUUlPZWdjVVVdX0JyVXlrP1NmS1dZSUNNQUdXX0NnT0JIY1VBXXhIY1hbVVQ6P2dLV1Q7S2k9TVJQZWM7cXdDQ3dUWXVBZ2M7O3VbU0J4d1VARUhtQUheO2c7d3U6QVY/b0NZd3RNcXRaP1hWcUJoP1VIO2dnd2VSU0VIO0VxO3NNP2JBRVR0b3NUV2ZPUVg8TXdyaXdAZWRNXWJFR2djU0d2PXJyY0RlO3JKUWM/d1dRcVdXWVJyS1I6PUlwRUJ4W3dPR2RFVXZSW0JCeXlxO1ZnVUQ+c0dheWhvPVhyb0k8O1haQXI7W0l4WUZmUWVORVRLRVh2QXlrYWl2X2l5TXU6c0hjdXRMd3VQaXVMYXhZXWluZXhGP0NNO0I8eXk9S1I8TVJ0ZXhkaXZkUXd0SUQ+b2hIdUhwXXdSRWlWbUNPWWZ3YXRaVVZdVUh1bXhmVUhtd2NqV0liP1JaO1VsX1ZDc2VJeXlmT0k6ZXVSV1h1dXNmR1Z5XURydXhZb0lwO2NoR1RCTWdMc3hmYWlNYUhadVVvaWJpbUlxQ1RNb2VYb0VXY0V3R1dNcWZ5VXk/ZXNHaXNleXRpd2dlV2c9P0liaUliO0diO0JfeWZjR2djZVl3ZUlqaVJRY0Q6P0I7S0I+d3g6VWNgU2RHaXV2QXdDc2NJbWd2TVlMQURbWVJbXUldb2ZIU3hBX0N0PUNZY0RZb2lcXGdyal9lPU1ZRlNGYmVZVl9TW3NjQktCPjtDWWNDYk1lT3d1OklpRWlWTFdISVl1SUFWaklkbW9oSU94Ok95QEtyUW1mYkVTSGV1eWd5c1dJPkVHQjtEWltZbj1EU29Dd21WV0N3PWNYPltieXFSS3FWXl1Wdl1kQ2VoYG9mYENoUl1FTVNEPWN4b3lWPm9kUG9kXFxPZlxcQ2dOTXl5d0hfXVM8O2l4ZXl0S0xUeG5yYXA6THRxdE5hdHZdYFNwSFNeTExPUFM/RHBzeVlCUHhsUVhTYFNwYXlzWXh5VXk/TVJbQFRodGw9XXB4dVFkVVdldXlMUG53eFl5cVFcXGlwb3V5eUFLWmR3O0Vvd1hZcXFXYlh3eVRObmxQcGxRdW14ZnRReXR5XWVQcnhYaXFVXU1sV1xcakl1Smdob2dIc0NJc1lkclhwSm9gbzxFbjpAdXZ5UT5AU15MSkdpbXV4WGlxeVV5T0xNT09AbkNwSktReT1wbmF5VUxdcG11dkhpeUJIVUF5cGl1dUBQcXhZUDx5UklRUXhwWGdRTU5oWHZJbztxYkdhcGNXdHhOZlBJYD5xdnlJXkZIZUFZW1FueWVpeGBga1N3ckpmb1l5W11vdGtZaz0/c0NBajpGWjxeWkJieUVESk9mPz9CO0tKSjxOOk1rUExKPjw7PHl2RHhzcU48UFdOTXBQcWxgRHBUVFJgPW1MSG5TeVFCPEx4VExiVFVzaE9cXERLOmhWSkVzPl1zQUFMOk1YO2VNSV1vPFVURkVXWlVZanlsaUh2Q1xcUmdQVWZkbTxtTltBbj54eGlETEREVF10VWZ0Uko8bU5NTFhka3JhbnlkeFlcXEs6ZWtMTU9RPW9OQVhubEs9SFBOcWtMUXdNbEtfUXNRTXNnQXJLPFNubGs6SHlRdFl2dHBqRFZZUW54WFlEVVJhdXdJbXlfXFx5aTxwcWBqYUxsZGhQYkxOR0BrPVVOW3RTeHlZOnBTPUxUVm1vaVh0Q3RSXFxAUFJxcGtsb01RV05RU1NgVFt4TUE8UFJcXEtDaE5cXEl0WWhXcVR3blBXc0BtYUxQTnB3PHRZRmxrPFFOd2VPQGFtQEVPTVhPTlB3UU1LWkROSj1NSjxYV1BMdnB4bHVxVj1NPERqO0lMWVFyXlFLa1VsSm1uPVFsU2BORlxcTXBxcnhBdHN0bnk9bXVZeVM9WWlpUWV0dkd1d1xcVXhLbHFyZFZFdXBrWXFEVGpRcG5mTW1KXFxXVXFwc1FwUEVsc014QWlOVXlPZVhZZm1VcHRYQEhuWnRzVUVuT0FvXmlfXFxnXjxGa11WYEJAd2lWbW5AdlJwbGNmcFQ/bG9GcGJfYnVxcldRYW9QWl4+cURXbllnakF2YlxcP2BSX1tURlp1R3NATl8/YFt2Qz9LSTxjeVBNVXl5Yj1jVFhPaHc9eVZXQmNxSE11c3hRSXN3d2VleHVRSXJZVkxxVEtfdGpnSXk7Z00/eF5NRVhjeGNZR1Q9VDxRR09lZnF5eFhHY0dlR1xcb3hYX0lmd1dxdVhgO0JuY1ZBcVVzX1lgQ2huV3ZXX0N1c3d4U0R5eHNbWWxaQGtQRU9PQHNZXFxvSWB5aHVVSGVWYnFqPmh4TVBOVkFuZ2x0eHlKX1xcdFRNbXZleURpamVFTXY8ckZZUGZ4eVJ4TTpFUGBYdGRlVkdoVklxV2h5dW11U3lYVnJMbEJteFJEcFxcRVJJVHRJYVRFUW9yaHZTdG5QbEpHSXFaeFE+VW5reHVWUHZoQU1GPVJ5ZUxgSVVvTXRLWVRRWUxtTU10bG1tYEtCUE1qTFZiaFhtXXVPWXZhTWxYXVVbQFhmTVlHZVV1PHlHUW1OSHhFZG9AbE1KXWt3THRqaFdKVG1GWHlpbFk+cG5ocXhHWFU/SXlmSU1FcEpxaVlRcGxPWVVAUGtUYXFBdU5QeHhWTWxiRXd0VHhSbXVUQHNpdGxjZXRERHFkdHdseW9BbHdxXFxwcnBrWWVQdFhwPUhNS0FPS1ltbWxvWFRrc3hsUE1vWXl5WUh2S2lZWkFyW2RVV0VXQlRySnV0Q1F3bFVMXW1rWFRZTkFKSmFvVlRZSW1Vczxya1lMTFdfSWltdFB0Und3bWBob19oWllhbmBvUGdvZlZpcl9mVVFvU1hhWT53SWZzV1lheXd5YV93SUlscl50eXlhXXZ5d2ZiVVF4ZmF4WFhzQ0lpb05mV15bYkFkeEdcXEBObXV2X3FYXjp2cmlwdXROaUVIX3V5ZUdIcERYbl1PaXhRXVlndE5Rb3NRY2R4b3ZZb3dIb2V4X0NZc2c+c15ZakhwdUVQaU5OYWtnY1hfeVNocGFZYFtBdjo/alNuaj5nW1FYWzp2bV9Qbk94YE5gdVNRYGQ/eFBhZXdRal5mXXJebU9Qc11WcnU/cU5eXklZaD5IWllveUJOajtpeD5fZ2F3ZkpRakxRZ28/YFJZW2hvWnlRWlNpdWpfaj5PXlhxZUlBY2lBXVs/Wl55aWJOWmxvd1Z4aVRPY1NueV1BdnhHXFxQd3d0eGJUR3leUXRpWXRgbndlTmo9SVpcXHlsSGlwR3d4cWhveEBkWl5sYm5lQ2BkYlFlbG5fWUZxdndfbVBkZHh2VWdtaGhecXFldkZqOm9uRmBbbEBaQ3duXXl0T192XmhecW5oXmF4SXdaY3hcXHF5YWlvaFlYcHBOYUJZeFdnamlYb0x4W2d3eWdvdFh5clpBZz5GeVJXZVlYbXM/d2FIZXBIYEFuYlNnaVRRa1B4ZVRfZEh4eFZuYERZYGdWd3NvckVRd2JxbnhoeWFQanlRdWlJY0hoYXFYXj9PYmxRaGx4eT4/X0xHbGpXX09JdnVYa0VBcW14dFlIXzpgYF95eUJwcm5hdmF2c01gdlBubEg/aXZHZlVnY2xGYXFIcGZmYHNWWkVBcENOXWtZdEZwY0Z4c3h5Ykxec2dxYlhecXZPZzxocDw/dWxneEFPeUJYdjpZbEV4YEV3dkdRcEE+XFxZX3FgaHBIYG1wWWNeYXBwWGp0YHBFdmxpdmVkSG5TQGFSR2U6Pmp4UFtgVnNbPm5ZeWBtV2l2eHBcXFloaWlHXWlneUl3SURYWWRIXXVWX3h4WVVeY3NHZ0JzaWheR2Zlb1NwRVlwS1ZTTXdRZ1NOcWZWX2NMbVNZR3ldX2J1dUdec0hvPURHd3NZY0ROaWRFZ1VHQ3RDbUNpcXdzV0drQ3hHY1NfZUhvRVJQa3Y6c2lyc0ZvSXJHb1JNa2ZRc2JNR1dmO3VxSUdbW1Z4WXJhVXh5O1lRV1NxSXhBa2hWa3lAeWZrU3ZwcWk/SVRFWUhfSWlPZ3Q6O3hDV0dUTVlaQXlfSWI6W2dcXGtJaVN3V3NYQlFXZFNjbEtUbUdlTnVXaXVicVNyQFFHY1VzR0l1RkdyQV9jQUVyZXVlWWllZ2lSdk1pRnFYPHFlRFVWP1dWOjtYWW9ZYkFydkl2O3FYPm9idXNpd3VpbHFETGF0ZkdUUk1lUnNjVlNpakVzbGdoPT90SWt4Zm1VWz1jPTt0d2NJd1lSPE1JSEVnQkFpX3lkYUl1SVdJa1F2PmFoZUtoV2NZaztmX21XdUN3XFxlc3E/QmZJdGk9VERhdHlhY3RfdEF1Y01ZRE9JRktlZVZnc3JHRz9HSUBlSWVbRE5xZF5ZeFJhd0pveT1xSVpnVkV5Q0djd2w/aVtNcj5zYl13dl1Vd2RTYnFbdVh1dktNaXJleFBXZz5HYkFtVHdBSVtbdEw7c3lfaGp5dG9XRUVpRVBrR3NpWGd3U007U2hpVz89Uj53V2FReEd3aVdpQjpLaD13d0J5ZXB3c0p1V215ZW9tRTo7eG5VaGN1VmR1aG5BdHVFdXFvaT1dQ3Q7Q2JPdWxhQnZxRD9xVVRXdD9RY0NHZ3M/eHdBaF9JRXhXcj1JaUlLdkxLRG07WTo7VnE7WWNRaT9VWEF3QlJLVz1zVFZZdXRHWV9haVdHU0B5ZmZNQnRhc1dJWG1tVEprdEZJZ3VhZW1pdUZrc2U7V2JZdXNjQj07aGE/YkFXaD07eG9nQj5dcj9HaVNpRnNpZlBxU0ttY1BvRGdlZFtXRUVXVEljR1VTWVI7QmJfRUFvSU1tVEBVSXlndnNXVXk7dkBjRUpdY3dbVXlnWEpTZVZPeWVXd3FXaURTc3N1R3JXeU9HSWxPckVVQ1F1Z1dBWWRjc3JdckhLRXRTd1FpRUVXZlJRZERfZG13aXlhaHhrZWtLeHV1dmVVaHBzVmNZU1pRSHVtZ0lFaXRTcnBXdmVbVEREcFFoT21BV2NBVXJtUW91eFp4TXFgVUdFUEZlVndgTnFFdWdpeFVsVGlsdXlBVWlVT3JpeFlwcVxcdXdEcXlbVGxQYVV4cVRKbWxsTXhTeUxJRVNwdXhZeHhuVWo7UUtIeXFsRHNUUXJhUXNfTVBwPW9xWHFdaExNPHJdZU9naFNnPHdPUVZDQFJebEpqZFBTeVNMdG9rZVU9TFFxTXdAdFlUSFVvcW1AeVVMUW49VHc7dFNwdFh3cVlVWWpuZHlaSFhWZHFbVXc8SVdLbW1ObFdMcXdfWFdQaXdFaEpJTVlITG1rWXNkaVVdXXVvWVJkVHZEcXlfVFJQeHVsbHBAQXBuRXl4QVVYUWtCZHlZUVVvUE55dVJxdHNzdWtHdFR4SFFRdXFnTG1neHN2ZVN2aXNxTXRIYHNsVGpDQXZ0RFdRcW0/VHZ0VFFLRGpWWWxZaU9XQXBxbFJpXFxsZkxxSXVQTmhUV0hQbVh4bmVRVVFTVGVSb2VwTzxKQWFqdDxwRT15eUVSOnhxVWBLb3FZS1VyZUhPRVlzQm1sUj1xP1xcUkBscVtnZEJQZWl3X1JGaG5pYjteZV15aUNGaGFnblxcR3JFWGxzd1pwYF1xWWheR3A8SWh0aV8/UHNobnJ2RnRjSXZlP2tsX2VySHFheWt3RmtAWGlzSWFzRmhzR2lqPmpfYWZiT3FfVFZxSWQ9clRfdEhndG91Q0hzZjt5c25bV2h5UkBJZls9SGJrVnZJVD5zV0ttVXBFU1s7RE5LRVZDRT53R3ZneDxPaGxFV0VzaVA7RF1VU2l3V1c/aUl1c1M9VURjZmVheGdVRldxdVBbckxJd2xrSHhJeD5VZktRRWJTZ1lzQnRvaHlPSVhZVlZrRVp5RT9HWElTU1xcWWRub2JVW1JfQ0VBb1ZvVUlEO2dHc1JMa2laQXhyZ0J3VUVQaVhBS3ZoZ0VOSVdOQVJ1VUVjWUVRX0VCc0l3U2l1Z2lbR2N2WUJldWVkWUZab2JBT3NcXG1TWVdYbGVocXdFZ1VUcE1XTXFiT1NlaXNkeD9Zb2VybVlJeV1ZWXlScVd2cGF3WmVZPl90allzXktmdVNpUV1JQUVGPXd0Rml3b2l0Z2tiZVdHRkFzaWtzO0dpP01pcklpbD1STW14T0t5OktidE9kVVl5eWV0R2VVcztyc2lXPm1XZXF0Pml2WXlFZz1HYUlFSW9VSml4P0tDbFlURVlDTXlVSj9ma2NIY1F5eGdZeHFpRVFJY3ljPmdGP3NTUHlzd2dWXltFYlhZcmBYcHF5WGdja1h0T3B3YnFgYkFuTEdval5hT3BxcGdnQD5hVFB1b2B3SElabXhwWGFpVHFjT1FwUmhodT5dTk5fZz9uZFF2P1hvQVBkWHd5Rj5dZllvS2ZbaUl5W3hvWD9cXEJfXlZHZD1ncF5AXmFWYmJRZlVmYFpYbUdgXltJd3VubU5Bd25HaG1AWz1weEVpbER5XFxmeFxcd0B1bEl3QEh0bFh0RXdjTmZuUWFoTnB4R3lbcV9fWFd4dUlsclZ2Q2FtZXhbSVFtWUB4VFddVmFobld4VnhtSGZ2d0BxTXhkVz9wbV9xZXB3Um95bEFka290aHB5W3dxXmBwWU9heG5oa3dtZGhjPU5bcW9qeFdxbVZxdkhvZ2FoeEl0U1ldRmdjQlZgV09ocXdtdz9pZ3ZwZ2FnVXlpT0ljYW5oZnBteGh5W3BpPFdsWlddcl5pS0lzWVhqeVlsaHl5UkhnaVFwVFBrXFxgbW5hYUB2ckF5X0p5bXhxXlNnaDpwYl9gdFxcQGY7V19Nd2c9cGpjTlxcSW9eWj9cXFdwbF5oXFx4YW9vbnhEWXRXRnRtcXheYGRQUXg+aW86SF4/UGJhSHhZdnFoR3JmSXdXYXdLQWU/b3VvaXdzeHNFX3d1YGtTaHFkd3Jid1taSF95bndiUW9LdmJlYFtkXmVOX2xyV2BPRmNqRm1vb155Z2ZecG12SXhtQV1ddmtFcVtXUXF5cHFBX1xcSGZrQD5edl9beXFeX0Z5U29iZ0hvaXdhaXdcXG0/aW9HZkFPczxYdlRvX014dE5nZDpQW0d3XXVAdkRwXWZ5YWVJeUFZZU9nX1pYZHFpZVlAcWw/bUFocENua0JYc2RmaXlZZW9PZWVBdjt5dXlxcHk/WnRud15Rb0tWX11Hb2Bvb013aHg+eUhJcWxuZmt4d3ZYd2xhbVxcUFs+dztXdWlpU3ZpSGd1Q15rZ2xxZXQ9R2dfZkRNRlF3aHlvc3BddGBpY213Uj49VFhfV1VdaGt1c09PeWBRRWhzaT9lVUpHZVFvVGRBdWdNdlZndnl3Q21VQlRLaGldRVRlSXhVU3hVckdfZk5JdTtJYnR5dk5RZkBfc3dTZnlHSUFvUkhdSXB1VnBXRFxcWWddc1hIbVhTRVM/Z2ZNdVVJc0hRS0hCcXNya2NRXXReaUhXeWk7Q0NmP3ZQbWZBcUV4O3k+bUZnd1dcXElCSHl3Q09WYmV0ZGNDWldYVWdYXnV5RnFVaFtFRENCSWdSb11DQUdJcFlVeD1nVVFid2tiQl1ST1lmPVVJUHlzSU1ETmt0cDtCQGFESmNFO2F1b0tZQ0lnV1dCa2lDSXVYSUdFaldnXmNmal9TYUdoZ3Npd0VGQ0VnTnFjdUtUa0doSUNFRW9CTG90P2NzcjtUXFw9V2lJWWxpd3RRaWw/Y1lvQ2ZDZW47dVFnZXltWVhRZWd3RmxNQ2xPY3ZbZW5LRUdPZVNrSWZtdnZpSG1PRkZFVFJbRVhLVmJ5aD1bZktrY1lFZVBNeWJzQ0FJd0xrdl11YkpzVnlXZHJPVVpxdW9XQmxjZmxddUNRY0djSUNBSV5NdGRzd1NzYkh5RnZrVUp5clRbZnVvU2VBSWtVeFlTaEF3YlRJdGs9WWZFdV9nYkNzc2hpVHV1Q3NpdmFJeUVLWV13RWZxY0lJZ1BBY2RVZ2xVdExPeEZldXVvc1ZhWGhNZXk7RmZnc3hzaGZLVltdaVphc1dBaVlfWVR1eGhDU1BFZ253dVZXdnlJdEdbVmZpcnBDeGI9UlFfRHFtZUl5V2R5aFtrWE9BeDpTV0RNeVhJVkVzWFlJWVBHeEdlSENVZlBBT2ZMeUdRVXZ0V0hBS3ltTkBUaz1kWEJlcFBcXHRzTFBTSHJAXVROdG5ZUXldTXlIVXl1eFFAbFlQUWtQeFRXTWxZaHluSGpoVVdfcXZadWp2VVRJUW5DYWpoWU9JZGt2TFFjUXZ0QU9xaXdCPVZucXE8aFB3QHNSbXdHeW1AeG91eFU/aWxVbFRaQUtfTE1VcEtoaWtvSE1BcXJMUW1AVU49PFJzdHF4SHFbYHM7cU5uTFBeXFxqQFVSO0xTbERMUXFMPlBURGlWT2VuYz1RdlRWcl1UWU1NR3VNWmx0RzxNcmxLcmRYREVuTGVxZFFPOz15WV1OaUBuS11OXFxZeGVVTEl5V3dNTT10dGJkTGw9Uj9cXFF1UFh2VVlPeHBRREs6PHNWVG1oWG5heXhsWFRFPVlfeHhwaXlzdXFfRFBtQFZeWG1FWXVUTXhqeFhuZFZtSFduXFx1QVRWXjxOZmlPRllxb01LYUhYZF1zZ2FXV0BLUEB1SnlNeEh3O1VWQ2FWaGxzWD1yb1BTSkxTcGxYOzxKOjxMOmBOXFxAXmlHd0FIaE1pakNGXFxlWHROT2dKQHVER2hNV2tOd3dqdnFqb21WVmI8YGlXaG1GSWdeVml1blpXSG5PRndXWGV4V2hndnBjUHJTcXF1d3Y6QWZUZltDPmxXXmU8VmJ0SGdtQXFkZnBUQWBHSV5icGNXWXlnQWpnRmlCSXRBWGNwZnhdRmZ4cHA/RmZvZ1pjR3lfSHl2V2s6V2R1VltITnJSQHZAQFpPXlxcRHdzWT9pPlZzVElzP1h4WklvdHBuU3haOnZ3S19wW1drcGZrdHZ5PUl0PVdoQW5tPUFedXdfdmZwXl9nXndyRUFrUGF3bVltcXB3cl5sSndmUndgYkZcXGVhXzxna3BQbVheXnRmc3l4ZnF3ZEpQdVR2ZGE/aF5mbDpgZj9Gd1RPbHlBZUc+Z0F3YkFHYEc/bXJfXFxGPl5bR1xcZ2daZU49UVRLX1JmZ3NYaXltQXNdVVNLPVhvX1Nia1dPVVlBP2dva3R3c0JGO1lQd2Rxb3lcXHF2Q3lDcUFpQHdDdHFXP3Fna2tlSlNTeWd1eWdiQ2FGZ0tFeFViWk9oc2tYWVF0QTtDZ09FXmFYX29odnF4W2d0PEdyWXlTQkt3WlVCZVVHREtoTjt2WXVkeD1DQ1dyPG9HbTtzdU1CY29SZ290Y2F5eT1VdFt5dFVzO1dYZW9GVmF1Pm9jVkdob0VyTnNIbztzVE1XaXVTUT9GWXNVVGNDUGN4XVdWSWNIRndkeWV4dGVTW3NyZldVaW9zS0tZY29TO1dVQW1YRW90V1lZZE90RW9XT19VYFdSOlN2QGtDajtTb3FpVUtDdVdmU09ibWNCTGNiPHVYcWVzUndGVUdUQjtpRE1yUUNTTmVlO0lYW2FJbE10WmFyRE9zTXliUGtJc3NoTHlZWnlDeWt5dj9JREl0dltWXlFjRWNpYVlHO0NXP1l4UmdVeWNHclNkcV1XY3F0aj91c3N5aVFncFl2Y0tVWFVUZ2VYX21JVFFyT0lIQnlzQEN4UEF1P0tjYEVJbHlzbD9zb0tpRFlSPVlZZ1dJanl2a3lXdUNpVkVFa094VF9nYXFkTVdEPWNXYklJQWtSaUNJdmF2T2tJPldiaktjXFxNSD9HUltXWERZR1VXdEVTUzpzSVF5VFdlVldvUl1PZERpVGtHR0lBYmI/WDpbdj9hZD5BRTpVZz8/aWBZVjx1ZlE9VFRlZ0RFRj9zeW93ZU5Nc19nZ1Q9SVBPUm9jRFFVZ0RNRXNZRnZhZ0pPRz1fdj1HZUxBR2lRRW89Uz5ZV0tfZ3RvVlg/U15rQj9Vd1VtV0BXRkpBR047SXY9dlo/ZlF5R2FZRlpBdDo7RkE7REJVZldnZk9Fd0xrWWdhaWJxR21NeW9Xdk1bd2pBd05nU1d3WXZDeGRFY2RbSERDZ0ldZD9TRTpXclppd0BBSUJZZVRPdFRxYkZRZEw7ckFpQlpJeGRZY2xtRT1PU1N1V3RReER5RVhbZXNDV1FFQlZZWWhpdj1VdHZxaUBpQ0tNd2VPU1RTRWQ/U2hHREhxV0htVkBvSU1ndF9xRFFlVENdR11PUkdJQkNzZVFNZE9fdT5vcjxvdkxjdndnd1pHU3dzRFl5U3RJUk9lRW0/V2BxZFV5RmlneEhraGVBZENPVGxlWUlxaT11RFRdWWFteXN3V2Z3aV5Jc0NpeVV1ZG9dY0xNYl5zUltHdEJjaWtrYmJ1Uz1vQkFpYz9naEE7Ql53VUlNU091Q2JJQ1pPSUBXZ0Y9dVZbQ1BzQz5jQ1NFeW1BdXhxZWZTdkNdQ0NvU18/VktxdG11eUJrZXJzSW1reF5xd0d5ck1RVlxcbXdvYXhmcXN2UXVXd1REY0M9Z3JsVWdkVXdzZUdsU0dLRVdoRVg/RWI6P3c9d0ZLO3hnS0lnb1NdZ2RxT0NfaXdxU2dfUURLX1RjZ1lvS0VnbVdfdUM6c0M7b3lVS1ZRXVJMP2hnXUZcXDtIRkl3Pl1IYW14c1lVTWN2T0loVWtEd0lYZ1F0Vz94WltiOz9UPENkUj1HQENFV0NUbHV5S21ZV19kYElCRF1Eb2VJUT1kTFdkRVtic0FCZ2dnPGFnYUV4OllzZjtYV29DUGVVUUFWQnVVZE1pdD92Ykd1WVd0R11nSz9GR1lGYWl3VV1ISnlyTF9XdldDQWVWS0FTcjt1YmdjQVVmUGd0YHNlcllYQUlycndScV15aUtXWE9zZFdIa2VVcWtDb0VCb11ib1dkd2dlQGVlaGNEb09HeWN4SkloalN5ZElzUnlWX2lIVm1pamdEbkV2aWt3R0FpZ0FEVHloQXVoaG9XYEt0VFFjPFFiVk9WZGdSOndkWXdjQ1l1VGV0QmFCP3dyYXdDVVFnSVdSYkN5T0tXZztXZ01nbk9UeGVZRV9na2F4TEdncT14Yl1iVndUU3V1PFtpXUNVU09XZXV3ZGF2R3FpbXV5bnlzd1FEUFVWO2NoXFxnVEphQlpfRztZUz5NSV1bWUJhQ1FXQ3VZY3BtY2tVSUk9dFlpdVR1R0BbSFhVeEF5WEBBdkppSFFzVklXeV1JVk1lU2dFVXdzRWJndXZpU25JUnZ1aFNVSXhdRVNpc11ZV2FdaHl3QnB3czpJeHBpdUFHRU1pc3Npckl3RVZpaU5dY25Jd3A7WWxdZk9PZmhJZU1TSGNDaWJrVmVheXJdaFBlZ2ZlRFs/ZHBxSWh1WV93WVNxZnA/WTxjSGdrVj1hdEFVeUI/RXJPUlZhcl9RQkh3WWlTVldNc2VHdmM7WUFrVkZjaT5HYj1hRkdlUzxFc0FzRWtveEdjQ3B5d3h1eEpdeUt5RXVpcmhzcmJ5dGx5aG5TZmZhZXd5UnF5aGVdZ3lHWXRVVjxlSFllYlxcaXlzQ0hkQWVLdWU9YVlQa3V0S0lQUUQ/P3lUa3ZuYXI/SUlTaURPY1hWc3ZidUhRc1JkS2ZnS0JpX2dDUVN0b1lga3lMS0NKQWJgb2RCbWJfT2VycWJBc2lxRVN0ZXU/SXVZaXlrQWhAd2dKRWNkWVdVZ1JwS0Q/T1NPSVJQVWdeS1JLP2dmQ3dMcXN2YXJNPVlnX2g/d3RGO2h4O3ZmPWJ4V2d3dXM7b0l5X1ZgbUVZR0RudWRid1U8XUZnbUdpPUhgU1RcXGN5PFdGY3lWbFVUSHVXUldYdXVYVV91cUlFbHNXYEFjOnFiUmlJdXdDeTtnUVFHPmlHVnFGZ1diRV9SZGtnR2FTdkR1bFhMc01QS1VMWmxsUWh3VUB3cFVzRkhRXFxVcz1oalt4VVhEUnN1a0lseXNVb1JNT2JFV2hFbDxMbmVYdXFscltoUVxccG4+RXlTUVFLPW9faG5jeFBIbExePHY6ZEpiUEprcWtbbGtoRXJXXXdrSGp4ZFFPbGpBVVVlUUtNbVdXPFlmXFxwaGFRXFxtV1l1U1Q8c3R5T3dBTj5Mb1V1bUs8cktYS3FtVEdAc1ZRdGhRTG9JVXBFWTs9UmNxb194WVhxc2hQV091cHBkdHFUS0ZlWU5MS2V1S1lUWEV1bFV4eEhoT0hhcXNITEE8cz9tbjtZUmFkc1lcXHdNTExzXFxybGV0R1lRRXlKdWhXP0lqPVRTaExXTEFQQm1ZbWxSb21yWmhKS1RSb3hyaGxRV2V1V2lXYTxvX2hUZ2RUV3B5UmFKaUlNU3lMeU1vY0l0aElZTXhTXFxBVEBJblNsUW9VeElocUNJU0FwWFhgcVNIck1BU1U9cVZtTWhcXFJgVFdPQFdtcG9oWVFtWXlvaVZaSG5mXXRRXFxPbUxYcUFOWXlTV0V0ZF12PHF2YFB5VHFOXUBNTVVLclBMO2RuX2hUaHBKdXFxZEBQeXR5c2VRT1FRUklzO3FLdXF0U2FPSlBLRlxcUWZpVkNYdDt1WWZRTV1BUltgeW5QWEpJcT90bmVQU0VAck1lVXVgWGNlT2ZcXFlBWXNLbE5YWUpAZVlNRVRNdXFcXGF3bUVSV2RyS1l1eVhZSUBqPkFNd3B1QFh2U2xrd3R2Z2l1PVxcU1lwcGF0a1FxTHlBTWxoeUNRd1ttbUZdS0xsbkxsdE50TFFsdG9ETTxkeERxbkRxdGA8cmtIVWZ0VD1Nb215V0hoTFZkakhYV3F5VUppT05NTlQ8UGZlcDxBbkphdFJ1d2hYUmRZbXF1cmB5dERASjpkal1AUXFpbWtkTkxYeFFtUlFIVXF3dk5uXFxDbnhYYWNlYjprU1FJZltvYzxRaWFzWWFlRztbRUNTQ1lNaHc9c3hHaVFNc0RjeGM9Y3dReW5JdnhLWW5JZmE/dGBHUl1rVkdZZGRzeVJRWGprR1lBVHNhZV1pRHhpeWxZUm1TaVVRVnJJSUxDQkl1V0NZZ1RVd0VNeGVZdWZ3WGRzVXNpaEpNaVtzeVNtVXNFSElhc2lXY0dnYlNVeXBjRVJVVFFzQ3k/eGRPd01rYmdHV2pfQ0VBclh5dUZfd151Y3l1d1ZpaENDRFNFVVhtVE51VlJ1QlBpdkF5ZUF1WGtpaFp5aVZVVmFVdWU9Uml5QlNFSXV3V19ZeFU7QkFTSXVTRVF1WWN5QmNpQz1BaXd1WHBVWVh3dlZZUz9nQm87QlpRSGdldmpNd0hZQ2NxUlFxRmJNd1hpdkRJR2VrQ2BbVnFXQ1RLVVdzUzxLaT9RY1BxZHBDdl1lRUx5V3Jhc1NlVWJRc3ZFVl1FVXhFVFVtYzpPYlVFZWljREVLRV9zVV5jUk9RVHhVUndlZVJNVkpLWVRDVm1fVUI7ZUNnRGRbYkV1ZmtXQk9Nd0V5eExRU29ZclZPd0xrdGVLZ3l1RGFtRjtTY1o7RFVxWEQ9RGQ/aV5bQzo/UltHU25tREdzeXRjR0JFVHl3Zmd1QjxtdlhtR051aGk7eW5hdkVpdE5NQlxcb2lgT0d5c2lLdVlcXDt3VUlHXVN5bmVYcVd0aEt5Q01HT2V3cktEYXd2Y3NiaEdSW1liXWdVY2FCQUlYbXFUQ0VWRXl0V11IWGFTbz9oVz9pW1F3PG9ZSF1SRktEUWNpa0l4YGVVYmFpRW1yRUV0VXNzQFdkYltoQmdCa1N3blNiUHNlZktHZD9XdVVmX1VkQm1jYUVGPl9pYF95dmVpXFxDQlZVeUhVRXNrV0ZdaHVbc1d1dFJheHVRY01zc0dTREtraFhXRmB1eXNPWW49dnlFSHdzQ3VlV0hTRHZbSFA7d3g7WFpBclVjeGJldGdnc0dbSUtfZ109eTpTU3BDZk1JVz47UlxcO1dbeUhFY2haP3VvQ1Z5T0RiVUhQWWZHWXNFWUJuT0VvVVNzTVdLVVhVaUJQV1NKZ0dPQ0JBR2NkT3REV0VPUHlLPFJhSHRUZU5MTEpFcXRMaFNBVVNlTXNkTU1eQE9waGxzSE09QHVgRHBPTG5AUXFkUXBAPGxlRWxyTUxTcFI/dXBuTEtLbG5wcU1gYU46dW5LTWtlWUttVW9VdVVyTVNoSHJwYFQ9aGtfQFdkXFxzY1BMYlRRVE10TlVLYT14V1xcUmJEU2RpTXJBWHdMVU9gVFJRcmlNbDtBU05VTE1NS0BBcGt1bUJYVT1pUEJIT1JMSkM9VlI9bUs9VGdVTmRdd1JJcGxFcVZBVElwdEJVS05UdENJaz1FcnB4V0pRTmNdT2RAb0F0SlA8Slo9d2ZNT0xlb0o8T0pcXFNtVVNlTGpEdVNoRU5aTXJrSFheRXZOTFZ4ZVVTRVVFXFxraGV2XFxBVjxQUEpYUWlwVEBFcHBRWG9kcjxMamx4cj9kUzpIVmZUUEddU3JRSjtkdExpdUBhSkk8S0VZS2VIcVRMbE9oTUFhakZYUkJFcV9lbG9oa1RMbm9oanN0akRoSk5RTGhlVWdlWGd0U1hxTFtdbmxdV1ZlU0NQeVJETXFQUGVgbXlRdWlsTlNBeXRYbVxcdXFeYE5PVU1VVG1TWXBhdXFfcE1nUFJOYXJlRUxEPXZeVUxAZHFdcWxvPW5VeU9aaVBuQHdvRU5WZGpfRFBGQVVecFBIYVBQWW5fWXhHaG1gPE95TVRKQW9fTVE+PHVKaVZvSFU/aWtsVEp1VUpuVFdRVVdgZExhYFBKWE1aQHVTTVhSYVZndHFkcG5gcHRqbFdqQVFWTEw/UFQ7PFdKYHVGXFxuUnhUUW1US1FKbURwbEVwbURSZV10RGxVP01Vc3RNQ3FYRFxccFtwcXZlalhAdj5US0FMWWVlVF1Aaz5JWHFwVmR5UEltV2c9T2ZAb2FZa1VZVlhgTlA8U2hNcUh4VE1VVE9hV0pwS3JMa0N0clRJbD9oVGJ5VUtNdVpkd2JVcFtIdUhteXBcXGxJUWxUcHJ0XXBVcFBnTVllVHFEVHdkSHFMZVlcXFFyRTxMUmx2RkxLWFRqOmRqZHRwP0FxQ0VOTEBSXz10Y2F2UWVRX2RrPE1OXnF0Q2RQUk1PRVFsQGhKVFl3S3F0T2l0b3h1a1FsUGxKalxcV3doV0ZdUEdpalpAbnBsV3c9U2t0WGpgUF9NbDpFV2VUdlFlVFFhdGxhS05xbm1oc2dkdzptTD9keXFETFFcXHZmcVJdbVR1TExFWFBveFdJSEtlYVhUcWxseU4/aGtAcWpTcFM7bHBuXFxseFV0ZERUR21UY1VqPm11aFB1Y3B2SG1sYEBRU2VLQmF1PFRSZVxcUk1UWG1VS2VMUWJhbkVQbWVZb0VNdz9tUkFFamJNVmNhV0VBeXlJbHRxcnRnY0dnY2VZd2V5eWh4YkVgXmxmX0J4Z0l2Wkw+b2Y+eFlZeWdGZD5ObFtBXFxUTnl0UXhUT3BPeG15WXVQeVtdaF9WSG9Qdm9XWHJKSHVwcHdmV3VReF5mcGVWSVo9P25DcVxcWEhuUHZnY0dbPVFocHlmO09zbVl2PGZqYUBwamldXk5cXDxma11IaFZGZ1lOaWZpb25AXmpobVZ5dXR4alRuY0lvd1F2a0xgY2ZncUdfZ1lfcUleXnE/c0VOaE1ndzxXYlhxcEFQWj1xdE1IeGxfcVppY2ZhZUdvZVhxal4+bVJHYVNgcWs+eUpAZTxIb20/b2N5ZEZfZUZGbT9JXnloal8/bFJPbENIYWNZclV5bExnZz1YYlRRaVdmZl9ZeHRWaV1wZVt2YFdRc0teeXFxZlVeXlBob3FWdz9mcEtAXVBYYmJWd2d5b2o+c1pxW0Z4Y25maHBBaU1QaWBxW25WeFFnZkludk94ZHZHdmZRY1tBdUtvdT9fZ3BIYVNoeWh5Yks+XTxmdVZJbHh5dEJpdVt4cVdpcUd5dV4/Z3RobE1meW9vaj0/ZkNhZ3V2XXBZdVJ5XFxAVmpNaXc8c3FrR0tnR3ZfWVlBRG9hUnVzVGBndVVzSUhHV11xc25HeWlJQzpjV2h3QztLQj47Q0o7RjpNY1BLQj47Oz1iTmNHPjtDSmI6Q3ZvW2ltbWNwQXhbWXJpU0NsYXlJO1dnZVdnV2dlV2VuQ1dMW3RReWVLS3NEUXNob1V3T2VSP2VySWhUW2VwY1dUS0I7P2J0a3hNT0JJd3J1U1hgYXNVQ0lJd3k+S1NfT1RcXENkOl1XeHl1TFVoX2dmX3V3WGlpeXF4RV92bEVpOj1GOj9Xd3FZQmNiPHlpXj9XZ2VXZ0V0WVNWZVFSSl95b2dob0diO0diSnV0eW1ScndZeXFpc0dpc0dnY3lSQkFDTEl3bnVDWFtJQjtDQjt5YmtYVVtiST9jUj9lUlNHZVNHRGN2XVtWU1FTX090RmFzRj1jR3l5PV1UUXVUPW9ka2dpd3lpWF1IR11HUHNETltEOl1oeHVJVFNFVXNHV01pbklWP1VFU0NFc0lURmV1RE9jRE9mXFxPZmlxaXVxQ2RReUlBQ0F1Y1hjeHF5eHl1dWxxZXlXZmJ1Q1lrSUZLWW5vYl9pSUprSVtbV1JBaFtbR2Zbd2dTc3VteXg7UlFzRnBrSFBLVm15eUpDd2NJd0FxY1dTd0tZZkF5aXdRZmBxdmBhZl5fRkJvdGl5QmJVY2ZfVXNPeD9JRm5zUkVDQjxbOlt5RT9iTmNHPkI6Xm5iR146P2o6Sjx5dkN4c3F0UT9Nc2VAc3NdWG9UVWJNZ3VBW3lvWz5HY0I+XFx4dltuZnZWUWNGV19ASGVxV1traXhqdl55X2pAVmdMb2tXSXNMPm1AbmtiYXZkT2NAcXBZaHZgaXV3X3h2dmVjb3VfPnNZeXJUUFpvV3l5eFo7b3Y/WVxcQ2doVGdrSGhcXG5eaDp4b1NueVlubE5gbHFgdGF5YXR2bURZbnNneFJ2XVxcb1tjTmVrZ2dIR2RPV246ZmdjUWZhZ2ZIV2dVdnRsbmlvZ2ZzR0RdZ1tHYl0/SGdjZXZfR0N5eWR5ZEVXd21ZVnF5eXJ3Zm5bWHBndUFnRGdldW1XcGFRS19samxdTFBFSndValdlT0ZkcEpFTnZZTmJgUm9pVE9kdk9kc2xkeUBoblBxS1hsTjp0b3BgUF1ga1FJeFhcXEpEVHJrQXdeYVJ5YVN5TW5MTU9iZFl2bXdbSFY9SVlyXFxNW1F1dU1Ycmh2UU1SV0VYZ21VQ2VUd3R5T2hzd0lrRlVPZVVZQVVUPDxKYl1uPFB5RFFqPFFRd3FYb0BTZkRqY3V3XXFWRGhZd0hrZGFuPXRwRVxccEhIbF1ZcmY9WGJ5UD5dU0dZdl1YdXl1UUV0d3d4amNleWtdTGdFc0dpcHlwd2RcXEtYTU1mUVd3UVJLUVNlUGxJeXdSVUxNbXZsTHNUaXNFeXZXTW5XPVRRPXheUXlNUVN3eXViXU1DaW91QXdaeE9UYVZpRU91XW1VVU5PPVRXUEpXXFxTQ2l3dT1VZURZX2lKX2lQR1FSd3FwPkFVQGhuZ2hrZ3RqRFBUcXBQUXVUTnRwaXlRRkxKPV1uUk1xPlxccU9BVmNwcXFIWENhcW1pcmRkbHA8VnN4WF5YUE10a3NlVm9QS3F0UWhEUWVgS2BFdHM8ckVpdEZgeEh5V01VU1RUWGlpd1NVcWZsbHRMV3U9dXJ5cWhdcFdhU0RXcl9AeW53W2p3cGFXXFx4YFxcP1dvXnFsUG5kYHFeWUdpSkhkVHdnVFlpbEFgVEhkS1FqVG9gYUZhYHFodk9oeFdqW3FgTFZ1a15uWUZgdFhwV0hzYUBsYU91VF9oeXF0Q2ldbW9wWUlnYkdgZklfaFlgbmd4THllYHB4bElmTUBkSnBzdnleSkhoRXhtP2lldnB5WlBiRj5tc29qb3ldXUliSml0XnhyWF5xSkh1a3FebkZsVGlpUHlmZEBnT1BcXHhvd3doaXlvb1VfaF5mcjpZXkJfaFF5XXNWdXhna2xnXndnW15pdk9uXlhRcVhAbU1BdGthbV8/Yk5BWnRURF9Eb3NUYF1yWVlTQl1ZUj1maXdnPk9mVUdZR0toalVId1VWUUl1Vld0eVtZeT1Sa2t4QkFSeVN4cT9HVHl5STt4bVVWaGFJYm1idWVTVlt1eVt1d2lnVVdIZWdyR2l2SXdHV0tJandXd0l5bmN5a2tlPHFjVFdyWHV4bXVIQU12UT9TT0VZd21TYGVSWE10a1lpc09CQ3dyclVXYGNzYj9XT195RF9jQXVIXFxtd2F3ZFVbWGRDdExZaGV1ZTtpST1nVWpdeURfeHV5dmlbSWhdV3ltZWBldlJZWWxZdU5jZ2hveGBxY0VjZlRLY0l1eVhrZ3htdWA/SW5Zd2hhV09NdDtnc0BTaWRlZnNZaU9jZ3RnaGtzeUNdd19hRE91c1tXSGBpUnVreU93VV5jR0ltU0JBY3ljeGVJclJoTFhZS0lhb3B0eWxdTGdQcFtUeEhpc2FcXFU7YFRAXFxYbkxWT2F1bHhuSW1Nd1RvT1VVc1B5bT1rVERWTWVXP2VYcE10d1RZSVRxaHRtPHFzZmlzQ1R1UW1yRVFKXFxUeUo8dEJsV3hdeW1QakVYWUhFeXVBUVVheGtBVjxVS3V0eUM9amFgUGlUUV1QcUNVUlxcRGw+cXJNPU88ZHQ8aU5eXFxyUlROSkFvXl1xRGBzREVLRmFqdElxQFl3XmB5RHlWUXh0X1BmVkZhTFduTm90X3hleF9peVdzVlhbXVduUEh5Yll3aW5pY0FeamB3V2dpTmBiO1ddb1hnZE9nZV9mUl9bQ3ZrTUFjVVBrTHd3WHdxS3BfYE9hc2lqSkl0dGd2PmFudmhvPV9zdnlqR3ZcXGJYamZAcGJ4eWR3a0xGbEJXZ2RpdGFPaXlxcVdgdVhJZD1GYkthZFRQaHFhdj9QZW1JbF1mXU9PZEtnZEBpb0ZBcVdWc3ZWaT92eVRuYnJRWnNwcHRJdHNYeFM/YXZuZGdYd2JeeF5ybVlZcW93YVd4Wm1WaHFpZltlbEdoZG9maklzTXlGYG9EUElSQHNEQ1NTcEN2UlVJal94d0lSakNIbXNZVWdCXFxXQmxPdExbWHQ7cmFZdUdZaWBTSUpBWGltUkdHV3BFZldVeTw7WGlTWWBZWXRpVF1TZERZVTtTaGJHZ11vdkk7WHhZV0ZNVW5lWG1xYlJvZFBlYj51eHM7dGV5V2NPRT9PQkhVWEdzQ11vSEFpRl9zSVFlaU5daGRlZFRlZjxFSGZdeXR1Y1hbd2Bvc0N3aWw9dkxFRVpHWW9veVhvRVRlY2RHR3Vxdk1Pc3BLQnJnUkBHdUtHZGdjQnFVdERpZmxvaGBBc3BraXhrQ2BhSDxLUkthVE5HVVJBQ0FBVl9RV0NzZ1NrVmNhdl5hdmRtQmFpVE5fRF5tZG1FUkFHY2ZnRE9Zc1hFRk9PVFR1ZW11eHNlaGtBQ151WWVBdmJ1R3BbRUBTclV1QkdPVWo7VnR1VEFtRktjZGt5Vm5hckdFaFNnZG9fVWs/VUc7UkRveFk/Z1N5dklNVERNRWptU0hxRTpfaEdBdj9ZSGdXYkBrc0hLSGppZVRdVFl3WG1BUkhVZkxHRV5peFBPZkZNdGR3ZkNFWURTU0VNUm9lVU1fU0RVWEljWF1TU2xZQ0VVd0trVnhtR3BtZG5dRVprZ0lZR2JLR1BPRFZfZVZnVWNLU0pfdV9PRDphYjxBZFBTd2Vlc1xcP2NOU1h1dUdVY1VTTVJQZWd4P2JJa3RgO2Zxd2JbX2VOVVRgXUNya2dUWWc6R1RXT3I8X3dTO2ZrZUdlV3NEZUdKS1RyW1hfc2hTV3NNeVJBQUNgbXNobVNwYUVkR0ZUR0ZnbUdnQ0dGSUdpVWNzVXZjX1d1dWdKU0lUb2lYb2dFdWRrWVM8c1hGb1hRV0NkcXNGbWl2QWlAO1RkXWhZRUNDR2VYY0lBU1luYVdtWUhEU2Roa1V4T3NRPWhya2hQX1RrZVlbRVdoRURZb1dRS3VhPXlCcWVpWVh2QUk7U2ZARUhva0RQcUI/VXNlO2lRb1VYUUdLbWlacXdRVXZHZXhzZWI/ZXJva1Jvb0NaRVdWU1VhdUdha0hAZUdnRWdlQ3Nja3ZcXGdzZ0VjR0NVX0tSPWFVPlN0Z1dTamdTVVF1eHFmZld3SU1Hb0tVSj9HTnVWT19nXUVDRj1SSm15blNpbmd0QFloZTtnQk1XRVlDYjtHPUNpX2NTP2lGP0dZT0t5dGtZUktnY2djbVdIP292SmlWcmF5O1lWYGdia0tVZVVjaHNHR21lam1UV01UUk11RFtZS09jUE1jamNDaFlFZ2VVdmd2TllyUWtVZDtmZEdzSWlnXFxRQ2ptV0tJdD1TWT5TaFRNZGhzVURHaU11cmVXV2JNVFVVd2lXdkJxRkhrdVtxZWZlWVZlZV9ldm5RVUN3RVdvU1VRVVBfRFlPVlpZSWdleG1BdV5lVUlxU2BlZ1N5U0VjVmBdRTxlVT1VaE5NUmtlQ3BlZnRbYnFBd2lVQl1FRU5rWEFLWF1Fd1BreGhrRUhbU0Y7ZkprdFFtZGBJeFJDQndTUjtrVUxpZ3VbRlV1aWhtR2A7YkhVZ1BrZHdrWVJ3QnJnYmpNd1hfdm8/V29hd0dlWGhhRGZ1Uz1RZlpRVGtLdGx3eF53RWdXQ3hldWtNSFtZQ01daF5zcmhXZjp1Z3hPRnhJcmVzZmtfRHBHaT9nSFtvaFs/R21Jd21jRHBPaEhdZm89WGxVQ2pdWWdlRXZvVGdfZ3NtaGFFdlpnZGtvcl1Bdm9FV2tVaHdfZENTRWFjc3RzVU1BdFB1V1NRaVlReGdTc2FdeGt5SE1jVlZnVXlPdkxzQ0hdV0tfdF91VkpxcmdLVWw/WFs9V0Vpc1dZZXh1dXJsbHhAa2lob11Yb2VVWWZ5VGVQbGtZa0x0V1h0dXJpc0BAeVF0d2VZcVxcUXV0SG93XVFGRXV3eExoZFdhRVJfYGteWHRKaU93YG1mYFNiQFVCZVd4aVViaE5PRXdJeW1RaHRaWWp1eWpSRVZEcU12YGtmZHBVVVFsRVZdRVQ8WXRcXF1PP0lubXhub1lVVD1XRlhVeURXS0VYYXFPYHhYTXRta1FtdHRXcmhxWFlwbmV3ZGhPa1xcajt4UlB1c3NxTk5RTGJIWXZdV01RdUdkVnBZa1Bgb1JVd1VhWGV1dWlYV1l0cHJFUXJdUFZYUU9wSmRQUkhoWT5BcGl3ZFlHeXh3ZFxccHFGSV1tTnlRYXJXeWFzVm1iQXFxcFxcSU5tbFddSndwQ1llQUhkdW5rZnBdUXJLPVlDWVlheUdFTVZ0WUlDU2hMWWhsV1M/PWZtZ0RwQ1lbUWY/U0R1VUlbYWZvZVZJd3N5SWh1dXlYWWdzb3JhP3VIRWJdbURoYWV3O0lKcXI+UUdqXXI8TVhMXVdmZWhWXVRwQUhZa3NqZUNZV3VJeXllWWhkP2lzSVlzZVJvY2dQcWlQa2NQa0ZMcWRscWJ0T0NzY2M7QVZNaVZfRVVaU0RcXENIclNERXNSUFlldEV3c3FtQFB3PXVyR1R1QERuVHRzZ01tbFB3dmVSPXBRdEl2eGR5Sklyc1lOdGxzUkFTRHRXaUlVd3BXdV1Ta1Vta2l3VmlXdmFxb1lzeEhLPmlQT2xyZ1l5Y0V1Tz1ZPl1wX01zaFhLX1F5dGBrbkBuY3lySXV5UHlzTHRLQlVPWWB3WW1QXmVyR2VsVGVLTFRZZkFVVW1xa0B4YzxLW2V2bUFtV1lYcFxcbXJdb2lsT2h4TnFBbXN4UWlcXHlweHB3cE9tcXZoeHVwbFd3aG5pZHlIUXhleVFdZXJ4aGxLSW5LcXNbcGpbZW9NUWtPTVBwTEtlcFhIZHhadVlLYG5eUFlJbG1jaUs6RHlPeW9yXW1naG9cXGRuTEVTb0Vwb1BQXU1sO1xcTUZhakNVVkpUS1RlTmdMTmtIanNVVWRNS2hhbWI8cT1MVUJdT2VAdDtUVFxcUGpXTFFMVFVhSFRPbVVXPVFiZXRdZXk7XXlASVBrSXhlUExoaEtkbHl3TXVpSHF4SXJmYXJOYHhgUHlKaHRRbXR0eVB3cXFYQU10bG1xbHNjYHdscWxZcXBYXFxxaXhOcUhVckFtc1hzeUFtVWxrYmhTeXBZYnV5SGlUQVFUVWFZZ2xuX0FsX3hOUHRrZVFWQT1sT2hVWD1QckVqak1zaWVVTHRUVjxPSlVXOmVSZUFRcHV3Q3h1QFV5VEVsRk1ReXVxb1hQOlxcbnhJeXNdVz1YeEtdWXRMcVd4bHF4U09FeWNZd3F5c2BpdUFEcT9RcmdMcFVdam1Zd29hT09NTFNZdHdYT11FVjpEdWg8c1FRSkU8cVRNTEs8WFJlUkVgdFl5TzpxdVp4Vj9ldFNkUmt1UmloeERgeGptUG1cXE5DXXRhbFY9aXdnbmI+P2l1QHVMV2VteGdWX2FvX2FoUHVOSXVZSXVOQFtiZl5PSWlfPl5NQXdvYW9GP2R4d2dRYW9DV3lkZl93UF46d2s+d25NSXhFWFxcaW9vRnBqU2hsWVhtWmdqQVFyR0hwXFxQamV4XkhfYUtYdjx2bkhOa25HcF5YWkpueVheYExxalZhbWZQeGBecXl3ZHlBZlFnZUBHdVVGZl5maGV2cWBmX2NmZEI/cGRRXFxXXmd3cXNAUGNJYV5CaXlnaXV3XmV3Xl9jQWlOR3d1eXVUV2xQX3VUV15tWGtCVltaeXRReGZRcHVUWXBeSV5BSWFcXFhkUmBxc2B4Q2d0Z3h1eEFjVEhxdT9cXHBgbGVGa2JhdVM+YGJJdVBQeGFGeVFucFhfXVRZcktYZkZoZVFndXJgdV5BdzpuW0dubGpQcW5QeFNpa3V2eDxXWj1gd2ZWeF1veVZhcXhhYlRedT95YTxoYz5eXFxnYHV0UXhOWWxVcHZbYXNoX29jWVpudmRXYWVVeWZ0SWF3WXZCXltUWXd1eHdcXGB3eXBhbHdkYHl2Tm5sUFlcXFZPaXNQeVJJYDpGZ01gZExRdVxcSGdLeHY+cV13P3JdUV08SWtgSXY9cVxcRkB3PGFpSXFbbEdlQXhQXUJHS1VFdWg6U0N0Q3JDSXNOX2M9XVhGW1JrZUZETUVFV0RLQ2ZJSVJMV0NkUWdlU3RMb2dWd1NkaUViPXhiZ2ZvZVhfd3RoS0NXWUZ0U2VjW1JvR2lzR1VBc3RWd2VOeVdIV2luU1lZYXZfd0hOcWZISXZIW0NeS0JYVWRNXWZOZ2hPR1lRY0lzW2haVXhrUUJjY3NpW3RDX2JQX0hQY0RAYUV1U3didVZ5W0J3QXY7TXhnT1REU3NIUXVYUXRQaXU9UXk/RXlpZWdMTVRRV3liYXhTV0dHa3NXd1ZoO0VgWXlPWWhzX1NjT2RkW3RSS2RDR2l3V2dlY1VZSVJsQ0Rpb2lkY3ZASUhcXFNXU0FUSW9DYE1ERmtTaj94Y1F2U0VmWT90YVVpQFd1dUFVTUV0QmN5Tk1SU2liQU9IWVVVUXNUYTtoWUdDYnFmUXNDTmVJcldkamF3eGVEV2FzS1FzUFdWZVl2XFxFUz13aE5vRldzdXRfV11pRUNXYmldYnNDRUpVc1VVRUVxZVk9eWddSUxXZHN3RlRDZlFxdjpteVhpY0RBZkpBeEhBWHNlWXBNWVNJd0d5REBteG53SF9DSHhzR0FFd109R1RlZF5nZmhvaDx3R1FJaGdfRUI9V29fVWZbV0ZtaUtTUl9lY2NRV0ldd0pxSUZDYlpPVXVDaEtjcmZHQkVrSEZfaDo7VUhvWFJbQ1Z5VzxxY0dFYk9RQj9vSXJZZHdNd3VneGFNdFU/WVxcQ2VOO0hgVUZcXF1ZQW95bl9XeHlYV2lnOjtmc0l4a1l1P0lVPHN2akdnRXd5UnFIRklEYl1zc2doaUVUWWlJdEVIZz9XT3NkdkNpUW1SXj9pR3V1WT9oXjtDSlF3bkVHRV9TPXlZaW1pa0F5U09XTkdFOmdyOktDaEVTXFxJcll3WUVXVF1NWWhTVXRrZ0V3REFLeGF1eXBbUl9HV1NDSXNpQz5zWGFbaUA9VFNBdGZbZD1LR28/ZVFhVEFZSFtFSEI7U0ppbUxBVHZBUF9ASkFdcENEd1xceWJYcGxqaXF4R2F2cGg+eG5vcG1CSW9jeF1yZ19QcV5qP3hcXGh3dU95ZHd3WFZlcD5oeGloQFhoUWhqQXhnRnhwZmBxbEB0d1l1TVBxRFBtdD5hWnddbGl5U2hlV09vVGdwdEl3RHhmdXhaZ1ZxUk9kVWFeUW9wdUdhcnZwS1ZjcGBzU251U1B4XnlrU3lxeElobGhiQmlcXENAeV9pXj9obnNQXnFAa2l5XFxpX3VyPnM7PnZgcXV2PnBsX3dcXHhiXFx4clNIcTp3XWleYEhodkpeXVZeW2xJcUBPdVI/bG9YaGZ5X1BJXkFwdlJBZHlQanNOdXA+X3NIcXNIcV9odnZXdzpwc2hwY1BBbmRmYGBIXmVgaGpPWlhQdzpXXmVoXFxMcWxAcWxuWG1xXnE8dl50aXF1ZmpZYGdbV3M+b2RKUF5AeXluTmFGcXQ7SXI/UWxDaHNpQWhTUWFmX3NGV3dCSWJHTlpKcGRvSXdRcGNoeXVSaF9nSHZsQWJdaXVaV3ZKaHN3b2JoX3FqaG9JTnFbZmhRQXhqaXBTZlpPaWhUZ291R2d2aXBWP2JFYV1xaHhgUXdCT2BQZlpeXl9xR115WG9KQXhLSW1jSHN2b2U9WGROeVttbmpuQWhfX2xXcXVqeHZyaXZEUG9MUF9YP109cFtkX2h1dnV4V2xhYWtnYWdHQWBtUGZuSGdTcXJWWHFhcXhmSHVPZ11UWWlwcWpvZ3lHQV5wdl5bQXBOT1o9aHdcXFdgPmluRUFcXD1BYmJ2Y3doaHJ3aXZXa2xIYkk/bVFIZ3E+aD5Oc3A/eUhhWlxccFp4PnhaPnRhZ3ZHaGdLYVxcbG5uXFxWcjpBdld5dmdZeWdfYzpYalg/W15ocV54YFBIZjxBbmw+YXJAbDtZbGB4W0NGcFtXaGZGXFxveFtEUGhZaGBTR3FJbmVyP3ZueXBoQWpycF9hUXRpSFxcTXZzZG53d2ZjPU5uVXFoTW9eb29ldEd4bEFpTFdoTXFiOj5aWj5aQ19CY3RWY3RqXVZyd3dWV3c/ZUhHS1NPO0lWbWl0Y1JlZ1dEWVNCd2l1VWdUYWZBQWhDVWQ8aUdUTVNNV3ZIaXdyZ1VSX0VZR3dddUVIYVlzdUVUP2NpYXlNcWVTQ0htdWc+eUdXS2hxP2h4d3hIUWQ9VURHXWZDWXlgbXNyQ0xDQFJcXD1sbHB2TFB1UDxuXWFVckhRV1BzWkBNbWR0XmhvPEVwQlhXYE1SbU1wdGVRRUlUX2BUblxcdFBMVmtsbjtxTWhtaks8Sj1cXFF2TVE9PHBFaVdcXFRqWUVUTHBYbG11SXhuZUB2V3lMWXR5cz1qeVxccGRwd1lEUlRRT0pIcz5RckRhbGVlTmN0dFR5U2B1dXdgWU5lS1lebHlmY1VRX2Jfc3dfeFJYY2pWaERmaHFoaWlXY0hvdmBAcVF3dDo+b05RZ0dwYj1Oa1B5YGlvcGBHbT4+cXVWWnJQW0xWdE5xW2lvanBxXU15dEE+YkRAZFZWY1E+Ol14SF9IWktnQ1d1bGtWVklFP2dET2NDQVdTZEl5XFx5VGB1dztTRWl1VHVrSGJxWEtDRWZLRktPQlJLZ2Q9Qz9jUzxxZHRVWGBjdUtRcmpbZWJbRE1TR3V1Q1pJZEJ1SVV5R01FV09DRkVXVExtdDpvV1c/SXl1WG53dkl5Q2hfc1V1SW9tc0hxdTpLeGVDdVxcaVJPVWRZZ1VWbVVfb2hHP0hxd3ZSS3hDP3ZqXUI8Q2JeU1V0c3hSY0l1S3VTO3ZPd2ZXQXVtZ0lTRVROZVQ9O3l3V0lHXXRpbXZpVVRcXHVkWWdzeGtoanF2ZFFZaXl3SHdXVmdJYldqR0RxWkB5WHFxb1lZSHFyUVBKRkxqcGhsUWF1QjxQdFxcamJJS05McGU9bElUTTplcFxcZHNGaVc6PHJaXFxybz1STWVRYm1VZVFRc1VxPFBUXWl0cUhLcmFVX1BUSFxcbFh1dXlweGtJWV1ReU9MbnF4al9Ua2Z1dVN5VkJBeEBxdmd5dlxcdVlZYFh2eVNlcG9NeXRYRHl4WExMTVR3YXdIXXNLaHBlVXRzZHFhdW91YHlXeHVRcXJLQU47RXZqPW1URW5ORW9vTFU6ZW5KSHNPTFBHTEpBdFI6TFdjYHBPZW49QVRCPE86RGo/QWxTbE5OZUxRVXRcXGxsdmlyQGhNR0F1clxcd1VIUFdVdVhUckBodmxpSkF4b1dteWdNclhNbnVBdlNVb3hFWE1MeFRYT1NcXExhdEt1VGpCQXJdQUtIbG87PEpqUVg/VEpWPGpzXXhiYVY7dEpzcXNWUXJAXFxUaHltYXVUeWlPP1VvS1hrPkxWU1BsZVxcbGVcXFA6UFVcXFxcdm9kdG1FVF48aWNgXW5HYk9RaGNAbnNwcVhGXlxcUVs+UVs6Y29LUmNZR1xccVNhZ3RiZ2ZnW2VLeVZJcWNAS2dIb2NkeWhrUXNLV1hFcVJ0d0VZX3lhTUN4PXhwZ2dNU2JmR1dzd2JAeUd5a3hoc0JBT3NeQWVUR3VRdWZPd3JZeWlNWWJcXFFCalFHZD1pZ2d3YGdEPHNTYD1XXktoUldXYXlZcEVDPVtoOm9HY1FzPz1SRWdWTEFDajtpZnN4OnlYd3VIVnlXWm1jVVloc11kSUNUWEFUUj11Om9makd1bk1IWGNDZ11jb3lYQFFDSF9TbUNIbVNIdEljVGNiTk10ZFtUOkFYXktDV19iP1diaHdlUj10Vj1kWXdjX0dNZVlMZHV4cUxVP01qRElMS2VUUD1tWWhtO2FUSlRzZUF5XFxFeVlZUG5hdHRgbllRbnFkVnR1T3JIWHJdcWdsTW9hWEV1cFlwU1FpWWJJT25sazp4cktUT0RfdXk/aHFYW0NJW2Jvc0lnY0RvY0BXXj1Gb15naEdHckdodz15XUFedVJoWmxfcUxvXz1PbWJpeVJPW0tAeG9BbFRXb2JgX2lmZ2RfdmxgcTxmZVdpd0ZwdGxubUJvbktJYTxhZXhvY0hvYjpGdU4/ck8+Y24+ZU5uc1BhdF5paXRRZVJ3YmVpeXVxbGhRdUBYbUV3ZmlncXdXYHhWaVp4aUFAXnZHaWZJdE13XFxpQWN3eWZmUG1zTnNJT2x0b3ZKcXhPdnN4UlRbQ0A7SXJtWDxJQmt1ZF1tR19ZWW9VRlxcPVQ6ZUhJRWdMQUVoS2hmXUVHPUNeXWRxdWlzU1hAZVJTU3ReYXhlT3lTW1RWP1RGP3d0S1ZDdWZ4Z2JxdVNpWXVuXWhscXlXQXl4a0ReV2llc1ZGSWNLR2lwYWVtP1l3dUg8RVZbRUZGa2M+WUhnX0did1VYUWl5Y2NOd3NPQ0duX2lQZWhUVUNCaVJWcXZATUJAO2ZNP3dmS0RIP0ZmX0dla0dnS1ZdQUQ/eXNsVVNFYXZuP1hUR0NQPWRVb1VOXXNtQ3dUO3M7W3JvZ2JjdXNMPVlybWhdZ0dBb3l5a1k+VUNLSWd5eUhlS3lGa3NIR0lud3hJWXM/eUNZW2ZURWlbSUNOa1c7ZVlmaXVVU3JGZWk6Q1R3bVlmXXVXXUJWUWVIZXk6ZVJVY2hyR2ZAV0dQXVRvQ1NeUUc6a0pRZVRUPVc7UFZtPFdOXXlhRFN3eHFfQFc/SHVrVFFIeU5QbHRSZHdUcHZFVFlMcE9SeVJGcE1WbFZlTXJeVUxsVWhZYHNDb2FjP2BOQGxic09XdmFBeURtdGNvVGA7R3Y7SUB5VjtNWFVJSEtHc1xcQ2ZaQVlUU2JCc3NWeUlzd3hYVWJzU2JNPUdLa0NpdVlzY3JQSXNReUY+aXlQSXdFVUNBY1VUPUNBRVZqP0lWS0I/d3R1V0Y+VURQXXZyd1VcXGtnZ2dpeT1YTFdzO3F4cElVUGV1UXVTSD9yXFxRVEhld0RVV19ZRzpreTtJRXdZdWlLSUltdW1XWDtBdWhxUz49Qjx5VUBTdWE9dD5zZTtlV0Fjc3NDWHFrR1hLc0BVcXFMV3R1VGU9bHRoU0doTkl4TWFZTGNsSztpVTx0eUh0UWxdd3ZBUWBIc0lZVnFkU3VwcUM8UlxcSWtSPXFQVWpqZVh5WVVZbWpdWHBCQFJQcXJ4bVlVZHhoPUw7QE5PaFlKUWpscEtCQHdYaVliTXhgWXhheVlYPFh0eVY9VE9aPVhQRVJ3WFlHRU1eeWpeeWxxUHNIdVNtRXVjZFdNZHdSVUxtVXRjRHRXbXFUaEtFZXR2YG1mYG9EUEtYaFU6dUtRdVJlcVA9VEpFdVZURXV0VFVfcE5edVVWUXlNaVJ3YUtXTGxGSVhsSXhsTW53eG5fcHJSSHF3bXZZVU9lTVBSYXVyTFVSREtBSFJvPXc/XUw7XFxQcV1ySW1rZ0BZcl1XPzxqPEVuWkFLZmhTanlKTmRPPGxWT1lYXnVNUFl0UlhrbU1KaDxqWElQVFByOllPPkxWXV1TWVlRZnhxRVhWQ2lqPVR4QWh3Vlh1cEFSUnlwZXlsSWF3VHVYeGVzZGlrUVVzR3RPP1FVPlBUY1BsVFB0ZkF1TU15QkBTeGlsc0lsUW12VVxcb2lMUG1MWHdNU2Z5WHB1VVZkUnN4a0lsT3lUbGdsbGJoeEFcXHlSeFFtTVY6dG1bWUtBbVhteHhuQHZOdWxgZXV3ZnlwcHVdR2JdYXN3UWlyP2lzTm1cXFZjbVFfbFdmSGdleVZubF5oc05bZW92ZkddUG52SVd5WXBhPD95dmFyaVlvcWZ3c1hnUkddPFByVXFoXVZkZl91dmhnXXheP3FeZ3ljU1dgPGlmR0hyZU9iXFxAZWhuaXd4XFxGeFs7PlprWWlUVm95SHBmP3RMVWBvSTtJRD5xaXN1Y3Fpc2VheT1xZVl1WVRvdVdxdm13VG4/SF5rZEJNRk09R1drRVxcS2JGV3JwQXdTY0I9Y2lEWUNDZXZAWWRGU0lZb3ddW3hcXHl4Tz9IP0tEX1V2ZnlzYHVoYXFpRkdJdE1YbFdDU1NpZnlzQ0lIeVtFY0dnUXl4UV1UaW9VY0VJc1tUPGtCQ3NCY21TXk90U29GTk1GcGdla0NHWEN0XXFmbGlSZ3NpVmtZRkt5cW9nO0NWV1lpa3d3VmNTXFxTREo9QlRPV0trSF1Bdz89eT5HZlVvVT5hRUB5ZWRrVVFDY0BTVTxFREc9ZWZDSWZpRHldcj5fY21rU1VZUnJ5YjpXRktBVTxjYj5PV1U9ZmhDV0tbZFFrVkJFSUZVc1pzSEF3eD9TZ2pfREpPRUZLRkBDQmlVd3htWElnYkVRRURpVGRBZU5PSDo7aEZPZUppZExRVE8/VT9tRlxcPWQ6S0JHd0ZLQXVGO2JGV1JUO2lXc1I8c1I+S2Vmd3NnVWI7d2I+a0JFZ0ZeR3ZLPUdSXXZUWXRta0NJPUljXXN0a0VwO1lqaWd1dXhiO0leb0lUYWJbQ3RTW1NuQ0VJT0hKVUVDZ0ZLRUVmPUlTP2JAPUJOdXdbU2h4TUJzT1lncWhlZVRAd0NrX0NicUh3eWhNVVRuWWlCQ2VHU1VLP2I+Z1hYd1lPQXlDQWVaaXZDc2RgQ3V4ZUk+aVdiQ0dmV0RrRVZYQ2ZQbUhgdUdhc1lqbVZoSVJXXFxsRHhLV0lzcUxPWFVzOkhKbWxyQHRxP1FvPEFsUl1PUFBMXlxcTEZRdFhZdU5YbGhEalNcXHJbdW9fVVdgYHhETHBkSE9cXEB0Ok1PSkB4Yl1qPXV5S1lybUx3ZVFjRFFaaVZxdEZhS0hdRm5vO2B1dGM9b3lQVUVvR1Jfb0NIW0VwU2M/RUZbR0JSO0JtRHdMSXdcXFRvQ3ROT1BXSnVLcm1zVXFMT3BweEF1TTx0T0hSOklKWXhXSWhXPkhyUGB3SGhZWHFwREBMWkhqXnFWUkBtVVh1clRwU3FKRUlzeExuWWFwP3hxblF0P3lNYVBwU3lvXkRNXUBrRkxNWER4P01wZTxzRF1WRFxcTWNwWXNNS0lIUlxcPFZQSFZNdFI6QVZCWVFjZEp0aUtEPXdYaFV1aVJvaUttaEp3eUtpQXRoTVRTYHZSaVF3bVlqbHNOSVBiTFlMQW9xXW5XPVZCQU5bPUpsbExAVGp3QFZqTU5DdXVyVVlaXFxzQm1XVkxtQ3FwbHRwcF1WbWhLa0RQUUFvW1l0YGF5SklNTlFrXXhWeXFrPl1PUj1ZVkFtc21jZ0FhY1d1PUl5W05ZbUI9TURiYUdwU2NYcVNNW0NLR2s+PE9yXFxKQlF1al1PU0hWPFFWcXBYQnVLWkhqaUF5TkVvQVR0d1BxVmlMdlxcamVpSk48WFpBcjt4a091a3BBeWtZdnNFWXM9bGhNeUZATExMTExZb1F1b0loVEk+dWtYZl9RaHNeZElweE1Xakdoa0dhd1NZcHluZHdOdV9WY1BAeHNhaWJ4ZHlZX154bmF4YkF3YmlPdW5Id1lVTmF1VmFpeGV5dFFpdE9JYndzWVliPE9iPDtUeE1lVE9lUHl0ZXlEVEdSTV9kSjtGOj1iOkNCPHlpU0tUOk9pOktCPjtDSjtGOj1iTmNHPjw+REpMR146P0peOllncmBWYlxcUVh0V0ZVTnV5TVtodGRlbERlTlNgU0BQeXRZUDxAVWZsUlxcRGxCXFxyQUlzW1lsQl1ObkxNR0x3T3lTR0xSW0BMPUhyUkR5d3lZPjxPcVxcVmxETU9QUz9QWW95cTxwUl1IV2dlVz9JdnhpeDxVdVpkb19RWHNkajxkV3VZeDtMWEJgUlxceExDQVRpYVVYWXB0ZXhkeWs8VXBkUXdkWUtRbE92PFlqQUpkUXlJQUt3UXlvWWtGYGtuXVhuXXliXFxXc2l5cXl1YXhuYVhuS0FXYlhWeURPPmRKP2RTWGBRc2lwX2xPeUFVYXVvWXVxeHRQcXRMZGl0eVFLc0RRc1RMYFxcU1JtcXZFeXloeVxcbE9RWHFddXJIYGtGYEtieHNZWWpMUGxMcE9XTXF2QFF2dW5cXGhKR2xsSVBwdnhSWjxMOnBxS3lSU01SOkR2eWlLWlBUXkxMQ3hNP0lSa2xqRj1SRXFLVG11bUlvO0RqOj1sQ2F2SWh2QFBqWEhQPnF2eUlOVExNVDxSPHB5eVxcSk9cXFRkZExyUU5CcHRZXFxQd3RVW3FLYnhSWjxSOko+eFlJPGxcXGhqOkRKPD48ZFJFREo8XFw6XFxZWEBSeG1wWW11TG15blF5O2hqUVVXV3FqdmFxXV1wQVxcUkM9S0psUUlcXExXQVVvWHdmTUp2PFhoYXJbSXRYbW5ZRG47YWs9eXVmaGtjcFhVdHBtTVlpdVRtTFR1SXVsWHVleXhXSHFdRHh4SVY8QW9bRGpKYVlcXHlxQlB1RVlYeGh1VVhuUE1XV3ByeUlwcD1tdWRtbnlzblBrYlBRaWxYWXlLYVRzZ3BKZzxRbER0RUxUbmhLU3hUXXltYHlUTVxceXV1akFMeW5obHBlbFF5dnlkWVZAeXJAVVp4UVpIbXVkSnB1TWZZeWl0a2dlbj54VEtoWHlEcU5tTVpcXHlqaXNTdXJhcHl4ZXFQWFdicEpLXFxRW3lwaVV5cklVO1VLS2x5a1xcdm9JUUl1TWFkUWhsTDxcXFhVRmJXV253SGU6UnNpVFNFQ2F3RVJzSEBzUk07Z3hHdE1ZRmd3eVl3aWVJeVhJVnlndUxvYnlBWF5NWWFrRENTeWlraTxFRHBzd0JhdEhdR1RreEVdZmhVVmBpYz53ZnNjRGlfd1Rdc25NQ0ZDeHBddE5dRldhU2dPd3JtRUFlVnVpeFc/dUNReG9vRlhnd1Q7aWxxaGRXd3ZXVG1LcmI/eXFLWEdZVWVReEx5ZVZ5Yk11UkhLZHldZWlrRE53SXNdZU49Z0dfRENpVGljd2phdHJXR3FtR087ZEBveG4/aHd1dnRbRFtlU1BpZT1VQ0lzZmJ5eWA7dFJpeVFbRXhxcnVZU2BddWR3YnV5Z2FXeD9xRFd5ckFNWWo9d2dVZlFNVFhfWWFJVFRFVGdvaWBTRT9xdHlbR2ZbdUVRcnJfdT5Fcmc/c0hFaXV1R1F1SU47SG5raEV1dltjWVZ1dVJtZmNXQlhnRVlFWWRxWXBzVGdndENXSUVbZEBPclhjRUtNQlRbSVFTRFtxWW1vckdDY2xBWXFNYnVPYlVVZXNld0pJeTxPY2hXcj1pR3hRdUlJc3lfeEVxeGVDdU9bVXd5dXhTYmFpY1lbdD1pZHNpVmJLdVBRdj5XdUl3ZV9nSWdrV1pZY2dnUz1baUdXZkxtVVF3ZHZ1eUBpY0FFWW9MS3dJUGBgcENdb1xcWGxAeFJyXFxZVGRUYlFwSV1TWV1xb2FTdm1TZWBzSm1QXFxkcUxga0F5T1l0dUVpc05USzo9eWFEcD5QbTxgb2FIWElNUDtNV1VIV0NsS1s8blBodlBdbj9pTXdQbVI9VV09cG5ASj5MS1lBT19VdGB4S2xxeXllVWV1ckd5a3VYWUE9U1RcXE9NTVd4bFldUXF0WVdFeFl2THlqZHdkTVM/UFM9PU1zeW92WHZNQGpGeFRXTW1ZSG1NQXRrYW1fTGtdYVdlbW5oaE9DYXNGeXdybW0+cXBbYVJ2SHU+VVhoXVdmZ2pDQWc/UHl5UHdeUHheWHhreXNPcW13eGJJPndfSWZscXg/WVxcPFBvblh3dXhpVndpbkZfUXdxSElcXDpHZmJmdjx3YkhJcj9pYVN5ZVxcZmQ/SGVRb3NgZnZOZmFlRmdMWF9PcWU9Z1xcZHlcXFRveGBpd1VJW2NpbGdmb3RXXj9mZUtBbkpRXmtpcVxcZl1iUXZUYHVOQXltSXBjaGRPYWF3aGE+QGZ2eV11d2RXPnVOaXh3eWVWWV9rcF5jV21OaXVXcGxMP19oaHJTQXRHPl1GblpVPnBbYWdGPnVSQXhrPmZqSG49aWVFR3Q8Zl9OUHF1WGlUcW5jX3VveXhMYHBKX2hqeF9VeWtPYGlaeWteaXh3WGlZb3dzeGJpSXFxQXVjPmVrdl9kTmV3PmxNdnl1R19JV3d2ZmZVeXA9aXk9X3FnQHhqeVxcVmZ0dmB4XlldSl9jVkFgc1lvWXdjQ0lvSHFreWZpX2hyb292dGliTWZlWUFuRnFecUZ5cWhrdXB5dm5odUBsZU5gcFZtT0dbP0heQ1ZwQXlqbXB1SVFwS3lnX0BnX2ZrX0Z1b09mXFxoX0VAb09pYWdmXFxiQGdpX19pRl9mRmRLZmVBZltlWXdAYGdlYF9CV2NmaG9CcV9oP1twR3h0d19uZl9CcXhCQHVvV3VRPnRnRnRPeGRxXl1ySGVsV15dYGZAQXBCV3BcXHRgV3lKPWRRd2Q7WWJbSXduTVZFR3dMT1VkS1doR0doZ0RdW2lBc3NieXY+P0Rxc3ZfW3JRa1R3a2daYXlFUWNQeVd0SWI9SWRkVXlKTUhbaVVpXUZMWUJ0cWhBd0ZIW0RbdWRBaXJedXlYX2dnSXM+a2ZydUNCV2hwWXdlTWREX3lUYWNGYWdGa2VfZ0JHX3NsZ2hwT0VtP3Jzd2lDVUVFS2VFTVRoY3ZFP2RIcVhGd0RVP0NyYXhiSWh4S1VBP0NFXXN5eXRQSVdlc2dyR2lldWJSPVlyUVlKbVVvd1JLRUdkVURDP1k7d2VZX1VnUUdpQVZhb2VycXZqRVdUSXNuT3VYR2diZWJPR0VJU0VuSWRYcVdHTWREY3RNWXNWT2huYWNWX3V0XWdNdXd4RWJYcXRcXFFybl9nZlF2RE9DUXNHeVNZV1VVU21zXXdyR0tDXFx3eGpJVHdfRTtldj9fcko7d153ZEA9UlRNd25BQlpZRHVDV05BV0BnRnRpcm1rY1ZLVlFrWUF1Yz0/dD11VWFxVzxBWE51eHhVSFA9eVRNeW9JWGFjaUtHSVJBZVVFU2h5aV5VdnZ1QlxcS2hwcXNoV1ZDQ2dDdVhMbUJBYVJ0UWhWRWhpWUY7a3VERXRcXDtHeGN5QU95SmV0X09SW1B5YURUVGRrPG1OTVhzWm10aHFXeEVMS0hSPnBURTxqUV1VSj1PYj1XW1lKSUlPVGVvRE1Vak1WW3FvQXBuaW1TXXFxWU1RSnFLT1VYY0V3eFlZV1xceUhVV0FIdHFtdkZJbltwU05cXGxqQHdUSXBlZEpqVFNlRG5WWFRLTUtlaVB2XXJCSVg7PXhsWXlxdE9ZVHFRbUs6PFF1TGxfTHdTRFlhUGxqVVhIZU91WU5vSXM/QG1pdHlSUHdFdGo7QUpJSXhVbVRMcEpzUXVUTVY+SWhxR2ZbQGpvVmpkR2o9SVpgX3lXZmBVP21TaHhSWGNqX3hxb15kTndpWG1EPlxcPUdmSl9aPEZvPT52Sl5dPXlfRkhfQ1Fvc0BaPUhiY2FkbFljRkZ0QVhxcW5tUW5iR2FrS29lRj9jaV9nP2Zzb05pbmF4U1ZiXV51Yj9nS0dzR1hsUVdobj5dRUdxcFhubkBjWU5hYj9paUFiQ295X1lmXz5ickFsSXB2cElGP2lvX3dbSWlHeWhVP2V3eVZ3dUlMSXZjQ2k7bXVwbXlieXZPVUJiY0VfeXhNc0VCWWJndUJzQUhqPXNUWWdldUNhS0V1PUg6b0RzSXhOSVZLcVVGW2hyX3lwSXVlR2VMU0dVVVNiP2hiY0ZZd0I6a0RIR3I9a1JJZUVbWVduR0NeY2dfRUdhcUhZR3NvY0k/b3JTbXhXd2hdTWZRR2ZNW2dJYWhHWVVXa3I6bXhnPUlOT2ZiSXNea3JTQWlyVXVST1dEU0dUTUhVWXhuS0hMU2I8YVZTSVVVPXZmZ1lib0NAbWRBY3VXa1VoP0M9d3JyP3lybWleYXNxa1dTaXV1R1NUP0NBR3Z4XVhuS2Z0UXRkV0JxUVVzT3RhW3V3YXNnZ2dTeXZob3JZQWtTXVFwSUtnXFxsVlF3RlhtYXZfP3lqQVF0bXdjVmFnbG50TG54WEBwYFlveF9saEBgT2FtWVdsbk5lSl9aanBiP1B4XlBtaHF1ZmlxV3deaWd2UHdwVWZvQEBuS1h2QV9bSGZoOlFaZ2lqUVlcXGhwZUJPYE5YcmA+cHZZeT9paWw+bV9ZYWJvdHBAXXVIXlhhckhQd25wTDtiOldyVmlFUmdJTT9nQm1SclRMZ1xccW51a01NeGVdUkltb0RBUW9pc1dMUmJUT3Y8cVFdU254a09ATF9MV2lNb2VATGpFcWdgV2JVVmdlVlVMdVB5b3FBdltEUHhcXG5RUHVFTVFXcG5fcXdgaFB1TGw6ZG9IPE92bHB2WWt0SGtZcU9DTFd1ZHhlaXZIQGxKTVdgbVlDdUpBSFFgRXZydUpLRVZgTVNAXFxyQXBXQVFYW0BrWVBsVVF0X1xcWUpddUFZUndoTzpEVD1tU0xpald5bERkS0dwVXhUWVZAU0lobXdZdmJ1Szp1blBdUFhpdXBZcnM8VjxRdkphc1l1c1BBV289bjx1WFJkcHZZbztwT1BAUVxcXXJhVFM9RG1YYU90REtBdG9AYG5fZFZOZGxjYXh0Znl1UW1uX3hQd3c/UF51dlo6UHJtcG94SW1NSHlKP19uTltHcHRQaXRQbnV1dl9EWWJkZmJnaGNsZmtQRl9NP19ZaGlUV15ReHZXYGVvSHlqaXNsVnRxQWhxaGpFUHlTcXRXWXVxT3hiT2BVWHVjb2ZLVnRPXmZMeXBNd1pyT2dSSWlxcW9ZVl9iZ3REYWQ8cWxgd1pvZnNxXl5Gd2R2b2ZRcW5ZeV9PRnA7cWNDX15kaGtHXlxcOl5rYGVLb1hOXXV4aVhdcWVNeUZMU0dYX3hRb3VEP2JoPXlfWUZ5XUN3O3V5U3Z1aVNhPUk8Q2leT3c7ZUheO1lUYWVLQ1RYa0hSO3JGd2g/T2ZnT0lpP2dKd2JbXXhEc2NaP2NsT2lEVVc9QXhebWZxXVZeZVc8bVd0aWhdX0lcXG9kWUFCa2l3eUNZPnd3RW1TV11EUW11dVNZdFNIY09IS2VlS1dVT0lGOmNzZVN3bk9Xd1tYTWF1cj9DblVTW010R1dmY2l4ZGVkSE10VkFXZWNobHFYWldYTXFXVmtpRTtHVm9CVFtEZ09SUlFUUj9ZcmFYSz1Gc11yRHFJUEdlYWt0ZmVJZl1GcVtEPENjallVb09neWNmc2N5Pkl4XU1SU112VEloO1tmUHdiQW1zVnNpU211UklXOklVd2tEXFxpR0JxdF1TQltlZ19zQ2ltRXU9dD5jcjxdVkdndm9RRGptQktVWFRdVk5zck9TRFddSG9HdWtZaXFjeWtFd2RZdlRxU0VRRD9nc2hlYjt1dGdlRWlpQlI9WUdzeU5bdHJ3WFo9ZElrYlZRYkBRZkxReExFQmJlVHNXaVVxWG1bU19RYlBRd3ZhdlRlZk9XUmk/Q3F5ZD9hR1RPVElveXNdVGNHY3dJVzx3VWVpd2d1aVdDSXdBZz9dVmprU3ZHZEtZRl1PQktjdW9hV1NNdEdZaHVtQ2FraFVvaXhDZj9XYl5naWxjd3ZxaU1feXVHc1BlWElPeHU7ckNtYj5ZaU5VVD1jWVF1Uk1neGd5eHBvZ1ZRWHJxUktvUmFXQm9FV1tFRmtXUmJjd2Y9aGhxeWhnVXVvaFlfaVF1dGBddGFrRElLQz5PR3JrV1Q9aXBJck9XVlV3WFlHR2NVQmlLVD1vUlJlQkddRVc7Vj9nV0FvdXNxWXhxRWdfVTpxR2ddaHBZRXFfeVU/VUB1c15jRkBHdlVDQ3hhaExhY2FtVmlPVGNfdGRdaFJTVVxcO1c+RWY7W2JUc2JBQXZKTUJDX2RRUXQ+c3ZsVWVvP0RMP2hrP3ZESXhGU0JfPWNOdWdCSUR4XXRhXUhnb2RZXVl3QXNXT1g9eXZkV3lhS2c+cXdZZ3NtXWd2PVh4YVNkaWU+XVhvZVVNP1VOeXRja0dQa3NzPVhdUXZTO2duW2lRXWRBP3k7aWJdVVVJW1VlX0hKV2VYY2ZeXWJGR3dBbVd4XVlfeWhnc0Job3VmUVV3eVJdaWdtUXVaP2RvU0VAPUliV0lET3ZJY0VoZ0dfQWlOZXVCZXZiYUNEb2RMPWJtQVhSVUk8eWJmYUVPaVhmUVQ9ZVZYc2ZdZ3N0W1hMPWJRV0h3aVl3Y1loaUVSO0JCS2Rtd2hJd1U/VVRsRVRITVhfdXQ/TXRFR2lATVVPT2l4Y3ZgRUlGO1hSQ2lkWXN4W1Y6b3VVcUQ/X2JcXGV5eUt5aGV1akNlS0VHUWlJUllYaEN5UE1Va2FjO0VEWG9yamNpYk9VaWFJYF1yQUl0aHFVWEdWaEt3TFdpcXlXVllXYVtid115R3lSW19DPXdZTW9EWU1GSllFb2Fnak95eEljd3V2TWVEd3FJWXFJTGlDOnNnT2dlVU1oeXF2WVNlXWtWSUd4QltSOkl1Y3VmSWdFZnNXbGtWR0VkSmVXdkNkRkVna1NnR3loUVVoX0lJc2VCR0tZZD1iWXdlUWdjYmNnVWdpRndGSl13V19HXkNzP2VHSU9lR0t5Q3N3PGF0PDtjUWVITkl0YD9FbFN2RUlmXk1Cdkd2W3l3YVlkTHdTWElZVlNEZklFWl1UPmlodFV5S1NieWt5VFlzRWlHQnl1QDtTdmVSRUtXU19neGNJa09FR29YWUN4b2F1YktIPm9FPW1Cb2lXcVlJam91XXVkZ29jUEtzRnNlVVNUSGNVdj1YeVNuQVVSXFxNSkdIWVBMdnRtaz91bTtUbmBgc19IeEV0TVhpcVBgVVRoeVpAcG9dUEtFbXlVd055bUlMb0NUTlBsV0loWD5cXFRMbVVYaXZZbHNZdXV5WVNpeHNAWVlzeFk6ZmVTX2VYR2Q9PnU+Tml0T3lKeW1kSWVHQHF3SHBmVmFhWFpIX1tFRndlUXhRR2E/YHduYW5sRnFCQHVpWWxjZ2l3ZmdWcmprRFNDdXc/VnJLdGhbV2Zhc09vST1pQ1lHWU95Y1lbdUY9SExRVlxcV2JbO3lpb0REYXJnT3NieUdwd1M/TWNkVWRIa3dFZVN3a3laT1lPXURDV2V0XVhBaXhcXGVXcmF4R1dWd0d0QjtlW2N1YE9oTVFmZHdTd1NYYFF5d1tkeUF3P0lkO2t4UDtmdV9lanV3VGl1Xj9oQktIX09ndG9oPm13VltIbD10YnFZeHFTSG1ZWldGPztzcmVzc0dDdXV4QFlFP0NGUHN3S0l0QmlkU0d1VmtCP09ybj1mam9UQ2lEdm1TX210d2FJY0dyQkdKSlFVX2FPVHlyeHhTT2VPPkxLYXhydkVxd21LamB2Wk1RSlxcUXdVdlJwWWtwcz5cXFRHSE5cXEhsYXhNbkB3RUh3Rk1rcV1uSVRSd3V3Q1lMdlFvbFBvQFBTb3hSXkF5O1hSXWRZVmVRPGB1W2FtVGFvPlh0YUxQVGVXQGFPVHFNR2FQZkRTXnVVV3FYd0R2anFxWFV0QV1zXFxISjpwVUFcXHBfYExxUVVvSFdFRE1AWVl2PXZRWFdzeVZZXFxsaUx3YVFTQFFtTnVsakB4bEl2XUlLSURueFlueGRNbVxcTkpxa2pxcUhQd3VAeG5IWE51bDpAbWs8UVV0d1BEbTtoS1VRV0RVcEVoVmpUS1ZZWGtQWHJMTWNxUXZNV0JJcF1hV0N0b3doVUE8cGpsTDpcXEpcXHV3X3lrdV1ZZUhtaT1LeEFLXkxnZ3ZjZmZkYlhxUEhcXEJwZ0tWXmBgaWtWYFRwW2xfZ0xxeXRxamxebEVBakt2bXhXcHI/bkc+dFBfaD1OZGx5YnhIXk5ebk5QY2VPW1hGW2tBeVJJc0V5XFxJcWhqXm10eWRHZmF3eGFtVnBicHBYV29vWVo6dm47WWNQWGR1XnJEPmJSP2hvYXJnYXZ5dml3dnZGUW5IYFtraF5SSHVkaV9abmdoYG9neG9hQWNOaXA/SGNRWV8/aHBPaXc6QF1Qd21ZcHk6dl5bT3Jld3dOXmhaZnlAXmNsYV5jX1xcXFxwcnZhckZYXVFJbXBZcEFocXZ2XUhQXFxMdnhjYW07bl9uXmBVSXBwVnFMWHhqaHBXP15QQG14YWZnUVxccF5nbGF5c2d5ZmdbQHhkTFlvTmZfTEBqcUFdbkZgWlF2T25tclhyanZsVj5oSVlbdldlcXddPE95Z3FqcEdacmZsclFcXF9wYkV5bEJnZkRxb3NnZl9hXWxeaGxRamlwcmpWVz9nSF95VUdnZDt0Rndkamlib2V2U1FXVVN5eFl0UGdHWD9XQTtnPl13TmVZdmhST2VObzxuZXF5O0lPVEVWTUVSQ0VZP1RNaHV0UUlzU0lqQmB3YHFzbFhXRHBNUUhrZ0RXWG15eGFreWBrRURRR0xNTVxcWWZ5a3ZFbWpYalVxS289alxcRG5qeFZmeU9cXFRySGBSYmBUT2RURGRLYWhwRGh2ZEVtREFSRTxUalhNV1hNZVRtOklUbXFxWF1NaHhXZVxccmB4eVBQeGpoa2lcXEpfdFdvTXlXcUw6dUxsRHZlaGpFXFxZa0FPUjx4Onh5dWl0Zm1rS1FQaVRPZEBMQ1xcUmREb0J4dUtxa1BNeD5NWF9wakdZdm9YeFplWTpVdmpcXE9dcW0+TU5acXBFRVduPVFUXFxwVjxOcGxTa1R0cWxXRmBKblBUO2VzXVh2YWxXeElxPWBROllYWUFYUXhLVGhzSz1LPmxybl1Pc0xrQlV4anl3X2FWX2hscF1QT2hWXnF0TlxcUWJ0TWJZeW5FUkJMSj9IXFxHT2VuTnl4UWw9SV06eHRqSXlteWJUT2VaUHdGeF5tPnQ8b2JHd21tbmFKSXJaPmZtb21kTmVEeGVqeG1VP2Jbb3BWX1tMR2Jod3c+dmJjV3VVUXdkUHg7VmVZSXJtbmxobmtdP1pEcHhEWGFkWXVRdmhtT3NlUV07cWZGV1s9b3g9cHZ4V3BiP2xPXmVeV2VyeHlIZ11BP15sbl9TPl1CaWVuZ3Y6cW1neWJkZ3ddeF54b2FpX2RSWGBzaXl3ZmN3aXU+YHBLbnRwcW1bb3hYcFpwXmdlRmlmXl9DcXJcXEBkcF5yYVFeQUBgTm5ybV9yZGl0ZV9tbD9aeE95W2hfcW9nZVZ5QXBvcXhfc2loQXF0bWZdO2h5d2dHa0RIU1l4P1ZKZ0RIU2NBYVhfYUc7d1ltW0RVS1lob3VKR3JRbXRkXVI8b0g6dVNLSXd0T3BlaVhJbUxqVVdpYXdmeHBVUHlDeUxeXFxRTDxMV0FsdnZkbUFhc3ZudkhxX3htU0d0eGhdTk9jU1BlZ0BsbU9nRD5yeWllUVZtRVd4WE5ebkk+RVNEZW9lQXZiQXFLbW9ERFJtTVFhcVJQbVdjWWo8bXNqeHFCXVFxTHRMdVNwQHJdRXRiPHJiaVNSTXZqXFxqYVVrUz1zT1BTS0hSR3RYaUVLQ3hwbFlrVWVxZHB0d3RSP2lTeWx4TU12Z2V5YnBRVUxiVXhcXG95W3hBdXdoeT5XbG1falFWa0A/aj1Bbklpc2VWY0RGbERnXls/Wm5OXT1ocm9vczxmcERHXlBGaG9RaXVXZkJQW2puZjpHd253XWRGcD9na19pdG9paGxWX1F3XmF2XFx0d3BbeFp3YG1AUHhWb2A+UXVRWV5uaWNsWGJTaGl5dnlkR21Hb1pxcGFtUXVjWFtDZ2twXmhVSHdXQXFoaHFyRng8SWpXd2hUPmxGQGpaV2k+Xl14YWdOT1o6T2ZKYWhBV2lFPlpgRmpTT2V5ZnNLSGBDR2toTmB3VlpCSGJqVlpKP11GRmY6Vl5qX3RBSWpdYHc8Vm5WYWVWP19QWWBRQVxcUkhfU2lmU3d0cGl1R1FnO0FxVXdiOk9dWVZ3XXZkaGBtOj5ncmdjU19qVllyQ0dfc3lkaXF0dz9iRHBcXD1IcjxJXFxqR19ZP19MUHNOQWpAWHVUcXNlV2xdYGdLQGc8RlpAUGJbQVpWRmtbeV1NdlxcOkhnaWBzTm9sX2dmY2FmbEd5VWhgZldmY0dqPnhxYlhlQnFtd3Fyd29aX0BpYF9mT15uWE95Z0ZxVnhrbXBrTEFjX15hXXZuY1lxXk5qWHd4VmZiZ2dhV19vR15ecVBwYEZqRGlxRUFcXGZOcXBPeURJcT14bHJua3d3XkdheXRfYWJRYXl4dExheWdgXFxnUG5fQGF1YHFLeHRKT3Nod2w8TnFUUWpOYWJTdnM9WXRHaGJMd3BOX2xPV2hGXmJKSGhlWV9ERmFqT2hCeGxJaHdtcHRocGNndnZed211UGVIWHJcXGd4bF9ecl5lc0ZfU2BlT2B3UEl2dWh0ZHd3Sl5bUFZrPUluS0BgYllfUT9yZmhnU2BfUHhqdFFlO2lwPXhhXVh4RkZuXVF4RlB3SG9pPlF2Vl5pXWZvaGB2d25hc1l0YEdqZT5uTVl3ZW5fX1daVG9ieUBmYT5hXFxIdnBxa2dhcWB4YkhgXFw8PmdpYXRheXBEXmw6WFxcV3FyTEBqQV5zcldfWmlnd09qdUFeYnBuV15hT0laWm9nOkJCO1JMQ1RKY2RGV1VRZVVYPXM/R3V0bUI+PVlKRVZnY3I6T1I+eUd3XVhHS1RgR2RFT0VScUJbPWN5ZVZLTUNITXk/d0lwYXZNR0NCb2JBdWhlTWVbb3k9YUVnPXM+O2JxUWJnZWNAY3dmU0dYZVRjTXJLd2VvQ3dQS2RwUXdmU3RUZG88PXVMaFlvcVZPPFFRQFZiVWpPVG1XYGxAWXRxdXNsSG95eFhscVVfdHJQaXJaQFNHWHhkeW9JQFI9SVVNYE1WWWpKRU9HRWtBdVlUYXVaQUpiZG52UHJlZXJCPW1FdW1KdUpKPUtCTHBIeHd5eHNATE9sYGxEZUtKTWxqeFdxVW5vPXhqeVN0SVlLZU91PVZnYEpfVVlfRVlHVVhFXFxqU0x3W0l2S19aTUFjcmZzb2ZeX1FiZVZtSkFqWHlnTHBdZF5fcmBobUBlZ1BqWkFgQj9hTk5lTD9kVGF0O1loeE95YW9nS09jdG9kQGddeG50Q1ZqPUliS0FjcnllUWlmPkBiO3Z2QkhqRj52Ym93c2h3VWlkWEBnPl5dYnBpRllcXFVgYDpoakF4bXVobm9vcExGajxXakdObTxpdUZWYXRoXztHZEp4ZEpfZURZcjtwWldibUFJV2NWP0l1T19Gc2lmb3loSmdndz1lWl9WTUNYbFl1OztodXVXYW1USV92V0VXd015XU9UaE9nc09SZFNUO2NnP3ljaFlzRGVld1FGdmNnU1tYdmdSY2VUa015PWNJeU9DTHFkUT1VZ0tybU9SZmF3Um9IZG9DZGdlaGNpc3N3O2lEZlVmP19kVWFUYXNyXFxdd1Znd0N1eUVZU0JZRW1Pc21ZR2VnYnJbQ1RjYjpnaG1XdWRTc1VxQj5NaFZnWVtHSW9zaElfeW5HaUxBRHRrVmFxRk5XdkpteXdPQll1U0JvZk5XRnlnV3dLWHlPQ1A7dkpLdVZHZWpdSXlDQm5zZVdZWUFhUj5TWVJhaUlfQ3NxVERvVFBhZG11SFtDaXZHc04/WVprc3Z3VEtHVWlbeVJzVldbQ05lVnk7aWxBZ0BBSVNJaD5NaUl1ZVJBZWJ1aGFJV1xcR1RCTVhIbUdZbVllV3hld3hCSXQ7W0ZuZ1luQVJpWVZhd0VZW3VsdUV2X3ZmQXdia3R4T1N5SVZSa1V3TXlJU0VKR2lpYXlTaWVTdVZLYVZ0Z0dFZ2JdS0JAX3ZhXWhfQ0leXXNMeXNtcUhnaWlqPVZzdVR3a0lZP2lpa0lTPUlUWUU/T2dpaXljY1lFcXNZbVNqaUZAaWJaTWR5QXJDVVRBYVJ1T3RHcXdmWVU8UWRTW3RVR0VOaXZFX0RXaWlIWUdOTUZTbXlbWUJdO0NHaXI8P2hkV3lTQ3lxbVNfWUVhZUREU3ZSS3V5PXdlc2N3SVRtd0VXc3VwbWJlc2Q9X3RtPUNVZ0RReUg+SWI8T3RRXUl5VWVPZ1k6PVVuQXR1Z0JhT0RJX3lSP2NcXEtUZ2VlVmVHQj1CQmVSd09UTnFleF1Xc1FYXV1WU1toa2VZQGVTRltodG1yQFVoRz93ZWlYbkF3d1d2eW9JPHNpcjtoUk1CR3lVaF1IPFl0Vk1mQWlHVm9UdFd4Ymljd1dzaV1YVDtYO1l2UWtZbHNZcldFUmlGcUl0aVVzUWVmPWtmd0F5c3VWeW1zdVNDRldGSGt4cV13Q09jUF11UndVTm1VPXFiak95c0Npaj9zSXVZWU9iUWFUTU1kS01Hbk9WckF5PztIWWFWVWNicE9GeFV3SXdWZU9VR1dDPWtjS1VYPVtFU2tkQk9oYUdkXXVIaXNIUGNHY1F3X2dpY3NkOktESz9jPGF5X11kQ0tCPz9kXWtWZmNjRWlVdGV3TlF1RmVHOjtUPXFCdENWbj9ETV9GXW1SRk1ldktoZ1V3a1l3dU9ESW1YeDtEc0l3SWFEQEF2SFdZYXdYeEFYWEF1bWdIbTtXTnVnQnVXQXNicHNCeUVyO2d2RWljU3dXal1HWGlWSmF4SWxQSmlwQU14aGBuZER5XFxpajxFcGNUUVVNbG1VcWN0SkI8amxAV2twU1tETDtlTWdJc3N5S2k9TWxtWWtcXExQeFVuXVJCeHBXRHVEbXdoaU1ieVVvdXZrbXJnUHlGPEo6T2VrUFpcXFd5PkZgeXluZ1hgdHBsVll3QXFoZlFjYlBgRElmYUFzYkFsSndlSXZnQkF5c1lsZHZ4VkhxdHhmc2lkXVFoO2hea05mXFxRakl3dkhuWmdJYGtZb1VRb0lxaU5XX2RBWl9HYnRJcXdHd2FRYVFIX2Beb3FwZnRneDpmYkVQbnJwWkE/YmZBeVdRdENIX2hgX2xoYENWdk9eXV12YnNOXXNIazpXaGxpW2lZd3NRamNZWj8/blNGdllmc1NYdF8/b25xbXlAb3loX0BGclZPeV9vXkN5cT14Z0JYXUA+eXNpdHBuYGxWYlY+Y1I/WmV3XFxuPmduYWBpVmtKd2ZEd3ZySF1oYGNWP1o7QVxcaXlkUm5wcUFhdUhpdVdlUG5eUVhuPT5nWnZsSmZ1QXZfeElcXDtgXldnb2lRa2x2eFg/eEVhZmlXYmZOc2duZ2dRX1dwa1BgdWRfdz0+Zm5ZbWtmaVo/cF1Gc1ZXcGd5aTxObWJXd1BedVl2W21PZlpJOl1ob0ljU19iOlFEbE9FdXNkTDtIcnVjeFdEWGVZaGllZ114PklWUkNlPlVGTT1COnd3Qkd5XVdGV0FnYj1SXlV3WXlZTmFUYVtYPldXUXNmWj1FeEVoXXlEYklkPldpWj9iPlF0V1t1PEtiQmVCcVVDWkVScD1XRVN3QnljYWFza0t5QD1IcltGZG11XFw/RWw7QlJ5UnhNSE1VR0lbWD1ZZlthZltVQ2Bpc2xfeGZNV29bdlhPeXRVWW1HSVZLVzpXZUdrQzpBdHdVeUg/ZURBYkFDaVVzaEtVRGJxVXd3UkhJRjtDZlhbVjpjUm49Q0VXVW5vQ05HR0Nnc2B3dWJFVlN5VnB5c11hdUdDVF49ckx5WG5hZUlheTpjV3E/WV89ZFFDY0pZRmFHZFR1YltHaXVhUnRRaXRJaUpRaWlxdUtRd0s7SURTR249RFNxc0FpZHZRZWFpd3V1c1hnQ2JXclc9SEJNZ1lBc0NZSGZLSVN1c2ldd1FHWFtrc15tVUV1eUtXZGZDZlhxVW5NYkdXd1pJWG1bdFJNVUBHYmdlV2NhWEZDYlpDQmZDUlQ9cmtdVHFBZ0NzZVQ9cj1dVUdrZHFLQkc9WEVnZW1TZEJXY25XSD5xYmNDSEVAcGZQa2tBU2doSk90Sm1dcmFESm90VExYb1dkWWNATm88c2tUeHhAUD5BT21RV3RUTFNISmFBbzpUUXRUalheckZIYT5XbkhnbnNnakheXXFOcFFoXVpGcFZBa2tgXllfYGhWalpmX2ZoaUBhX1dYXUNPd1Ngd0RIcG95a2hZYlBPb3RoYl9nd1ZGaz5eXkNAdWFuZGl4ck1Zb1JxajpnXFxYcXVlPmBaPnQ6YWs6Tm1jaV14Pls6WGZEUGVGV249R2hIbndZWXNDdnhMQGV3aGluYW1TQWRaXnVDRmdCVmQ8XlpxSFpZdmNfUG49X11nSGhqcW9yR3BLYHVYb2VuT213bnBpX3VGZm5XSGREP3VAXnJGRmtVXlpMUF1iWWBoR2BMQGJvZ2NwZndEeXJNP3d3d2Z2d2FMXnBxX2hUXlpTeWluYV1KQWFtaXBqbm9CPlpwR1xcTXFmYmBieG5tUD9lXl5fYl94Xkh3eGlvXFxwd2lRYkNuW2xPXnl4bkZGW3NvZz9ZXFx2UVtvbmpTcVtWPmFqcWNkSXRQaXRPaV11bmhmYG5eYHJmWG14WWJCQGtCQF1uPmdKeG5heHZ5cXVOPmFdcG5GR21cXEBkYl5rb0FnZXdbR2hrWEdpTVBgXWF3c2heQGBmYlZ4Qnd5eU9yO0lyW1lzaXZxdndeP2hiP05aO1F3T1lvc19hWEhpTnd5eUBsVVhtdU5oXkFzZ1ZlcGB5TWldb3hwcXh5dll4SWFncFZ1dm52aUhiU0dlUz5feUZnbk5lRVdrO1FqanZkaUlgPWFbbV5zalZyRnhpSj5obUFcXFJIeGlOWkVhW1VeYD5uZ2NpZj1YYjthc11IZkBIXWA/bU9mb1NuZnZYZlJhW1JHaGI/anM/XUZBYD1hW21Qbj9GZEtHZFtfZU5XeVlHdFRRdWRWbENRbExQbEZZZnd5XTxAY15Ob2l4b3l3akduYXY/eUpGajo/bUFueHdQajxHbmJwb2hwXFxCXlp5WWlNT1xcQ2BiXUh0Ukh1dnl5S2ZsT2hsRGdubGBwbmB4WXB3Ql5tak5fT1BzRld3UVluW0huW2lrTmZ3c1hoYUFmanhoSmZ1PUZnSWl2bHdsaXZlaG9ddHl5Sk5dVVZdO2dlRUhydlhqPUZuR0d1cFdvUGdvPFBiR0lbO3Z3UT5iQ0hdWXZdSWBieFhqbWFoOmdfZXZsRWlzZm95eUFbY2BkRE54ZklvTXdueEl3SGB0ZGdgUklsU3B0aXhqdkl1PWlhWEdvYndkaXBld3FbbXBrTVF0TGFzPXd5WU5ydXZzdG5ad051cU9cXFpGYF1pXVxcaW1hZ11VSHV2eVlHR2VBWXdReW95eW51UmBfZ11VSGd3VUlTVFBJeE13Z2B1Rj1hQ21yRlNIeElSUmdEZ0dFYD1lW21aW29kblxcQFxca3l1PkhpdXdjcT93b1BnX1BkW3B0O0FMU2I8V1JGWUJcXG1iU3N5dVtIREVjVkVnP0dmaj1XXltFdHlJa2VkWHVnUD1jXk1HOkNjbV9yUmdSUVl5PGNlRE1HSz1XblFZOltGa2tDTldleVVkPlFZV29UXz9kUmtGRGtCSU93Y110P3dpd0FWYmFYV3dmcEtSWjtUSmNlPVFnUUlFSklZVldGPktDPUdSeVlidE1TSj1Ya1V3QGlUQVNFPHNEeHVpYWV4SlVlcVdlZ01VT29SZXd0PT12QlVSb3dpWGtXSl9JW2toW21DUkNTZ3dCaUdXWW9EaFNiPEF2eXF5Pjt0Y11UZGVnWGtCQU1yeElFRDt3bktTb3VUb2lyeW1nUXd5eU12eGNWa3lGaktodDtTS3lWUmF5R0V5dkl4YHF1WV93SHl4eVF5O3FmU0dIaF12eUl2T2F0bG9jZVdDYlN2SUdGYXlVUW13VjtDOklmaUdoUmdIWnlnOj9yWkFoeXFmXkt5YT9TRWtjREdkZj10aGViXXNlUUd3WkFiY2ljbm1Za01Edl9YamNYT1dZQE95Z09ZZk9UYlVSeFdZamVXS3VHVGdIbGlSVD1CSnlpXFxjYlh3VEtvWHJFWW5xZkx1ZWlzQ09bWVVZeUdfUmhHZl9VdFVNUllZWEx1aWdPZmdHU3ZpdklZd1NpVEBRR0Vxd3d5Zkl3RXNbclVPV3JhR2dXU0l3aWxtdkRtYlt5Qz5TWVlxWV15SXlBR05ReT1PZT5Jc2VheWBneVBtdU5jaV1jV01heGp1SFxcdVN4SWdMUWVOP3lFeXZpX1ZxV0JudXVCSURNd0RuWVY7S1NoZVVgXXl4d3VoQUVJWUNBSVVMbUJmO3VzQ3N1eXV4dWd1c3VKdXJ3SUZWU2lxb1dBQVlQQ0NxcXdVeWlvaWRfXXU7Y2ZUQVV3a1lseUVfVXV5S1hxR3c7Z0ZaT3dZW3d5Q0VZX1VOUXV3UWV3PXNKSVRNc2Y/RXVrUVdMcVdXZ3V3ZWdKQVlLUWRbUUliWWhvVVZWeXlvc3JSTWdiU3V5Z3ZyS0RsU3lscWU7eWd5Z0hxQXRuZ3JVdXNeU3VmW3VxaXlMR2lrb0NgZURlTVJjaWJfeWlXSVdbSVlGVVV5SVhuWWRkU3I8T2Jlc2Jpa3VIYWdOS2JZR3N4VVJAcWNTU3RRaVVLXVlpUXk/V1JxV3N1d0l2UUNsVXc7V1VVeVRgR1dPT3VRWXQ8S0lydXV0Z0ZtVXl2T2VOS2hgUXlmWVh5bWZ1Q3VpO3VtcVJUbUQ+TXlpU0JhcXlMX1RSYVZyYXV5RXNLZ0NZZXNiaXJmSUNEb2RRb1hmdXhzeWJfXVdDdXZxUXg+WUVxP0hyXXNib3VOcWhBd1RoX2V5b2VPSVVpU1JWQVVST1lfdWlvZ3hsR3JZO1M/Y3ZUeUlAXVJpX1NeVXhOS3lJS3ZhcWhQZURRc2RedWh5Y2laP1dlX1N1b2h5eWN1ZVNXTWNSPUdCXXVvZ2R2b3lVb3lOcUVcXElDYl14T1VpdVVpaUNTdU1VTk95XmF1SWdFYnlWUWNDakVmdj1IT0dEcmdEQ3VISWl5WD9UVml4Vz1zaF1TdjtpSV9oZll4eFt2eVVmdWVmTl1YbXV4dF9JPnlWa1lZQW9pYHFIcGlmX1NIUHF5Uz9VQllCU0d0QDtIXVdEVl9yZ1N3SWFEa2FGZHlWaVN4bXVzVztpSj9lVVV0U2VCQVdValV4aGtEP1dyQXFpa3FCdGVJalV2bHlFdGNFSktpa1N5QHlkeF1SVnl1Vj1YTWd0T1tGV0t1bWVCeEt3QVdzZVdmWUF3Q19kR2VpYHV5VG9UUGlUU0FGa3VySWtIUHFkcmlCXWdZZ09ZPHdSRXV3dWNZZj1iWVdFT2N1ckF4QklpVXNDRFNFUmljZ2NnT1FyTFF0bGFFaGdleV13akl4TVlCWmlyQ0lDQXFTUT9jREtHZXdCdT9JeT1EdG1Ia2tJPWl5ZVdnZVlVYGFXclNVUVl2eWVXVW13XWF4ZnlSRFNJdXNURmtmTEFXbUVHP195YFF3RG9WZVNZUUdibWt0RnNoT0toTXFTaE9JUz1UV3dUQkl3eXl3ZE11O1NVVE11eU1CWj1Tbkt2WT9JQUVVWWtoY1N5cGFJUV1CRkt5WmVkQWFjPWNDc3loWGNkeU1FXFx1U1tneGpndzthZ3hXaFFnUklhd0ZzQ3FfdlhNaWxld0RTdVRfdzxhaFBHWD9NQlhrZV9pRW1LWXBhQmljWVdteEdXQnldZmNXRVVJaVpXRm55V3Z3RERRYnBreHFteUJ3dVpBc1FJc2xtWGBZZmZVcztXd3BreHlvWXVreWBvcmY/VnVfeGZFVGhlSHc9eFFZdj9zQmljZnFVSEtXd2xtRVFHaGVlUlhTQnhDRW1bZmlTYlE/WVtRd29hZlBtU2dVZGRdWWZhSHFxSU1nU209UlJhVGpBdlZxeHVpd1JBUkl1aFFtWFpJd1xcYWI6d2lOVXNAW1l0XXhwYWg9QUJGQ2JyZWNsR3JsT3J4S3VrdVlWb0NEP1J4R2dgb3RleVJmPWlvbVZaXWhlQ0lxeWNjWXN5ZUlZT3Q8SXZCO1JxX3l5d2diZWc9bUZHdXRxbWJUSVNeU0Vma3RMdUNaSVhyPVJBeURFY2I+c1RxdWNKdUlBXWY/T2JEYVhsRWhDSWdPPVh0O3k6V1hxQXhrb1RjQ0d0WVZWQWZpSWJpeVlqUVV3b3hyO2ZTX1heX3lhR0ZOS0JsSXhJRVZZXUViT2dhWWVoVUVyX3g+eWhtc2J0SEpEeHNnRFVxWVNDaFVKeE5ZRW1xZXZ2bVE6PHRcXHBySVl5cmxrTl1xeUVyWGFWPUVSPUlKbXFgdXZhUj5cXHF2XFxWX3lweHdcXFlzV3hxQkZqREBlcUF5ZHl2SEBqa0BfVV9zcVF0P1htQHZheEloWU9hVVhvOj5aaXhzeEF1dUBmcnhvd0hyXFxXdlZZdXRpc2BpeWtJXVphckVubWxQdlVockVxWnFncWdXaEBpamlxYklHYUFuaFxcR3dOTmBbZ3hLaHNdP11AdmJnWG54UXNkQXI/dmZHdmg6R15KQGxZTmBpb3NrX1paP1xcUGFwTWhcXE1AdnJhd1lGbEpwXXlQXU5RbU1QbVh4eEJnXFxOVnVFaW1AWXNkYF9rRl1vQHZ5Zl1UZmpvWG5MR2xCV1s8aG5ReGdSUGFpYG5waFpWPnVhaVxcZ2d5a0l3PXF0cWhpblhnQGB4QXllaG5cXE9HajxPdWdPd3BoXVlvY2ZpdjxYZ0lPeW9ndlBYd2ROakdAY1dBbXZ3Y3FOaVhRdkNZcnJ3cHlveWBJWmpuZ1t5W3V5bnNZWldmZElwa3l3YWR5cEx2cXNWaVheaVc+cmV4a1lnXFxydnhmd2hUX15naHhWcHlhQGdecXR2aWtrb3hQaVpVT3l2R3FZQXU9SFpoeF13YXBzWW9jRmBoQWloT3NYaXBVb19tQWdYYGRyV3d3WWxxSGJhXm1UXmFsWXBfWWV4cF1aX2lPb2lPWW5Nd3VJUGVNQGZ0T1tpZ2dtSXc7UXRvZ2lbPmhCWHh2WGVxP1pmRnJST1s7aXNnPlo7QHZiYV1nR11iXmBseHJLQF08ZmpxZ194T2NkVm9lTndlWHdmaV1XYWVmYWdrQF1TRnI8UWVUX15oT29pT2xzR2BuTmY7VnU8VmZZPndrUXhER3dxcWRzPmpuQGxDSVo6eWhrUWJhcFtPWUxDeUFzZmZvdW1Vdmt1Zj9Nc1ZbaWpldFFZY2BrYlJVQ0RrR2hxdWtZWUQ/ZE87dklTaXVXeEZleG1dZ0FZZ3lPaGRpRmZ3Ql5zWWFxeVNJdnBxWGM7WVdZWVhJZHd5VUZLWFVraFtrWTpbQlNNeGFZcj5hQjphZ2JVaTptY1g9aHdLREBPZ3NfeEZvR047eFRpVmxFRV9bR0BZdUdJZEhfcltBVWZLST1RR1VdR0s7Y18/VFVNYmtvaWY7Zl5BeFRPQ21XY2Y/Q0g/RmN3ZUt3V3RjY2xfWXlBZ2JnVkM9YlRVQ1ZveU5JeGQ9dWQ/eU1VcmV3VEdFdU5hSGRdaF1pdlVHc0dnaHhXZ0l3WWV5c1dJeEVxZ0U9dFJpd2VraXJhRkxFRXlvb2dVUUdMclY8cEN0TXl0WVN5a0VUeUs9SkhFdm9ZblVsbmddcWVNV1BAV2VxUHV1VVRRa2JwU3dFUGplT2pwd2ZBd0VZVFBxVmVoUHQ8VGd1T3dwWGRtVVJoa09MTnZFdFdATmJsSkNAaj1BUXZwVHNgUz5cXFJzSVlyUHVVeXFpYEpyVU0/VUs7WE51YGtxcXZMYHdkbFhXTHJ5PWtBWHE9ZExaSWo8cEw8VFA6TEtsSG9bRVFXTE5NPU9TQW5cXGhKZnhtQ1BQYmlQREROQXhsdVBWP1lOS0BTQExwSVBTYXhXcmRQZU12dFhvP2hUdlR2bGRxO3RUcGxTS0lXSWBvU2hRRExuTlBTPnV4eXVRbkFUYXhUZVxcdmQ9dG5QcXddWUdZbm1BVG9gU1pkVDw8amJJVFBJcG95cUF4VXNBc0BYbXB1eE52ZUtpdEled1hRaz9WeUFgZXlhaz8+d05QXFw7QF5fV3J2YWRPQGVkUGBgUHdeeHdTUWlWeXVjR3ZiQV4+T3dgaV5VdnhYX2lOQW5qXlxcPW9jdF5oT0lyWHl0X1lgVEh2c3F4VmF3VWdqc0FqVm9bcE9eRnlzQz91eGhgZF5pdV9fdlB4bHlod3hxdk5zUV5oV2Bvb3dpP19ybHZuYGhrd0lsal9cXFhRW19fXFw6ZmFXaGVfZmRfaGpPaGZUd3FKQGtSQGBWZ3hXYG9Id2Q9ZmpwYHBcXEZfVFljWXZdU1dscU9aRE5fV2dsVj50XWZodGd1RWhfYmFkTEZuamZobWF2RmZxUk9ecU5oSG94O2lyVUFfPnlneVZrXUhnTk5ka0dzX2FyXmdxWFdvTk9pRWd2ZGdwQEdfTVZ4Pz9qTmFwOl5uTVFvT05cXHhAZF5ObGVfblZuc2doa21PYUNIWkhecVJHZ2JZW1ZAXTxucUpebU8/Xl9YdExwX2pYXWVIeXZxc3E/c3NOcGlhcEFYYFdIYDpRY11gbERYY2l2dXhfWj9GXVNvZ2I/ZVJgaGlRX2NBaFp4dWxBW19veE9oYUVwXFxoaXNcXFlrdHZ2TEBiYl55Z09xYT5oTl50b0BkTkZuZWdhcEl0S2l3c05cXFtYczxJb2tgW2xoYklvbnNXYz9vaWNnZktwc29Oc10+cj1IWkhQcG0/ZGlJcl1BeWFvX1lhdXFQeHheY0VIcF5neFlIcFxcX2p1WWNcXHhab3dqQHFjeGlxU1hycV5mXFxQWmNYbXF4ZlRGaUNBa3Zgc1VpaE9mWnZvaWFRbFhAd2xJbW1hX3F3XFxhSXNIUGVvYGVMV2hpRnZbWXJ1PmpMT15RQV1Sd191eW9Sd19nZ3lWWGpHZ0Rfc2JxWUVnVmQ9ZD9JZkJbRztDQjo7Q1JHST1LZ3U7ZkJbSFBDVkJpWHRtc2NbSFY7ZERDQnd1Rj1NZlVHRltpQ05zdTxDZE5XR0xTQjpHV3RXQ3NjU19DVUNdSVxcZ1VSdWlCc2RRO1NnZ1RCR3lMU0ZjZVRMRWJEXWdKQXdvT0djP1RKb2lndXY9ZWI8RWdPUUlEaXRUZUhCQVhcXGtJTm1nTkF3ZHNnWF9JVT9YdmNiaT1EYEFCVF1HTz1nb1FkZGF2TVVpUGdHeVtkQXlEcW1TS0NmYlNZcWF3aj1WeU15TEFUd29UW1tXYXl2aD9lTm9mWlljTm1SeVF5S3Fyb3NSXFxrY0dpY2xXaDx1ZGlZRXFfeVpNV2NVZUhFRlA7VEF3Z1NFSGddVU5neXVVaVdleGlhVktVY0RXRFxceXdheURcXFdZP2lyQHVSclNVYk1XWU1YSUtFQ19mUk1Vdl95c2Vocj15eE9lb2VZOjtpP2NkZjtpamV5O2VZXXVyWnl3XFx5VEFJWUxhRzpfaV1TSHhXSXJBeHRNV3B5cj1XckZXR3ZPR1NXVVZReD9TeGBRaU55d1d5aGVVc2NhRWA9eHJJaWVzSEFVd2l1RVlReHNJc1BveGxPaVBNYnl3dkFVdURtQlRzU1hTVENpYnF1dD9rR3RzWGk/ZkRbaFBXaXRXaFVnWHR1dUZBUkBfeHRRc0lxaFd1c2dfV2JBREVVY2xrU19rdl5fSEBbWXZHVkthZ0lXck51aHBjSVBLR05jZUZ5Z20/eGR5SF9ZZ29ZYzxhZnNHeHldZ1JlZEZZc2NPT0NEcERlcXVdVUR0TkZJUUtdcVxceGxIZW9CbVVlaVBtYXh4WHdDVU1cXE15O0l2WWxySFVKQ2VWYE1VcG1VbWRyYT1seXhKTURzaHBZXFw9alM9dXVwaklUbTxJV3lseWJoeEN4dmxRcT1cXFhvXFxza1lRcHVzRFBYWkBuRl12SD1TRUltdlxcTlZwVlxcYVVxSWxFeUxIWW1VVHdAWHBuUExObE13ZVRSQVNlWFREaEpUXFxRW0xZc2lweXRuakRKTkRzSDxZUF1wQFxcc3dAWHlZVk9wckJNdDxYdm1tdFc8U2RoV2RlSk9wcE9Ib1FUb0p5U2B5T1I9UT9pbHdVd0J5V3l0d2RYdk50UG5Ac1ZgVF9Eb3FVdFthTFloVkF0T3ZtTUY8c3Jpa0NUTVxcbWxZQVd4XFxtakFYV3V1aGhqXXBqXVl0YWFNYl1XQ2h1bk1YO3VXcUxQVEx1TUhzV01UTmVVU3VScW1NXll2Y0lXXz1sa0BYZ3BUZXBsb0hXTkxVWzxXQ0BrX0BSUGlwZXBrZkhPW3RzYW15T3l1eHRZcVhSXkhNcVhOXVlxO11WdkxNQkF1b1xcWWNJdEhZcGhpUWFseXRtV2p5c0RVbmlIVUt0cXhVdVhZdkdlT29oV1c8al1Ic0ZUcnVockhteWRleVxceU5meGx3UVVQWXREYEpsZHFIWVlbSXR3VVA9QU1OTEtPUFZrSXJmPG15WVhaPFZrbFRycHNOTVJfdGpXZW1ZSFU6aE5zZEo/XVJUYVFhbHZaQFBeWHVGWXhPcVRZQVFJSVE9XFxyZ1FzWVVRRkh3REV2VVxccDtQVVRkeG9pcl9ZVj1cXE1TbHRwbHRPeE5YUFB4YFVoQFRESXNrVGxheVlrYFZEPVE9dFdjZWpmbVNlTHNyPWw9WFhCYHlsZXVbSU07PGpiaG5eUXhASUxleU1wXFxtclhsdGBQTnlycmFsRF12amB3eE13RmxOPGhZXFxtdGJpU2N0a0VNd15Nc0o8VDxBb19kTWdpV2BQcGRBal5ReWk/aXJYcGJZZD1BXXdeYktRa0R4b1lIcXR3YFdXd21OaFJBbjtwaUZeYFZOXnNHbz9mWjtCZmlmTD1Ddj93aXlFaEF3XmFWTl9jSVNzbV9mZEV5WklCPV9pd2NZUj1GcVN0dHlDU1lkSmVVXl9UY2dIV09XaTtyVXloUV1STldmR2tyPWdyamdGZWl5dGFTVFNFZUFTZD1Yb2VYbE10b1N3T1FFR1tUYUN2T11VeFFZSHF5bFNWYE9pcmdzakNSTml1UGN5d21CR2N3X0l2Y3VTPG9CckV2a3VDTm1yRj9YSklVUD1nT0dyO0VSW0VGS2tjSE95Y1N3PWN0Sl1CWDtnRGlIPkdVUl9nSj9lUkFSQVV5cEVYR1dnTW9HY0dSX0dkY1tWTFFnbENnVj1mdj9obD15PV1FUnljXmd0Yl1SPW9nVXlCPUliXFxtSVV3c2FxWGpXdFxceXhRX3VBR2dfT0RLO2Y+X3ZgW2VzWVJ4S1ZcXEFWSXFpTXdUcnlyO1dmaEdka1lnTXd5dktkXFxLaF1TZFhldExLdExxclhHd1pBUz11aUJtV1VtYnd3YkF3Y11XRj9beWZTWW9RZEhjYlZ5WEtxdlt3VlBdRmhJZW9beUZLRGxrd3FRdmlZZlhnaG5hdnNTWXhPdXN1aFZnQ3BLRmF5SG9HeE5hUmdvVFFpdl1VSHZbST1VRl1feVdDZ1BvV0hhR3VjV0dvU11HdERlUnZxZnRRRmVNaHlBaDtVcldjRWs7YkhPYz1rYkhfVXBVdnhfUlBpdkNlSFg/ZXhLWEdpZEQ/aFlzV3dBSW9bdUNRaUFVaUdlZ09DaV9nVF9lRW4/YkJ1RnVVVT47c29feWRhc0FDQ0FReG9rZV11REdBd19VR2V1Z0hRU1J5ZVJXZEpzd2hhSXdbdlNBck9lVEtNZzx1Z1dTSHZdZlVXZ11nRlRLQm5LVV1Ddldtc0pLU1NNWGR5cld5RExXUz87RlFPY1RRdXVbSFhFcklNYlNtUlBZd1VpZW9hdGlLaFhveWNTdz9hZ1ZRSHhhdlxcV2Nhb3R2TVhFU2NSS2lsYXhxQ1h4bVBHUW9seVlubVlbPExSdVZ3eUtbVVd3RVdoTVNNbGxcXEl3Z0l2QFBZO11tPT1OQlVTdFhOR0BWal1sQ1xcVFBUa2hFa0BIS0ZgT1txd2Rpd1xcUXdoQVdpPVFmdHFVWE1mYVBuXXNqeGo/aUx5bXVSWXBuVHdePVJ5SFNteGxGSW5qRXVHaG5OTVlGQXZSSU5AbG5NUVU9XW53eWp2dW1WWE9nUVFNeE1maXRpbFdWXW5NWFBMbHNETHg7TU5sRHlkZWtjQFRDPXJhdVlYbU1hVEpnbXBwWXl5cFlxWHlmaW1XdW53aFVXXVdhYFJScXlhaUxnQExOTXBxcE1fcXBLUVZgZHhFSGtuVW5aaWtlbFRSXU9YVGs9WWtVQFlmbVhlYHJBdXNddVRPYFZtRWxeTWtvaHZFeXZ2XFxKOkFuWEBxdUxXT1BKVmRwblFubEVrVllNalBOOmRUT0RZXFxFSlE8d3BhTlBEazxVanFZclo9WFJcXE07VHJcXEhwUDxuR2BLP0hySjxLTV1NVV11TmVtbmh3bVlKP2FrQ1hRcGByS2BMXFxgbkdlWVF1VXdtVGBRdms9Uz09Vz5EajpNUlt0c0ZxTGtgVGBAVDxwcnNwcHRJUkRVUER0d015cmJ5dzpoU11IUGI9UTpkajxFdmpVVGN1UD5cXE1DPW5KQUpGaG5PQWtPeU54UEt3TXQ6RHNDRHlbYUxqdHRTXFxQT3BUZWBsRDxyeWlVUWR2XFxEUkFAU2h4altEcFBdVGY8UXZNUztVV3dlVVBVUVZsam9ocHNZd0Y9T01EcVdcXFVDcVRyXW1DdW9cXDx2QGhLa3VzUnBYTEVVZXR2c2BrVTxPVnRWUTxQdXl0ZkB1UEVXZ0lvc1lMeGV1bVh2PmFvQnhrdEh1dkRRdXVxckl5ZmVwdVFqaXFsQE1xTVVvSGlPU2FZZklScXFQSzxPXjxRY0BWOkhYd1huTXhKOnl1YEhUZUR5XFxFVXBFVXM8dHk8SkpNT09kbnNJT0ltVHdMTUldWXRMWU1pcUQ9c1JoeUNYeEFcXHhsbU5cXER2d0x5TmVwcHBqRHFsUHBKRlhXXlhxQVhNV0FQPE1LY0BqTVF0QnlsVU1xUkVUZmVXZ2VOSkVuX0xTZXRsbFlzVEBxOj1zbVhRc0FXRnRMQlxcTnFET3FAVW9sTU5MWUlhdkRoTFlQVXlYeHJZVk5BbHNZTUB4UnNkcFhxdWx4dkpJb2hpUkhtVUBRWUJwT1BZTXhQeT5RbmFFVUlRcmBdeHFJaztUS25ka1FtVHZFcHVhc1tZcz1YamNdTEVNb3NwWD9ZbTxRcjxRSz9QUm9dUG9gcGxhSkRsbl5wcHZwbltQVD5YeDtBTGptcmxNUDxxS0hVUkdFbFhgVmVhTVhsdnZxVENBS2JdSlxcaVZlRFdiVEt5SXRlcFhvUW1PdW1zZXlSSW49eXBZbFVxSXhYbFNQQVdOZXc8RFhYZVZvPHRBeUpKSHM+aUw/SVdJcVNUPEtAUUppXVNLUFJaRFRJTWpZSVl1eW5hVHV3ZUxRRE1mSVdDPHFCZFliYHJ1THBMRWxCTU5PdXg6QHRrVVRYTVhoRVc7VWxKdXNJZXFNUVV2QU1jPUxubGxoRVR3VVlrYFdjYFBATVV4bVh2cXlAYExeUFVmPHdKUUxTbGtbREpIdFdaUGo8eHJ4TXdxXVdhWXJFWXdgdHZnSXJbRHY6YG5fYHBgaGp4TFhEPW9VWEw/PG94VWxxUHRkYEx2bVhjZVY9VXNreVd5QHFHQHRjPXlveFdsYWxBeFhCRGtsQVFdUXlpdXVeaVVWQWs/XFxyZ3BQd3V2RmFYZ1loU1ZnSk5aO2BcXFBZaVpQdkBPdFdobVlfZHZGYD1OdnBmXnNJdTxPdWhgaW1Wd3FgY1tXaEdXWlU/W0J2aHhveEtJY3Z3cXNZYXh2a0V2aGdJZXVGa2NuYT13XlRxeFRuZlRPY1t5dF5vYXh4XVlna2ppd21OaHRfXFw/P21tZ3g+aVxcXXFLdWZLRWNVaURCXVVSQWlbcUVpX2VWZWRha2RIXWlpRWNAPVJHXXZYa3ljV0U9b1M6O0lJeXVAd0ZKX2dDcWhWYWdeeXVRc0NDPVVJX1RFaWJWb0JdUWh5T1VOUWRxbVZfUWI9aUR0ZWVQbXVES0RWTXVUcWd2bUhoSXVMVXRcXEtnaGd5d3lmPFdocltmZmdodm9jRVt5T091YUt1c1ticFlFYXVkUj9kbEdZVF12Q0tCWmdUZVNJZGlScltWYnl2WWNiYl14Y3ViUWFVRmlnUVNCcldzeWNHR3V1Y01JR1dyX01zUGdYWWNidEtkdG1VPF1kXm9mcj9naG9pU092dFtzRWl1R1FFW01VRTtSWz1ocjtiUXVUVHN5dVF1QT9HZ09TaEt2PDtFRktzR0dXcWFpW2N3VnlZcndzcWVic3lmeG9FUG9SPj1yWj9iYkdnTGdzQVt5R3NZTkdYVFN1cmlkT3lmeVVncndYTFNmZkFnZV1XQFtVWXV5ZDtEdmdSYVN3V2l1c2lSX1lIZndCVk1VbHN4cV9VW19TXV9XaT9XTUt4Q1tZU09TT3Fkbld4YWdRbFlLZVBPZEl1OnB5VnF2P0hPeW14VHRQeVl0Y1lUXWB3eFxcZk94bG9PZnlpdWRHXUlYdDt5bD1OcFVYeXFnblpocUBuY1U+dl1BdmZHZ09nZFVoaWVBZUdPeV8+a0ZYdTtZYnJeanJWaXJAdDpHdGdAdm52ZFFgdlFIbmZfZXdRYj1Bd2lRcnRHXFxecW1zVmhyYXJPYF9ocGJMcXNob2dQQWlEYGpib2ZeP2NOQVtUWW5BdnB5P21WRmlKdltiX2xMb2d3YG1CeFt3YWZmP3hlV3VMcFBzZklbc3JbZ3E/SFY/RGBjV2U/Z11VQjtFSEhtQ3BfeHFhZDpzV10/V09LRFtfVWdPdDxvSUBVSVVddFNXRkhtcnVXY25HRltjWXVZUz5Rc1V1WGxVVzp1cz1TU21dQ1M7SVtdVHJTdkdtdEVdRz1zdmZBeUdVaWJFclhhZGZRVU1tQkQ9eUZpQ1ltc3hhZllXSVNDVW9xUmllYmFXSFxcb2ZnS2N0P2l3SVJITVdvS0M7P3d1O1ZiZXNHWWV5ZXhOa0diTXhAZ0ZMRXdJeWJodXZeTWJZZUlBb0dGW2NoaVdBW0hfcWlcXHFZUmdCT3lYZlFpXV11b1dkcXN1W3VJc093RXlIVldTXFw/V2VTc0RhU2FReEdPZlhFVVE9c2VXQmJpczxDZXR3RktPRFZrQzo7QkI7UkxDVEpjZGtTR2JJVUpJQ05vc2ljd0RReUxbQ2JjWUNbVlVTVVRDaD93QkFbQk9nbE1QSmdFUkhUTXlAWGZdSnNpdD9tTGNxT05lVjtFUlNAckpodUxsUXdZdWNZcnVVUVVVcj55T1ZxVl9xdGlddj5JdV9lcGVxc2FhVnFEdlNwd3hpcUF0eE14VUdZSmNISktZVm5Mak5hdE5VbFFcXEpTRHhNcXdrcXBqPVdxVHJGeXdNeW9AYG1VVVlkYG9aVHVqZG48VVJrUHN5YG1HQEtldXJCSXhFeHRFPGppcVBYPVNvbExnbXJUVWxgXFxXdnBxdl1VajxPWEl5ZlFRXVlLRE1NRExQdVBPdFRjYFlzTlFxWEB3SHFsYXdsTmFkbEdveEdsSF5jVV9Qd2Rbb3RIRVJLVUJBQWNNa0dfWG9uTHU+PVFsaFdpSFBtbWp1XXFqeHZMZHdtVHk6cXJMcFFZcVVHUXNiYEpHSWxDeVVBUVdJbXVuZE1sRXZrbFdUQXJlZXBHRGs/RFlvPU51QVl1VVVMcXlsYExhXFxralFPUFlLOlhzbE1wbERRPFVuWkF3bWl0cVRWPWBVYzxsdWRYP0l5U0VvP11RTV15dXBuXmhwQEB2WXR4blRUbFlKP1BVQnFvY3BvTFRTR1hXXVF3cHFSQ1VRWmVyTUhPW3FXS1VMQEhPT3h0TFBLZGVLRllWY1FNVHlZakFsYnVLbDxXdExLVU13RFFrTFFNSl1SaXVYSXRQdllRQ1FSO0lST11tQFF3TmFUXXFVP3RyWFl2XXFuRmVrPkRPcGRWa1FXSzx4XXlPa0lvb21SaVRtO2F5cnlqTXVVSXBLOkRtSF15ZHFwdm1uZ0ltV1FRZXlybURvc2VNQHhvcFVqYGF5bnRXWGFuand3ZT9hPU5ueW94VmhfallvY0BicUlqPXZaWHhvQVdfXWF0bkZoP1F4YV9cXEJOcjxQYm1IcFtOZm9QdnBxcHBuYElBbGB3Wz1BdkNfYGBmdTxhXFxzSWBPWW5nRl9jRmBYPlpgbm9JYWlWb15qUHhGSGtaR2Y7cG9KUWp2SGFpVm48WF5lYXM/T25yaFp1WHVNR1taRm8/YXdcXFB4VHBiR2hudVhrbVhcXFNGXmZvb2dwb2ZPZFNXcFZfYVdIc0pHXUloZU1fZTtZam1eZT1mcWI+amJobmZmbkJBcGJuWz1QYmNfW0BWUU1oRUNFZFlSQFtWR0dlY2N2dltlPT1XaldiT0tDO2N2UWFmUGt0QztYZj9UcVVZbGtFQ0tFVGlCX2VoR2lFQGdIYFVHdXNUYXVWUUtHPF10TFVVV0V0Xj9oWkVpckVJTT1UREVTdVVWc21UXV9zRGd2TVlzQzx3dVRzVU1TWVxcTHhkVnA9cng8WWp4UD9MT2lNc0RlT2lBVG91THNgTHFUUllcXGp5YW9lWHhRaXhiZVRcXHFLSFVVTWBKXFxlUls9cEI9T09gVDpJV2Zdd0pNbU50TURgcm5Bd3R0WGBYcFhkbzxFbmpsdF1ob3dcXFBwTFlfaVNEYWpnWVd0UVFSPXZuQU5ZWVRWTWpXSW1OTUpEPFRvXXROYFRPSUtacXBobXNIXUtlXFxSYWF1WnlQT2lUUGx0O2BzPkByVU1MZz1XUmxTV3RKPFF4R0BwPWFwTmhYTFBKPGRKZlFqQFB5OnBMOnRwbnFTSFVuQHB2V3l0TXBqOz1rZFBURFR3P01UPW1YUGRqRm1sQmFWUlVNUXRQQVRVZmBvaGBvZHBsQWRuc0BRdUB1U1VOXmFxQFB1RFFWaDxScV14RjxwcUBKblBLS1VVZ0VSeEhTYVBKal1MREh3WVR3SE1KYW1POmlPc0hsT0F5VkFNSlxcTT1YSlZEc3JddHllUEBgeUQ/Z19hcWBwXFxId2pSbmJeWHRicFpMYWFLdnRMR1pxaHBYWHRTaGw7dmJbR3NwcW9wbnJ2SF1NZ2FUb11JeHRvV29DcFxcVD9sYWhfVmhpYlBuVHBmeEZqU153aHdiPklfVE5oRFdnVUFpQGhoPE5ub2hwVFdvP0h2Z19tV19lZmhweVdqb0FpX3d4bVFddXZrP2Fuc3d4bEFmUkdmbmZnX0hpT2hzdkdocUZfX2dmYXF3ZmF3PmdycEFoV09nZHhidWhmRXFsUVBwZXdiR2diRWBiZWh3YF53Q15gYU5hQ0BqO1hqZj5yYEFtbHdqS25cXF5Xbm52YGJoZE9gakFpZ2dfZ1FXZmdGX3BwW0lBXUdxbnRfcGZvaGFmYFRZa2hfdm5GWkZAajtwbU4/YVZOZ0xudmpObVk/al1mWmlfcEthYkdIaV9ocGc+WlN5ck9JdFRHdUpHZU1XdGRfYVdWalpXcm5PaG1xZlppW1NnXUBGZlhfdWJPbVA/Y2ZubWNZXWdRY3ZHbXhAdlBodT1Gd0dHeGJZdjt3cltAdjxQbW5RbnRubWNGZVN2ZmVxd2Nhcl5Adll5bW5gZE1nYVRPXUdwZkR3dHRXbVFWckxnbVZBb2lgYHVGX3BBdnl5dGVmaGJedTxJcFFBXFxBeXZpWGZmV1pcXG9lcEBqRz9mcmFqal5pWEB5eHBwaEdicHhjcF5jXUdrRndtYnleYWlnUz91QV5bb3hbck93SEF5dHFoWGlyRmZdUml3Sm9fZXduWGdpVlBxZ0BkUkl5P0h1c2lhdUBnO3doRV5ueUZ3PmZqQWZwOkF0YXZyVUdySkBddXZ5W3BoeHlfRlhrdz9jeVdpWllaPU5sOk9wXV5hQ3FoPE92QnBoWF5ycXZbSElmZ2F5dXd4b0dud1Z2X09eQ29jO15eYXh2YXFqb2htYT9tV3dgd3d3YGF0c2l2X15uWlZpSF5dbmF2UFdnUUBveHZfdUZtRmZ3WnlcXGBBeG5oaVxcVnRlXnljYVxcO0huZz5dWGhxU25taV5zVldiVmFpYnhzQVBiVl9bS3FzY2lmTmFiWmFvYnFzUHdnTmZtdW9qUD5uWF9pTD5eQE9gPVByWU9pSm91WUFmd05wYV93Onh2YmdacUh4RkBwa2FaRkFpSGhlQ29jeF5uUUdcXFVId0ZfaUtQXkJfYUtIdjxfaT1gXVg/bG1uWnVhcUA/bT1QcnNeeUNAaHB3W154cWpfZmFedV5ec3dveVR3ZUpoYVxcd1pyX2FvPm5WUHJ1V2F3eWRCPmZoVmxhb2pTbkY9ZVt4WUpsdlRVVGBdeVVAbj51T1JxcG1dS0BpcllQV0NAUElwalNsVlJIVlBdcGA9bWtxazt4WEdobV5RV1hsSm1cXHNqRmVLUWpyVmhgYXN1RmFrQWNeTlxcb2hwb2hfU09wPmFhUHl5W150UXl0WXFxd1dhZVZfZWllbz5xZkd1bD5dRm5mWD51cVFbdm9heVFzT1hfcl51dT5vYj5vTk9fX09gU0htR3l5WUZyW0FoPlBiW0lwXXdyeEl3SGB2bEdhYmZ0R2FweGdhdGheQG5xUEd0TD5bPl5aXFxpXT53eG5PYVc+X1tHX05Oa3M/d3lZYjpGY0lOc1lXW0VWa3FndFo+YTtec0RweHdXWk5OWz9ZdmthWjxZYWJOb2VAZGI+clBhc2ZveXlVXUd0Ol9GcnVidlN5ZDtFSGFocVN0dGlVc11oPXFiR1NZeFVZSXl1PGVVV2VVPVVSPVFzT1dHR1lWd3lFPDt3YmFSP2VSd29XdXVzVVNSaXd0WUdJbW1WY1F0X29yZ2lJYF1pQT15d3l4WVl5cXl3eVFkZ2lJaXVDOz9SSl9lVl9vYHlpS1htVVhpa1F2P0FxckBxeU9xXXB4cHF4ZmF3ZldgZ3hlSVBwbFBwV1ZhcF9hb05nR1leXFxvalNuZlJkW21KSGxWP1VXQEhNYD1dRlZAT2ZvQkZKP1tqOmtlPUdZWWNXcT1ncmlDX2lmP2dIbFNXUXV3WnNHdEdpQl9oU2tWdldCbndkVlFzYl9EUkVpQVF5c0tUQnN5RW1SVm9TZU9XQ0lpTk9URUNYRG9lUltTPTtGSlN4UlFlS1lIT2NnbmdpdEdoRz1Gb2tFXmFjYVN1bTtXSXVzVnNURFd1VUF1R2N3ZF1JS3FyWElkbHlldktyVU1VUU9ZdHVyZFdiR0NiRXNpWVl4UE1jcGdpXnFTcGVlRkVXdkNzVm93V1l1RUdTPFlGdT12ZkV0Qk11VVdVVD1pXFx3RmFraF1fR0JfSFV1Uj1JZF1RSU9fY1lxVFF1cmtbVFFjYjxBRFBraGhxc05waF1vY0tPYmBnbVRwd3k+dEFIaj9veT1WaUNQdURub19fdGVhY09ZdmdRWnRZeVJRdktnYUpBZE9IaGVRbVRXYT55c05oXT5BZUtHZ0ZWaVxcTmRoTnZwcGBwRnhGaHBqP1xcYl9dT2h2O1dyeWloRWhuUW5saV51V3h3eWl4PWhjbVZmeHlaP1dvUVFvc2hyYXZkSW9lWEddeFh5PGFyOk9dalFbTFZbZFdgRFZvVV9rP25jOk5sPXhvQVhvTUZxYXhcXE4+aT0/a1Npcm9gXT9QbVp3dltXYzxJbnV2dmhQZU5RdDpxdkJeaz9oaUpwPG9LYVR2R2VUP0xRVEF1b11NTWVZR1xcSkBAUl9NcXdIS2t4VU1ZWW1FVmNlVkdQcjxZcldpc1dxSnlxd3llbWJIT3lgbmxwb0dscm5RWG1VWF9Idlh5b1t4WVVEUltwTGxYTWxVTElwcmFwVGxoSmBEVW1cXFdyQXNbSW5obXRSPVJAeVdhYWxhZU53TFluVU9BRXdTRFF2TXc8SEpIeE1GYXdPeFBgYW5XaHV0ZHhBWG9aYVZvXFxZSWBtb3hYV3l0WXRSc0hVXFxNWVZxcUtFVU1tdVdYc1Ftd09cXFFTUWtHdXhHYE1rRFk7dVF1ZWxmaHF0VHdYaWtFdHRsYEtPUHhaQVc8WFd5eVNgdXJvUW5deXlPeXRFaVFqXm55Xmpdd3hQaXdSdnNcXGZxTW9iTVlaOnZwXnF0O3hnQWlpWUBuUEFdRWdrb1llbm94YWliPVlaZklwQnFtcFB5PElfckhpeG5hc0Bvb1h5b1Z5SkhuXXByRz94P2hseG5xb1deeEZwUkFjeV9hQ3FxUUF3P1ZuXWh3Z3h5V1ZtTHduTEBwWXZ3eF55OkleYld3SEl5O3dvckhjS3FkUD9od3lrP1dlSXduUFBdZG9uOm5hPXFcXHlncWZZbWtIbEZWa0leeT55Y093YmdnaGVHc3docVFXaHJPZmlJZ2V5YUhwaGtOYGFQZU5RRWdyWXdpTUdUS2FXSmtVUGtjW1NCQWdjUztEXFxBY0thWE51dlZBaXNVRltTaFhBeXJrZWRBdWVdeHZHdEttWFB5WXldRWV5RVdbdXJZdEhxVFl5d1FhZ1NVSTxpeVdveXRjRnFPZ25PR3NhdEBnWWFVRGxDZ1lveXZpd2Rndl1bVXhZaURvVFZNZXJtd0tlZkRTVl1Jd0N1VEJLVVRZdW1xRWE/VGJhVFVvaWg9ZHRhd3V1aExTVGRdVkpbR2pJckc9d1A/eWlxVnhJdWhhd1dbdkNzYkRTd21NR2xzQ2hNeU15c1dnUmVZdmRldW1zU2I9UlU9ZEJhVk1dRj1fVklBaDxFYkhvR2FPRndxcj9XRT9LRGRTc00/Y0xVU3NlU095eElvVXBNeFV3dGV5VW9XR2dnZV1PWUFVU3dbV0pBY3FlSWpRSXdvSW11dkpnSW9FdEtHZEo9Qz53VVdvVVRfeUVRZ01JVHhtQ05zeFhzVHhlQ2dlUmFNSXVNV2dnU2xJVVZxdVhJck9FRks7RT5PaWNfRndDSHhJVmdPZWBBd2NlQ1FFUz9fZVBhZz5XeEZzZD9TYlN1eURzc2VlSFRPeWxvQlVxaVlteWppVmJZR2lNd3I9eXV5WEFZVF9hQmFBZVJzSENVVz9lV0dNcmNXZEhvd0htR21PeVJxWUpZZ15NZ2B5YkF4U09FUm9RS0d1WFhBVG5gdlZRcXZVUXdIU2hFcmxFVlxcZHRaWHFOeHhyZGw8ZW5NYVVfRW1jdFhpZUxvPWxnaVVjPFV3YFVOSXQ8cXNzSFk/SXJdWWt4XXB5aHlIPFFkWHBxPVhGZHVDaFJ0dXRmVG5kXXF1eHZBWEpDSXVPZFNMXFxNOmVZaURLanFQbXhLSHhOdW1yQGxKcj1xa0BrQnF2TnhRSW1Vd1htRWl2bWVKPGRsTGRuTkFMUkhWPWRVW1B2VlhQc3RvcFVLbk1VU1VVc0VYPTxyXkVWZFlNVElKd0R1bzxrX2VrOkhSPmlTP2R0Z01YX3ByblVtT2hvVWhxR2hQUERKQkFxb2hrZ0xYXmxLXUh0RUVZVkVvWzxwO21uS0hrakVZVWVTRUBMOjxUclRPVFhqdWRLSTxXT010SHBqXFxQdUhUdF1BTEJcXGw6YXhvYVBQQFY9ZHdVUW5AZU1XSXJEXXVSUU9wbExGaHJUQXFyVHRnSHBAUUxcXFBXW1VYV1VYVXRzSk1xTHRTa1hwXz11VGVRW1xcbV5YbltgT3dwU2I9WEhBeF5UUVF1SkxMdEJJd0RtVXdtbVtwcHc8dUU8SjtZcHZhcWY9dDpcXEo/ZVhFWFVvWXhxWE53PFNyPFlgcXZ4VVBwXVFmZE9jUFZFZGpkPHJUVHRdRG1QQHNucWtoeVA6WWw8PE5rcExQYU5kRFJBeW9jVW9iXFxzSzxVdUx5QWlzWE1MR0V3YmBTVllxc1FSd0VWQ0VxdHhUSllYbDxVU3FVU010YnBOdURUbmVrZ2RNbFRSZ1VWRmR0S0lsSE1OWkhWZEVURWVZbXRVSVRSYmV4REVuOjxOS0FNXk1uQD10TlVPPDxTbm1uRWRKQTxXTkxOSFVSY1VvVnRWXWF2XVVrTUFPc2l4c2VUVnF3bkBYWWRweHlqQmRrb1huT2xMY11LTmV0cEhzdFBvYVRWYlxcT0FMUT9RSj1seExRdUJXdDpQaz1ObkxucEVebEBQYnFgYlRobz13Zj9eZWp4W2hXYmNnYVlheE5eW0hgbnRgWmxmX0dWbztwZEhIdllvY0lfZVRGajpIZ0xuPHVlVkNXWllTXk1FZ3VDZlN5SFVDRFdlVFtWdGN4OlVnYm9Td3NZY1FTXFw/Y0RVWFxcT0ZzaUJnXVdbQ3NrW1k+YXg/Y3lCZ1dfSUdRa2hYX0dkbUdlT3ZIa1Z3X3Y+WUNbYHdEbWtrXVlqXUtbUFJ3YXBITG9uaG9cXEhuT3hPZGFvPnFrbHBuVUlQUlxcVnZcXFVdZHdiZVZxSGtuQE9WbEtKPHBzUGtRRFVpSG5icEpNVHk9eUtrQExaVG5eaHQ+UVk6PE5kPXNjUHZiaGtPRFdrYFBRdUx0XFxtQlF3dXRWckFsYkFzOlRVZkV3Q3hvUGhXVFlNWXVzaHhWcVBzOlRVRTx2PWxqPlhPO015R1RtaElUeVlzY3lSVnhOUWVQR2hiZUdhZ0FkaUh2XXFiSU5rbEh2X2ZldmBoX3FjVXZwa2huS3FbXWBkQkl0TnZuakl0WWBjbHlqTnduVkd1dV9gWXdfT09fWW90cEBucFZwXFxoZXFhcGhIYUhwd2hRYnFAakRYXWRWbV4/ZTxOZFxcZmxEYW5CT3FdaG1veHViSF1FUHJOQWV1VmVdSW1MT2Nrdm5fSG9waHNSX21QbmtrQG5SSWFtRmtaZm9vUF9zd2I9R2JRYGBxPmhxPmphR3l5QGNoV2pbZ3NuYWZMX19KQWg6X3JLTmJ2cGppbmtHcHFvV3l2SXhQeHl2UG5vQHhTTnVvT3dCUFtAZnI8QV5QPmVERmtiZ2dDSHJMUFpAQHVAPlpWUXR1eGBsb2VhT2xkaGZfd3Jhd2JnVmxnTmVkUXBvV3lfPmJ1ZnlWV3dISXJCbmVdaXhHR2hldmNPaWBFZmNxaHhYWHlFUXdpbmZuSXhqUG90SHltUWtHR3dydmZRRm50YHZIT2JjPlpKT2JAcGNXZmBKUW9cXGF4VFl2Uz5uOj94ZHlgdVd2U2hsa19iX1doaElwaU5ueUhxV2leVkZkO1drTU5cXHBeckxIZDpXeD95X113bG1vbmdWa0hxdXdPYGloa0FuY012dElwaGZpZW1mYVRZbEJGbG5wdldvdXZQZkFJa3VHeVpmY3dXdlBgX1VneVdhWk0/cTtXXmVoaW5vZndpcXJBaWpYXFw8VmBaX3Nxdlpwb2lYXmM6Zm95UGx1d2pQd1tZV2lXQWhJPndRQXl4V2hvbmlfQWBVV19VSWhVeWljUVxcXFw+Yz5mWzxGcFxcVml1VnVTR2VaT2lkVnRsWGtMeGNPZl49eF1icF87aXlBYXNieXZmaGREaGJ2X1xcS1FsT0Z2QVFaWlFdTkZ1U2lraGhvY0FnZGdaU095c1BiPWF3ZVdzQW9vZmhdbHBmZmBncUluVWdcXG9fYTo+aFRWcGBXdGxIaT1RalNOdkZZZllxb3lWczteX19ObVBga0FBb0NYa1FnaUx2cndwcXBveVc/dl15Z3B4bVZoXT4+eGVZcEloX0lodUtfXFxyQHZqb3Rsd3lAYG15bnFEYGVvZ3U+V2tCaHdPRl9FZm1NcWhueV1RaVxcdG5iYWB3UmBxakFoS2dkYV9sVUlmXnlwVW9kR3ldS05jTWZ2WHBleXB5cmdfQGhiPEhoTXdvYHZwPHBlc3hzSkhlRXFwaEh5QlldYXhsQ05vWG5ldl5wY1lwZ3d4dWZiQGhac092cFh5eV5jbElmSj5eS1hfaEFgRU5jRVhrblF5YGFwPGZaTkB3bmZmWj9hU1FaWVlsX1hwVHhlVE9kVkdlUUlybGlramdwXUhiVVZrWz9gTl5iRUBkRFZdVF54bEZbPFFsX1B0cF9wa0licGhueUBcXENZb3hmcGB4dUxYaFxcR2FCUWhoWXBgR3FwWGN1Zm9iP2JQWGheR3hsaXVDRm9Hb25pYGt4dm1nYGVzUGhgQWJBZ2Y/aXV3WF1xaF5uRmx3YGFbd2tIdnJxXnFAaHg6PmtpUWRNVndDV2VoXml5PnlVWGBWV2ZTRml5aWJheWN2Z2FmbmhLUWtodmdHRlpxYGo7R19QcFtwP25ed3laaHBmSHJybltXUHFcXF5cXDpOY0lpYU1Wd0tWaz5QY19QbGJ5dmRhZklXcDw+cGpWXVRGa2RHZGNGbGxpZDpmbURXcD1fZG9gZFF2dk9IXFxCaF9mb21CSGZRTl1oSXJ0b3VxT2A+ZmdJb19naXlPaV5PcHZDaHNTPnBuUXVzaF49PnRJcHBGYXlwZmxjSWdNeGRUX2RPb3ZsYGZZUXE7bmRRdmlpUVtXdltsaGdJeWNyaWhBcXRZdmNVdmtNd3BuX1tYdnhvcW9ZeGFHQHA8aHBPdl5pWWVrXmY9aXdocHQ6T2hBeHdiQGl2QHRTZ15iaG9yYHFbP3RsWHBXbmJsV1pAaHZVWGpZaWl4Rl48SW06b2tWWHF3TlxcOk5rSV9hdGh5eFBcXFp5dz5ZZG5PY2tnZmhPaWNXZ0FoZmJ3Z1l2W2BGd2dxXVBBWnNZZXF5aHJYYXVQWkpOXTtub2dQYXh2aXJxanVPXFxSZnVTaWpAdmo7Tmh4V2RQSW4/d2FcXF9vZ3ZxVGBnRlZhYHlteWhkQU5vbXdoYVZxSHBrSGBvVVZhRE5sZ0ZrTnZoYW9sPj9yZ0ZvclBwXUF0Wkh2bWFlXmloR2h4aHF3aHFeYUhlPElvQ1l1dGlzW3hjbG9sb29tWT5lbFl1SWhjcGFbXFxWc1dRY1ZRdVZ3aHB3c3NAdWp3XmA/bmBGZmVRb2d3ck1RbUpueEhvd1JnaUFZclZ5WnFudz9oX24/YEB4bURXb2xZZT5eZHF3ZEFHcVJ4dVRnbGw/eFFBeVt5akE/bkRvc2lwXXNIdlBGdFhpbTxodGVpaGxwcHZpX112cUg+d3JuYTtRXTtAYGB3YWRoYmZZbUF3eGFYY29weW1xcm9paG9YXnBBYnBnalxcRnBQYGJVTmFXZlpIYHBUR15PZnRgd3V1cGo6YWtVdmd1UXRaV2dVQGJuUWpcXGhgXFxgeXJ5eHlYYGZIaE52aHFfYXlIa1d2eT1xY1BYb2dmZ2xIcEBYYHVxZUBnbDtgdWhFPU9SOk1CVnlUdj9jRld1S19pZWVUPFtERFdmcjt1S0NEOlN4P2dmXU9kVE9TVUtDP2VDbTtFSVFDO1VYVWlzXXVkdGVidD1pSV9IQGtkVE1kaWVkU1VkQl1GcXVEUD9VOllHSUFpcU15cnV3eHVJcElUXm1lVFFpWkV0Q29WRFN0Vz9jO1tYVGVoUldUbU1XS11IPj91bj1YZmtTSVtJVEFEUHNYSkVXbHNmd292eWFIb1tlO01ybkFWU2FnTWVIUG9EUGdUUUlmdnNCdG1Cck9US1FHa0N1QEdCSXFzRU1JdEdIY1d3WEtiR1lTT1tYY3lFTXdpdHNHPUFEV2d3akFYYjt4YnFYVD9TSklXP1VCT2ljb0FZVmtzPmlnWndTPWlTeW9lSnNFVjtFbnN0RUFzc0VZU2diT2lkXnlIYGVpZmlzZXNHQ0VZdEtkV1dkb2tEO1FmTDtUQm9ndltWR19kVU9FeW1HY09pO3FWZmF0O2NZdkllOkdFaU1DY09SW0tkW2dldlFSdHVDZG15bWFXXFxJdEdHYzo7Vj91WGd5eGthdmpTeWF5ZkJvVFllWWJNclFzRGpvaGhdR1ZbQmRzV2lHVkU7ZlBfREVdSFZrV1xcW1JnSXlVaUNwX1Zlc1hxVVlkZ0RwV2VoR1RRYUZZS3lnVXNQV1dPXUhBc1hFXWRARUZLa2RfW3dXRXJsYWluU3VwY3dJeWd5TVk6TWhxdUZdXUNsX2lkZ1I8R2ZKaUNWaWdoU0lyU0ZkVVJUW0RJYVhrZVI6QWY6X2VRdWVsV1lQUVlmQ1dBYXlLa3lwd3d3UUZXW3lnSXVJTXNIUWluZXdrZVdNY1haYWR4RWQ7cXhpdUVpdWJad2ZWS0d1aWZ5O0JsQUZKRWlhcVh4T1I8U0V1V3lkcXJDa2lGU0Nac1dZQWVzU1VcXHlFT2tkcFtobkdlTmNGZFtWTFFzb1NHUVNpT11XU2FpW2V0eGFTaT91Y1dHeW11V3lSd2VWWVFlQ1NJRWFkR193UFVjWHF3TW9ZRFV3eT9VYk9Cd2NXcz94SFFVeXlnSGl2T2F0PTtiQXVWeT1zWnlnSXVlVHdEZHVHdT9IaT15RFlUc11XSD9TaHNHeD1Yc1NocD9UUFlZQ3Flb1djYW1SZG9XeGFZaUdFTWlITTtWcENSXWtpUnVpbWVUaUNYdEl1Z1VYeGNpZk9nZm1WRWdSUEdXQ3l0a290TklDVW9XZ19jTklnT0NTWUlZdk1ZZGF3d3dSQXVyRlNCSjtYPW1JaG13W0dZRXlHQ192a3dJaF15bmtyWUd0XXN4QEN2V09mYFtzQ09lWj15YnNXQklpd2V4Tkl5PENpXFxXYmk7WUNvSD9HUltfU0RZZ2Y9SElJVXVBUlV3dD9vYmhxU2h1Rk1hYkZbZWpfWUdRc2l3YlNraU9pRmdpWU9vckFHcmprVF5VU2ZPdGlFdktXZk1BZTprZURRWWhzQm9bWEhJc01ZVj5LWF1HZlc9WGZZaG9XeWlhaGtFWVxcRVNhUUNIW2VTU0llZXRUZ1RtX0lUa2dmUXljRXlUX0ljZVlVc1JESVROd3Z4S2dfR2k+YVlteVZcXHlUWztiZldmeFFzRHV3Q3lSb3NkaGlmVltFdTtDOjtIXmtGTUdXYj1EXmtYc3FpU3l1bWNVcGdZUEN3PF1icWFzdz93VG1ZQ0VUa2VTR1VHRXlJVll1PUlFbktZa21zeElkPXdJTEdTaWtWcFdFZktVR09TSGtDYTtCPUdSWT14bE1naWFVRVl0Y0dITXd4dmt1bltkRD1SPUNzVUtCeEN1V3dXdFlnaWFmZ1V5QDtDXktYTztTUU9jcmlYVW1ZdVtzTWtobGlCV1VoQE9FbktWO0djb3FzZ1VldUlzWUVoWENyVF9jQU9YZ3lmdmF4dWFnam1CV3FiYGVjcWt2blNXX2F5bFlHeWtXdGNkV112cnNZZWF3SW9Sc2FZYnF5ZllVO1FCRWdGXFxFZERrVW1VV0E/U0Z3aFxcU2ZbUUlnT1NOcXhqYXVDS0ZvbVR5a0ZES3lGY2dVV0VERUJaXXhxSXhlUXlbQ3RTU0Vdb0RYP1ZGeVVrQ0c6R1JARWU8W3RCP2Vpc3hoPWV1S0hCQVZKZ0RXR0lYaWY+TXdkV1NlU1NtR1VbVURgcUdZUUhYWWJVTVhlYXZgSWlhR1lxWUhta2ZLP0lnZ1dOa3ZBVVVoZUdHS0RFc3dmV0NWXURZa3hXcWhTO2ZhY1V4dXh0bWlARWNUb2h5cXlJWWZSX1JmO2RvWVNmYXhnRXNxWXhEU1VzR0R4cWhwY0lERXQ8V2RWbXNDYUlxXXlQbVNvZ1RZR3drRWhLcWd5VXJnVWI8PWJac0RBcWd3O1hHZ1g/TUVvT1ZaPWd5Z0ZIQVU9XXJVeUdMUWNWZ3V3cXladVRhdUdhdUI6UWd3SHBxZU1aZVNXdVd5cVZpTVBbRFY+THJYWU1TWVI+RUxWUXZoWHV0TFdvUHVbYW9vUHVUZXBQVW9naHRQUW9PUXFxcUxPdEw8THA7bXhYWU9mYEo8bXhIeVhNQE5EWHVQeVl5dFJ4dWtJeEtxYXZYWVhoaVFpSVlhSVlJSVFuTUtHUWpgeXZMPFBkPW5FPGpjSE5LaXNmQWpsZU9naFRcXG1YS2l0WXh2RmFRUlFSPEFSbzxudWh5XlVrWERUW2xQcl1NPDxOUz1VW0BUd2F3PHRZUVRZVVVYSlVTYk1uUGBTT0VSWkBLY0VXcDxVRFVwamRYb3FYbWxKalBXVmRtO0x1PGlQWkhRX3Rsb0hwVURKS3RsbV1YSz1yP2VZUGhOV3BTQVxca0o9dnE9b15cXHFoUHB5eFZ3XXhFbVVJQW5HSEtleXJzQVV4eG5GaG9LTXNPTE1KRXNbRFJXUWpcXERsRl1TRkVPXFxwVnN0bGlcXGo6cHZmPG5LQW9OTU9vcHhKREpfYFVgaFh1QW5KeWxkQE53RHFbQW5QbVlycE5MUWpAbW5NPVNJPXlAUU9nUWxUeHJlVHJUQE1JRFVveFZkSXk/dVZwbWtvV2JRQGc8SWdbSXJyeHJDV19RbmxYZmV2VmZ1T2Ntd2xMbltNT2tzT1prPlxceEF1SXF2SG50SHFjcGBmOkFvQWBiW2h4YHhoQmhid2Z3ZlFfXU9kOl9qcXhucFFdPUhydGFaP1FaQXhnYlFsSGhmPHBoWWhoT2Z0VWBwaUh1cnl0PkB2T0Z4UXdkZ2FrR0hmVEBkZkhjaWluWGhnZFZzaUBvZ3BcXFN3alNIdVJoeGB5bFpoY1d3Wkh3WnlJaldOXmNhb0hBcXJ5dktRWmJWdFJweE5ZcEdoeD9BXkdxakFAeVtAbElvX2BJZEJYb2lmb1lPcXdRZGBnbz5mWlFHYz9OYks+dm9BZUBGYEdIdUFRaWBeW2BZYlBZZ3lvXWVpamdYeV1vd1NpakF4Y3dHXFxteGxhXl1saXlXeW1hcWpTQV1DQHlvdmxQcWlvWHhkb25jYXNXWG9heWNJXmBxPndIeXZFUWZndnVjaHB2V29QQVpkZ25MR29MT2c6b2U+TnFkTmRsUFxcSGhsXFxYamFgb1ZfXWNncmlPX3J4aGxXcz9QeFV5ZGxmYVBmanluaGJ3W3JBYEVxW152dVNIaUh2bm5Rdz52YkhIcHFgclxcWHlsQXRnYWNHP2NyeW5sTl4/Xnlob2VxdlpiWF9yUHl3YXReaW9qcWVUUHFKP2hyX2BAYWtjR3R0T2dxYWZQcWdXZ3lSTmtzQVphZ2VWSHB4cG46Z29QX3JAVnlcXEd0dEBhTHhucV9aO0BldHFzbmd4ZUFfVGdgcXZ2XnF3bUlvT1BjSUhzbVdmPWd1R0F0XFxHcFJOWj0/Xko+aGJQZWNAZGJebmxGcUxnWmI/XkRHcU5fX0tQcko+Y05Zc0doaVJOXFw/Vmo6b19ZSWNUb2FCYWpCPlxcO2BtTlhdV2ZnZz5jRF5dQFZpP2l0YmlhR2ZscXFgSHFhO3lddEhfa0F4blZcXGt2d3RRW1BhdV13X3dPW0BudElGanBmcG52cGpYbXQ/Y2Rga3d5cFNhYlQ/c3JudG1vZ0FPbmtublBxW0JeZU1maEhxeWx5d3VhYnBOXFxFX2JcXF5sX1lhYXZqaFhjXlFgUXZlclZwYl5yQEBvY0l3Y0lqXFxGYFJeXFxSeV9peXREUGk7Z2ZMb2hBPmpdZ2pyP206Xm1kUHhcXFFsVm5bS1F1RGF0RkhqO1BwR2h2PHBsdFBsTG9waXhaZlheeXF1b3FmUkhcXGJeYGN3c01QdmxGbDp4c2lJckJheF5xaG5nYF9QbEI+amJJb0p5Wj5edE9BdGhxX1hnZ0dnaEloYVd4X0pGY29ZZHdPXUdQXTtobkZudVJHZHBpb2pQdklJYDtXd0hwZ1lZeWdBd0lxXV9fdTpGXXlmc1JRaFVHXFx1WHY8UXZid1ttUHR3eV1nYHV3Z3dfSGpQPl9Gbms6b2hqT3FpcF5YaWVkSV1CTmtwcXR1RlthR146RlxcR1BqZF5gcXdsbW5jSUZnWXFcXF9oXU1hYl1vXmJnZzo+W3I+YUBwdUlpYU1eYGRwbkBQd0hxW3Bmc21uclNpdFh3d2g+Z05RX18+c2BRcXNAYTtXY01HZmBpcXBebGNob1NIc01wcnBeWmpYaEg+aj1PbEhnZXVIcVtOZj4+WnRfcFxcRm9EZ3VFV212aWlldml3YGRnd3Bqd3VoSG89X11VeHNpUHVqWGZJdng/eW88TnBYZnRUSVxcXmdhRGFtd2lcXHdJZUluXlFGaXhHaHlmeG0/bmNhclZIaFl5dXJGaGtAYEBobmZgdXB2d3VZbmNQcFJ5XXFpaUhuYDt4dGxWXjxmWjxGW3VBbHF4cEpBX19PZD9QZV1WZGI/YkQ/b15RYGNgYmZWYltAW05OXVBWal9hdE95YG5AcGdnY1pndnNnZk9pZnZXblpOWkBGWmdRXFxqSVpHTmJlTnM/QW5qdnRIP21CaVxcRHFgWHZbOl5rWXZoYkdiO3lvPD5mYl9hWHdtYnl3c1B2RFFxS3BkYHdfRWFlWk5kR19rR19zWnFwcEdoRXd0Z3F5QmlwcT5jP3ZiXFxIblZRd1VOY29eXFw7SHJjd2xHSXJqXmpaeHdMeHBITnRlT19OTl1ARnZZaHFrV2lXYz09VGo9UkBNdk9xV2hzQmNVQ0FjUj5vUmNjREVldkRFYlJVRWlNVENpZlxcQ1JJP1RGT1JbR3RCd2hgS3VuUUlEb2hwU0djT2NdZ1VoZWR4TXhRYXhNZ2lgO2dxQWNyR0g9P2VndVhoa2VHd3NnYXRRZ1ZXY3VKZ1hXcXJta1ZQUXNbeUdXXXNOQ0hpZVhSSXhvQ3hRc2RBb1VSbXRlZVY7SURoU1hQXVJ0TUlVR1Nkc1VnS0RHQ2I8aURWT2lFWWNXSVNFV1lPPUdqUXRePVRpc3liU0NFYWl1aFdUUFlgVW5wcEtSQWpjWXd5SEt3bXl3YUpdTFRCQW5DUXhtdHJxbWtcXGR3ZllPV3hZQ01xdT1VbHFtR0VtXFxtbVY8dmd1TWVZcHdJVmZdWDtJanl0bEldS21ocnd4VFZRS3BhWD1NeV9YcXVxS2RpcmA8b0Bkc3dcXE92ZVl2YE9DZXN2VFlpRVk7bVdscXVPRHN0RVBiXVJwXU1NZHZsYXFEUGtxZVleeXhVcFJZQG9CZGpzcHNvSVhbTW1NPGpQeG5ySWxGQW5VWHVxdU5XQXljTXBdeVN0ZHBFTFdwTE9FVW1fWHRSUHlFQXk7WE1sVXlGaVA+WUxcXF1MRHRqPUFqPHlRYF1qeXFvcWVvb0xNQkFuUWBZV0hrZ1h2WkhwWUBxWVV1V1hweGxqbnBxcVlqa1xcTFQ9d3RpUlpZbnFAdmJYVk1Id3lVb1hsWD88V0FtU1g8TT5lTk10dUVFcFZZVEw9VUpBVEFxcGtRa2plWG5od09UbUxwdlxcWFFReGtWYFNlZXRucXhHRHU8SVBmTXdCdGpheE1xSGtHWEtTZWxrdXdyYVVBWHZ0cG88WFJvTE9vPHZXWU1teWo7VXdIbW9UQFhcXGV0PU1xcllZeEB5X11wZnhMc0RVeE15Y210bW1RUnRMdlBOS1hOSj13Y2x3R1RqPFVYSWlNRlVXYmRKT0lyQ2RZTUxVUmVrVm15Z3l0ZXB2PmxxSUhVTXRvRHBrXmhtWXFtZkxMYllYTEFRYXBQYGltPFxccWBcXG9UYFBCcXRPUFJleG9CcXFuWFFlUW5YSHJjbVVLbU9YcFFwTWtmUU9EXFxPdWBPZUF0cUVVQVB5QmlTallYbHh3cVxcU05Rb3RYVVF1TTpleXBcXG5WcVVeWXFKcE5LPEo6PEw6YE5cXEBOZEBrSnlvYnRKc3RTXVhzT2xZSzxVcG1XaGx3W1h5cXFtcmF4YElwSWV4P11TSUhqWXh5bE1WYkBPbXRuTVFZZnlPUXFLSWFZUkBZP0x3SGVvPXFMb0B5dUF0PVlvaGFteGF0d2F0YWhZVFByXUV0ckhSSHBQQGlXcXRxV3hweHVTdm1wWEVKT3BvWWBZZmVxUWFyT1VvUXlXWEB3dnFwSjx2eWlVXVlwYGVtRF11bkxqX011UXR4RUhVeW12Ynl4RXBKU3lxZElXTmFOZVVtS1hvcHVraWlLY0xuSlV0YG1zdmVsQWFxYWFNd0lZP2FwQnF1c11VeUlNXWxORm1NX3V5XFxIbUVsak1hdmdpdnV1bnY9c0twTjxYWE5dU049WUp1b1V5Y1k+YXhPdTxoaks+Xj0/XFxnXmFAZmNTZ2FreGBAPmteTmR2cF5pWHlcXE54c1lbVGFhQXFrRz5gcG50RT54UmhgVXZhV3Z4Zk9oTWB1QXdjWT9xbEdjXnB5PElzcV92RHhdUFZ3RnllXk5cXF9HZ21BZDxZcktAbHN4XFxNcGFtaHdhWGc9d3F3aWZAaGo9d29raV1tXmZCaG5HaHNFd2FJdmZPPmBrR3k7WGp0cV5ud3VlT3JSX2l0WHZkYWlVPl08TlxcbVhjdEd3XV9kWVFaV3d3b0Z4T3dxR3F4anZpaWZ4Zj50Tj9sV290TkdybVhgcWZwbmZ3VWh5PFF0Ym9cXFBwcEl2X0NhY2FJbm13cVdmd2phc2FpZ3lmcW9vZ2huW2F4Y09WWF15eGlzSm1kX29lVHFpRXd0dl12S0t1RVVjSj9yOnVUSXNjUW9pR29lb3F4d2NzdG10cG9zajt1PXVUW113aXdZZktjbmFIQUFCQFtpSD95VztpYk13Qj9UUVVId2lET1lHdF13Ukd4PV9FQmtyaFdiQGdjWVdJTklnaXFpYU1kVUtCQU11d214UXF0Ol9zb29pPlNGZktVSUdXQUtHVV1CaWNXUXFWSnlWZWt0eXFoaltneUVHVEdWVTtIYUV5Rk1yY2lCSGdpb0d2Rj9zRU9EdHVFU3dFWWd4XUFWZGNmaW1IXFxddFBZVWFvaVdHdmlFeUg9WW07REdwbllIbFxcSHRieW5QcXhpeXV5YWs9eHVZQHFVdVZjQVJYaHlNdXdJZHhvaXhBbWtWRE9nZE93XXFAeE5dbFd3cW13XXdBZVlzWXI8cHlRZXlpdG10RXB4ZXZ3eW1zXXQ6WVZJZVFhSGxRXFxRS3l4Tll0V1BKdmR5Q3h3UExKPVRKXVhuXXhtbT14dXV1cXFRb2lrSVF5P1xcT1VQUW9Nb05NT09pTXZxVXE9TmhcXFdvaUtdSU1hcFNlUWxbcG1ySHlDcXN5TW9FSU50SHlMZXlHZHlEeW0/ZXdRSU1NdHNfRHhdeU9tYXFbTXlIUVNTbUxlRXNMaE5JSVFyaVV1SXBJQXlAeVJ3PXRpeVJYdGtxcFZHUW1ocG9oeFZvbUxyVXZdYVVuUWtuRVlXbXR1bW1ePFlJPWtvUVReaXZfaWtWRFFsVXdQaW9JWUtNXVFVPVJxWXlnaUo8SHlLeVNXaG1XeFF4QXldVG1HcVRjXFxOcXRMXXFqaWlLVlFUVkB5U1hMTGRKZ1hRamxPdll3VWxObXRTZUFxVWR4TnRQeUBtT0FKQnVTV21ya2hMPXhQXnlrVmFYdUF5ZlVPT2BTSj14VV1weVFzZmR5XFxpUTpsSnNFbWBAWVVAW3ZgcVZebFlgW0BWbm9ocE8+aWdhb115XFx2WHllbmlQWWBpV2lYWXB3WXNZQHFleHVfWW9PQXhMWHNhZ1xcd2BZWWJaUXZRVXlYeVRoSUNCdUd4SXJaQWJ2T0hrcXlTQWVyVURZd3hYU1RzaVhCXXVpUXdvR3dseUNTdUNcXD1JZD12b3lSaVlnTF9mWVt0VGNwRFFWSlVyX21va2lOaVh0dHVWVGRsVm1uSmVKVU1VWkB0YnlOQnB5ZFxcTFBAUz5pc0dkdFxccGtUWVBFZG1pZE9QcXlecFREQU5UPHJPSXJwSVZXdXliaVJZcUpSbGtDWVA6QUo9XFxLajx2b2hYQVxcTV9BcFpReWNIbTpQVWdUbGJBTk9Yb0Bpd0JRdWxEdXd5bUdFb1pId0hJTG1xWGlFTUdMd2VFb3hQUkdcXEpzVHludHhRSE5KeFhYRVRTbGtDWVBaeXE+aHZeeXFYXFxLUUhSa1xcVkxZWXNdcUtISkBcXFlCPVJaaGtAdXlEcVZpbVlOTWpbTFdxTFF3eVZFaU9aPFRSZHRAeVlLSUpwYXhZT2hOR3BeZ3dwX3FpYWFGTmtQQWp5UVxcal5fU2Fyam9mU0haQF5xaT5iS2ZjR3d1Vk9jWl5cXEBAcktoY2t3d1l3YHd2YFNOc05hdG5pXFxwXl1yR2FeUWhzdm1JeXBzZ2peeGM9bnVYXnRReXRdQWhyZmV0UXR5aFpyTm5SYWdwWGxNWGxbT3hmaWc9Z2hvZ2A/UGI7WHJZQWpvaG9MR290VmF1Zl1WXl1GZnF0eXk/Rm9OT1VjSGN1eGxBeVlTUmNfVGxFaVZVWXVVWT11ZXk/QmxDZWZvaHBveF9Jc0pVeGBpcz1VZllBcnhLYlo/ZEd3Y0l3SXBdd1JHZmV5dVtbc1JHSF07R2I7c1RReUdhZWRbeW95dFl1RXRbWEJDYjo9RXRreGdPcmpJdj15ZkZFZTxVZktxeXdlVDxDYlp1eGhpdUBrSHl5WT5lUj9lckxnRkVtRGdLVW55aWg9Z3VXaXVBdjtZYkBLVXlfdFFFY0VXY2VZaXZtZ1xcZ2huX2h2bXJscWV5XUJKRVZ1VVl1VUV0b3lXS0JicXM8b2hSU2M/UVlda0VnO3l5d2Zhd3ZVQ3hJZ0NyVWI6TUZLb3ZgcXZJSVVYWXh0PXZrQVlqO0VGQXJgeXlpYUJ3VUZ2U3lMRXY6S0VHcUJUdWlSO0VGdWlfY3VAX2ddVUJGO0g6QUI9W0NyeUU8QWZiZUNqO3I6U0paPWo7RXRUOjxydUhreVFYc3VrPG1ORGlRbnRXUWlRWkxYP0l4SWhRWU1xa2FYaUxVbHhTVmhxcmVuPXBRZF1zckhzPVxcS0FtVXdYdmJEUXNgdnFYdVZ0bENVbWFoalJFVEZUd3ZtUUZcXGxZeFVveXJHcVJlSHZldW5GXFxYcGROdllrRGBUbERUWEluc1V1aUlKPXBUVnRtZ0lLOmFLY113QFxccWFQa3BYbl5ETm9AcHhYamloeVVIdlZcXHdhaXZobW91XFxZT3h1TD1tWVhsWG10YGh5VUFraGV3U0xMZ1FWdmF2bVBXT2BxY1R4PklvTUBMdmF4XXlNdV1xZFBuX3lQX3luYFxcbWJocF9FeUdEbWZlT0ZdcWtFeEJFT0o8TG1EWTs9cU95cXRBeEBgbnlsU1ZBc2hgTkBlc1JkUW49bm1kc2pMTFhlSkxxdExgb0FEWV9lc3d1SlRJTGdcXHd2VEpdYG1veUp2WFNzaXdPSE1RVHRVPXhedHRCSVN4cVZJYW9baHFqUXg/WFhHZHV4VE9dcUpSZVhfdFdzXFxYZVBqTGx4U0F5QnVXYFlValhReXRxX0B3WEl1V3RMZWFTZ1VuYGVvU0R5O3VPWD12UGVOYW12UWhQY3lYaGxuVFFZdVV5dFl1TEhyeWR2dnB2bGF5TmF4RGR3O2V3Qk1KT3FYOl1TcmhReGlMPnByR1hPUUxLdmRXUFxca0JMeXFMa1BlT01oUGFcXHdXcVlgYW5jUWw/YXBRPFNJUHF1WFFJaE5eeXRkcWtsRXBZPFFfXVNmQUxhVVY9dHdkRXJIcVFvdXA+eE5sZEtUVE1iQVc8XXdHaVNOdFB3PHFZWFVWdXRoREp5cXJtZHV2ZVl2ZV1xRl5RWGhVVmNtUXRsVmd0X3BxQXZjbmZoSXZdZmF4aXVESW5QYG9deXZdeWdtYXNBd2tUZmBUWWxrcWp5Zm9rcXlZd25peG5QUGdRT3Q6bnQ7eHlNcF54WWA/V19kWHN2eGhpRnhgb2RPd2ZJcGxiPlpjUGVidlpqSGw7blxcZHFuPGB4VXl0aHlcXFBvcGJHXUo+ckpWZ3JOZExuZ154cU9ZbVg/aWZeZ2V2c3JwaWpxYFpmcFNOeGleXFxnd2N4SXV5eG9YR3FqeXhnYHlUcGRJXmlaeGlCSGJLcXFcXF52d153RFFuRmBuPHFxZ1h2R2d1T15ocT5kS1FfP2hdR2ZiQ3hgbE5zZFBwZWZiTldoZnh4bWFcXGdZdmJhX3NwaWNhaExWXFx5TmlKP2pxVlxcVE9pZ2F4b2BudE9iYkFzUkBfeVdveVF1UWlsb3hsX291dll5cVlkQ0hda0l1THd2Wk51anhbU0d0PFBlcHF3R1lfQ2laZ15lW3B3VEBkWElfSk92alZaZ0lgV2hyU3Z0aXZ1Q1FvXldrb1BuPWZjYlh2ZGBrQlZsdnB5VUZrYGBsRFZbaW5nSXhvSXZlbnl2TEFmRXh2ZEd1Pnl1eFd5Z3dya1lxb2l3dHZmOmFgTVhfS0FcXHluXXlxdl9HdHVuWjtHeWdAeVZRdlxcYHI8cWZrYHNNUWBEWXJAd29iR2JnVmlxcXhvWXVTZ2RXZkFbaT5VVGVFeWw7R2BLdFFzdU09ZHRld0RNVmhlWHVvZE5BQlRzU2lVRE09eF1RUmY9eHlheU9LaWVRaGhhVXQ7dWBxV19pRWtxVm8/VklFdk9XVkFveGlhSVdPVEthdWdnaXBDaVlhc1FNZGtZSDxpV2t5V0d1eT15VUVNRU9tVENJV1hJZGhbWDxLZnVvRl1JUkNlVGNFVkNXYldnRUNzdVRRclFXRXNvQ1NvSUJjR2hhZ2Vzc3l3VVNFVVJvVWZpd2BldnJxYj9rRj9xSF5ddVxcZ3d4PWJNd2U/eWlaU1NjaXdNd2hFO0g+VVNMY2VZUVdKbWVpd0NkZ2RVV2Vhd2hfb3RBY3JLZVNnR1JJdVJjS3dkXUd1PVRKYWdqX2hsX2dmY0R3T1Z3W2c7V2NQV0RBVURWZXVGYWM6VUVkR0lxcXg/V1JTW1heV2ZpPXd5bWdiZWZWT2lWX3ZVQ3NvS1dVc1hRX3dmZXNBZ1NYRVNBZVg7RVM/dUNYUUlmO3RTZ2JdeVRPW0RPY3RQYVRPR2hXQ1NqUXhmV0lTaWdES1c6QWhrPHRaWHJNcGxXbW1NYFRwPHRFSFJ5eU9YWUs8VFJNXXVgbG9WUXd4TE88UXg/bHVtRVZ2dW5DQW5jeVVzSG1LTFVteHNWZXFVcFlpZFFlTFFkTHc9dVRuUGpUYXNVaWpXbW9gYVM+dVZ3YHdrVG1kUFFlZE9dVG9ETHJqcWtYXFx2Ol1MUV12UWxMUWxsTkBVbUBvYF1tPGFtVnFLYkhTWkF4alRZRnRvX1B3O01Yb0V2d2F5O2xVcGxPeWFxWWRTd3hyRklVYGVOXFxoSnNAbXZ2XWFuZ0Jxc1A+dDx5bmh2ZTp3YnF4dllncWt3dmhvcmdZcXFgeT1paWdndVhRXWR4cUhQbj9BZXR3YlRWbGc+XW5PX0hudUtodE1xc2hPZmVebGxnbkxmY19HaT5WbXJPXFxTb2BuXmxacF9RTnNjPl9jSGRFYHZseWw/cGpleG94d2h2VmNgZmRkeW9SRl5ZZmNIZmhuRl5kd2hvPmdDcWFLdm1WX2RJaVo6TnBFZm1ZUV54P3k+UGNbRlxcalFhdUBaTUdrTD5scXdgUG5uVldjZEhydF9aTFFzaGB1aVdaOj5dRHZmWVZwam9iOllyPW5tZXZfZ2hhUFhuTF94WGh0Z3FhZFlwW29lYGBibj5aX1BpR0htXVl3REZzVEFwZWhuRm9nSlltaWhbT1BiYEZcXHBheDo+WktIYm9ucFxcT2pUT2RDQF5SQHVGPmtfQHJDUGpeYHZMUXVRX29BR15gaWhrT2FPT15Td2hTaW9lR2thcGdRbmBCVnFzRmtheGhFUGlcXHdqSV5dXmlrZEBjdFhcXFlBampJW0loXWlZZkQ+W1VZX21QXFx4cXNeUWA9WHZQbmJSUFt0TmtcXHlpc3ZkUllfO0haOkhhdllvSU9qYj5aTk50T2hoYnl4PkZjWl9rPVd2d2BzQHBnZ0lsWnFeeFl2QGlqdVhgY05xZ2hsVVl4aW51Rk9zZFZnaWl2dndsSkhqPW9qdVh0Oz5fQHB3Tl5heEdvV3BaUEFoamFkcGdzQWhjWGd3SG5lSj5rVGZibXB4Ql5dXk9zS3dobl5cXG5YWkJfXVZvc2N3Z2g/dlxcRl14R2JLWV5cXGddWmlvXz51cFF2bWlbZlF5YEZcXDp3aVRvbU9vZXdxd1JvbEZHWmx2cGNfakd2ZF5QaU4+YkZBYUx2aXlgb3h4YGJOYnBPW1VeXXM+dFVIa0tAcEVWZGhpbk9RY0NxXFxgP3REYHZ2bm9QWXFcXE9pR0Z5Yl9sQXB0WlhsRVhxRXBvaGdhUXhvXUh2WHlvZW5dTFhdYkhxeEh3Xm9uSl9eaVlcXFpec0pIdW1RXndfbWZfd0c/ak55ZUVOaExRdD9vYnJPWkh2eFtYeGZebGJBXXNOamw+WldYbFlndFxcXmleV2RvaHRwXnBxV29SbmF4WVpdT152Rl92Tm9EP3VzV25gWHE9aHU+cGxDPnlkTmxzWGp5QXZSQWJMd2ZPT3FmYHFeVnFlcHBDWFt2VmJLcWRYP2V1P2FBZ25oWXBJZ2M9cWZ2X1xcZHdaaXhreW5oZWh0RmhiZD9nY29naWdeQHBrU15nQXBcXHBhaHFPW0pQXnNQY2lBdmBvblZxcU5IZGFYZGducmZ2bVtWbEFYcTtQcD5vdE1JZWpnZ0FpclxccHFbQXlSdmh5bmNoP1xcaEZgbVFmdmdvYz9hPFh0WklnRk5cXEVRdUtxbEBQZ3ZwXmVnb0hpX2JRbEVmZmx4cGNPW3lpcE5mb1NYbWF1ZVt3aGFERV9CUlVIYVNYbW1CP3NSO1l1cFFHcUNjUj1zZXF3Oj1FSz9FcG1YaVNJPUdpYHF2cHdlcWdmQ1toPEFURUtZSj9kbGdYc0FHeW1GXm93cElod1lJeHVJUWd1OktYVUNzU0l1Tk1HX0lieF9naEd1QHlCcXNjZ21pR1tTa0t4V193PEVXYztpc3dXTUlHW1dleWNnXFxRVVQ7R3VDdmJLYm1FZEtXc3h3c3ZFczp1WEBJYllxeHZJaXNBWWh1ZVxcZ1hlW3ZDd2RnR0VRO1ZITVhSW0lHSUI6S3hlZ0N1T3V5WUhqQXVPRVVmUUdqeUNdU0RQVUhZO0VMa3dJUUZLZ0dXXXlnY1JXY1RxeVVdb2VQX2dddVlncVNcXG1zQztWUm12Vm9JbWVGc19UdVNnUE9ZX09IT2dnXktlc0VoQkNVcWtjaG1pSUdlR214S1FHVEVUYWVTZEllR1lZZE1iWm95RVNCQ1tldldjVW9IaW1HZFlWP1VjdktjUUlmaVt5R0dWdl95bXNpaEFHc2dlXWV1Vk9kTUFnUV1oeGVlUlt1REljS2tYQm9mXllXYW15VFFZYnFSSEVZQXVnZ3V2TltUQ2lCYHlTQGNYZ2d4OkdSUFlCdFNjaXdFajtkUWNzak14cEVnZE1zYz1zeFdZT3dSTG9Ub0VyZ1NCd01CV0lFUm90QEVnTkNTXj9UU29mXjtCYHNSTDtHQHFSbFFXX1VTYTtzYHdTQnV1aF9neXdIaUV1bF1HTU1mOkNDOkFpWWtSaXV3eD1FYEFWYXFlc1t4QUlydUN5V1F5RU1kXTtHTUNjQFlUPUdYZ2lWQ3VEeHVJVHdCUkdlPFVnaHlEYmVEZ2NycD1WPUdkZ3lDTWV3Wl9lQXNEcWt5bmd4UVdjP0BzZ0xwUkl4bUFQQXByVVV1cWhXd1xcWFl4bk1gcVh4bXVxUnNNdXRQeT9oUFdQcXhNdjxJWFhAb2BEUVFYU0l0TVFUUF48VXF0cXZJUj10ckRcXGtbRUo6RVU7dVFfWU5PUFNOUFNfbHM8YXJSYFc+aEpKUE9dTE5IQGpoSUxEYEpMRE07ZGtAXFxqV2RTc3hYSFlwS1FwWHBQcHBSY3BUQ1xcckxweW9QV05BUnFtdDtoS1V0WXZEeDpFb2RZVG5wVURBdlJ1V1BMcVxccXZbaFlxYHRSXVRdVVdFdVJleHZRcFRIQExMaXdtdVl3UXVgcWtsYHhGUG5FTFBcXHlLZ115Z0F0T2FvdGVtZEVuU2VqUUlzY1RPeERYQWFUVlF1dVlyQGlzUU1TdGFTPjxKTDxWbHR2TUBSRHVYSEl0eXR4aGl1dl15S1Bub01zY1V2d0VxYE1UUmhvdz1ZTnV3V2FtcHFuaGxXVURySFlyU1lyP1F4Z01TcGB5YURlX2d3X0llU0ZhX05mXVZ5SnZlWXZadHdlVl5lO3lnZ1BzSWFjZWhcXEteYV1QXjxod2J2X21fa1JIXFxFd2w+Tl9ub1tnV2RkSXJld1tIYXVnbm1UTndAb3ZWSWF0R3hIR1taV2B2T3U+d2BtV146VFZZaVlvVXFhaVJ3VVFzaXdPZktJRmhldmxbYmpnRmFhdWNRclVXeWhtdGhreHBJd0hReXVZeW95UlVjSUBtR1dbV0VPUjpJYkBhZHd1VGlxeWtZZ11BZDpVeVJNZHNLdVpjU3lJRUpdVFB3UlpBRFZnZFJbRnB1U1VlVU9FVz9FVGhNZXNnaUFTY255Z3RfRGFVRXBrWVZVYzo9WW1JQlVzdlNrRHI7RnQ9VUJXQlM7WTs9VVlDYl1DaUZTVXNPWFJvWE5DZ05jaHFvaFl3aWtXR3hPV0N3RU9rZnVJaW9DRz1HSGtNcmZHSF5lVk9pc0VHa2h0Tk9cXFNGQHhvZGxfYG1TeVhyYVlVTFFaTXg8dFFlTExKaVRVcG1LUG12bXhGSUtgWGt5WHlKVFJwYHNdPGxSbUtQbU5gSFlzSXVTaHBfPXZfZHJMeXJQVFI6YVFNUHJUeFZYRHFXaW13PVldPHdIUVE/YU9IUHBBSW5KPE5xdVRORFc+THlZYXRAcW1rVVRgWXlHZHR4aXVTbVh1ZE5dZE9lVFF1TFFgPHVFVVVaTFdmZWxaPXdbWFRQbUtMeHBOeFZYQVNmVHFxbVBvSFd2SEtodHdkcXBZeVdPUXlJbVVTRFdfcFRjTHdoZVd5VHFteWpbVEtdaG9VbG9ZWFlaVExLWGphbGtXPHJeTHBATFFMQUtqZW9FYVlcXHV5SFhTU2RLVFFLY2xNPUB2aj1xW1RRc2lYOkxsTURSbnRwO1FxVGF0XnRsX3BVZ1RZUm1Tdk1RZVFSXVB0TnVVd3F5Ym1vZV11UUVUcEBYPlVUXFx5TVFYeEtxTT1kUUdBS3I8cUh5WWRhc2NxWENYTUxEVmlNd0tsdj9hUGR4WV5Vb1FhVkB5bXlcXGxIaU5GVG13UHRXYVJOcVVTPWx2dXhASXBdRG5LWW9XVUtNbHl0eHRQPFFfZVY+SG1GTVV3VVlhaWxsVXBCSUx4XVY6THJFSVFwWXZJdFJFSVVLWHhcXGBNQ0BNXjx0VkhYXlFZdElyWXlPP1h5czxQRmhXak15SkxYYGl0bXVMaF1wW2FRYVxca1NUTWNheFBFeG5ZV2VMVVN1Uj9tWExdeVdQVUJkcnc9V249blVUazxgd01RcE9JUXF4V2BhdGxBd0tUTkFkanNVVVptVVBVbD09eXJ0bVBhdFBEa3A8bFpsUDxYclpgd2hxTWNgVTtxT0dZb2lRV11wanZdUXlldmFUblZBczpFdXNpbHZxbkZ5dj9YTktgUkB4dFJ5b3BkWVlsSmN1c1l5VHNNTnlkcXNYbEVMdVNlUGNFS0c8alRpWExRd0d0VXNBdks9WFpQWXlFU3RldWdRblRxSltAS05NTEBkUnV5U09kb2tocXlBUnV1WWd5bWxxeExYWVFVWVRQVD9RdEhxV1g8d3B2YE9RXXNuYklxaEBObW1ZX2RmXm5JYk1wYXVRaFQ+c1I/YkdZeE9mX0RWZ15hXXBOcXBYXmVYYlVQc2hAd1BRZWhoW1deZUc+eEpfdlVgWkl3ZXhwZmR4bF9wXjtOZEpHdFZwdF0+XFxFYWZnaVxcP2loV2ZzQG95RXhmaVZ5ZE9vaUJ0U0hweVdQX1RnQWdfaXRtV3U6O3JaP1d1QXJpTUdEeUdjU2RSQ2hAW1JSRVRrS2ZIT3dUcXRGX2ROS0hIWXZTW0VHS1hnQ0VJV1lMPVRRYWZYUVdKVUdXb3Jpc1V5aVRaY0RBP0JMd0hWQVNpX3dHT0ZSPVk+T1lwTXJbaVhXP2ZtXWpAeFJdPFlcXERQSV14ak1YQlRXYFFMc2RXP3FuP3B3V0lxUXRZZ0hxeE1sUXF1R2lMRWRSP0R1PzxMYkhMWFBXZE1XZEhUYzx5VE1ZYW1sUE1XTnFwW0lQaHhZWUhXXzxUY2FLbUxwPUhRR1RKZGVYOnB3b0xWXFxhV1A9UnE8T3FVWExQUG10c2h5UUhhUG1QbXhcXHRUYFZaZHdlaEpoRGxCXU1HUXNQSFZubExIeHBkeEpnWU5PYGpRUVVRXVVoPGpbSVBJdUs7ZG5MXFxYaURwTjxsbDxYPkBNSUx1bmxvXXhOP1RwYmBKcnBXO0xLOkV4U2RReVlvSXhqdD1XUWlOTnR4Y0xVU1RxY3BveHBuWERqRDxOU0BqSU1LTmFNPExvYXBSVm1UUUFua0VUY2BUajxRO1VTZEVvPlhrP1ByWnFRTXl2QVBqSXh2YHh1Zz1URGl3QXFZa3BYUz1xU0RMQ1xcdFhEV2RMV3RgVFJBdVZZTkpMVz1NT1xccWpmWFdBdVlzWU5PPVdOTHhjUXZjWHI8RFVpdXRcXElyUVFUblBwSFBzXFxRbEZZVUNpa1RMa1VddGJAUEl1TkBseVtQbGd4b0ZxcVFwVFhhdD1VS1JEUGpyS095bFFzVG93aWl5c2V3WWNoSEVmcGFEZktod1dSYHN3R0N4ZGNEbGNoVGViPUFmS3dnbEdDd2tCQWdobl1oX0NCakNGRk9SX3d4U19WV2d3VE1mTD9Dcm91XVNWaj9JXTtHTmtWWk1meXVCP3VYbXVmRktjbktIXUdWO2NEYmVzZF1kamVoVGVvTHV5aVFtTlBzX1FOZz1yZElYSHRsRVRxRXhvaWF1cEh2bnRydWxyU3RuTG1QbXFtdk1zPEl1WGFKPXBqPTxPRGRLO2B3V2VyOnl3W0FzXlBKZkxLP1B0SVhPXkxMR2BSXV1LPmVZTEx4UFFuXmBrdlBTR3h3Rkh0PVFWVmVrVXFNVmhxckV2dm1TR0VZc2R0Q1BrPEVPXlBQO3VLWW1KWmVWTHBvcHFOW1xcTERMS1l5bmZxVHNgS15AbUBAa0FJUllQUVFgcG1AT3hBd0h4dUxoSj5Mb3NoTlM9dTxpTEJFakFpSlxcRGo8TWBcXE9cXDpebFJmZj5PWj9AW0lXd2tWb09OaHM+blBPX3NoW19nZnRAeVF4cjxoWlg+YkJoXFxGbndOdnBkWWtuV3ZeR1p1Rmd5cWpmT2dfSHhoeG89QGY/YV1NSXJtbmRGaW5cXD9aeE9zaHhzeGhnc15paUBgaXZxXm50WkBnWWhma1BuSkFueXhfW1lbP1BcXGNQXFxKQXhyaHV3XmVTTnRSRlpEcGVeRnVMaV9WXnlBTmRtWHF4dndQSWxsUWlTTnJGQXlDQF9fPl9WZ2tjYV9KUXdTeXFmZmVRP2JtSV1zTmg6aF5DVnVhcGRiYV5dXl90SW93bnNPT19fPnlJPmxDRmlmUW1sUGBKQHNqb2ZyUVpxVmhBdl9tXzo/VGNbaXBZVXVvSXlnQlB1Q0FNZUFfU1hfdkVVdEFjYlVbSFRjdF1HUj9ncks7VmpvdXBdckdHdUNFY2FxeFZDWVpbSERLeXJFdUZJZD1lVVlRaV9dRmlXZmJlQm9JRXFzc1dhc2d3VFNlYj4/Rl9nRU93Q3RLR29HRUVrZG47V0Vtc2dXeGt5eHU7WHBxV2BBV1JVWUNNWHU7QkFRREddZ1Zfd0Z3ZXl3Y3ZFd0NnY2FRZ2JTUl1heTxbZ0M/d2Rvc2VFd09fVVdFaVNXYkFHR2NxVVBNeUdZeEFBYnBVVUQ7ckhpR1BxVj9FdXhPeXVNYl55SHFlRVpdQ15hZldndW1dQl1pYjs9cjtPeEVzWHVXWUpvZ3BrVnJdRURbZkRNWHhlU3VFUnRlVWVzRUptZF93dXZzYkxvQnNRWXJXaVM9REZbZ3FRUkJNVUVRWERFdXc7R2VVR1xcO0ZiRUdnO0dnZ1RKZWVTa0hGTWRETXNpYVdoT2dmd1dndWdbQUJERWVyR2dqQ0lvd0JDQVhEW1lXSXNrQ1ZdRVZEXXlDTWReO3U9WWRET3JcXD9Icm1XR2VyV1lYdUlYT21SdnFkXFxfeWBxVV9ZdVdJeVpheWlzSFVpVWE7eT5jQktnVERbU295VUNjVmljZ1RPcm5vZk1fY2l5dmBjVXZrY01jdlNTQmdpUmtJZ3NpZ25tcjpVR21NZDx3c2hPR0hRc3g9VFRdZFVhQ0I9WVdHeVF5Q1c/V19LST9vY2txVnY9WD5tVGRjZFpneD5LdHFvZmpTR1NXU2JJV2JdV1E7QkpLRE5jUlxcU1ReYVhuc2doT0dxQ0dLa1NRV2hFUUhFaUZSU0VRc1JFd0ZQQVQ6PUJVSUI9Y1Nad0Zta0dmWUlEV3hvS1JdO2JEX3loQ2ZOdXldZXlXWXZRWVhkR1Zbd0VzZUJyPWVrRVZvZ0hPZ3JpU2RKPUVWU3JPWXNUa2RZaVdoUUVOW3ZWWXU+O1Z5O3RHS0djb2lPPUZtQVhtSVRVT1NsWURFS3hNUWhVQ2liT2hXR3hWc0ZVU1VpZVdIb1VNRVhddWRMO0hgS0RjW3JJY2VvZ2ZnZ3JzZXh2Y1JdVWZQVWZsVVdsWVhaYVdldVJxVVdER2dra2NKTXRKbWRRR2NLbWg9TVVsU0NlRUlCTWlVU3JGP2deYUg6b3lfb0hmQUJCPUlHZWZJS1dOa1Job3hoa3Z3SVNnR3RiXUJHaUNXP2Jrd3diQUVBTUZOa0I7W2dAdWdYR0RiTVJ4RVVCQURFdUhxP2haRWVaTVVGXXd2T2I8X3hlO1NqXVZAV2NhZ2JmR0dvV1I8PWhIa2NQcWdJcWJcXDtISFNkeFdlZHFmUVlDaG9JQEFodUl1UXdDVnNGTkNUaz1HWk9HeHFYVXVGPklXakdFSz9GaEtpbndXTXFjTXd4P29za1VEQkt0cF9lcllScztCUGF0S2lzTVhQd2lXQ3BVeHBrXFxoV2lwT2dldnFFczo8bmxkeFRlVmRwcUZwdndMTmg8dDx4dUxRb0dIUEJMb2xQdmVQcG5pdWBtdk5MUDtIeVxcZFJFQXhHbHBzPFlhUXRAaG5hSXJFbG4/aFJJYFN5dU9DaVdaQXdqYGtcXFlOQ1R5cFxcdVJ5SlphT2ZFTUJEcU5UeXRES1tBTj9pUWBcXG9ZPWxqcFdpaWt5bFFHbXdXYG5hTXlHZE15QFdcXD1wc0hQaFhReEF5YHhXSXRuTlR3bXFNVXF5WFFYdXl3dVVwcWBZbWlwO0V0eGBLQlROdFxca1FwbVdIbWplVVVQdTxATkpBbVhFVj1MSlZBVVJlUmFlVHNNc2NocXFQWW9EVnFZakVZWURIeF5Ab0lxVT1FdFxcSHdgcVY+TXBcXFF5X2lxc3hwRVhNUXlZbXB4TXVOcXVTeUBQXWF5ZXl2cHh2VlhSTERXYGxuRlxccEs8bm9tUks8VWZIbWV4UF9hWFBJcl9VcEhMUls8TGVUV1U8SnJFV2RWczpJYGtXblNpY3lvZXJ2cF9GZHk/clFGa2NBXFxzZmhcXEFtW1laUlBsUFllcXZ5VGd4P0lqRGZ5Z2h0YXFgSFFxPWFoeGF4anlqYkBna3BecG5zcHF0b0dvX0hvUU9rb2FjSFhuVFhpckhxdVhhdT5dSz9pO2daZ0Znc3d0SXZ2Oz5aRmZrbWZoQ05bR1B4dk95ZnlddD93QVd4PHFdZm9jWHlwXnF5WGZneFZuWUhxTF9vTlljVE5rPVhbRWBscGd4UnF4Tj9sQG5ybk5tVkdjbE9pUz90REBjb1lrd2FgZGZpUV95UEhlUVF5RHd2WU9tdj5ycVZ3SXlzUHZlY2F2ZVFoXV9fdk9mVz53XldbQj9hXFx5a1l5aVN5eWV2ZFFoaT94ZnRgWkdPXVhGd2l3Y3lBclN3cGFgeHR5dWFWaz5OXldfYjp4bXBvcWhmW2pRbWpQZ0xBXlV2Z2l2dEhwdG5RdlV2bm1ocFhuX1NIdk5edmFZdmBnZl4+b0hpY3NgaXRxZUdwc3hOYlxcQWNwV1pAdltEcGlEWF1uPmpCX1tbPmRDcWNbSWA9Z3NaP2hKcXlLeHZRb3BVSGlsRltSeVxcQVdeR19nd3daSEZdcXd4cVlodXlxU2hwWXdlPmF4Uj55c3lnUU52Wk9jckZ1RmF0XU5gcD9uSElfP2BoYXZ2bnBrcVlaQUFtdUFxT1doTXZpcll4REl2X0lndWl4W15gbXdvQklrRW5eQFh1VHhoWUhjZ0BnZ1haTz5kUEl5WUlyeU95WVZuUF5fWVd5PVlxY0Bna19odXdmSV5aPz94ckdtS2hrP2ZrRGdybGBtdmdid1FibT5fRGhaTWBrdk9kO05eRmFxQXdrXlFaWEB2anhqcm9zU2FwXnF4UFltXFxnZURGZUI/ZEpHZmNHb0VoYUd2az4+c3h4XXdPYUloa2xucVlPc0BGX0w+YU5ZXWE+d0J5Z0FRZ3FhbDtRb2doYTxvYmVIWllXX0w+Wj1RZGZgdUFmW01YcndgaE1JcmpfXlBRdGFfeEJmWkhpc1JeYHJHXmBYcnBed1FBb3lWeXVgY2NAdE1nXl5ZdFlvdj5IcGJAdmdQX013cEpBc1JPa2dZbmZ2aDpxdVVxa2tJcmlAWnJnanJmcT94YkpfakpOakBJd1B5cjpwcE54aEpfZjpwaGheYjtgck1nX1dfaXdzPklFPGNjbT9IdE1pREtlbUFkUj91SHVIUENEPT9CQnFoW0NkS2FGVFdkY0dEQmlDPnVzO1VmQG1IZTtkSUtFO1NWaUFGaW1ET3NWR1FFc2NYQ09DPF9pUE1CRFtTZXNScXNVWU1YcGljXFxbZ3djQj1lZkE/Yj13djt5V2NLVXRXUltXQkFzQ3hnWW1xZmFTQk5JaTprdGQ7RmA9RVRBdVNBRT1PdGhVdndBWU1bRklBaUl1RDs7R1RpZE5PRHdNc2VnWEJBc2tZVHhrQztjQ2RFaEpBdUBZR2RdeGJ5cl5tSUhvVmtJYmhgclJpV0JdUEJVV2RFVld0cFFNT3RMeXV5Sj9IV2FYamJweT1tblo8UGtJdVRhUl1cXExDYXJrXFxWRkFMYXhWU3VuRkBtb1V1VFhPeF1xY2xsO2BzZ2VRaFl0OlBxbXVYREVVVG13cGhrd0FZQG1NOl1WT1BXYUB4Vl1tVmBqTEVPRFFzS3BrPTxMalVYYUlKPVhWUm1QSGxOVFVqVWRWPnVYRjxNd1xcdERJdFhQSlo9U2BJTG15eVRhSlU9eFVNdF1wTm5gdmA9cUFhS1VESk95dlZUSjtVeFFtcnNVcGJBcWlIT0I9cHhhb0RldUBBVG5BbENUUEBpa3h5VFVhT3Z4TjtNVlRobWF4TDxNTnddcEZRS2pwUG9MclxcXFxTZlBWXFxdcD5xT2NddmRhbnN4U0o9VlpYbWNsSkpIUGZldT1UUj5cXE5XYW9GRGpoZXdNZExhWVd0YWtSSU5OYXVLeWpwPVF1UXVDbW1wXFxuZWxXQlFTW2BrWXlxaFlra0RKUD1XbXRraklSdkRrbVRrRHh3V1hwbUxQcVV4WTxRdFhNXnRQWDxuVXhLdUFXS1xcTEVFdW1ld1tdUj1wVl9xVkVFUlxcXWxgbUxwPGs+YHNFdU5URXBUZGxseG5bVE9XYVdbZFlxUWtqVE1WZFF0ZXNoPFI9cFFWeE9KTHdRXWpAXFxzc0lWYF1uVUhNOzxva3B4RWRNZmROdWh4RTxWcz1ZVEF0WFFub2VOSnhOTHBKO1lTYlxcVGVMbnB5d1l5eUBtc11ob2l4X15Bc0tQdExRZD1wbXR3ako+XVI+XVdmXWdhd2ZheWlZbzx2Yk5hdGNYZF9AbjpnYFZ4YnVxbDtoclxcZ19TT3BeaWNXeGJ1cGZHUW1ocG9oVmJpcHl5R15pdl9pX3ZCdVBpZ1V1eVFpQ29tWHBteXJZdklfV3BVY0RtdW9tWVBjV1xcSUNhSWl1dWhIb1Y8SURKb3g+Z0NZbUVGcVh0YUd4QXhcXEFYVVNkUXFUbU1HaGVURElyX0NoVVNDPHN2ZkVVT2NXXFxvVEJNV2ljZ1hNaHlPVmpxdWBhYnNrZmlBdVBxdF9pdl9BZnZhVmo7RWdnZ2c/cnlVWWI/YjtrQlI7VjpHQml5Qm47Ql53QlpDaVVPQj91eUFvc2N5SDo7QkJgXjtfZG92aT53Zzo+XWpGaFI+XFxbSWZHP3J4WVxcYU9kQz5yT0BoXVZbPld3d2h3bW53Z3d0UEBqSHdtc1hpcl9wQUhdanFvaUB0bD5fVFdaRj5gOkFaPW5lUT5kUk5qb0ZmcXFtVHhaWW9lQD5qQVhfSU5uUXdtdGFpamhcXF95XUdfcltAb1BJWk1vYGZPd2Y/eXNxY2lHWzxGalZmeU1pcWlQWlhpeUhRYGJORUI6dHk+dXQ8PGxaaVRTRE1lcHVSZWo+THE9YWpHSE1NbFB4eFh3ZHhWZVJVcXRQcWo7YXE7aFZAYE1IdFJodGxRXVROPU1AZXZ1XFxKQ2BSPGl2bGV4bVhLeVFMdGFOOlBzRFFTXkx0anh2X1l1P2RqPEV0S0l0a3FSZFB2bUl5ZGRsREFyYHl5SUBXYj1XOkRLdHFScm14P0FKX2ZuTEdnWmh4RUhkUXd0aVdhPXl2YFZiS0dvTnF1R3FdeGldOk9sQmBiXFxWYG1WYD13dHlYYjpmc2ZeYFRma3JnbGdWYlhnc1JRcG5gcHZXXj1Jczp4YEJwbFBwXFw8Rmo6Vmp3SGpXYGVOUWdvdmtBWWZsRm1AcGV3eXk8PndJQWpgV1xcU2B5eXZ1UUldbkBvOldxRFFyPFFySnl2aW5wXFxHdWZveEVZbFtwcGZHdVxcP3N0bnlaR3hAWXBISGJJcHRKaGh2cXBbaWthZ109YHNoP3dPeXlpXnlBSWVBcVpUd3FSTnlmWHZ4WGNiSG5BX1tqPlJsWlp5aUFWalxcaGA6QTo+UkFuVDo6OkFiYTt4UHdnXWdHd1NpZmV5cHd1VWlVeEdVb095ZXVmYHl1eG11ck9IR1NId1lzR3dZSFV4ajtkaElHTm1VdHFWbXlTVVlzZm1kZz95YFl5cnNycVd4V3N3d1V3blNYWVVWclF5RnlFYVNpVVdER1tIbTtyOlNKTmR3TT1vSV11d012UG1ZZ3BXQXFXdUF4Q1luXFxNbm55SlN5WFBodXRIWHNhWGxlcHB5V11VVWlBd0N5bUhcXFZ3SGpRWVRlYExsRV9GR25OR2c6eXFPUFtTYGJAZmR2eV9JeWF3d2g7aWN3eGhtVnlYYGdeQXlLVlxcQD91d0B2eEZkUVdyX3hvd3hcXFlfcktwZlZOb3dJZ0pZZ29IXmJQY3ZAXXlnYXN4aE1vaUpeaFF2eVtYdmFpamtGcllQdWRud1lYdXBvYVlXZURoYFxcaFtWeHBzX3dtcGtfR2RlZm5MR28+b29MV2duPmJQcW9LeGVoSWNvdm10X2hnYW1bb2d5eXVBWW9uaDx5QnBbU1lxWFV1SDpHVWhZeHB1RmdTQ3RBWEFTVG1tcktXWHFLZEVXVW51REZ1aVJJVl1PdnZRWW1VZHNlY3N1eGhbeVhzdWZFdnI7V1RRaFJVdXFJd2VnRnZxeGVXZ1d3RFZvUlxcd2ZZY1ZpdUV2cXlLZ2hcXFF0VHlpTFN1dGd3YWtZd2tJUlFlSFdZTF91QkFka1VGQGdycl14WF9kYENWUWt1dW9ZdGFZQG94OkNEZkdjRz1yYmlCWUN5TW15R1V3X3VEUHVXVkl4YXR2T1VzUHhvUkxXcXFqeWRvYkF5XFx4V3FtbUJNb05xeWdZUVtldmxodmV0dXJVTHlJbVxcaHZ3PFF1PXZcXE1YO2VZUVBSY1hUb2VycVVMaj1NPGxOUHlNTXVtamV3bEl3dWVWTERxaEFVP0RTY0V4V1lQYUFTbVd4bF5tb2B1c3d3UXhncXhddj9mdmZoP1FsP1Z2dnZ5QXBfVmdkRGl2XmFneEFqYklxTXdidVZeWVhwak5kSGlvR1d5bW95XnllbT95V2lhZGdaWm5keHBnXU5dT1BkYGZcXEVgYlxccGFLYV5PSGpdR2JQSWVRWG1qP3lpYXJUR2w+R25nZlxcRWhcXHFveHhJZnZpeDxBdFFubXlXbkxEeHVTcUNUZFdoVm95bW9jdG1CPmdkQ3lGcG1nUkVZYnNpVT1HTXFVcUF4RWt4aGt5TlF3THl3TWtJQmlmPGdTY3liSXFyYWt2cTtzTkt5bW9VZE90TG13Wj9zPkdYS29UPFF2bl9iTXlmTFVlX09GY2tVXFxjVHZ3UkBzZzx3dE5naXFZdnJ3ZW1HeVdhST9LRF1rVHZ3Vz5ldl5feXhneUxFWFVVRVltZlBVVWRDUj11aHFfZVldWV9hVnZNVFBFWWFfU2A/VkNRWV9TSUJRcmdDeUN3dEh1ZUllV04/c29nRlxccWJsX2dFWXljXXRPQ3R5UXJsT1RDaUY8bVlxP1JmQ1Rib3Vub2R3a3hDeXRVeUNZUUdOP3NuTUZnQ3dCSUJdW0k9X2lgbXZ5V0hGa3lZYURnT1VoQ3JzbWNWPUk/SXNQb2JoRXN2Y1hfcVNUZVZnVVR3U2lXaXNURUddT3VBW1luW1lmd2hjc2doc0hza3lqaXVYb2V0cXNoO0JqO0dUZWhWPWpjdXc6WEtedHldRXA+UU1sUFZ1QWpfQExWRGs+cFlYZFNfXXloUWtGYWtAdXZzdFlGcE95QVdPaXd5XXVOVHR1PVhuXXNCdUtnSXZOQFA+TEtFeEpuXFxVX1xca0JVeFhgUF9dcXFEVVRpdVBYWWtVeFNQVHhFcz1QTEg9Vz5Za25kb0lhdU10dGFMU1tBWXREdUJcXEw+PFZBRVh5WWtIUFlgWG1nVFJUTXFHTXVrWXdEQE9NbFVnbXVzaE9dcVBfPXBNcFdeYHBGPW1cXG15W2lLU21ZUXVSUXVUUWx1b0xXREFsQnVXTFVZdGlrVUhLY2BxaHF0aGxxPkByZ11XTzxWV01yQT1UZHlzYD1rWHluaW1sRUB5T0VXQ2lscHlNaXltVl95YXlkWHlhXFxQaER3XU5Abndvbkl4d3NuaXd2bHVBYWtYXWRQb15fYHlJaltoa0dnbklecklQcl1na09pXj9IZ0dfWkV3b0tZZmBPeVpXd1hedXdGaXRAbU1oZVhXXWdXZ215a1lJcltfclR5YT13bGRAbF5PdFVwdEVOW2t2c3dPdHFZcHBva21JYGVwa3lJd1F4dXFhdWZvZlF3cGs/WlppdU5fcD53c0tXbFZBbFJfYFRGW0FAckZpc0NAaTxQWzpXbkpBZ25mc2ZOYExxZEdWYktGYGRGYVVObk5WWl5PWkhxa3NhW2k/YmNGbGBmZ25JeWZheV1nYmhYW0lmeWtWdEVwZHd4aWZRdV1nXFxvZ3FhYGdTd2tYZ3lHYXVyQF5VeVxcZ2djR0lvREdhbVhmO3lncWFweVdmYmBzQnlfSG5nRVhgdW9jTXZqeUFtY0ljbU5iOkZ5dXFeaVhhVD9lT0lvaXZbVmhwc0dzbkl0WHdjZ3Z0UW5kYWZtVnl5YWlbSGhoTl9vP295VGd3Y3huUk9xZ194YVlpcWZrcGZ0eV9aeUZnXT92XWdfRkh1VFB4b0FmZG5dPz5waWBvVHh4ZVdmUkFiRWBybmF3YFBhdUhoXUhuX2hsU0hfcVhfdWheamlhZVZ4SHdlVEBxbkdSXUZoQ1d5cXdnc0NKWVZ5a1VwR1hGV1RpeVRWT1duUWVwaXlrSWl4S3ZIcXY+Z0dLWVdoZ0lwUUhYVXNpX0VUT1dXZ3llXXJRc2ZyR3ZlU3ZRbUNtb2ZbQWJ2WWJtc3RXQ3NwY0V1V3dtSXM9X2VGR2JEV0dleWhpeUlXT1RfZ2lZR0RuQ1d4eUZFbUZJO0Y9Y3dzdURIb3lwb3ZpX0NqP2RaRXdrS1hjeUdlTWZnU3J4a3VvZUlIRWZEUVV5eVdAYVNVRVlgaWJQT2hVO0M6YXJYeUdsXXJec0ldY0NPUXNdS1hkV0RGP1I+QXJOO1NHZ2ZTR2lgX2Vhb0ZTY2k+d2VEcXNpT3R5ZXJOVXBBcWtZPFF5UXJIUHZQZW5WcHdlQU9hcHNUYWpnVE5YbHhNXFxMOlxcUVBldXJsUU9ISzpBTkd1blFsU1RxdW1kdmVAcDxpWWFwTW50WEI9SjpxV0xxcllsdj5BWWpkWFVJa1BlVVN1eWVxeU15WGVgeElMUT9lc1J4cW5lVEZoTVhxUHJdc1Z1eFJdTkdhSkl0TDthSmhweEhQbVZFbFRhamBNeDtNdUBAUTxESkNQcm5hWERcXFJkPEpJSFJkYFBEbFE9YGM7QWA7R11NV3JBP2U+Pnh1Tm9tSHU6PnhcXGZiVUFpbm9yQnltT1hreT9rRmd1dnlkeHdscEFGSVhAeUdVdVZBPXVLaVh1bWROZ2VzUVdVSXJlSXdvUXlVZ0lAbUd4YVZbb1hgR1NKRVh1QXN4V0JDZXg+U1dhY3RfWXhvb2d4WUhQX1dqUWdXcXhLeWU/bUhZUFhvRXg6PFJoRHZhbFdGXFxVcG1NbGx3SVFsb0lOVE1yYWhXR1RKc1FSWlh0SnRrb0RUdE12ZXhNeXFxWFh0bkF4d11TPXVud015Q3luXWFZQj1SZW14Q1lydXBxeVxcbGd4T2E9UXR5c1J1eHFhT2k8Sjs9UEc8bW9ZeWdJUFRcXFZYUXFxUWxiYE5ZSVdZQXFaRE9ndXRIUXJ0aXZ5UHZmWW5gTVViPVRWeEphTHVlRGp4ZFJlRExwYVhxZVhcXFxcc0ZpTT1oeVdpa2NRU09AckNJcnJ0cEZdcmh1djtsUEk9WG9wSkJFeUhZV0tJVXNQcElxUXBNbW1ZeUhIVTs9b1Z5bVBwd2ZUWGtJUHU9VFRdVE9tVnRUV3dRdlpMcmdYVHVxa2pdd1FkWWxAaEpgdWdGdWF2W2hReXhBcUhgXFw+V115SGBFb3BoYGtgWGpMeXBvcHhUcXRLVndpX2FmaFs8PlpYeFtzWF1CQXVUbnB2YVxcUVh1dVFuS3dlV055ZG5nOlZrRj5xRj95c1ljOnZrPUlcXGtOclA+WlxcYFxcO25raG9mSGFfZXhob15oRlZySnZdcE9oVWdoa1dmVVdgRGleTHF1SFFzUk5bQT9fUklvQ3doXFxZcFVgdGxHcEpHa3BYeEhgXVlGZ3dhdkhxcGRGa2JQeFJRanNZaURRZ1l2YGNAaFZGcExnWnY+Y3hmZFZ4bFNndVRZXUZhb2V3dV1BcmxQbk1ZcllYXUtoT3NTZmVlcVl2U1FlUHFFVz9nP3d0bG1ZUmdyXFxtVXlBdV9JaUddaFhVVXU/d2FXZENDVUdLVkN1V1Y9Z3N5dl9PSHNPeGVHSVpnRW5hUkJXUkJpVmF5VXk/ZUpvWEVjRmRQc0FUd2lwb2VxTEl5cG5AcWx0ZGlgeHJRTnFmPndyVT1XWV1JSjt5X3F2REFXTWVCWWdVVWVZdVNpSkVzUTtDX01UTlV3OjtTV1VEdVdkaUN0VGdCZkVCYW9jR0lEQml2OnVUVVVSU2VHYDtoQU1nSXNlRENJR2VWT2VoXmtnPm11R3FZal12bXlzSVtkb2tYeWtzW1tVUztJUGdSV2NUT2dEZ3FYdkNpeG1ZVE10T0FUUWVUYF92QltWRD1mXFxReHFXZXFdeWtFRj1XclFpVFJldXZXQ0BzUk1FR21DR3N5VEhfV3dTVVBxR0pxVFxcP0ZwR3hPP0RSS0RJVWg+WXZyY1hTdXlIcVlOP0N0X0ZUUVd1S2l0XUZEY2NgXXNeSUJgQUV2S1RhR3NeTUZ4ZVh4TVdxa0RHUWNEQ1h0RXNaUXd1UUNLa2htR2d5dVJvbUlPSVREeVJXY0JCX2JXSXdxa0NOZ2R3S3dhT3lpd1RYU0NzW0lTUUVbP3ZvY1RPbWZoTVVwdVNOcXJLQ3Nvb3NrZXVoZ2VocXhGTXNSc0lGRXJ4Z3N5b3dzW1hdX2Rdd2dLW1lEZ2k9PUdNVVdQd1lXU1dJXVJjaWN0b2VIb3ZmV1VhTUlHPVdbU1hga0Jba0lCZVJFU2hqeUVQQ3RIeVNCUWlzXVZhbUZMZXJBSVVAb3I+dWNsaWg6PVJLO0N2Q0RHd0JyaWhpY1hKU2lVS3NFWXhReUdITXZxc2hFX2hzaUQ6ZXlwaVd4b0dGSXlLcXNKX3NZdXRoQXllYXhXUXNoRWJGdVltVVJ1eUNcXENlRFVobllIaUVlOldySFlpdGVjR29pYUd3XFxRZGpdY2hDZjxNcmdtR2VPZ0A7SXRjaGhHdGI/eWdnVl9pdkpvSFtveGxjV2U9eTxnVVNjVkdRU3dTVE55V3lhck5PWWRldj5rVGdJZmdTWUl5VUJ1Z1FLc1hraUk/dWRnaUFNZlxceWRhW0VTWXhdcWRNQ0lHZUU8ZVlzZVN3VVRxO0licVk+Y1hnS0JBVWhuV0ZuYWhgaWlZX1I/V3Zib2ZaQUNpYVlsZWRDW0NnXVI/VWJUaUNLeXdBY0hCY2RUS2M+PWZqP1c+O0JLVXJaQVNOS1JgP1RuU1hyZ3k8YWRUY2RgR3deYXdTWWlFV1dzT2dBVVVzUWZ0W2JEY2ZAa0ZiVWdpZ1N2V2VjU0REZ3JMRVNKVVlxP1ViR1dpbWdnU1c9SVg6TXJuc1ZYU3V1Z1lvcWVlZVNXT0lMPXJkUWU+TUNSR0ldeXNSS1ZQSWRpb2RXW0dlTXZ3W2dHS0M6PWNXTVhnP2l4U3hjYXZHd2RsU1NUYWRJY1h0U3lVSWdEY3JZWXNha0JVUVQ+d3RQaXlqXXZEbVY9T1RSSXREO0lHRXlyTXlWSVZIP2dxZVRLcXhzXVlPd1hNS2RsUWNLa1VLRWRbQ0JwX1I+b1NwUXhzZ1d3V2VsRXJKTXR0T2ZOUVRBVXk6cXlrdUhPT1JLVWR1ZWhDPUlgVVlUUWM6PUJCYXVQY2l0UWM/YXhpU3ZWO2M+O0lwXXlIWXRbT0ZjT1JpQXdmX3VrTUZ1T2Z4R2VFeUJYV1hkR0JBZ1VNR2VubVNCXWhXTWhbdXRedURLVVlfaXdZcXZoSUdzW1llU1hAZ0lhd1VNU1JQdVVbbVN5UUdIcWVCPXZWQWlrVUZhP2ZIeVdIcXM/VXJ3R2VeO1R5Y2d3aXhSaWVlR2dTRUh4O2VkV0ZReWNXTXNfQWJPU1R3d2JJbWVtY3NVVUdSSURga1g9d3Z3VWhqW2VAeVZRc1VVaUh5eXhcXE92XXVYbHdmU1VyTXNzVm1HZU1URld1WG94Tz1mcGlUbHNZU0todFFUa3F5Pl9jSVViXV14ZFlmTUlYYHF3P1dyd2dnU21GQEFiYmd2aHFnWWt5dnNUPEVFb3NZYGFka0VWaGt2YFFoQXNzZXFUUz9TSlVkWV9HPmFTd2lHeEVkYV9UUG9od0tYT11pVVF0aXVGVE1ySndHUl1iT0V5WnFYaG1XYEd5SnlTUGlTUz93RUFXeHdpeUF0WXlmbFF4TE1jPFNmcmFpaG9YYldmeWF4c3d1Zltjaj9GSmFHWUFieW1ibU94WWNIV3FHPFVJc1dHZ2VHRUFTeEdlQnFXZ0VXW0FDQDtlTVtYREFUSklUbXV5Zkl3dj1CZ3lJW21zWlVzUW1JTE9iVFtJeXlWdWtic1lncF1EOm9GbXNCaVNjSVVlX1dXTUVHRVV5c0tYT2lmcmF3VGN4Xm9VVWtUTHFiWGN4RUl0Q3F1UEt4XmdXWXV5c1VIbV9ocGdlYVt2UGFWXnNWXl1EU3dSaEtVcWNXXFx3Z1M7dFZHWHJBdDtnSUNHSXNrdT9jSGtveHRHZ2FDV2VFeHdZVlVvWUJtclRfU3ZxdmFJVWg7eUlbWHRXQkN3UjplRGplQnF3Zk1FZ29TVktNdnRVVkVPU3VTdzpddWVJRVhLRnBLWUxxaUVXZFY/R3ZhYml5aVJZZE5PQ0RVVjs/ZU1VZUw/ZU9nVWBVSVxcZXh2SWNrb1duPWZ4cXVpWXlJY0VHXXNESUNmQ2dxcWhOaVI7Q0dwR0ZZY0dzcVdmd0JYP1dkXUJOeWR3c2h4YXNlVVltUWdUd0J5VVlwWXhqbWJLS2dqQXZGZ1NhdVNXWXNYb0Vba2dCdWdjXUhXU3lHeXRdWWZWYUJDc2l2SVleQ1V3O1hKXVhyd0JeR3ZobVNkaXVuPUVlPXhxU1VRYUNtd0J0T1dta0d3SXhfSWZcXGF1bUNHP1dodl9DRUFFWE1nZDtWaktDeHdZRkdUXW9CZFdoSXl0am1iZ0VTdFFIUkNiRHl1T3N4Z2lSXUdkRW9SdU90Yz9TV3dCXmN2UmlyZ0VVamtIRklzVGFzQEdzd3dMRGZudEBedWZ3dF5zeE52VWh3ZW9qU3FoT2deWU91bWlnPEd2c2F0ZkF0SlBtPGBoU0ZoQHF3ZXdtckhrPkZfdU5GeWhXcUR3VUlDUUI6T2hpaWV1X2RRbXV0O1lPSWlJWUZTa1JSO2ZqQXN2Z3NhTVNIdUZgZVNEc1hsZ2ZCPWlHY3RfR1lzTWlWPUdOP0lrY0ZjO0dKWXRzS3JsaUVQXWg8UXN1c0RdeVdfR1NmVUZcXG9CQVVZU01ESlFpPllFbGdneUF4U21UO1FEOm10U1VlWW9kanVnaj9JP0FHPUdJdXdlZGdiOkVmTktlc09TS2d4cVFlb3NUOjtmZU9UZD9UdF9CQFNlTUN0aj1DQEN1a1V2SXlpaHl0bldicGlGeWdmZkdoRU1TUT1HTndzVVdIUT94dE9VVUtXcl1pUE91ZXVZZkdHbEtUREVSO3NnTlVSc1tJW1lkRz1zbmdTPkNXVT9HaHNzZ3FkREtiXFxzYkB3UkZrWF1XRjpzSD9deF9YT2xpUkxEa1pYbFVVVVRYbVhwc1BxclJAbEhFdndMS2dQbj88TFJNbnNYbmk9VEpIbVxcWGxGXFxsP2h3RnlfZ0l2RGF2XFxRbG5GXUxuYGxuZ2A/ZEpwZzw+cmtIZnJRcVV2bHRWaXJRX293b1doZmdhdmV5XVJOd2FXbk1pYT5wXmBmW0lAYktfX2ZhdUE+cVVJbDtXXnRJeV5AYlo+Y05Ob2pYX195b29eZ1xcUGNPaWQ/PmI6dnNqQFtNX19uaVpVSHhxZ2BPcVBhVUNlcXJ5cVRYS0hZbj9hbXRwamBFbGtYakpda3FheEVATXRkTmdVWDxNdFt5TVVYcFdocUB5WXNodVRQeWlobVdcXEtLYXJWQG9NQXVkVFZCdVNtRVl4ZVZ1YHBdWE1ucFFDPGo8eHVURW1sbXZqb15vWHVyaW5dX3lHQWtpcF9QSGxebm5NZnJYSGNdXnFUd2I7PmBCUGRdTl95WWlHSWxkZl9pWG9yUHVCP3A6T153X2g9aGleQXhbSG5LbltgQGBPeHhwWGxjaW5sP2hiRm9UWV1kVmF1WGVXUFpQXmJAZ1tFTmhAQVpMTmJtR2RIT2h2b3FWP15MaWJcXGBeZlFqdXZpeXdwXFxhY11uX2BndVtoZl1gd0d4YU5pbVNYdWxxX1lBY0RhbFJvW1RQYVR5dVRgdE9HbW53YV1JYkhvWk9ha2hfXWRneVR3ckZQYT93a0doW0NmYF1GZz5xdWVxa2B3YEJhdmRmbFRoZVVPc1t5aHRfcj5wW1ZeXFxVXmZFUFp2PmRPRl1TR2VxV3dfQF5dbnhAQGhiYFtJd3lCQW5aZm9LYXJnaG95b2dnYXdcXHlaZ0FmP0h5YXBweEFoQWZrOmh4Tnlwa19iPEdqSm9vPlFcXEdIbGJga15ZbHVPZ2hRXFxPaHdPZ3BnYWtSVmdVV11lTmpqRnFfaGxXZ3NqSF1tXl5wbl9iPltJPnNnRmxcXFBsWmhpT2FxaHFdO0hiR3BxVj5kQl5cXG9hdmNWXko+amBfW2RXcFZZbllxb3VwWz9IeGRIaVxcRnU6dnE7XmNEbls7ZnRjTmU6UXNYWXRpPl5uPnM/V3dAdmFkaWZbd2ZVV2dlV1xcYj5pbXdzZ2FlTVBrUVhbdEZ1b09oX0hpcXZlRE5zOk9gc3hubUZneVFtYFZeX1BqTWdaP1Bidz5iUz5bdGZ1b2ZaY2dhZEZ5Wkl2XVFiPF91Rz94aj5yP3hcXG14X2tobzs/X05YXzp3eUZxZ3JRc2dwXW1WcT9BYklHcl94cUhgXUlPYXRHdFRId0hRZXQ+eGdIW1l2cVBQbk9eZFhJcVZAbVBoZUlYeFROYW5OXjxpc1ZQbnFIaHVYb21OZ3RgcnJXdTtvX1BBamRYXFxoPmdCaXFPX3JjSXdaUWNYQF5EXlo8cHJMXnRkUXQ8YWJwcG86SWZQeWdZb2JUQFxcSz9cXFpAeUJRd2d4am1Ib012dklJeGtoblB5cnl3cWFhYWFpajxIXT9QckteazpWXkBoZl5hcF9ZZnV3ZEZQcks/ZUV3QENXPGFJdUdDY19SXm9UZU9nVE9VP09VSG9SOmN3Z2VDXFxrWXE7Uj47QlxcV3lSd3NwU1lIR3ZkZUJvO0diaWdnQWNMX2NBWVVNT1M/XXdAUVNuS0JlVVZkTWZLYWRDXUJkY0RkP2d0b2hxbWZ3b2dgP1VnT3dRb2lFd1Jdb1V0PUZEO0dWSUlXZXVaR2JsQXk6bWI8RXRSW2dWTVVYd2VSQUNwcURWQ3Z2c1l5UWdqXUN2SWRUZ1dkdXdKPXNnXWhpdXlCeXI+SURKP1NuO3JudUVuQ0doXWhhdWdNUVNaV2hmXUVCXURVR3dlYVN3b0ZOc0Rfc2VXeVlcXHFkVlFIc0t4VUFYVHlpVFtHXFxxcnZPVztbQ2FtdltVU0BbYlZxc3BvaHRFSEw/QkFJZktRY1hrWFNtcl9ZeGNlR2xLZmlhZlNJRGhveGA7aXFbSHhzZU9JVFxccXNQX3JZeUl1aXdwT0ZmZXd0P0VUT1RYZ3hBTVhLU2lZWVQ+S0NTU0NBR1I7W0RUU3RBTUNzX1NcXE9URFlldTtpVmtFYlNCajtScXVUQXVEQVtZRlFVVVVWbW11R1lkVXFZdnNUSUNoVXNpW2V4TkFDeVNnSXNYQ3dnQld0SnV0UlF0R2NIYT1oZmlVVl1rQ1VTRVhYP2VWV2R3b2lNPHh0Tl1wQF1QbGxKRFRqOjxYbmxKRER3X1BqRk1PUEVPT2RLZ2hNV01KeDxKUlRKVm1TZXRvZWhvWVRYPUlWUl1UeUhXYURtTEV1VnF0OzxKd1lSbFxcTmxIcHBhUWJ0bEtUS1BcXEpVQEx0dU1qRFhudXA+cFhbRVZqRFY9RVg9VVJDPFU8dUtYUFB4XXdiQFRlXFxKSlFvSkhPXlFMaGBVQkxwSzxzX0BqQl1PYlVXQGRzc0xPWj1yTUhOXTxUSkR2alF2VG1ZdVRxVz13P0BMbVV3RVF4cjxLPkhRQ0BTck1SSVFKUlxcb0s8Sk5oTF9Ed1M8dGhZbmdUa0FUcEY9WHdFTnI8bE5AS3JcXHljUXlrQE1mbE1aUExXWVZhdVlrPG1PWVVCPW5URXU7ZWxTPU1uYFNWbW1RQHVaaGtHUFZXdXZnSUpfPW5IQUxQVHg7ZGtgYG5wSFNoYFg8dFk8TG1VUG9eTUx3YUw6ZXhPeU1VPHZ4bXU9bEpBTVQ7RFFzaFFfRHdIaXRBZFVXZFdXTHZxXVBuXXVUXW1MaHhaVG9kWFI9XU9pPGxsTU1MYXB2WFJqcHhHXFxwPGhYTnBWYGxUV3FPWkBqd0xOUUxYVVlVO1ROXFxsclRhcXltbEtQVVt0VmF5VlFRTlZxdnZReXdBS0Bwc0dsWFdcXFA6UUxubFI7dXFmUE9xUG9tSG5wcXJzcXd2TUxAeFVVQXQ7eUpYXWxoSUttbFZqZG13XFxZPmhSR0hNUXR4a114U2hWckxsQ11zTEFOSWxYeG1zbVhtakVNdmxyc0FPdXF3b2ltZUxtaER0akFPOnhUWWhUTlVXTmxRVWl1S0lzQ2hyPFFwVnFNT3V1XVhRYz1rWUFUam15QUlxT3RqS1FYS3VUXUVQSUFLZWlNSzxXSWhyXFxYVmBQdVZ0UUtVWWJFV1ZtcWhFd2FVWVtlbD5Nc1RQTGdpa0FZbj54c3VFdkhgc210cWh0c2U8TXdUVnZhckJMSj9Ba0Z1d3J4bWw9VmdhdE5pVWJFT3locXhgUmF4Uk5MVltVU2tFU0FkUGpFdkBpTD1dUzp1eVlsUmtVa2xVUFB5VDpBUG9oajtZcURwa2ZwbVVwUz1RblpoVU9lTkdcXFU6VVleRE1ESXVXWWxoTW1OXVVWcE1pVHdCUXRZcHBeZU1qTFhWZGtUSGxzbXdqSWx1aVdERU5haG5kaFM8dG5wdHBETFlSaVhRbXBnbVFNRU5cXHVMO0xLY0B4dHlYa0VYdT1qW3R1VnhtaWlvR11QckVROlFxR
[truncated: 815,176 more chars]
